# Supplementary material for: Harnessing the acceptor substrate promiscuity of Clostridium botulinum Maf glycosyltransferase to glyco-engineer mini-flagellin protein chimeras
Source: Commun Biol. 2024 Aug 21;7:1029. doi: 10.1038/s42003-024-06736-y (PMC11339370; doi:10.1038/s42003-024-06736-y)
Supplement: Supplementary file 4 — Supplementary Data 1 [file 42003_2024_6736_MOESM4_ESM.zip]

Archive with 1 entries (1 files):
- SupplementaryData1.xlsx
