# Supplementary material for: Harnessing the acceptor substrate promiscuity of Clostridium botulinum Maf glycosyltransferase to glyco-engineer mini-flagellin protein chimeras
Source: Commun Biol. 2024 Aug 21;7:1029. doi: 10.1038/s42003-024-06736-y (PMC11339370; doi:10.1038/s42003-024-06736-y)
Supplement: Supplementary file 4 — Supplementary Data 1 [file 42003_2024_6736_MOESM4_ESM.zip › SupplementaryData1.xlsx]

## Sheet: Table S1
Table S1: Sequences of all the designed CbFlaA constructs and chimeras
CbFlaA
MAIINHNLNAMNAHRQMAINTGSNGKAIEKLSSGLRINRAGDDAAGLAISEKMRGQIRGLNQASRNSQDSISLIQTAEGALNETHSILQRMRELAVQSANDTNVKVDRDNLQKEVAELQNEINRIASQTQFNTKNLLNGSAKSMVFQIGANKDQVMELTIAGMGTSALKVGSINIGSGKGAKSISGMIETIDNAINTVSGERAKLGANQNRLEHTIANLDNSAENLQAAESRIRDVDMAKEMMNFTKTNILTQAAQAMLAQANQAPQGVLQLLRHHHHHH
CbFlaA1
MADTNVKVDRDNLQKEVAELQNEINRIASQTQFNTKNLLNGSAKSMVFQIGANKDQVMELTIAGMGTSALKVGSINIGSGKGAKSLEHHHHHH
CbFlaA2
MAGLRINRAGDDAAGLAISEKMRGQIRGLNQASRNSQDSISLIQTAEGALNETHSILQRMRELAVQSANDTNVKVDRDNLQKEVAELQNEINRIASQTQFNTKNLLNGSAKSMVFQIGANKDQVMELTIAGMGTSALKVGSINIGSGKGAKSISGMIETIDNAINTVSGERAKLGANQNRLEHTIANLDNSAENLQAAESRIRDVDMLEHHHHHH
CbFlaA3
MAALNETHSILQRMRELAVQSANDTNVKVDRDNLQKEVAELQNEINRIASQTQFNTKNLLNGSAKSMVFQIGANKDQVMELTIAGMGTSALKVGSINIGSGKGAKSISGMIETIDNAINTVSGELEHHHHHH
CbFlaA4
MAASRNSQDSISLIQTAEGALNETHSILQRMRELAVQSANDTNVKVDRDNLQKEVAELQNEINRIASQTQFNTKNLLNGSAKSMVFQIGANKDQVMELTIAGMGTSALKVGSINIGSGKGAKSISGMIETIDNAINTVSGERAKLGANQNRLEHTIANLLEHHHHHH
CbFlaA5
MAIINHNLNAMNAHRQMAINTGSNGKAIEKLSSGLRINRAGDDAAGLAISEKMRGQIRGLNQASRNSQDSISLIQTAEGALNETHSILQRMRELAVQSANDTNVGKGAKSISGMIETIDNAINTVSGERAKLGANQNRLEHTIANLDNSAENLQAAESRIRDVDMAKEMMNFTKTNILTQAAQAMLAQANQAPQGVLQLLRLEHHHHHH
CbFlaA7
MAIINHNLNAMNAHRQMAINTGSNGKAIEKLSSGLRINRAGDDAAGLAISEKMRGQIRGLNQASRNSQDSISLIQTAEGALNETHSILQRMRELAVQSANDTNVKVDRDNLQKEVAELQNEINRIASQTQFNTKNLLNMGTSALKVGSINIGSGKGAKSISGMIETIDNAINTVSGERAKLGANQNRLEHTIANLDNSAENLQAAESRIRDVDMAKEMMNFTKTNILTQAAQAMLAQANQAPQGVLQLLRLEHHHHHH
CbFlaA11
MAIINHNLNAMNAHRQMAINTGSNGKAIEKLSSGLRINRAGDDAAGLAISEKMRGQIRGLNQASRNSQDSISLIQTAEGALNETHSILQRMRELAVQSANDTNVGGGGGGISGMIETIDNAINTVSGERAKLGANQNRLEHTIANLDNSAENLQAAESRIRDVDMAKEMMNFTKTNILTQAAQAMLAQANQAPQGVLQLLRLEHHHHHH
CbFlaA4_A5
MAASRNSQDSISLIQTAEGALNETHSILQRMRELAVQSANDTNVGKGAKSISGMIETIDNAINTVSGERAKLGANQNRLEHTIANLLEHHHHHH
CbFlaA3_A7
MAALNETHSILQRMRELAVQSANDTNVKVDRDNLQKEVAELQNEINRIASQTQFNTKNLLNMGTSALKVGSINIGSGKGAKSISGMIETIDNAINTVSGELEHHHHHH
CbFlaA4_A7
MAASRNSQDSISLIQTAEGALNETHSILQRMRELAVQSANDTNVKVDRDNLQKEVAELQNEINRIASQTQFNTKNLLNMGTSALKVGSINIGSGKGAKSISGMIETIDNAINTVSGERAKLGANQNRLEHTIANLLEHHHHHH
CbFlaD0A7loop
MAIINHNLNAMNAHRQMAINTGSNGKAIEKLSSGLRINRAGDDSQTQFNTKNLLNMGTSALKVGSINIGSGKGAKSDVDMAKEMMNFTKTNILTQAAQAMLAQANQAPQGVLQLLRLEHHHHHH
CbFlaA7v
MADTNVKVDRDNLQKEVAELQNEINRIASQTQFNTKNLLNMGTSALKVGSINIGSGKGAKSLEHHHHHH
SrNaFLD
MAVRSLLRTSSSLAKEIAPGRTISGELTVTNPGKRHTPATKLSLTVPQGWTATLGAPRVRPLGPGESVKVPISVSAPEGVAPAPYTLGLYQRTGRMGTTTALPLTVNRPNLSLGKPATQKSTGYDAPASRAVDGNTGGDWSAGSTTHTAEPEKQAWWQVDLGASARLDSVDVWNRLDCCADRLKDFWVMASDQPFTTDDLDQARTAPGVTAVHVGEQAGSPSKVKLPEGTRGRYVRIQLASPSNPLSLAEVQVRGLEHHHHHH
CbFlaA7v_SrNaFLD
MADTNVKVDRDNLQKEVAELQNEINRIASQTQFNTKNLLNMGTSALKVGSINIGSGKGAKSMAVRSLLRTSSSLAKEIAPGRTISGELTVTNPGKRHTPATKLSLTVPQGWTATLGAPRVRPLGPGESVKVPISVSAPEGVAPAPYTLGLYQRTGRMGTTTALPLTVNRPNLSLGKPATQKSTGYDAPASRAVDGNTGGDWSAGSTTHTAEPEKQAWWQVDLGASARLDSVDVWNRLDCCADRLKDFWVMASDQPFTTDDLDQARTAPGVTAVHVGEQAGSPSKVKLPEGTRGRYVRIQLASPSNPLSLAEVQVRGLEHHHHHH
CbFlaA1_SrNaFLD
MADTNVKVDRDNLQKEVAELQNEINRIASQTQFNTKNLLNGSAKSMVFQIGANKDQVMELTIAGMGTSALKVGSINIGSGKGAKSMAVRSLLRTSSSLAKEIAPGRTISGELTVTNPGKRHTPATKLSLTVPQGWTATLGAPRVRPLGPGESVKVPISVSAPEGVAPAPYTLGLYQRTGRMGTTTALPLTVNRPNLSLGKPATQKSTGYDAPASRAVDGNTGGDWSAGSTTHTAEPEKQAWWQVDLGASARLDSVDVWNRLDCCADRLKDFWVMASDQPFTTDDLDQARTAPGVTAVHVGEQAGSPSKVKLPEGTRGRYVRIQLASPSNPLSLAEVQVRGLEHHHHHH
SrNa_CbFlaA1_SrFLD
MAVRSLLRTSSSLAKEIAPGRTISGELTVTNPGKRHTPATKLSLTVPQGWTATLGAPRVRPLGPGESVKVPISVSAPEGVAPAPYTLGLYQRTGRMGTTTALPLTVNDTNVKVDRDNLQKEVAELQNEINRIASQTQFNTKNLLNGSAKSMVFQIGANKDQVMELTIAGMGTSALKVGSINIGSGKGAKSRPNLSLGKPATQKSTGYDAPASRAVDGNTGGDWSAGSTTHTAEPEKQAWWQVDLGASARLDSVDVWNRLDCCADRLKDFWVMASDQPFTTDDLDQARTAPGVTAVHVGEQAGSPSKVKLPEGTRGRYVRIQLASPSNPLSLAEVQVRLEHHHHHH
GKGAKS_SrNaFLD
MAGKGAKSVRSLLRTSSSLAKEIAPGRTISGELTVTNPGKRHTPATKLSLTVPQGWTATLGAPRVRPLGPGESVKVPISVSAPEGVAPAPYTLGLYQRTGRMGTTTALPLTVNRPNLSLGKPATQKSTGYDAPASRAVDGNTGGDWSAGSTTHTAEPEKQAWWQVDLGASARLDSVDVWNRLDCCADRLKDFWVMASDQPFTTDDLDQARTAPGVTAVHVGEQAGSPSKVKLPEGTRGRYVRIQLASPSNPLSLAEVQVRLEHHHHHH
CbFlaA1helix_GKGAKS_SrNaFLD
MADTNVKVDRDNLQKEVAELQNEINRIAGKGAKSVRSLLRTSSSLAKEIAPGRTISGELTVTNPGKRHTPATKLSLTVPQGWTATLGAPRVRPLGPGESVKVPISVSAPEGVAPAPYTLGLYQRTGRMGTTTALPLTVNRPNLSLGKPATQKSTGYDAPASRAVDGNTGGDWSAGSTTHTAEPEKQAWWQVDLGASARLDSVDVWNRLDCCADRLKDFWVMASDQPFTTDDLDQARTAPGVTAVHVGEQAGSPSKVKLPEGTRGRYVRIQLASPSNPLSLAEVQVRLEHHHHHH

## Sheet: Table S2
Table S2: List of oligonucleotide primers designed to make CbFlaA deletion constructs and chimeras.
NAME OF THE CONSTRUCT	PRIMERS USED	TEMPLATE USED
	5’ATCGATCCTAGTCCATGGCGGACACCAACGTGAAAGTT 3’
CbFlaA1	5’ CTGTATCGCAGTCTCGAGTGACTTCGCGCCTTTA 3’	CbFlaA
	5’ CATGCCATGGCAGGTCTGCGTATTAATCGT 3’
CbFlaA2	5’CCGCTCGAGCATATCCACATCGCGAAT 3’	CbFlaA
	5’ATCGATCCTAGTCCATGGCGGCTCTGAACGAAACGC 3’
CbFlaA3	5’CTGTATCGCAGTCTCGAGTTCACCGCTAACCGTA 3’	CbFlaA
	5’ATCGATCCTAGTCCATGGCGGCGAGCCGCAATTCTC 3’
CbFlaA4	5’CTGTATCGCAGTCTCGAGCAGGTTTGCGATGGTG 3’	CbFlaA
	5’ATCGATCCTAGTCCATGGCGATTATCAACCATAA 3’
CbFlaA5	5’ TTGACTTCGCGCCTTTACCCACGTTGGTGTCATTGGCGG 3’;	CbFlaA
	5’CGCCAATGACACCAACGTGGGTAAAGGCGCGAAGTCAAT 3’
	5’CTGTATCGCAGTCTCGAGACGCAGCAGTTGCAGA 3’
	5’ATCGATCCTAGTCCATGGCGATTATCAACCATAA 3’
CbFlaA7	5’ TTCAGGGCGGACGTACCCATATTCAGCAGGTTTTTCGTAT 3’;	CbFlaA
	5’ATACGAAAAACCTGCTGAATATGGGTACGTCCGCCCTGAA 3’
	5’CTGTATCGCAGTCTCGAGACGCAGCAGTTGCAGA 3’
	5’ATCGATCCTAGTCCATGGCGATTATCAACCATAATCTGAA 3’
CbFlaA11	5’ACCGCCACCGCCGCTACCGCCACCGCCACC;	CbFlaA
	5’GGTGGCGGTAGCGGCGGTGGCGGTGGCA 3’
	5’CTGTATCGCAGTCTCGAGACGCAGCAGTTGCAGA 3’
	5’ATCGATCCTAGTCCATGGCGGCGAGCCGCAATTCTC 3’
CbFlaA4_A5	5’CTGTATCGCAGTCTCGAGCAGGTTTGCGATGGTG 3’	CbFlaA5
	5’ATCGATCCTAGTCCATGGCGGCTCTGAACGAAACGC 3’
CbFlaA3_A7	5’CTGTATCGCAGTCTCGAGTTCACCGCTAACCGTA 3’	CbFlaA7
	5’ATCGATCCTAGTCCATGGCGGCGAGCCGCAATTCTC 3’
CbFlaA4_A7	5’CTGTATCGCAGTCTCGAGCAGGTTTGCGATGGTG 3’	CbFlaA7
	5’ actttaagaaggagatatacCCATGGCGATTATCAACC 3’
CbFlaD0A7loop	5’ gggtctggctGTCATCACCTGCACGATTAATAC 3’
	5’ aggtgatgacAGCCAGACCCAATTTAATACG 3’	CbFlaA7
	5’ tatccacatcTGACTTCGCGCCTTTACC 3’
	5’ cgcgaagtcaGATGTGGATATGGCGAAAGAAATG 3’
	5’ agtggtggtggtggtggtgctcgagACGCAGCAGTTGCAGAAC 3’
CbFlaA7v	5’ATCGATCCTAGTCCATGGCGGACACCAACGTGAAAGTT 3’	CbFlaA7
	5’ CTGTATCGCAGTCTCGAGTGACTTCGCGCCTTTA 3’
	5’ATCGATCCTAGTCCATGGCGGACACCAACGTGAAAGTT 3’	CbFlaA1;
CbFlaA7v_SrNaFLD	5’ AGCAGTGAACGGACCGCCATTGACTTCGCGCCTTTACCCG 3’;	SrNaFLD
	5’GGGTAAAGGCGCGAAGTCAATGGCGGTCCGTTCACTGCT 3’
	5’CTGTATCGCAGTCTCGAGGCCACGCACTTGGACTTCTG 3’
	5’ actttaagaaggagatataccatggCAGTCCGTTCACTGCTGC 3’
	5’ cgttggtgtcGTTAACGGTCAGCGGCAG 3’
SrNa_CbFlaA1_SrFLD	5’ gaccgttaacGACACCAACGTGAAAGTTG 3’	SrNaFLD;
	5’ gattcggacgTGACTTCGCGCCTTTACC 3’	CbFlaA1
	5’ cgcgaagtcaCGTCCGAATCTGAGTCTG 3’
	5’ agtggtggtggtggtggtgctcgagACGCACTTGGACTTCTGC 3’
	5’ actttaagaaggagatataccatggcgggtaaaggcgcgaagtcaGTCCGTTC
GKGAKS_SrNaFLD	ACTGCTGCGC 3’	SrNaFLD
	5’ agtggtggtggtggtggtgctcgagACGCACTTGGACTTCTGC 3’
	5’ actttaagaaggagatataccatggCAGACACCAACGTGAAAG 3’
CbFlaA1helix_GKGAKS_SrNaFLD	5’ gtgaacggactgacttcgcgcctttaccTGCGATGCGGTTAATTTC 3’ ;	CbFlaA1;
	5’ ccgcatcgcaggtaaaggcgcgaagtcaGTCCGTTCACTGCTGCGC 3’	SrNaFLD
	5’ agtggtggtggtggtggtgctcgagACGCACTTGGACTTCTGC 3’
CbFlaA1_SrNaFLD	5’ATCGATCCTAGTCCATGGCGGACACCAACGTGAAAGTT 3’	CbFlaA1;
	5’ AGCAGTGAACGGACCGCCATTGACTTCGCGCCTTTACCCG 3’;	SrNaFLD
	5’GGGTAAAGGCGCGAAGTCAATGGCGGTCCGTTCACTGCT 3’
	5’CTGTATCGCAGTCTCGAGGCCACGCACTTGGACTTCTG 3

## Sheet: Table S3
Table S3: Parameters for tandem mass spectrometry analysis
[SEQUEST]
first_database_name = /database/gfyuser/rtomaino/84972.fasta
second_database_name =
peptide_mass_tolerance = 50
peptide_mass_units = 2
ion_series = 0 1 1 0.0 1.0 0.0 0.0 0.0 0.0 0.0 1.0 0.0
fragment_ion_tolerance = 0.0000
num_output_lines = 10
num_results = 250
num_description_lines = 3
show_fragment_ions = 0
print_duplicate_references = 0
enzyme_info = No_Enzyme 0 0 - -
max_num_differential_per_peptide = 6
max_num_differential_AA_per_mod = 3
diff_search_options = 15.9949146221 M 220.0583 ST 291.09542 ST
term_diff_search_options = 0.0000
nucleotide_reading_frame = 0
mass_type_parent = 1
mass_type_fragment = 1
normalize_xcorr = 0
remove_precursor_peak = 0
ion_cutoff_percentage = 0.0000
max_num_internal_cleavage_sites = 6
protein_mass_filter = 0 0
match_peak_count = 0
match_peak_allowed_error = 1
match_peak_tolerance = 1.0000
partial_sequence =
sequence_header_filter =
digest_mass_range = 600.0000 35000.0000
add_Cterm_peptide = 0.0000
add_Cterm_protein = 0.0000
add_Nterm_peptide = 0.0000
add_Nterm_protein = 0.0000
add_G_Glycine = 0.0000
add_A_Alanine = 0.0000
add_S_Serine = 0.0000
add_P_Proline = 0.0000
add_V_Valine = 0.0000
add_T_Threonine = 0.0000
add_C_Cysteine = 57.0214637236
add_L_Leucine = 0.0000
add_I_Isoleucine = 0.0000
add_X_LorI = 0.0000
add_N_Asparagine = 0.0000
add_O_Ornithine = 0.0000
add_B_avg_NandD = 0.0000
add_D_Aspartic_Acid = 0.0000
add_Q_Glutamine = 0.0000
add_K_Lysine = 0.0000
add_Z_avg_QandE = 0.0000
add_E_Glutamic_Acid = 0.0000
add_M_Methionine = 0.0000
add_H_Histidine = 0.0000
add_F_Phenylalanine = 0.0000
add_R_Arginine = 0.0000
add_Y_Tyrosine = 0.0000
add_W_Tryptophan = 0.0000
add_J_user_amino_acid = 0.0000
add_U_user_amino_acid = 0.0000

## Sheet: Table S4
Table S4: Identification of CbFla, mini-flagellin constructs and mini-flagellin chimeras by tandem mass spectrometry
CbFlaA_singly_expressed_EV136	trypsin digestion	Unique	Total	reference	AVG	Sum Intensity	Intensity%	Length	Coverage	Coverage %
		70	3755	CbFla	3.082	230000000000	100	280	252	0.9
CbFlaA_co-expressed_CbMaf_EV136	trypsin digestion	Unique	Total	reference	AVG	Sum Intensity	Intensity%	Length	Coverage	Coverage %
		110	2670	CbFla	2.6134	49000000000	99.84	280	262	0.936
		17	29	##CbFla	1.0644	77000000	0.16	280	150	0.536
CbFlaA1_singly_expressed_EV136	trypsin digestion	Unique	Total	reference	AVG	Sum Intensity	Intensity%	Length	Coverage	Coverage %
		22	1802	A1	2.6203	500000000000	100	93	75	80.65
CbFlaA1_co-expressed_CbMaf_EV136	trypsin digestion	Unique	Total	reference	AVG	Sum Intensity	Intensity%	Length	Coverage	Coverage %
		34	2373	A1	2.6065	460000000000	100	93	86	92.47
		2	4	##A1	0.8925	14000000	0.00298	93	18	19.35
CbFlaA3_singly_expressed_EV136	trypsin digestion	Unique	Total	reference	AVG	Sum Intensity	Intensity%	Length	Coverage	Coverage %
		41	2871	A3	3.1172	640000000000	100	132	119	0.902
CbFlaA3_co-expressed_CbMaf_EV136	trypsin digestion	Unique	Total	reference	AVG	Sum Intensity	Intensity%	Length	Coverage	Coverage %
		49	3473	A3	3.0405	1800000000000	100	132	119	0.902
		3	6	##A3	0.7961	24000000	0.00132	132	33	0.25
CbFlaA4_singly_expressed_EV136	trypsin digestion	Unique	Total	reference	AVG	Sum Intensity	Intensity%	Length	Coverage	Coverage %
		61	4223	A4	2.9672	2600000000000	100	167	162	0.97
CbFlaA4_co-expressed_CbMaf_EV136	trypsin digestion	Unique	Total	reference	AVG	Sum Intensity	Intensity%	Length	Coverage	Coverage %
		72	2902	A4	2.4005	130000000000	99.73	167	160	0.958
		6	28	##A4	0.6163	350000000	0.27	167	47	0.281
CbFlaA5_singly_expressed_EV136	trypsin digestion	Unique	Total	reference	Length	Coverage	Coverage %
		45	2964	A5C_A5R_136	207	164	0.7923
		3	112	##A5C_A5R_136	207	60	0.2899
CbFlaA5_co-expressed_CbMaf_EV136	trypsin digestion	Unique	Total	reference	Length	Coverage	Coverage %
		78	3469	A5C_A5R_136	207	181	0.8744
		9	155	##A5C_A5R_136	207	122	0.5894
CbFlaA5_singly_expressed_EV136	Glu-C digestion	Unique	Total	reference	Length	Coverage	Coverage %
		43	2007	A5C_A5R_136	207	139	0.6715
		2	2	##A5C_A5R_136	207	35	0.1691
CbFlaA5_co-expressed_CbMaf_EV136	Glu-C digestion	Unique	Total	reference	Length	Coverage	Coverage %
		70	2609	A5C_A5R_136	207	178	0.8599
		7	7	##A5C_A5R_136	207	139	0.6715
CbFlaA7_singly_expressed_EV136	trypsin digestion	Unique	Total	reference	Length	Coverage	Coverage %
		3671	64	A7C_A7R_136	256	216	0.8438
		16	131	##A7C_A7R_136	256	129	0.5039
CbFlaA7_co-expressed_CbMaf_EV136	trypsin digestion	Unique	Total	reference	Length	Coverage	Coverage %
		99	3881	A7C_A7R_136	256	200	0.9766
		16	98	##A7C_A7R_136	256	116	0.4531
CbFlaA7_singly_expressed_EV136	Glu-C digestion	Unique	Total	reference	AVG	Sum Intensity	Intensity%	Length	Coverage	Coverage %
		46	1511	A7C_A7R_136		32000000000	100	256	188	0.7344
		2	2	##A7C_A7R_136		64000	0.000198	256	72	0.2812
CbFlaA7_co-expressed_CbMaf_EV136	Glu-C digestion	Unique	Total	reference	AVG	Sum Intensity	Intensity%	Length	Coverage	Coverage %
		31	1516	A7C_A7R_136	2.6691	48000000000	100	256	188	0.7344
CbFlaA11_singly_expressed_EV136	trypsin digestion	Unique	Total	reference	AVG	Sum Intensity	Intensity%	Length	Coverage	Coverage %
		55	2111	A11C_A11R_136	2.8035	280000000000	99.98	212	179	0.8443
		5	10	##A11C_A11R_136	1.5303	56000000	0.0203	212	82	0.2868
CbFlaA11_co-expressed_CbMaf_EV136	trypsin digestion	Unique	Total	reference	Length	Coverage	Coverage %
		46	2137	A11C_A11R_136	212	183	0.8632
		8	25	##A11C_A11R_136	212	133	0.6274
CbFlaA11_singly_expressed_EV136	Glu-C digestion	Unique	Total	reference	Length	Coverage	Coverage %
		21	1248	A11C_A11R_136	212	98	0.4623
CbFlaA11_co-expressed_CbMaf_EV136	Glu-C digestion	Unique	Total	reference	Length	Coverage	Coverage %
		21	1349	A11C_A11R_136	212	98	0.4623
		1	1	##A11C_A11R_136	212	32	0.1509
CbFlaA4_A5_singly_expressed_EV136	trypsin digestion	Unique	Total	reference	AVG	Sum Intensity	Intensity%	Length	Coverage	Coverage %
		5	52	A4_A5	2.5575	43000000	100	94	75	0.798
CbFlaA4_A5_co-expressed_CbMaf_EV136	trypsin digestion	Unique	Total	reference	AVG	Sum Intensity	Intensity%	Length	Coverage	Coverage %
		6	194	A4_A5	2.4582	21000000	100	94	71	0.755
CbFlaD0A7loop_singly_expressed_EV136	trypsin digestion	Unique	Total	reference	AVG	Sum Intensity	Intensity%	Length	Coverage	Coverage %
		17	1477	D0A7loop	2.504	160000000000	100	124	96	0.774
CbFlaD0A7loop_co-expressed_CbMaf_EV136	trypsin digestion	Unique	Total	reference	AVG	Sum Intensity	Intensity%	Length	Coverage	Coverage %
		20	1146	D0A7loop	2.4998	79000000000	100	124	93	0.75
CbFlaA_co-expressed_GkMaf_EV136	trypsin digestion	Unique	Total	reference	AVG	Sum Intensity	Intensity%	Length	Coverage	Coverage %
		94	3569	CbFla	3.0061	150000000000	100	280	261	0.932
		6	6	##CbFla	1.098	3200000	0.00217	280	96	0.343
SrNaFLD_singly_expressed_EV136	trypsin digestion	Unique	Total	reference	AVG	Sum Intensity	Intensity%	Length	Coverage	Coverage %
		44	3108	SrNaFLD	3.3781	300000000000	100	263	252	0.958
SrNaFLD_co-expressed_CbMaf_EV136	trypsin digestion	Unique	Total	reference	AVG	Sum Intensity	Intensity%	Length	Coverage	Coverage %
		10	51	SrNaFLD	3.1008	89000000	100	263	117	0.445
SrNaCbFlaA1FLD_singly_expressed_EV136	trypsin digestion	Unique	Total	reference	AVG	Sum Intensity	Intensity%	Length	Coverage	Coverage %
		53	3123	SrNaA1SrFLD	2.5268	720000000000	100	346	315	0.91
		1	1	##SrNaA1SrFLD	1.773	240000	3.29e-05	346	8	0.023
SrNaCbFlaA1FLD_co-expressed_CbMaf_EV136	trypsin digestion	Unique	Total	reference	AVG	Sum Intensity	Intensity%	Length	Coverage	Coverage %
		63	3072	SrNaA1SrFLD	2.436	350000000000	99.98	346	314	0.908
		13	17	##SrNaA1SrFLD	1.1472	60000000	0.0172	346	123	0.355
GKGAKS-SrNaFLD_singly_expressed_EV136	trypsin digestion	Unique	Total	reference	AVG	Sum Intensity	Intensity%	Length	Coverage	Coverage %
		14	74	GKGAKS-SrNaFLD	2.3782	2500000000	100	269	168	0.625
GKGAKS-SrNaFLD_co-expressed_CbMaf_EV136	trypsin digestion	Unique	Total	reference	AVG	Sum Intensity	Intensity%	Length	Coverage	Coverage %
		16	181	GKGAKS-SrNaFLD	2.7589	1400000000	100	269	187	0.695
A1helix-GKGAKS-SrNaFLD_singly_expressed_EV136	trypsin digestion	Unique	Total	reference	AVG	Sum Intensity	Intensity%	Length	Coverage	Coverage %
		48	3081	A1helix-GKGAKS-SrNaFLD	2.6105	1600000000000	100	295	272	0.922
		1	1	##A1helix-GKGAKS-SrNaFLD	1.3456	1100000	6.81e-05	295	11	0.037
A1helix-GKGAKS-SrNaFLD_co-expressed_CbMaf_EV136	trypsin digestion	Unique	Total	reference	AVG	Sum Intensity	Intensity%	Length	Coverage	Coverage %
		51	3115	A1helix-GKGAKS-SrNaFLD	2.7658	1400000000000	100	295	272	0.922
		1	3	##A1helix-GKGAKS-SrNaFLD	1.431	4500000	0.000316	295	11	0.037

## Sheet: Table S5
Table S5: Identification of tryptic peptides of CbFla from EV136 cells
ScanF	ScanL	Time	PepID	MS2 ID	PrecursorID	Obs M+H	Obs m/z	Isolation m/z	Orig Prec m/z	z	Scan Event	Detector Type	Activation Energy	TIC	Parent Scan	MS Level	CV	SrchID	RunID	ScansID	SrchName	File	Rank	Theo M+H	Theo m/z	PPM	Dalton	XCorr	?Corr	Uniq. ?corr	SP	Rank/SP	# Ions	Ions Matched	Total Ions	Reference	raw_pep_per_ref	raw_psm_per_ref	Redun	Peptide	Trimmed Peptide	Pept. Length	Start Position	End Position	Trypticity	MissedCleav	Validity	Solu. z
13173	13173	48.31	3390	13173	10047	1120.54	560.774	561.272	561.272	2	4	ITMS	35	503887	13170	2	0	64850	63336	63332	85000	63332.13173.10047.2	1	1120.54	560.774	-0.85	-0.001	2.188	0.514	0.514	324.9	0.00308	14/20	14	20	CbFla	0	0	0	R.QMAINTGSNGK.A	QMAINTGSNGK	11	16	26	fully_tryptic	10	1	2
6576	6576	29.19	35437	6576	4641	1577.79	526.603	526.937	526.937	3	7	ITMS	35	106732	6570	2	0	64850	63336	63332	85000	63332.6576.4641.3	1	1577.8	526.603	-0.45	-0.001	1.982	0.423	0.423	340.7	0.00294	21/56	21	56	CbFla	0	0	0	R.QM*AINTGSNGKAIEK.L	QM*AINTGSNGKAIEK	15	16	30	fully_tryptic	14	1	3
6672	6672	29.48	35515	6672	4719	1577.79	526.603	526.937	526.937	3	8	ITMS	35	103173	6665	2	0	64850	63336	63332	85000	63332.6672.4719.3	1	1577.8	526.603	-0.68	-0.001	1.924	0.679	0.679	314.5	0.00318	20/56	20	56	CbFla	0	0	0	R.QM*AINTGSNGKAIEK.L	QM*AINTGSNGKAIEK	15	16	30	fully_tryptic	14	1	3
427	427	7.86	131	427	131	1136.53	568.771	569.271	569.271	2	3	ITMS	35	25567.7	425	2	0	64850	63336	63332	85000	63332.0427.0131.2	1	1136.54	568.772	-1.38	-0.002	1.197	0.885	0.885	327.3	0.00306	2020-11-20	11	20	CbFla	0	0	0	R.QM*AINTGSNGK.A	QM*AINTGSNGK	11	16	26	fully_tryptic	10	1	2
791	791	9.4	376	791	376	1136.53	568.771	569.269	569.269	2	6	ITMS	35	307356	786	2	0	64850	63336	63332	85000	63332.0791.0376.2	1	1136.54	568.772	-1.58	-0.002	1.693	0.749	0.749	623.3	0.0016	14/20	14	20	CbFla	0	0	0	R.QM*AINTGSNGK.A	QM*AINTGSNGK	11	16	26	fully_tryptic	10	1	2
2619	2619	15.8	16041	2619	1691	1136.54	568.771	569.27	569.27	2	5	ITMS	35	1449370	2615	2	0	64850	63336	63332	85000	63332.2619.1691.2	1	1136.54	568.772	-1	-0.001	1.2	0.858	0.858	250.9	0.00399	2020-11-20	11	20	CbFla	0	0	0	R.QM*AINTGSNGK.A	QM*AINTGSNGK	11	16	26	fully_tryptic	10	1	2
14550	14550	51.78	4702	14550	11256	1504.74	502.252	502.256	502.256	3	4	ITMS	35	307698	14547	2	0	64850	63336	63332	85000	63332.14550.11256.3	1	1504.74	502.252	0.12	0	2.648	0.851	0.851	813.5	0.00123	22/56	22	56	CbFla	0	0	0	R.AGDDAAGLAISEKMR.G	AGDDAAGLAISEKMR	15	40	54	fully_tryptic	14	1	3
14570	14570	51.83	4721	14570	11274	1504.74	752.873	753.378	753.378	2	6	ITMS	35	134657	14565	2	0	64850	63336	63332	85000	63332.14570.11274.2	1	1504.74	752.875	-2.45	-0.004	3.638	0.798	0.798	1232.6	0.00081	19/28	19	28	CbFla	0	0	0	R.AGDDAAGLAISEKMR.G	AGDDAAGLAISEKMR	15	40	54	fully_tryptic	14	1	3
14605	14605	51.92	4753	14605	11304	1504.73	752.871	752.87	752.87	2	4	ITMS	35	161702	14602	2	0	64850	63336	63332	85000	63332.14605.11304.2	1	1504.74	752.875	-4.93	-0.007	3.428	0.83	0.83	1131.7	0.00088	18/28	18	28	CbFla	0	0	0	R.AGDDAAGLAISEKMR.G	AGDDAAGLAISEKMR	15	40	54	fully_tryptic	14	1	3
9710	9710	38.56	37963	9710	7167	1520.75	507.587	507.589	507.589	3	6	ITMS	35	216176	9705	2	0	64850	63336	63332	85000	63332.9710.7167.3	1	1520.74	507.584	6	0.009	1.9	0.392	0.392	392.8	0.00255	17/56	17	56	CbFla	0	0	0	R.AGDDAAGLAISEKM*R.G	AGDDAAGLAISEKM*R	15	40	54	fully_tryptic	14	1	3
9786	9786	38.78	38025	9786	7229	1520.74	760.871	761.875	761.875	2	5	ITMS	35	66948	9782	2	0	64850	63336	63332	85000	63332.9786.7229.2	1	1520.74	760.872	-1.21	-0.002	1.837	0.828	0.828	478.8	0.00209	13/28	13	28	CbFla	0	0	0	R.AGDDAAGLAISEKM*R.G	AGDDAAGLAISEKM*R	15	40	54	fully_tryptic	14	1	3
9798	9798	38.82	38035	9798	7239	1520.74	507.584	507.587	507.587	3	6	ITMS	35	313812	9793	2	0	64850	63336	63332	85000	63332.9798.7239.3	1	1520.74	507.584	0.87	0.001	2.404	0.45	0.45	334.9	0.00299	16/56	16	56	CbFla	0	0	0	R.AGDDAAGLAISEKM*R.G	AGDDAAGLAISEKM*R	15	40	54	fully_tryptic	14	1	3
9897	9897	39.09	38119	9897	7323	1520.74	507.584	507.588	507.588	3	6	ITMS	35	919312	9892	2	0	64850	63336	63332	85000	63332.9897.7323.3	1	1520.74	507.584	0.21	0	2.477	0.556	0.556	457	0.00219	17/56	17	56	CbFla	0	0	0	R.AGDDAAGLAISEKM*R.G	AGDDAAGLAISEKM*R	15	40	54	fully_tryptic	14	1	3
9900	9900	39.09	38122	9900	7326	1520.73	760.869	761.374	761.374	2	9	ITMS	35	159489	9892	2	0	64850	63336	63332	85000	63332.9900.7326.2	1	1520.74	760.872	-3.83	-0.006	3.254	0.847	0.847	740.5	0.00135	17/28	17	28	CbFla	0	0	0	R.AGDDAAGLAISEKM*R.G	AGDDAAGLAISEKM*R	15	40	54	fully_tryptic	14	1	3
9977	9977	39.29	38189	9977	7393	1520.74	507.584	507.58	507.58	3	17	ITMS	35	596312	9961	2	0	64850	63336	63332	85000	63332.9977.7393.3	1	1520.74	507.584	0.11	0	2.579	0.578	0.578	543.1	0.00184	21/56	21	56	CbFla	0	0	0	R.AGDDAAGLAISEKM*R.G	AGDDAAGLAISEKM*R	15	40	54	fully_tryptic	14	1	3
9997	9997	39.35	38205	9997	7409	1520.74	507.584	507.921	507.921	3	7	ITMS	35	491245	9991	2	0	64850	63336	63332	85000	63332.9997.7409.3	1	1520.74	507.584	-0.14	0	2.024	0.576	0.576	537.9	0.00186	21/56	21	56	CbFla	0	0	0	R.AGDDAAGLAISEKM*R.G	AGDDAAGLAISEKM*R	15	40	54	fully_tryptic	14	1	3
10026	10026	39.44	548	10026	7433	1520.74	507.584	507.922	507.922	3	2	ITMS	35	330564	10025	2	0	64850	63336	63332	85000	63332.10026.7433.3	1	1520.74	507.584	-0.38	-0.001	2.385	0.543	0.543	784.1	0.00128	22/56	22	56	CbFla	0	0	0	R.AGDDAAGLAISEKM*R.G	AGDDAAGLAISEKM*R	15	40	54	fully_tryptic	14	1	3
11162	11162	42.43	1608	11162	8411	1217.6	609.305	609.306	609.306	2	2	ITMS	35	77825200	11161	2	0	64850	63336	63332	85000	63332.11162.8411.2	1	1217.6	609.304	1.11	0.001	3.359	0.84	0.84	1554.6	0.00064	19/24	19	24	CbFla	0	0	0	R.AGDDAAGLAISEK.M	AGDDAAGLAISEK	13	40	52	fully_tryptic	12	1	2
11261	11261	42.7	1699	11261	8494	1217.6	609.306	609.308	609.308	2	2	ITMS	35	447175000	11260	2	0	64850	63336	63332	85000	63332.11261.8494.2	1	1217.6	609.304	2.87	0.003	4.572	0.849	0.849	1858.4	0.00054	21/24	21	24	CbFla	0	0	0	R.AGDDAAGLAISEK.M	AGDDAAGLAISEK	13	40	52	fully_tryptic	12	1	2
11339	11339	42.96	1762	11339	8552	1217.61	609.306	609.308	609.308	2	2	ITMS	35	615571000	11338	2	0	64850	63336	63332	85000	63332.11339.8552.2	1	1217.6	609.304	3.59	0.004	3.863	0.828	0.828	1725.2	0.00058	20/24	20	24	CbFla	0	0	0	R.AGDDAAGLAISEK.M	AGDDAAGLAISEK	13	40	52	fully_tryptic	12	1	2
11413	11413	43.22	1820	11413	8606	1217.6	609.306	609.308	609.308	2	2	ITMS	35	426157000	11412	2	0	64850	63336	63332	85000	63332.11413.8606.2	1	1217.6	609.304	3.14	0.004	4.641	0.819	0.819	1903.4	0.00053	21/24	21	24	CbFla	0	0	0	R.AGDDAAGLAISEK.M	AGDDAAGLAISEK	13	40	52	fully_tryptic	12	1	2
11575	11575	43.76	1953	11575	8729	1217.61	609.31	609.311	609.311	2	2	ITMS	35	323427000	11574	2	0	64850	63336	63332	85000	63332.11575.8729.2	1	1217.6	609.304	9.24	0.011	4.425	0.884	0.884	1862.7	0.00054	21/24	21	24	CbFla	0	0	0	R.AGDDAAGLAISEK.M	AGDDAAGLAISEK	13	40	52	fully_tryptic	12	1	2
11647	11647	44.02	2010	11647	8780	1217.61	609.31	609.311	609.311	2	2	ITMS	35	237043000	11646	2	0	64850	63336	63332	85000	63332.11647.8780.2	1	1217.6	609.304	9.71	0.012	4.77	0.873	0.873	2003.6	0.0005	21/24	21	24	CbFla	0	0	0	R.AGDDAAGLAISEK.M	AGDDAAGLAISEK	13	40	52	fully_tryptic	12	1	2
11734	11734	44.3	2082	11734	8847	1217.61	406.542	406.545	406.545	3	3	ITMS	35	857101	11732	2	0	64850	63336	63332	85000	63332.11734.8847.3	1	1217.6	406.538	7.62	0.009	2.817	0.761	0.761	1456.2	0.00069	25/48	25	48	CbFla	0	0	0	R.AGDDAAGLAISEK.M	AGDDAAGLAISEK	13	40	52	fully_tryptic	12	1	2
11820	11820	44.54	2159	11820	8919	1217.6	609.305	609.307	609.307	2	2	ITMS	35	82905800	11819	2	0	64850	63336	63332	85000	63332.11820.8919.2	1	1217.6	609.304	1.58	0.002	4.005	0.833	0.833	1626.1	0.00061	20/24	20	24	CbFla	0	0	0	R.AGDDAAGLAISEK.M	AGDDAAGLAISEK	13	40	52	fully_tryptic	12	1	2
11884	11884	44.7	2221	11884	8975	1217.61	406.542	406.545	406.545	3	7	ITMS	35	555440	11878	2	0	64850	63336	63332	85000	63332.11884.8975.3	1	1217.6	406.538	8.14	0.01	3.384	0.773	0.773	1574.6	0.00064	25/48	25	48	CbFla	0	0	0	R.AGDDAAGLAISEK.M	AGDDAAGLAISEK	13	40	52	fully_tryptic	12	1	2
11926	11926	44.82	2260	11926	9010	1217.6	609.304	609.307	609.307	2	2	ITMS	35	41232000	11925	2	0	64850	63336	63332	85000	63332.11926.9010.2	1	1217.6	609.304	0.45	0.001	4.395	0.812	0.812	2028.4	0.00049	21/24	21	24	CbFla	0	0	0	R.AGDDAAGLAISEK.M	AGDDAAGLAISEK	13	40	52	fully_tryptic	12	1	2
12025	12025	45.09	2354	12025	9095	1217.6	609.304	609.308	609.308	2	2	ITMS	35	27020400	12024	2	0	64850	63336	63332	85000	63332.12025.9095.2	1	1217.6	609.304	0.51	0.001	4.364	0.776	0.776	1987.6	0.0005	21/24	21	24	CbFla	0	0	0	R.AGDDAAGLAISEK.M	AGDDAAGLAISEK	13	40	52	fully_tryptic	12	1	2
12130	12130	45.35	2455	12130	9187	1217.6	609.305	609.309	609.309	2	2	ITMS	35	8891120	12129	2	0	64850	63336	63332	85000	63332.12130.9187.2	1	1217.6	609.304	0.86	0.001	4.445	0.831	0.831	1662.1	0.0006	20/24	20	24	CbFla	0	0	0	R.AGDDAAGLAISEK.M	AGDDAAGLAISEK	13	40	52	fully_tryptic	12	1	2
12236	12236	45.62	2553	12236	9279	1217.6	609.304	609.306	609.306	2	2	ITMS	35	15366900	12235	2	0	64850	63336	63332	85000	63332.12236.9279.2	1	1217.6	609.304	-0.65	-0.001	4.126	0.844	0.844	1561.4	0.00064	19/24	19	24	CbFla	0	0	0	R.AGDDAAGLAISEK.M	AGDDAAGLAISEK	13	40	52	fully_tryptic	12	1	2
12299	12299	45.76	2614	12299	9337	1217.6	406.539	406.877	406.877	3	12	ITMS	35	292148	12288	2	0	64850	63336	63332	85000	63332.12299.9337.3	1	1217.6	406.538	0.77	0.001	2.707	0.608	0.608	691.9	0.00145	22/48	22	48	CbFla	0	0	0	R.AGDDAAGLAISEK.M	AGDDAAGLAISEK	13	40	52	fully_tryptic	12	1	2
12357	12357	45.89	2671	12357	9390	1217.6	609.303	609.306	609.306	2	2	ITMS	35	11604000	12356	2	0	64850	63336	63332	85000	63332.12357.9390.2	1	1217.6	609.304	-0.98	-0.001	3.657	0.724	0.724	1368.5	0.00073	19/24	19	24	CbFla	0	0	0	R.AGDDAAGLAISEK.M	AGDDAAGLAISEK	13	40	52	fully_tryptic	12	1	2
12550	12550	46.39	2851	12550	9554	1217.6	609.304	609.307	609.307	2	2	ITMS	35	5149460	12549	2	0	64850	63336	63332	85000	63332.12550.9554.2	1	1217.6	609.304	-0.42	-0.001	4.165	0.844	0.844	1635.6	0.00061	20/24	20	24	CbFla	0	0	0	R.AGDDAAGLAISEK.M	AGDDAAGLAISEK	13	40	52	fully_tryptic	12	1	2
12795	12795	47.18	3056	12795	9742	1217.6	609.304	609.307	609.307	2	2	ITMS	35	5237830	12794	2	0	64850	63336	63332	85000	63332.12795.9742.2	1	1217.6	609.304	0.44	0.001	3.756	0.845	0.845	1541.9	0.00065	19/24	19	24	CbFla	0	0	0	R.AGDDAAGLAISEK.M	AGDDAAGLAISEK	13	40	52	fully_tryptic	12	1	2
12878	12878	47.45	3127	12878	9807	1217.6	609.304	609.312	609.312	2	2	ITMS	35	5842220	12877	2	0	64850	63336	63332	85000	63332.12878.9807.2	1	1217.6	609.304	0.3	0	4.18	0.894	0.894	1759.1	0.00057	20/24	20	24	CbFla	0	0	0	R.AGDDAAGLAISEK.M	AGDDAAGLAISEK	13	40	52	fully_tryptic	12	1	2
12959	12959	47.7	3197	12959	9870	1217.61	609.308	609.311	609.311	2	2	ITMS	35	6619860	12958	2	0	64850	63336	63332	85000	63332.12959.9870.2	1	1217.6	609.304	6.31	0.008	4.049	0.868	0.868	1752.2	0.00057	20/24	20	24	CbFla	0	0	0	R.AGDDAAGLAISEK.M	AGDDAAGLAISEK	13	40	52	fully_tryptic	12	1	2
13048	13048	47.97	3275	13048	9942	1217.6	609.305	609.311	609.311	2	2	ITMS	35	7451080	13047	2	0	64850	63336	63332	85000	63332.13048.9942.2	1	1217.6	609.304	0.79	0.001	3.825	0.779	0.779	1551.7	0.00064	19/24	19	24	CbFla	0	0	0	R.AGDDAAGLAISEK.M	AGDDAAGLAISEK	13	40	52	fully_tryptic	12	1	2
13075	13075	48.05	3300	13075	9964	1217.61	406.542	406.878	406.878	3	3	ITMS	35	280745	13073	2	0	64850	63336	63332	85000	63332.13075.9964.3	1	1217.6	406.538	7.75	0.009	1.811	0.583	0.583	310.5	0.00322	17/48	17	48	CbFla	0	0	0	R.AGDDAAGLAISEK.M	AGDDAAGLAISEK	13	40	52	fully_tryptic	12	1	2
13101	13101	48.13	3322	13101	9984	1217.61	406.541	406.197	406.197	3	4	ITMS	35	224026	13098	2	0	64850	63336	63332	85000	63332.13101.9984.3	1	1217.6	406.538	7.02	0.009	1.99	0.53	0.53	675.8	0.00148	22/48	22	48	CbFla	0	0	0	R.AGDDAAGLAISEK.M	AGDDAAGLAISEK	13	40	52	fully_tryptic	12	1	2
13140	13140	48.22	3360	13140	10019	1217.6	609.304	609.307	609.307	2	2	ITMS	35	6039190	13139	2	0	64850	63336	63332	85000	63332.13140.10019.2	1	1217.6	609.304	-0.33	0	3.605	0.792	0.792	1335.1	0.00075	18/24	18	24	CbFla	0	0	0	R.AGDDAAGLAISEK.M	AGDDAAGLAISEK	13	40	52	fully_tryptic	12	1	2
13235	13235	48.48	3446	13235	10099	1217.6	609.304	609.306	609.306	2	2	ITMS	35	7673870	13234	2	0	64850	63336	63332	85000	63332.13235.10099.2	1	1217.6	609.304	-0.24	0	3.842	0.831	0.831	1672.8	0.0006	19/24	19	24	CbFla	0	0	0	R.AGDDAAGLAISEK.M	AGDDAAGLAISEK	13	40	52	fully_tryptic	12	1	2
13247	13247	48.5	3459	13247	10111	1217.6	406.539	406.876	406.876	3	14	ITMS	35	206526	13234	2	0	64850	63336	63332	85000	63332.13247.10111.3	1	1217.6	406.538	1.17	0.001	2.193	0.673	0.673	856.2	0.00117	20/48	20	48	CbFla	0	0	0	R.AGDDAAGLAISEK.M	AGDDAAGLAISEK	13	40	52	fully_tryptic	12	1	2
13335	13335	48.75	3539	13335	10185	1217.6	609.304	609.308	609.308	2	2	ITMS	35	5326040	13334	2	0	64850	63336	63332	85000	63332.13335.10185.2	1	1217.6	609.304	0.58	0.001	3.925	0.869	0.869	1941.7	0.00052	20/24	20	24	CbFla	0	0	0	R.AGDDAAGLAISEK.M	AGDDAAGLAISEK	13	40	52	fully_tryptic	12	1	2
13431	13431	49.01	3630	13431	10267	1217.6	609.304	609.308	609.308	2	2	ITMS	35	5756360	13430	2	0	64850	63336	63332	85000	63332.13431.10267.2	1	1217.6	609.304	-0.69	-0.001	4.353	0.823	0.823	1759.8	0.00057	20/24	20	24	CbFla	0	0	0	R.AGDDAAGLAISEK.M	AGDDAAGLAISEK	13	40	52	fully_tryptic	12	1	2
13542	13542	49.28	3738	13542	10366	1217.6	609.303	609.307	609.307	2	2	ITMS	35	4442650	13541	2	0	64850	63336	63332	85000	63332.13542.10366.2	1	1217.6	609.304	-1.01	-0.001	3.782	0.9	0.9	1556.7	0.00064	20/24	20	24	CbFla	0	0	0	R.AGDDAAGLAISEK.M	AGDDAAGLAISEK	13	40	52	fully_tryptic	12	1	2
13634	13634	49.54	3821	13634	10442	1217.6	609.303	609.307	609.307	2	3	ITMS	35	4262190	13632	2	0	64850	63336	63332	85000	63332.13634.10442.2	1	1217.6	609.304	-1.05	-0.001	4.013	0.799	0.799	1641.9	0.00061	20/24	20	24	CbFla	0	0	0	R.AGDDAAGLAISEK.M	AGDDAAGLAISEK	13	40	52	fully_tryptic	12	1	2
13728	13728	49.8	3907	13728	10521	1217.6	609.304	609.307	609.307	2	2	ITMS	35	4853540	13727	2	0	64850	63336	63332	85000	63332.13728.10521.2	1	1217.6	609.304	-0.77	-0.001	3.939	0.827	0.827	1670.2	0.0006	19/24	19	24	CbFla	0	0	0	R.AGDDAAGLAISEK.M	AGDDAAGLAISEK	13	40	52	fully_tryptic	12	1	2
13831	13831	50.07	4004	13831	10609	1217.6	609.304	609.307	609.307	2	2	ITMS	35	4428560	13830	2	0	64850	63336	63332	85000	63332.13831.10609.2	1	1217.6	609.304	-0.5	-0.001	4.638	0.806	0.806	2010.1	0.0005	21/24	21	24	CbFla	0	0	0	R.AGDDAAGLAISEK.M	AGDDAAGLAISEK	13	40	52	fully_tryptic	12	1	2
13844	13844	50.1	4017	13844	10621	1217.6	609.304	609.3	609.3	2	5	ITMS	35	3863310	13840	2	0	64850	63336	63332	85000	63332.13844.10621.2	1	1217.6	609.304	-0.53	-0.001	4.203	0.861	0.861	1833.2	0.00055	20/24	20	24	CbFla	0	0	0	R.AGDDAAGLAISEK.M	AGDDAAGLAISEK	13	40	52	fully_tryptic	12	1	2
13956	13956	50.35	4127	13956	10724	1217.6	609.304	609.306	609.306	2	2	ITMS	35	3932260	13955	2	0	64850	63336	63332	85000	63332.13956.10724.2	1	1217.6	609.304	-0.76	-0.001	3.413	0.867	0.867	1291.1	0.00077	18/24	18	24	CbFla	0	0	0	R.AGDDAAGLAISEK.M	AGDDAAGLAISEK	13	40	52	fully_tryptic	12	1	2
14062	14062	50.62	4228	14062	10817	1217.6	609.304	609.306	609.306	2	2	ITMS	35	4461320	14061	2	0	64850	63336	63332	85000	63332.14062.10817.2	1	1217.6	609.304	-0.88	-0.001	3.984	0.864	0.864	1554.8	0.00064	19/24	19	24	CbFla	0	0	0	R.AGDDAAGLAISEK.M	AGDDAAGLAISEK	13	40	52	fully_tryptic	12	1	2
14119	14119	50.75	4285	14119	10869	1217.6	406.539	406.876	406.876	3	5	ITMS	35	152299	14115	2	0	64850	63336	63332	85000	63332.14119.10869.3	1	1217.6	406.538	0.89	0.001	2.306	0.532	0.532	609.6	0.00164	23/48	23	48	CbFla	0	0	0	R.AGDDAAGLAISEK.M	AGDDAAGLAISEK	13	40	52	fully_tryptic	12	1	2
14174	14174	50.89	4337	14174	10917	1217.6	609.303	609.306	609.306	2	2	ITMS	35	3916740	14173	2	0	64850	63336	63332	85000	63332.14174.10917.2	1	1217.6	609.304	-0.97	-0.001	3.956	0.845	0.845	1402.8	0.00071	19/24	19	24	CbFla	0	0	0	R.AGDDAAGLAISEK.M	AGDDAAGLAISEK	13	40	52	fully_tryptic	12	1	2
14286	14286	51.15	4446	14286	11019	1217.6	609.304	609.306	609.306	2	2	ITMS	35	3734610	14285	2	0	64850	63336	63332	85000	63332.14286.11019.2	1	1217.6	609.304	-0.85	-0.001	3.576	0.858	0.858	1774.3	0.00056	20/24	20	24	CbFla	0	0	0	R.AGDDAAGLAISEK.M	AGDDAAGLAISEK	13	40	52	fully_tryptic	12	1	2
14396	14396	51.42	4553	14396	11117	1217.6	609.303	609.306	609.306	2	3	ITMS	35	3649230	14394	2	0	64850	63336	63332	85000	63332.14396.11117.2	1	1217.6	609.304	-1.01	-0.001	3.438	0.812	0.812	1240.6	0.00081	17/24	17	24	CbFla	0	0	0	R.AGDDAAGLAISEK.M	AGDDAAGLAISEK	13	40	52	fully_tryptic	12	1	2
14504	14504	51.68	4657	14504	11214	1217.6	609.303	609.306	609.306	2	2	ITMS	35	3335200	14503	2	0	64850	63336	63332	85000	63332.14504.11214.2	1	1217.6	609.304	-1.1	-0.001	4.368	0.862	0.862	1782.5	0.00056	20/24	20	24	CbFla	0	0	0	R.AGDDAAGLAISEK.M	AGDDAAGLAISEK	13	40	52	fully_tryptic	12	1	2
14609	14609	51.93	4756	14609	11307	1217.6	609.303	609.306	609.306	2	2	ITMS	35	2394480	14608	2	0	64850	63336	63332	85000	63332.14609.11307.2	1	1217.6	609.304	-1.14	-0.001	3.644	0.826	0.826	1599.6	0.00063	20/24	20	24	CbFla	0	0	0	R.AGDDAAGLAISEK.M	AGDDAAGLAISEK	13	40	52	fully_tryptic	12	1	2
14710	14710	52.19	4851	14710	11395	1217.6	609.303	609.306	609.306	2	2	ITMS	35	2895400	14709	2	0	64850	63336	63332	85000	63332.14710.11395.2	1	1217.6	609.304	-1.29	-0.002	3.837	0.849	0.849	1607.8	0.00062	19/24	19	24	CbFla	0	0	0	R.AGDDAAGLAISEK.M	AGDDAAGLAISEK	13	40	52	fully_tryptic	12	1	2
14823	14823	52.47	4958	14823	11496	1217.6	609.304	609.306	609.306	2	2	ITMS	35	2896170	14822	2	0	64850	63336	63332	85000	63332.14823.11496.2	1	1217.6	609.304	-0.74	-0.001	4.222	0.879	0.879	1816.9	0.00055	21/24	21	24	CbFla	0	0	0	R.AGDDAAGLAISEK.M	AGDDAAGLAISEK	13	40	52	fully_tryptic	12	1	2
14934	14934	52.74	5063	14934	11595	1217.6	609.303	609.305	609.305	2	2	ITMS	35	2305860	14933	2	0	64850	63336	63332	85000	63332.14934.11595.2	1	1217.6	609.304	-1.15	-0.001	3.702	0.856	0.856	1339	0.00075	18/24	18	24	CbFla	0	0	0	R.AGDDAAGLAISEK.M	AGDDAAGLAISEK	13	40	52	fully_tryptic	12	1	2
15040	15040	53	5166	15040	11689	1217.6	609.304	609.307	609.307	2	2	ITMS	35	2447520	15039	2	0	64850	63336	63332	85000	63332.15040.11689.2	1	1217.6	609.304	-0.82	-0.001	3.861	0.856	0.856	1845.6	0.00054	20/24	20	24	CbFla	0	0	0	R.AGDDAAGLAISEK.M	AGDDAAGLAISEK	13	40	52	fully_tryptic	12	1	2
15113	15113	53.17	5238	15113	11756	1217.6	406.539	406.875	406.875	3	15	ITMS	35	155216	15099	2	0	64850	63336	63332	85000	63332.15113.11756.3	1	1217.6	406.538	1.41	0.002	2.005	0.622	0.622	296.8	0.00337	16/48	16	48	CbFla	0	0	0	R.AGDDAAGLAISEK.M	AGDDAAGLAISEK	13	40	52	fully_tryptic	12	1	2
15153	15153	53.26	5277	15153	11792	1217.6	609.303	609.306	609.306	2	2	ITMS	35	2600900	15152	2	0	64850	63336	63332	85000	63332.15153.11792.2	1	1217.6	609.304	-1.07	-0.001	3.604	0.835	0.835	1647.4	0.00061	19/24	19	24	CbFla	0	0	0	R.AGDDAAGLAISEK.M	AGDDAAGLAISEK	13	40	52	fully_tryptic	12	1	2
15266	15266	53.53	5382	15266	11893	1217.6	609.303	609.306	609.306	2	2	ITMS	35	2228340	15265	2	0	64850	63336	63332	85000	63332.15266.11893.2	1	1217.6	609.304	-1.02	-0.001	3.394	0.878	0.878	1587.1	0.00063	18/24	18	24	CbFla	0	0	0	R.AGDDAAGLAISEK.M	AGDDAAGLAISEK	13	40	52	fully_tryptic	12	1	2
15386	15386	53.79	5503	15386	12005	1217.6	609.303	609.303	609.303	2	3	ITMS	35	1818620	15384	2	0	64850	63336	63332	85000	63332.15386.12005.2	1	1217.6	609.304	-1.5	-0.002	3.816	0.872	0.872	1460.3	0.00068	18/24	18	24	CbFla	0	0	0	R.AGDDAAGLAISEK.M	AGDDAAGLAISEK	13	40	52	fully_tryptic	12	1	2
15499	15499	54.04	5616	15499	12110	1217.6	609.303	609.303	609.303	2	3	ITMS	35	1923180	15497	2	0	64850	63336	63332	85000	63332.15499.12110.2	1	1217.6	609.304	-1.41	-0.002	3.516	0.883	0.883	1007.5	0.00099	16/24	16	24	CbFla	0	0	0	R.AGDDAAGLAISEK.M	AGDDAAGLAISEK	13	40	52	fully_tryptic	12	1	2
15614	15614	54.28	5730	15614	12217	1217.6	609.303	609.307	609.307	2	2	ITMS	35	2044760	15613	2	0	64850	63336	63332	85000	63332.15614.12217.2	1	1217.6	609.304	-1.01	-0.001	3.712	0.744	0.744	1659.4	0.0006	19/24	19	24	CbFla	0	0	0	R.AGDDAAGLAISEK.M	AGDDAAGLAISEK	13	40	52	fully_tryptic	12	1	2
15726	15726	54.52	5843	15726	12322	1217.6	609.303	609.306	609.306	2	3	ITMS	35	1664570	15724	2	0	64850	63336	63332	85000	63332.15726.12322.2	1	1217.6	609.304	-1.04	-0.001	3.665	0.801	0.801	1607.8	0.00062	19/24	19	24	CbFla	0	0	0	R.AGDDAAGLAISEK.M	AGDDAAGLAISEK	13	40	52	fully_tryptic	12	1	2
15834	15834	54.77	5947	15834	12419	1217.6	609.303	609.307	609.307	2	2	ITMS	35	1734750	15833	2	0	64850	63336	63332	85000	63332.15834.12419.2	1	1217.6	609.304	-1.11	-0.001	4.162	0.833	0.833	1893.4	0.00053	20/24	20	24	CbFla	0	0	0	R.AGDDAAGLAISEK.M	AGDDAAGLAISEK	13	40	52	fully_tryptic	12	1	2
15948	15948	55.03	6059	15948	12523	1217.6	609.303	609.306	609.306	2	3	ITMS	35	1831100	15946	2	0	64850	63336	63332	85000	63332.15948.12523.2	1	1217.6	609.304	-0.99	-0.001	4.09	0.872	0.872	1900.3	0.00053	20/24	20	24	CbFla	0	0	0	R.AGDDAAGLAISEK.M	AGDDAAGLAISEK	13	40	52	fully_tryptic	12	1	2
16060	16060	55.31	6167	16060	12623	1217.6	609.303	609.307	609.307	2	3	ITMS	35	1542720	16058	2	0	64850	63336	63332	85000	63332.16060.12623.2	1	1217.6	609.304	-1.02	-0.001	4.026	0.878	0.878	1944.8	0.00051	20/24	20	24	CbFla	0	0	0	R.AGDDAAGLAISEK.M	AGDDAAGLAISEK	13	40	52	fully_tryptic	12	1	2
16175	16175	55.58	6279	16175	12728	1217.6	609.304	609.303	609.303	2	2	ITMS	35	1466190	16174	2	0	64850	63336	63332	85000	63332.16175.12728.2	1	1217.6	609.304	-0.71	-0.001	3.483	0.818	0.818	1447.5	0.00069	20/24	20	24	CbFla	0	0	0	R.AGDDAAGLAISEK.M	AGDDAAGLAISEK	13	40	52	fully_tryptic	12	1	2
16291	16291	55.82	6394	16291	12836	1217.6	609.304	609.307	609.307	2	2	ITMS	35	1494290	16290	2	0	64850	63336	63332	85000	63332.16291.12836.2	1	1217.6	609.304	-0.68	-0.001	3.36	0.87	0.87	1460.5	0.00068	18/24	18	24	CbFla	0	0	0	R.AGDDAAGLAISEK.M	AGDDAAGLAISEK	13	40	52	fully_tryptic	12	1	2
16372	16372	56	6478	16372	12912	1217.6	406.539	406.541	406.541	3	11	ITMS	35	134731	16362	2	0	64850	63336	63332	85000	63332.16372.12912.3	1	1217.6	406.538	1.25	0.002	2.025	0.714	0.714	267.5	0.00374	17/48	17	48	CbFla	0	0	0	R.AGDDAAGLAISEK.M	AGDDAAGLAISEK	13	40	52	fully_tryptic	12	1	2
16411	16411	56.08	6516	16411	12948	1217.6	609.303	609.306	609.306	2	2	ITMS	35	1624000	16410	2	0	64850	63336	63332	85000	63332.16411.12948.2	1	1217.6	609.304	-0.9	-0.001	3.827	0.835	0.835	1552.7	0.00064	20/24	20	24	CbFla	0	0	0	R.AGDDAAGLAISEK.M	AGDDAAGLAISEK	13	40	52	fully_tryptic	12	1	2
16527	16527	56.33	6632	16527	13057	1217.6	609.303	609.307	609.307	2	3	ITMS	35	1139520	16525	2	0	64850	63336	63332	85000	63332.16527.13057.2	1	1217.6	609.304	-1.08	-0.001	3.939	0.803	0.803	1586.9	0.00063	20/24	20	24	CbFla	0	0	0	R.AGDDAAGLAISEK.M	AGDDAAGLAISEK	13	40	52	fully_tryptic	12	1	2
16645	16645	56.59	6747	16645	13166	1217.6	609.304	609.308	609.308	2	4	ITMS	35	1354580	16642	2	0	64850	63336	63332	85000	63332.16645.13166.2	1	1217.6	609.304	-0.08	0	3.967	0.849	0.849	1385.5	0.00072	18/24	18	24	CbFla	0	0	0	R.AGDDAAGLAISEK.M	AGDDAAGLAISEK	13	40	52	fully_tryptic	12	1	2
16750	16750	56.86	6846	16750	13257	1217.6	609.304	609.307	609.307	2	3	ITMS	35	1045720	16748	2	0	64850	63336	63332	85000	63332.16750.13257.2	1	1217.6	609.304	-0.4	0	3.753	0.86	0.86	1686	0.00059	20/24	20	24	CbFla	0	0	0	R.AGDDAAGLAISEK.M	AGDDAAGLAISEK	13	40	52	fully_tryptic	12	1	2
16854	16854	57.11	6946	16854	13349	1217.6	609.304	609.307	609.307	2	2	ITMS	35	1517850	16853	2	0	64850	63336	63332	85000	63332.16854.13349.2	1	1217.6	609.304	-0.8	-0.001	3.497	0.83	0.83	1595.8	0.00063	19/24	19	24	CbFla	0	0	0	R.AGDDAAGLAISEK.M	AGDDAAGLAISEK	13	40	52	fully_tryptic	12	1	2
16980	16980	57.36	7076	16980	13469	1217.6	609.303	609.305	609.305	2	14	ITMS	35	705355	16967	2	0	64850	63336	63332	85000	63332.16980.13469.2	1	1217.6	609.304	-1.15	-0.001	3.76	0.915	0.915	1328.3	0.00075	19/24	19	24	CbFla	0	0	0	R.AGDDAAGLAISEK.M	AGDDAAGLAISEK	13	40	52	fully_tryptic	12	1	2
17059	17059	57.58	7147	17059	13534	1217.6	609.305	610.312	610.312	2	2	ITMS	35	554265	17058	2	0	64850	63336	63332	85000	63332.17059.13534.2	1	1217.6	609.304	1.22	0.001	3.535	0.855	0.855	1409.9	0.00071	18/24	18	24	CbFla	0	0	0	R.AGDDAAGLAISEK.M	AGDDAAGLAISEK	13	40	52	fully_tryptic	12	1	2
17069	17069	57.6	7156	17069	13543	1217.6	609.305	609.309	609.309	2	7	ITMS	35	1058800	17063	2	0	64850	63336	63332	85000	63332.17069.13543.2	1	1217.6	609.304	1.64	0.002	3.466	0.775	0.775	1657.3	0.0006	19/24	19	24	CbFla	0	0	0	R.AGDDAAGLAISEK.M	AGDDAAGLAISEK	13	40	52	fully_tryptic	12	1	2
17112	17112	57.74	7195	17112	13577	1217.6	609.305	609.811	609.811	2	3	ITMS	35	812779	17110	2	0	64850	63336	63332	85000	63332.17112.13577.2	1	1217.6	609.304	1.19	0.001	4.465	0.823	0.823	2039.5	0.00049	20/24	20	24	CbFla	0	0	0	R.AGDDAAGLAISEK.M	AGDDAAGLAISEK	13	40	52	fully_tryptic	12	1	2
17144	17144	57.85	7220	17144	13600	1217.6	609.305	609.303	609.303	2	3	ITMS	35	780969	17142	2	0	64850	63336	63332	85000	63332.17144.13600.2	1	1217.6	609.304	0.98	0.001	3.726	0.816	0.816	1802.9	0.00055	20/24	20	24	CbFla	0	0	0	R.AGDDAAGLAISEK.M	AGDDAAGLAISEK	13	40	52	fully_tryptic	12	1	2
17148	17148	57.87	7223	17148	13603	1217.6	609.305	609.308	609.308	2	3	ITMS	35	882110	17146	2	0	64850	63336	63332	85000	63332.17148.13603.2	1	1217.6	609.304	1.05	0.001	4.007	0.829	0.829	1756.6	0.00057	19/24	19	24	CbFla	0	0	0	R.AGDDAAGLAISEK.M	AGDDAAGLAISEK	13	40	52	fully_tryptic	12	1	2
17160	17160	57.9	7234	17160	13613	1217.6	609.305	609.31	609.31	2	4	ITMS	35	964488	17157	2	0	64850	63336	63332	85000	63332.17160.13613.2	1	1217.6	609.304	1.18	0.001	4.604	0.823	0.823	2158.8	0.00046	21/24	21	24	CbFla	0	0	0	R.AGDDAAGLAISEK.M	AGDDAAGLAISEK	13	40	52	fully_tryptic	12	1	2
17238	17238	58.15	7300	17238	13673	1217.6	609.304	609.307	609.307	2	3	ITMS	35	743051	17236	2	0	64850	63336	63332	85000	63332.17238.13673.2	1	1217.6	609.304	-0.09	0	3.408	0.853	0.853	1385.2	0.00072	18/24	18	24	CbFla	0	0	0	R.AGDDAAGLAISEK.M	AGDDAAGLAISEK	13	40	52	fully_tryptic	12	1	2
17322	17322	58.42	7372	17322	13739	1217.6	609.304	609.306	609.306	2	2	ITMS	35	703473	17321	2	0	64850	63336	63332	85000	63332.17322.13739.2	1	1217.6	609.304	-0.38	0	3.363	0.781	0.781	1610.4	0.00062	19/24	19	24	CbFla	0	0	0	R.AGDDAAGLAISEK.M	AGDDAAGLAISEK	13	40	52	fully_tryptic	12	1	2
17403	17403	58.68	7441	17403	13802	1217.6	609.304	609.308	609.308	2	2	ITMS	35	766126	17402	2	0	64850	63336	63332	85000	63332.17403.13802.2	1	1217.6	609.304	-0.08	0	3.716	0.841	0.841	1598	0.00063	19/24	19	24	CbFla	0	0	0	R.AGDDAAGLAISEK.M	AGDDAAGLAISEK	13	40	52	fully_tryptic	12	1	2
17491	17491	58.94	7519	17491	13873	1217.6	609.304	609.309	609.309	2	2	ITMS	35	753430	17490	2	0	64850	63336	63332	85000	63332.17491.13873.2	1	1217.6	609.304	0.21	0	3.516	0.87	0.87	1679.4	0.0006	20/24	20	24	CbFla	0	0	0	R.AGDDAAGLAISEK.M	AGDDAAGLAISEK	13	40	52	fully_tryptic	12	1	2
17583	17583	59.24	7596	17583	13945	1217.6	609.304	609.308	609.308	2	2	ITMS	35	1033730	17582	2	0	64850	63336	63332	85000	63332.17583.13945.2	1	1217.6	609.304	0.27	0	3.693	0.785	0.785	1578.7	0.00063	19/24	19	24	CbFla	0	0	0	R.AGDDAAGLAISEK.M	AGDDAAGLAISEK	13	40	52	fully_tryptic	12	1	2
17639	17639	59.39	7646	17639	13992	1217.6	609.304	609.299	609.299	2	10	ITMS	35	798831	17630	2	0	64850	63336	63332	85000	63332.17639.13992.2	1	1217.6	609.304	-0.58	-0.001	3.485	0.752	0.752	1470.6	0.00068	19/24	19	24	CbFla	0	0	0	R.AGDDAAGLAISEK.M	AGDDAAGLAISEK	13	40	52	fully_tryptic	12	1	2
17687	17687	59.5	7695	17687	14036	1217.6	609.304	609.307	609.307	2	3	ITMS	35	807533	17685	2	0	64850	63336	63332	85000	63332.17687.14036.2	1	1217.6	609.304	-0.51	-0.001	3.507	0.869	0.869	1127.7	0.00089	17/24	17	24	CbFla	0	0	0	R.AGDDAAGLAISEK.M	AGDDAAGLAISEK	13	40	52	fully_tryptic	12	1	2
17779	17779	59.76	7777	17779	14112	1217.6	609.304	609.311	609.311	2	2	ITMS	35	977396	17778	2	0	64850	63336	63332	85000	63332.17779.14112.2	1	1217.6	609.304	0.14	0	4.271	0.838	0.838	2102.8	0.00048	21/24	21	24	CbFla	0	0	0	R.AGDDAAGLAISEK.M	AGDDAAGLAISEK	13	40	52	fully_tryptic	12	1	2
17877	17877	60.03	7868	17877	14195	1217.6	609.305	609.309	609.309	2	3	ITMS	35	924652	17875	2	0	64850	63336	63332	85000	63332.17877.14195.2	1	1217.6	609.304	0.85	0.001	3.288	0.849	0.849	1539.3	0.00065	19/24	19	24	CbFla	0	0	0	R.AGDDAAGLAISEK.M	AGDDAAGLAISEK	13	40	52	fully_tryptic	12	1	2
17973	17973	60.28	7959	17973	14278	1217.6	609.304	609.308	609.308	2	2	ITMS	35	875172	17972	2	0	64850	63336	63332	85000	63332.17973.14278.2	1	1217.6	609.304	0.1	0	3.825	0.779	0.779	1467.6	0.00068	19/24	19	24	CbFla	0	0	0	R.AGDDAAGLAISEK.M	AGDDAAGLAISEK	13	40	52	fully_tryptic	12	1	2
18069	18069	60.55	8049	18069	14360	1217.6	609.304	609.307	609.307	2	2	ITMS	35	729642	18068	2	0	64850	63336	63332	85000	63332.18069.14360.2	1	1217.6	609.304	0.23	0	4.011	0.857	0.857	1615.4	0.00062	20/24	20	24	CbFla	0	0	0	R.AGDDAAGLAISEK.M	AGDDAAGLAISEK	13	40	52	fully_tryptic	12	1	2
18183	18183	60.82	8159	18183	14462	1217.6	609.304	609.307	609.307	2	4	ITMS	35	767908	18180	2	0	64850	63336	63332	85000	63332.18183.14462.2	1	1217.6	609.304	-0.08	0	4.031	0.771	0.771	1416.5	0.00071	18/24	18	24	CbFla	0	0	0	R.AGDDAAGLAISEK.M	AGDDAAGLAISEK	13	40	52	fully_tryptic	12	1	2
18289	18289	61.09	8258	18289	14555	1217.6	609.304	609.307	609.307	2	4	ITMS	35	699191	18286	2	0	64850	63336	63332	85000	63332.18289.14555.2	1	1217.6	609.304	-0.36	0	3.659	0.821	0.821	1694.1	0.00059	20/24	20	24	CbFla	0	0	0	R.AGDDAAGLAISEK.M	AGDDAAGLAISEK	13	40	52	fully_tryptic	12	1	2
18400	18400	61.36	8365	18400	14654	1217.61	609.308	609.312	609.312	2	3	ITMS	35	612844	18398	2	0	64850	63336	63332	85000	63332.18400.14654.2	1	1217.6	609.304	6.83	0.008	3.711	0.796	0.796	1739	0.00058	20/24	20	24	CbFla	0	0	0	R.AGDDAAGLAISEK.M	AGDDAAGLAISEK	13	40	52	fully_tryptic	12	1	2
18521	18521	61.64	8484	18521	14765	1217.6	609.304	609.307	609.307	2	3	ITMS	35	614902	18519	2	0	64850	63336	63332	85000	63332.18521.14765.2	1	1217.6	609.304	-0.45	-0.001	3.704	0.885	0.885	1740.5	0.00057	20/24	20	24	CbFla	0	0	0	R.AGDDAAGLAISEK.M	AGDDAAGLAISEK	13	40	52	fully_tryptic	12	1	2
18646	18646	61.93	8609	18646	14879	1217.6	609.304	609.308	609.308	2	3	ITMS	35	657415	18644	2	0	64850	63336	63332	85000	63332.18646.14879.2	1	1217.6	609.304	-0.11	0	4.067	0.796	0.796	2011.7	0.0005	21/24	21	24	CbFla	0	0	0	R.AGDDAAGLAISEK.M	AGDDAAGLAISEK	13	40	52	fully_tryptic	12	1	2
18757	18757	62.2	8717	18757	14978	1217.6	609.304	609.31	609.31	2	4	ITMS	35	559592	18754	2	0	64850	63336	63332	85000	63332.18757.14978.2	1	1217.6	609.304	0.22	0	3.582	0.808	0.808	1503.8	0.00066	18/24	18	24	CbFla	0	0	0	R.AGDDAAGLAISEK.M	AGDDAAGLAISEK	13	40	52	fully_tryptic	12	1	2
18882	18882	62.48	8844	18882	15094	1217.6	609.304	609.306	609.306	2	5	ITMS	35	524899	18878	2	0	64850	63336	63332	85000	63332.18882.15094.2	1	1217.6	609.304	-0.51	-0.001	3.725	0.858	0.858	1827.2	0.00055	20/24	20	24	CbFla	0	0	0	R.AGDDAAGLAISEK.M	AGDDAAGLAISEK	13	40	52	fully_tryptic	12	1	2
19002	19002	62.75	8962	19002	15204	1217.6	609.304	609.31	609.31	2	3	ITMS	35	615024	19000	2	0	64850	63336	63332	85000	63332.19002.15204.2	1	1217.6	609.304	-0.6	-0.001	3.539	0.768	0.768	1733.4	0.00058	20/24	20	24	CbFla	0	0	0	R.AGDDAAGLAISEK.M	AGDDAAGLAISEK	13	40	52	fully_tryptic	12	1	2
19102	19102	62.97	9060	19102	15297	1217.6	609.304	609.304	609.304	2	3	ITMS	35	539145	19100	2	0	64850	63336	63332	85000	63332.19102.15297.2	1	1217.6	609.304	-0.55	-0.001	3.861	0.824	0.824	1559.7	0.00064	19/24	19	24	CbFla	0	0	0	R.AGDDAAGLAISEK.M	AGDDAAGLAISEK	13	40	52	fully_tryptic	12	1	2
19217	19217	63.21	9173	19217	15405	1217.6	609.304	609.308	609.308	2	3	ITMS	35	689844	19215	2	0	64850	63336	63332	85000	63332.19217.15405.2	1	1217.6	609.304	-0.03	0	3.5	0.792	0.792	1417.8	0.00071	19/24	19	24	CbFla	0	0	0	R.AGDDAAGLAISEK.M	AGDDAAGLAISEK	13	40	52	fully_tryptic	12	1	2
19323	19323	63.47	9278	19323	15500	1217.6	609.304	609.307	609.307	2	3	ITMS	35	534574	19321	2	0	64850	63336	63332	85000	63332.19323.15500.2	1	1217.6	609.304	0.08	0	4.133	0.859	0.859	1548.7	0.00065	19/24	19	24	CbFla	0	0	0	R.AGDDAAGLAISEK.M	AGDDAAGLAISEK	13	40	52	fully_tryptic	12	1	2
19429	19429	63.73	9380	19429	15595	1217.6	609.304	609.307	609.307	2	3	ITMS	35	560622	19427	2	0	64850	63336	63332	85000	63332.19429.15595.2	1	1217.6	609.304	-0.04	0	4.381	0.846	0.846	1593.8	0.00063	19/24	19	24	CbFla	0	0	0	R.AGDDAAGLAISEK.M	AGDDAAGLAISEK	13	40	52	fully_tryptic	12	1	2
19570	19570	64.06	9520	19570	15723	1217.6	609.304	609.307	609.307	2	2	ITMS	35	753514	19569	2	0	64850	63336	63332	85000	63332.19570.15723.2	1	1217.6	609.304	-0.6	-0.001	3.724	0.886	0.886	1757.8	0.00057	20/24	20	24	CbFla	0	0	0	R.AGDDAAGLAISEK.M	AGDDAAGLAISEK	13	40	52	fully_tryptic	12	1	2
19683	19683	64.3	9633	19683	15829	1217.6	609.304	609.308	609.308	2	3	ITMS	35	537363	19681	2	0	64850	63336	63332	85000	63332.19683.15829.2	1	1217.6	609.304	-0.16	0	4.2	0.838	0.838	2118.6	0.00047	21/24	21	24	CbFla	0	0	0	R.AGDDAAGLAISEK.M	AGDDAAGLAISEK	13	40	52	fully_tryptic	12	1	2
19804	19804	64.56	9752	19804	15941	1217.6	609.304	609.307	609.307	2	3	ITMS	35	445874	19802	2	0	64850	63336	63332	85000	63332.19804.15941.2	1	1217.6	609.304	0.26	0	3.676	0.771	0.771	1862.7	0.00054	19/24	19	24	CbFla	0	0	0	R.AGDDAAGLAISEK.M	AGDDAAGLAISEK	13	40	52	fully_tryptic	12	1	2
19934	19934	64.86	9881	19934	16060	1217.6	609.304	609.307	609.307	2	2	ITMS	35	873667	19933	2	0	64850	63336	63332	85000	63332.19934.16060.2	1	1217.6	609.304	0.43	0.001	3.699	0.839	0.839	1488.8	0.00067	19/24	19	24	CbFla	0	0	0	R.AGDDAAGLAISEK.M	AGDDAAGLAISEK	13	40	52	fully_tryptic	12	1	2
20055	20055	65.12	10002	20055	16173	1217.6	609.304	609.307	609.307	2	3	ITMS	35	413622	20053	2	0	64850	63336	63332	85000	63332.20055.16173.2	1	1217.6	609.304	0.21	0	4.004	0.83	0.83	1782.8	0.00056	20/24	20	24	CbFla	0	0	0	R.AGDDAAGLAISEK.M	AGDDAAGLAISEK	13	40	52	fully_tryptic	12	1	2
20164	20164	65.35	10112	20164	16275	1217.6	609.304	609.308	609.308	2	2	ITMS	35	567428	20163	2	0	64850	63336	63332	85000	63332.20164.16275.2	1	1217.6	609.304	-0.13	0	3.669	0.781	0.781	1640.2	0.00061	19/24	19	24	CbFla	0	0	0	R.AGDDAAGLAISEK.M	AGDDAAGLAISEK	13	40	52	fully_tryptic	12	1	2
20275	20275	65.59	10225	20275	16378	1217.6	609.304	609.307	609.307	2	3	ITMS	35	396009	20273	2	0	64850	63336	63332	85000	63332.20275.16378.2	1	1217.6	609.304	-0.88	-0.001	4.104	0.855	0.855	2144.1	0.00047	21/24	21	24	CbFla	0	0	0	R.AGDDAAGLAISEK.M	AGDDAAGLAISEK	13	40	52	fully_tryptic	12	1	2
20390	20390	65.86	10338	20390	16482	1217.6	609.304	609.308	609.308	2	4	ITMS	35	351029	20387	2	0	64850	63336	63332	85000	63332.20390.16482.2	1	1217.6	609.304	-0.64	-0.001	3.656	0.84	0.84	1387.1	0.00072	19/24	19	24	CbFla	0	0	0	R.AGDDAAGLAISEK.M	AGDDAAGLAISEK	13	40	52	fully_tryptic	12	1	2
20553	20553	66.25	10492	20553	16628	1217.61	609.306	609.311	609.311	2	7	ITMS	35	613094	20547	2	0	64850	63336	63332	85000	63332.20553.16628.2	1	1217.6	609.304	3.79	0.005	3.166	0.889	0.889	994.3	0.00101	17/24	17	24	CbFla	0	0	0	R.AGDDAAGLAISEK.M	AGDDAAGLAISEK	13	40	52	fully_tryptic	12	1	2
20640	20640	66.48	10572	20640	16702	1217.61	609.309	609.813	609.813	2	7	ITMS	35	431923	20634	2	0	64850	63336	63332	85000	63332.20640.16702.2	1	1217.6	609.304	7.71	0.009	4.016	0.849	0.849	1696.3	0.00059	19/24	19	24	CbFla	0	0	0	R.AGDDAAGLAISEK.M	AGDDAAGLAISEK	13	40	52	fully_tryptic	12	1	2
20654	20654	66.52	10584	20654	16714	1217.61	609.309	609.313	609.313	2	4	ITMS	35	494110	20651	2	0	64850	63336	63332	85000	63332.20654.16714.2	1	1217.6	609.304	8.05	0.01	3.161	0.883	0.883	1244	0.0008	17/24	17	24	CbFla	0	0	0	R.AGDDAAGLAISEK.M	AGDDAAGLAISEK	13	40	52	fully_tryptic	12	1	2
20765	20765	66.78	10692	20765	16813	1217.6	609.305	609.308	609.308	2	3	ITMS	35	365672	20763	2	0	64850	63336	63332	85000	63332.20765.16813.2	1	1217.6	609.304	1.21	0.001	2.965	0.798	0.798	1246.3	0.0008	18/24	18	24	CbFla	0	0	0	R.AGDDAAGLAISEK.M	AGDDAAGLAISEK	13	40	52	fully_tryptic	12	1	2
20886	20886	67.06	10812	20886	16924	1217.6	609.304	609.306	609.306	2	3	ITMS	35	345548	20884	2	0	64850	63336	63332	85000	63332.20886.16924.2	1	1217.6	609.304	-0.01	0	3.753	0.838	0.838	1501.2	0.00067	18/24	18	24	CbFla	0	0	0	R.AGDDAAGLAISEK.M	AGDDAAGLAISEK	13	40	52	fully_tryptic	12	1	2
20998	20998	67.3	10926	20998	17029	1217.6	609.304	609.307	609.307	2	4	ITMS	35	350946	20995	2	0	64850	63336	63332	85000	63332.20998.17029.2	1	1217.6	609.304	-0.05	0	3.998	0.817	0.817	1636.1	0.00061	19/24	19	24	CbFla	0	0	0	R.AGDDAAGLAISEK.M	AGDDAAGLAISEK	13	40	52	fully_tryptic	12	1	2
21164	21164	67.66	11093	21164	17184	1217.61	609.309	609.305	609.305	2	5	ITMS	35	389310	21160	2	0	64850	63336	63332	85000	63332.21164.17184.2	1	1217.6	609.304	8.04	0.01	4.121	0.85	0.85	1547	0.00065	19/24	19	24	CbFla	0	0	0	R.AGDDAAGLAISEK.M	AGDDAAGLAISEK	13	40	52	fully_tryptic	12	1	2
21186	21186	67.7	11116	21186	17205	1217.61	609.308	609.311	609.311	2	9	ITMS	35	372187	21178	2	0	64850	63336	63332	85000	63332.21186.17205.2	1	1217.6	609.304	6.74	0.008	3.258	0.852	0.852	1390.7	0.00072	17/24	17	24	CbFla	0	0	0	R.AGDDAAGLAISEK.M	AGDDAAGLAISEK	13	40	52	fully_tryptic	12	1	2
21301	21301	67.95	11231	21301	17312	1217.6	609.304	609.304	609.304	2	7	ITMS	35	378004	21295	2	0	64850	63336	63332	85000	63332.21301.17312.2	1	1217.6	609.304	-0.01	0	3.907	0.818	0.818	1248.8	0.0008	17/24	17	24	CbFla	0	0	0	R.AGDDAAGLAISEK.M	AGDDAAGLAISEK	13	40	52	fully_tryptic	12	1	2
21838	21838	69.09	11770	21838	17815	1217.6	609.303	609.309	609.309	2	5	ITMS	35	364693	21834	2	0	64850	63336	63332	85000	63332.21838.17815.2	1	1217.6	609.304	-2.53	-0.003	3.397	0.829	0.829	1384.1	0.00072	18/24	18	24	CbFla	0	0	0	R.AGDDAAGLAISEK.M	AGDDAAGLAISEK	13	40	52	fully_tryptic	12	1	2
21965	21965	69.38	11898	21965	17932	1217.6	609.304	609.305	609.305	2	10	ITMS	35	361884	21956	2	0	64850	63336	63332	85000	63332.21965.17932.2	1	1217.6	609.304	-0.14	0	3.587	0.832	0.832	1431.4	0.0007	19/24	19	24	CbFla	0	0	0	R.AGDDAAGLAISEK.M	AGDDAAGLAISEK	13	40	52	fully_tryptic	12	1	2
22082	22082	69.63	12014	22082	18041	1217.6	609.305	609.31	609.31	2	10	ITMS	35	472512	22073	2	0	64850	63336	63332	85000	63332.22082.18041.2	1	1217.6	609.304	1.49	0.002	3.214	0.718	0.718	1848.9	0.00054	19/24	19	24	CbFla	0	0	0	R.AGDDAAGLAISEK.M	AGDDAAGLAISEK	13	40	52	fully_tryptic	12	1	2
22496	22496	70.52	12431	22496	18427	1217.6	609.303	609.81	609.81	2	12	ITMS	35	390563	22485	2	0	64850	63336	63332	85000	63332.22496.18427.2	1	1217.6	609.304	-1.32	-0.002	3.414	0.815	0.815	1327.9	0.00075	18/24	18	24	CbFla	0	0	0	R.AGDDAAGLAISEK.M	AGDDAAGLAISEK	13	40	52	fully_tryptic	12	1	2
22620	22620	70.78	12556	22620	18544	1217.6	609.304	609.31	609.31	2	12	ITMS	35	271324	22609	2	0	64850	63336	63332	85000	63332.22620.18544.2	1	1217.6	609.304	0.39	0	3.044	0.864	0.864	1114.4	0.0009	17/24	17	24	CbFla	0	0	0	R.AGDDAAGLAISEK.M	AGDDAAGLAISEK	13	40	52	fully_tryptic	12	1	2
22745	22745	71.04	12682	22745	18662	1217.6	609.304	609.307	609.307	2	12	ITMS	35	272852	22734	2	0	64850	63336	63332	85000	63332.22745.18662.2	1	1217.6	609.304	-0.01	0	3.362	0.766	0.766	970.6	0.00103	15/24	15	24	CbFla	0	0	0	R.AGDDAAGLAISEK.M	AGDDAAGLAISEK	13	40	52	fully_tryptic	12	1	2
23034	23034	71.73	12961	23034	18920	1217.6	609.303	609.308	609.308	2	4	ITMS	35	319262	23031	2	0	64850	63336	63332	85000	63332.23034.18920.2	1	1217.6	609.304	-1.57	-0.002	2.704	0.69	0.69	709.7	0.00141	14/24	14	24	CbFla	0	0	0	R.AGDDAAGLAISEK.M	AGDDAAGLAISEK	13	40	52	fully_tryptic	12	1	2
23107	23107	71.95	13025	23107	18979	1217.6	609.304	609.811	609.811	2	6	ITMS	35	240367	23102	2	0	64850	63336	63332	85000	63332.23107.18979.2	1	1217.6	609.304	0.57	0.001	3.362	0.853	0.853	1209.8	0.00083	18/24	18	24	CbFla	0	0	0	R.AGDDAAGLAISEK.M	AGDDAAGLAISEK	13	40	52	fully_tryptic	12	1	2
23160	23160	72.11	13073	23160	19022	1217.6	609.305	609.309	609.309	2	6	ITMS	35	156871	23155	2	0	64850	63336	63332	85000	63332.23160.19022.2	1	1217.6	609.304	1.37	0.002	3.486	0.804	0.804	1445.3	0.00069	17/24	17	24	CbFla	0	0	0	R.AGDDAAGLAISEK.M	AGDDAAGLAISEK	13	40	52	fully_tryptic	12	1	2
23312	23312	72.48	13220	23312	19158	1217.6	609.303	609.806	609.806	2	13	ITMS	35	252001	23300	2	0	64850	63336	63332	85000	63332.23312.19158.2	1	1217.6	609.304	-2.52	-0.003	3.879	0.826	0.826	1773.7	0.00056	20/24	20	24	CbFla	0	0	0	R.AGDDAAGLAISEK.M	AGDDAAGLAISEK	13	40	52	fully_tryptic	12	1	2
23578	23578	73.11	13478	23578	19396	1217.6	609.304	609.306	609.306	2	9	ITMS	35	151523	23570	2	0	64850	63336	63332	85000	63332.23578.19396.2	1	1217.6	609.304	0.1	0	3.906	0.899	0.899	1942	0.00051	20/24	20	24	CbFla	0	0	0	R.AGDDAAGLAISEK.M	AGDDAAGLAISEK	13	40	52	fully_tryptic	12	1	2
23810	23810	73.65	13708	23810	19608	1217.6	609.306	609.311	609.311	2	11	ITMS	35	262392	23800	2	0	64850	63336	63332	85000	63332.23810.19608.2	1	1217.6	609.304	2.6	0.003	2.787	0.779	0.779	1104.2	0.00091	16/24	16	24	CbFla	0	0	0	R.AGDDAAGLAISEK.M	AGDDAAGLAISEK	13	40	52	fully_tryptic	12	1	2
23972	23972	74.01	13870	23972	19758	1217.6	609.304	609.304	609.304	2	9	ITMS	35	186161	23964	2	0	64850	63336	63332	85000	63332.23972.19758.2	1	1217.6	609.304	-0.26	0	3.554	0.889	0.889	1571.9	0.00064	19/24	19	24	CbFla	0	0	0	R.AGDDAAGLAISEK.M	AGDDAAGLAISEK	13	40	52	fully_tryptic	12	1	2
24081	24081	74.26	13978	24081	19858	1217.6	609.304	609.809	609.809	2	10	ITMS	35	242312	24072	2	0	64850	63336	63332	85000	63332.24081.19858.2	1	1217.6	609.304	0.03	0	3.536	0.878	0.878	1188.6	0.00084	17/24	17	24	CbFla	0	0	0	R.AGDDAAGLAISEK.M	AGDDAAGLAISEK	13	40	52	fully_tryptic	12	1	2
24199	24199	74.51	14096	24199	19968	1217.6	609.304	609.308	609.308	2	14	ITMS	35	536983	24186	2	0	64850	63336	63332	85000	63332.24199.19968.2	1	1217.6	609.304	0.63	0.001	2.242	0.84	0.84	237.5	0.00421	15/24	15	24	CbFla	0	0	0	R.AGDDAAGLAISEK.M	AGDDAAGLAISEK	13	40	52	fully_tryptic	12	1	2
24431	24431	75.02	14328	24431	20183	1217.6	609.305	609.307	609.307	2	18	ITMS	35	209248	24414	2	0	64850	63336	63332	85000	63332.24431.20183.2	1	1217.6	609.304	0.82	0.001	3.018	0.809	0.809	1118.2	0.00089	18/24	18	24	CbFla	0	0	0	R.AGDDAAGLAISEK.M	AGDDAAGLAISEK	13	40	52	fully_tryptic	12	1	2
24888	24888	76.06	14779	24888	20601	1217.6	609.304	609.306	609.306	2	5	ITMS	35	165725	24884	2	0	64850	63336	63332	85000	63332.24888.20601.2	1	1217.6	609.304	0.06	0	3.653	0.776	0.776	1388.3	0.00072	18/24	18	24	CbFla	0	0	0	R.AGDDAAGLAISEK.M	AGDDAAGLAISEK	13	40	52	fully_tryptic	12	1	2
24967	24967	76.26	14857	24967	20672	1217.6	609.305	609.812	609.812	2	10	ITMS	35	182357	24958	2	0	64850	63336	63332	85000	63332.24967.20672.2	1	1217.6	609.304	1.54	0.002	3.299	0.789	0.789	1134.1	0.00088	16/24	16	24	CbFla	0	0	0	R.AGDDAAGLAISEK.M	AGDDAAGLAISEK	13	40	52	fully_tryptic	12	1	2
25043	25043	76.42	14934	25043	20743	1217.6	609.304	609.306	609.306	2	13	ITMS	35	172365	25031	2	0	64850	63336	63332	85000	63332.25043.20743.2	1	1217.6	609.304	-0.12	0	3.549	0.798	0.798	1327.2	0.00075	18/24	18	24	CbFla	0	0	0	R.AGDDAAGLAISEK.M	AGDDAAGLAISEK	13	40	52	fully_tryptic	12	1	2
25187	25187	76.74	15076	25187	20876	1217.6	609.305	609.307	609.307	2	13	ITMS	35	81178.7	25175	2	0	64850	63336	63332	85000	63332.25187.20876.2	1	1217.6	609.304	1.05	0.001	3.138	0.815	0.815	910.8	0.0011	15/24	15	24	CbFla	0	0	0	R.AGDDAAGLAISEK.M	AGDDAAGLAISEK	13	40	52	fully_tryptic	12	1	2
26778	26778	80.59	16621	26778	22297	1217.6	609.304	609.306	609.306	2	15	ITMS	35	90582.3	26764	2	0	64850	63336	63332	85000	63332.26778.22297.2	1	1217.6	609.304	0.6	0.001	2.827	0.853	0.853	1417.3	0.00071	18/24	18	24	CbFla	0	0	0	R.AGDDAAGLAISEK.M	AGDDAAGLAISEK	13	40	52	fully_tryptic	12	1	2
27434	27434	82.08	17273	27434	22900	1217.6	609.304	609.31	609.31	2	17	ITMS	35	118259	27418	2	0	64850	63336	63332	85000	63332.27434.22900.2	1	1217.6	609.304	0.02	0	3.428	0.862	0.862	1733.5	0.00058	20/24	20	24	CbFla	0	0	0	R.AGDDAAGLAISEK.M	AGDDAAGLAISEK	13	40	52	fully_tryptic	12	1	2
34720	34720	98.25	24549	34720	29646	1217.6	609.305	609.809	609.809	2	12	ITMS	35	57693.1	34709	2	0	64850	63336	63332	85000	63332.34720.29646.2	1	1217.6	609.304	1.65	0.002	1.647	0.616	0.616	166.5	0.00601	2020-10-24	10	24	CbFla	0	0	0	R.AGDDAAGLAISEK.M	AGDDAAGLAISEK	13	40	52	fully_tryptic	12	1	2
41917	41917	115.75	31566	41917	36135	1217.6	609.304	609.304	609.304	2	12	ITMS	35	10940.6	41906	2	0	64850	63336	63332	85000	63332.41917.36135.2	1	1217.6	609.304	0.47	0.001	2.284	0.762	0.762	972.9	0.00103	17/24	17	24	CbFla	0	0	0	R.AGDDAAGLAISEK.M	AGDDAAGLAISEK	13	40	52	fully_tryptic	12	1	2
42986	42986	118.25	32641	42986	37128	1217.6	609.304	609.305	609.305	2	13	ITMS	35	14216.3	42974	2	0	64850	63336	63332	85000	63332.42986.37128.2	1	1217.6	609.304	-0.15	0	2.476	0.798	0.798	592.6	0.00169	14/24	14	24	CbFla	0	0	0	R.AGDDAAGLAISEK.M	AGDDAAGLAISEK	13	40	52	fully_tryptic	12	1	2
43603	43603	119.78	33256	43603	37700	1217.6	609.304	609.302	609.302	2	9	ITMS	35	10563.7	43595	2	0	64850	63336	63332	85000	63332.43603.37700.2	1	1217.6	609.304	0.09	0	3.094	0.836	0.836	708.3	0.00141	17/24	17	24	CbFla	0	0	0	R.AGDDAAGLAISEK.M	AGDDAAGLAISEK	13	40	52	fully_tryptic	12	1	2
33876	33876	96.48	23691	33876	28850	3451.75	863.693	863.947	863.947	4	5	ITMS	35	373835	33872	2	0	64850	63336	63332	85000	63332.33876.28850.4	1	3451.75	863.694	-0.59	-0.002	3.532	0.467	0.467	675.6	0.00148	39/186	39	186	CbFla	0	0	0	R.GLNQASRNSQDSISLIQTAEGALNETHSILQR.M	GLNQASRNSQDSISLIQTAEGALNETHSILQR	32	59	90	fully_tryptic	31	1	4
34067	34067	96.87	23885	34067	29031	3451.74	863.69	864.185	864.185	4	6	ITMS	35	416522	34062	2	0	64850	63336	63332	85000	63332.34067.29031.4	1	3451.75	863.694	-3.82	-0.013	3.04	0.442	0.442	487.4	0.00205	37/186	37	186	CbFla	0	0	0	R.GLNQASRNSQDSISLIQTAEGALNETHSILQR.M	GLNQASRNSQDSISLIQTAEGALNETHSILQR	32	59	90	fully_tryptic	31	1	4
34139	34139	97.02	23959	34139	29099	3451.74	863.69	864.198	864.198	4	7	ITMS	35	196036	34133	2	0	64850	63336	63332	85000	63332.34139.29099.4	1	3451.75	863.694	-4.05	-0.014	2.85	0.431	0.431	766.7	0.0013	40/186	40	186	CbFla	0	0	0	R.GLNQASRNSQDSISLIQTAEGALNETHSILQR.M	GLNQASRNSQDSISLIQTAEGALNETHSILQR	32	59	90	fully_tryptic	31	1	4
348	348	7.41	92	348	92	745.395	373.201	373.206	373.206	2	2	ITMS	35	31122.9	347	2	0	64850	63336	63332	85000	63332.0348.0092.2	1	745.395	373.201	-0.05	0	1.755	0.269	0.269	342.3	0.00292	2020-09-12	9	12	CbFla	0	0	0	R.GLNQASR.N	GLNQASR	7	59	65	fully_tryptic	6	1	2
351	351	7.42	94	351	94	745.395	373.201	373.202	373.202	2	2	ITMS	35	35144.6	350	2	0	64850	63336	63332	85000	63332.0351.0094.2	1	745.395	373.201	-0.03	0	1.744	0.253	0.253	343.4	0.00291	2020-09-12	9	12	CbFla	0	0	0	R.GLNQASR.N	GLNQASR	7	59	65	fully_tryptic	6	1	2
393	393	7.67	114	393	114	745.395	373.201	373.207	373.207	2	2	ITMS	35	45020.5	392	2	0	64850	63336	63332	85000	63332.0393.0114.2	1	745.395	373.201	0.01	0	1.573	0.186	0.186	411.8	0.00243	2020-09-12	9	12	CbFla	0	0	0	R.GLNQASR.N	GLNQASR	7	59	65	fully_tryptic	6	1	2
419	419	7.83	125	419	125	745.395	373.201	373.202	373.202	2	2	ITMS	35	55690.8	418	2	0	64850	63336	63332	85000	63332.0419.0125.2	1	745.395	373.201	0.08	0	1.948	0.287	0.287	533.4	0.00187	2020-10-12	10	12	CbFla	0	0	0	R.GLNQASR.N	GLNQASR	7	59	65	fully_tryptic	6	1	2
441	441	7.94	139	441	139	745.395	373.201	373.207	373.207	2	2	ITMS	35	69820	440	2	0	64850	63336	63332	85000	63332.0441.0139.2	1	745.395	373.201	0.24	0	1.821	0.294	0.294	612.4	0.00163	2020-10-12	10	12	CbFla	0	0	0	R.GLNQASR.N	GLNQASR	7	59	65	fully_tryptic	6	1	2
475	475	8.12	158	475	158	745.395	373.201	373.202	373.202	2	2	ITMS	35	88082.4	474	2	0	64850	63336	63332	85000	63332.0475.0158.2	1	745.395	373.201	0.49	0	1.62	0.351	0.351	499.9	0.002	2020-09-12	9	12	CbFla	0	0	0	R.GLNQASR.N	GLNQASR	7	59	65	fully_tryptic	6	1	2
516	516	8.35	180	516	180	745.396	373.201	373.206	373.206	2	2	ITMS	35	114635	515	2	0	64850	63336	63332	85000	63332.0516.0180.2	1	745.395	373.201	0.7	0.001	2.038	0.321	0.321	851.8	0.00117	2020-10-12	10	12	CbFla	0	0	0	R.GLNQASR.N	GLNQASR	7	59	65	fully_tryptic	6	1	2
532	532	8.42	190	532	190	745.395	373.201	373.202	373.202	2	2	ITMS	35	138956	531	2	0	64850	63336	63332	85000	63332.0532.0190.2	1	745.395	373.201	0.29	0	2.107	0.216	0.216	837.8	0.00119	2020-10-12	10	12	CbFla	0	0	0	R.GLNQASR.N	GLNQASR	7	59	65	fully_tryptic	6	1	2
597	597	8.68	236	597	236	745.396	373.201	373.201	373.201	2	2	ITMS	35	339034	596	2	0	64850	63336	63332	85000	63332.0597.0236.2	1	745.395	373.201	0.57	0	1.649	0.396	0.396	813.9	0.00123	2020-10-12	10	12	CbFla	0	0	0	R.GLNQASR.N	GLNQASR	7	59	65	fully_tryptic	6	1	2
663	663	8.94	281	663	281	745.396	373.201	373.204	373.204	2	2	ITMS	35	483532	662	2	0	64850	63336	63332	85000	63332.0663.0281.2	1	745.395	373.201	0.55	0	2.08	0.423	0.423	557	0.0018	2020-09-12	9	12	CbFla	0	0	0	R.GLNQASR.N	GLNQASR	7	59	65	fully_tryptic	6	1	2
737	737	9.21	336	737	336	745.396	373.202	373.202	373.202	2	2	ITMS	35	885153	736	2	0	64850	63336	63332	85000	63332.0737.0336.2	1	745.395	373.201	0.96	0.001	1.781	0.351	0.351	534.2	0.00187	2020-09-12	9	12	CbFla	0	0	0	R.GLNQASR.N	GLNQASR	7	59	65	fully_tryptic	6	1	2
817	817	9.49	396	817	396	745.396	373.202	373.202	373.202	2	2	ITMS	35	1108430	816	2	0	64850	63336	63332	85000	63332.0817.0396.2	1	745.395	373.201	0.96	0.001	1.917	0.42	0.42	845.2	0.00118	2020-10-12	10	12	CbFla	0	0	0	R.GLNQASR.N	GLNQASR	7	59	65	fully_tryptic	6	1	2
891	891	9.75	449	891	449	745.396	373.202	373.201	373.201	2	2	ITMS	35	1376140	890	2	0	64850	63336	63332	85000	63332.0891.0449.2	1	745.395	373.201	1.1	0.001	1.674	0.491	0.491	804.7	0.00124	2020-10-12	10	12	CbFla	0	0	0	R.GLNQASR.N	GLNQASR	7	59	65	fully_tryptic	6	1	2
959	959	10.01	495	959	495	745.396	373.202	373.201	373.201	2	2	ITMS	35	1717530	958	2	0	64850	63336	63332	85000	63332.0959.0495.2	1	745.395	373.201	1.1	0.001	1.931	0.506	0.506	758.1	0.00132	2020-10-12	10	12	CbFla	0	0	0	R.GLNQASR.N	GLNQASR	7	59	65	fully_tryptic	6	1	2
1038	1038	10.3	865	1038	550	745.396	373.202	373.201	373.201	2	2	ITMS	35	2180190	1037	2	0	64850	63336	63332	85000	63332.1038.0550.2	1	745.395	373.201	1.01	0.001	1.743	0.497	0.497	855.6	0.00117	2020-10-12	10	12	CbFla	0	0	0	R.GLNQASR.N	GLNQASR	7	59	65	fully_tryptic	6	1	2
1100	1100	10.53	1446	1100	594	745.396	373.202	373.207	373.207	2	3	ITMS	35	2111770	1098	2	0	64850	63336	63332	85000	63332.1100.0594.2	1	745.395	373.201	0.89	0.001	2.18	0.519	0.519	902.1	0.00111	2020-10-12	10	12	CbFla	0	0	0	R.GLNQASR.N	GLNQASR	7	59	65	fully_tryptic	6	1	2
1116	1116	10.56	1606	1116	608	745.396	373.202	373.201	373.201	2	2	ITMS	35	2397460	1115	2	0	64850	63336	63332	85000	63332.1116.0608.2	1	745.395	373.201	0.99	0.001	1.72	0.535	0.535	797.4	0.00125	2020-10-12	10	12	CbFla	0	0	0	R.GLNQASR.N	GLNQASR	7	59	65	fully_tryptic	6	1	2
1182	1182	10.83	2158	1182	651	745.396	373.202	373.206	373.206	2	3	ITMS	35	2931770	1180	2	0	64850	63336	63332	85000	63332.1182.0651.2	1	745.395	373.201	1.25	0.001	1.783	0.439	0.439	734.5	0.00136	2020-10-12	10	12	CbFla	0	0	0	R.GLNQASR.N	GLNQASR	7	59	65	fully_tryptic	6	1	2
1194	1194	10.85	2273	1194	662	745.396	373.202	373.199	373.199	2	2	ITMS	35	3218720	1193	2	0	64850	63336	63332	85000	63332.1194.0662.2	1	745.395	373.201	1.19	0.001	1.772	0.283	0.283	571.5	0.00175	2020-09-12	9	12	CbFla	0	0	0	R.GLNQASR.N	GLNQASR	7	59	65	fully_tryptic	6	1	2
1268	1268	11.1	2957	1268	716	745.396	373.202	373.204	373.204	2	3	ITMS	35	3087320	1266	2	0	64850	63336	63332	85000	63332.1268.0716.2	1	745.395	373.201	1.06	0.001	1.892	0.431	0.431	899.5	0.00111	2020-10-12	10	12	CbFla	0	0	0	R.GLNQASR.N	GLNQASR	7	59	65	fully_tryptic	6	1	2
1289	1289	11.17	3137	1289	732	745.396	373.202	373.199	373.199	2	2	ITMS	35	3355460	1288	2	0	64850	63336	63332	85000	63332.1289.0732.2	1	745.395	373.201	1.09	0.001	1.653	0.428	0.428	927.9	0.00108	2020-10-12	10	12	CbFla	0	0	0	R.GLNQASR.N	GLNQASR	7	59	65	fully_tryptic	6	1	2
1379	1379	11.44	3963	1379	802	745.396	373.202	373.199	373.199	2	2	ITMS	35	4246220	1378	2	0	64850	63336	63332	85000	63332.1379.0802.2	1	745.395	373.201	0.93	0.001	2.002	0.499	0.499	841.5	0.00119	2020-10-12	10	12	CbFla	0	0	0	R.GLNQASR.N	GLNQASR	7	59	65	fully_tryptic	6	1	2
1433	1433	11.62	4488	1433	842	745.396	373.202	373.204	373.204	2	2	ITMS	35	3524990	1432	2	0	64850	63336	63332	85000	63332.1433.0842.2	1	745.395	373.201	1.07	0.001	1.775	0.495	0.495	779.7	0.00128	2020-10-12	10	12	CbFla	0	0	0	R.GLNQASR.N	GLNQASR	7	59	65	fully_tryptic	6	1	2
1497	1497	11.88	5097	1497	883	745.396	373.202	373.204	373.204	2	3	ITMS	35	4409620	1495	2	0	64850	63336	63332	85000	63332.1497.0883.2	1	745.395	373.201	1.38	0.001	1.749	0.352	0.352	793.6	0.00126	2020-10-12	10	12	CbFla	0	0	0	R.GLNQASR.N	GLNQASR	7	59	65	fully_tryptic	6	1	2
1564	1564	12.14	5756	1564	927	745.396	373.202	373.204	373.204	2	3	ITMS	35	4094100	1562	2	0	64850	63336	63332	85000	63332.1564.0927.2	1	745.395	373.201	1.48	0.001	1.923	0.441	0.441	881.2	0.00113	2020-10-12	10	12	CbFla	0	0	0	R.GLNQASR.N	GLNQASR	7	59	65	fully_tryptic	6	1	2
1630	1630	12.39	6403	1630	971	745.396	373.202	373.201	373.201	2	3	ITMS	35	3994940	1628	2	0	64850	63336	63332	85000	63332.1630.0971.2	1	745.395	373.201	1.46	0.001	1.501	0.481	0.481	614	0.00163	2020-10-12	10	12	CbFla	0	0	0	R.GLNQASR.N	GLNQASR	7	59	65	fully_tryptic	6	1	2
1779	1779	12.91	7788	1779	1079	745.396	373.202	373.204	373.204	2	3	ITMS	35	3297730	1777	2	0	64850	63336	63332	85000	63332.1779.1079.2	1	745.395	373.201	0.79	0.001	1.778	0.479	0.479	688.3	0.00145	2020-10-12	10	12	CbFla	0	0	0	R.GLNQASR.N	GLNQASR	7	59	65	fully_tryptic	6	1	2
1853	1853	13.17	8492	1853	1132	745.396	373.202	373.202	373.202	2	3	ITMS	35	2721560	1851	2	0	64850	63336	63332	85000	63332.1853.1132.2	1	745.395	373.201	0.92	0.001	2.163	0.477	0.477	795.2	0.00126	2020-10-12	10	12	CbFla	0	0	0	R.GLNQASR.N	GLNQASR	7	59	65	fully_tryptic	6	1	2
2222	2222	14.48	12151	2222	1394	745.396	373.202	373.201	373.201	2	3	ITMS	35	3826890	2220	2	0	64850	63336	63332	85000	63332.2222.1394.2	1	745.395	373.201	1.14	0.001	1.984	0.367	0.367	663.2	0.00151	2020-10-12	10	12	CbFla	0	0	0	R.GLNQASR.N	GLNQASR	7	59	65	fully_tryptic	6	1	2
2296	2296	14.74	12893	2296	1447	745.396	373.202	373.202	373.202	2	3	ITMS	35	3423670	2294	2	0	64850	63336	63332	85000	63332.2296.1447.2	1	745.395	373.201	0.96	0.001	1.838	0.26	0.26	870	0.00115	2020-10-12	10	12	CbFla	0	0	0	R.GLNQASR.N	GLNQASR	7	59	65	fully_tryptic	6	1	2
2374	2374	15.01	13636	2374	1505	745.396	373.202	373.201	373.201	2	3	ITMS	35	3532420	2372	2	0	64850	63336	63332	85000	63332.2374.1505.2	1	745.395	373.201	0.91	0.001	1.878	0.395	0.395	528.1	0.00189	2020-09-12	9	12	CbFla	0	0	0	R.GLNQASR.N	GLNQASR	7	59	65	fully_tryptic	6	1	2
2453	2453	15.27	14427	2453	1564	745.396	373.202	373.201	373.201	2	3	ITMS	35	3119430	2451	2	0	64850	63336	63332	85000	63332.2453.1564.2	1	745.395	373.201	1.19	0.001	1.628	0.372	0.372	567.8	0.00176	2020-09-12	9	12	CbFla	0	0	0	R.GLNQASR.N	GLNQASR	7	59	65	fully_tryptic	6	1	2
2528	2528	15.52	15167	2528	1619	745.396	373.202	373.204	373.204	2	3	ITMS	35	3621370	2526	2	0	64850	63336	63332	85000	63332.2528.1619.2	1	745.395	373.201	1.14	0.001	2.192	0.494	0.494	908.2	0.0011	2020-10-12	10	12	CbFla	0	0	0	R.GLNQASR.N	GLNQASR	7	59	65	fully_tryptic	6	1	2
2612	2612	15.78	15977	2612	1685	745.396	373.202	373.201	373.201	2	2	ITMS	35	4167350	2611	2	0	64850	63336	63332	85000	63332.2612.1685.2	1	745.395	373.201	0.88	0.001	1.454	0.346	0.346	424.4	0.00236	2020-08-12	8	12	CbFla	0	0	0	R.GLNQASR.N	GLNQASR	7	59	65	fully_tryptic	6	1	2
2694	2694	16.04	16783	2694	1748	745.396	373.202	373.201	373.201	2	2	ITMS	35	4059310	2693	2	0	64850	63336	63332	85000	63332.2694.1748.2	1	745.395	373.201	1.04	0.001	1.634	0.345	0.345	622.6	0.00161	2020-09-12	9	12	CbFla	0	0	0	R.GLNQASR.N	GLNQASR	7	59	65	fully_tryptic	6	1	2
2770	2770	16.3	17537	2770	1803	745.396	373.202	373.204	373.204	2	3	ITMS	35	3651860	2768	2	0	64850	63336	63332	85000	63332.2770.1803.2	1	745.395	373.201	1.09	0.001	2.202	0.439	0.439	663	0.00151	2020-09-12	9	12	CbFla	0	0	0	R.GLNQASR.N	GLNQASR	7	59	65	fully_tryptic	6	1	2
2846	2846	16.56	18293	2846	1859	745.396	373.202	373.205	373.205	2	2	ITMS	35	3959300	2845	2	0	64850	63336	63332	85000	63332.2846.1859.2	1	745.395	373.201	1.39	0.001	2.014	0.489	0.489	768.5	0.0013	2020-10-12	10	12	CbFla	0	0	0	R.GLNQASR.N	GLNQASR	7	59	65	fully_tryptic	6	1	2
2919	2919	16.82	18991	2919	1911	745.396	373.202	373.204	373.204	2	2	ITMS	35	4541760	2918	2	0	64850	63336	63332	85000	63332.2919.1911.2	1	745.395	373.201	1.17	0.001	1.674	0.467	0.467	728	0.00137	2020-10-12	10	12	CbFla	0	0	0	R.GLNQASR.N	GLNQASR	7	59	65	fully_tryptic	6	1	2
3070	3070	17.34	20480	3070	2021	745.396	373.202	373.204	373.204	2	2	ITMS	35	5540970	3069	2	0	64850	63336	63332	85000	63332.3070.2021.2	1	745.395	373.201	1.25	0.001	1.677	0.366	0.366	585.2	0.00171	2020-09-12	9	12	CbFla	0	0	0	R.GLNQASR.N	GLNQASR	7	59	65	fully_tryptic	6	1	2
3145	3145	17.6	21235	3145	2076	745.396	373.202	373.202	373.202	2	2	ITMS	35	4612200	3144	2	0	64850	63336	63332	85000	63332.3145.2076.2	1	745.395	373.201	1.15	0.001	1.921	0.466	0.466	609.9	0.00164	2020-09-12	9	12	CbFla	0	0	0	R.GLNQASR.N	GLNQASR	7	59	65	fully_tryptic	6	1	2
3213	3213	17.85	21918	3213	2123	745.396	373.202	373.202	373.202	2	2	ITMS	35	5334410	3212	2	0	64850	63336	63332	85000	63332.3213.2123.2	1	745.395	373.201	1.27	0.001	2.218	0.52	0.52	908.3	0.0011	2020-10-12	10	12	CbFla	0	0	0	R.GLNQASR.N	GLNQASR	7	59	65	fully_tryptic	6	1	2
3288	3288	18.11	22681	3288	2178	745.396	373.202	373.201	373.201	2	2	ITMS	35	3455740	3287	2	0	64850	63336	63332	85000	63332.3288.2178.2	1	745.395	373.201	1.43	0.001	2.003	0.359	0.359	844.6	0.00118	2020-10-12	10	12	CbFla	0	0	0	R.GLNQASR.N	GLNQASR	7	59	65	fully_tryptic	6	1	2
3365	3365	18.38	23458	3365	2235	745.396	373.202	373.204	373.204	2	2	ITMS	35	5081300	3364	2	0	64850	63336	63332	85000	63332.3365.2235.2	1	745.395	373.201	1.57	0.001	1.673	0.356	0.356	864	0.00116	2020-10-12	10	12	CbFla	0	0	0	R.GLNQASR.N	GLNQASR	7	59	65	fully_tryptic	6	1	2
3443	3443	18.64	24253	3443	2293	745.396	373.202	373.202	373.202	2	2	ITMS	35	4757590	3442	2	0	64850	63336	63332	85000	63332.3443.2293.2	1	745.395	373.201	1.29	0.001	1.904	0.455	0.455	903	0.00111	2020-10-12	10	12	CbFla	0	0	0	R.GLNQASR.N	GLNQASR	7	59	65	fully_tryptic	6	1	2
3516	3516	18.9	24924	3516	2345	745.396	373.202	373.202	373.202	2	2	ITMS	35	4085210	3515	2	0	64850	63336	63332	85000	63332.3516.2345.2	1	745.395	373.201	1.2	0.001	2.017	0.403	0.403	870.3	0.00115	2020-10-12	10	12	CbFla	0	0	0	R.GLNQASR.N	GLNQASR	7	59	65	fully_tryptic	6	1	2
3593	3593	19.16	25632	3593	2402	745.396	373.202	373.204	373.204	2	2	ITMS	35	3527230	3592	2	0	64850	63336	63332	85000	63332.3593.2402.2	1	745.395	373.201	1.34	0.001	2.163	0.489	0.489	662.6	0.00151	2020-10-12	10	12	CbFla	0	0	0	R.GLNQASR.N	GLNQASR	7	59	65	fully_tryptic	6	1	2
3671	3671	19.43	26415	3671	2460	745.396	373.202	373.204	373.204	2	2	ITMS	35	4296670	3670	2	0	64850	63336	63332	85000	63332.3671.2460.2	1	745.395	373.201	1.36	0.001	1.741	0.344	0.344	636.7	0.00157	2020-09-12	9	12	CbFla	0	0	0	R.GLNQASR.N	GLNQASR	7	59	65	fully_tryptic	6	1	2
3902	3902	20.21	28676	3902	2632	745.396	373.202	373.205	373.205	2	2	ITMS	35	3110070	3901	2	0	64850	63336	63332	85000	63332.3902.2632.2	1	745.395	373.201	0.97	0.001	1.815	0.281	0.281	599.5	0.00167	2020-09-12	9	12	CbFla	0	0	0	R.GLNQASR.N	GLNQASR	7	59	65	fully_tryptic	6	1	2
4132	4132	21	30965	4132	2802	745.396	373.202	373.204	373.204	2	2	ITMS	35	2224270	4131	2	0	64850	63336	63332	85000	63332.4132.2802.2	1	745.395	373.201	0.8	0.001	1.464	0.467	0.467	657.5	0.00152	2020-10-12	10	12	CbFla	0	0	0	R.GLNQASR.N	GLNQASR	7	59	65	fully_tryptic	6	1	2
4206	4206	21.27	31707	4206	2855	745.396	373.202	373.204	373.204	2	2	ITMS	35	4182980	4205	2	0	64850	63336	63332	85000	63332.4206.2855.2	1	745.395	373.201	0.92	0.001	1.87	0.478	0.478	848.2	0.00118	2020-10-12	10	12	CbFla	0	0	0	R.GLNQASR.N	GLNQASR	7	59	65	fully_tryptic	6	1	2
4575	4575	22.57	33918	4575	3122	745.396	373.202	373.204	373.204	2	2	ITMS	35	2747070	4574	2	0	64850	63336	63332	85000	63332.4575.3122.2	1	745.395	373.201	0.82	0.001	1.822	0.391	0.391	571.5	0.00175	2020-09-12	9	12	CbFla	0	0	0	R.GLNQASR.N	GLNQASR	7	59	65	fully_tryptic	6	1	2
4663	4663	22.84	33987	4663	3191	745.396	373.202	373.204	373.204	2	2	ITMS	35	1765220	4662	2	0	64850	63336	63332	85000	63332.4663.3191.2	1	745.395	373.201	0.95	0.001	2.099	0.343	0.343	882	0.00113	2020-10-12	10	12	CbFla	0	0	0	R.GLNQASR.N	GLNQASR	7	59	65	fully_tryptic	6	1	2
4746	4746	23.1	34051	4746	3255	745.396	373.202	373.202	373.202	2	2	ITMS	35	3087220	4745	2	0	64850	63336	63332	85000	63332.4746.3255.2	1	745.395	373.201	0.79	0.001	1.633	0.381	0.381	828.6	0.00121	2020-10-12	10	12	CbFla	0	0	0	R.GLNQASR.N	GLNQASR	7	59	65	fully_tryptic	6	1	2
4826	4826	23.36	34112	4826	3316	745.396	373.202	373.202	373.202	2	2	ITMS	35	3000280	4825	2	0	64850	63336	63332	85000	63332.4826.3316.2	1	745.395	373.201	1	0.001	2.186	0.469	0.469	656.9	0.00152	2020-09-12	9	12	CbFla	0	0	0	R.GLNQASR.N	GLNQASR	7	59	65	fully_tryptic	6	1	2
4902	4902	23.62	34168	4902	3372	745.396	373.202	373.204	373.204	2	2	ITMS	35	3000760	4901	2	0	64850	63336	63332	85000	63332.4902.3372.2	1	745.395	373.201	1.15	0.001	2.13	0.467	0.467	766	0.00131	2020-10-12	10	12	CbFla	0	0	0	R.GLNQASR.N	GLNQASR	7	59	65	fully_tryptic	6	1	2
4978	4978	23.88	34224	4978	3428	745.396	373.202	373.202	373.202	2	2	ITMS	35	3360240	4977	2	0	64850	63336	63332	85000	63332.4978.3428.2	1	745.395	373.201	1.27	0.001	1.776	0.431	0.431	714.8	0.0014	2020-10-12	10	12	CbFla	0	0	0	R.GLNQASR.N	GLNQASR	7	59	65	fully_tryptic	6	1	2
5055	5055	24.14	34281	5055	3485	745.396	373.202	373.202	373.202	2	2	ITMS	35	2767780	5054	2	0	64850	63336	63332	85000	63332.5055.3485.2	1	745.395	373.201	1.18	0.001	1.745	0.315	0.315	448.4	0.00223	2020-08-12	8	12	CbFla	0	0	0	R.GLNQASR.N	GLNQASR	7	59	65	fully_tryptic	6	1	2
5126	5126	24.41	34331	5126	3535	745.396	373.202	373.202	373.202	2	2	ITMS	35	2297580	5125	2	0	64850	63336	63332	85000	63332.5126.3535.2	1	745.395	373.201	0.91	0.001	2.059	0.409	0.409	844.7	0.00118	2020-10-12	10	12	CbFla	0	0	0	R.GLNQASR.N	GLNQASR	7	59	65	fully_tryptic	6	1	2
5194	5194	24.67	34378	5194	3582	745.397	373.202	373.203	373.203	2	2	ITMS	35	2183370	5193	2	0	64850	63336	63332	85000	63332.5194.3582.2	1	745.395	373.201	2.3	0.002	1.842	0.407	0.407	823.5	0.00121	2020-10-12	10	12	CbFla	0	0	0	R.GLNQASR.N	GLNQASR	7	59	65	fully_tryptic	6	1	2
5270	5270	24.92	34435	5270	3639	745.396	373.202	373.202	373.202	2	2	ITMS	35	1718480	5269	2	0	64850	63336	63332	85000	63332.5270.3639.2	1	745.395	373.201	1.12	0.001	1.897	0.275	0.275	663.6	0.00151	2020-10-12	10	12	CbFla	0	0	0	R.GLNQASR.N	GLNQASR	7	59	65	fully_tryptic	6	1	2
5341	5341	25.19	34485	5341	3689	745.396	373.202	373.202	373.202	2	2	ITMS	35	1641740	5340	2	0	64850	63336	63332	85000	63332.5341.3689.2	1	745.395	373.201	1.13	0.001	1.851	0.467	0.467	863.7	0.00116	2020-10-12	10	12	CbFla	0	0	0	R.GLNQASR.N	GLNQASR	7	59	65	fully_tryptic	6	1	2
5414	5414	25.45	34538	5414	3742	745.396	373.202	373.202	373.202	2	2	ITMS	35	1494890	5413	2	0	64850	63336	63332	85000	63332.5414.3742.2	1	745.395	373.201	1.31	0.001	1.722	0.434	0.434	618.1	0.00162	2020-09-12	9	12	CbFla	0	0	0	R.GLNQASR.N	GLNQASR	7	59	65	fully_tryptic	6	1	2
5491	5491	25.72	34595	5491	3799	745.396	373.202	373.203	373.203	2	2	ITMS	35	1400110	5490	2	0	64850	63336	63332	85000	63332.5491.3799.2	1	745.395	373.201	1.2	0.001	1.683	0.453	0.453	710.5	0.00141	2020-10-12	10	12	CbFla	0	0	0	R.GLNQASR.N	GLNQASR	7	59	65	fully_tryptic	6	1	2
5564	5564	25.98	34648	5564	3852	745.396	373.202	373.202	373.202	2	2	ITMS	35	1233510	5563	2	0	64850	63336	63332	85000	63332.5564.3852.2	1	745.395	373.201	1.31	0.001	1.867	0.448	0.448	701.7	0.00143	2020-10-12	10	12	CbFla	0	0	0	R.GLNQASR.N	GLNQASR	7	59	65	fully_tryptic	6	1	2
5637	5637	26.24	34701	5637	3905	745.397	373.202	373.202	373.202	2	2	ITMS	35	1374710	5636	2	0	64850	63336	63332	85000	63332.5637.3905.2	1	745.395	373.201	2.47	0.002	1.961	0.36	0.36	807.2	0.00124	2020-10-12	10	12	CbFla	0	0	0	R.GLNQASR.N	GLNQASR	7	59	65	fully_tryptic	6	1	2
5720	5720	26.49	34766	5720	3970	745.396	373.202	373.202	373.202	2	3	ITMS	35	1243990	5718	2	0	64850	63336	63332	85000	63332.5720.3970.2	1	745.395	373.201	1.8	0.001	1.941	0.329	0.329	888.9	0.00112	2020-10-12	10	12	CbFla	0	0	0	R.GLNQASR.N	GLNQASR	7	59	65	fully_tryptic	6	1	2
5795	5795	26.75	34822	5795	4026	745.396	373.202	373.203	373.203	2	3	ITMS	35	1292330	5793	2	0	64850	63336	63332	85000	63332.5795.4026.2	1	745.395	373.201	1.52	0.001	2.234	0.498	0.498	920.8	0.00109	2020-10-12	10	12	CbFla	0	0	0	R.GLNQASR.N	GLNQASR	7	59	65	fully_tryptic	6	1	2
5871	5871	27.01	34879	5871	4083	745.396	373.202	373.203	373.203	2	3	ITMS	35	1370750	5869	2	0	64850	63336	63332	85000	63332.5871.4083.2	1	745.395	373.201	1.66	0.001	1.654	0.426	0.426	859.8	0.00116	2020-10-12	10	12	CbFla	0	0	0	R.GLNQASR.N	GLNQASR	7	59	65	fully_tryptic	6	1	2
6042	6042	27.54	35014	6042	4218	745.397	373.202	373.202	373.202	2	3	ITMS	35	1248900	6040	2	0	64850	63336	63332	85000	63332.6042.4218.2	1	745.395	373.201	2.22	0.002	1.831	0.471	0.471	898	0.00111	2020-10-12	10	12	CbFla	0	0	0	R.GLNQASR.N	GLNQASR	7	59	65	fully_tryptic	6	1	2
6118	6118	27.79	35071	6118	4275	745.396	373.202	373.203	373.203	2	3	ITMS	35	1274950	6116	2	0	64850	63336	63332	85000	63332.6118.4275.2	1	745.395	373.201	1.48	0.001	1.743	0.408	0.408	790.9	0.00126	2020-10-12	10	12	CbFla	0	0	0	R.GLNQASR.N	GLNQASR	7	59	65	fully_tryptic	6	1	2
6199	6199	28.06	35134	6199	4338	745.396	373.202	373.203	373.203	2	3	ITMS	35	1331200	6197	2	0	64850	63336	63332	85000	63332.6199.4338.2	1	745.395	373.201	1.5	0.001	1.802	0.277	0.277	794.9	0.00126	2020-10-12	10	12	CbFla	0	0	0	R.GLNQASR.N	GLNQASR	7	59	65	fully_tryptic	6	1	2
6283	6283	28.32	35200	6283	4404	745.396	373.202	373.202	373.202	2	2	ITMS	35	1469670	6282	2	0	64850	63336	63332	85000	63332.6283.4404.2	1	745.395	373.201	1.13	0.001	1.694	0.434	0.434	592.1	0.00169	2020-09-12	9	12	CbFla	0	0	0	R.GLNQASR.N	GLNQASR	7	59	65	fully_tryptic	6	1	2
6366	6366	28.58	35266	6366	4470	745.396	373.202	373.202	373.202	2	2	ITMS	35	1384940	6365	2	0	64850	63336	63332	85000	63332.6366.4470.2	1	745.395	373.201	1.06	0.001	1.808	0.451	0.451	597.1	0.00167	2020-09-12	9	12	CbFla	0	0	0	R.GLNQASR.N	GLNQASR	7	59	65	fully_tryptic	6	1	2
6456	6456	28.84	35340	6456	4544	745.396	373.202	373.202	373.202	2	2	ITMS	35	1413030	6455	2	0	64850	63336	63332	85000	63332.6456.4544.2	1	745.395	373.201	1.41	0.001	1.905	0.449	0.449	625.1	0.0016	2020-09-12	9	12	CbFla	0	0	0	R.GLNQASR.N	GLNQASR	7	59	65	fully_tryptic	6	1	2
6542	6542	29.11	35408	6542	4612	745.396	373.202	373.202	373.202	2	2	ITMS	35	1123810	6541	2	0	64850	63336	63332	85000	63332.6542.4612.2	1	745.395	373.201	1.06	0.001	1.941	0.463	0.463	881.2	0.00113	2020-10-12	10	12	CbFla	0	0	0	R.GLNQASR.N	GLNQASR	7	59	65	fully_tryptic	6	1	2
6628	6628	29.37	35477	6628	4681	745.396	373.202	373.202	373.202	2	2	ITMS	35	1068080	6627	2	0	64850	63336	63332	85000	63332.6628.4681.2	1	745.395	373.201	0.8	0.001	1.933	0.5	0.5	785.2	0.00127	2020-10-12	10	12	CbFla	0	0	0	R.GLNQASR.N	GLNQASR	7	59	65	fully_tryptic	6	1	2
6716	6716	29.62	35549	6716	4753	745.396	373.201	373.202	373.202	2	2	ITMS	35	952919	6715	2	0	64850	63336	63332	85000	63332.6716.4753.2	1	745.395	373.201	0.58	0	1.709	0.094	0.094	759.3	0.00132	2020-10-12	10	12	CbFla	0	0	0	R.GLNQASR.N	GLNQASR	7	59	65	fully_tryptic	6	1	2
6805	6805	29.89	35621	6805	4825	745.396	373.202	373.205	373.205	2	3	ITMS	35	997312	6803	2	0	64850	63336	63332	85000	63332.6805.4825.2	1	745.395	373.201	0.84	0.001	2.051	0.357	0.357	778.1	0.00129	2020-10-12	10	12	CbFla	0	0	0	R.GLNQASR.N	GLNQASR	7	59	65	fully_tryptic	6	1	2
6888	6888	30.16	35685	6888	4889	745.396	373.202	373.202	373.202	2	3	ITMS	35	892325	6886	2	0	64850	63336	63332	85000	63332.6888.4889.2	1	745.395	373.201	0.86	0.001	1.91	0.078	0.078	894.9	0.00112	2020-10-12	10	12	CbFla	0	0	0	R.GLNQASR.N	GLNQASR	7	59	65	fully_tryptic	6	1	2
7072	7072	30.69	35834	7072	5038	745.401	373.204	373.201	373.201	2	6	ITMS	35	692552	7067	2	0	64850	63336	63332	85000	63332.7072.5038.2	1	745.395	373.201	7.55	0.006	1.681	0.093	0.093	571.7	0.00175	2020-09-12	9	12	CbFla	0	0	0	R.GLNQASR.N	GLNQASR	7	59	65	fully_tryptic	6	1	2
7087	7087	30.72	35848	7087	5052	745.401	373.204	373.206	373.206	2	8	ITMS	35	678125	7080	2	0	64850	63336	63332	85000	63332.7087.5052.2	1	745.395	373.201	7.46	0.006	1.936	0.258	0.258	876.7	0.00114	2020-10-12	10	12	CbFla	0	0	0	R.GLNQASR.N	GLNQASR	7	59	65	fully_tryptic	6	1	2
7159	7159	30.99	35897	7159	5101	745.401	373.204	373.207	373.207	2	2	ITMS	35	621272	7158	2	0	64850	63336	63332	85000	63332.7159.5101.2	1	745.395	373.201	7.91	0.006	1.755	0.319	0.319	765.6	0.00131	2020-10-12	10	12	CbFla	0	0	0	R.GLNQASR.N	GLNQASR	7	59	65	fully_tryptic	6	1	2
7172	7172	31.04	35906	7172	5110	745.395	373.201	373.708	373.708	2	4	ITMS	35	665433	7169	2	0	64850	63336	63332	85000	63332.7172.5110.2	1	745.395	373.201	0.22	0	1.881	0.143	0.143	909.4	0.0011	2020-10-12	10	12	CbFla	0	0	0	R.GLNQASR.N	GLNQASR	7	59	65	fully_tryptic	6	1	2
7234	7234	31.25	35951	7234	5155	745.395	373.201	373.206	373.206	2	3	ITMS	35	715567	7232	2	0	64850	63336	63332	85000	63332.7234.5155.2	1	745.395	373.201	0.2	0	1.643	0.149	0.149	622.6	0.00161	2020-09-12	9	12	CbFla	0	0	0	R.GLNQASR.N	GLNQASR	7	59	65	fully_tryptic	6	1	2
7292	7292	31.46	35992	7292	5196	745.4	373.204	373.708	373.708	2	4	ITMS	35	631235	7289	2	0	64850	63336	63332	85000	63332.7292.5196.2	1	745.395	373.201	6.8	0.005	1.786	0.315	0.315	776.1	0.00129	2020-10-12	10	12	CbFla	0	0	0	R.GLNQASR.N	GLNQASR	7	59	65	fully_tryptic	6	1	2
7365	7365	31.71	36046	7365	5250	745.4	373.204	373.206	373.206	2	2	ITMS	35	544409	7364	2	0	64850	63336	63332	85000	63332.7365.5250.2	1	745.395	373.201	6.71	0.005	1.878	0.322	0.322	613.4	0.00163	2020-09-12	9	12	CbFla	0	0	0	R.GLNQASR.N	GLNQASR	7	59	65	fully_tryptic	6	1	2
7448	7448	31.98	36111	7448	5315	745.4	373.204	373.206	373.206	2	2	ITMS	35	606950	7447	2	0	64850	63336	63332	85000	63332.7448.5315.2	1	745.395	373.201	6.5	0.005	1.781	0.333	0.333	655.4	0.00153	2020-09-12	9	12	CbFla	0	0	0	R.GLNQASR.N	GLNQASR	7	59	65	fully_tryptic	6	1	2
7520	7520	32.25	36162	7520	5366	745.4	373.204	373.205	373.205	2	2	ITMS	35	715604	7519	2	0	64850	63336	63332	85000	63332.7520.5366.2	1	745.395	373.201	6.28	0.005	1.567	0.434	0.434	604	0.00166	2020-09-12	9	12	CbFla	0	0	0	R.GLNQASR.N	GLNQASR	7	59	65	fully_tryptic	6	1	2
7605	7605	32.51	36229	7605	5433	745.4	373.204	373.206	373.206	2	2	ITMS	35	682299	7604	2	0	64850	63336	63332	85000	63332.7605.5433.2	1	745.395	373.201	6.2	0.005	1.937	0.268	0.268	803.6	0.00124	2020-10-12	10	12	CbFla	0	0	0	R.GLNQASR.N	GLNQASR	7	59	65	fully_tryptic	6	1	2
7730	7730	32.91	36328	7730	5532	745.396	373.201	373.204	373.204	2	3	ITMS	35	968624	7728	2	0	64850	63336	63332	85000	63332.7730.5532.2	1	745.395	373.201	0.77	0.001	1.926	0.385	0.385	742.8	0.00135	2020-10-12	10	12	CbFla	0	0	0	R.GLNQASR.N	GLNQASR	7	59	65	fully_tryptic	6	1	2
7820	7820	33.17	36402	7820	5606	745.395	373.201	373.203	373.203	2	2	ITMS	35	932645	7819	2	0	64850	63336	63332	85000	63332.7820.5606.2	1	745.395	373.201	0.31	0	2.125	0.413	0.413	711.3	0.00141	2020-10-12	10	12	CbFla	0	0	0	R.GLNQASR.N	GLNQASR	7	59	65	fully_tryptic	6	1	2
7999	7999	33.7	36549	7999	5753	745.396	373.202	373.205	373.205	2	4	ITMS	35	774031	7996	2	0	64850	63336	63332	85000	63332.7999.5753.2	1	745.395	373.201	1.18	0.001	1.997	0.355	0.355	734.8	0.00136	2020-10-12	10	12	CbFla	0	0	0	R.GLNQASR.N	GLNQASR	7	59	65	fully_tryptic	6	1	2
8110	8110	33.98	36647	8110	5851	745.396	373.202	373.204	373.204	2	7	ITMS	35	940906	8104	2	0	64850	63336	63332	85000	63332.8110.5851.2	1	745.395	373.201	1.64	0.001	1.871	0.461	0.461	538.4	0.00186	2020-09-12	9	12	CbFla	0	0	0	R.GLNQASR.N	GLNQASR	7	59	65	fully_tryptic	6	1	2
8201	8201	34.24	36722	8201	5926	745.396	373.202	373.204	373.204	2	2	ITMS	35	878540	8200	2	0	64850	63336	63332	85000	63332.8201.5926.2	1	745.395	373.201	1.43	0.001	1.65	0.365	0.365	482.8	0.00207	2020-09-12	9	12	CbFla	0	0	0	R.GLNQASR.N	GLNQASR	7	59	65	fully_tryptic	6	1	2
8294	8294	34.51	36799	8294	6003	745.396	373.201	373.204	373.204	2	3	ITMS	35	855447	8292	2	0	64850	63336	63332	85000	63332.8294.6003.2	1	745.395	373.201	0.65	0	1.991	0.401	0.401	852.2	0.00117	2020-10-12	10	12	CbFla	0	0	0	R.GLNQASR.N	GLNQASR	7	59	65	fully_tryptic	6	1	2
8386	8386	34.76	36876	8386	6080	745.395	373.201	373.203	373.203	2	3	ITMS	35	1036660	8384	2	0	64850	63336	63332	85000	63332.8386.6080.2	1	745.395	373.201	0.49	0	1.916	0.448	0.448	702.2	0.00142	2020-10-12	10	12	CbFla	0	0	0	R.GLNQASR.N	GLNQASR	7	59	65	fully_tryptic	6	1	2
8482	8482	35.03	36957	8482	6161	745.396	373.201	373.203	373.203	2	2	ITMS	35	1098690	8481	2	0	64850	63336	63332	85000	63332.8482.6161.2	1	745.395	373.201	0.56	0	2.091	0.47	0.47	752	0.00133	2020-10-12	10	12	CbFla	0	0	0	R.GLNQASR.N	GLNQASR	7	59	65	fully_tryptic	6	1	2
8673	8673	35.55	37119	8673	6323	745.396	373.201	373.204	373.204	2	2	ITMS	35	1108430	8672	2	0	64850	63336	63332	85000	63332.8673.6323.2	1	745.395	373.201	0.78	0.001	1.744	0.561	0.561	559.8	0.00179	2020-09-12	9	12	CbFla	0	0	0	R.GLNQASR.N	GLNQASR	7	59	65	fully_tryptic	6	1	2
8862	8862	36.08	37277	8862	6481	745.396	373.202	373.203	373.203	2	2	ITMS	35	1116940	8861	2	0	64850	63336	63332	85000	63332.8862.6481.2	1	745.395	373.201	0.9	0.001	1.979	0.476	0.476	802.1	0.00125	2020-10-12	10	12	CbFla	0	0	0	R.GLNQASR.N	GLNQASR	7	59	65	fully_tryptic	6	1	2
9007	9007	36.42	37407	9007	6611	745.396	373.202	373.204	373.204	2	4	ITMS	35	1063310	9004	2	0	64850	63336	63332	85000	63332.9007.6611.2	1	745.395	373.201	1.6	0.001	1.746	0.047	0.047	647.4	0.00154	2020-09-12	9	12	CbFla	0	0	0	R.GLNQASR.N	GLNQASR	7	59	65	fully_tryptic	6	1	2
9118	9118	36.69	37503	9118	6707	745.392	373.199	373.205	373.205	2	4	ITMS	35	713916	9115	2	0	64850	63336	63332	85000	63332.9118.6707.2	1	745.395	373.201	-4.6	-0.003	1.674	0.301	0.301	573.6	0.00174	2020-09-12	9	12	CbFla	0	0	0	R.GLNQASR.N	GLNQASR	7	59	65	fully_tryptic	6	1	2
9211	9211	36.95	37580	9211	6784	745.397	373.202	373.205	373.205	2	3	ITMS	35	645541	9209	2	0	64850	63336	63332	85000	63332.9211.6784.2	1	745.395	373.201	2.29	0.002	1.759	0.361	0.361	810.6	0.00123	2020-10-12	10	12	CbFla	0	0	0	R.GLNQASR.N	GLNQASR	7	59	65	fully_tryptic	6	1	2
9287	9287	37.22	37634	9287	6838	745.396	373.201	373.204	373.204	2	2	ITMS	35	698055	9286	2	0	64850	63336	63332	85000	63332.9287.6838.2	1	745.395	373.201	0.56	0	1.849	0.352	0.352	727	0.00138	2020-10-12	10	12	CbFla	0	0	0	R.GLNQASR.N	GLNQASR	7	59	65	fully_tryptic	6	1	2
9355	9355	37.48	37680	9355	6884	745.396	373.202	373.205	373.205	2	2	ITMS	35	724222	9354	2	0	64850	63336	63332	85000	63332.9355.6884.2	1	745.395	373.201	1.08	0.001	1.684	0.263	0.263	472.4	0.00212	2020-09-12	9	12	CbFla	0	0	0	R.GLNQASR.N	GLNQASR	7	59	65	fully_tryptic	6	1	2
9432	9432	37.74	37737	9432	6941	745.397	373.202	373.205	373.205	2	2	ITMS	35	862410	9431	2	0	64850	63336	63332	85000	63332.9432.6941.2	1	745.395	373.201	2.31	0.002	1.945	0.484	0.484	769	0.0013	2020-10-12	10	12	CbFla	0	0	0	R.GLNQASR.N	GLNQASR	7	59	65	fully_tryptic	6	1	2
9505	9505	38	37790	9505	6994	745.395	373.201	373.204	373.204	2	2	ITMS	35	853545	9504	2	0	64850	63336	63332	85000	63332.9505.6994.2	1	745.395	373.201	0.34	0	1.928	0.358	0.358	819.2	0.00122	2020-10-12	10	12	CbFla	0	0	0	R.GLNQASR.N	GLNQASR	7	59	65	fully_tryptic	6	1	2
9609	9609	38.27	37879	9609	7083	745.395	373.201	373.201	373.201	2	2	ITMS	35	950071	9608	2	0	64850	63336	63332	85000	63332.9609.7083.2	1	745.395	373.201	0.09	0	1.577	0.413	0.413	824.1	0.00121	2020-10-12	10	12	CbFla	0	0	0	R.GLNQASR.N	GLNQASR	7	59	65	fully_tryptic	6	1	2
9632	9632	38.33	37899	9632	7103	745.395	373.201	373.206	373.206	2	3	ITMS	35	1021150	9630	2	0	64850	63336	63332	85000	63332.9632.7103.2	1	745.395	373.201	0.06	0	1.904	0.375	0.375	650.7	0.00154	2020-09-12	9	12	CbFla	0	0	0	R.GLNQASR.N	GLNQASR	7	59	65	fully_tryptic	6	1	2
9719	9719	38.59	37969	9719	7173	745.4	373.204	373.206	373.206	2	3	ITMS	35	1076420	9717	2	0	64850	63336	63332	85000	63332.9719.7173.2	1	745.395	373.201	6.27	0.005	1.943	0.368	0.368	617.9	0.00162	2020-09-12	9	12	CbFla	0	0	0	R.GLNQASR.N	GLNQASR	7	59	65	fully_tryptic	6	1	2
9813	9813	38.86	38048	9813	7252	745.396	373.202	373.205	373.205	2	3	ITMS	35	1024600	9811	2	0	64850	63336	63332	85000	63332.9813.7252.2	1	745.395	373.201	1.57	0.001	1.487	0.468	0.468	842	0.00119	2020-10-12	10	12	CbFla	0	0	0	R.GLNQASR.N	GLNQASR	7	59	65	fully_tryptic	6	1	2
9913	9913	39.13	38133	9913	7337	745.396	373.202	373.204	373.204	2	4	ITMS	35	943171	9910	2	0	64850	63336	63332	85000	63332.9913.7337.2	1	745.395	373.201	1.02	0.001	1.737	0.536	0.536	677.1	0.00148	2020-10-12	10	12	CbFla	0	0	0	R.GLNQASR.N	GLNQASR	7	59	65	fully_tryptic	6	1	2
9969	9969	39.28	38181	9969	7385	745.396	373.202	373.199	373.199	2	9	ITMS	35	872997	9961	2	0	64850	63336	63332	85000	63332.9969.7385.2	1	745.395	373.201	1.13	0.001	1.652	0.373	0.373	837.4	0.00119	2020-10-12	10	12	CbFla	0	0	0	R.GLNQASR.N	GLNQASR	7	59	65	fully_tryptic	6	1	2
10011	10011	39.4	534	10011	7420	745.396	373.201	373.204	373.204	2	4	ITMS	35	941563	10008	2	0	64850	63336	63332	85000	63332.10011.7420.2	1	745.395	373.201	0.61	0	1.575	0.367	0.367	909.9	0.0011	2020-10-12	10	12	CbFla	0	0	0	R.GLNQASR.N	GLNQASR	7	59	65	fully_tryptic	6	1	2
10099	10099	39.66	614	10099	7492	745.399	373.203	373.207	373.207	2	3	ITMS	35	982812	10097	2	0	64850	63336	63332	85000	63332.10099.7492.2	1	745.395	373.201	5.45	0.004	1.896	0.22	0.22	806.7	0.00124	2020-10-12	10	12	CbFla	0	0	0	R.GLNQASR.N	GLNQASR	7	59	65	fully_tryptic	6	1	2
10195	10195	39.92	702	10195	7573	745.395	373.201	373.206	373.206	2	3	ITMS	35	1125780	10193	2	0	64850	63336	63332	85000	63332.10195.7573.2	1	745.395	373.201	0.47	0	1.934	0.172	0.172	777.4	0.00129	2020-10-12	10	12	CbFla	0	0	0	R.GLNQASR.N	GLNQASR	7	59	65	fully_tryptic	6	1	2
10289	10289	40.19	786	10289	7651	745.402	373.204	373.207	373.207	2	4	ITMS	35	1024210	10286	2	0	64850	63336	63332	85000	63332.10289.7651.2	1	745.395	373.201	8.78	0.007	2.087	0.277	0.277	692	0.00145	2020-09-12	9	12	CbFla	0	0	0	R.GLNQASR.N	GLNQASR	7	59	65	fully_tryptic	6	1	2
10356	10356	40.39	842	10356	7705	745.396	373.201	373.203	373.203	2	5	ITMS	35	1028030	10352	2	0	64850	63336	63332	85000	63332.10356.7705.2	1	745.395	373.201	0.78	0.001	1.804	0.46	0.46	882.9	0.00113	2020-10-12	10	12	CbFla	0	0	0	R.GLNQASR.N	GLNQASR	7	59	65	fully_tryptic	6	1	2
10448	10448	40.65	927	10448	7782	745.396	373.202	373.204	373.204	2	6	ITMS	35	984762	10443	2	0	64850	63336	63332	85000	63332.10448.7782.2	1	745.395	373.201	1.42	0.001	1.59	0.437	0.437	870.1	0.00115	2020-10-12	10	12	CbFla	0	0	0	R.GLNQASR.N	GLNQASR	7	59	65	fully_tryptic	6	1	2
10538	10538	40.91	1007	10538	7856	745.396	373.202	373.204	373.204	2	5	ITMS	35	984960	10534	2	0	64850	63336	63332	85000	63332.10538.7856.2	1	745.395	373.201	1	0.001	1.651	0.428	0.428	778.8	0.00128	2020-10-12	10	12	CbFla	0	0	0	R.GLNQASR.N	GLNQASR	7	59	65	fully_tryptic	6	1	2
10650	10650	41.18	1115	10650	7956	745.396	373.201	373.204	373.204	2	4	ITMS	35	911339	10647	2	0	64850	63336	63332	85000	63332.10650.7956.2	1	745.395	373.201	0.77	0.001	1.902	0.46	0.46	811.9	0.00123	2020-10-12	10	12	CbFla	0	0	0	R.GLNQASR.N	GLNQASR	7	59	65	fully_tryptic	6	1	2
10748	10748	41.44	1206	10748	8041	745.396	373.202	373.204	373.204	2	3	ITMS	35	910437	10746	2	0	64850	63336	63332	85000	63332.10748.8041.2	1	745.395	373.201	0.95	0.001	1.627	0.438	0.438	869.5	0.00115	2020-10-12	10	12	CbFla	0	0	0	R.GLNQASR.N	GLNQASR	7	59	65	fully_tryptic	6	1	2
10849	10849	41.7	1301	10849	8129	745.396	373.202	373.204	373.204	2	3	ITMS	35	1038880	10847	2	0	64850	63336	63332	85000	63332.10849.8129.2	1	745.395	373.201	0.95	0.001	1.944	0.413	0.413	870.8	0.00115	2020-10-12	10	12	CbFla	0	0	0	R.GLNQASR.N	GLNQASR	7	59	65	fully_tryptic	6	1	2
10956	10956	41.97	1402	10956	8223	745.396	373.201	373.204	373.204	2	3	ITMS	35	993149	10954	2	0	64850	63336	63332	85000	63332.10956.8223.2	1	745.395	373.201	0.74	0.001	1.841	0.386	0.386	650.2	0.00154	2020-10-12	10	12	CbFla	0	0	0	R.GLNQASR.N	GLNQASR	7	59	65	fully_tryptic	6	1	2
11207	11207	42.52	1654	11207	8453	745.39	373.199	373.204	373.204	2	3	ITMS	35	850697	11205	2	0	64850	63336	63332	85000	63332.11207.8453.2	1	745.395	373.201	-6.8	-0.005	1.799	0.305	0.305	762.8	0.00131	2020-10-12	10	12	CbFla	0	0	0	R.GLNQASR.N	GLNQASR	7	59	65	fully_tryptic	6	1	2
11293	11293	42.81	1724	11293	8517	745.39	373.199	373.204	373.204	2	2	ITMS	35	603483	11292	2	0	64850	63336	63332	85000	63332.11293.8517.2	1	745.395	373.201	-6.84	-0.005	1.908	0.284	0.284	804.1	0.00124	2020-10-12	10	12	CbFla	0	0	0	R.GLNQASR.N	GLNQASR	7	59	65	fully_tryptic	6	1	2
11371	11371	43.07	1788	11371	8576	745.396	373.201	373.204	373.204	2	3	ITMS	35	787938	11369	2	0	64850	63336	63332	85000	63332.11371.8576.2	1	745.395	373.201	0.54	0	1.954	0.261	0.261	847.3	0.00118	2020-10-12	10	12	CbFla	0	0	0	R.GLNQASR.N	GLNQASR	7	59	65	fully_tryptic	6	1	2
11449	11449	43.33	1852	11449	8635	745.396	373.201	373.204	373.204	2	2	ITMS	35	847348	11448	2	0	64850	63336	63332	85000	63332.11449.8635.2	1	745.395	373.201	0.7	0.001	1.665	0.502	0.502	767.9	0.0013	2020-10-12	10	12	CbFla	0	0	0	R.GLNQASR.N	GLNQASR	7	59	65	fully_tryptic	6	1	2
11527	11527	43.6	1915	11527	8693	745.4	373.204	373.206	373.206	2	2	ITMS	35	750548	11526	2	0	64850	63336	63332	85000	63332.11527.8693.2	1	745.395	373.201	6.98	0.005	1.829	0.38	0.38	597.4	0.00167	2020-09-12	9	12	CbFla	0	0	0	R.GLNQASR.N	GLNQASR	7	59	65	fully_tryptic	6	1	2
11604	11604	43.85	1978	11604	8751	745.401	373.204	373.207	373.207	2	2	ITMS	35	709317	11603	2	0	64850	63336	63332	85000	63332.11604.8751.2	1	745.395	373.201	7.3	0.005	2.01	0.33	0.33	823.7	0.00121	2020-10-12	10	12	CbFla	0	0	0	R.GLNQASR.N	GLNQASR	7	59	65	fully_tryptic	6	1	2
11676	11676	44.11	2034	11676	8803	745.4	373.204	373.207	373.207	2	2	ITMS	35	877539	11675	2	0	64850	63336	63332	85000	63332.11676.8803.2	1	745.395	373.201	7.17	0.005	2.124	0.324	0.324	854	0.00117	2020-10-12	10	12	CbFla	0	0	0	R.GLNQASR.N	GLNQASR	7	59	65	fully_tryptic	6	1	2
11769	11769	44.39	2114	11769	8878	745.395	373.201	373.206	373.206	2	2	ITMS	35	867381	11768	2	0	64850	63336	63332	85000	63332.11769.8878.2	1	745.395	373.201	0.1	0	1.742	0.409	0.409	672.6	0.00149	2020-10-12	10	12	CbFla	0	0	0	R.GLNQASR.N	GLNQASR	7	59	65	fully_tryptic	6	1	2
11862	11862	44.65	2200	11862	8956	745.396	373.202	373.204	373.204	2	2	ITMS	35	868603	11861	2	0	64850	63336	63332	85000	63332.11862.8956.2	1	745.395	373.201	1.27	0.001	1.842	0.38	0.38	823.4	0.00121	2020-10-12	10	12	CbFla	0	0	0	R.GLNQASR.N	GLNQASR	7	59	65	fully_tryptic	6	1	2
11959	11959	44.91	2291	11959	9039	745.396	373.202	373.204	373.204	2	2	ITMS	35	874733	11958	2	0	64850	63336	63332	85000	63332.11959.9039.2	1	745.395	373.201	1.03	0.001	1.964	0.339	0.339	670	0.00149	2020-10-12	10	12	CbFla	0	0	0	R.GLNQASR.N	GLNQASR	7	59	65	fully_tryptic	6	1	2
12057	12057	45.17	2384	12057	9123	745.397	373.202	373.204	373.204	2	2	ITMS	35	903090	12056	2	0	64850	63336	63332	85000	63332.12057.9123.2	1	745.395	373.201	1.93	0.001	1.79	0.439	0.439	849.2	0.00118	2020-10-12	10	12	CbFla	0	0	0	R.GLNQASR.N	GLNQASR	7	59	65	fully_tryptic	6	1	2
12161	12161	45.43	2483	12161	9214	745.396	373.202	373.205	373.205	2	2	ITMS	35	738955	12160	2	0	64850	63336	63332	85000	63332.12161.9214.2	1	745.395	373.201	1.63	0.001	1.526	0.341	0.341	495.3	0.00202	2020-09-12	9	12	CbFla	0	0	0	R.GLNQASR.N	GLNQASR	7	59	65	fully_tryptic	6	1	2
12268	12268	45.7	2584	12268	9308	745.395	373.201	373.204	373.204	2	2	ITMS	35	845575	12267	2	0	64850	63336	63332	85000	63332.12268.9308.2	1	745.395	373.201	0.41	0	1.678	0.384	0.384	824.3	0.00121	2020-10-12	10	12	CbFla	0	0	0	R.GLNQASR.N	GLNQASR	7	59	65	fully_tryptic	6	1	2
12387	12387	45.95	2701	12387	9418	745.396	373.201	373.204	373.204	2	2	ITMS	35	804133	12386	2	0	64850	63336	63332	85000	63332.12387.9418.2	1	745.395	373.201	0.72	0.001	1.884	0.468	0.468	865.8	0.00116	2020-10-12	10	12	CbFla	0	0	0	R.GLNQASR.N	GLNQASR	7	59	65	fully_tryptic	6	1	2
12500	12500	46.23	2810	12500	9517	745.391	373.199	373.203	373.203	2	2	ITMS	35	617527	12499	2	0	64850	63336	63332	85000	63332.12500.9517.2	1	745.395	373.201	-6.05	-0.005	1.734	0.091	0.091	680.8	0.00147	2020-10-12	10	12	CbFla	0	0	0	R.GLNQASR.N	GLNQASR	7	59	65	fully_tryptic	6	1	2
12667	12667	46.77	2947	12667	9644	745.39	373.199	373.205	373.205	2	2	ITMS	35	570410	12666	2	0	64850	63336	63332	85000	63332.12667.9644.2	1	745.395	373.201	-6.24	-0.005	1.787	0.23	0.23	549.5	0.00182	2020-09-12	9	12	CbFla	0	0	0	R.GLNQASR.N	GLNQASR	7	59	65	fully_tryptic	6	1	2
12742	12742	47.02	3011	12742	9700	745.39	373.199	373.192	373.192	2	2	ITMS	35	680710	12741	2	0	64850	63336	63332	85000	63332.12742.9700.2	1	745.395	373.201	-6.76	-0.005	1.838	0.242	0.242	825.8	0.00121	2020-10-12	10	12	CbFla	0	0	0	R.GLNQASR.N	GLNQASR	7	59	65	fully_tryptic	6	1	2
12747	12747	47.04	3015	12747	9704	745.396	373.202	373.205	373.205	2	3	ITMS	35	565945	12745	2	0	64850	63336	63332	85000	63332.12747.9704.2	1	745.395	373.201	1.18	0.001	1.843	0.277	0.277	789.6	0.00127	2020-10-12	10	12	CbFla	0	0	0	R.GLNQASR.N	GLNQASR	7	59	65	fully_tryptic	6	1	2
12835	12835	47.31	3090	12835	9774	745.396	373.201	373.207	373.207	2	2	ITMS	35	632220	12834	2	0	64850	63336	63332	85000	63332.12835.9774.2	1	745.395	373.201	0.7	0.001	1.804	0.39	0.39	598.5	0.00167	2020-09-12	9	12	CbFla	0	0	0	R.GLNQASR.N	GLNQASR	7	59	65	fully_tryptic	6	1	2
12914	12914	47.57	3157	12914	9834	745.395	373.201	373.206	373.206	2	2	ITMS	35	630219	12913	2	0	64850	63336	63332	85000	63332.12914.9834.2	1	745.395	373.201	-0.49	0	1.654	0.355	0.355	849.3	0.00118	2020-10-12	10	12	CbFla	0	0	0	R.GLNQASR.N	GLNQASR	7	59	65	fully_tryptic	6	1	2
13004	13004	47.83	3237	13004	9907	745.401	373.204	373.206	373.206	2	2	ITMS	35	630041	13003	2	0	64850	63336	63332	85000	63332.13004.9907.2	1	745.395	373.201	7.6	0.006	1.508	0.383	0.383	654.4	0.00153	2020-10-12	10	12	CbFla	0	0	0	R.GLNQASR.N	GLNQASR	7	59	65	fully_tryptic	6	1	2
13088	13088	48.1	3310	13088	9973	745.401	373.204	373.206	373.206	2	2	ITMS	35	811876	13087	2	0	64850	63336	63332	85000	63332.13088.9973.2	1	745.395	373.201	7.59	0.006	1.802	0.416	0.416	821.3	0.00122	2020-10-12	10	12	CbFla	0	0	0	R.GLNQASR.N	GLNQASR	7	59	65	fully_tryptic	6	1	2
13192	13192	48.36	3408	13192	10063	745.401	373.204	373.206	373.206	2	2	ITMS	35	800973	13191	2	0	64850	63336	63332	85000	63332.13192.10063.2	1	745.395	373.201	7.62	0.006	1.878	0.336	0.336	738.6	0.00135	2020-10-12	10	12	CbFla	0	0	0	R.GLNQASR.N	GLNQASR	7	59	65	fully_tryptic	6	1	2
13289	13289	48.62	3496	13289	10146	745.396	373.202	373.205	373.205	2	2	ITMS	35	789531	13288	2	0	64850	63336	63332	85000	63332.13289.10146.2	1	745.395	373.201	1.73	0.001	1.776	0.274	0.274	632.9	0.00158	2020-09-12	9	12	CbFla	0	0	0	R.GLNQASR.N	GLNQASR	7	59	65	fully_tryptic	6	1	2
13389	13389	48.88	3592	13389	10233	745.396	373.202	373.204	373.204	2	3	ITMS	35	801069	13387	2	0	64850	63336	63332	85000	63332.13389.10233.2	1	745.395	373.201	1.43	0.001	1.856	0.319	0.319	852.4	0.00117	2020-10-12	10	12	CbFla	0	0	0	R.GLNQASR.N	GLNQASR	7	59	65	fully_tryptic	6	1	2
13498	13498	49.16	3697	13498	10328	745.396	373.202	373.204	373.204	2	3	ITMS	35	686434	13496	2	0	64850	63336	63332	85000	63332.13498.10328.2	1	745.395	373.201	0.87	0.001	1.925	0.351	0.351	831.4	0.0012	2020-10-12	10	12	CbFla	0	0	0	R.GLNQASR.N	GLNQASR	7	59	65	fully_tryptic	6	1	2
13598	13598	49.42	3791	13598	10414	745.396	373.201	373.204	373.204	2	3	ITMS	35	664589	13596	2	0	64850	63336	63332	85000	63332.13598.10414.2	1	745.395	373.201	0.71	0.001	1.896	0.346	0.346	822.5	0.00122	2020-10-12	10	12	CbFla	0	0	0	R.GLNQASR.N	GLNQASR	7	59	65	fully_tryptic	6	1	2
13685	13685	49.68	3867	13685	10485	745.396	373.201	373.204	373.204	2	4	ITMS	35	665192	13682	2	0	64850	63336	63332	85000	63332.13685.10485.2	1	745.395	373.201	0.7	0.001	1.961	0.446	0.446	851	0.00118	2020-10-12	10	12	CbFla	0	0	0	R.GLNQASR.N	GLNQASR	7	59	65	fully_tryptic	6	1	2
13780	13780	49.94	3955	13780	10565	745.396	373.202	373.205	373.205	2	4	ITMS	35	698728	13777	2	0	64850	63336	63332	85000	63332.13780.10565.2	1	745.395	373.201	1.02	0.001	1.986	0.339	0.339	857.1	0.00117	2020-10-12	10	12	CbFla	0	0	0	R.GLNQASR.N	GLNQASR	7	59	65	fully_tryptic	6	1	2
13852	13852	50.11	4025	13852	10629	745.396	373.202	373.199	373.199	2	13	ITMS	35	634019	13840	2	0	64850	63336	63332	85000	63332.13852.10629.2	1	745.395	373.201	1.16	0.001	1.853	0.434	0.434	733.7	0.00136	2020-10-12	10	12	CbFla	0	0	0	R.GLNQASR.N	GLNQASR	7	59	65	fully_tryptic	6	1	2
13912	13912	50.25	4084	13912	10684	745.396	373.202	373.204	373.204	2	5	ITMS	35	652463	13908	2	0	64850	63336	63332	85000	63332.13912.10684.2	1	745.395	373.201	0.98	0.001	1.98	0.409	0.409	864.2	0.00116	2020-10-12	10	12	CbFla	0	0	0	R.GLNQASR.N	GLNQASR	7	59	65	fully_tryptic	6	1	2
14130	14130	50.78	4295	14130	10878	745.396	373.201	373.203	373.203	2	3	ITMS	35	581718	14128	2	0	64850	63336	63332	85000	63332.14130.10878.2	1	745.395	373.201	0.64	0	1.614	0.474	0.474	466.9	0.00214	2020-09-12	9	12	CbFla	0	0	0	R.GLNQASR.N	GLNQASR	7	59	65	fully_tryptic	6	1	2
14356	14356	51.32	4513	14356	11081	745.396	373.201	373.201	373.201	2	3	ITMS	35	615110	14354	2	0	64850	63336	63332	85000	63332.14356.11081.2	1	745.395	373.201	0.64	0	1.437	0.405	0.405	790.4	0.00127	2020-10-12	10	12	CbFla	0	0	0	R.GLNQASR.N	GLNQASR	7	59	65	fully_tryptic	6	1	2
14467	14467	51.59	4622	14467	11181	745.396	373.201	373.204	373.204	2	3	ITMS	35	576089	14465	2	0	64850	63336	63332	85000	63332.14467.11181.2	1	745.395	373.201	0.67	0	1.977	0.437	0.437	614.2	0.00163	2020-09-12	9	12	CbFla	0	0	0	R.GLNQASR.N	GLNQASR	7	59	65	fully_tryptic	6	1	2
14575	14575	51.84	4725	14575	11278	745.396	373.201	373.203	373.203	2	3	ITMS	35	562845	14573	2	0	64850	63336	63332	85000	63332.14575.11278.2	1	745.395	373.201	0.69	0.001	1.769	0.489	0.489	836.7	0.0012	2020-10-12	10	12	CbFla	0	0	0	R.GLNQASR.N	GLNQASR	7	59	65	fully_tryptic	6	1	2
14788	14788	52.38	4925	14788	11465	745.396	373.202	373.204	373.204	2	3	ITMS	35	638809	14786	2	0	64850	63336	63332	85000	63332.14788.11465.2	1	745.395	373.201	0.99	0.001	1.753	0.392	0.392	801.2	0.00125	2020-10-12	10	12	CbFla	0	0	0	R.GLNQASR.N	GLNQASR	7	59	65	fully_tryptic	6	1	2
14895	14895	52.65	5025	14895	11560	745.396	373.201	373.204	373.204	2	3	ITMS	35	566170	14893	2	0	64850	63336	63332	85000	63332.14895.11560.2	1	745.395	373.201	0.73	0.001	1.971	0.332	0.332	863.3	0.00116	2020-10-12	10	12	CbFla	0	0	0	R.GLNQASR.N	GLNQASR	7	59	65	fully_tryptic	6	1	2
15060	15060	53.05	5186	15060	11707	745.396	373.202	373.204	373.204	2	5	ITMS	35	691822	15056	2	0	64850	63336	63332	85000	63332.15060.11707.2	1	745.395	373.201	0.97	0.001	1.784	0.363	0.363	841.1	0.00119	2020-10-12	10	12	CbFla	0	0	0	R.GLNQASR.N	GLNQASR	7	59	65	fully_tryptic	6	1	2
15175	15175	53.3	5299	15175	11813	745.396	373.201	373.204	373.204	2	5	ITMS	35	633395	15171	2	0	64850	63336	63332	85000	63332.15175.11813.2	1	745.395	373.201	0.65	0	1.848	0.335	0.335	911.4	0.0011	2020-10-12	10	12	CbFla	0	0	0	R.GLNQASR.N	GLNQASR	7	59	65	fully_tryptic	6	1	2
15278	15278	53.56	5394	15278	11904	745.396	373.201	373.203	373.203	2	3	ITMS	35	474711	15276	2	0	64850	63336	63332	85000	63332.15278.11904.2	1	745.395	373.201	0.54	0	1.526	0.41	0.41	798.2	0.00125	2020-10-12	10	12	CbFla	0	0	0	R.GLNQASR.N	GLNQASR	7	59	65	fully_tryptic	6	1	2
15401	15401	53.82	5519	15401	12019	745.396	373.201	373.202	373.202	2	3	ITMS	35	525627	15399	2	0	64850	63336	63332	85000	63332.15401.12019.2	1	745.395	373.201	0.6	0	1.989	0.452	0.452	701.2	0.00143	2020-10-12	10	12	CbFla	0	0	0	R.GLNQASR.N	GLNQASR	7	59	65	fully_tryptic	6	1	2
15630	15630	54.32	5746	15630	12232	745.396	373.201	373.203	373.203	2	4	ITMS	35	462876	15627	2	0	64850	63336	63332	85000	63332.15630.12232.2	1	745.395	373.201	0.7	0.001	1.797	0.475	0.475	866.4	0.00115	2020-10-12	10	12	CbFla	0	0	0	R.GLNQASR.N	GLNQASR	7	59	65	fully_tryptic	6	1	2
15750	15750	54.56	5868	15750	12345	745.396	373.202	373.203	373.203	2	8	ITMS	35	439951	15743	2	0	64850	63336	63332	85000	63332.15750.12345.2	1	745.395	373.201	0.83	0.001	1.525	0.394	0.394	664	0.00151	2020-10-12	10	12	CbFla	0	0	0	R.GLNQASR.N	GLNQASR	7	59	65	fully_tryptic	6	1	2
15860	15860	54.83	5973	15860	12443	745.396	373.202	373.204	373.204	2	5	ITMS	35	414803	15856	2	0	64850	63336	63332	85000	63332.15860.12443.2	1	745.395	373.201	0.85	0.001	1.714	0.454	0.454	792.6	0.00126	2020-10-12	10	12	CbFla	0	0	0	R.GLNQASR.N	GLNQASR	7	59	65	fully_tryptic	6	1	2
16091	16091	55.38	6198	16091	12652	745.396	373.201	373.205	373.205	2	3	ITMS	35	385147	16089	2	0	64850	63336	63332	85000	63332.16091.12652.2	1	745.395	373.201	0.68	0.001	1.977	0.448	0.448	832.7	0.0012	2020-10-12	10	12	CbFla	0	0	0	R.GLNQASR.N	GLNQASR	7	59	65	fully_tryptic	6	1	2
16324	16324	55.89	6428	16324	12867	745.396	373.202	373.204	373.204	2	4	ITMS	35	408396	16321	2	0	64850	63336	63332	85000	63332.16324.12867.2	1	745.395	373.201	0.88	0.001	1.915	0.386	0.386	819.3	0.00122	2020-10-12	10	12	CbFla	0	0	0	R.GLNQASR.N	GLNQASR	7	59	65	fully_tryptic	6	1	2
16443	16443	56.15	6548	16443	12978	745.396	373.201	373.203	373.203	2	3	ITMS	35	423770	16441	2	0	64850	63336	63332	85000	63332.16443.12978.2	1	745.395	373.201	0.63	0	1.701	0.284	0.284	574.9	0.00174	2020-09-12	9	12	CbFla	0	0	0	R.GLNQASR.N	GLNQASR	7	59	65	fully_tryptic	6	1	2
16563	16563	56.4	6669	16563	13091	745.396	373.202	373.204	373.204	2	3	ITMS	35	371509	16561	2	0	64850	63336	63332	85000	63332.16563.13091.2	1	745.395	373.201	0.81	0.001	1.662	0.458	0.458	842.2	0.00119	2020-10-12	10	12	CbFla	0	0	0	R.GLNQASR.N	GLNQASR	7	59	65	fully_tryptic	6	1	2
16691	16691	56.7	6791	16691	13206	745.395	373.201	373.204	373.204	2	2	ITMS	35	321734	16690	2	0	64850	63336	63332	85000	63332.16691.13206.2	1	745.395	373.201	0.45	0	1.671	0.378	0.378	790.2	0.00127	2020-10-12	10	12	CbFla	0	0	0	R.GLNQASR.N	GLNQASR	7	59	65	fully_tryptic	6	1	2
16814	16814	57	6909	16814	13315	745.395	373.201	373.204	373.204	2	4	ITMS	35	321131	16811	2	0	64850	63336	63332	85000	63332.16814.13315.2	1	745.395	373.201	0.37	0	1.734	0.25	0.25	803	0.00125	2020-10-12	10	12	CbFla	0	0	0	R.GLNQASR.N	GLNQASR	7	59	65	fully_tryptic	6	1	2
16996	16996	57.39	7092	16996	13484	745.395	373.201	373.703	373.703	2	11	ITMS	35	712858	16986	2	0	64850	63336	63332	85000	63332.16996.13484.2	1	745.395	373.201	0.36	0	2.025	0.081	0.081	402.9	0.00248	2020-10-12	10	12	CbFla	0	0	0	R.GLNQASR.N	GLNQASR	7	59	65	fully_tryptic	6	1	2
17240	17240	58.15	7303	17240	13675	745.395	373.201	373.204	373.204	2	5	ITMS	35	288717	17236	2	0	64850	63336	63332	85000	63332.17240.13675.2	1	745.395	373.201	0.48	0	1.905	0.279	0.279	518	0.00193	2020-09-12	9	12	CbFla	0	0	0	R.GLNQASR.N	GLNQASR	7	59	65	fully_tryptic	6	1	2
17327	17327	58.43	7376	17327	13743	745.395	373.201	373.203	373.203	2	5	ITMS	35	279805	17323	2	0	64850	63336	63332	85000	63332.17327.13743.2	1	745.395	373.201	0.05	0	1.968	0.152	0.152	770.3	0.0013	2020-10-12	10	12	CbFla	0	0	0	R.GLNQASR.N	GLNQASR	7	59	65	fully_tryptic	6	1	2
17420	17420	58.72	7457	17420	13817	745.395	373.201	373.203	373.203	2	5	ITMS	35	317435	17416	2	0	64850	63336	63332	85000	63332.17420.13817.2	1	745.395	373.201	0.16	0	1.962	0.256	0.256	536.2	0.00186	2020-09-12	9	12	CbFla	0	0	0	R.GLNQASR.N	GLNQASR	7	59	65	fully_tryptic	6	1	2
17506	17506	58.99	7532	17506	13885	745.396	373.201	373.204	373.204	2	4	ITMS	35	313442	17503	2	0	64850	63336	63332	85000	63332.17506.13885.2	1	745.395	373.201	0.7	0.001	1.726	0.364	0.364	634.5	0.00158	2020-09-12	9	12	CbFla	0	0	0	R.GLNQASR.N	GLNQASR	7	59	65	fully_tryptic	6	1	2
17590	17590	59.26	7602	17590	13951	745.395	373.201	373.204	373.204	2	3	ITMS	35	282542	17588	2	0	64850	63336	63332	85000	63332.17590.13951.2	1	745.395	373.201	0.4	0	1.916	0.265	0.265	841.2	0.00119	2020-10-12	10	12	CbFla	0	0	0	R.GLNQASR.N	GLNQASR	7	59	65	fully_tryptic	6	1	2
17650	17650	59.42	7658	17650	14002	745.395	373.201	373.199	373.199	2	2	ITMS	35	274120	17649	2	0	64850	63336	63332	85000	63332.17650.14002.2	1	745.395	373.201	-0.1	0	1.726	0.196	0.196	523.3	0.00191	2020-09-12	9	12	CbFla	0	0	0	R.GLNQASR.N	GLNQASR	7	59	65	fully_tryptic	6	1	2
17695	17695	59.52	7702	17695	14043	745.395	373.201	373.204	373.204	2	3	ITMS	35	329270	17693	2	0	64850	63336	63332	85000	63332.17695.14043.2	1	745.395	373.201	-0.17	0	2.03	0.196	0.196	729.8	0.00137	2020-10-12	10	12	CbFla	0	0	0	R.GLNQASR.N	GLNQASR	7	59	65	fully_tryptic	6	1	2
17791	17791	59.79	7790	17791	14123	745.396	373.201	373.204	373.204	2	3	ITMS	35	299537	17789	2	0	64850	63336	63332	85000	63332.17791.14123.2	1	745.395	373.201	0.65	0	1.909	0.234	0.234	868.7	0.00115	2020-10-12	10	12	CbFla	0	0	0	R.GLNQASR.N	GLNQASR	7	59	65	fully_tryptic	6	1	2
17883	17883	60.05	7874	17883	14200	745.396	373.202	373.204	373.204	2	2	ITMS	35	334438	17882	2	0	64850	63336	63332	85000	63332.17883.14200.2	1	745.395	373.201	1.09	0.001	1.592	0.325	0.325	775.5	0.00129	2020-10-12	10	12	CbFla	0	0	0	R.GLNQASR.N	GLNQASR	7	59	65	fully_tryptic	6	1	2
17986	17986	60.31	7972	17986	14290	745.396	373.201	373.205	373.205	2	5	ITMS	35	298218	17982	2	0	64850	63336	63332	85000	63332.17986.14290.2	1	745.395	373.201	0.69	0.001	1.991	0.334	0.334	870.2	0.00115	2020-10-12	10	12	CbFla	0	0	0	R.GLNQASR.N	GLNQASR	7	59	65	fully_tryptic	6	1	2
18170	18170	60.8	8147	18170	14450	745.396	373.202	373.204	373.204	2	6	ITMS	35	329096	18165	2	0	64850	63336	63332	85000	63332.18170.14450.2	1	745.395	373.201	0.86	0.001	1.679	0.226	0.226	767.5	0.0013	2020-10-12	10	12	CbFla	0	0	0	R.GLNQASR.N	GLNQASR	7	59	65	fully_tryptic	6	1	2
18405	18405	61.37	8370	18405	14659	745.401	373.204	373.207	373.207	2	8	ITMS	35	375997	18398	2	0	64850	63336	63332	85000	63332.18405.14659.2	1	745.395	373.201	7.81	0.006	1.629	0.001	0.001	873	0.00115	2020-10-12	10	12	CbFla	0	0	0	R.GLNQASR.N	GLNQASR	7	59	65	fully_tryptic	6	1	2
18522	18522	61.64	8485	18522	14766	745.396	373.201	373.204	373.204	2	4	ITMS	35	266524	18519	2	0	64850	63336	63332	85000	63332.18522.14766.2	1	745.395	373.201	0.54	0	1.908	0.164	0.164	817	0.00122	2020-10-12	10	12	CbFla	0	0	0	R.GLNQASR.N	GLNQASR	7	59	65	fully_tryptic	6	1	2
18655	18655	61.95	8618	18655	14887	745.396	373.201	373.204	373.204	2	3	ITMS	35	234779	18653	2	0	64850	63336	63332	85000	63332.18655.14887.2	1	745.395	373.201	0.67	0	1.721	0.327	0.327	652.8	0.00153	2020-09-12	9	12	CbFla	0	0	0	R.GLNQASR.N	GLNQASR	7	59	65	fully_tryptic	6	1	2
18764	18764	62.22	8724	18764	14984	745.396	373.201	373.204	373.204	2	3	ITMS	35	255670	18762	2	0	64850	63336	63332	85000	63332.18764.14984.2	1	745.395	373.201	0.59	0	1.831	0.152	0.152	783.5	0.00128	2020-10-12	10	12	CbFla	0	0	0	R.GLNQASR.N	GLNQASR	7	59	65	fully_tryptic	6	1	2
18886	18886	62.49	8848	18886	15098	745.396	373.201	373.203	373.203	2	9	ITMS	35	234197	18878	2	0	64850	63336	63332	85000	63332.18886.15098.2	1	745.395	373.201	0.6	0	2.221	0.251	0.251	922.6	0.00108	2020-10-12	10	12	CbFla	0	0	0	R.GLNQASR.N	GLNQASR	7	59	65	fully_tryptic	6	1	2
19006	19006	62.76	8966	19006	15208	745.395	373.201	373.206	373.206	2	7	ITMS	35	247472	19000	2	0	64850	63336	63332	85000	63332.19006.15208.2	1	745.395	373.201	0.48	0	1.621	0.213	0.213	827.3	0.00121	2020-10-12	10	12	CbFla	0	0	0	R.GLNQASR.N	GLNQASR	7	59	65	fully_tryptic	6	1	2
19084	19084	62.93	9042	19084	15280	745.396	373.201	373.201	373.201	2	4	ITMS	35	251387	19081	2	0	64850	63336	63332	85000	63332.19084.15280.2	1	745.395	373.201	0.54	0	1.686	0.37	0.37	631.4	0.00158	2020-09-12	9	12	CbFla	0	0	0	R.GLNQASR.N	GLNQASR	7	59	65	fully_tryptic	6	1	2
19203	19203	63.18	9160	19203	15392	745.396	373.202	373.205	373.205	2	7	ITMS	35	220082	19197	2	0	64850	63336	63332	85000	63332.19203.15392.2	1	745.395	373.201	0.86	0.001	1.846	0.21	0.21	673.3	0.00149	2020-10-12	10	12	CbFla	0	0	0	R.GLNQASR.N	GLNQASR	7	59	65	fully_tryptic	6	1	2
19312	19312	63.44	9267	19312	15490	745.396	373.201	373.204	373.204	2	6	ITMS	35	195361	19307	2	0	64850	63336	63332	85000	63332.19312.15490.2	1	745.395	373.201	0.77	0.001	1.883	0.354	0.354	768.3	0.0013	2020-10-12	10	12	CbFla	0	0	0	R.GLNQASR.N	GLNQASR	7	59	65	fully_tryptic	6	1	2
19421	19421	63.71	9373	19421	15588	745.396	373.201	373.205	373.205	2	3	ITMS	35	229596	19419	2	0	64850	63336	63332	85000	63332.19421.15588.2	1	745.395	373.201	0.76	0.001	1.917	0.345	0.345	663.6	0.00151	2020-10-12	10	12	CbFla	0	0	0	R.GLNQASR.N	GLNQASR	7	59	65	fully_tryptic	6	1	2
19533	19533	63.97	9483	19533	15689	745.396	373.201	373.204	373.204	2	6	ITMS	35	205025	19528	2	0	64850	63336	63332	85000	63332.19533.15689.2	1	745.395	373.201	0.6	0	1.804	0.287	0.287	773.8	0.00129	2020-10-12	10	12	CbFla	0	0	0	R.GLNQASR.N	GLNQASR	7	59	65	fully_tryptic	6	1	2
19652	19652	64.23	9603	19652	15800	745.396	373.202	373.204	373.204	2	4	ITMS	35	213255	19649	2	0	64850	63336	63332	85000	63332.19652.15800.2	1	745.395	373.201	0.96	0.001	1.732	0.099	0.099	597.1	0.00167	2020-09-12	9	12	CbFla	0	0	0	R.GLNQASR.N	GLNQASR	7	59	65	fully_tryptic	6	1	2
19785	19785	64.52	9735	19785	15924	745.396	373.202	373.204	373.204	2	12	ITMS	35	183465	19774	2	0	64850	63336	63332	85000	63332.19785.15924.2	1	745.395	373.201	1.31	0.001	1.814	0.18	0.18	846.9	0.00118	2020-10-12	10	12	CbFla	0	0	0	R.GLNQASR.N	GLNQASR	7	59	65	fully_tryptic	6	1	2
19896	19896	64.77	9843	19896	16025	745.396	373.202	373.204	373.204	2	4	ITMS	35	188689	19893	2	0	64850	63336	63332	85000	63332.19896.16025.2	1	745.395	373.201	1.48	0.001	1.837	0.234	0.234	818.2	0.00122	2020-10-12	10	12	CbFla	0	0	0	R.GLNQASR.N	GLNQASR	7	59	65	fully_tryptic	6	1	2
20017	20017	65.04	9963	20017	16137	745.396	373.202	373.204	373.204	2	3	ITMS	35	197222	20015	2	0	64850	63336	63332	85000	63332.20017.16137.2	1	745.395	373.201	0.96	0.001	1.772	0.138	0.138	859.3	0.00116	2020-10-12	10	12	CbFla	0	0	0	R.GLNQASR.N	GLNQASR	7	59	65	fully_tryptic	6	1	2
20136	20136	65.29	10085	20136	16249	745.396	373.202	373.205	373.205	2	7	ITMS	35	186438	20130	2	0	64850	63336	63332	85000	63332.20136.16249.2	1	745.395	373.201	0.97	0.001	1.889	0.231	0.231	629.6	0.00159	2020-09-12	9	12	CbFla	0	0	0	R.GLNQASR.N	GLNQASR	7	59	65	fully_tryptic	6	1	2
20833	20833	66.93	10760	20833	16876	745.396	373.202	373.205	373.205	2	9	ITMS	35	155135	20825	2	0	64850	63336	63332	85000	63332.20833.16876.2	1	745.395	373.201	1.34	0.001	1.645	0.093	0.093	579.5	0.00173	2020-09-12	9	12	CbFla	0	0	0	R.GLNQASR.N	GLNQASR	7	59	65	fully_tryptic	6	1	2
20954	20954	67.2	10882	20954	16988	745.396	373.201	373.203	373.203	2	12	ITMS	35	164796	20943	2	0	64850	63336	63332	85000	63332.20954.16988.2	1	745.395	373.201	0.55	0	1.656	0.004	0.004	883.9	0.00113	2020-10-12	10	12	CbFla	0	0	0	R.GLNQASR.N	GLNQASR	7	59	65	fully_tryptic	6	1	2
21077	21077	67.46	11007	21077	17104	745.396	373.201	373.204	373.204	2	8	ITMS	35	180020	21070	2	0	64850	63336	63332	85000	63332.21077.17104.2	1	745.395	373.201	0.75	0.001	1.553	0.208	0.208	653.9	0.00153	2020-09-12	9	12	CbFla	0	0	0	R.GLNQASR.N	GLNQASR	7	59	65	fully_tryptic	6	1	2
21465	21465	68.3	11396	21465	17466	745.396	373.201	373.204	373.204	2	5	ITMS	35	131559	21461	2	0	64850	63336	63332	85000	63332.21465.17466.2	1	745.395	373.201	0.67	0.001	1.962	0.386	0.386	653.6	0.00153	2020-09-12	9	12	CbFla	0	0	0	R.GLNQASR.N	GLNQASR	7	59	65	fully_tryptic	6	1	2
21589	21589	68.56	11522	21589	17583	745.396	373.201	373.203	373.203	2	12	ITMS	35	136586	21578	2	0	64850	63336	63332	85000	63332.21589.17583.2	1	745.395	373.201	0.64	0	1.636	0.395	0.395	911.2	0.0011	2020-10-12	10	12	CbFla	0	0	0	R.GLNQASR.N	GLNQASR	7	59	65	fully_tryptic	6	1	2
21679	21679	68.74	11613	21679	17668	745.395	373.201	373.706	373.706	2	19	ITMS	35	133472	21661	2	0	64850	63336	63332	85000	63332.21679.17668.2	1	745.395	373.201	0.37	0	1.937	0.396	0.396	899.3	0.00111	2020-10-12	10	12	CbFla	0	0	0	R.GLNQASR.N	GLNQASR	7	59	65	fully_tryptic	6	1	2
21763	21763	68.93	11696	21763	17746	745.4	373.203	373.206	373.206	2	11	ITMS	35	123755	21753	2	0	64850	63336	63332	85000	63332.21763.17746.2	1	745.395	373.201	5.96	0.004	1.732	0.023	0.023	802.1	0.00125	2020-10-12	10	12	CbFla	0	0	0	R.GLNQASR.N	GLNQASR	7	59	65	fully_tryptic	6	1	2
22018	22018	69.5	11950	22018	17981	745.396	373.202	373.204	373.204	2	10	ITMS	35	114622	22009	2	0	64850	63336	63332	85000	63332.22018.17981.2	1	745.395	373.201	1.01	0.001	2.038	0.196	0.196	823.2	0.00121	2020-10-12	10	12	CbFla	0	0	0	R.GLNQASR.N	GLNQASR	7	59	65	fully_tryptic	6	1	2
22148	22148	69.77	12080	22148	18103	745.396	373.202	373.204	373.204	2	11	ITMS	35	123399	22138	2	0	64850	63336	63332	85000	63332.22148.18103.2	1	745.395	373.201	0.98	0.001	1.542	0.198	0.198	791.1	0.00126	2020-10-12	10	12	CbFla	0	0	0	R.GLNQASR.N	GLNQASR	7	59	65	fully_tryptic	6	1	2
22732	22732	71.01	12670	22732	18650	745.395	373.201	373.203	373.203	2	18	ITMS	35	107039	22715	2	0	64850	63336	63332	85000	63332.22732.18650.2	1	745.395	373.201	0.2	0	1.897	0.158	0.158	833	0.0012	2020-10-12	10	12	CbFla	0	0	0	R.GLNQASR.N	GLNQASR	7	59	65	fully_tryptic	6	1	2
23745	23745	73.5	13641	23745	19548	745.396	373.202	373.205	373.205	2	5	ITMS	35	87147.8	23741	2	0	64850	63336	63332	85000	63332.23745.19548.2	1	745.395	373.201	1.69	0.001	1.522	0.251	0.251	768.9	0.0013	2020-10-12	10	12	CbFla	0	0	0	R.GLNQASR.N	GLNQASR	7	59	65	fully_tryptic	6	1	2
23908	23908	73.87	13805	23908	19698	745.396	373.202	373.204	373.204	2	11	ITMS	35	76103.8	23898	2	0	64850	63336	63332	85000	63332.23908.19698.2	1	745.395	373.201	1.36	0.001	1.802	0.249	0.249	795.1	0.00126	2020-10-12	10	12	CbFla	0	0	0	R.GLNQASR.N	GLNQASR	7	59	65	fully_tryptic	6	1	2
24429	24429	75.02	14326	24429	20181	745.396	373.202	373.203	373.203	2	16	ITMS	35	72964.2	24414	2	0	64850	63336	63332	85000	63332.24429.20181.2	1	745.395	373.201	0.99	0.001	1.781	0.275	0.275	829.4	0.00121	2020-10-12	10	12	CbFla	0	0	0	R.GLNQASR.N	GLNQASR	7	59	65	fully_tryptic	6	1	2
24946	24946	76.21	14836	24946	20653	745.395	373.201	373.204	373.204	2	7	ITMS	35	61268.1	24940	2	0	64850	63336	63332	85000	63332.24946.20653.2	1	745.395	373.201	0.38	0	1.689	0.152	0.152	395	0.00253	2020-08-12	8	12	CbFla	0	0	0	R.GLNQASR.N	GLNQASR	7	59	65	fully_tryptic	6	1	2
25509	25509	77.51	15388	25509	21164	745.4	373.204	373.204	373.204	2	6	ITMS	35	40205.8	25504	2	0	64850	63336	63332	85000	63332.25509.21164.2	1	745.395	373.201	7.12	0.005	1.672	0.329	0.329	447.6	0.00223	2020-09-12	9	12	CbFla	0	0	0	R.GLNQASR.N	GLNQASR	7	59	65	fully_tryptic	6	1	2
38239	38239	107.29	27897	38239	32736	3012.52	753.885	753.886	753.886	4	6	ITMS	35	142344	38234	2	0	64850	63336	63332	85000	63332.38239.32736.4	1	3012.52	753.885	0.97	0.003	3.267	0.418	0.418	1192.6	0.00084	40/156	40	156	CbFla	0	0	0	R.NSQDSISLIQTAEGALNETHSILQRMR.E	NSQDSISLIQTAEGALNETHSILQRMR	27	66	92	fully_tryptic	26	1	4
38280	38280	107.38	27939	38280	32775	3012.51	1004.84	1005.19	1005.19	3	14	ITMS	35	126158	38267	2	0	64850	63336	63332	85000	63332.38280.32775.3	1	3012.52	1004.84	-2.84	-0.009	4.285	0.563	0.563	596.7	0.00168	28/104	28	104	CbFla	0	0	0	R.NSQDSISLIQTAEGALNETHSILQRMR.E	NSQDSISLIQTAEGALNETHSILQRMR	27	66	92	fully_tryptic	26	1	4
38290	38290	107.4	27949	38290	32784	3012.49	1004.84	1005.5	1005.5	3	5	ITMS	35	234664	38286	2	0	64850	63336	63332	85000	63332.38290.32784.3	1	3012.52	1004.84	-7.61	-0.023	4.541	0.616	0.616	904	0.00111	30/104	30	104	CbFla	0	0	0	R.NSQDSISLIQTAEGALNETHSILQRMR.E	NSQDSISLIQTAEGALNETHSILQRMR	27	66	92	fully_tryptic	26	1	4
34150	34150	97.05	23971	34150	29109	3028.51	757.884	758.139	758.139	4	3	ITMS	35	713952	34148	2	0	64850	63336	63332	85000	63332.34150.29109.4	1	3028.51	757.883	0.23	0.001	3.33	0.552	0.552	946.7	0.00106	34/156	34	156	CbFla	0	0	0	R.NSQDSISLIQTAEGALNETHSILQRM*R.E	NSQDSISLIQTAEGALNETHSILQRM*R	27	66	92	fully_tryptic	26	1	4
34180	34180	97.11	24002	34180	29138	3028.5	1010.17	1010.84	1010.84	3	18	ITMS	35	162889	34163	2	0	64850	63336	63332	85000	63332.34180.29138.3	1	3028.51	1010.18	-5.06	-0.015	4.035	0.469	0.469	705.6	0.00142	30/104	30	104	CbFla	0	0	0	R.NSQDSISLIQTAEGALNETHSILQRM*R.E	NSQDSISLIQTAEGALNETHSILQRM*R	27	66	92	fully_tryptic	26	1	4
26117	26117	79.01	15974	26117	21702	2725.37	909.127	909.468	909.468	3	6	ITMS	35	927792	26112	2	0	64850	63336	63332	85000	63332.26117.21702.3	1	2725.38	909.13	-3.18	-0.009	6.229	0.696	0.696	1166.3	0.00086	34/96	34	96	CbFla	0	0	0	R.NSQDSISLIQTAEGALNETHSILQR.M	NSQDSISLIQTAEGALNETHSILQR	25	66	90	fully_tryptic	24	1	3
26125	26125	79.04	15981	26125	21708	2725.37	909.129	909.468	909.468	3	2	ITMS	35	3673190	26124	2	0	64850	63336	63332	85000	63332.26125.21708.3	1	2725.38	909.13	-1.25	-0.003	5.454	0.712	0.712	976.4	0.00102	33/96	33	96	CbFla	0	0	0	R.NSQDSISLIQTAEGALNETHSILQR.M	NSQDSISLIQTAEGALNETHSILQR	25	66	90	fully_tryptic	24	1	3
26130	26130	79.06	15986	26130	21712	2725.36	909.125	909.792	909.792	3	2	ITMS	35	6875450	26129	2	0	64850	63336	63332	85000	63332.26130.21712.3	1	2725.38	909.13	-5.76	-0.016	5.026	0.605	0.605	977.6	0.00102	30/96	30	96	CbFla	0	0	0	R.NSQDSISLIQTAEGALNETHSILQR.M	NSQDSISLIQTAEGALNETHSILQR	25	66	90	fully_tryptic	24	1	3
26228	26228	79.32	16077	26228	21795	2725.37	909.127	909.466	909.466	3	3	ITMS	35	547121	26226	2	0	64850	63336	63332	85000	63332.26228.21795.3	1	2725.38	909.13	-3.25	-0.009	5.503	0.636	0.636	1007.3	0.00099	33/96	33	96	CbFla	0	0	0	R.NSQDSISLIQTAEGALNETHSILQR.M	NSQDSISLIQTAEGALNETHSILQR	25	66	90	fully_tryptic	24	1	3
26244	26244	79.36	16093	26244	21809	2725.37	909.128	909.801	909.801	3	4	ITMS	35	231508	26241	2	0	64850	63336	63332	85000	63332.26244.21809.3	1	2725.38	909.13	-1.63	-0.004	4.255	0.552	0.552	1063.4	0.00094	32/96	32	96	CbFla	0	0	0	R.NSQDSISLIQTAEGALNETHSILQR.M	NSQDSISLIQTAEGALNETHSILQR	25	66	90	fully_tryptic	24	1	3
26944	26944	80.96	16787	26944	22451	2725.36	909.127	909.466	909.466	3	3	ITMS	35	488846	26942	2	0	64850	63336	63332	85000	63332.26944.22451.3	1	2725.38	909.13	-3.72	-0.01	4.368	0.575	0.575	645.7	0.00155	28/96	28	96	CbFla	0	0	0	R.NSQDSISLIQTAEGALNETHSILQR.M	NSQDSISLIQTAEGALNETHSILQR	25	66	90	fully_tryptic	24	1	3
27014	27014	81.13	16855	27014	22513	2725.37	909.127	909.465	909.465	3	4	ITMS	35	798442	27011	2	0	64850	63336	63332	85000	63332.27014.22513.3	1	2725.38	909.13	-3.6	-0.01	4.139	0.582	0.582	838.5	0.00119	29/96	29	96	CbFla	0	0	0	R.NSQDSISLIQTAEGALNETHSILQR.M	NSQDSISLIQTAEGALNETHSILQR	25	66	90	fully_tryptic	24	1	3
30271	30271	88.71	20048	30271	25472	2725.38	682.1	682.105	682.105	4	6	ITMS	35	395118	30266	2	0	64850	63336	63332	85000	63332.30271.25472.4	1	2725.38	682.099	1.54	0.004	3.086	0.401	0.401	696.1	0.00144	33/144	33	144	CbFla	0	0	0	R.NSQDSISLIQTAEGALNETHSILQR.M	NSQDSISLIQTAEGALNETHSILQR	25	66	90	fully_tryptic	24	1	3
30709	30709	89.66	20489	30709	25881	2725.37	909.128	909.456	909.456	3	6	ITMS	35	792007	30704	2	0	64850	63336	63332	85000	63332.30709.25881.3	1	2725.38	909.13	-1.76	-0.005	4.4	0.609	0.609	665	0.0015	30/96	30	96	CbFla	0	0	0	R.NSQDSISLIQTAEGALNETHSILQR.M	NSQDSISLIQTAEGALNETHSILQR	25	66	90	fully_tryptic	24	1	3
30722	30722	89.69	20503	30722	25893	2725.37	909.128	909.467	909.467	3	2	ITMS	35	685985	30721	2	0	64850	63336	63332	85000	63332.30722.25893.3	1	2725.38	909.13	-1.76	-0.005	4.894	0.663	0.663	999.7	0.001	33/96	33	96	CbFla	0	0	0	R.NSQDSISLIQTAEGALNETHSILQR.M	NSQDSISLIQTAEGALNETHSILQR	25	66	90	fully_tryptic	24	1	3
31097	31097	90.53	20879	31097	26240	2725.37	909.128	909.463	909.463	3	12	ITMS	35	145809	31086	2	0	64850	63336	63332	85000	63332.31097.26240.3	1	2725.38	909.13	-2.16	-0.006	3.004	0.322	0.322	469.2	0.00213	23/96	23	96	CbFla	0	0	0	R.NSQDSISLIQTAEGALNETHSILQR.M	NSQDSISLIQTAEGALNETHSILQR	25	66	90	fully_tryptic	24	1	3
31402	31402	91.17	21187	31402	26528	2725.37	909.127	909.457	909.457	3	8	ITMS	35	245940	31395	2	0	64850	63336	63332	85000	63332.31402.26528.3	1	2725.38	909.13	-3.64	-0.01	3.776	0.541	0.541	652.5	0.00153	27/96	27	96	CbFla	0	0	0	R.NSQDSISLIQTAEGALNETHSILQR.M	NSQDSISLIQTAEGALNETHSILQR	25	66	90	fully_tryptic	24	1	3
31840	31840	92.13	21628	31840	26936	2725.36	909.126	909.127	909.127	3	12	ITMS	35	188974	31829	2	0	64850	63336	63332	85000	63332.31840.26936.3	1	2725.38	909.13	-4.39	-0.012	3.846	0.556	0.556	410.7	0.00243	23/96	23	96	CbFla	0	0	0	R.NSQDSISLIQTAEGALNETHSILQR.M	NSQDSISLIQTAEGALNETHSILQR	25	66	90	fully_tryptic	24	1	3
31862	31862	92.17	21651	31862	26957	2725.36	909.126	909.464	909.464	3	16	ITMS	35	344379	31847	2	0	64850	63336	63332	85000	63332.31862.26957.3	1	2725.38	909.13	-4.39	-0.012	3.864	0.658	0.658	840.2	0.00119	32/96	32	96	CbFla	0	0	0	R.NSQDSISLIQTAEGALNETHSILQR.M	NSQDSISLIQTAEGALNETHSILQR	25	66	90	fully_tryptic	24	1	3
32207	32207	92.9	21998	32207	27282	2725.38	682.101	682.356	682.356	4	18	ITMS	35	159675	32190	2	0	64850	63336	63332	85000	63332.32207.27282.4	1	2725.38	682.099	2.69	0.007	3.527	0.569	0.569	951	0.00105	35/144	35	144	CbFla	0	0	0	R.NSQDSISLIQTAEGALNETHSILQR.M	NSQDSISLIQTAEGALNETHSILQR	25	66	90	fully_tryptic	24	1	3
32264	32264	93.03	22056	32264	27335	2725.36	909.124	909.792	909.792	3	2	ITMS	35	619786	32263	2	0	64850	63336	63332	85000	63332.32264.27335.3	1	2725.38	909.13	-6.03	-0.016	3.68	0.481	0.481	398.5	0.00251	24/96	24	96	CbFla	0	0	0	R.NSQDSISLIQTAEGALNETHSILQR.M	NSQDSISLIQTAEGALNETHSILQR	25	66	90	fully_tryptic	24	1	3
32747	32747	94.04	22547	32747	27792	2725.38	909.131	909.121	909.121	3	13	ITMS	35	138952	32735	2	0	64850	63336	63332	85000	63332.32747.27792.3	1	2725.38	909.13	1.53	0.004	2.72	0.558	0.558	450.8	0.00222	23/96	23	96	CbFla	0	0	0	R.NSQDSISLIQTAEGALNETHSILQR.M	NSQDSISLIQTAEGALNETHSILQR	25	66	90	fully_tryptic	24	1	3
33051	33051	94.69	22855	33051	28077	2725.38	682.1	682.354	682.354	4	7	ITMS	35	103246	33045	2	0	64850	63336	63332	85000	63332.33051.28077.4	1	2725.38	682.099	1.26	0.003	2.786	0.306	0.306	722.8	0.00138	32/144	32	144	CbFla	0	0	0	R.NSQDSISLIQTAEGALNETHSILQR.M	NSQDSISLIQTAEGALNETHSILQR	25	66	90	fully_tryptic	24	1	3
33218	33218	95.05	23024	33218	28233	2725.38	682.1	682.606	682.606	4	11	ITMS	35	400481	33208	2	0	64850	63336	63332	85000	63332.33218.28233.4	1	2725.38	682.099	0.43	0.001	4.219	0.472	0.472	1288.6	0.00078	44/144	44	144	CbFla	0	0	0	R.NSQDSISLIQTAEGALNETHSILQR.M	NSQDSISLIQTAEGALNETHSILQR	25	66	90	fully_tryptic	24	1	3
33228	33228	95.08	23034	33228	28242	2725.37	909.129	909.457	909.457	3	2	ITMS	35	3045770	33227	2	0	64850	63336	63332	85000	63332.33228.28242.3	1	2725.38	909.13	-0.9	-0.002	3.567	0.5	0.5	888.2	0.00113	35/96	35	96	CbFla	0	0	0	R.NSQDSISLIQTAEGALNETHSILQR.M	NSQDSISLIQTAEGALNETHSILQR	25	66	90	fully_tryptic	24	1	3
33230	33230	95.08	23037	33230	28244	2725.38	682.1	682.353	682.353	4	4	ITMS	35	1639810	33227	2	0	64850	63336	63332	85000	63332.33230.28244.4	1	2725.38	682.099	0.43	0.001	3.542	0.368	0.368	696.9	0.00143	30/144	30	144	CbFla	0	0	0	R.NSQDSISLIQTAEGALNETHSILQR.M	NSQDSISLIQTAEGALNETHSILQR	25	66	90	fully_tryptic	24	1	3
33295	33295	95.23	23102	33295	28304	2725.39	682.103	682.61	682.61	4	3	ITMS	35	715960	33293	2	0	64850	63336	63332	85000	63332.33295.28304.4	1	2725.38	682.099	5.87	0.016	2.721	0.439	0.439	801.9	0.00125	38/144	38	144	CbFla	0	0	0	R.NSQDSISLIQTAEGALNETHSILQR.M	NSQDSISLIQTAEGALNETHSILQR	25	66	90	fully_tryptic	24	1	3
33339	33339	95.33	23146	33339	28345	2725.36	909.125	909.457	909.457	3	2	ITMS	35	1773760	33338	2	0	64850	63336	63332	85000	63332.33339.28345.3	1	2725.38	909.13	-5.63	-0.015	4.801	0.571	0.571	766.2	0.00131	32/96	32	96	CbFla	0	0	0	R.NSQDSISLIQTAEGALNETHSILQR.M	NSQDSISLIQTAEGALNETHSILQR	25	66	90	fully_tryptic	24	1	3
33452	33452	95.58	23258	33452	28449	2725.36	909.124	909.457	909.457	3	2	ITMS	35	2335000	33451	2	0	64850	63336	63332	85000	63332.33452.28449.3	1	2725.38	909.13	-6.69	-0.018	4.049	0.59	0.59	674.5	0.00148	30/96	30	96	CbFla	0	0	0	R.NSQDSISLIQTAEGALNETHSILQR.M	NSQDSISLIQTAEGALNETHSILQR	25	66	90	fully_tryptic	24	1	3
33543	33543	95.78	23350	33543	28535	2725.36	909.126	909.464	909.464	3	5	ITMS	35	333795	33539	2	0	64850	63336	63332	85000	63332.33543.28535.3	1	2725.38	909.13	-4.53	-0.012	4.386	0.675	0.675	846.7	0.00118	34/96	34	96	CbFla	0	0	0	R.NSQDSISLIQTAEGALNETHSILQR.M	NSQDSISLIQTAEGALNETHSILQR	25	66	90	fully_tryptic	24	1	3
33564	33564	95.82	23371	33564	28555	2725.37	909.129	909.803	909.803	3	7	ITMS	35	291496	33558	2	0	64850	63336	63332	85000	63332.33564.28555.3	1	2725.38	909.13	-1.47	-0.004	4.035	0.549	0.549	665.1	0.0015	27/96	27	96	CbFla	0	0	0	R.NSQDSISLIQTAEGALNETHSILQR.M	NSQDSISLIQTAEGALNETHSILQR	25	66	90	fully_tryptic	24	1	3
33579	33579	95.85	23386	33579	28569	2725.37	909.127	909.125	909.125	3	6	ITMS	35	369591	33574	2	0	64850	63336	63332	85000	63332.33579.28569.3	1	2725.38	909.13	-3.13	-0.009	3.718	0.6	0.6	714.2	0.0014	29/96	29	96	CbFla	0	0	0	R.NSQDSISLIQTAEGALNETHSILQR.M	NSQDSISLIQTAEGALNETHSILQR	25	66	90	fully_tryptic	24	1	3
33618	33618	95.93	23425	33618	28606	2725.37	909.128	909.121	909.121	3	7	ITMS	35	318697	33612	2	0	64850	63336	63332	85000	63332.33618.28606.3	1	2725.38	909.13	-1.64	-0.004	3.812	0.567	0.567	504.9	0.00198	27/96	27	96	CbFla	0	0	0	R.NSQDSISLIQTAEGALNETHSILQR.M	NSQDSISLIQTAEGALNETHSILQR	25	66	90	fully_tryptic	24	1	3
33741	33741	96.2	23552	33741	28722	2725.38	682.1	682.354	682.354	4	3	ITMS	35	132228	33739	2	0	64850	63336	63332	85000	63332.33741.28722.4	1	2725.38	682.099	0.79	0.002	2.783	0.291	0.291	1136	0.00088	36/144	36	144	CbFla	0	0	0	R.NSQDSISLIQTAEGALNETHSILQR.M	NSQDSISLIQTAEGALNETHSILQR	25	66	90	fully_tryptic	24	1	3
33749	33749	96.21	23560	33749	28730	2725.36	909.125	909.127	909.127	3	11	ITMS	35	221959	33739	2	0	64850	63336	63332	85000	63332.33749.28730.3	1	2725.38	909.13	-5.19	-0.014	3.173	0.474	0.474	332.8	0.003	20/96	20	96	CbFla	0	0	0	R.NSQDSISLIQTAEGALNETHSILQR.M	NSQDSISLIQTAEGALNETHSILQR	25	66	90	fully_tryptic	24	1	3
33774	33774	96.26	23586	33774	28754	2725.36	909.125	909.116	909.116	3	17	ITMS	35	179993	33758	2	0	64850	63336	63332	85000	63332.33774.28754.3	1	2725.38	909.13	-5.2	-0.014	3.666	0.514	0.514	508	0.00197	26/96	26	96	CbFla	0	0	0	R.NSQDSISLIQTAEGALNETHSILQR.M	NSQDSISLIQTAEGALNETHSILQR	25	66	90	fully_tryptic	24	1	3
34030	34030	96.8	23848	34030	28996	2725.38	682.099	682.353	682.353	4	7	ITMS	35	160778	34024	2	0	64850	63336	63332	85000	63332.34030.28996.4	1	2725.38	682.099	0.25	0.001	3.195	0.328	0.328	733.1	0.00136	35/144	35	144	CbFla	0	0	0	R.NSQDSISLIQTAEGALNETHSILQR.M	NSQDSISLIQTAEGALNETHSILQR	25	66	90	fully_tryptic	24	1	3
34075	34075	96.89	23894	34075	29039	2725.36	909.123	909.449	909.449	3	14	ITMS	35	332044	34062	2	0	64850	63336	63332	85000	63332.34075.29039.3	1	2725.38	909.13	-7.15	-0.019	3.343	0.467	0.467	490.5	0.00204	24/96	24	96	CbFla	0	0	0	R.NSQDSISLIQTAEGALNETHSILQR.M	NSQDSISLIQTAEGALNETHSILQR	25	66	90	fully_tryptic	24	1	3
34087	34087	96.91	23906	34087	29050	2725.36	909.124	909.456	909.456	3	7	ITMS	35	322374	34081	2	0	64850	63336	63332	85000	63332.34087.29050.3	1	2725.38	909.13	-6.99	-0.019	3.228	0.469	0.469	498.4	0.00201	26/96	26	96	CbFla	0	0	0	R.NSQDSISLIQTAEGALNETHSILQR.M	NSQDSISLIQTAEGALNETHSILQR	25	66	90	fully_tryptic	24	1	3
34164	34164	97.08	23985	34164	29122	2725.36	909.124	909.458	909.458	3	2	ITMS	35	3867430	34163	2	0	64850	63336	63332	85000	63332.34164.29122.3	1	2725.38	909.13	-6.55	-0.018	3.33	0.458	0.458	485.4	0.00206	25/96	25	96	CbFla	0	0	0	R.NSQDSISLIQTAEGALNETHSILQR.M	NSQDSISLIQTAEGALNETHSILQR	25	66	90	fully_tryptic	24	1	3
34218	34218	97.2	24039	34218	29173	2725.36	909.124	909.799	909.799	3	3	ITMS	35	977508	34216	2	0	64850	63336	63332	85000	63332.34218.29173.3	1	2725.38	909.13	-6.15	-0.017	3.649	0.604	0.604	497.7	0.00201	26/96	26	96	CbFla	0	0	0	R.NSQDSISLIQTAEGALNETHSILQR.M	NSQDSISLIQTAEGALNETHSILQR	25	66	90	fully_tryptic	24	1	3
34233	34233	97.23	24055	34233	29187	2725.36	909.126	909.456	909.456	3	2	ITMS	35	1091830	34232	2	0	64850	63336	63332	85000	63332.34233.29187.3	1	2725.38	909.13	-3.91	-0.011	3.811	0.652	0.652	770.5	0.0013	31/96	31	96	CbFla	0	0	0	R.NSQDSISLIQTAEGALNETHSILQR.M	NSQDSISLIQTAEGALNETHSILQR	25	66	90	fully_tryptic	24	1	3
34342	34342	97.46	24164	34342	29290	2725.36	909.126	909.462	909.462	3	6	ITMS	35	385824	34337	2	0	64850	63336	63332	85000	63332.34342.29290.3	1	2725.38	909.13	-4.28	-0.012	4.205	0.552	0.552	422.1	0.00237	25/96	25	96	CbFla	0	0	0	R.NSQDSISLIQTAEGALNETHSILQR.M	NSQDSISLIQTAEGALNETHSILQR	25	66	90	fully_tryptic	24	1	3
34585	34585	97.97	24412	34585	29519	2725.36	909.124	909.129	909.129	3	12	ITMS	35	252919	34574	2	0	64850	63336	63332	85000	63332.34585.29519.3	1	2725.38	909.13	-6.6	-0.018	3.131	0.454	0.454	763.1	0.00131	28/96	28	96	CbFla	0	0	0	R.NSQDSISLIQTAEGALNETHSILQR.M	NSQDSISLIQTAEGALNETHSILQR	25	66	90	fully_tryptic	24	1	3
34793	34793	98.41	24622	34793	29714	2725.37	909.128	909.463	909.463	3	3	ITMS	35	4806290	34791	2	0	64850	63336	63332	85000	63332.34793.29714.3	1	2725.38	909.13	-1.78	-0.005	3.735	0.589	0.589	622.6	0.00161	30/96	30	96	CbFla	0	0	0	R.NSQDSISLIQTAEGALNETHSILQR.M	NSQDSISLIQTAEGALNETHSILQR	25	66	90	fully_tryptic	24	1	3
34823	34823	98.47	24653	34823	29742	2725.39	909.136	909.471	909.471	3	2	ITMS	35	374565000	34822	2	0	64850	63336	63332	85000	63332.34823.29742.3	1	2725.38	909.13	6.7	0.018	3.727	0.498	0.498	610.2	0.00164	29/96	29	96	CbFla	0	0	0	R.NSQDSISLIQTAEGALNETHSILQR.M	NSQDSISLIQTAEGALNETHSILQR	25	66	90	fully_tryptic	24	1	3
34908	34908	98.73	24727	34908	29810	2725.4	682.105	682.36	682.36	4	2	ITMS	35	8216800	34907	2	0	64850	63336	63332	85000	63332.34908.29810.4	1	2725.38	682.099	8.61	0.023	3.202	0.592	0.592	1366.9	0.00073	41/144	41	144	CbFla	0	0	0	R.NSQDSISLIQTAEGALNETHSILQR.M	NSQDSISLIQTAEGALNETHSILQR	25	66	90	fully_tryptic	24	1	3
34974	34974	98.99	24775	34974	29854	2725.4	909.137	909.476	909.476	3	2	ITMS	35	430021000	34973	2	0	64850	63336	63332	85000	63332.34974.29854.3	1	2725.38	909.13	7.81	0.021	3.766	0.473	0.473	588.5	0.0017	28/96	28	96	CbFla	0	0	0	R.NSQDSISLIQTAEGALNETHSILQR.M	NSQDSISLIQTAEGALNETHSILQR	25	66	90	fully_tryptic	24	1	3
35049	35049	99.25	24833	35049	29909	2725.4	909.137	909.476	909.476	3	2	ITMS	35	428406000	35048	2	0	64850	63336	63332	85000	63332.35049.29909.3	1	2725.38	909.13	7.86	0.021	4.731	0.554	0.554	711.7	0.00141	31/96	31	96	CbFla	0	0	0	R.NSQDSISLIQTAEGALNETHSILQR.M	NSQDSISLIQTAEGALNETHSILQR	25	66	90	fully_tryptic	24	1	3
35125	35125	99.51	24895	35125	29966	2725.4	909.137	909.474	909.474	3	2	ITMS	35	343447000	35124	2	0	64850	63336	63332	85000	63332.35125.29966.3	1	2725.38	909.13	8.16	0.022	4.81	0.708	0.708	558.3	0.00179	28/96	28	96	CbFla	0	0	0	R.NSQDSISLIQTAEGALNETHSILQR.M	NSQDSISLIQTAEGALNETHSILQR	25	66	90	fully_tryptic	24	1	3
35204	35204	99.77	24961	35204	30026	2725.4	909.138	909.474	909.474	3	2	ITMS	35	360863000	35203	2	0	64850	63336	63332	85000	63332.35204.30026.3	1	2725.38	909.13	8.39	0.023	4.38	0.658	0.658	810.5	0.00123	32/96	32	96	CbFla	0	0	0	R.NSQDSISLIQTAEGALNETHSILQR.M	NSQDSISLIQTAEGALNETHSILQR	25	66	90	fully_tryptic	24	1	3
35275	35275	100.04	25018	35275	30076	2725.4	682.105	682.36	682.36	4	2	ITMS	35	4735350	35274	2	0	64850	63336	63332	85000	63332.35275.30076.4	1	2725.38	682.099	8.32	0.023	3.063	0.625	0.625	1136.5	0.00088	37/144	37	144	CbFla	0	0	0	R.NSQDSISLIQTAEGALNETHSILQR.M	NSQDSISLIQTAEGALNETHSILQR	25	66	90	fully_tryptic	24	1	3
35463	35463	100.57	25189	35463	30233	2725.38	909.131	909.47	909.47	3	2	ITMS	35	407777000	35462	2	0	64850	63336	63332	85000	63332.35463.30233.3	1	2725.38	909.13	1.56	0.004	4.678	0.571	0.571	600.8	0.00166	28/96	28	96	CbFla	0	0	0	R.NSQDSISLIQTAEGALNETHSILQR.M	NSQDSISLIQTAEGALNETHSILQR	25	66	90	fully_tryptic	24	1	3
35479	35479	100.61	25203	35479	30247	2725.38	682.1	682.108	682.108	4	3	ITMS	35	1707110	35477	2	0	64850	63336	63332	85000	63332.35479.30247.4	1	2725.38	682.099	1.32	0.004	3.695	0.483	0.483	1042.1	0.00096	35/144	35	144	CbFla	0	0	0	R.NSQDSISLIQTAEGALNETHSILQR.M	NSQDSISLIQTAEGALNETHSILQR	25	66	90	fully_tryptic	24	1	3
35575	35575	100.87	25293	35575	30329	2725.38	909.131	909.467	909.467	3	2	ITMS	35	700582000	35574	2	0	64850	63336	63332	85000	63332.35575.30329.3	1	2725.38	909.13	1.39	0.004	4.352	0.651	0.651	692.8	0.00144	31/96	31	96	CbFla	0	0	0	R.NSQDSISLIQTAEGALNETHSILQR.M	NSQDSISLIQTAEGALNETHSILQR	25	66	90	fully_tryptic	24	1	3
35668	35668	101.12	25380	35668	30408	2725.38	909.131	909.47	909.47	3	2	ITMS	35	212472000	35667	2	0	64850	63336	63332	85000	63332.35668.30408.3	1	2725.38	909.13	1.39	0.004	4.188	0.617	0.617	579	0.00173	28/96	28	96	CbFla	0	0	0	R.NSQDSISLIQTAEGALNETHSILQR.M	NSQDSISLIQTAEGALNETHSILQR	25	66	90	fully_tryptic	24	1	3
35774	35774	101.38	25481	35774	30503	2725.38	909.13	909.47	909.47	3	2	ITMS	35	98632600	35773	2	0	64850	63336	63332	85000	63332.35774.30503.3	1	2725.38	909.13	0.49	0.001	3.871	0.61	0.61	586.4	0.00171	29/96	29	96	CbFla	0	0	0	R.NSQDSISLIQTAEGALNETHSILQR.M	NSQDSISLIQTAEGALNETHSILQR	25	66	90	fully_tryptic	24	1	3
35882	35882	101.66	25584	35882	30599	2725.37	909.129	909.469	909.469	3	2	ITMS	35	33596600	35881	2	0	64850	63336	63332	85000	63332.35882.30599.3	1	2725.38	909.13	-0.68	-0.002	4.182	0.563	0.563	641.1	0.00156	29/96	29	96	CbFla	0	0	0	R.NSQDSISLIQTAEGALNETHSILQR.M	NSQDSISLIQTAEGALNETHSILQR	25	66	90	fully_tryptic	24	1	3
36035	36035	102	25737	36035	30740	2725.38	682.1	682.359	682.359	4	3	ITMS	35	1475340	36033	2	0	64850	63336	63332	85000	63332.36035.30740.4	1	2725.38	682.099	1.12	0.003	2.731	0.397	0.397	1394.8	0.00072	39/144	39	144	CbFla	0	0	0	R.NSQDSISLIQTAEGALNETHSILQR.M	NSQDSISLIQTAEGALNETHSILQR	25	66	90	fully_tryptic	24	1	3
36053	36053	102.04	25756	36053	30757	2725.37	909.129	909.455	909.455	3	2	ITMS	35	70064700	36052	2	0	64850	63336	63332	85000	63332.36053.30757.3	1	2725.38	909.13	-0.93	-0.003	4.114	0.556	0.556	822.9	0.00122	35/96	35	96	CbFla	0	0	0	R.NSQDSISLIQTAEGALNETHSILQR.M	NSQDSISLIQTAEGALNETHSILQR	25	66	90	fully_tryptic	24	1	3
36170	36170	102.31	25872	36170	30865	2725.37	909.129	909.452	909.452	3	2	ITMS	35	8999200	36169	2	0	64850	63336	63332	85000	63332.36170.30865.3	1	2725.38	909.13	-1.25	-0.003	3.758	0.517	0.517	559.3	0.00179	30/96	30	96	CbFla	0	0	0	R.NSQDSISLIQTAEGALNETHSILQR.M	NSQDSISLIQTAEGALNETHSILQR	25	66	90	fully_tryptic	24	1	3
36185	36185	102.34	25887	36185	30879	2725.37	909.127	909.785	909.785	3	2	ITMS	35	19857400	36184	2	0	64850	63336	63332	85000	63332.36185.30879.3	1	2725.38	909.13	-2.65	-0.007	3.947	0.596	0.596	973	0.00103	33/96	33	96	CbFla	0	0	0	R.NSQDSISLIQTAEGALNETHSILQR.M	NSQDSISLIQTAEGALNETHSILQR	25	66	90	fully_tryptic	24	1	3
36387	36387	102.79	26091	36387	31068	2725.38	682.1	682.354	682.354	4	3	ITMS	35	161841	36385	2	0	64850	63336	63332	85000	63332.36387.31068.4	1	2725.38	682.099	0.45	0.001	2.578	0.332	0.332	554.5	0.0018	31/144	31	144	CbFla	0	0	0	R.NSQDSISLIQTAEGALNETHSILQR.M	NSQDSISLIQTAEGALNETHSILQR	25	66	90	fully_tryptic	24	1	3
36716	36716	103.52	26422	36716	31375	2725.38	682.099	682.604	682.604	4	12	ITMS	35	77649.9	36705	2	0	64850	63336	63332	85000	63332.36716.31375.4	1	2725.38	682.099	0.27	0.001	3.61	0.378	0.378	862	0.00116	33/144	33	144	CbFla	0	0	0	R.NSQDSISLIQTAEGALNETHSILQR.M	NSQDSISLIQTAEGALNETHSILQR	25	66	90	fully_tryptic	24	1	3
37049	37049	104.35	26744	37049	31671	2725.37	909.128	909.455	909.455	3	4	ITMS	35	587777	37046	2	0	64850	63336	63332	85000	63332.37049.31671.3	1	2725.38	909.13	-2.23	-0.006	2.357	0.284	0.284	386.3	0.00259	22/96	22	96	CbFla	0	0	0	R.NSQDSISLIQTAEGALNETHSILQR.M	NSQDSISLIQTAEGALNETHSILQR	25	66	90	fully_tryptic	24	1	3
37096	37096	104.49	26785	37096	31709	2725.36	909.126	910.128	910.128	3	3	ITMS	35	416361	37094	2	0	64850	63336	63332	85000	63332.37096.31709.3	1	2725.38	909.13	-4.52	-0.012	3.42	0.602	0.602	538	0.00186	26/96	26	96	CbFla	0	0	0	R.NSQDSISLIQTAEGALNETHSILQR.M	NSQDSISLIQTAEGALNETHSILQR	25	66	90	fully_tryptic	24	1	3
37106	37106	104.54	26792	37106	31715	2725.37	909.13	909.802	909.802	3	4	ITMS	35	523360	37103	2	0	64850	63336	63332	85000	63332.37106.31715.3	1	2725.38	909.13	-0.19	-0.001	3.74	0.426	0.426	608.6	0.00164	29/96	29	96	CbFla	0	0	0	R.NSQDSISLIQTAEGALNETHSILQR.M	NSQDSISLIQTAEGALNETHSILQR	25	66	90	fully_tryptic	24	1	3
37123	37123	104.6	26806	37123	31728	2725.37	909.128	909.801	909.801	3	3	ITMS	35	346023	37121	2	0	64850	63336	63332	85000	63332.37123.31728.3	1	2725.38	909.13	-2.4	-0.007	2.449	0.265	0.265	350.3	0.00285	22/96	22	96	CbFla	0	0	0	R.NSQDSISLIQTAEGALNETHSILQR.M	NSQDSISLIQTAEGALNETHSILQR	25	66	90	fully_tryptic	24	1	3
37140	37140	104.65	26821	37140	31741	2725.36	909.125	909.456	909.456	3	4	ITMS	35	386214	37137	2	0	64850	63336	63332	85000	63332.37140.31741.3	1	2725.38	909.13	-5.7	-0.016	2.911	0.475	0.475	473.1	0.00211	25/96	25	96	CbFla	0	0	0	R.NSQDSISLIQTAEGALNETHSILQR.M	NSQDSISLIQTAEGALNETHSILQR	25	66	90	fully_tryptic	24	1	3
37154	37154	104.7	26832	37154	31751	2725.37	909.129	909.133	909.133	3	2	ITMS	35	430334	37153	2	0	64850	63336	63332	85000	63332.37154.31751.3	1	2725.38	909.13	-0.7	-0.002	3.665	0.519	0.519	637.3	0.00157	30/96	30	96	CbFla	0	0	0	R.NSQDSISLIQTAEGALNETHSILQR.M	NSQDSISLIQTAEGALNETHSILQR	25	66	90	fully_tryptic	24	1	3
37172	37172	104.76	26848	37172	31765	2725.36	909.125	910.133	910.133	3	4	ITMS	35	460039	37169	2	0	64850	63336	63332	85000	63332.37172.31765.3	1	2725.38	909.13	-5.79	-0.016	3.441	0.439	0.439	488.6	0.00205	25/96	25	96	CbFla	0	0	0	R.NSQDSISLIQTAEGALNETHSILQR.M	NSQDSISLIQTAEGALNETHSILQR	25	66	90	fully_tryptic	24	1	3
37243	37243	104.97	26911	37243	31823	2725.37	909.127	909.467	909.467	3	3	ITMS	35	466397	37241	2	0	64850	63336	63332	85000	63332.37243.31823.3	1	2725.38	909.13	-3.54	-0.01	3.418	0.618	0.618	719.8	0.00139	28/96	28	96	CbFla	0	0	0	R.NSQDSISLIQTAEGALNETHSILQR.M	NSQDSISLIQTAEGALNETHSILQR	25	66	90	fully_tryptic	24	1	3
38193	38193	107.19	27851	38193	32693	2725.36	909.125	910.125	910.125	3	3	ITMS	35	348467	38191	2	0	64850	63336	63332	85000	63332.38193.32693.3	1	2725.38	909.13	-5.08	-0.014	3.912	0.607	0.607	587.3	0.0017	26/96	26	96	CbFla	0	0	0	R.NSQDSISLIQTAEGALNETHSILQR.M	NSQDSISLIQTAEGALNETHSILQR	25	66	90	fully_tryptic	24	1	3
38334	38334	107.51	27993	38334	32824	2725.36	909.125	909.45	909.45	3	2	ITMS	35	406031	38333	2	0	64850	63336	63332	85000	63332.38334.32824.3	1	2725.38	909.13	-5.47	-0.015	4.492	0.521	0.521	584.7	0.00171	29/96	29	96	CbFla	0	0	0	R.NSQDSISLIQTAEGALNETHSILQR.M	NSQDSISLIQTAEGALNETHSILQR	25	66	90	fully_tryptic	24	1	3
38397	38397	107.64	28058	38397	32884	2725.36	909.126	910.126	910.126	3	11	ITMS	35	235507	38387	2	0	64850	63336	63332	85000	63332.38397.32884.3	1	2725.38	909.13	-4.17	-0.011	2.929	0.468	0.468	411.9	0.00243	25/96	25	96	CbFla	0	0	0	R.NSQDSISLIQTAEGALNETHSILQR.M	NSQDSISLIQTAEGALNETHSILQR	25	66	90	fully_tryptic	24	1	3
38556	38556	107.99	28218	38556	33033	2725.37	909.127	909.463	909.463	3	6	ITMS	35	367062	38551	2	0	64850	63336	63332	85000	63332.38556.33033.3	1	2725.38	909.13	-3.52	-0.01	3.05	0.45	0.45	477.1	0.0021	23/96	23	96	CbFla	0	0	0	R.NSQDSISLIQTAEGALNETHSILQR.M	NSQDSISLIQTAEGALNETHSILQR	25	66	90	fully_tryptic	24	1	3
38624	38624	108.14	28287	38624	33097	2725.36	909.126	909.465	909.465	3	3	ITMS	35	338252	38622	2	0	64850	63336	63332	85000	63332.38624.33097.3	1	2725.38	909.13	-4.17	-0.011	4.1	0.5	0.5	585.1	0.00171	28/96	28	96	CbFla	0	0	0	R.NSQDSISLIQTAEGALNETHSILQR.M	NSQDSISLIQTAEGALNETHSILQR	25	66	90	fully_tryptic	24	1	3
38700	38700	108.3	28365	38700	33169	2725.36	909.126	909.792	909.792	3	7	ITMS	35	321586	38694	2	0	64850	63336	63332	85000	63332.38700.33169.3	1	2725.38	909.13	-4.15	-0.011	3.361	0.536	0.536	525.4	0.0019	24/96	24	96	CbFla	0	0	0	R.NSQDSISLIQTAEGALNETHSILQR.M	NSQDSISLIQTAEGALNETHSILQR	25	66	90	fully_tryptic	24	1	3
38736	38736	108.38	28401	38736	33203	2725.36	909.125	909.459	909.459	3	5	ITMS	35	380720	38732	2	0	64850	63336	63332	85000	63332.38736.33203.3	1	2725.38	909.13	-5.64	-0.015	3.868	0.607	0.607	927.1	0.00108	30/96	30	96	CbFla	0	0	0	R.NSQDSISLIQTAEGALNETHSILQR.M	NSQDSISLIQTAEGALNETHSILQR	25	66	90	fully_tryptic	24	1	3
39161	39161	109.45	28808	39161	33577	2725.37	909.129	909.463	909.463	3	7	ITMS	35	208518	39155	2	0	64850	63336	63332	85000	63332.39161.33577.3	1	2725.38	909.13	-1.09	-0.003	3.964	0.58	0.58	472.6	0.00212	27/96	27	96	CbFla	0	0	0	R.NSQDSISLIQTAEGALNETHSILQR.M	NSQDSISLIQTAEGALNETHSILQR	25	66	90	fully_tryptic	24	1	3
39232	39232	109.63	28875	39232	33640	2725.36	909.126	909.791	909.791	3	7	ITMS	35	181749	39226	2	0	64850	63336	63332	85000	63332.39232.33640.3	1	2725.38	909.13	-4.66	-0.013	4.512	0.659	0.659	626.3	0.0016	29/96	29	96	CbFla	0	0	0	R.NSQDSISLIQTAEGALNETHSILQR.M	NSQDSISLIQTAEGALNETHSILQR	25	66	90	fully_tryptic	24	1	3
39280	39280	109.75	28920	39280	33682	2725.37	909.129	909.136	909.136	3	7	ITMS	35	121821	39274	2	0	64850	63336	63332	85000	63332.39280.33682.3	1	2725.38	909.13	-0.55	-0.002	4.262	0.658	0.658	494.9	0.00202	27/96	27	96	CbFla	0	0	0	R.NSQDSISLIQTAEGALNETHSILQR.M	NSQDSISLIQTAEGALNETHSILQR	25	66	90	fully_tryptic	24	1	3
39291	39291	109.78	28931	39291	33692	2725.36	909.125	909.463	909.463	3	8	ITMS	35	122376	39284	2	0	64850	63336	63332	85000	63332.39291.33692.3	1	2725.38	909.13	-5.84	-0.016	3.009	0.237	0.237	421.1	0.00237	24/96	24	96	CbFla	0	0	0	R.NSQDSISLIQTAEGALNETHSILQR.M	NSQDSISLIQTAEGALNETHSILQR	25	66	90	fully_tryptic	24	1	3
39329	39329	109.87	28967	39329	33726	2725.36	909.125	909.8	909.8	3	6	ITMS	35	118808	39324	2	0	64850	63336	63332	85000	63332.39329.33726.3	1	2725.38	909.13	-5.84	-0.016	4.324	0.616	0.616	1003.9	0.001	31/96	31	96	CbFla	0	0	0	R.NSQDSISLIQTAEGALNETHSILQR.M	NSQDSISLIQTAEGALNETHSILQR	25	66	90	fully_tryptic	24	1	3
39369	39369	109.97	29006	39369	33762	2725.37	909.128	909.127	909.127	3	5	ITMS	35	195379	39365	2	0	64850	63336	63332	85000	63332.39369.33762.3	1	2725.38	909.13	-1.85	-0.005	3.726	0.564	0.564	606.7	0.00165	29/96	29	96	CbFla	0	0	0	R.NSQDSISLIQTAEGALNETHSILQR.M	NSQDSISLIQTAEGALNETHSILQR	25	66	90	fully_tryptic	24	1	3
39490	39490	110.26	29125	39490	33870	2725.36	909.125	909.799	909.799	3	8	ITMS	35	204542	39483	2	0	64850	63336	63332	85000	63332.39490.33870.3	1	2725.38	909.13	-5.46	-0.015	4.001	0.623	0.623	634.9	0.00158	31/96	31	96	CbFla	0	0	0	R.NSQDSISLIQTAEGALNETHSILQR.M	NSQDSISLIQTAEGALNETHSILQR	25	66	90	fully_tryptic	24	1	3
39521	39521	110.33	29156	39521	33899	2725.38	909.13	909.122	909.122	3	13	ITMS	35	103317	39509	2	0	64850	63336	63332	85000	63332.39521.33899.3	1	2725.38	909.13	0.03	0	2.582	0.417	0.417	596.8	0.00168	25/96	25	96	CbFla	0	0	0	R.NSQDSISLIQTAEGALNETHSILQR.M	NSQDSISLIQTAEGALNETHSILQR	25	66	90	fully_tryptic	24	1	3
39626	39626	110.57	29258	39626	33995	2725.38	909.131	909.466	909.466	3	8	ITMS	35	194502	39619	2	0	64850	63336	63332	85000	63332.39626.33995.3	1	2725.38	909.13	1.71	0.005	3.479	0.502	0.502	661.4	0.00151	29/96	29	96	CbFla	0	0	0	R.NSQDSISLIQTAEGALNETHSILQR.M	NSQDSISLIQTAEGALNETHSILQR	25	66	90	fully_tryptic	24	1	3
39855	39855	111.11	29485	39855	34204	2725.37	909.129	909.801	909.801	3	7	ITMS	35	184830	39849	2	0	64850	63336	63332	85000	63332.39855.34204.3	1	2725.38	909.13	-0.99	-0.003	3.659	0.437	0.437	499.4	0.002	27/96	27	96	CbFla	0	0	0	R.NSQDSISLIQTAEGALNETHSILQR.M	NSQDSISLIQTAEGALNETHSILQR	25	66	90	fully_tryptic	24	1	3
39871	39871	111.15	29502	39871	34219	2725.38	909.131	909.465	909.465	3	5	ITMS	35	99396.8	39867	2	0	64850	63336	63332	85000	63332.39871.34219.3	1	2725.38	909.13	1.65	0.005	3.922	0.523	0.523	651.2	0.00154	30/96	30	96	CbFla	0	0	0	R.NSQDSISLIQTAEGALNETHSILQR.M	NSQDSISLIQTAEGALNETHSILQR	25	66	90	fully_tryptic	24	1	3
39890	39890	111.19	29522	39890	34237	2725.36	909.125	909.467	909.467	3	6	ITMS	35	176591	39885	2	0	64850	63336	63332	85000	63332.39890.34237.3	1	2725.38	909.13	-4.91	-0.013	3.159	0.466	0.466	573.5	0.00174	27/96	27	96	CbFla	0	0	0	R.NSQDSISLIQTAEGALNETHSILQR.M	NSQDSISLIQTAEGALNETHSILQR	25	66	90	fully_tryptic	24	1	3
39909	39909	111.23	29541	39909	34255	2725.36	909.125	909.792	909.792	3	6	ITMS	35	159050	39904	2	0	64850	63336	63332	85000	63332.39909.34255.3	1	2725.38	909.13	-4.91	-0.013	3.884	0.418	0.418	578.8	0.00173	28/96	28	96	CbFla	0	0	0	R.NSQDSISLIQTAEGALNETHSILQR.M	NSQDSISLIQTAEGALNETHSILQR	25	66	90	fully_tryptic	24	1	3
39967	39967	111.36	29600	39967	34309	2725.37	909.127	909.116	909.116	3	8	ITMS	35	127723	39960	2	0	64850	63336	63332	85000	63332.39967.34309.3	1	2725.38	909.13	-3.36	-0.009	3.249	0.597	0.597	602.5	0.00166	30/96	30	96	CbFla	0	0	0	R.NSQDSISLIQTAEGALNETHSILQR.M	NSQDSISLIQTAEGALNETHSILQR	25	66	90	fully_tryptic	24	1	3
40000	40000	111.44	29634	40000	34340	2725.37	909.128	909.468	909.468	3	7	ITMS	35	115544	39994	2	0	64850	63336	63332	85000	63332.40000.34340.3	1	2725.38	909.13	-1.9	-0.005	2.956	0.414	0.414	394.2	0.00254	24/96	24	96	CbFla	0	0	0	R.NSQDSISLIQTAEGALNETHSILQR.M	NSQDSISLIQTAEGALNETHSILQR	25	66	90	fully_tryptic	24	1	3
40036	40036	111.52	29670	40036	34374	2725.38	909.131	909.795	909.795	3	7	ITMS	35	117450	40030	2	0	64850	63336	63332	85000	63332.40036.34374.3	1	2725.38	909.13	0.72	0.002	3.194	0.459	0.459	390.1	0.00256	24/96	24	96	CbFla	0	0	0	R.NSQDSISLIQTAEGALNETHSILQR.M	NSQDSISLIQTAEGALNETHSILQR	25	66	90	fully_tryptic	24	1	3
40090	40090	111.64	29725	40090	34425	2725.37	909.128	909.803	909.803	3	9	ITMS	35	99020.4	40082	2	0	64850	63336	63332	85000	63332.40090.34425.3	1	2725.38	909.13	-2.2	-0.006	3.159	0.518	0.518	462.5	0.00216	23/96	23	96	CbFla	0	0	0	R.NSQDSISLIQTAEGALNETHSILQR.M	NSQDSISLIQTAEGALNETHSILQR	25	66	90	fully_tryptic	24	1	3
40184	40184	111.85	29819	40184	34513	2725.37	909.127	909.458	909.458	3	5	ITMS	35	105849	40180	2	0	64850	63336	63332	85000	63332.40184.34513.3	1	2725.38	909.13	-3.67	-0.01	4.037	0.6	0.6	393.6	0.00254	24/96	24	96	CbFla	0	0	0	R.NSQDSISLIQTAEGALNETHSILQR.M	NSQDSISLIQTAEGALNETHSILQR	25	66	90	fully_tryptic	24	1	3
40206	40206	111.9	29842	40206	34534	2725.37	909.128	909.123	909.123	3	8	ITMS	35	130174	40199	2	0	64850	63336	63332	85000	63332.40206.34534.3	1	2725.38	909.13	-1.9	-0.005	3.618	0.564	0.564	765.9	0.00131	27/96	27	96	CbFla	0	0	0	R.NSQDSISLIQTAEGALNETHSILQR.M	NSQDSISLIQTAEGALNETHSILQR	25	66	90	fully_tryptic	24	1	3
40315	40315	112.14	29952	40315	34637	2725.36	909.125	909.791	909.791	3	6	ITMS	35	112363	40310	2	0	64850	63336	63332	85000	63332.40315.34637.3	1	2725.38	909.13	-5.86	-0.016	3.955	0.564	0.564	495.3	0.00202	25/96	25	96	CbFla	0	0	0	R.NSQDSISLIQTAEGALNETHSILQR.M	NSQDSISLIQTAEGALNETHSILQR	25	66	90	fully_tryptic	24	1	3
40333	40333	112.18	29971	40333	34654	2725.37	909.13	909.461	909.461	3	6	ITMS	35	142376	40328	2	0	64850	63336	63332	85000	63332.40333.34654.3	1	2725.38	909.13	-0.29	-0.001	3.308	0.456	0.456	496	0.00202	25/96	25	96	CbFla	0	0	0	R.NSQDSISLIQTAEGALNETHSILQR.M	NSQDSISLIQTAEGALNETHSILQR	25	66	90	fully_tryptic	24	1	3
40351	40351	112.21	29989	40351	34671	2725.37	909.129	909.807	909.807	3	9	ITMS	35	107513	40343	2	0	64850	63336	63332	85000	63332.40351.34671.3	1	2725.38	909.13	-1.22	-0.003	2.459	0.485	0.485	398.2	0.00251	22/96	22	96	CbFla	0	0	0	R.NSQDSISLIQTAEGALNETHSILQR.M	NSQDSISLIQTAEGALNETHSILQR	25	66	90	fully_tryptic	24	1	3
40437	40437	112.4	30075	40437	34752	2725.37	909.128	909.458	909.458	3	7	ITMS	35	85037.1	40431	2	0	64850	63336	63332	85000	63332.40437.34752.3	1	2725.38	909.13	-1.77	-0.005	2.74	0.413	0.413	490.1	0.00204	26/96	26	96	CbFla	0	0	0	R.NSQDSISLIQTAEGALNETHSILQR.M	NSQDSISLIQTAEGALNETHSILQR	25	66	90	fully_tryptic	24	1	3
40460	40460	112.45	30099	40460	34774	2725.36	909.124	909.791	909.791	3	11	ITMS	35	107219	40450	2	0	64850	63336	63332	85000	63332.40460.34774.3	1	2725.38	909.13	-6.06	-0.017	3.548	0.526	0.526	363.3	0.00275	24/96	24	96	CbFla	0	0	0	R.NSQDSISLIQTAEGALNETHSILQR.M	NSQDSISLIQTAEGALNETHSILQR	25	66	90	fully_tryptic	24	1	3
40476	40476	112.49	30115	40476	34789	2725.35	909.123	909.786	909.786	3	8	ITMS	35	172628	40469	2	0	64850	63336	63332	85000	63332.40476.34789.3	1	2725.38	909.13	-7.98	-0.022	3.887	0.623	0.623	806.5	0.00124	27/96	27	96	CbFla	0	0	0	R.NSQDSISLIQTAEGALNETHSILQR.M	NSQDSISLIQTAEGALNETHSILQR	25	66	90	fully_tryptic	24	1	3
40493	40493	112.52	30132	40493	34805	2725.36	909.126	909.456	909.456	3	6	ITMS	35	85488	40488	2	0	64850	63336	63332	85000	63332.40493.34805.3	1	2725.38	909.13	-4.68	-0.013	3.111	0.394	0.394	342.4	0.00292	23/96	23	96	CbFla	0	0	0	R.NSQDSISLIQTAEGALNETHSILQR.M	NSQDSISLIQTAEGALNETHSILQR	25	66	90	fully_tryptic	24	1	3
40552	40552	112.65	30193	40552	34861	2725.37	909.127	909.463	909.463	3	8	ITMS	35	159984	40545	2	0	64850	63336	63332	85000	63332.40552.34861.3	1	2725.38	909.13	-3.37	-0.009	3.735	0.59	0.59	497.1	0.00201	27/96	27	96	CbFla	0	0	0	R.NSQDSISLIQTAEGALNETHSILQR.M	NSQDSISLIQTAEGALNETHSILQR	25	66	90	fully_tryptic	24	1	3
40691	40691	112.95	30336	40691	34992	2725.36	909.126	909.801	909.801	3	7	ITMS	35	129040	40685	2	0	64850	63336	63332	85000	63332.40691.34992.3	1	2725.38	909.13	-4.83	-0.013	2.639	0.21	0.21	488.3	0.00205	25/96	25	96	CbFla	0	0	0	R.NSQDSISLIQTAEGALNETHSILQR.M	NSQDSISLIQTAEGALNETHSILQR	25	66	90	fully_tryptic	24	1	3
40742	40742	113.06	30387	40742	35040	2725.36	909.125	909.454	909.454	3	5	ITMS	35	81607.8	40738	2	0	64850	63336	63332	85000	63332.40742.35040.3	1	2725.38	909.13	-5.29	-0.014	3.655	0.52	0.52	395.5	0.00253	24/96	24	96	CbFla	0	0	0	R.NSQDSISLIQTAEGALNETHSILQR.M	NSQDSISLIQTAEGALNETHSILQR	25	66	90	fully_tryptic	24	1	3
40774	40774	113.13	30419	40774	35070	2725.37	909.129	909.453	909.453	3	5	ITMS	35	130249	40770	2	0	64850	63336	63332	85000	63332.40774.35070.3	1	2725.38	909.13	-1.35	-0.004	2.957	0.366	0.366	429	0.00233	22/96	22	96	CbFla	0	0	0	R.NSQDSISLIQTAEGALNETHSILQR.M	NSQDSISLIQTAEGALNETHSILQR	25	66	90	fully_tryptic	24	1	3
40815	40815	113.23	30460	40815	35108	2725.37	909.127	909.468	909.468	3	5	ITMS	35	137216	40811	2	0	64850	63336	63332	85000	63332.40815.35108.3	1	2725.38	909.13	-2.95	-0.008	3.002	0.469	0.469	572.5	0.00175	28/96	28	96	CbFla	0	0	0	R.NSQDSISLIQTAEGALNETHSILQR.M	NSQDSISLIQTAEGALNETHSILQR	25	66	90	fully_tryptic	24	1	3
40828	40828	113.26	30472	40828	35120	2725.36	909.126	909.467	909.467	3	7	ITMS	35	151225	40822	2	0	64850	63336	63332	85000	63332.40828.35120.3	1	2725.38	909.13	-4.05	-0.011	3.708	0.473	0.473	527.4	0.0019	27/96	27	96	CbFla	0	0	0	R.NSQDSISLIQTAEGALNETHSILQR.M	NSQDSISLIQTAEGALNETHSILQR	25	66	90	fully_tryptic	24	1	3
40910	40910	113.45	30555	40910	35196	2725.36	909.126	909.451	909.451	3	11	ITMS	35	131589	40900	2	0	64850	63336	63332	85000	63332.40910.35196.3	1	2725.38	909.13	-4.62	-0.013	4.136	0.659	0.659	733.5	0.00136	31/96	31	96	CbFla	0	0	0	R.NSQDSISLIQTAEGALNETHSILQR.M	NSQDSISLIQTAEGALNETHSILQR	25	66	90	fully_tryptic	24	1	3
40945	40945	113.53	30590	40945	35228	2725.37	909.127	909.468	909.468	3	2	ITMS	35	134464	40944	2	0	64850	63336	63332	85000	63332.40945.35228.3	1	2725.38	909.13	-3.41	-0.009	3.462	0.455	0.455	499.9	0.002	27/96	27	96	CbFla	0	0	0	R.NSQDSISLIQTAEGALNETHSILQR.M	NSQDSISLIQTAEGALNETHSILQR	25	66	90	fully_tryptic	24	1	3
40975	40975	113.6	30620	40975	35256	2725.37	909.127	909.467	909.467	3	7	ITMS	35	125949	40969	2	0	64850	63336	63332	85000	63332.40975.35256.3	1	2725.38	909.13	-3.58	-0.01	3.576	0.392	0.392	395.8	0.00253	24/96	24	96	CbFla	0	0	0	R.NSQDSISLIQTAEGALNETHSILQR.M	NSQDSISLIQTAEGALNETHSILQR	25	66	90	fully_tryptic	24	1	3
41061	41061	113.79	30709	41061	35337	2725.37	909.129	909.467	909.467	3	5	ITMS	35	109185	41057	2	0	64850	63336	63332	85000	63332.41061.35337.3	1	2725.38	909.13	-0.88	-0.002	3.648	0.526	0.526	590.1	0.00169	26/96	26	96	CbFla	0	0	0	R.NSQDSISLIQTAEGALNETHSILQR.M	NSQDSISLIQTAEGALNETHSILQR	25	66	90	fully_tryptic	24	1	3
41096	41096	113.87	30744	41096	35370	2725.36	909.126	909.803	909.803	3	7	ITMS	35	136291	41090	2	0	64850	63336	63332	85000	63332.41096.35370.3	1	2725.38	909.13	-4.4	-0.012	3.696	0.472	0.472	552.3	0.00181	25/96	25	96	CbFla	0	0	0	R.NSQDSISLIQTAEGALNETHSILQR.M	NSQDSISLIQTAEGALNETHSILQR	25	66	90	fully_tryptic	24	1	3
41124	41124	113.93	30771	41124	35396	2725.37	909.129	909.468	909.468	3	4	ITMS	35	119614	41121	2	0	64850	63336	63332	85000	63332.41124.35396.3	1	2725.38	909.13	-1.18	-0.003	3.105	0.401	0.401	577.5	0.00173	27/96	27	96	CbFla	0	0	0	R.NSQDSISLIQTAEGALNETHSILQR.M	NSQDSISLIQTAEGALNETHSILQR	25	66	90	fully_tryptic	24	1	3
41194	41194	114.09	30840	41194	35461	2725.37	909.128	909.451	909.451	3	8	ITMS	35	109278	41187	2	0	64850	63336	63332	85000	63332.41194.35461.3	1	2725.38	909.13	-2.02	-0.006	3.517	0.489	0.489	607.8	0.00165	27/96	27	96	CbFla	0	0	0	R.NSQDSISLIQTAEGALNETHSILQR.M	NSQDSISLIQTAEGALNETHSILQR	25	66	90	fully_tryptic	24	1	3
41210	41210	114.13	30856	41210	35476	2725.37	909.127	909.464	909.464	3	8	ITMS	35	105172	41203	2	0	64850	63336	63332	85000	63332.41210.35476.3	1	2725.38	909.13	-2.9	-0.008	4.338	0.603	0.603	642.4	0.00156	29/96	29	96	CbFla	0	0	0	R.NSQDSISLIQTAEGALNETHSILQR.M	NSQDSISLIQTAEGALNETHSILQR	25	66	90	fully_tryptic	24	1	3
41282	41282	114.3	30928	41282	35542	2725.37	909.129	909.469	909.469	3	11	ITMS	35	93254.8	41272	2	0	64850	63336	63332	85000	63332.41282.35542.3	1	2725.38	909.13	-1.34	-0.004	5.074	0.583	0.583	629.3	0.00159	31/96	31	96	CbFla	0	0	0	R.NSQDSISLIQTAEGALNETHSILQR.M	NSQDSISLIQTAEGALNETHSILQR	25	66	90	fully_tryptic	24	1	3
41339	41339	114.44	30984	41339	35594	2725.36	909.126	909.468	909.468	3	4	ITMS	35	108522	41336	2	0	64850	63336	63332	85000	63332.41339.35594.3	1	2725.38	909.13	-4.71	-0.013	4.109	0.528	0.528	708.6	0.00141	28/96	28	96	CbFla	0	0	0	R.NSQDSISLIQTAEGALNETHSILQR.M	NSQDSISLIQTAEGALNETHSILQR	25	66	90	fully_tryptic	24	1	3
41350	41350	114.47	30996	41350	35604	2725.37	909.128	909.46	909.46	3	4	ITMS	35	113527	41347	2	0	64850	63336	63332	85000	63332.41350.35604.3	1	2725.38	909.13	-2.58	-0.007	2.975	0.507	0.507	395.7	0.00253	25/96	25	96	CbFla	0	0	0	R.NSQDSISLIQTAEGALNETHSILQR.M	NSQDSISLIQTAEGALNETHSILQR	25	66	90	fully_tryptic	24	1	3
41427	41427	114.64	31075	41427	35677	2725.37	909.13	909.471	909.471	3	7	ITMS	35	130213	41421	2	0	64850	63336	63332	85000	63332.41427.35677.3	1	2725.38	909.13	-0.1	0	3.346	0.534	0.534	592.2	0.00169	26/96	26	96	CbFla	0	0	0	R.NSQDSISLIQTAEGALNETHSILQR.M	NSQDSISLIQTAEGALNETHSILQR	25	66	90	fully_tryptic	24	1	3
41487	41487	114.77	31135	41487	35733	2725.37	909.13	909.798	909.798	3	12	ITMS	35	103633	41476	2	0	64850	63336	63332	85000	63332.41487.35733.3	1	2725.38	909.13	-0.14	0	3.683	0.553	0.553	679.1	0.00147	27/96	27	96	CbFla	0	0	0	R.NSQDSISLIQTAEGALNETHSILQR.M	NSQDSISLIQTAEGALNETHSILQR	25	66	90	fully_tryptic	24	1	3
41535	41535	114.89	31181	41535	35777	2725.37	909.128	909.129	909.129	3	6	ITMS	35	92625.3	41530	2	0	64850	63336	63332	85000	63332.41535.35777.3	1	2725.38	909.13	-1.8	-0.005	3.467	0.574	0.574	626.1	0.0016	25/96	25	96	CbFla	0	0	0	R.NSQDSISLIQTAEGALNETHSILQR.M	NSQDSISLIQTAEGALNETHSILQR	25	66	90	fully_tryptic	24	1	3
41623	41623	115.08	31269	41623	35859	2725.37	909.128	909.796	909.796	3	11	ITMS	35	107555	41613	2	0	64850	63336	63332	85000	63332.41623.35859.3	1	2725.38	909.13	-2.5	-0.007	4.092	0.598	0.598	596.1	0.00168	28/96	28	96	CbFla	0	0	0	R.NSQDSISLIQTAEGALNETHSILQR.M	NSQDSISLIQTAEGALNETHSILQR	25	66	90	fully_tryptic	24	1	3
41673	41673	115.2	31319	41673	35905	2725.37	909.128	909.799	909.799	3	8	ITMS	35	140958	41666	2	0	64850	63336	63332	85000	63332.41673.35905.3	1	2725.38	909.13	-1.68	-0.005	3.666	0.593	0.593	511.6	0.00195	27/96	27	96	CbFla	0	0	0	R.NSQDSISLIQTAEGALNETHSILQR.M	NSQDSISLIQTAEGALNETHSILQR	25	66	90	fully_tryptic	24	1	3
41781	41781	115.44	31429	41781	36007	2725.37	909.129	909.807	909.807	3	13	ITMS	35	72813.4	41769	2	0	64850	63336	63332	85000	63332.41781.36007.3	1	2725.38	909.13	-1.46	-0.004	3.797	0.42	0.42	720.7	0.00139	30/96	30	96	CbFla	0	0	0	R.NSQDSISLIQTAEGALNETHSILQR.M	NSQDSISLIQTAEGALNETHSILQR	25	66	90	fully_tryptic	24	1	3
41796	41796	115.47	31444	41796	36021	2725.37	909.129	909.797	909.797	3	9	ITMS	35	102808	41788	2	0	64850	63336	63332	85000	63332.41796.36021.3	1	2725.38	909.13	-1.53	-0.004	3.401	0.538	0.538	660.8	0.00151	29/96	29	96	CbFla	0	0	0	R.NSQDSISLIQTAEGALNETHSILQR.M	NSQDSISLIQTAEGALNETHSILQR	25	66	90	fully_tryptic	24	1	3
41818	41818	115.51	31466	41818	36042	2725.37	909.128	910.131	910.131	3	12	ITMS	35	49501.9	41807	2	0	64850	63336	63332	85000	63332.41818.36042.3	1	2725.38	909.13	-1.56	-0.004	4.102	0.64	0.64	701.6	0.00143	31/96	31	96	CbFla	0	0	0	R.NSQDSISLIQTAEGALNETHSILQR.M	NSQDSISLIQTAEGALNETHSILQR	25	66	90	fully_tryptic	24	1	3
41867	41867	115.63	31514	41867	36088	2725.38	909.131	909.472	909.472	3	12	ITMS	35	56896.8	41856	2	0	64850	63336	63332	85000	63332.41867.36088.3	1	2725.38	909.13	0.78	0.002	3.684	0.516	0.516	690.8	0.00145	29/96	29	96	CbFla	0	0	0	R.NSQDSISLIQTAEGALNETHSILQR.M	NSQDSISLIQTAEGALNETHSILQR	25	66	90	fully_tryptic	24	1	3
41910	41910	115.73	31559	41910	36128	2725.37	909.129	909.462	909.462	3	5	ITMS	35	67878	41906	2	0	64850	63336	63332	85000	63332.41910.36128.3	1	2725.38	909.13	-0.46	-0.001	3.639	0.504	0.504	541.8	0.00185	27/96	27	96	CbFla	0	0	0	R.NSQDSISLIQTAEGALNETHSILQR.M	NSQDSISLIQTAEGALNETHSILQR	25	66	90	fully_tryptic	24	1	3
41929	41929	115.77	31577	41929	36146	2725.37	909.129	909.477	909.477	3	9	ITMS	35	55735.2	41921	2	0	64850	63336	63332	85000	63332.41929.36146.3	1	2725.38	909.13	-0.46	-0.001	3.397	0.543	0.543	551.5	0.00181	28/96	28	96	CbFla	0	0	0	R.NSQDSISLIQTAEGALNETHSILQR.M	NSQDSISLIQTAEGALNETHSILQR	25	66	90	fully_tryptic	24	1	3
41982	41982	115.9	31631	41982	36195	2725.37	909.127	909.462	909.462	3	3	ITMS	35	91873.5	41980	2	0	64850	63336	63332	85000	63332.41982.36195.3	1	2725.38	909.13	-2.93	-0.008	3.155	0.405	0.405	645.5	0.00155	25/96	25	96	CbFla	0	0	0	R.NSQDSISLIQTAEGALNETHSILQR.M	NSQDSISLIQTAEGALNETHSILQR	25	66	90	fully_tryptic	24	1	3
42037	42037	116.04	31685	42037	36245	2725.36	909.126	909.136	909.136	3	4	ITMS	35	173470	42034	2	0	64850	63336	63332	85000	63332.42037.36245.3	1	2725.38	909.13	-4.19	-0.011	2.434	0.215	0.215	572.9	0.00175	23/96	23	96	CbFla	0	0	0	R.NSQDSISLIQTAEGALNETHSILQR.M	NSQDSISLIQTAEGALNETHSILQR	25	66	90	fully_tryptic	24	1	3
42218	42218	116.47	31868	42218	36412	2725.36	909.126	909.784	909.784	3	5	ITMS	35	91225.5	42214	2	0	64850	63336	63332	85000	63332.42218.36412.3	1	2725.38	909.13	-4.7	-0.013	3.211	0.525	0.525	437.2	0.00229	24/96	24	96	CbFla	0	0	0	R.NSQDSISLIQTAEGALNETHSILQR.M	NSQDSISLIQTAEGALNETHSILQR	25	66	90	fully_tryptic	24	1	3
42230	42230	116.5	31881	42230	36423	2725.37	909.128	909.461	909.461	3	4	ITMS	35	69907.7	42227	2	0	64850	63336	63332	85000	63332.42230.36423.3	1	2725.38	909.13	-1.75	-0.005	3.683	0.518	0.518	609.2	0.00164	29/96	29	96	CbFla	0	0	0	R.NSQDSISLIQTAEGALNETHSILQR.M	NSQDSISLIQTAEGALNETHSILQR	25	66	90	fully_tryptic	24	1	3
42367	42367	116.81	32018	42367	36551	2725.37	909.128	909.453	909.453	3	9	ITMS	35	84854.5	42359	2	0	64850	63336	63332	85000	63332.42367.36551.3	1	2725.38	909.13	-2.33	-0.006	4.32	0.618	0.618	718.7	0.00139	31/96	31	96	CbFla	0	0	0	R.NSQDSISLIQTAEGALNETHSILQR.M	NSQDSISLIQTAEGALNETHSILQR	25	66	90	fully_tryptic	24	1	3
42432	42432	116.96	32085	42432	36612	2725.37	909.129	909.795	909.795	3	7	ITMS	35	103885	42426	2	0	64850	63336	63332	85000	63332.42432.36612.3	1	2725.38	909.13	-0.61	-0.002	2.686	0.444	0.444	367	0.00272	23/96	23	96	CbFla	0	0	0	R.NSQDSISLIQTAEGALNETHSILQR.M	NSQDSISLIQTAEGALNETHSILQR	25	66	90	fully_tryptic	24	1	3
42441	42441	116.98	32093	42441	36620	2725.37	909.129	909.471	909.471	3	4	ITMS	35	93797.3	42438	2	0	64850	63336	63332	85000	63332.42441.36620.3	1	2725.38	909.13	-0.72	-0.002	3.836	0.521	0.521	414.1	0.00241	26/96	26	96	CbFla	0	0	0	R.NSQDSISLIQTAEGALNETHSILQR.M	NSQDSISLIQTAEGALNETHSILQR	25	66	90	fully_tryptic	24	1	3
42500	42500	117.12	32152	42500	36675	2725.36	909.126	909.467	909.467	3	5	ITMS	35	106064	42496	2	0	64850	63336	63332	85000	63332.42500.36675.3	1	2725.38	909.13	-3.8	-0.01	3.674	0.41	0.41	694	0.00144	28/96	28	96	CbFla	0	0	0	R.NSQDSISLIQTAEGALNETHSILQR.M	NSQDSISLIQTAEGALNETHSILQR	25	66	90	fully_tryptic	24	1	3
42543	42543	117.23	32195	42543	36715	2725.37	909.127	909.12	909.12	3	5	ITMS	35	76725	42539	2	0	64850	63336	63332	85000	63332.42543.36715.3	1	2725.38	909.13	-2.66	-0.007	3.627	0.558	0.558	557.9	0.00179	29/96	29	96	CbFla	0	0	0	R.NSQDSISLIQTAEGALNETHSILQR.M	NSQDSISLIQTAEGALNETHSILQR	25	66	90	fully_tryptic	24	1	3
42651	42651	117.46	32304	42651	36817	2725.37	909.128	909.469	909.469	3	8	ITMS	35	89154.3	42644	2	0	64850	63336	63332	85000	63332.42651.36817.3	1	2725.38	909.13	-2.17	-0.006	3.868	0.459	0.459	617.6	0.00162	27/96	27	96	CbFla	0	0	0	R.NSQDSISLIQTAEGALNETHSILQR.M	NSQDSISLIQTAEGALNETHSILQR	25	66	90	fully_tryptic	24	1	3
42667	42667	117.5	32319	42667	36832	2725.37	909.129	909.801	909.801	3	8	ITMS	35	107860	42660	2	0	64850	63336	63332	85000	63332.42667.36832.3	1	2725.38	909.13	-1.46	-0.004	3.987	0.558	0.558	546.9	0.00183	26/96	26	96	CbFla	0	0	0	R.NSQDSISLIQTAEGALNETHSILQR.M	NSQDSISLIQTAEGALNETHSILQR	25	66	90	fully_tryptic	24	1	3
42747	42747	117.68	32400	42747	36907	2725.36	909.126	909.459	909.459	3	7	ITMS	35	88425.6	42741	2	0	64850	63336	63332	85000	63332.42747.36907.3	1	2725.38	909.13	-4.14	-0.011	3.172	0.458	0.458	347.1	0.00288	22/96	22	96	CbFla	0	0	0	R.NSQDSISLIQTAEGALNETHSILQR.M	NSQDSISLIQTAEGALNETHSILQR	25	66	90	fully_tryptic	24	1	3
42788	42788	117.77	32441	42788	36945	2725.37	909.128	909.796	909.796	3	10	ITMS	35	92566.3	42779	2	0	64850	63336	63332	85000	63332.42788.36945.3	1	2725.38	909.13	-2.07	-0.006	4.025	0.63	0.63	531	0.00188	25/96	25	96	CbFla	0	0	0	R.NSQDSISLIQTAEGALNETHSILQR.M	NSQDSISLIQTAEGALNETHSILQR	25	66	90	fully_tryptic	24	1	3
42796	42796	117.79	32448	42796	36952	2725.38	909.13	909.801	909.801	3	2	ITMS	35	107655	42795	2	0	64850	63336	63332	85000	63332.42796.36952.3	1	2725.38	909.13	0.16	0	2.878	0.421	0.421	421.5	0.00237	23/96	23	96	CbFla	0	0	0	R.NSQDSISLIQTAEGALNETHSILQR.M	NSQDSISLIQTAEGALNETHSILQR	25	66	90	fully_tryptic	24	1	3
42882	42882	118	32534	42882	37031	2725.37	909.128	909.469	909.469	3	7	ITMS	35	81535	42876	2	0	64850	63336	63332	85000	63332.42882.37031.3	1	2725.38	909.13	-2.64	-0.007	4.1	0.528	0.528	574.9	0.00174	27/96	27	96	CbFla	0	0	0	R.NSQDSISLIQTAEGALNETHSILQR.M	NSQDSISLIQTAEGALNETHSILQR	25	66	90	fully_tryptic	24	1	3
42916	42916	118.09	32568	42916	37062	2725.35	909.123	910.125	910.125	3	7	ITMS	35	74440.2	42910	2	0	64850	63336	63332	85000	63332.42916.37062.3	1	2725.38	909.13	-7.7	-0.021	3.649	0.527	0.527	577	0.00173	28/96	28	96	CbFla	0	0	0	R.NSQDSISLIQTAEGALNETHSILQR.M	NSQDSISLIQTAEGALNETHSILQR	25	66	90	fully_tryptic	24	1	3
42943	42943	118.15	32596	42943	37087	2725.37	909.128	909.8	909.8	3	6	ITMS	35	87400.4	42938	2	0	64850	63336	63332	85000	63332.42943.37087.3	1	2725.38	909.13	-2.55	-0.007	4.006	0.561	0.561	636.5	0.00157	28/96	28	96	CbFla	0	0	0	R.NSQDSISLIQTAEGALNETHSILQR.M	NSQDSISLIQTAEGALNETHSILQR	25	66	90	fully_tryptic	24	1	3
42995	42995	118.27	32649	42995	37136	2725.37	909.129	909.467	909.467	3	9	ITMS	35	72378.8	42987	2	0	64850	63336	63332	85000	63332.42995.37136.3	1	2725.38	909.13	-0.68	-0.002	4.982	0.661	0.661	770.9	0.0013	31/96	31	96	CbFla	0	0	0	R.NSQDSISLIQTAEGALNETHSILQR.M	NSQDSISLIQTAEGALNETHSILQR	25	66	90	fully_tryptic	24	1	3
43022	43022	118.34	32676	43022	37161	2725.38	909.131	909.461	909.461	3	3	ITMS	35	78874.6	43020	2	0	64850	63336	63332	85000	63332.43022.37161.3	1	2725.38	909.13	0.87	0.002	3.902	0.481	0.481	536.6	0.00186	28/96	28	96	CbFla	0	0	0	R.NSQDSISLIQTAEGALNETHSILQR.M	NSQDSISLIQTAEGALNETHSILQR	25	66	90	fully_tryptic	24	1	3
43067	43067	118.45	32721	43067	37203	2725.38	909.131	909.478	909.478	3	4	ITMS	35	77799.8	43064	2	0	64850	63336	63332	85000	63332.43067.37203.3	1	2725.38	909.13	1.26	0.003	3.583	0.546	0.546	507.1	0.00197	25/96	25	96	CbFla	0	0	0	R.NSQDSISLIQTAEGALNETHSILQR.M	NSQDSISLIQTAEGALNETHSILQR	25	66	90	fully_tryptic	24	1	3
43114	43114	118.57	32767	43114	37247	2725.37	909.128	909.802	909.802	3	4	ITMS	35	73764.2	43111	2	0	64850	63336	63332	85000	63332.43114.37247.3	1	2725.38	909.13	-2.31	-0.006	4.208	0.646	0.646	524.4	0.00191	26/96	26	96	CbFla	0	0	0	R.NSQDSISLIQTAEGALNETHSILQR.M	NSQDSISLIQTAEGALNETHSILQR	25	66	90	fully_tryptic	24	1	3
43129	43129	118.6	32782	43129	37261	2725.36	909.124	909.784	909.784	3	3	ITMS	35	71867.9	43127	2	0	64850	63336	63332	85000	63332.43129.37261.3	1	2725.38	909.13	-5.99	-0.016	4.397	0.565	0.565	952.4	0.00105	32/96	32	96	CbFla	0	0	0	R.NSQDSISLIQTAEGALNETHSILQR.M	NSQDSISLIQTAEGALNETHSILQR	25	66	90	fully_tryptic	24	1	3
43150	43150	118.66	32803	43150	37280	2725.37	909.129	909.468	909.468	3	4	ITMS	35	78645	43147	2	0	64850	63336	63332	85000	63332.43150.37280.3	1	2725.38	909.13	-1.44	-0.004	3.493	0.492	0.492	562.9	0.00178	28/96	28	96	CbFla	0	0	0	R.NSQDSISLIQTAEGALNETHSILQR.M	NSQDSISLIQTAEGALNETHSILQR	25	66	90	fully_tryptic	24	1	3
43164	43164	118.69	32817	43164	37293	2725.37	909.129	909.788	909.788	3	7	ITMS	35	85425.8	43158	2	0	64850	63336	63332	85000	63332.43164.37293.3	1	2725.38	909.13	-0.83	-0.002	3.744	0.559	0.559	828.7	0.00121	30/96	30	96	CbFla	0	0	0	R.NSQDSISLIQTAEGALNETHSILQR.M	NSQDSISLIQTAEGALNETHSILQR	25	66	90	fully_tryptic	24	1	3
43197	43197	118.77	32848	43197	37323	2725.37	909.13	909.46	909.46	3	7	ITMS	35	70450.1	43191	2	0	64850	63336	63332	85000	63332.43197.37323.3	1	2725.38	909.13	-0.22	-0.001	3.149	0.568	0.568	376.9	0.00265	23/96	23	96	CbFla	0	0	0	R.NSQDSISLIQTAEGALNETHSILQR.M	NSQDSISLIQTAEGALNETHSILQR	25	66	90	fully_tryptic	24	1	3
43235	43235	118.86	32887	43235	37358	2725.37	909.129	909.457	909.457	3	8	ITMS	35	63036.4	43228	2	0	64850	63336	63332	85000	63332.43235.37358.3	1	2725.38	909.13	-1.52	-0.004	3.331	0.508	0.508	600.7	0.00166	28/96	28	96	CbFla	0	0	0	R.NSQDSISLIQTAEGALNETHSILQR.M	NSQDSISLIQTAEGALNETHSILQR	25	66	90	fully_tryptic	24	1	3
43262	43262	118.92	32914	43262	37383	2725.37	909.128	909.802	909.802	3	4	ITMS	35	65213.2	43259	2	0	64850	63336	63332	85000	63332.43262.37383.3	1	2725.38	909.13	-2.12	-0.006	3.56	0.487	0.487	550.5	0.00182	27/96	27	96	CbFla	0	0	0	R.NSQDSISLIQTAEGALNETHSILQR.M	NSQDSISLIQTAEGALNETHSILQR	25	66	90	fully_tryptic	24	1	3
43283	43283	118.97	32936	43283	37403	2725.37	909.127	909.797	909.797	3	6	ITMS	35	58383.3	43278	2	0	64850	63336	63332	85000	63332.43283.37403.3	1	2725.38	909.13	-2.67	-0.007	3.716	0.574	0.574	414	0.00242	24/96	24	96	CbFla	0	0	0	R.NSQDSISLIQTAEGALNETHSILQR.M	NSQDSISLIQTAEGALNETHSILQR	25	66	90	fully_tryptic	24	1	3
43329	43329	119.09	32981	43329	37445	2725.37	909.129	909.472	909.472	3	5	ITMS	35	55119.9	43325	2	0	64850	63336	63332	85000	63332.43329.37445.3	1	2725.38	909.13	-0.99	-0.003	3.566	0.593	0.593	532.3	0.00188	26/96	26	96	CbFla	0	0	0	R.NSQDSISLIQTAEGALNETHSILQR.M	NSQDSISLIQTAEGALNETHSILQR	25	66	90	fully_tryptic	24	1	3
43450	43450	119.39	33100	43450	37557	2725.37	909.128	909.474	909.474	3	4	ITMS	35	48794.5	43447	2	0	64850	63336	63332	85000	63332.43450.37557.3	1	2725.38	909.13	-1.97	-0.005	3.433	0.597	0.597	645.4	0.00155	26/96	26	96	CbFla	0	0	0	R.NSQDSISLIQTAEGALNETHSILQR.M	NSQDSISLIQTAEGALNETHSILQR	25	66	90	fully_tryptic	24	1	3
43477	43477	119.46	33127	43477	37582	2725.37	909.128	909.785	909.785	3	4	ITMS	35	53519.2	43474	2	0	64850	63336	63332	85000	63332.43477.37582.3	1	2725.38	909.13	-1.57	-0.004	4.16	0.55	0.55	664.6	0.0015	31/96	31	96	CbFla	0	0	0	R.NSQDSISLIQTAEGALNETHSILQR.M	NSQDSISLIQTAEGALNETHSILQR	25	66	90	fully_tryptic	24	1	3
43497	43497	119.51	33147	43497	37601	2725.37	909.129	909.806	909.806	3	8	ITMS	35	62277.4	43490	2	0	64850	63336	63332	85000	63332.43497.37601.3	1	2725.38	909.13	-1.26	-0.003	3.858	0.577	0.577	623.7	0.0016	30/96	30	96	CbFla	0	0	0	R.NSQDSISLIQTAEGALNETHSILQR.M	NSQDSISLIQTAEGALNETHSILQR	25	66	90	fully_tryptic	24	1	3
43686	43686	119.97	33340	43686	37777	2725.36	909.124	909.795	909.795	3	5	ITMS	35	122085	43682	2	0	64850	63336	63332	85000	63332.43686.37777.3	1	2725.38	909.13	-6.1	-0.017	3.853	0.591	0.591	638	0.00157	28/96	28	96	CbFla	0	0	0	R.NSQDSISLIQTAEGALNETHSILQR.M	NSQDSISLIQTAEGALNETHSILQR	25	66	90	fully_tryptic	24	1	3
43729	43729	120.06	33385	43729	37818	2725.37	909.13	910.14	910.14	3	14	ITMS	35	118167	43716	2	0	64850	63336	63332	85000	63332.43729.37818.3	1	2725.38	909.13	-0.36	-0.001	3.156	0.58	0.58	471	0.00212	27/96	27	96	CbFla	0	0	0	R.NSQDSISLIQTAEGALNETHSILQR.M	NSQDSISLIQTAEGALNETHSILQR	25	66	90	fully_tryptic	24	1	3
43742	43742	120.09	33398	43742	37830	2725.37	909.13	909.803	909.803	3	10	ITMS	35	170742	43733	2	0	64850	63336	63332	85000	63332.43742.37830.3	1	2725.38	909.13	-0.25	-0.001	3.605	0.552	0.552	550.4	0.00182	26/96	26	96	CbFla	0	0	0	R.NSQDSISLIQTAEGALNETHSILQR.M	NSQDSISLIQTAEGALNETHSILQR	25	66	90	fully_tryptic	24	1	3
43783	43783	120.17	33439	43783	37869	2725.37	909.13	909.134	909.134	3	13	ITMS	35	127730	43771	2	0	64850	63336	63332	85000	63332.43783.37869.3	1	2725.38	909.13	-0.21	-0.001	3.86	0.595	0.595	635.4	0.00157	31/96	31	96	CbFla	0	0	0	R.NSQDSISLIQTAEGALNETHSILQR.M	NSQDSISLIQTAEGALNETHSILQR	25	66	90	fully_tryptic	24	1	3
43903	43903	120.43	33557	43903	37981	2725.38	909.13	909.468	909.468	3	8	ITMS	35	179433	43896	2	0	64850	63336	63332	85000	63332.43903.37981.3	1	2725.38	909.13	0.02	0	3.867	0.428	0.428	670.4	0.00149	31/96	31	96	CbFla	0	0	0	R.NSQDSISLIQTAEGALNETHSILQR.M	NSQDSISLIQTAEGALNETHSILQR	25	66	90	fully_tryptic	24	1	3
44010	44010	120.66	33666	44010	38082	2725.38	909.13	909.12	909.12	3	16	ITMS	35	90153.2	43995	2	0	64850	63336	63332	85000	63332.44010.38082.3	1	2725.38	909.13	0.34	0.001	4.267	0.67	0.67	976.3	0.00102	30/96	30	96	CbFla	0	0	0	R.NSQDSISLIQTAEGALNETHSILQR.M	NSQDSISLIQTAEGALNETHSILQR	25	66	90	fully_tryptic	24	1	3
44018	44018	120.68	33673	44018	38089	2725.38	909.13	909.129	909.129	3	5	ITMS	35	82763.9	44014	2	0	64850	63336	63332	85000	63332.44018.38089.3	1	2725.38	909.13	-0.03	0	3.434	0.525	0.525	588.6	0.0017	27/96	27	96	CbFla	0	0	0	R.NSQDSISLIQTAEGALNETHSILQR.M	NSQDSISLIQTAEGALNETHSILQR	25	66	90	fully_tryptic	24	1	3
44066	44066	120.79	33722	44066	38134	2725.36	909.126	909.453	909.453	3	9	ITMS	35	71824.2	44058	2	0	64850	63336	63332	85000	63332.44066.38134.3	1	2725.38	909.13	-3.91	-0.011	4.053	0.489	0.489	535.3	0.00187	28/96	28	96	CbFla	0	0	0	R.NSQDSISLIQTAEGALNETHSILQR.M	NSQDSISLIQTAEGALNETHSILQR	25	66	90	fully_tryptic	24	1	3
44076	44076	120.81	33731	44076	38143	2725.38	909.13	909.473	909.473	3	5	ITMS	35	69046.6	44072	2	0	64850	63336	63332	85000	63332.44076.38143.3	1	2725.38	909.13	0.01	0	3.788	0.648	0.648	595.8	0.00168	29/96	29	96	CbFla	0	0	0	R.NSQDSISLIQTAEGALNETHSILQR.M	NSQDSISLIQTAEGALNETHSILQR	25	66	90	fully_tryptic	24	1	3
44087	44087	120.84	33741	44087	38153	2725.38	909.13	909.796	909.796	3	5	ITMS	35	73462.6	44083	2	0	64850	63336	63332	85000	63332.44087.38153.3	1	2725.38	909.13	-0.03	0	3.906	0.602	0.602	500.6	0.002	26/96	26	96	CbFla	0	0	0	R.NSQDSISLIQTAEGALNETHSILQR.M	NSQDSISLIQTAEGALNETHSILQR	25	66	90	fully_tryptic	24	1	3
44143	44143	120.99	33796	44143	38203	2725.36	909.126	909.46	909.46	3	6	ITMS	35	46149	44138	2	0	64850	63336	63332	85000	63332.44143.38203.3	1	2725.38	909.13	-3.91	-0.011	3.493	0.484	0.484	477.6	0.00209	26/96	26	96	CbFla	0	0	0	R.NSQDSISLIQTAEGALNETHSILQR.M	NSQDSISLIQTAEGALNETHSILQR	25	66	90	fully_tryptic	24	1	3
12930	12930	47.61	3172	12930	9847	2644.33	661.838	662.101	662.101	4	4	ITMS	35	1043050	12927	2	0	64850	63336	63332	85000	63332.12930.9847.4	1	2644.35	661.842	-6.59	-0.017	3.333	0.251	0.251	1151	0.00087	40/132	40	132	CbFla	0	0	0	R.MRELAVQSANDTNVKVDRDNLQK.E	MRELAVQSANDTNVKVDRDNLQK	23	91	113	fully_tryptic	22	1	5
11719	11719	44.26	2067	11719	8834	2046.04	682.684	683.021	683.021	3	2	ITMS	35	456953	11718	2	0	64850	63336	63332	85000	63332.11719.8834.3	1	2046.04	682.685	-1.8	-0.004	5.574	0.659	0.659	2629.4	0.00038	34/68	34	68	CbFla	0	0	0	R.MRELAVQSANDTNVKVDR.D	MRELAVQSANDTNVKVDR	18	91	108	fully_tryptic	17	1	4
10038	10038	39.47	559	10038	7443	1675.84	559.286	559.288	559.288	3	2	ITMS	35	7067280	10037	2	0	64850	63336	63332	85000	63332.10038.7443.3	1	1675.84	559.286	-0.09	0	4.232	0.779	0.779	1732.8	0.00058	28/56	28	56	CbFla	0	0	0	R.MRELAVQSANDTNVK.V	MRELAVQSANDTNVK	15	91	105	fully_tryptic	14	1	3
10126	10126	39.73	639	10126	7515	1675.84	559.286	559.293	559.293	3	2	ITMS	35	4187640	10125	2	0	64850	63336	63332	85000	63332.10126.7515.3	1	1675.84	559.286	0.04	0	3.456	0.684	0.684	1256	0.0008	27/56	27	56	CbFla	0	0	0	R.MRELAVQSANDTNVK.V	MRELAVQSANDTNVK	15	91	105	fully_tryptic	14	1	3
11503	11503	43.52	1894	11503	8674	1675.84	559.285	559.627	559.627	3	4	ITMS	35	409223	11500	2	0	64850	63336	63332	85000	63332.11503.8674.3	1	1675.84	559.286	-2.39	-0.004	1.896	0.557	0.557	618.2	0.00162	20/56	20	56	CbFla	0	0	0	R.MRELAVQSANDTNVK.V	MRELAVQSANDTNVK	15	91	105	fully_tryptic	14	1	3
12789	12789	47.17	3050	12789	9737	2357.19	786.402	786.735	786.735	3	4	ITMS	35	449188	12786	2	0	64850	63336	63332	85000	63332.12789.9737.3	1	2357.21	786.407	-5.62	-0.013	2.241	0.549	0.549	569.7	0.00176	27/80	27	80	CbFla	0	0	0	R.ELAVQSANDTNVKVDRDNLQK.E	ELAVQSANDTNVKVDRDNLQK	21	93	113	fully_tryptic	20	1	4
10907	10907	41.85	1356	10907	8180	1758.9	586.97	587.307	587.307	3	5	ITMS	35	717169	10903	2	0	64850	63336	63332	85000	63332.10907.8180.3	1	1758.9	586.971	-0.86	-0.002	2.002	0.656	0.656	438.2	0.00228	21/60	21	60	CbFla	0	0	0	R.ELAVQSANDTNVKVDR.D	ELAVQSANDTNVKVDR	16	93	108	fully_tryptic	15	1	3
11258	11258	42.68	1697	11258	8492	1758.9	586.97	587.309	587.309	3	2	ITMS	35	722487	11257	2	0	64850	63336	63332	85000	63332.11258.8492.3	1	1758.9	586.971	-0.73	-0.001	2.116	0.69	0.69	422.9	0.00236	21/60	21	60	CbFla	0	0	0	R.ELAVQSANDTNVKVDR.D	ELAVQSANDTNVKVDR	16	93	108	fully_tryptic	15	1	3
11336	11336	42.95	1760	11336	8550	1758.9	586.971	587.308	587.308	3	2	ITMS	35	26838300	11335	2	0	64850	63336	63332	85000	63332.11336.8550.3	1	1758.9	586.971	0.41	0.001	2.118	0.767	0.767	346.4	0.00289	18/60	18	60	CbFla	0	0	0	R.ELAVQSANDTNVKVDR.D	ELAVQSANDTNVKVDR	16	93	108	fully_tryptic	15	1	3
11411	11411	43.21	1819	11411	8605	1758.9	586.971	586.974	586.974	3	2	ITMS	35	20487000	11410	2	0	64850	63336	63332	85000	63332.11411.8605.3	1	1758.9	586.971	0.11	0	2.221	0.657	0.657	338.4	0.00296	19/60	19	60	CbFla	0	0	0	R.ELAVQSANDTNVKVDR.D	ELAVQSANDTNVKVDR	16	93	108	fully_tryptic	15	1	3
11485	11485	43.47	1878	11485	8659	1758.89	586.967	586.974	586.974	3	2	ITMS	35	9554480	11484	2	0	64850	63336	63332	85000	63332.11485.8659.3	1	1758.9	586.971	-5.87	-0.01	2.206	0.568	0.568	517.1	0.00193	22/60	22	60	CbFla	0	0	0	R.ELAVQSANDTNVKVDR.D	ELAVQSANDTNVKVDR	16	93	108	fully_tryptic	15	1	3
11569	11569	43.73	1949	11569	8725	1758.91	586.974	586.976	586.976	3	2	ITMS	35	929858	11568	2	0	64850	63336	63332	85000	63332.11569.8725.3	1	1758.9	586.971	5.23	0.009	2.274	0.507	0.507	345.3	0.0029	18/60	18	60	CbFla	0	0	0	R.ELAVQSANDTNVKVDR.D	ELAVQSANDTNVKVDR	16	93	108	fully_tryptic	15	1	3
11649	11649	44.02	2012	11649	8782	1758.91	586.975	587.307	587.307	3	4	ITMS	35	1773420	11646	2	0	64850	63336	63332	85000	63332.11649.8782.3	1	1758.9	586.971	6.8	0.012	2.308	0.777	0.777	595.4	0.00168	24/60	24	60	CbFla	0	0	0	R.ELAVQSANDTNVKVDR.D	ELAVQSANDTNVKVDR	16	93	108	fully_tryptic	15	1	3
12114	12114	45.3	2440	12114	9174	1758.9	586.972	587.309	587.309	3	3	ITMS	35	998140	12112	2	0	64850	63336	63332	85000	63332.12114.9174.3	1	1758.9	586.971	1.11	0.002	2.088	0.836	0.836	548	0.00182	22/60	22	60	CbFla	0	0	0	R.ELAVQSANDTNVKVDR.D	ELAVQSANDTNVKVDR	16	93	108	fully_tryptic	15	1	3
12332	12332	45.84	2647	12332	9367	1758.9	586.97	587.307	587.307	3	5	ITMS	35	826381	12328	2	0	64850	63336	63332	85000	63332.12332.9367.3	1	1758.9	586.971	-1.56	-0.003	1.939	0.616	0.616	458.6	0.00218	20/60	20	60	CbFla	0	0	0	R.ELAVQSANDTNVKVDR.D	ELAVQSANDTNVKVDR	16	93	108	fully_tryptic	15	1	3
12376	12376	45.93	2690	12376	9408	1758.9	586.97	587.306	587.306	3	5	ITMS	35	610830	12372	2	0	64850	63336	63332	85000	63332.12376.9408.3	1	1758.9	586.971	-1.05	-0.002	2.262	0.571	0.571	531	0.00188	20/60	20	60	CbFla	0	0	0	R.ELAVQSANDTNVKVDR.D	ELAVQSANDTNVKVDR	16	93	108	fully_tryptic	15	1	3
12718	12718	46.94	2990	12718	9682	1758.89	586.968	587.306	587.306	3	5	ITMS	35	326009	12714	2	0	64850	63336	63332	85000	63332.12718.9682.3	1	1758.9	586.971	-4.73	-0.008	1.973	0.739	0.739	377.8	0.00265	19/60	19	60	CbFla	0	0	0	R.ELAVQSANDTNVKVDR.D	ELAVQSANDTNVKVDR	16	93	108	fully_tryptic	15	1	3
12820	12820	47.26	3077	12820	9762	1758.9	586.971	587.307	587.307	3	2	ITMS	35	299224	12819	2	0	64850	63336	63332	85000	63332.12820.9762.3	1	1758.9	586.971	0.35	0.001	2.13	0.621	0.621	409.4	0.00244	20/60	20	60	CbFla	0	0	0	R.ELAVQSANDTNVKVDR.D	ELAVQSANDTNVKVDR	16	93	108	fully_tryptic	15	1	3
12865	12865	47.4	3117	12865	9798	1758.91	586.974	587.642	587.642	3	3	ITMS	35	381081	12863	2	0	64850	63336	63332	85000	63332.12865.9798.3	1	1758.9	586.971	5.9	0.01	2.109	0.704	0.704	491.9	0.00203	22/60	22	60	CbFla	0	0	0	R.ELAVQSANDTNVKVDR.D	ELAVQSANDTNVKVDR	16	93	108	fully_tryptic	15	1	3
12937	12937	47.63	3178	12937	9853	1758.91	586.975	587.313	587.313	3	3	ITMS	35	319507	12935	2	0	64850	63336	63332	85000	63332.12937.9853.3	1	1758.9	586.971	6.43	0.011	2.501	0.567	0.567	392.2	0.00255	20/60	20	60	CbFla	0	0	0	R.ELAVQSANDTNVKVDR.D	ELAVQSANDTNVKVDR	16	93	108	fully_tryptic	15	1	3
13037	13037	47.93	3266	13037	9934	1758.91	586.975	587.314	587.314	3	4	ITMS	35	331410	13034	2	0	64850	63336	63332	85000	63332.13037.9934.3	1	1758.9	586.971	7.41	0.013	2.262	0.582	0.582	467.8	0.00214	21/60	21	60	CbFla	0	0	0	R.ELAVQSANDTNVKVDR.D	ELAVQSANDTNVKVDR	16	93	108	fully_tryptic	15	1	3
13066	13066	48.01	3293	13066	9958	1758.91	586.975	586.979	586.979	3	7	ITMS	35	319495	13060	2	0	64850	63336	63332	85000	63332.13066.9958.3	1	1758.9	586.971	7.76	0.014	1.953	0.655	0.655	332	0.00301	19/60	19	60	CbFla	0	0	0	R.ELAVQSANDTNVKVDR.D	ELAVQSANDTNVKVDR	16	93	108	fully_tryptic	15	1	3
13477	13477	49.11	3676	13477	10309	1758.9	586.971	586.974	586.974	3	7	ITMS	35	319384	13471	2	0	64850	63336	63332	85000	63332.13477.10309.3	1	1758.9	586.971	-0.24	0	2.187	0.463	0.463	567.2	0.00176	21/60	21	60	CbFla	0	0	0	R.ELAVQSANDTNVKVDR.D	ELAVQSANDTNVKVDR	16	93	108	fully_tryptic	15	1	3
13516	13516	49.21	3714	13516	10344	1758.9	586.97	587.64	587.64	3	7	ITMS	35	423610	13510	2	0	64850	63336	63332	85000	63332.13516.10344.3	1	1758.9	586.971	-0.74	-0.001	2.601	0.546	0.546	633.7	0.00158	24/60	24	60	CbFla	0	0	0	R.ELAVQSANDTNVKVDR.D	ELAVQSANDTNVKVDR	16	93	108	fully_tryptic	15	1	3
13550	13550	49.29	3747	13550	10374	1758.9	586.97	587.976	587.976	3	10	ITMS	35	315427	13541	2	0	64850	63336	63332	85000	63332.13550.10374.3	1	1758.9	586.971	-1.33	-0.002	1.878	0.581	0.581	291.5	0.00343	16/60	16	60	CbFla	0	0	0	R.ELAVQSANDTNVKVDR.D	ELAVQSANDTNVKVDR	16	93	108	fully_tryptic	15	1	3
13582	13582	49.37	3777	13582	10401	1758.89	586.97	586.972	586.972	3	8	ITMS	35	289156	13575	2	0	64850	63336	63332	85000	63332.13582.10401.3	1	1758.9	586.971	-2.07	-0.004	2.14	0.58	0.58	430.7	0.00232	21/60	21	60	CbFla	0	0	0	R.ELAVQSANDTNVKVDR.D	ELAVQSANDTNVKVDR	16	93	108	fully_tryptic	15	1	3
13594	13594	49.41	3788	13594	10411	1758.9	586.97	587.31	587.31	3	5	ITMS	35	305167	13590	2	0	64850	63336	63332	85000	63332.13594.10411.3	1	1758.9	586.971	-1.48	-0.003	2.619	0.625	0.625	393.2	0.00254	20/60	20	60	CbFla	0	0	0	R.ELAVQSANDTNVKVDR.D	ELAVQSANDTNVKVDR	16	93	108	fully_tryptic	15	1	3
13679	13679	49.66	3862	13679	10480	1758.9	586.971	587.311	587.311	3	3	ITMS	35	362466	13677	2	0	64850	63336	63332	85000	63332.13679.10480.3	1	1758.9	586.971	-0.22	0	1.832	0.162	0.162	359.1	0.00278	18/60	18	60	CbFla	0	0	0	R.ELAVQSANDTNVKVDR.D	ELAVQSANDTNVKVDR	16	93	108	fully_tryptic	15	1	3
13688	13688	49.68	3870	13688	10488	1758.89	586.97	586.971	586.971	3	7	ITMS	35	291865	13682	2	0	64850	63336	63332	85000	63332.13688.10488.3	1	1758.9	586.971	-2.16	-0.004	1.796	0.486	0.486	457.2	0.00219	21/60	21	60	CbFla	0	0	0	R.ELAVQSANDTNVKVDR.D	ELAVQSANDTNVKVDR	16	93	108	fully_tryptic	15	1	3
13692	13692	49.7	3874	13692	10491	1758.9	586.97	587.64	587.64	3	3	ITMS	35	349903	13690	2	0	64850	63336	63332	85000	63332.13692.10491.3	1	1758.9	586.971	-0.99	-0.002	2.169	0.368	0.368	358.7	0.00279	19/60	19	60	CbFla	0	0	0	R.ELAVQSANDTNVKVDR.D	ELAVQSANDTNVKVDR	16	93	108	fully_tryptic	15	1	3
13769	13769	49.91	3945	13769	10556	1758.9	586.97	587.304	587.304	3	6	ITMS	35	302634	13764	2	0	64850	63336	63332	85000	63332.13769.10556.3	1	1758.9	586.971	-0.94	-0.002	3.013	0.646	0.646	588.6	0.0017	24/60	24	60	CbFla	0	0	0	R.ELAVQSANDTNVKVDR.D	ELAVQSANDTNVKVDR	16	93	108	fully_tryptic	15	1	3
13787	13787	49.97	3960	13787	10570	1758.9	586.971	586.972	586.972	3	2	ITMS	35	350568	13786	2	0	64850	63336	63332	85000	63332.13787.10570.3	1	1758.9	586.971	-0.61	-0.001	2	0.515	0.515	378.4	0.00264	20/60	20	60	CbFla	0	0	0	R.ELAVQSANDTNVKVDR.D	ELAVQSANDTNVKVDR	16	93	108	fully_tryptic	15	1	3
13826	13826	50.06	3999	13826	10605	1758.9	586.972	587.31	587.31	3	7	ITMS	35	312198	13820	2	0	64850	63336	63332	85000	63332.13826.10605.3	1	1758.9	586.971	1.47	0.003	2.117	0.459	0.459	533.3	0.00188	19/60	19	60	CbFla	0	0	0	R.ELAVQSANDTNVKVDR.D	ELAVQSANDTNVKVDR	16	93	108	fully_tryptic	15	1	3
13919	13919	50.26	4091	13919	10691	1758.9	586.97	586.974	586.974	3	12	ITMS	35	256532	13908	2	0	64850	63336	63332	85000	63332.13919.10691.3	1	1758.9	586.971	-0.79	-0.001	1.912	0.524	0.524	469.3	0.00213	21/60	21	60	CbFla	0	0	0	R.ELAVQSANDTNVKVDR.D	ELAVQSANDTNVKVDR	16	93	108	fully_tryptic	15	1	3
13931	13931	50.28	4104	13931	10702	1758.9	586.97	587.304	587.304	3	10	ITMS	35	300087	13922	2	0	64850	63336	63332	85000	63332.13931.10702.3	1	1758.9	586.971	-0.86	-0.002	1.878	0.652	0.652	344.4	0.0029	21/60	21	60	CbFla	0	0	0	R.ELAVQSANDTNVKVDR.D	ELAVQSANDTNVKVDR	16	93	108	fully_tryptic	15	1	3
14085	14085	50.66	4252	14085	10839	1758.9	586.97	587.307	587.307	3	8	ITMS	35	286304	14078	2	0	64850	63336	63332	85000	63332.14085.10839.3	1	1758.9	586.971	-0.74	-0.001	1.974	0.625	0.625	300.7	0.00333	17/60	17	60	CbFla	0	0	0	R.ELAVQSANDTNVKVDR.D	ELAVQSANDTNVKVDR	16	93	108	fully_tryptic	15	1	3
14157	14157	50.84	4321	14157	10903	1758.9	586.97	587.639	587.639	3	10	ITMS	35	291437	14148	2	0	64850	63336	63332	85000	63332.14157.10903.3	1	1758.9	586.971	-0.89	-0.002	2.473	0.585	0.585	385.1	0.0026	19/60	19	60	CbFla	0	0	0	R.ELAVQSANDTNVKVDR.D	ELAVQSANDTNVKVDR	16	93	108	fully_tryptic	15	1	3
14374	14374	51.36	4532	14374	11098	1758.9	586.97	587.305	587.305	3	7	ITMS	35	299139	14368	2	0	64850	63336	63332	85000	63332.14374.11098.3	1	1758.9	586.971	-1.4	-0.002	2.209	0.614	0.614	480.3	0.00208	21/60	21	60	CbFla	0	0	0	R.ELAVQSANDTNVKVDR.D	ELAVQSANDTNVKVDR	16	93	108	fully_tryptic	15	1	3
14388	14388	51.4	4545	14388	11110	1758.9	586.97	587.309	587.309	3	8	ITMS	35	272472	14381	2	0	64850	63336	63332	85000	63332.14388.11110.3	1	1758.9	586.971	-1.01	-0.002	2.491	0.563	0.563	425.6	0.00235	20/60	20	60	CbFla	0	0	0	R.ELAVQSANDTNVKVDR.D	ELAVQSANDTNVKVDR	16	93	108	fully_tryptic	15	1	3
14512	14512	51.69	4666	14512	11222	1758.89	586.97	587.305	587.305	3	10	ITMS	35	284807	14503	2	0	64850	63336	63332	85000	63332.14512.11222.3	1	1758.9	586.971	-2.05	-0.004	1.841	0.331	0.331	438.5	0.00228	18/60	18	60	CbFla	0	0	0	R.ELAVQSANDTNVKVDR.D	ELAVQSANDTNVKVDR	16	93	108	fully_tryptic	15	1	3
14622	14622	51.96	4769	14622	11319	1758.9	586.97	587.307	587.307	3	5	ITMS	35	252562	14618	2	0	64850	63336	63332	85000	63332.14622.11319.3	1	1758.9	586.971	-0.86	-0.002	1.8	0.571	0.571	294.3	0.0034	17/60	17	60	CbFla	0	0	0	R.ELAVQSANDTNVKVDR.D	ELAVQSANDTNVKVDR	16	93	108	fully_tryptic	15	1	3
14687	14687	52.13	4830	14687	11376	1758.89	586.97	587.64	587.64	3	2	ITMS	35	341101	14686	2	0	64850	63336	63332	85000	63332.14687.11376.3	1	1758.9	586.971	-2.01	-0.004	2.095	0.505	0.505	318.4	0.00314	18/60	18	60	CbFla	0	0	0	R.ELAVQSANDTNVKVDR.D	ELAVQSANDTNVKVDR	16	93	108	fully_tryptic	15	1	3
14794	14794	52.39	4932	14794	11471	1758.9	586.971	587.305	587.305	3	9	ITMS	35	230531	14786	2	0	64850	63336	63332	85000	63332.14794.11471.3	1	1758.9	586.971	-0.01	0	2.378	0.548	0.548	452.2	0.00221	21/60	21	60	CbFla	0	0	0	R.ELAVQSANDTNVKVDR.D	ELAVQSANDTNVKVDR	16	93	108	fully_tryptic	15	1	3
15045	15045	53.01	5171	15045	11694	1758.89	586.969	587.306	587.306	3	7	ITMS	35	199409	15039	2	0	64850	63336	63332	85000	63332.15045.11694.3	1	1758.9	586.971	-3.22	-0.006	2.142	0.408	0.408	258.6	0.00387	16/60	16	60	CbFla	0	0	0	R.ELAVQSANDTNVKVDR.D	ELAVQSANDTNVKVDR	16	93	108	fully_tryptic	15	1	3
15076	15076	53.08	5201	15076	11722	1758.9	586.97	587.305	587.305	3	7	ITMS	35	261916	15070	2	0	64850	63336	63332	85000	63332.15076.11722.3	1	1758.9	586.971	-1.21	-0.002	2.148	0.335	0.335	561.4	0.00178	22/60	22	60	CbFla	0	0	0	R.ELAVQSANDTNVKVDR.D	ELAVQSANDTNVKVDR	16	93	108	fully_tryptic	15	1	3
15217	15217	53.41	5337	15217	11850	1758.9	586.97	586.973	586.973	3	4	ITMS	35	163087	15214	2	0	64850	63336	63332	85000	63332.15217.11850.3	1	1758.9	586.971	-0.84	-0.001	2.547	0.512	0.512	576.3	0.00174	20/60	20	60	CbFla	0	0	0	R.ELAVQSANDTNVKVDR.D	ELAVQSANDTNVKVDR	16	93	108	fully_tryptic	15	1	3
15446	15446	53.92	5564	15446	12061	1758.9	586.97	586.97	586.97	3	4	ITMS	35	186442	15443	2	0	64850	63336	63332	85000	63332.15446.12061.3	1	1758.9	586.971	-1.36	-0.002	1.816	0.554	0.554	424.8	0.00235	19/60	19	60	CbFla	0	0	0	R.ELAVQSANDTNVKVDR.D	ELAVQSANDTNVKVDR	16	93	108	fully_tryptic	15	1	3
15507	15507	54.05	5625	15507	12118	1758.89	586.969	586.965	586.965	3	11	ITMS	35	247662	15497	2	0	64850	63336	63332	85000	63332.15507.12118.3	1	1758.9	586.971	-3.7	-0.007	2.356	0.572	0.572	419.8	0.00238	20/60	20	60	CbFla	0	0	0	R.ELAVQSANDTNVKVDR.D	ELAVQSANDTNVKVDR	16	93	108	fully_tryptic	15	1	3
8871	8871	36.1	37285	8871	6489	1388.7	694.851	695.358	695.358	2	4	ITMS	35	273707	8868	2	0	64850	63336	63332	85000	63332.8871.6489.2	1	1388.7	694.854	-4.53	-0.006	4.677	0.791	0.791	1522.5	0.00066	20/24	20	24	CbFla	0	0	0	R.ELAVQSANDTNVK.V	ELAVQSANDTNVK	13	93	105	fully_tryptic	12	1	2
8878	8878	36.12	37291	8878	6495	1388.7	694.854	694.855	694.855	2	6	ITMS	35	478858	8873	2	0	64850	63336	63332	85000	63332.8878.6495.2	1	1388.7	694.854	-1.3	-0.002	3.925	0.788	0.788	1552	0.00064	20/24	20	24	CbFla	0	0	0	R.ELAVQSANDTNVK.V	ELAVQSANDTNVK	13	93	105	fully_tryptic	12	1	2
8996	8996	36.39	37397	8996	6601	1388.7	694.854	695.352	695.352	2	12	ITMS	35	1184890	8985	2	0	64850	63336	63332	85000	63332.8996.6601.2	1	1388.7	694.854	-0.77	-0.001	4.485	0.752	0.752	1518.1	0.00066	20/24	20	24	CbFla	0	0	0	R.ELAVQSANDTNVK.V	ELAVQSANDTNVK	13	93	105	fully_tryptic	12	1	2
9014	9014	36.43	37413	9014	6617	1388.7	694.855	694.857	694.857	2	3	ITMS	35	2531400	9012	2	0	64850	63336	63332	85000	63332.9014.6617.2	1	1388.7	694.854	1.1	0.002	3.894	0.799	0.799	1565.4	0.00064	20/24	20	24	CbFla	0	0	0	R.ELAVQSANDTNVK.V	ELAVQSANDTNVK	13	93	105	fully_tryptic	12	1	2
9160	9160	36.79	37540	9160	6744	1388.7	694.855	694.85	694.85	2	2	ITMS	35	224939000	9159	2	0	64850	63336	63332	85000	63332.9160.6744.2	1	1388.7	694.854	0.67	0.001	3.965	0.868	0.868	1487.4	0.00067	21/24	21	24	CbFla	0	0	0	R.ELAVQSANDTNVK.V	ELAVQSANDTNVK	13	93	105	fully_tryptic	12	1	2
9210	9210	36.95	37579	9210	6783	1388.7	694.855	694.857	694.857	2	2	ITMS	35	206676000	9209	2	0	64850	63336	63332	85000	63332.9210.6783.2	1	1388.7	694.854	1.03	0.001	3.42	0.821	0.821	1339.9	0.00075	20/24	20	24	CbFla	0	0	0	R.ELAVQSANDTNVK.V	ELAVQSANDTNVK	13	93	105	fully_tryptic	12	1	2
9283	9283	37.21	37631	9283	6835	1388.7	694.852	694.858	694.858	2	2	ITMS	35	241910000	9282	2	0	64850	63336	63332	85000	63332.9283.6835.2	1	1388.7	694.854	-2.94	-0.004	3.854	0.818	0.818	1330.1	0.00075	19/24	19	24	CbFla	0	0	0	R.ELAVQSANDTNVK.V	ELAVQSANDTNVK	13	93	105	fully_tryptic	12	1	2
9352	9352	37.47	37678	9352	6882	1388.7	694.856	694.857	694.857	2	2	ITMS	35	234356000	9351	2	0	64850	63336	63332	85000	63332.9352.6882.2	1	1388.7	694.854	1.67	0.002	4.108	0.786	0.786	1350.4	0.00074	20/24	20	24	CbFla	0	0	0	R.ELAVQSANDTNVK.V	ELAVQSANDTNVK	13	93	105	fully_tryptic	12	1	2
9427	9427	37.73	37733	9427	6937	1388.7	694.856	694.858	694.858	2	2	ITMS	35	191945000	9426	2	0	64850	63336	63332	85000	63332.9427.6937.2	1	1388.7	694.854	2.12	0.003	3.872	0.829	0.829	1367.1	0.00073	20/24	20	24	CbFla	0	0	0	R.ELAVQSANDTNVK.V	ELAVQSANDTNVK	13	93	105	fully_tryptic	12	1	2
9499	9499	37.98	37785	9499	6989	1388.7	694.855	694.858	694.858	2	2	ITMS	35	139748000	9498	2	0	64850	63336	63332	85000	63332.9499.6989.2	1	1388.7	694.854	0.31	0	4.359	0.745	0.745	1546.3	0.00065	20/24	20	24	CbFla	0	0	0	R.ELAVQSANDTNVK.V	ELAVQSANDTNVK	13	93	105	fully_tryptic	12	1	2
9559	9559	38.16	37834	9559	7038	1388.71	694.858	695.356	695.356	2	2	ITMS	35	98348300	9558	2	0	64850	63336	63332	85000	63332.9559.7038.2	1	1388.7	694.854	4.79	0.007	3.995	0.781	0.781	1361.9	0.00073	20/24	20	24	CbFla	0	0	0	R.ELAVQSANDTNVK.V	ELAVQSANDTNVK	13	93	105	fully_tryptic	12	1	2
9698	9698	38.53	37952	9698	7156	1388.71	694.858	694.853	694.853	2	2	ITMS	35	46968800	9697	2	0	64850	63336	63332	85000	63332.9698.7156.2	1	1388.7	694.854	4.46	0.006	3.464	0.838	0.838	1118.3	0.00089	18/24	18	24	CbFla	0	0	0	R.ELAVQSANDTNVK.V	ELAVQSANDTNVK	13	93	105	fully_tryptic	12	1	2
9794	9794	38.81	38031	9794	7235	1388.7	694.854	694.856	694.856	2	2	ITMS	35	16222200	9793	2	0	64850	63336	63332	85000	63332.9794.7235.2	1	1388.7	694.854	-1.28	-0.002	4.15	0.797	0.797	1359.5	0.00074	20/24	20	24	CbFla	0	0	0	R.ELAVQSANDTNVK.V	ELAVQSANDTNVK	13	93	105	fully_tryptic	12	1	2
9867	9867	39.01	38093	9867	7297	1388.69	694.85	694.849	694.849	2	2	ITMS	35	9035820	9866	2	0	64850	63336	63332	85000	63332.9867.7297.2	1	1388.7	694.854	-6.21	-0.009	4.015	0.723	0.723	1379.7	0.00072	20/24	20	24	CbFla	0	0	0	R.ELAVQSANDTNVK.V	ELAVQSANDTNVK	13	93	105	fully_tryptic	12	1	2
9893	9893	39.08	38115	9893	7319	1388.7	694.853	695.354	695.354	2	2	ITMS	35	8791540	9892	2	0	64850	63336	63332	85000	63332.9893.7319.2	1	1388.7	694.854	-1.82	-0.003	4.185	0.812	0.812	1314.3	0.00076	19/24	19	24	CbFla	0	0	0	R.ELAVQSANDTNVK.V	ELAVQSANDTNVK	13	93	105	fully_tryptic	12	1	2
9951	9951	39.24	38165	9951	7369	1388.7	694.853	695.352	695.352	2	2	ITMS	35	7364290	9950	2	0	64850	63336	63332	85000	63332.9951.7369.2	1	1388.7	694.854	-1.74	-0.002	3.744	0.748	0.748	1214.4	0.00082	19/24	19	24	CbFla	0	0	0	R.ELAVQSANDTNVK.V	ELAVQSANDTNVK	13	93	105	fully_tryptic	12	1	2
10010	10010	39.4	533	10010	7419	1388.7	694.853	695.353	695.353	2	3	ITMS	35	5372380	10008	2	0	64850	63336	63332	85000	63332.10010.7419.2	1	1388.7	694.854	-2.05	-0.003	4.029	0.722	0.722	1117.7	0.00089	18/24	18	24	CbFla	0	0	0	R.ELAVQSANDTNVK.V	ELAVQSANDTNVK	13	93	105	fully_tryptic	12	1	2
10070	10070	39.57	588	10070	7468	1388.69	694.85	695.35	695.35	2	2	ITMS	35	8709920	10069	2	0	64850	63336	63332	85000	63332.10070.7468.2	1	1388.7	694.854	-6.26	-0.009	3.968	0.732	0.732	1213.5	0.00082	19/24	19	24	CbFla	0	0	0	R.ELAVQSANDTNVK.V	ELAVQSANDTNVK	13	93	105	fully_tryptic	12	1	2
10153	10153	39.8	664	10153	7538	1388.7	463.572	463.577	463.577	3	4	ITMS	35	255774	10150	2	0	64850	63336	63332	85000	63332.10153.7538.3	1	1388.7	463.572	-0.32	0	2.519	0.517	0.517	408.8	0.00245	19/48	19	48	CbFla	0	0	0	R.ELAVQSANDTNVK.V	ELAVQSANDTNVK	13	93	105	fully_tryptic	12	1	2
10215	10215	39.97	721	10215	7591	1388.71	694.859	695.358	695.358	2	2	ITMS	35	7285190	10214	2	0	64850	63336	63332	85000	63332.10215.7591.2	1	1388.7	694.854	6.27	0.009	4.064	0.81	0.81	1076.2	0.00093	18/24	18	24	CbFla	0	0	0	R.ELAVQSANDTNVK.V	ELAVQSANDTNVK	13	93	105	fully_tryptic	12	1	2
10249	10249	40.06	751	10249	7619	1388.71	694.858	695.359	695.359	2	2	ITMS	35	7518180	10248	2	0	64850	63336	63332	85000	63332.10249.7619.2	1	1388.7	694.854	5.75	0.008	4.258	0.78	0.78	1241.2	0.00081	19/24	19	24	CbFla	0	0	0	R.ELAVQSANDTNVK.V	ELAVQSANDTNVK	13	93	105	fully_tryptic	12	1	2
10334	10334	40.32	823	10334	7687	1388.7	694.855	694.855	694.855	2	2	ITMS	35	5373960	10333	2	0	64850	63336	63332	85000	63332.10334.7687.2	1	1388.7	694.854	1.05	0.001	3.285	0.693	0.693	1082.9	0.00092	17/24	17	24	CbFla	0	0	0	R.ELAVQSANDTNVK.V	ELAVQSANDTNVK	13	93	105	fully_tryptic	12	1	2
10424	10424	40.58	904	10424	7761	1388.69	694.85	694.85	694.85	2	2	ITMS	35	4981640	10423	2	0	64850	63336	63332	85000	63332.10424.7761.2	1	1388.7	694.854	-5.98	-0.008	4.059	0.765	0.765	1214.5	0.00082	18/24	18	24	CbFla	0	0	0	R.ELAVQSANDTNVK.V	ELAVQSANDTNVK	13	93	105	fully_tryptic	12	1	2
10488	10488	40.75	964	10488	7816	1388.7	694.854	694.857	694.857	2	2	ITMS	35	5040730	10487	2	0	64850	63336	63332	85000	63332.10488.7816.2	1	1388.7	694.854	-1.25	-0.002	3.699	0.772	0.772	1165.1	0.00086	18/24	18	24	CbFla	0	0	0	R.ELAVQSANDTNVK.V	ELAVQSANDTNVK	13	93	105	fully_tryptic	12	1	2
10517	10517	40.85	988	10517	7838	1388.69	694.85	694.849	694.849	2	2	ITMS	35	5005240	10516	2	0	64850	63336	63332	85000	63332.10517.7838.2	1	1388.7	694.854	-6.14	-0.009	3.802	0.811	0.811	1312.9	0.00076	19/24	19	24	CbFla	0	0	0	R.ELAVQSANDTNVK.V	ELAVQSANDTNVK	13	93	105	fully_tryptic	12	1	2
10583	10583	41.02	1051	10583	7896	1388.7	463.572	463.574	463.574	3	6	ITMS	35	283135	10578	2	0	64850	63336	63332	85000	63332.10583.7896.3	1	1388.7	463.572	0.43	0.001	1.807	0.332	0.332	213.5	0.00468	15/48	15	48	CbFla	0	0	0	R.ELAVQSANDTNVK.V	ELAVQSANDTNVK	13	93	105	fully_tryptic	12	1	2
10676	10676	41.26	1139	10676	7978	1388.69	694.85	694.85	694.85	2	3	ITMS	35	3718200	10674	2	0	64850	63336	63332	85000	63332.10676.7978.2	1	1388.7	694.854	-5.86	-0.008	3.701	0.807	0.807	1080.7	0.00093	18/24	18	24	CbFla	0	0	0	R.ELAVQSANDTNVK.V	ELAVQSANDTNVK	13	93	105	fully_tryptic	12	1	2
10783	10783	41.53	1239	10783	8071	1388.7	694.853	694.856	694.856	2	2	ITMS	35	3600140	10782	2	0	64850	63336	63332	85000	63332.10783.8071.2	1	1388.7	694.854	-1.46	-0.002	3.805	0.801	0.801	1054.2	0.00095	18/24	18	24	CbFla	0	0	0	R.ELAVQSANDTNVK.V	ELAVQSANDTNVK	13	93	105	fully_tryptic	12	1	2
10883	10883	41.79	1332	10883	8158	1388.69	694.85	694.856	694.856	2	2	ITMS	35	3869270	10882	2	0	64850	63336	63332	85000	63332.10883.8158.2	1	1388.7	694.854	-6.26	-0.009	3.363	0.754	0.754	1025.9	0.00097	18/24	18	24	CbFla	0	0	0	R.ELAVQSANDTNVK.V	ELAVQSANDTNVK	13	93	105	fully_tryptic	12	1	2
10892	10892	41.81	1341	10892	8166	1388.69	694.85	694.849	694.849	2	2	ITMS	35	4051070	10891	2	0	64850	63336	63332	85000	63332.10892.8166.2	1	1388.7	694.854	-6.22	-0.009	3.12	0.805	0.805	636.8	0.00157	15/24	15	24	CbFla	0	0	0	R.ELAVQSANDTNVK.V	ELAVQSANDTNVK	13	93	105	fully_tryptic	12	1	2
11006	11006	42.08	1452	11006	8269	1388.69	694.85	694.856	694.856	2	2	ITMS	35	3818340	11005	2	0	64850	63336	63332	85000	63332.11006.8269.2	1	1388.7	694.854	-6.8	-0.009	3.81	0.793	0.793	1146.4	0.00087	19/24	19	24	CbFla	0	0	0	R.ELAVQSANDTNVK.V	ELAVQSANDTNVK	13	93	105	fully_tryptic	12	1	2
11110	11110	42.31	1558	11110	8364	1388.69	694.85	694.849	694.849	2	2	ITMS	35	3563020	11109	2	0	64850	63336	63332	85000	63332.11110.8364.2	1	1388.7	694.854	-6.99	-0.01	3.551	0.777	0.777	1175.2	0.00085	18/24	18	24	CbFla	0	0	0	R.ELAVQSANDTNVK.V	ELAVQSANDTNVK	13	93	105	fully_tryptic	12	1	2
11119	11119	42.33	1566	11119	8372	1388.7	694.853	694.856	694.856	2	2	ITMS	35	3932830	11118	2	0	64850	63336	63332	85000	63332.11119.8372.2	1	1388.7	694.854	-2.24	-0.003	3.777	0.804	0.804	1532	0.00065	20/24	20	24	CbFla	0	0	0	R.ELAVQSANDTNVK.V	ELAVQSANDTNVK	13	93	105	fully_tryptic	12	1	2
11230	11230	42.58	1676	11230	8473	1388.7	694.853	694.856	694.856	2	2	ITMS	35	2834750	11229	2	0	64850	63336	63332	85000	63332.11230.8473.2	1	1388.7	694.854	-1.48	-0.002	3.67	0.803	0.803	1196	0.00084	19/24	19	24	CbFla	0	0	0	R.ELAVQSANDTNVK.V	ELAVQSANDTNVK	13	93	105	fully_tryptic	12	1	2
11303	11303	42.84	1733	11303	8525	1388.7	694.853	694.856	694.856	2	2	ITMS	35	2734720	11302	2	0	64850	63336	63332	85000	63332.11303.8525.2	1	1388.7	694.854	-2.32	-0.003	3.71	0.764	0.764	922.4	0.00108	17/24	17	24	CbFla	0	0	0	R.ELAVQSANDTNVK.V	ELAVQSANDTNVK	13	93	105	fully_tryptic	12	1	2
11377	11377	43.09	1792	11377	8580	1388.69	694.85	694.856	694.856	2	2	ITMS	35	2413140	11376	2	0	64850	63336	63332	85000	63332.11377.8580.2	1	1388.7	694.854	-7	-0.01	3.778	0.73	0.73	993.9	0.00101	18/24	18	24	CbFla	0	0	0	R.ELAVQSANDTNVK.V	ELAVQSANDTNVK	13	93	105	fully_tryptic	12	1	2
11457	11457	43.36	1858	11457	8641	1388.69	694.85	694.856	694.856	2	2	ITMS	35	2427860	11456	2	0	64850	63336	63332	85000	63332.11457.8641.2	1	1388.7	694.854	-6.79	-0.009	3.636	0.756	0.756	999.1	0.001	18/24	18	24	CbFla	0	0	0	R.ELAVQSANDTNVK.V	ELAVQSANDTNVK	13	93	105	fully_tryptic	12	1	2
11537	11537	43.63	1923	11537	8700	1388.71	694.857	694.86	694.86	2	2	ITMS	35	2891510	11536	2	0	64850	63336	63332	85000	63332.11537.8700.2	1	1388.7	694.854	4.32	0.006	3.776	0.836	0.836	1274.6	0.00078	19/24	19	24	CbFla	0	0	0	R.ELAVQSANDTNVK.V	ELAVQSANDTNVK	13	93	105	fully_tryptic	12	1	2
11617	11617	43.9	1988	11617	8760	1388.71	694.858	694.861	694.861	2	2	ITMS	35	2951580	11616	2	0	64850	63336	63332	85000	63332.11617.8760.2	1	1388.7	694.854	4.44	0.006	3.642	0.836	0.836	1150.9	0.00087	19/24	19	24	CbFla	0	0	0	R.ELAVQSANDTNVK.V	ELAVQSANDTNVK	13	93	105	fully_tryptic	12	1	2
11688	11688	44.16	2042	11688	8810	1388.71	694.858	694.86	694.86	2	2	ITMS	35	2676910	11687	2	0	64850	63336	63332	85000	63332.11688.8810.2	1	1388.7	694.854	4.74	0.007	3.117	0.844	0.844	703.9	0.00142	15/24	15	24	CbFla	0	0	0	R.ELAVQSANDTNVK.V	ELAVQSANDTNVK	13	93	105	fully_tryptic	12	1	2
11782	11782	44.43	2125	11782	8888	1388.7	694.853	694.859	694.859	2	2	ITMS	35	2721340	11781	2	0	64850	63336	63332	85000	63332.11782.8888.2	1	1388.7	694.854	-2.44	-0.003	3.837	0.791	0.791	1435.1	0.0007	20/24	20	24	CbFla	0	0	0	R.ELAVQSANDTNVK.V	ELAVQSANDTNVK	13	93	105	fully_tryptic	12	1	2
11865	11865	44.66	2202	11865	8958	1388.69	694.85	694.849	694.849	2	2	ITMS	35	2817270	11864	2	0	64850	63336	63332	85000	63332.11865.8958.2	1	1388.7	694.854	-6.93	-0.01	3.961	0.793	0.793	1079.2	0.00093	18/24	18	24	CbFla	0	0	0	R.ELAVQSANDTNVK.V	ELAVQSANDTNVK	13	93	105	fully_tryptic	12	1	2
11879	11879	44.69	2215	11879	8970	1388.71	694.858	694.861	694.861	2	2	ITMS	35	2443050	11878	2	0	64850	63336	63332	85000	63332.11879.8970.2	1	1388.7	694.854	4.51	0.006	4.012	0.776	0.776	1193.2	0.00084	19/24	19	24	CbFla	0	0	0	R.ELAVQSANDTNVK.V	ELAVQSANDTNVK	13	93	105	fully_tryptic	12	1	2
11987	11987	44.97	2319	11987	9064	1388.7	694.853	694.856	694.856	2	3	ITMS	35	2431470	11985	2	0	64850	63336	63332	85000	63332.11987.9064.2	1	1388.7	694.854	-1.73	-0.002	3.629	0.776	0.776	1381.9	0.00072	20/24	20	24	CbFla	0	0	0	R.ELAVQSANDTNVK.V	ELAVQSANDTNVK	13	93	105	fully_tryptic	12	1	2
12088	12088	45.24	2415	12088	9151	1388.7	694.854	694.858	694.858	2	3	ITMS	35	2463940	12086	2	0	64850	63336	63332	85000	63332.12088.9151.2	1	1388.7	694.854	-0.51	-0.001	4.093	0.764	0.764	1560.6	0.00064	20/24	20	24	CbFla	0	0	0	R.ELAVQSANDTNVK.V	ELAVQSANDTNVK	13	93	105	fully_tryptic	12	1	2
12190	12190	45.5	2511	12190	9240	1388.7	694.853	694.857	694.857	2	3	ITMS	35	2307340	12188	2	0	64850	63336	63332	85000	63332.12190.9240.2	1	1388.7	694.854	-1.84	-0.003	3.549	0.823	0.823	1206.2	0.00083	18/24	18	24	CbFla	0	0	0	R.ELAVQSANDTNVK.V	ELAVQSANDTNVK	13	93	105	fully_tryptic	12	1	2
12304	12304	45.78	2619	12304	9341	1388.7	694.853	694.856	694.856	2	2	ITMS	35	2353920	12303	2	0	64850	63336	63332	85000	63332.12304.9341.2	1	1388.7	694.854	-2.39	-0.003	4.094	0.81	0.81	1455.4	0.00069	20/24	20	24	CbFla	0	0	0	R.ELAVQSANDTNVK.V	ELAVQSANDTNVK	13	93	105	fully_tryptic	12	1	2
12423	12423	46.02	2738	12423	9452	1388.69	694.85	694.85	694.85	2	7	ITMS	35	1528600	12417	2	0	64850	63336	63332	85000	63332.12423.9452.2	1	1388.7	694.854	-6.11	-0.008	3.547	0.804	0.804	1074.6	0.00093	17/24	17	24	CbFla	0	0	0	R.ELAVQSANDTNVK.V	ELAVQSANDTNVK	13	93	105	fully_tryptic	12	1	2
12551	12551	46.4	2852	12551	9555	1388.7	694.853	694.859	694.859	2	3	ITMS	35	1448530	12549	2	0	64850	63336	63332	85000	63332.12551.9555.2	1	1388.7	694.854	-1.5	-0.002	3.836	0.849	0.849	1212.4	0.00082	19/24	19	24	CbFla	0	0	0	R.ELAVQSANDTNVK.V	ELAVQSANDTNVK	13	93	105	fully_tryptic	12	1	2
12715	12715	46.94	2987	12715	9679	1388.7	694.853	694.857	694.857	2	2	ITMS	35	1766740	12714	2	0	64850	63336	63332	85000	63332.12715.9679.2	1	1388.7	694.854	-1.48	-0.002	3.497	0.791	0.791	1310.7	0.00076	19/24	19	24	CbFla	0	0	0	R.ELAVQSANDTNVK.V	ELAVQSANDTNVK	13	93	105	fully_tryptic	12	1	2
12802	12802	47.2	3062	12802	9748	1388.7	694.854	694.857	694.857	2	2	ITMS	35	1739960	12801	2	0	64850	63336	63332	85000	63332.12802.9748.2	1	1388.7	694.854	-0.8	-0.001	3.624	0.787	0.787	1006.1	0.00099	17/24	17	24	CbFla	0	0	0	R.ELAVQSANDTNVK.V	ELAVQSANDTNVK	13	93	105	fully_tryptic	12	1	2
12884	12884	47.46	3132	12884	9812	1388.71	694.858	694.862	694.862	2	2	ITMS	35	1605430	12883	2	0	64850	63336	63332	85000	63332.12884.9812.2	1	1388.7	694.854	5.05	0.007	3.959	0.782	0.782	1436.2	0.0007	20/24	20	24	CbFla	0	0	0	R.ELAVQSANDTNVK.V	ELAVQSANDTNVK	13	93	105	fully_tryptic	12	1	2
12965	12965	47.72	3203	12965	9875	1388.7	694.851	694.86	694.86	2	2	ITMS	35	1476120	12964	2	0	64850	63336	63332	85000	63332.12965.9875.2	1	1388.7	694.854	-4.44	-0.006	3.698	0.742	0.742	1257	0.0008	19/24	19	24	CbFla	0	0	0	R.ELAVQSANDTNVK.V	ELAVQSANDTNVK	13	93	105	fully_tryptic	12	1	2
13056	13056	47.99	3283	13056	9949	1388.71	694.858	695.363	695.363	2	2	ITMS	35	2289550	13055	2	0	64850	63336	63332	85000	63332.13056.9949.2	1	1388.7	694.854	5.54	0.008	3.812	0.825	0.825	1141.3	0.00088	19/24	19	24	CbFla	0	0	0	R.ELAVQSANDTNVK.V	ELAVQSANDTNVK	13	93	105	fully_tryptic	12	1	2
13148	13148	48.25	3366	13148	10025	1388.7	694.853	694.856	694.856	2	2	ITMS	35	1591540	13147	2	0	64850	63336	63332	85000	63332.13148.10025.2	1	1388.7	694.854	-1.52	-0.002	3.754	0.798	0.798	1214.9	0.00082	19/24	19	24	CbFla	0	0	0	R.ELAVQSANDTNVK.V	ELAVQSANDTNVK	13	93	105	fully_tryptic	12	1	2
13251	13251	48.52	3462	13251	10114	1388.7	694.854	694.856	694.856	2	2	ITMS	35	1544390	13250	2	0	64850	63336	63332	85000	63332.13251.10114.2	1	1388.7	694.854	-1.34	-0.002	3.839	0.825	0.825	766.2	0.00131	17/24	17	24	CbFla	0	0	0	R.ELAVQSANDTNVK.V	ELAVQSANDTNVK	13	93	105	fully_tryptic	12	1	2
13442	13442	49.04	3641	13442	10277	1388.7	694.853	695.35	695.35	2	2	ITMS	35	2409270	13441	2	0	64850	63336	63332	85000	63332.13442.10277.2	1	1388.7	694.854	-2.16	-0.003	4.523	0.759	0.759	1532.1	0.00065	19/24	19	24	CbFla	0	0	0	R.ELAVQSANDTNVK.V	ELAVQSANDTNVK	13	93	105	fully_tryptic	12	1	2
13555	13555	49.3	3751	13555	10378	1388.7	694.853	694.856	694.856	2	2	ITMS	35	1618720	13554	2	0	64850	63336	63332	85000	63332.13555.10378.2	1	1388.7	694.854	-2.08	-0.003	3.424	0.817	0.817	1069.1	0.00094	18/24	18	24	CbFla	0	0	0	R.ELAVQSANDTNVK.V	ELAVQSANDTNVK	13	93	105	fully_tryptic	12	1	2
13631	13631	49.53	3819	13631	10440	1388.7	694.852	694.849	694.849	2	2	ITMS	35	1459330	13630	2	0	64850	63336	63332	85000	63332.13631.10440.2	1	1388.7	694.854	-2.83	-0.004	3.405	0.805	0.805	920.9	0.00109	17/24	17	24	CbFla	0	0	0	R.ELAVQSANDTNVK.V	ELAVQSANDTNVK	13	93	105	fully_tryptic	12	1	2
13653	13653	49.59	3839	13653	10458	1388.7	694.853	694.856	694.856	2	3	ITMS	35	1477530	13651	2	0	64850	63336	63332	85000	63332.13653.10458.2	1	1388.7	694.854	-2.7	-0.004	3.684	0.785	0.785	1050.4	0.00095	18/24	18	24	CbFla	0	0	0	R.ELAVQSANDTNVK.V	ELAVQSANDTNVK	13	93	105	fully_tryptic	12	1	2
13749	13749	49.86	3926	13749	10539	1388.7	694.853	694.856	694.856	2	3	ITMS	35	1195260	13747	2	0	64850	63336	63332	85000	63332.13749.10539.2	1	1388.7	694.854	-1.72	-0.002	3.81	0.819	0.819	1235.9	0.00081	19/24	19	24	CbFla	0	0	0	R.ELAVQSANDTNVK.V	ELAVQSANDTNVK	13	93	105	fully_tryptic	12	1	2
13863	13863	50.14	4036	13863	10639	1388.7	694.853	694.857	694.857	2	5	ITMS	35	1455470	13859	2	0	64850	63336	63332	85000	63332.13863.10639.2	1	1388.7	694.854	-1.68	-0.002	4.189	0.723	0.723	1875.2	0.00053	20/24	20	24	CbFla	0	0	0	R.ELAVQSANDTNVK.V	ELAVQSANDTNVK	13	93	105	fully_tryptic	12	1	2
13884	13884	50.19	4056	13884	10658	1388.7	694.853	694.849	694.849	2	2	ITMS	35	1407350	13883	2	0	64850	63336	63332	85000	63332.13884.10658.2	1	1388.7	694.854	-1.49	-0.002	3.745	0.741	0.741	1002.2	0.001	18/24	18	24	CbFla	0	0	0	R.ELAVQSANDTNVK.V	ELAVQSANDTNVK	13	93	105	fully_tryptic	12	1	2
13997	13997	50.43	4168	13997	10762	1388.7	694.853	694.857	694.857	2	2	ITMS	35	1427790	13996	2	0	64850	63336	63332	85000	63332.13997.10762.2	1	1388.7	694.854	-2.7	-0.004	4.101	0.768	0.768	1287.2	0.00078	19/24	19	24	CbFla	0	0	0	R.ELAVQSANDTNVK.V	ELAVQSANDTNVK	13	93	105	fully_tryptic	12	1	2
14209	14209	50.97	4371	14209	10949	1388.7	694.853	694.856	694.856	2	2	ITMS	35	1328730	14208	2	0	64850	63336	63332	85000	63332.14209.10949.2	1	1388.7	694.854	-2.63	-0.004	3.784	0.781	0.781	1183.6	0.00084	18/24	18	24	CbFla	0	0	0	R.ELAVQSANDTNVK.V	ELAVQSANDTNVK	13	93	105	fully_tryptic	12	1	2
14256	14256	51.08	4417	14256	10992	1388.7	694.851	694.847	694.847	2	2	ITMS	35	1511010	14255	2	0	64850	63336	63332	85000	63332.14256.10992.2	1	1388.7	694.854	-4.26	-0.006	3.382	0.79	0.79	892.1	0.00112	17/24	17	24	CbFla	0	0	0	R.ELAVQSANDTNVK.V	ELAVQSANDTNVK	13	93	105	fully_tryptic	12	1	2
14320	14320	51.22	4479	14320	11050	1388.7	694.853	694.856	694.856	2	2	ITMS	35	1607910	14319	2	0	64850	63336	63332	85000	63332.14320.11050.2	1	1388.7	694.854	-1.96	-0.003	3.694	0.813	0.813	1188.8	0.00084	18/24	18	24	CbFla	0	0	0	R.ELAVQSANDTNVK.V	ELAVQSANDTNVK	13	93	105	fully_tryptic	12	1	2
14427	14427	51.48	4584	14427	11146	1388.69	694.851	694.849	694.849	2	3	ITMS	35	1237830	14425	2	0	64850	63336	63332	85000	63332.14427.11146.2	1	1388.7	694.854	-5.14	-0.007	3.705	0.759	0.759	1188.1	0.00084	18/24	18	24	CbFla	0	0	0	R.ELAVQSANDTNVK.V	ELAVQSANDTNVK	13	93	105	fully_tryptic	12	1	2
14433	14433	51.5	4590	14433	11151	1388.7	694.853	694.857	694.857	2	3	ITMS	35	1294360	14431	2	0	64850	63336	63332	85000	63332.14433.11151.2	1	1388.7	694.854	-2.31	-0.003	3.55	0.814	0.814	1021.8	0.00098	18/24	18	24	CbFla	0	0	0	R.ELAVQSANDTNVK.V	ELAVQSANDTNVK	13	93	105	fully_tryptic	12	1	2
14538	14538	51.75	4690	14538	11245	1388.69	694.85	694.855	694.855	2	3	ITMS	35	1290050	14536	2	0	64850	63336	63332	85000	63332.14538.11245.2	1	1388.7	694.854	-6.57	-0.009	3.525	0.818	0.818	937.7	0.00107	17/24	17	24	CbFla	0	0	0	R.ELAVQSANDTNVK.V	ELAVQSANDTNVK	13	93	105	fully_tryptic	12	1	2
14648	14648	52.03	4793	14648	11342	1388.7	694.852	694.856	694.856	2	3	ITMS	35	987554	14646	2	0	64850	63336	63332	85000	63332.14648.11342.2	1	1388.7	694.854	-2.8	-0.004	4.117	0.764	0.764	1261	0.00079	19/24	19	24	CbFla	0	0	0	R.ELAVQSANDTNVK.V	ELAVQSANDTNVK	13	93	105	fully_tryptic	12	1	2
14747	14747	52.28	4885	14747	11428	1388.7	694.853	694.857	694.857	2	3	ITMS	35	1052870	14745	2	0	64850	63336	63332	85000	63332.14747.11428.2	1	1388.7	694.854	-2.17	-0.003	3.829	0.799	0.799	1108.2	0.0009	17/24	17	24	CbFla	0	0	0	R.ELAVQSANDTNVK.V	ELAVQSANDTNVK	13	93	105	fully_tryptic	12	1	2
14776	14776	52.35	4913	14776	11454	1388.69	694.851	694.849	694.849	2	2	ITMS	35	1268880	14775	2	0	64850	63336	63332	85000	63332.14776.11454.2	1	1388.7	694.854	-5.4	-0.008	3.741	0.788	0.788	1083.1	0.00092	18/24	18	24	CbFla	0	0	0	R.ELAVQSANDTNVK.V	ELAVQSANDTNVK	13	93	105	fully_tryptic	12	1	2
14869	14869	52.57	5002	14869	11538	1388.7	694.853	694.857	694.857	2	2	ITMS	35	1113610	14868	2	0	64850	63336	63332	85000	63332.14869.11538.2	1	1388.7	694.854	-1.4	-0.002	3.623	0.807	0.807	1180.7	0.00085	19/24	19	24	CbFla	0	0	0	R.ELAVQSANDTNVK.V	ELAVQSANDTNVK	13	93	105	fully_tryptic	12	1	2
14915	14915	52.69	5045	14915	11578	1388.69	694.85	694.849	694.849	2	3	ITMS	35	1082670	14913	2	0	64850	63336	63332	85000	63332.14915.11578.2	1	1388.7	694.854	-6.23	-0.009	3.817	0.803	0.803	1222.8	0.00082	18/24	18	24	CbFla	0	0	0	R.ELAVQSANDTNVK.V	ELAVQSANDTNVK	13	93	105	fully_tryptic	12	1	2
14976	14976	52.85	5103	14976	11632	1388.7	694.853	694.856	694.856	2	2	ITMS	35	1084370	14975	2	0	64850	63336	63332	85000	63332.14976.11632.2	1	1388.7	694.854	-2.11	-0.003	3.765	0.816	0.816	945.9	0.00106	18/24	18	24	CbFla	0	0	0	R.ELAVQSANDTNVK.V	ELAVQSANDTNVK	13	93	105	fully_tryptic	12	1	2
15086	15086	53.11	5210	15086	11730	1388.69	694.85	694.849	694.849	2	2	ITMS	35	933330	15085	2	0	64850	63336	63332	85000	63332.15086.11730.2	1	1388.7	694.854	-6.34	-0.009	4.052	0.78	0.78	1155.7	0.00087	19/24	19	24	CbFla	0	0	0	R.ELAVQSANDTNVK.V	ELAVQSANDTNVK	13	93	105	fully_tryptic	12	1	2
15100	15100	53.14	5225	15100	11743	1388.7	694.853	694.857	694.857	2	2	ITMS	35	1131470	15099	2	0	64850	63336	63332	85000	63332.15100.11743.2	1	1388.7	694.854	-1.71	-0.002	3.668	0.766	0.766	1099.4	0.00091	18/24	18	24	CbFla	0	0	0	R.ELAVQSANDTNVK.V	ELAVQSANDTNVK	13	93	105	fully_tryptic	12	1	2
15198	15198	53.36	5319	15198	11833	1388.69	694.85	694.849	694.849	2	2	ITMS	35	1145100	15197	2	0	64850	63336	63332	85000	63332.15198.11833.2	1	1388.7	694.854	-6.34	-0.009	3.658	0.791	0.791	1105.7	0.0009	18/24	18	24	CbFla	0	0	0	R.ELAVQSANDTNVK.V	ELAVQSANDTNVK	13	93	105	fully_tryptic	12	1	2
15311	15311	53.63	5427	15311	11935	1388.69	694.85	694.852	694.852	2	3	ITMS	35	1478610	15309	2	0	64850	63336	63332	85000	63332.15311.11935.2	1	1388.7	694.854	-6.19	-0.009	4.252	0.85	0.85	1178.5	0.00085	18/24	18	24	CbFla	0	0	0	R.ELAVQSANDTNVK.V	ELAVQSANDTNVK	13	93	105	fully_tryptic	12	1	2
15428	15428	53.88	5545	15428	12044	1388.69	694.85	694.846	694.846	2	3	ITMS	35	866615	15426	2	0	64850	63336	63332	85000	63332.15428.12044.2	1	1388.7	694.854	-5.89	-0.008	3.795	0.727	0.727	896.2	0.00112	17/24	17	24	CbFla	0	0	0	R.ELAVQSANDTNVK.V	ELAVQSANDTNVK	13	93	105	fully_tryptic	12	1	2
15470	15470	53.97	5587	15470	12083	1388.7	694.853	694.857	694.857	2	2	ITMS	35	1091420	15469	2	0	64850	63336	63332	85000	63332.15470.12083.2	1	1388.7	694.854	-2.55	-0.004	3.775	0.739	0.739	1215.7	0.00082	20/24	20	24	CbFla	0	0	0	R.ELAVQSANDTNVK.V	ELAVQSANDTNVK	13	93	105	fully_tryptic	12	1	2
15579	15579	54.2	5695	15579	12185	1388.69	694.85	694.846	694.846	2	3	ITMS	35	959849	15577	2	0	64850	63336	63332	85000	63332.15579.12185.2	1	1388.7	694.854	-6.2	-0.009	3.848	0.75	0.75	1311.5	0.00076	19/24	19	24	CbFla	0	0	0	R.ELAVQSANDTNVK.V	ELAVQSANDTNVK	13	93	105	fully_tryptic	12	1	2
15593	15593	54.23	5710	15593	12198	1388.7	694.853	694.857	694.857	2	2	ITMS	35	1047090	15592	2	0	64850	63336	63332	85000	63332.15593.12198.2	1	1388.7	694.854	-1.91	-0.003	3.695	0.783	0.783	1061.5	0.00094	18/24	18	24	CbFla	0	0	0	R.ELAVQSANDTNVK.V	ELAVQSANDTNVK	13	93	105	fully_tryptic	12	1	2
15692	15692	54.45	5810	15692	12290	1388.69	694.851	694.846	694.846	2	4	ITMS	35	886741	15689	2	0	64850	63336	63332	85000	63332.15692.12290.2	1	1388.7	694.854	-5.39	-0.007	3.925	0.8	0.8	1303.4	0.00077	19/24	19	24	CbFla	0	0	0	R.ELAVQSANDTNVK.V	ELAVQSANDTNVK	13	93	105	fully_tryptic	12	1	2
15815	15815	54.73	5930	15815	12402	1388.69	694.85	694.856	694.856	2	4	ITMS	35	868357	15812	2	0	64850	63336	63332	85000	63332.15815.12402.2	1	1388.7	694.854	-6.22	-0.009	3.564	0.761	0.761	1464	0.00068	20/24	20	24	CbFla	0	0	0	R.ELAVQSANDTNVK.V	ELAVQSANDTNVK	13	93	105	fully_tryptic	12	1	2
15826	15826	54.75	5940	15826	12412	1388.69	694.85	694.849	694.849	2	2	ITMS	35	842458	15825	2	0	64850	63336	63332	85000	63332.15826.12412.2	1	1388.7	694.854	-6.26	-0.009	3.749	0.815	0.815	868.9	0.00115	17/24	17	24	CbFla	0	0	0	R.ELAVQSANDTNVK.V	ELAVQSANDTNVK	13	93	105	fully_tryptic	12	1	2
15929	15929	54.99	6040	15929	12506	1388.7	694.853	694.857	694.857	2	4	ITMS	35	865317	15926	2	0	64850	63336	63332	85000	63332.15929.12506.2	1	1388.7	694.854	-1.43	-0.002	3.644	0.738	0.738	1223.1	0.00082	19/24	19	24	CbFla	0	0	0	R.ELAVQSANDTNVK.V	ELAVQSANDTNVK	13	93	105	fully_tryptic	12	1	2
15950	15950	55.04	6061	15950	12525	1388.69	694.85	694.85	694.85	2	5	ITMS	35	763444	15946	2	0	64850	63336	63332	85000	63332.15950.12525.2	1	1388.7	694.854	-6.12	-0.008	3.639	0.785	0.785	1225.2	0.00082	18/24	18	24	CbFla	0	0	0	R.ELAVQSANDTNVK.V	ELAVQSANDTNVK	13	93	105	fully_tryptic	12	1	2
16062	16062	55.31	6169	16062	12625	1388.7	694.852	694.856	694.856	2	5	ITMS	35	716660	16058	2	0	64850	63336	63332	85000	63332.16062.12625.2	1	1388.7	694.854	-2.81	-0.004	3.997	0.754	0.754	1373.9	0.00073	19/24	19	24	CbFla	0	0	0	R.ELAVQSANDTNVK.V	ELAVQSANDTNVK	13	93	105	fully_tryptic	12	1	2
16211	16211	55.65	6315	16211	12762	1388.7	694.853	694.857	694.857	2	2	ITMS	35	907188	16210	2	0	64850	63336	63332	85000	63332.16211.12762.2	1	1388.7	694.854	-2.17	-0.003	4.072	0.787	0.787	889	0.00112	17/24	17	24	CbFla	0	0	0	R.ELAVQSANDTNVK.V	ELAVQSANDTNVK	13	93	105	fully_tryptic	12	1	2
16265	16265	55.77	6368	16265	12812	1388.69	694.85	694.85	694.85	2	3	ITMS	35	666481	16263	2	0	64850	63336	63332	85000	63332.16265.12812.2	1	1388.7	694.854	-5.85	-0.008	3.976	0.828	0.828	919.4	0.00109	17/24	17	24	CbFla	0	0	0	R.ELAVQSANDTNVK.V	ELAVQSANDTNVK	13	93	105	fully_tryptic	12	1	2
16375	16375	56.01	6480	16375	12914	1388.7	694.851	694.853	694.853	2	3	ITMS	35	657368	16373	2	0	64850	63336	63332	85000	63332.16375.12914.2	1	1388.7	694.854	-4.26	-0.006	3.654	0.776	0.776	1100.4	0.00091	18/24	18	24	CbFla	0	0	0	R.ELAVQSANDTNVK.V	ELAVQSANDTNVK	13	93	105	fully_tryptic	12	1	2
16490	16490	56.25	6595	16490	13022	1388.69	694.85	694.852	694.852	2	4	ITMS	35	588031	16487	2	0	64850	63336	63332	85000	63332.16490.13022.2	1	1388.7	694.854	-6.5	-0.009	3.733	0.837	0.837	953	0.00105	17/24	17	24	CbFla	0	0	0	R.ELAVQSANDTNVK.V	ELAVQSANDTNVK	13	93	105	fully_tryptic	12	1	2
16609	16609	56.5	6713	16609	13134	1388.7	694.853	694.856	694.856	2	5	ITMS	35	518390	16605	2	0	64850	63336	63332	85000	63332.16609.13134.2	1	1388.7	694.854	-1.67	-0.002	3.899	0.779	0.779	984.9	0.00102	17/24	17	24	CbFla	0	0	0	R.ELAVQSANDTNVK.V	ELAVQSANDTNVK	13	93	105	fully_tryptic	12	1	2
16710	16710	56.75	6808	16710	13222	1388.71	694.859	694.864	694.864	2	5	ITMS	35	555749	16706	2	0	64850	63336	63332	85000	63332.16710.13222.2	1	1388.7	694.854	6.15	0.009	3.89	0.763	0.763	1431.1	0.0007	20/24	20	24	CbFla	0	0	0	R.ELAVQSANDTNVK.V	ELAVQSANDTNVK	13	93	105	fully_tryptic	12	1	2
16754	16754	56.86	6850	16754	13261	1388.7	694.854	695.359	695.359	2	7	ITMS	35	588042	16748	2	0	64850	63336	63332	85000	63332.16754.13261.2	1	1388.7	694.854	-1.22	-0.002	3.721	0.805	0.805	1007	0.00099	17/24	17	24	CbFla	0	0	0	R.ELAVQSANDTNVK.V	ELAVQSANDTNVK	13	93	105	fully_tryptic	12	1	2
16857	16857	57.12	6949	16857	13352	1388.7	694.853	694.856	694.856	2	5	ITMS	35	560463	16853	2	0	64850	63336	63332	85000	63332.16857.13352.2	1	1388.7	694.854	-1.68	-0.002	3.761	0.803	0.803	1175.4	0.00085	18/24	18	24	CbFla	0	0	0	R.ELAVQSANDTNVK.V	ELAVQSANDTNVK	13	93	105	fully_tryptic	12	1	2
17040	17040	57.52	7131	17040	13519	1388.7	694.854	694.859	694.859	2	4	ITMS	35	326910	17037	2	0	64850	63336	63332	85000	63332.17040.13519.2	1	1388.7	694.854	-0.41	-0.001	3.668	0.804	0.804	803.2	0.00125	16/24	16	24	CbFla	0	0	0	R.ELAVQSANDTNVK.V	ELAVQSANDTNVK	13	93	105	fully_tryptic	12	1	2
17141	17141	57.84	7218	17141	13598	1388.7	694.854	695.36	695.36	2	7	ITMS	35	443023	17135	2	0	64850	63336	63332	85000	63332.17141.13598.2	1	1388.7	694.854	-0.12	0	3.867	0.782	0.782	1349.7	0.00074	19/24	19	24	CbFla	0	0	0	R.ELAVQSANDTNVK.V	ELAVQSANDTNVK	13	93	105	fully_tryptic	12	1	2
17151	17151	57.87	7226	17151	13606	1388.7	694.854	694.858	694.858	2	6	ITMS	35	378698	17146	2	0	64850	63336	63332	85000	63332.17151.13606.2	1	1388.7	694.854	-0.34	0	3.717	0.768	0.768	1064.2	0.00094	19/24	19	24	CbFla	0	0	0	R.ELAVQSANDTNVK.V	ELAVQSANDTNVK	13	93	105	fully_tryptic	12	1	2
17230	17230	58.12	7294	17230	13667	1388.7	694.855	694.855	694.855	2	4	ITMS	35	513170	17227	2	0	64850	63336	63332	85000	63332.17230.13667.2	1	1388.7	694.854	0.09	0	4.031	0.76	0.76	1724.5	0.00058	20/24	20	24	CbFla	0	0	0	R.ELAVQSANDTNVK.V	ELAVQSANDTNVK	13	93	105	fully_tryptic	12	1	2
17299	17299	58.35	7352	17299	13720	1388.7	694.854	695.357	695.357	2	4	ITMS	35	575286	17296	2	0	64850	63336	63332	85000	63332.17299.13720.2	1	1388.7	694.854	-1.11	-0.002	4.851	0.731	0.731	1458.2	0.00069	20/24	20	24	CbFla	0	0	0	R.ELAVQSANDTNVK.V	ELAVQSANDTNVK	13	93	105	fully_tryptic	12	1	2
17318	17318	58.4	7369	17318	13736	1388.7	694.854	694.856	694.856	2	7	ITMS	35	519220	17312	2	0	64850	63336	63332	85000	63332.17318.13736.2	1	1388.7	694.854	-1.16	-0.002	3.998	0.774	0.774	1412	0.00071	18/24	18	24	CbFla	0	0	0	R.ELAVQSANDTNVK.V	ELAVQSANDTNVK	13	93	105	fully_tryptic	12	1	2
17465	17465	58.87	7495	17465	13851	1388.7	694.853	695.358	695.358	2	4	ITMS	35	698269	17462	2	0	64850	63336	63332	85000	63332.17465.13851.2	1	1388.7	694.854	-1.5	-0.002	3.497	0.807	0.807	1152.5	0.00087	17/24	17	24	CbFla	0	0	0	R.ELAVQSANDTNVK.V	ELAVQSANDTNVK	13	93	105	fully_tryptic	12	1	2
17475	17475	58.9	7504	17475	13860	1388.7	694.854	695.359	695.359	2	4	ITMS	35	636850	17472	2	0	64850	63336	63332	85000	63332.17475.13860.2	1	1388.7	694.854	-1.16	-0.002	3.728	0.716	0.716	752.4	0.00133	15/24	15	24	CbFla	0	0	0	R.ELAVQSANDTNVK.V	ELAVQSANDTNVK	13	93	105	fully_tryptic	12	1	2
17554	17554	59.14	7572	17554	13923	1388.7	694.854	695.358	695.358	2	4	ITMS	35	596982	17551	2	0	64850	63336	63332	85000	63332.17554.13923.2	1	1388.7	694.854	-0.48	-0.001	3.87	0.76	0.76	1079.2	0.00093	18/24	18	24	CbFla	0	0	0	R.ELAVQSANDTNVK.V	ELAVQSANDTNVK	13	93	105	fully_tryptic	12	1	2
17613	17613	59.33	7622	17613	13969	1388.7	694.854	695.359	695.359	2	3	ITMS	35	550810	17611	2	0	64850	63336	63332	85000	63332.17613.13969.2	1	1388.7	694.854	-0.64	-0.001	4.122	0.775	0.775	1306.4	0.00077	19/24	19	24	CbFla	0	0	0	R.ELAVQSANDTNVK.V	ELAVQSANDTNVK	13	93	105	fully_tryptic	12	1	2
17651	17651	59.42	7659	17651	14003	1388.7	694.854	694.849	694.849	2	3	ITMS	35	448333	17649	2	0	64850	63336	63332	85000	63332.17651.14003.2	1	1388.7	694.854	-0.81	-0.001	3.778	0.792	0.792	1150.3	0.00087	18/24	18	24	CbFla	0	0	0	R.ELAVQSANDTNVK.V	ELAVQSANDTNVK	13	93	105	fully_tryptic	12	1	2
17667	17667	59.45	7675	17667	14018	1388.7	694.854	694.858	694.858	2	4	ITMS	35	465769	17664	2	0	64850	63336	63332	85000	63332.17667.14018.2	1	1388.7	694.854	-0.64	-0.001	3.202	0.737	0.737	768.2	0.0013	15/24	15	24	CbFla	0	0	0	R.ELAVQSANDTNVK.V	ELAVQSANDTNVK	13	93	105	fully_tryptic	12	1	2
17765	17765	59.72	7765	17765	14100	1388.7	694.854	694.857	694.857	2	10	ITMS	35	459594	17756	2	0	64850	63336	63332	85000	63332.17765.14100.2	1	1388.7	694.854	-0.84	-0.001	3.916	0.795	0.795	1216.2	0.00082	19/24	19	24	CbFla	0	0	0	R.ELAVQSANDTNVK.V	ELAVQSANDTNVK	13	93	105	fully_tryptic	12	1	2
17859	17859	59.98	7852	17859	14180	1388.7	694.854	694.859	694.859	2	8	ITMS	35	599721	17852	2	0	64850	63336	63332	85000	63332.17859.14180.2	1	1388.7	694.854	-0.56	-0.001	3.851	0.829	0.829	1134.1	0.00088	18/24	18	24	CbFla	0	0	0	R.ELAVQSANDTNVK.V	ELAVQSANDTNVK	13	93	105	fully_tryptic	12	1	2
17956	17956	60.24	7943	17956	14263	1388.7	694.854	694.859	694.859	2	6	ITMS	35	641950	17951	2	0	64850	63336	63332	85000	63332.17956.14263.2	1	1388.7	694.854	-0.87	-0.001	3.817	0.71	0.71	1359.1	0.00074	19/24	19	24	CbFla	0	0	0	R.ELAVQSANDTNVK.V	ELAVQSANDTNVK	13	93	105	fully_tryptic	12	1	2
18061	18061	60.52	8043	18061	14354	1388.7	694.854	694.858	694.858	2	2	ITMS	35	528640	18060	2	0	64850	63336	63332	85000	63332.18061.14354.2	1	1388.7	694.854	-0.62	-0.001	4.128	0.799	0.799	1468.9	0.00068	20/24	20	24	CbFla	0	0	0	R.ELAVQSANDTNVK.V	ELAVQSANDTNVK	13	93	105	fully_tryptic	12	1	2
18077	18077	60.57	8056	18077	14367	1388.7	694.853	694.849	694.849	2	3	ITMS	35	453398	18075	2	0	64850	63336	63332	85000	63332.18077.14367.2	1	1388.7	694.854	-1.83	-0.003	3.837	0.763	0.763	1536.7	0.00065	20/24	20	24	CbFla	0	0	0	R.ELAVQSANDTNVK.V	ELAVQSANDTNVK	13	93	105	fully_tryptic	12	1	2
18168	18168	60.79	8144	18168	14448	1388.7	694.854	694.857	694.857	2	4	ITMS	35	468961	18165	2	0	64850	63336	63332	85000	63332.18168.14448.2	1	1388.7	694.854	-1.19	-0.002	4.063	0.788	0.788	1180.5	0.00085	18/24	18	24	CbFla	0	0	0	R.ELAVQSANDTNVK.V	ELAVQSANDTNVK	13	93	105	fully_tryptic	12	1	2
18388	18388	61.33	8352	18388	14643	1388.7	694.855	694.861	694.861	2	5	ITMS	35	373898	18384	2	0	64850	63336	63332	85000	63332.18388.14643.2	1	1388.7	694.854	0.5	0.001	4.09	0.767	0.767	1362.3	0.00073	19/24	19	24	CbFla	0	0	0	R.ELAVQSANDTNVK.V	ELAVQSANDTNVK	13	93	105	fully_tryptic	12	1	2
18509	18509	61.61	8472	18509	14754	1388.7	694.854	694.858	694.858	2	3	ITMS	35	385213	18507	2	0	64850	63336	63332	85000	63332.18509.14754.2	1	1388.7	694.854	-1.06	-0.001	3.551	0.817	0.817	1073.8	0.00093	18/24	18	24	CbFla	0	0	0	R.ELAVQSANDTNVK.V	ELAVQSANDTNVK	13	93	105	fully_tryptic	12	1	2
18632	18632	61.9	8595	18632	14866	1388.7	694.853	694.856	694.856	2	8	ITMS	35	421704	18625	2	0	64850	63336	63332	85000	63332.18632.14866.2	1	1388.7	694.854	-1.81	-0.003	3.934	0.742	0.742	1370.9	0.00073	20/24	20	24	CbFla	0	0	0	R.ELAVQSANDTNVK.V	ELAVQSANDTNVK	13	93	105	fully_tryptic	12	1	2
18732	18732	62.14	8692	18732	14955	1388.7	694.854	694.857	694.857	2	2	ITMS	35	437483	18731	2	0	64850	63336	63332	85000	63332.18732.14955.2	1	1388.7	694.854	-0.66	-0.001	3.525	0.825	0.825	894.7	0.00112	16/24	16	24	CbFla	0	0	0	R.ELAVQSANDTNVK.V	ELAVQSANDTNVK	13	93	105	fully_tryptic	12	1	2
18849	18849	62.41	8810	18849	15063	1388.7	694.854	694.857	694.857	2	3	ITMS	35	367202	18847	2	0	64850	63336	63332	85000	63332.18849.15063.2	1	1388.7	694.854	-1.28	-0.002	3.892	0.791	0.791	1622.9	0.00062	20/24	20	24	CbFla	0	0	0	R.ELAVQSANDTNVK.V	ELAVQSANDTNVK	13	93	105	fully_tryptic	12	1	2
18960	18960	62.66	8920	18960	15165	1388.7	694.854	694.857	694.857	2	2	ITMS	35	416296	18959	2	0	64850	63336	63332	85000	63332.18960.15165.2	1	1388.7	694.854	-1.2	-0.002	3.991	0.805	0.805	1343.7	0.00074	19/24	19	24	CbFla	0	0	0	R.ELAVQSANDTNVK.V	ELAVQSANDTNVK	13	93	105	fully_tryptic	12	1	2
19085	19085	62.93	9043	19085	15281	1388.7	694.852	694.852	694.852	2	5	ITMS	35	359626	19081	2	0	64850	63336	63332	85000	63332.19085.15281.2	1	1388.7	694.854	-3.94	-0.005	4.107	0.747	0.747	1519.4	0.00066	20/24	20	24	CbFla	0	0	0	R.ELAVQSANDTNVK.V	ELAVQSANDTNVK	13	93	105	fully_tryptic	12	1	2
19199	19199	63.17	9156	19199	15388	1388.7	694.854	694.857	694.857	2	3	ITMS	35	361208	19197	2	0	64850	63336	63332	85000	63332.19199.15388.2	1	1388.7	694.854	-1.17	-0.002	3.479	0.75	0.75	920.5	0.00109	17/24	17	24	CbFla	0	0	0	R.ELAVQSANDTNVK.V	ELAVQSANDTNVK	13	93	105	fully_tryptic	12	1	2
19309	19309	63.44	9263	19309	15487	1388.7	694.854	694.855	694.855	2	3	ITMS	35	346952	19307	2	0	64850	63336	63332	85000	63332.19309.15487.2	1	1388.7	694.854	-1.14	-0.002	3.61	0.763	0.763	1433.6	0.0007	20/24	20	24	CbFla	0	0	0	R.ELAVQSANDTNVK.V	ELAVQSANDTNVK	13	93	105	fully_tryptic	12	1	2
19423	19423	63.71	9375	19423	15590	1388.7	694.854	694.859	694.859	2	5	ITMS	35	322224	19419	2	0	64850	63336	63332	85000	63332.19423.15590.2	1	1388.7	694.854	-0.77	-0.001	3.543	0.833	0.833	679	0.00147	15/24	15	24	CbFla	0	0	0	R.ELAVQSANDTNVK.V	ELAVQSANDTNVK	13	93	105	fully_tryptic	12	1	2
19532	19532	63.97	9482	19532	15688	1388.7	694.854	694.856	694.856	2	5	ITMS	35	379276	19528	2	0	64850	63336	63332	85000	63332.19532.15688.2	1	1388.7	694.854	-1.35	-0.002	3.304	0.751	0.751	598.5	0.00167	14/24	14	24	CbFla	0	0	0	R.ELAVQSANDTNVK.V	ELAVQSANDTNVK	13	93	105	fully_tryptic	12	1	2
19711	19711	64.36	9661	19711	15855	1388.7	694.854	694.858	694.858	2	2	ITMS	35	394445	19710	2	0	64850	63336	63332	85000	63332.19711.15855.2	1	1388.7	694.854	-0.54	-0.001	3.561	0.765	0.765	989.3	0.00101	18/24	18	24	CbFla	0	0	0	R.ELAVQSANDTNVK.V	ELAVQSANDTNVK	13	93	105	fully_tryptic	12	1	2
19793	19793	64.54	9742	19793	15931	1388.7	694.851	694.85	694.85	2	4	ITMS	35	337406	19790	2	0	64850	63336	63332	85000	63332.19793.15931.2	1	1388.7	694.854	-4.71	-0.007	4.041	0.794	0.794	1280.9	0.00078	18/24	18	24	CbFla	0	0	0	R.ELAVQSANDTNVK.V	ELAVQSANDTNVK	13	93	105	fully_tryptic	12	1	2
19842	19842	64.64	9790	19842	15976	1388.7	694.854	694.858	694.858	2	5	ITMS	35	278137	19838	2	0	64850	63336	63332	85000	63332.19842.15976.2	1	1388.7	694.854	-0.58	-0.001	3.555	0.774	0.774	923	0.00108	17/24	17	24	CbFla	0	0	0	R.ELAVQSANDTNVK.V	ELAVQSANDTNVK	13	93	105	fully_tryptic	12	1	2
19963	19963	64.92	9909	19963	16087	1388.7	694.854	694.854	694.854	2	4	ITMS	35	285144	19960	2	0	64850	63336	63332	85000	63332.19963.16087.2	1	1388.7	694.854	-0.74	-0.001	3.303	0.839	0.839	989.1	0.00101	17/24	17	24	CbFla	0	0	0	R.ELAVQSANDTNVK.V	ELAVQSANDTNVK	13	93	105	fully_tryptic	12	1	2
20086	20086	65.18	10034	20086	16202	1388.7	694.854	695.36	695.36	2	4	ITMS	35	303444	20083	2	0	64850	63336	63332	85000	63332.20086.16202.2	1	1388.7	694.854	-1.03	-0.001	3.289	0.83	0.83	906.7	0.0011	17/24	17	24	CbFla	0	0	0	R.ELAVQSANDTNVK.V	ELAVQSANDTNVK	13	93	105	fully_tryptic	12	1	2
20098	20098	65.21	10045	20098	16213	1388.69	694.851	694.852	694.852	2	5	ITMS	35	303412	20094	2	0	64850	63336	63332	85000	63332.20098.16213.2	1	1388.7	694.854	-5.26	-0.007	4.151	0.773	0.773	1425.7	0.0007	19/24	19	24	CbFla	0	0	0	R.ELAVQSANDTNVK.V	ELAVQSANDTNVK	13	93	105	fully_tryptic	12	1	2
20281	20281	65.61	10230	20281	16383	1388.7	694.853	695.353	695.353	2	3	ITMS	35	312908	20279	2	0	64850	63336	63332	85000	63332.20281.16383.2	1	1388.7	694.854	-2.06	-0.003	3.273	0.746	0.746	774.3	0.00129	15/24	15	24	CbFla	0	0	0	R.ELAVQSANDTNVK.V	ELAVQSANDTNVK	13	93	105	fully_tryptic	12	1	2
20412	20412	65.91	10359	20412	16502	1388.69	694.849	694.858	694.858	2	5	ITMS	35	258173	20408	2	0	64850	63336	63332	85000	63332.20412.16502.2	1	1388.7	694.854	-7.58	-0.011	3.307	0.776	0.776	938.7	0.00107	17/24	17	24	CbFla	0	0	0	R.ELAVQSANDTNVK.V	ELAVQSANDTNVK	13	93	105	fully_tryptic	12	1	2
20434	20434	65.96	10380	20434	16522	1388.69	694.851	695.36	695.36	2	7	ITMS	35	324059	20428	2	0	64850	63336	63332	85000	63332.20434.16522.2	1	1388.7	694.854	-5.54	-0.008	4.105	0.771	0.771	1526.3	0.00066	20/24	20	24	CbFla	0	0	0	R.ELAVQSANDTNVK.V	ELAVQSANDTNVK	13	93	105	fully_tryptic	12	1	2
20554	20554	66.25	10493	20554	16629	1388.7	694.852	695.361	695.361	2	8	ITMS	35	231692	20547	2	0	64850	63336	63332	85000	63332.20554.16629.2	1	1388.7	694.854	-2.82	-0.004	3.944	0.777	0.777	1216	0.00082	18/24	18	24	CbFla	0	0	0	R.ELAVQSANDTNVK.V	ELAVQSANDTNVK	13	93	105	fully_tryptic	12	1	2
20584	20584	66.33	10520	20584	16654	1388.71	694.858	694.86	694.86	2	9	ITMS	35	201764	20576	2	0	64850	63336	63332	85000	63332.20584.16654.2	1	1388.7	694.854	5.11	0.007	3.377	0.786	0.786	1104.9	0.00091	18/24	18	24	CbFla	0	0	0	R.ELAVQSANDTNVK.V	ELAVQSANDTNVK	13	93	105	fully_tryptic	12	1	2
20655	20655	66.52	10585	20655	16715	1388.71	694.859	695.364	695.364	2	5	ITMS	35	243069	20651	2	0	64850	63336	63332	85000	63332.20655.16715.2	1	1388.7	694.854	6.52	0.009	3.839	0.756	0.756	1272.3	0.00079	19/24	19	24	CbFla	0	0	0	R.ELAVQSANDTNVK.V	ELAVQSANDTNVK	13	93	105	fully_tryptic	12	1	2
20707	20707	66.65	10635	20707	16761	1388.71	694.86	694.865	694.865	2	4	ITMS	35	201013	20704	2	0	64850	63336	63332	85000	63332.20707.16761.2	1	1388.7	694.854	7.47	0.01	3.867	0.732	0.732	1228.7	0.00081	18/24	18	24	CbFla	0	0	0	R.ELAVQSANDTNVK.V	ELAVQSANDTNVK	13	93	105	fully_tryptic	12	1	2
20770	20770	66.79	10698	20770	16818	1388.7	694.854	694.857	694.857	2	8	ITMS	35	206605	20763	2	0	64850	63336	63332	85000	63332.20770.16818.2	1	1388.7	694.854	-0.22	0	4.38	0.803	0.803	1388.3	0.00072	20/24	20	24	CbFla	0	0	0	R.ELAVQSANDTNVK.V	ELAVQSANDTNVK	13	93	105	fully_tryptic	12	1	2
20848	20848	66.97	10774	20848	16889	1388.7	694.854	695.358	695.358	2	5	ITMS	35	248455	20844	2	0	64850	63336	63332	85000	63332.20848.16889.2	1	1388.7	694.854	-0.99	-0.001	4.239	0.772	0.772	1618.5	0.00062	20/24	20	24	CbFla	0	0	0	R.ELAVQSANDTNVK.V	ELAVQSANDTNVK	13	93	105	fully_tryptic	12	1	2
20890	20890	67.06	10816	20890	16928	1388.7	694.853	694.857	694.857	2	7	ITMS	35	228340	20884	2	0	64850	63336	63332	85000	63332.20890.16928.2	1	1388.7	694.854	-2.67	-0.004	3.715	0.727	0.727	848.4	0.00118	16/24	16	24	CbFla	0	0	0	R.ELAVQSANDTNVK.V	ELAVQSANDTNVK	13	93	105	fully_tryptic	12	1	2
21018	21018	67.34	10946	21018	17048	1388.7	694.854	694.858	694.858	2	6	ITMS	35	246847	21013	2	0	64850	63336	63332	85000	63332.21018.17048.2	1	1388.7	694.854	-1.22	-0.002	3.59	0.744	0.744	1411.8	0.00071	19/24	19	24	CbFla	0	0	0	R.ELAVQSANDTNVK.V	ELAVQSANDTNVK	13	93	105	fully_tryptic	12	1	2
21136	21136	67.6	11065	21136	17158	1388.7	694.854	694.856	694.856	2	4	ITMS	35	233407	21133	2	0	64850	63336	63332	85000	63332.21136.17158.2	1	1388.7	694.854	-0.67	-0.001	3.863	0.759	0.759	876.9	0.00114	16/24	16	24	CbFla	0	0	0	R.ELAVQSANDTNVK.V	ELAVQSANDTNVK	13	93	105	fully_tryptic	12	1	2
21224	21224	67.78	11155	21224	17241	1388.7	694.854	694.865	694.865	2	9	ITMS	35	187165	21216	2	0	64850	63336	63332	85000	63332.21224.17241.2	1	1388.7	694.854	-0.22	0	3.764	0.767	0.767	1346.4	0.00074	19/24	19	24	CbFla	0	0	0	R.ELAVQSANDTNVK.V	ELAVQSANDTNVK	13	93	105	fully_tryptic	12	1	2
21248	21248	67.83	11179	21248	17263	1388.7	694.854	694.856	694.856	2	3	ITMS	35	204016	21246	2	0	64850	63336	63332	85000	63332.21248.17263.2	1	1388.7	694.854	-0.44	-0.001	4.105	0.746	0.746	1242.6	0.0008	19/24	19	24	CbFla	0	0	0	R.ELAVQSANDTNVK.V	ELAVQSANDTNVK	13	93	105	fully_tryptic	12	1	2
21378	21378	68.11	11310	21378	17385	1388.7	694.854	694.863	694.863	2	9	ITMS	35	222714	21370	2	0	64850	63336	63332	85000	63332.21378.17385.2	1	1388.7	694.854	-0.38	-0.001	3.852	0.794	0.794	1142.9	0.00087	17/24	17	24	CbFla	0	0	0	R.ELAVQSANDTNVK.V	ELAVQSANDTNVK	13	93	105	fully_tryptic	12	1	2
21453	21453	68.27	11384	21453	17455	1388.7	694.851	694.855	694.855	2	7	ITMS	35	216789	21447	2	0	64850	63336	63332	85000	63332.21453.17455.2	1	1388.7	694.854	-4.66	-0.006	3.476	0.8	0.8	1136.3	0.00088	18/24	18	24	CbFla	0	0	0	R.ELAVQSANDTNVK.V	ELAVQSANDTNVK	13	93	105	fully_tryptic	12	1	2
21565	21565	68.51	11497	21565	17560	1388.7	694.853	694.855	694.855	2	5	ITMS	35	238824	21561	2	0	64850	63336	63332	85000	63332.21565.17560.2	1	1388.7	694.854	-1.67	-0.002	4.052	0.752	0.752	814.9	0.00123	16/24	16	24	CbFla	0	0	0	R.ELAVQSANDTNVK.V	ELAVQSANDTNVK	13	93	105	fully_tryptic	12	1	2
21733	21733	68.86	11667	21733	17718	1388.71	694.857	695.862	695.862	2	10	ITMS	35	275252	21724	2	0	64850	63336	63332	85000	63332.21733.17718.2	1	1388.7	694.854	4.37	0.006	2.393	0.718	0.718	527.1	0.0019	2020-12-24	12	24	CbFla	0	0	0	R.ELAVQSANDTNVK.V	ELAVQSANDTNVK	13	93	105	fully_tryptic	12	1	2
21772	21772	68.95	11705	21772	17754	1388.7	694.853	695.36	695.36	2	8	ITMS	35	294749	21765	2	0	64850	63336	63332	85000	63332.21772.17754.2	1	1388.7	694.854	-1.43	-0.002	3.378	0.762	0.762	936.2	0.00107	15/24	15	24	CbFla	0	0	0	R.ELAVQSANDTNVK.V	ELAVQSANDTNVK	13	93	105	fully_tryptic	12	1	2
21785	21785	68.98	11717	21785	17766	1388.71	694.857	694.86	694.86	2	7	ITMS	35	210347	21779	2	0	64850	63336	63332	85000	63332.21785.17766.2	1	1388.7	694.854	4.37	0.006	2.54	0.804	0.804	580.2	0.00172	13/24	13	24	CbFla	0	0	0	R.ELAVQSANDTNVK.V	ELAVQSANDTNVK	13	93	105	fully_tryptic	12	1	2
21893	21893	69.22	11826	21893	17866	1388.7	694.855	695.36	695.36	2	9	ITMS	35	266505	21885	2	0	64850	63336	63332	85000	63332.21893.17866.2	1	1388.7	694.854	0.19	0	4.107	0.783	0.783	1365	0.00073	19/24	19	24	CbFla	0	0	0	R.ELAVQSANDTNVK.V	ELAVQSANDTNVK	13	93	105	fully_tryptic	12	1	2
22017	22017	69.5	11949	22017	17980	1388.7	694.853	695.356	695.356	2	9	ITMS	35	232856	22009	2	0	64850	63336	63332	85000	63332.22017.17980.2	1	1388.7	694.854	-2.59	-0.004	3.878	0.702	0.702	932.9	0.00107	16/24	16	24	CbFla	0	0	0	R.ELAVQSANDTNVK.V	ELAVQSANDTNVK	13	93	105	fully_tryptic	12	1	2
22086	22086	69.64	12018	22086	18045	1388.7	694.854	695.358	695.358	2	14	ITMS	35	263747	22073	2	0	64850	63336	63332	85000	63332.22086.18045.2	1	1388.7	694.854	-1.17	-0.002	3.239	0.717	0.717	670.7	0.00149	14/24	14	24	CbFla	0	0	0	R.ELAVQSANDTNVK.V	ELAVQSANDTNVK	13	93	105	fully_tryptic	12	1	2
22154	22154	69.79	12086	22154	18108	1388.7	694.854	695.358	695.358	2	3	ITMS	35	242767	22152	2	0	64850	63336	63332	85000	63332.22154.18108.2	1	1388.7	694.854	-0.6	-0.001	3.63	0.749	0.749	1317.8	0.00076	18/24	18	24	CbFla	0	0	0	R.ELAVQSANDTNVK.V	ELAVQSANDTNVK	13	93	105	fully_tryptic	12	1	2
22249	22249	69.99	12182	22249	18198	1388.7	694.854	695.359	695.359	2	14	ITMS	35	257396	22236	2	0	64850	63336	63332	85000	63332.22249.18198.2	1	1388.7	694.854	-0.89	-0.001	3.317	0.729	0.729	715.1	0.0014	15/24	15	24	CbFla	0	0	0	R.ELAVQSANDTNVK.V	ELAVQSANDTNVK	13	93	105	fully_tryptic	12	1	2
22409	22409	70.34	12342	22409	18345	1388.7	694.854	694.857	694.857	2	4	ITMS	35	217827	22406	2	0	64850	63336	63332	85000	63332.22409.18345.2	1	1388.7	694.854	-0.39	-0.001	3.225	0.684	0.684	746.7	0.00134	15/24	15	24	CbFla	0	0	0	R.ELAVQSANDTNVK.V	ELAVQSANDTNVK	13	93	105	fully_tryptic	12	1	2
22527	22527	70.59	12462	22527	18456	1388.7	694.854	695.357	695.357	2	14	ITMS	35	224901	22514	2	0	64850	63336	63332	85000	63332.22527.18456.2	1	1388.7	694.854	-0.52	-0.001	3.649	0.697	0.697	919	0.00109	16/24	16	24	CbFla	0	0	0	R.ELAVQSANDTNVK.V	ELAVQSANDTNVK	13	93	105	fully_tryptic	12	1	2
22583	22583	70.7	12518	22583	18509	1388.7	694.854	695.36	695.36	2	13	ITMS	35	208116	22571	2	0	64850	63336	63332	85000	63332.22583.18509.2	1	1388.7	694.854	-0.44	-0.001	3.961	0.758	0.758	1039.4	0.00096	16/24	16	24	CbFla	0	0	0	R.ELAVQSANDTNVK.V	ELAVQSANDTNVK	13	93	105	fully_tryptic	12	1	2
22713	22713	70.97	12650	22713	18632	1388.7	694.853	695.36	695.36	2	13	ITMS	35	284480	22701	2	0	64850	63336	63332	85000	63332.22713.18632.2	1	1388.7	694.854	-1.38	-0.002	3.313	0.633	0.633	854.3	0.00117	17/24	17	24	CbFla	0	0	0	R.ELAVQSANDTNVK.V	ELAVQSANDTNVK	13	93	105	fully_tryptic	12	1	2
22752	22752	71.05	12689	22752	18669	1388.7	694.853	694.856	694.856	2	19	ITMS	35	225930	22734	2	0	64850	63336	63332	85000	63332.22752.18669.2	1	1388.7	694.854	-1.39	-0.002	2.659	0.703	0.703	543.5	0.00184	14/24	14	24	CbFla	0	0	0	R.ELAVQSANDTNVK.V	ELAVQSANDTNVK	13	93	105	fully_tryptic	12	1	2
23076	23076	71.85	12997	23076	18954	1388.7	694.853	694.854	694.854	2	3	ITMS	35	172114	23074	2	0	64850	63336	63332	85000	63332.23076.18954.2	1	1388.7	694.854	-2.1	-0.003	3.196	0.709	0.709	367.9	0.00272	13/24	13	24	CbFla	0	0	0	R.ELAVQSANDTNVK.V	ELAVQSANDTNVK	13	93	105	fully_tryptic	12	1	2
23204	23204	72.22	13114	23204	19060	1388.7	694.853	694.856	694.856	2	8	ITMS	35	146325	23197	2	0	64850	63336	63332	85000	63332.23204.19060.2	1	1388.7	694.854	-1.37	-0.002	3.388	0.77	0.77	799.6	0.00125	16/24	16	24	CbFla	0	0	0	R.ELAVQSANDTNVK.V	ELAVQSANDTNVK	13	93	105	fully_tryptic	12	1	2
23250	23250	72.33	13158	23250	19101	1388.7	694.855	695.359	695.359	2	11	ITMS	35	172180	23240	2	0	64850	63336	63332	85000	63332.23250.19101.2	1	1388.7	694.854	0.92	0.001	3.778	0.672	0.672	916.7	0.00109	16/24	16	24	CbFla	0	0	0	R.ELAVQSANDTNVK.V	ELAVQSANDTNVK	13	93	105	fully_tryptic	12	1	2
23505	23505	72.93	13409	23505	19332	1388.7	694.855	694.859	694.859	2	7	ITMS	35	249114	23499	2	0	64850	63336	63332	85000	63332.23505.19332.2	1	1388.7	694.854	0.4	0.001	2.999	0.754	0.754	997.2	0.001	16/24	16	24	CbFla	0	0	0	R.ELAVQSANDTNVK.V	ELAVQSANDTNVK	13	93	105	fully_tryptic	12	1	2
23628	23628	73.23	13525	23628	19441	1388.7	694.854	695.359	695.359	2	9	ITMS	35	164586	23620	2	0	64850	63336	63332	85000	63332.23628.19441.2	1	1388.7	694.854	-1.06	-0.001	3.744	0.744	0.744	1478	0.00068	19/24	19	24	CbFla	0	0	0	R.ELAVQSANDTNVK.V	ELAVQSANDTNVK	13	93	105	fully_tryptic	12	1	2
24118	24118	74.34	14014	24118	19892	1388.7	694.854	694.861	694.861	2	7	ITMS	35	189442	24112	2	0	64850	63336	63332	85000	63332.24118.19892.2	1	1388.7	694.854	0.01	0	3.116	0.689	0.689	868	0.00115	15/24	15	24	CbFla	0	0	0	R.ELAVQSANDTNVK.V	ELAVQSANDTNVK	13	93	105	fully_tryptic	12	1	2
24130	24130	74.37	14026	24130	19903	1388.7	694.854	695.359	695.359	2	11	ITMS	35	191889	24120	2	0	64850	63336	63332	85000	63332.24130.19903.2	1	1388.7	694.854	-0.55	-0.001	3.288	0.77	0.77	772	0.0013	15/24	15	24	CbFla	0	0	0	R.ELAVQSANDTNVK.V	ELAVQSANDTNVK	13	93	105	fully_tryptic	12	1	2
24287	24287	74.73	14182	24287	20047	1388.7	694.855	694.858	694.858	2	10	ITMS	35	151469	24278	2	0	64850	63336	63332	85000	63332.24287.20047.2	1	1388.7	694.854	0.09	0	3.706	0.735	0.735	1235.2	0.00081	18/24	18	24	CbFla	0	0	0	R.ELAVQSANDTNVK.V	ELAVQSANDTNVK	13	93	105	fully_tryptic	12	1	2
24372	24372	74.9	14268	24372	20127	1388.7	694.854	695.358	695.358	2	15	ITMS	35	183077	24358	2	0	64850	63336	63332	85000	63332.24372.20127.2	1	1388.7	694.854	0.07	0	3.299	0.711	0.711	899.7	0.00111	16/24	16	24	CbFla	0	0	0	R.ELAVQSANDTNVK.V	ELAVQSANDTNVK	13	93	105	fully_tryptic	12	1	2
24411	24411	74.98	14308	24411	20164	1388.7	694.853	694.857	694.857	2	17	ITMS	35	165972	24395	2	0	64850	63336	63332	85000	63332.24411.20164.2	1	1388.7	694.854	-1.39	-0.002	3.152	0.757	0.757	869.7	0.00115	15/24	15	24	CbFla	0	0	0	R.ELAVQSANDTNVK.V	ELAVQSANDTNVK	13	93	105	fully_tryptic	12	1	2
25155	25155	76.67	15046	25155	20847	1388.7	694.853	694.856	694.856	2	14	ITMS	35	150035	25142	2	0	64850	63336	63332	85000	63332.25155.20847.2	1	1388.7	694.854	-2.3	-0.003	3.181	0.662	0.662	429.1	0.00233	2020-12-24	12	24	CbFla	0	0	0	R.ELAVQSANDTNVK.V	ELAVQSANDTNVK	13	93	105	fully_tryptic	12	1	2
26699	26699	80.42	16543	26699	22224	1388.7	694.854	694.854	694.854	2	13	ITMS	35	93070.6	26687	2	0	64850	63336	63332	85000	63332.26699.22224.2	1	1388.7	694.854	-1.15	-0.002	2.799	0.75	0.75	298.8	0.00335	2020-12-24	12	24	CbFla	0	0	0	R.ELAVQSANDTNVK.V	ELAVQSANDTNVK	13	93	105	fully_tryptic	12	1	2
43366	43366	119.18	33018	43366	37480	1388.7	694.855	695.354	695.354	2	12	ITMS	35	11282.7	43355	2	0	64850	63336	63332	85000	63332.43366.37480.2	1	1388.7	694.854	0.43	0.001	2.266	0.692	0.692	275.5	0.00363	2020-12-24	12	24	CbFla	0	0	0	R.ELAVQSANDTNVK.V	ELAVQSANDTNVK	13	93	105	fully_tryptic	12	1	2
23344	23344	72.55	13251	23344	19187	2283.17	571.549	571.553	571.553	4	3	ITMS	35	2427440	23342	2	0	64850	63336	63332	85000	63332.23344.19187.4	1	2283.17	571.548	2.3	0.005	3.287	0.667	0.667	763.1	0.00131	34/108	34	108	CbFla	0	0	0	K.VDRDNLQKEVAELQNEINR.I	VDRDNLQKEVAELQNEINR	19	106	124	fully_tryptic	18	1	4
23345	23345	72.55	13252	23345	19188	2283.16	761.724	762.058	762.058	3	4	ITMS	35	1821340	23342	2	0	64850	63336	63332	85000	63332.23345.19188.3	1	2283.17	761.728	-4.91	-0.011	5.973	0.716	0.716	2489.3	0.0004	35/72	35	72	CbFla	0	0	0	K.VDRDNLQKEVAELQNEINR.I	VDRDNLQKEVAELQNEINR	19	106	124	fully_tryptic	18	1	4
23403	23403	72.68	13310	23403	19241	2283.17	761.727	762.402	762.402	3	7	ITMS	35	390332	23397	2	0	64850	63336	63332	85000	63332.23403.19241.3	1	2283.17	761.728	-0.38	-0.001	4.542	0.683	0.683	1881.8	0.00053	30/72	30	72	CbFla	0	0	0	K.VDRDNLQKEVAELQNEINR.I	VDRDNLQKEVAELQNEINR	19	106	124	fully_tryptic	18	1	4
183	183	6.38	34	183	34	987.523	494.265	494.766	494.766	2	2	ITMS	35	3972.7	182	2	0	64850	63336	63332	85000	63332.0183.0034.2	1	987.522	494.265	1.21	0.001	1.436	0.518	0.518	199	0.00503	2020-08-14	8	14	CbFla	0	0	0	K.VDRDNLQK.E	VDRDNLQK	8	106	113	fully_tryptic	7	1	3
185	185	6.39	35	185	35	987.522	494.265	494.264	494.264	2	2	ITMS	35	4040.7	184	2	0	64850	63336	63332	85000	63332.0185.0035.2	1	987.522	494.265	0.62	0.001	1.351	0.247	0.247	177.4	0.00564	2020-08-14	8	14	CbFla	0	0	0	K.VDRDNLQK.E	VDRDNLQK	8	106	113	fully_tryptic	7	1	3
226	226	6.66	47	226	47	987.522	494.265	494.266	494.266	2	2	ITMS	35	5333	225	2	0	64850	63336	63332	85000	63332.0226.0047.2	1	987.522	494.265	0.59	0.001	1.714	0.56	0.56	245.1	0.00408	2020-09-14	9	14	CbFla	0	0	0	K.VDRDNLQK.E	VDRDNLQK	8	106	113	fully_tryptic	7	1	3
240	240	6.75	52	240	52	987.522	494.265	494.767	494.767	2	2	ITMS	35	6582.3	239	2	0	64850	63336	63332	85000	63332.0240.0052.2	1	987.522	494.265	0.58	0.001	2.305	0.322	0.322	431.2	0.00232	2020-10-14	10	14	CbFla	0	0	0	K.VDRDNLQK.E	VDRDNLQK	8	106	113	fully_tryptic	7	1	3
269	269	6.93	61	269	61	987.523	494.265	494.265	494.265	2	2	ITMS	35	7136.1	268	2	0	64850	63336	63332	85000	63332.0269.0061.2	1	987.522	494.265	0.77	0.001	1.545	0.32	0.32	280.5	0.00357	2020-08-14	8	14	CbFla	0	0	0	K.VDRDNLQK.E	VDRDNLQK	8	106	113	fully_tryptic	7	1	3
311	311	7.18	75	311	75	987.522	494.265	494.265	494.265	2	2	ITMS	35	8036.3	310	2	0	64850	63336	63332	85000	63332.0311.0075.2	1	987.522	494.265	0.14	0	2.002	0.532	0.532	376.1	0.00266	2020-09-14	9	14	CbFla	0	0	0	K.VDRDNLQK.E	VDRDNLQK	8	106	113	fully_tryptic	7	1	3
327	327	7.29	81	327	81	987.522	494.265	494.773	494.773	2	3	ITMS	35	8858.9	325	2	0	64850	63336	63332	85000	63332.0327.0081.2	1	987.522	494.265	0.44	0	2.225	0.478	0.478	509.6	0.00196	2020-11-14	11	14	CbFla	0	0	0	K.VDRDNLQK.E	VDRDNLQK	8	106	113	fully_tryptic	7	1	3
332	332	7.32	84	332	84	987.522	494.265	494.773	494.773	2	3	ITMS	35	8907.1	330	2	0	64850	63336	63332	85000	63332.0332.0084.2	1	987.522	494.265	0.34	0	1.921	0.473	0.473	636	0.00157	2020-11-14	11	14	CbFla	0	0	0	K.VDRDNLQK.E	VDRDNLQK	8	106	113	fully_tryptic	7	1	3
357	357	7.45	97	357	97	987.522	494.264	494.264	494.264	2	2	ITMS	35	9443.6	356	2	0	64850	63336	63332	85000	63332.0357.0097.2	1	987.522	494.265	-0.24	0	2.085	0.582	0.582	289	0.00346	2020-09-14	9	14	CbFla	0	0	0	K.VDRDNLQK.E	VDRDNLQK	8	106	113	fully_tryptic	7	1	3
378	378	7.58	106	378	106	987.522	494.264	494.273	494.273	2	2	ITMS	35	11742.4	377	2	0	64850	63336	63332	85000	63332.0378.0106.2	1	987.522	494.265	-0.1	0	2.345	0.539	0.539	704.9	0.00142	2020-12-14	12	14	CbFla	0	0	0	K.VDRDNLQK.E	VDRDNLQK	8	106	113	fully_tryptic	7	1	3
401	401	7.71	118	401	118	987.522	494.264	494.265	494.265	2	3	ITMS	35	12440	399	2	0	64850	63336	63332	85000	63332.0401.0118.2	1	987.522	494.265	-0.08	0	2.306	0.554	0.554	679	0.00147	2020-11-14	11	14	CbFla	0	0	0	K.VDRDNLQK.E	VDRDNLQK	8	106	113	fully_tryptic	7	1	3
426	426	7.86	130	426	130	987.522	494.265	494.272	494.272	2	2	ITMS	35	17577.7	425	2	0	64850	63336	63332	85000	63332.0426.0130.2	1	987.522	494.265	0.42	0	2.072	0.486	0.486	459.1	0.00218	2020-10-14	10	14	CbFla	0	0	0	K.VDRDNLQK.E	VDRDNLQK	8	106	113	fully_tryptic	7	1	3
452	452	8	145	452	145	987.522	494.265	494.265	494.265	2	3	ITMS	35	21902.4	450	2	0	64850	63336	63332	85000	63332.0452.0145.2	1	987.522	494.265	0.3	0	2.069	0.445	0.445	472.1	0.00212	2020-09-14	9	14	CbFla	0	0	0	K.VDRDNLQK.E	VDRDNLQK	8	106	113	fully_tryptic	7	1	3
502	502	8.25	175	502	175	987.522	494.265	494.268	494.268	2	2	ITMS	35	45701.9	501	2	0	64850	63336	63332	85000	63332.0502.0175.2	1	987.522	494.265	0.25	0	2.212	0.364	0.364	547.4	0.00183	2020-10-14	10	14	CbFla	0	0	0	K.VDRDNLQK.E	VDRDNLQK	8	106	113	fully_tryptic	7	1	3
553	553	8.51	204	553	204	987.522	494.265	494.265	494.265	2	2	ITMS	35	55075.8	552	2	0	64850	63336	63332	85000	63332.0553.0204.2	1	987.522	494.265	0.09	0	2.643	0.471	0.471	555.5	0.0018	2020-10-14	10	14	CbFla	0	0	0	K.VDRDNLQK.E	VDRDNLQK	8	106	113	fully_tryptic	7	1	3
560	560	8.55	208	560	208	987.522	494.265	494.27	494.27	2	2	ITMS	35	60253.6	559	2	0	64850	63336	63332	85000	63332.0560.0208.2	1	987.522	494.265	0.15	0	2.551	0.646	0.646	894.6	0.00112	13/14	13	14	CbFla	0	0	0	K.VDRDNLQK.E	VDRDNLQK	8	106	113	fully_tryptic	7	1	3
622	622	8.77	255	622	255	987.522	494.265	494.265	494.265	2	2	ITMS	35	108097	621	2	0	64850	63336	63332	85000	63332.0622.0255.2	1	987.522	494.265	0.25	0	2.243	0.514	0.514	589.6	0.0017	2020-10-14	10	14	CbFla	0	0	0	K.VDRDNLQK.E	VDRDNLQK	8	106	113	fully_tryptic	7	1	3
696	696	9.04	308	696	308	987.522	494.265	494.265	494.265	2	2	ITMS	35	211642	695	2	0	64850	63336	63332	85000	63332.0696.0308.2	1	987.522	494.265	-0.01	0	2.352	0.504	0.504	600.9	0.00166	2020-10-14	10	14	CbFla	0	0	0	K.VDRDNLQK.E	VDRDNLQK	8	106	113	fully_tryptic	7	1	3
762	762	9.3	354	762	354	987.522	494.264	494.264	494.264	2	2	ITMS	35	366338	761	2	0	64850	63336	63332	85000	63332.0762.0354.2	1	987.522	494.265	-0.1	0	2.15	0.515	0.515	611.4	0.00164	2020-11-14	11	14	CbFla	0	0	0	K.VDRDNLQK.E	VDRDNLQK	8	106	113	fully_tryptic	7	1	3
836	836	9.56	409	836	409	987.522	494.265	494.265	494.265	2	2	ITMS	35	479103	835	2	0	64850	63336	63332	85000	63332.0836.0409.2	1	987.522	494.265	0.09	0	2.304	0.47	0.47	541.5	0.00185	2020-10-14	10	14	CbFla	0	0	0	K.VDRDNLQK.E	VDRDNLQK	8	106	113	fully_tryptic	7	1	3
909	909	9.82	461	909	461	987.522	494.265	494.264	494.264	2	2	ITMS	35	557613	908	2	0	64850	63336	63332	85000	63332.0909.0461.2	1	987.522	494.265	-0.01	0	2.515	0.57	0.57	910.9	0.0011	2020-12-14	12	14	CbFla	0	0	0	K.VDRDNLQK.E	VDRDNLQK	8	106	113	fully_tryptic	7	1	3
917	917	9.85	467	917	467	987.522	494.265	494.271	494.271	2	2	ITMS	35	735887	916	2	0	64850	63336	63332	85000	63332.0917.0467.2	1	987.522	494.265	0.11	0	2.545	0.579	0.579	955.4	0.00105	13/14	13	14	CbFla	0	0	0	K.VDRDNLQK.E	VDRDNLQK	8	106	113	fully_tryptic	7	1	3
983	983	10.11	511	983	511	987.522	494.265	494.268	494.268	2	2	ITMS	35	713363	982	2	0	64850	63336	63332	85000	63332.0983.0511.2	1	987.522	494.265	0.02	0	2.281	0.512	0.512	592.5	0.00169	2020-11-14	11	14	CbFla	0	0	0	K.VDRDNLQK.E	VDRDNLQK	8	106	113	fully_tryptic	7	1	3
1057	1057	10.36	1037	1057	565	987.522	494.264	494.268	494.268	2	2	ITMS	35	1107550	1056	2	0	64850	63336	63332	85000	63332.1057.0565.2	1	987.522	494.265	-0.06	0	2.322	0.556	0.556	708.3	0.00141	2020-12-14	12	14	CbFla	0	0	0	K.VDRDNLQK.E	VDRDNLQK	8	106	113	fully_tryptic	7	1	3
1133	1133	10.62	1755	1133	621	987.522	494.264	494.267	494.267	2	2	ITMS	35	884328	1132	2	0	64850	63336	63332	85000	63332.1133.0621.2	1	987.522	494.265	-0.09	0	2.005	0.423	0.423	421.9	0.00237	2020-08-14	8	14	CbFla	0	0	0	K.VDRDNLQK.E	VDRDNLQK	8	106	113	fully_tryptic	7	1	3
1141	1141	10.66	1818	1141	625	987.522	494.265	494.261	494.261	2	2	ITMS	35	1062370	1140	2	0	64850	63336	63332	85000	63332.1141.0625.2	1	987.522	494.265	0.13	0	2.34	0.588	0.588	685.5	0.00146	2020-11-14	11	14	CbFla	0	0	0	K.VDRDNLQK.E	VDRDNLQK	8	106	113	fully_tryptic	7	1	3
1206	1206	10.88	2387	1206	673	987.522	494.264	494.268	494.268	2	2	ITMS	35	1417480	1205	2	0	64850	63336	63332	85000	63332.1206.0673.2	1	987.522	494.265	-0.11	0	2.453	0.574	0.574	698.2	0.00143	2020-12-14	12	14	CbFla	0	0	0	K.VDRDNLQK.E	VDRDNLQK	8	106	113	fully_tryptic	7	1	3
1219	1219	10.92	2510	1219	682	987.522	494.264	494.261	494.261	2	2	ITMS	35	1291530	1218	2	0	64850	63336	63332	85000	63332.1219.0682.2	1	987.522	494.265	-0.09	0	2.22	0.527	0.527	598	0.00167	2020-10-14	10	14	CbFla	0	0	0	K.VDRDNLQK.E	VDRDNLQK	8	106	113	fully_tryptic	7	1	3
1278	1278	11.13	3042	1278	724	987.522	494.265	494.267	494.267	2	2	ITMS	35	1641730	1277	2	0	64850	63336	63332	85000	63332.1278.0724.2	1	987.522	494.265	0.1	0	2.249	0.445	0.445	515.6	0.00194	2020-10-14	10	14	CbFla	0	0	0	K.VDRDNLQK.E	VDRDNLQK	8	106	113	fully_tryptic	7	1	3
1334	1334	11.31	3544	1334	766	987.522	494.264	494.261	494.261	2	3	ITMS	35	1383820	1332	2	0	64850	63336	63332	85000	63332.1334.0766.2	1	987.522	494.265	-0.19	0	2.386	0.608	0.608	691.5	0.00145	2020-12-14	12	14	CbFla	0	0	0	K.VDRDNLQK.E	VDRDNLQK	8	106	113	fully_tryptic	7	1	3
1363	1363	11.39	3818	1363	790	987.522	494.264	494.268	494.268	2	2	ITMS	35	991070	1362	2	0	64850	63336	63332	85000	63332.1363.0790.2	1	987.522	494.265	-0.27	0	2.32	0.519	0.519	774.4	0.00129	2020-12-14	12	14	CbFla	0	0	0	K.VDRDNLQK.E	VDRDNLQK	8	106	113	fully_tryptic	7	1	3
1445	1445	11.65	4605	1445	852	987.522	494.265	494.265	494.265	2	2	ITMS	35	1958530	1444	2	0	64850	63336	63332	85000	63332.1445.0852.2	1	987.522	494.265	-0.02	0	2.356	0.493	0.493	757.5	0.00132	2020-11-14	11	14	CbFla	0	0	0	K.VDRDNLQK.E	VDRDNLQK	8	106	113	fully_tryptic	7	1	3
1529	1529	12.01	5406	1529	903	987.522	494.265	494.268	494.268	2	2	ITMS	35	2215530	1528	2	0	64850	63336	63332	85000	63332.1529.0903.2	1	987.522	494.265	0.35	0	2.237	0.517	0.517	544.3	0.00184	2020-10-14	10	14	CbFla	0	0	0	K.VDRDNLQK.E	VDRDNLQK	8	106	113	fully_tryptic	7	1	3
1600	1600	12.27	6108	1600	952	987.522	494.265	494.267	494.267	2	2	ITMS	35	2289980	1599	2	0	64850	63336	63332	85000	63332.1600.0952.2	1	987.522	494.265	0.09	0	2.23	0.409	0.409	546.3	0.00183	2020-10-14	10	14	CbFla	0	0	0	K.VDRDNLQK.E	VDRDNLQK	8	106	113	fully_tryptic	7	1	3
1665	1665	12.53	6752	1665	994	987.522	494.264	494.267	494.267	2	2	ITMS	35	1504410	1664	2	0	64850	63336	63332	85000	63332.1665.0994.2	1	987.522	494.265	-0.1	0	1.89	0.549	0.549	610.6	0.00164	2020-11-14	11	14	CbFla	0	0	0	K.VDRDNLQK.E	VDRDNLQK	8	106	113	fully_tryptic	7	1	3
1748	1748	12.8	7508	1748	1057	987.522	494.264	494.267	494.267	2	2	ITMS	35	1722530	1747	2	0	64850	63336	63332	85000	63332.1748.1057.2	1	987.522	494.265	-0.14	0	2.337	0.448	0.448	569.9	0.00175	2020-10-14	10	14	CbFla	0	0	0	K.VDRDNLQK.E	VDRDNLQK	8	106	113	fully_tryptic	7	1	3
1824	1824	13.05	8213	1824	1113	987.522	494.264	494.268	494.268	2	2	ITMS	35	1209130	1823	2	0	64850	63336	63332	85000	63332.1824.1113.2	1	987.522	494.265	-0.21	0	2.212	0.394	0.394	550.3	0.00182	2020-10-14	10	14	CbFla	0	0	0	K.VDRDNLQK.E	VDRDNLQK	8	106	113	fully_tryptic	7	1	3
1902	1902	13.31	8979	1902	1171	987.522	494.264	494.264	494.264	2	2	ITMS	35	1415770	1901	2	0	64850	63336	63332	85000	63332.1902.1171.2	1	987.522	494.265	-0.24	0	2.226	0.463	0.463	484.4	0.00206	2020-09-14	9	14	CbFla	0	0	0	K.VDRDNLQK.E	VDRDNLQK	8	106	113	fully_tryptic	7	1	3
1971	1971	13.57	9660	1971	1218	987.521	494.264	494.264	494.264	2	2	ITMS	35	1248360	1970	2	0	64850	63336	63332	85000	63332.1971.1218.2	1	987.522	494.265	-0.32	0	2.63	0.594	0.594	630.2	0.00159	2020-11-14	11	14	CbFla	0	0	0	K.VDRDNLQK.E	VDRDNLQK	8	106	113	fully_tryptic	7	1	3
2047	2047	13.84	10415	2047	1273	987.522	494.264	494.267	494.267	2	2	ITMS	35	1254640	2046	2	0	64850	63336	63332	85000	63332.2047.1273.2	1	987.522	494.265	-0.17	0	2.435	0.517	0.517	763.4	0.00131	2020-12-14	12	14	CbFla	0	0	0	K.VDRDNLQK.E	VDRDNLQK	8	106	113	fully_tryptic	7	1	3
2122	2122	14.1	11150	2122	1326	987.522	494.264	494.264	494.264	2	2	ITMS	35	2074940	2121	2	0	64850	63336	63332	85000	63332.2122.1326.2	1	987.522	494.265	-0.15	0	2.28	0.562	0.562	478.9	0.00209	2020-10-14	10	14	CbFla	0	0	0	K.VDRDNLQK.E	VDRDNLQK	8	106	113	fully_tryptic	7	1	3
2192	2192	14.37	11851	2192	1374	987.522	494.265	494.264	494.264	2	2	ITMS	35	2284770	2191	2	0	64850	63336	63332	85000	63332.2192.1374.2	1	987.522	494.265	0.27	0	2.661	0.537	0.537	727.7	0.00137	2020-12-14	12	14	CbFla	0	0	0	K.VDRDNLQK.E	VDRDNLQK	8	106	113	fully_tryptic	7	1	3
2264	2264	14.62	12575	2264	1425	987.522	494.265	494.268	494.268	2	2	ITMS	35	1798870	2263	2	0	64850	63336	63332	85000	63332.2264.1425.2	1	987.522	494.265	-0.04	0	2.364	0.483	0.483	472.8	0.00212	2020-09-14	9	14	CbFla	0	0	0	K.VDRDNLQK.E	VDRDNLQK	8	106	113	fully_tryptic	7	1	3
2417	2417	15.14	14066	2417	1538	987.522	494.265	494.267	494.267	2	2	ITMS	35	1714310	2416	2	0	64850	63336	63332	85000	63332.2417.1538.2	1	987.522	494.265	0.03	0	2.121	0.348	0.348	467.6	0.00214	2020-09-14	9	14	CbFla	0	0	0	K.VDRDNLQK.E	VDRDNLQK	8	106	113	fully_tryptic	7	1	3
2493	2493	15.4	14819	2493	1594	987.522	494.264	494.265	494.265	2	2	ITMS	35	1952300	2492	2	0	64850	63336	63332	85000	63332.2493.1594.2	1	987.522	494.265	-0.16	0	2.592	0.557	0.557	727.4	0.00137	2020-11-14	11	14	CbFla	0	0	0	K.VDRDNLQK.E	VDRDNLQK	8	106	113	fully_tryptic	7	1	3
2568	2568	15.65	15554	2568	1649	987.522	494.265	494.264	494.264	2	2	ITMS	35	1975280	2567	2	0	64850	63336	63332	85000	63332.2568.1649.2	1	987.522	494.265	-0.04	0	2.018	0.509	0.509	506.6	0.00197	2020-11-14	11	14	CbFla	0	0	0	K.VDRDNLQK.E	VDRDNLQK	8	106	113	fully_tryptic	7	1	3
2660	2660	15.91	16443	2660	1724	987.522	494.265	494.264	494.264	2	2	ITMS	35	2129940	2659	2	0	64850	63336	63332	85000	63332.2660.1724.2	1	987.522	494.265	-0.02	0	2.522	0.528	0.528	782.1	0.00128	2020-12-14	12	14	CbFla	0	0	0	K.VDRDNLQK.E	VDRDNLQK	8	106	113	fully_tryptic	7	1	3
2736	2736	16.17	17200	2736	1780	987.522	494.264	494.267	494.267	2	2	ITMS	35	2133000	2735	2	0	64850	63336	63332	85000	63332.2736.1780.2	1	987.522	494.265	-0.1	0	1.999	0.453	0.453	357.4	0.0028	2020-08-14	8	14	CbFla	0	0	0	K.VDRDNLQK.E	VDRDNLQK	8	106	113	fully_tryptic	7	1	3
2809	2809	16.43	17922	2809	1832	987.522	494.264	494.268	494.268	2	2	ITMS	35	2259650	2808	2	0	64850	63336	63332	85000	63332.2809.1832.2	1	987.522	494.265	-0.11	0	2.494	0.534	0.534	661.1	0.00151	2020-11-14	11	14	CbFla	0	0	0	K.VDRDNLQK.E	VDRDNLQK	8	106	113	fully_tryptic	7	1	3
2881	2881	16.69	18620	2881	1883	987.522	494.264	494.267	494.267	2	2	ITMS	35	2781170	2880	2	0	64850	63336	63332	85000	63332.2881.1883.2	1	987.522	494.265	-0.08	0	2.206	0.464	0.464	467.7	0.00214	2020-09-14	9	14	CbFla	0	0	0	K.VDRDNLQK.E	VDRDNLQK	8	106	113	fully_tryptic	7	1	3
2955	2955	16.95	19337	2955	1936	987.522	494.265	494.267	494.267	2	2	ITMS	35	2428530	2954	2	0	64850	63336	63332	85000	63332.2955.1936.2	1	987.522	494.265	0.11	0	2.021	0.407	0.407	358.7	0.00279	2020-09-14	9	14	CbFla	0	0	0	K.VDRDNLQK.E	VDRDNLQK	8	106	113	fully_tryptic	7	1	3
3031	3031	17.21	20087	3031	1992	987.522	494.264	494.264	494.264	2	2	ITMS	35	2607540	3030	2	0	64850	63336	63332	85000	63332.3031.1992.2	1	987.522	494.265	-0.17	0	2.394	0.558	0.558	788.3	0.00127	2020-12-14	12	14	CbFla	0	0	0	K.VDRDNLQK.E	VDRDNLQK	8	106	113	fully_tryptic	7	1	3
3111	3111	17.47	20891	3111	2053	987.522	494.265	494.264	494.264	2	2	ITMS	35	2745770	3110	2	0	64850	63336	63332	85000	63332.3111.2053.2	1	987.522	494.265	0.04	0	2.016	0.359	0.359	785.7	0.00127	2020-11-14	11	14	CbFla	0	0	0	K.VDRDNLQK.E	VDRDNLQK	8	106	113	fully_tryptic	7	1	3
3185	3185	17.73	21637	3185	2106	987.522	494.265	494.264	494.264	2	2	ITMS	35	3425110	3184	2	0	64850	63336	63332	85000	63332.3185.2106.2	1	987.522	494.265	0.01	0	2.395	0.474	0.474	734.8	0.00136	2020-12-14	12	14	CbFla	0	0	0	K.VDRDNLQK.E	VDRDNLQK	8	106	113	fully_tryptic	7	1	3
3255	3255	17.99	22346	3255	2155	987.522	494.264	494.267	494.267	2	2	ITMS	35	3091040	3254	2	0	64850	63336	63332	85000	63332.3255.2155.2	1	987.522	494.265	-0.08	0	2.284	0.391	0.391	607.9	0.00165	2020-11-14	11	14	CbFla	0	0	0	K.VDRDNLQK.E	VDRDNLQK	8	106	113	fully_tryptic	7	1	3
3335	3335	18.26	23157	3335	2215	987.522	494.265	494.265	494.265	2	2	ITMS	35	2094880	3334	2	0	64850	63336	63332	85000	63332.3335.2215.2	1	987.522	494.265	0.01	0	2.22	0.539	0.539	607.5	0.00165	2020-11-14	11	14	CbFla	0	0	0	K.VDRDNLQK.E	VDRDNLQK	8	106	113	fully_tryptic	7	1	3
3412	3412	18.52	23939	3412	2272	987.522	494.264	494.268	494.268	2	2	ITMS	35	2261090	3411	2	0	64850	63336	63332	85000	63332.3412.2272.2	1	987.522	494.265	-0.27	0	2.296	0.503	0.503	766.5	0.0013	2020-12-14	12	14	CbFla	0	0	0	K.VDRDNLQK.E	VDRDNLQK	8	106	113	fully_tryptic	7	1	3
3489	3489	18.78	24712	3489	2329	987.522	494.265	494.265	494.265	2	2	ITMS	35	2200240	3488	2	0	64850	63336	63332	85000	63332.3489.2329.2	1	987.522	494.265	-0.05	0	2.355	0.468	0.468	534.5	0.00187	2020-11-14	11	14	CbFla	0	0	0	K.VDRDNLQK.E	VDRDNLQK	8	106	113	fully_tryptic	7	1	3
3562	3562	19.04	25335	3562	2381	987.522	494.265	494.264	494.264	2	2	ITMS	35	2882030	3561	2	0	64850	63336	63332	85000	63332.3562.2381.2	1	987.522	494.265	0.04	0	2.472	0.523	0.523	574.8	0.00174	2020-10-14	10	14	CbFla	0	0	0	K.VDRDNLQK.E	VDRDNLQK	8	106	113	fully_tryptic	7	1	3
3633	3633	19.31	26032	3633	2431	987.522	494.265	494.264	494.264	2	2	ITMS	35	2397180	3632	2	0	64850	63336	63332	85000	63332.3633.2431.2	1	987.522	494.265	0.07	0	2.448	0.553	0.553	648.4	0.00154	2020-11-14	11	14	CbFla	0	0	0	K.VDRDNLQK.E	VDRDNLQK	8	106	113	fully_tryptic	7	1	3
3712	3712	19.56	26803	3712	2491	987.522	494.264	494.267	494.267	2	2	ITMS	35	1962530	3711	2	0	64850	63336	63332	85000	63332.3712.2491.2	1	987.522	494.265	-0.08	0	2.365	0.597	0.597	632.8	0.00158	2020-11-14	11	14	CbFla	0	0	0	K.VDRDNLQK.E	VDRDNLQK	8	106	113	fully_tryptic	7	1	3
3789	3789	19.83	27543	3789	2548	987.522	494.265	494.267	494.267	2	2	ITMS	35	1194510	3788	2	0	64850	63336	63332	85000	63332.3789.2548.2	1	987.522	494.265	0.13	0	2.279	0.462	0.462	619.3	0.00161	2020-10-14	10	14	CbFla	0	0	0	K.VDRDNLQK.E	VDRDNLQK	8	106	113	fully_tryptic	7	1	3
3867	3867	20.09	28333	3867	2606	987.522	494.264	494.267	494.267	2	2	ITMS	35	1903650	3866	2	0	64850	63336	63332	85000	63332.3867.2606.2	1	987.522	494.265	-0.16	0	2.219	0.439	0.439	652.5	0.00153	2020-11-14	11	14	CbFla	0	0	0	K.VDRDNLQK.E	VDRDNLQK	8	106	113	fully_tryptic	7	1	3
3945	3945	20.36	29083	3945	2664	987.522	494.264	494.264	494.264	2	2	ITMS	35	1767820	3944	2	0	64850	63336	63332	85000	63332.3945.2664.2	1	987.522	494.265	-0.13	0	1.796	0.574	0.574	472.9	0.00211	2020-10-14	10	14	CbFla	0	0	0	K.VDRDNLQK.E	VDRDNLQK	8	106	113	fully_tryptic	7	1	3
4022	4022	20.61	29855	4022	2722	987.522	494.264	494.267	494.267	2	2	ITMS	35	1683400	4021	2	0	64850	63336	63332	85000	63332.4022.2722.2	1	987.522	494.265	-0.2	0	2.505	0.512	0.512	711.7	0.00141	2020-12-14	12	14	CbFla	0	0	0	K.VDRDNLQK.E	VDRDNLQK	8	106	113	fully_tryptic	7	1	3
4097	4097	20.87	30614	4097	2777	987.522	494.265	494.267	494.267	2	2	ITMS	35	1688840	4096	2	0	64850	63336	63332	85000	63332.4097.2777.2	1	987.522	494.265	0.01	0	2.403	0.58	0.58	573.3	0.00174	2020-11-14	11	14	CbFla	0	0	0	K.VDRDNLQK.E	VDRDNLQK	8	106	113	fully_tryptic	7	1	3
4170	4170	21.14	31346	4170	2829	987.522	494.265	494.267	494.267	2	2	ITMS	35	2592140	4169	2	0	64850	63336	63332	85000	63332.4170.2829.2	1	987.522	494.265	0.1	0	2.425	0.544	0.544	536.8	0.00186	2020-10-14	10	14	CbFla	0	0	0	K.VDRDNLQK.E	VDRDNLQK	8	106	113	fully_tryptic	7	1	3
4251	4251	21.4	32162	4251	2891	987.522	494.265	494.268	494.268	2	2	ITMS	35	2366120	4250	2	0	64850	63336	63332	85000	63332.4251.2891.2	1	987.522	494.265	0.03	0	2.189	0.517	0.517	571.7	0.00175	2020-10-14	10	14	CbFla	0	0	0	K.VDRDNLQK.E	VDRDNLQK	8	106	113	fully_tryptic	7	1	3
4320	4320	21.66	32851	4320	2939	987.522	494.264	494.267	494.267	2	2	ITMS	35	1802920	4319	2	0	64850	63336	63332	85000	63332.4320.2939.2	1	987.522	494.265	-0.06	0	2.269	0.553	0.553	600.3	0.00167	2020-12-14	12	14	CbFla	0	0	0	K.VDRDNLQK.E	VDRDNLQK	8	106	113	fully_tryptic	7	1	3
4394	4394	21.92	33594	4394	2992	987.522	494.264	494.268	494.268	2	2	ITMS	35	1538560	4393	2	0	64850	63336	63332	85000	63332.4394.2992.2	1	987.522	494.265	-0.13	0	2.38	0.5	0.5	582.4	0.00172	2020-11-14	11	14	CbFla	0	0	0	K.VDRDNLQK.E	VDRDNLQK	8	106	113	fully_tryptic	7	1	3
4467	4467	22.18	33840	4467	3044	987.522	494.264	494.268	494.268	2	2	ITMS	35	1026740	4466	2	0	64850	63336	63332	85000	63332.4467.3044.2	1	987.522	494.265	-0.09	0	2.12	0.3	0.3	467.8	0.00214	2020-10-14	10	14	CbFla	0	0	0	K.VDRDNLQK.E	VDRDNLQK	8	106	113	fully_tryptic	7	1	3
4544	4544	22.45	33897	4544	3101	987.522	494.265	494.267	494.267	2	2	ITMS	35	1382220	4543	2	0	64850	63336	63332	85000	63332.4544.3101.2	1	987.522	494.265	0.05	0	2.07	0.391	0.391	547.9	0.00183	2020-10-14	10	14	CbFla	0	0	0	K.VDRDNLQK.E	VDRDNLQK	8	106	113	fully_tryptic	7	1	3
4621	4621	22.71	33954	4621	3158	987.522	494.264	494.268	494.268	2	2	ITMS	35	1022730	4620	2	0	64850	63336	63332	85000	63332.4621.3158.2	1	987.522	494.265	-0.05	0	2.417	0.525	0.525	469.1	0.00213	2020-10-14	10	14	CbFla	0	0	0	K.VDRDNLQK.E	VDRDNLQK	8	106	113	fully_tryptic	7	1	3
4707	4707	22.97	34022	4707	3226	987.521	494.264	494.267	494.267	2	2	ITMS	35	1174290	4706	2	0	64850	63336	63332	85000	63332.4707.3226.2	1	987.522	494.265	-0.3	0	2.446	0.499	0.499	720.1	0.00139	2020-12-14	12	14	CbFla	0	0	0	K.VDRDNLQK.E	VDRDNLQK	8	106	113	fully_tryptic	7	1	3
4786	4786	23.23	34082	4786	3286	987.521	494.264	494.264	494.264	2	2	ITMS	35	1634130	4785	2	0	64850	63336	63332	85000	63332.4786.3286.2	1	987.522	494.265	-0.32	0	2.559	0.599	0.599	876.8	0.00114	13/14	13	14	CbFla	0	0	0	K.VDRDNLQK.E	VDRDNLQK	8	106	113	fully_tryptic	7	1	3
4868	4868	23.49	34145	4868	3349	987.522	494.264	494.264	494.264	2	2	ITMS	35	1124980	4867	2	0	64850	63336	63332	85000	63332.4868.3349.2	1	987.522	494.265	-0.2	0	2.114	0.549	0.549	355.5	0.00281	2020-09-14	9	14	CbFla	0	0	0	K.VDRDNLQK.E	VDRDNLQK	8	106	113	fully_tryptic	7	1	3
4941	4941	23.75	34197	4941	3401	987.522	494.265	494.267	494.267	2	2	ITMS	35	1245490	4940	2	0	64850	63336	63332	85000	63332.4941.3401.2	1	987.522	494.265	0	0	2.05	0.529	0.529	468.4	0.00213	2020-09-14	9	14	CbFla	0	0	0	K.VDRDNLQK.E	VDRDNLQK	8	106	113	fully_tryptic	7	1	3
5019	5019	24.02	34255	5019	3459	987.522	494.265	494.268	494.268	2	2	ITMS	35	1093550	5018	2	0	64850	63336	63332	85000	63332.5019.3459.2	1	987.522	494.265	0.07	0	2.526	0.459	0.459	549.5	0.00182	2020-11-14	11	14	CbFla	0	0	0	K.VDRDNLQK.E	VDRDNLQK	8	106	113	fully_tryptic	7	1	3
5092	5092	24.27	34308	5092	3512	987.522	494.264	494.268	494.268	2	2	ITMS	35	1120850	5091	2	0	64850	63336	63332	85000	63332.5092.3512.2	1	987.522	494.265	-0.25	0	2.142	0.559	0.559	716	0.0014	2020-11-14	11	14	CbFla	0	0	0	K.VDRDNLQK.E	VDRDNLQK	8	106	113	fully_tryptic	7	1	3
5162	5162	24.53	34357	5162	3561	987.522	494.264	494.264	494.264	2	2	ITMS	35	1081350	5161	2	0	64850	63336	63332	85000	63332.5162.3561.2	1	987.522	494.265	-0.06	0	2.269	0.498	0.498	551.9	0.00181	2020-10-14	10	14	CbFla	0	0	0	K.VDRDNLQK.E	VDRDNLQK	8	106	113	fully_tryptic	7	1	3
5234	5234	24.8	34408	5234	3612	987.522	494.265	494.265	494.265	2	2	ITMS	35	1091990	5233	2	0	64850	63336	63332	85000	63332.5234.3612.2	1	987.522	494.265	0.02	0	2.324	0.489	0.489	598.9	0.00167	2020-11-14	11	14	CbFla	0	0	0	K.VDRDNLQK.E	VDRDNLQK	8	106	113	fully_tryptic	7	1	3
5308	5308	25.06	34463	5308	3667	987.522	494.265	494.265	494.265	2	2	ITMS	35	673786	5307	2	0	64850	63336	63332	85000	63332.5308.3667.2	1	987.522	494.265	0.21	0	2.374	0.488	0.488	573.1	0.00174	2020-11-14	11	14	CbFla	0	0	0	K.VDRDNLQK.E	VDRDNLQK	8	106	113	fully_tryptic	7	1	3
5375	5375	25.32	34509	5375	3713	987.523	494.265	494.265	494.265	2	2	ITMS	35	727313	5374	2	0	64850	63336	63332	85000	63332.5375.3713.2	1	987.522	494.265	0.76	0.001	2.164	0.368	0.368	546.2	0.00183	2020-10-14	10	14	CbFla	0	0	0	K.VDRDNLQK.E	VDRDNLQK	8	106	113	fully_tryptic	7	1	3
5456	5456	25.58	34571	5456	3775	987.522	494.265	494.265	494.265	2	2	ITMS	35	711678	5455	2	0	64850	63336	63332	85000	63332.5456.3775.2	1	987.522	494.265	0.2	0	2.415	0.509	0.509	573.8	0.00174	2020-10-14	10	14	CbFla	0	0	0	K.VDRDNLQK.E	VDRDNLQK	8	106	113	fully_tryptic	7	1	3
5527	5527	25.85	34621	5527	3825	987.522	494.265	494.265	494.265	2	2	ITMS	35	603721	5526	2	0	64850	63336	63332	85000	63332.5527.3825.2	1	987.522	494.265	0.33	0	1.943	0.293	0.293	413.2	0.00242	2020-10-14	10	14	CbFla	0	0	0	K.VDRDNLQK.E	VDRDNLQK	8	106	113	fully_tryptic	7	1	3
5599	5599	26.1	34673	5599	3877	987.522	494.265	494.265	494.265	2	2	ITMS	35	509978	5598	2	0	64850	63336	63332	85000	63332.5599.3877.2	1	987.522	494.265	0.2	0	2.423	0.495	0.495	570.8	0.00175	2020-11-14	11	14	CbFla	0	0	0	K.VDRDNLQK.E	VDRDNLQK	8	106	113	fully_tryptic	7	1	3
5673	5673	26.36	34727	5673	3931	987.522	494.265	494.265	494.265	2	2	ITMS	35	490506	5672	2	0	64850	63336	63332	85000	63332.5673.3931.2	1	987.522	494.265	0.25	0	2.357	0.539	0.539	403.3	0.00248	2020-09-14	9	14	CbFla	0	0	0	K.VDRDNLQK.E	VDRDNLQK	8	106	113	fully_tryptic	7	1	3
5699	5699	26.45	34747	5699	3951	987.522	494.265	494.27	494.27	2	3	ITMS	35	685972	5697	2	0	64850	63336	63332	85000	63332.5699.3951.2	1	987.522	494.265	0.43	0	2.343	0.449	0.449	490.9	0.00204	2020-10-14	10	14	CbFla	0	0	0	K.VDRDNLQK.E	VDRDNLQK	8	106	113	fully_tryptic	7	1	3
5762	5762	26.65	34796	5762	4000	987.523	494.265	494.265	494.265	2	2	ITMS	35	747053	5761	2	0	64850	63336	63332	85000	63332.5762.4000.2	1	987.522	494.265	0.96	0.001	2.386	0.46	0.46	476.5	0.0021	2020-10-14	10	14	CbFla	0	0	0	K.VDRDNLQK.E	VDRDNLQK	8	106	113	fully_tryptic	7	1	3
5843	5843	26.91	34858	5843	4062	987.522	494.265	494.265	494.265	2	2	ITMS	35	618386	5842	2	0	64850	63336	63332	85000	63332.5843.4062.2	1	987.522	494.265	0.13	0	2.446	0.516	0.516	566.8	0.00176	2020-11-14	11	14	CbFla	0	0	0	K.VDRDNLQK.E	VDRDNLQK	8	106	113	fully_tryptic	7	1	3
5926	5926	27.18	34922	5926	4126	987.522	494.265	494.264	494.264	2	2	ITMS	35	653555	5925	2	0	64850	63336	63332	85000	63332.5926.4126.2	1	987.522	494.265	0.16	0	2.421	0.533	0.533	505	0.00198	2020-11-14	11	14	CbFla	0	0	0	K.VDRDNLQK.E	VDRDNLQK	8	106	113	fully_tryptic	7	1	3
5942	5942	27.23	34935	5942	4139	987.522	494.265	494.269	494.269	2	2	ITMS	35	537762	5941	2	0	64850	63336	63332	85000	63332.5942.4139.2	1	987.522	494.265	0.28	0	2.507	0.471	0.471	686.7	0.00146	2020-12-14	12	14	CbFla	0	0	0	K.VDRDNLQK.E	VDRDNLQK	8	106	113	fully_tryptic	7	1	3
6027	6027	27.49	35002	6027	4206	987.523	494.265	494.265	494.265	2	2	ITMS	35	603946	6026	2	0	64850	63336	63332	85000	63332.6027.4206.2	1	987.522	494.265	1.2	0.001	2.292	0.429	0.429	408.6	0.00245	2020-09-14	9	14	CbFla	0	0	0	K.VDRDNLQK.E	VDRDNLQK	8	106	113	fully_tryptic	7	1	3
6106	6106	27.75	35062	6106	4266	987.522	494.265	494.265	494.265	2	2	ITMS	35	532860	6105	2	0	64850	63336	63332	85000	63332.6106.4266.2	1	987.522	494.265	0.21	0	2.313	0.476	0.476	505.2	0.00198	2020-10-14	10	14	CbFla	0	0	0	K.VDRDNLQK.E	VDRDNLQK	8	106	113	fully_tryptic	7	1	3
6184	6184	28.01	35122	6184	4326	987.522	494.265	494.264	494.264	2	2	ITMS	35	523499	6183	2	0	64850	63336	63332	85000	63332.6184.4326.2	1	987.522	494.265	0.14	0	2.027	0.309	0.309	528.8	0.00189	2020-10-14	10	14	CbFla	0	0	0	K.VDRDNLQK.E	VDRDNLQK	8	106	113	fully_tryptic	7	1	3
6268	6268	28.27	35188	6268	4392	987.522	494.265	494.265	494.265	2	2	ITMS	35	658749	6267	2	0	64850	63336	63332	85000	63332.6268.4392.2	1	987.522	494.265	0.34	0	2.647	0.553	0.553	700.3	0.00143	2020-12-14	12	14	CbFla	0	0	0	K.VDRDNLQK.E	VDRDNLQK	8	106	113	fully_tryptic	7	1	3
6355	6355	28.54	35258	6355	4462	987.522	494.264	494.265	494.265	2	2	ITMS	35	729518	6354	2	0	64850	63336	63332	85000	63332.6355.4462.2	1	987.522	494.265	-0.06	0	2.315	0.44	0.44	462.8	0.00216	2020-10-14	10	14	CbFla	0	0	0	K.VDRDNLQK.E	VDRDNLQK	8	106	113	fully_tryptic	7	1	3
6441	6441	28.8	35327	6441	4531	987.522	494.265	494.265	494.265	2	2	ITMS	35	669433	6440	2	0	64850	63336	63332	85000	63332.6441.4531.2	1	987.522	494.265	-0.01	0	2.345	0.407	0.407	588.2	0.0017	2020-11-14	11	14	CbFla	0	0	0	K.VDRDNLQK.E	VDRDNLQK	8	106	113	fully_tryptic	7	1	3
6524	6524	29.05	35393	6524	4597	987.522	494.265	494.265	494.265	2	2	ITMS	35	482551	6523	2	0	64850	63336	63332	85000	63332.6524.4597.2	1	987.522	494.265	0.15	0	2.584	0.526	0.526	800.9	0.00125	2020-12-14	12	14	CbFla	0	0	0	K.VDRDNLQK.E	VDRDNLQK	8	106	113	fully_tryptic	7	1	3
6613	6613	29.32	35465	6613	4669	987.522	494.264	494.265	494.265	2	2	ITMS	35	534231	6612	2	0	64850	63336	63332	85000	63332.6613.4669.2	1	987.522	494.265	-0.09	0	2.743	0.599	0.599	770.5	0.0013	2020-12-14	12	14	CbFla	0	0	0	K.VDRDNLQK.E	VDRDNLQK	8	106	113	fully_tryptic	7	1	3
6701	6701	29.59	35536	6701	4740	987.522	494.264	494.268	494.268	2	2	ITMS	35	432576	6700	2	0	64850	63336	63332	85000	63332.6701.4740.2	1	987.522	494.265	-0.21	0	2.131	0.394	0.394	601.1	0.00166	2020-11-14	11	14	CbFla	0	0	0	K.VDRDNLQK.E	VDRDNLQK	8	106	113	fully_tryptic	7	1	3
6795	6795	29.85	35614	6795	4818	987.521	494.264	494.266	494.266	2	3	ITMS	35	429027	6793	2	0	64850	63336	63332	85000	63332.6795.4818.2	1	987.522	494.265	-0.33	0	2.257	0.415	0.415	560	0.00179	2020-12-14	12	14	CbFla	0	0	0	K.VDRDNLQK.E	VDRDNLQK	8	106	113	fully_tryptic	7	1	3
6873	6873	30.11	35673	6873	4877	987.522	494.264	494.265	494.265	2	2	ITMS	35	456116	6872	2	0	64850	63336	63332	85000	63332.6873.4877.2	1	987.522	494.265	-0.22	0	2.076	0.438	0.438	369.1	0.00271	2020-09-14	9	14	CbFla	0	0	0	K.VDRDNLQK.E	VDRDNLQK	8	106	113	fully_tryptic	7	1	3
6977	6977	30.41	35759	6977	4963	987.522	494.265	494.268	494.268	2	4	ITMS	35	429559	6974	2	0	64850	63336	63332	85000	63332.6977.4963.2	1	987.522	494.265	0	0	2.316	0.514	0.514	670	0.00149	2020-11-14	11	14	CbFla	0	0	0	K.VDRDNLQK.E	VDRDNLQK	8	106	113	fully_tryptic	7	1	3
7097	7097	30.77	35854	7097	5058	987.527	494.267	494.269	494.269	2	4	ITMS	35	433584	7094	2	0	64850	63336	63332	85000	63332.7097.5058.2	1	987.522	494.265	5.54	0.005	1.823	0.471	0.471	348.5	0.00287	2020-08-14	8	14	CbFla	0	0	0	K.VDRDNLQK.E	VDRDNLQK	8	106	113	fully_tryptic	7	1	3
7187	7187	31.09	35917	7187	5121	987.529	494.268	494.772	494.772	2	4	ITMS	35	344056	7184	2	0	64850	63336	63332	85000	63332.7187.5121.2	1	987.522	494.265	7.61	0.008	2.502	0.512	0.512	552.6	0.00181	2020-10-14	10	14	CbFla	0	0	0	K.VDRDNLQK.E	VDRDNLQK	8	106	113	fully_tryptic	7	1	3
7258	7258	31.35	35967	7258	5171	987.521	494.264	494.271	494.271	2	2	ITMS	35	322367	7257	2	0	64850	63336	63332	85000	63332.7258.5171.2	1	987.522	494.265	-0.35	0	2.091	0.529	0.529	703.9	0.00142	2020-12-14	12	14	CbFla	0	0	0	K.VDRDNLQK.E	VDRDNLQK	8	106	113	fully_tryptic	7	1	3
7374	7374	31.74	36053	7374	5257	987.527	494.267	494.77	494.77	2	5	ITMS	35	331016	7370	2	0	64850	63336	63332	85000	63332.7374.5257.2	1	987.522	494.265	5.37	0.005	2.138	0.598	0.598	429.3	0.00233	2020-09-14	9	14	CbFla	0	0	0	K.VDRDNLQK.E	VDRDNLQK	8	106	113	fully_tryptic	7	1	3
7423	7423	31.9	36091	7423	5295	987.527	494.267	494.771	494.771	2	3	ITMS	35	378463	7421	2	0	64850	63336	63332	85000	63332.7423.5295.2	1	987.522	494.265	5.06	0.005	2.415	0.423	0.423	684.8	0.00146	2020-12-14	12	14	CbFla	0	0	0	K.VDRDNLQK.E	VDRDNLQK	8	106	113	fully_tryptic	7	1	3
7463	7463	32.03	36122	7463	5326	987.527	494.267	494.27	494.27	2	3	ITMS	35	381520	7461	2	0	64850	63336	63332	85000	63332.7463.5326.2	1	987.522	494.265	5.41	0.005	2.228	0.499	0.499	539.3	0.00185	2020-11-14	11	14	CbFla	0	0	0	K.VDRDNLQK.E	VDRDNLQK	8	106	113	fully_tryptic	7	1	3
7537	7537	32.29	36176	7537	5380	987.527	494.267	494.269	494.269	2	3	ITMS	35	376644	7535	2	0	64850	63336	63332	85000	63332.7537.5380.2	1	987.522	494.265	5.45	0.005	2.276	0.502	0.502	376.3	0.00266	2020-09-14	9	14	CbFla	0	0	0	K.VDRDNLQK.E	VDRDNLQK	8	106	113	fully_tryptic	7	1	3
7619	7619	32.55	36241	7619	5445	987.527	494.267	494.27	494.27	2	3	ITMS	35	412905	7617	2	0	64850	63336	63332	85000	63332.7619.5445.2	1	987.522	494.265	5.49	0.005	2.238	0.414	0.414	836.2	0.0012	2020-12-14	12	14	CbFla	0	0	0	K.VDRDNLQK.E	VDRDNLQK	8	106	113	fully_tryptic	7	1	3
7697	7697	32.81	36301	7697	5505	987.522	494.265	494.267	494.267	2	3	ITMS	35	463252	7695	2	0	64850	63336	63332	85000	63332.7697.5505.2	1	987.522	494.265	0.59	0.001	2.299	0.527	0.527	642.2	0.00156	2020-10-14	10	14	CbFla	0	0	0	K.VDRDNLQK.E	VDRDNLQK	8	106	113	fully_tryptic	7	1	3
8140	8140	34.06	36672	8140	5876	987.523	494.265	494.268	494.268	2	2	ITMS	35	522656	8139	2	0	64850	63336	63332	85000	63332.8140.5876.2	1	987.522	494.265	1.34	0.001	1.985	0.557	0.557	427.1	0.00234	2020-09-14	9	14	CbFla	0	0	0	K.VDRDNLQK.E	VDRDNLQK	8	106	113	fully_tryptic	7	1	3
8226	8226	34.32	36741	8226	5945	987.522	494.265	494.268	494.268	2	2	ITMS	35	458449	8225	2	0	64850	63336	63332	85000	63332.8226.5945.2	1	987.522	494.265	0.64	0.001	2.571	0.515	0.515	551.6	0.00181	2020-10-14	10	14	CbFla	0	0	0	K.VDRDNLQK.E	VDRDNLQK	8	106	113	fully_tryptic	7	1	3
8322	8322	34.58	36823	8322	6027	987.522	494.265	494.268	494.268	2	3	ITMS	35	540373	8320	2	0	64850	63336	63332	85000	63332.8322.6027.2	1	987.522	494.265	0	0	2.582	0.458	0.458	653.3	0.00153	2020-11-14	11	14	CbFla	0	0	0	K.VDRDNLQK.E	VDRDNLQK	8	106	113	fully_tryptic	7	1	3
8419	8419	34.85	36904	8419	6108	987.521	494.264	494.265	494.265	2	4	ITMS	35	456041	8416	2	0	64850	63336	63332	85000	63332.8419.6108.2	1	987.522	494.265	-0.42	0	2.595	0.51	0.51	528	0.00189	2020-10-14	10	14	CbFla	0	0	0	K.VDRDNLQK.E	VDRDNLQK	8	106	113	fully_tryptic	7	1	3
8526	8526	35.14	36995	8526	6199	987.522	494.265	494.27	494.27	2	8	ITMS	35	502074	8519	2	0	64850	63336	63332	85000	63332.8526.6199.2	1	987.522	494.265	0.26	0	2.334	0.446	0.446	554.3	0.0018	2020-10-14	10	14	CbFla	0	0	0	K.VDRDNLQK.E	VDRDNLQK	8	106	113	fully_tryptic	7	1	3
8590	8590	35.32	37048	8590	6252	987.522	494.265	494.265	494.265	2	4	ITMS	35	484501	8587	2	0	64850	63336	63332	85000	63332.8590.6252.2	1	987.522	494.265	0.02	0	2.174	0.372	0.372	448	0.00223	2020-09-14	9	14	CbFla	0	0	0	K.VDRDNLQK.E	VDRDNLQK	8	106	113	fully_tryptic	7	1	3
8773	8773	35.83	37202	8773	6406	987.521	494.264	494.266	494.266	2	2	ITMS	35	702624	8772	2	0	64850	63336	63332	85000	63332.8773.6406.2	1	987.522	494.265	-0.33	0	1.987	0.459	0.459	654.2	0.00153	2020-11-14	11	14	CbFla	0	0	0	K.VDRDNLQK.E	VDRDNLQK	8	106	113	fully_tryptic	7	1	3
8876	8876	36.12	37289	8876	6493	987.522	494.264	494.267	494.267	2	4	ITMS	35	524183	8873	2	0	64850	63336	63332	85000	63332.8876.6493.2	1	987.522	494.265	-0.09	0	2.246	0.485	0.485	505.1	0.00198	2020-10-14	10	14	CbFla	0	0	0	K.VDRDNLQK.E	VDRDNLQK	8	106	113	fully_tryptic	7	1	3
9000	9000	36.4	37401	9000	6605	987.522	494.265	494.267	494.267	2	16	ITMS	35	445310	8985	2	0	64850	63336	63332	85000	63332.9000.6605.2	1	987.522	494.265	0.25	0	2.475	0.573	0.573	794.8	0.00126	2020-12-14	12	14	CbFla	0	0	0	K.VDRDNLQK.E	VDRDNLQK	8	106	113	fully_tryptic	7	1	3
9130	9130	36.72	37514	9130	6718	987.524	494.265	494.27	494.27	2	9	ITMS	35	409532	9122	2	0	64850	63336	63332	85000	63332.9130.6718.2	1	987.522	494.265	1.77	0.002	2.29	0.435	0.435	644.4	0.00155	2020-11-14	11	14	CbFla	0	0	0	K.VDRDNLQK.E	VDRDNLQK	8	106	113	fully_tryptic	7	1	3
9217	9217	36.97	37584	9217	6788	987.524	494.265	494.267	494.267	2	3	ITMS	35	492439	9215	2	0	64850	63336	63332	85000	63332.9217.6788.2	1	987.522	494.265	1.86	0.002	2.139	0.436	0.436	496.5	0.00201	2020-09-14	9	14	CbFla	0	0	0	K.VDRDNLQK.E	VDRDNLQK	8	106	113	fully_tryptic	7	1	3
9269	9269	37.15	37622	9269	6826	987.52	494.264	494.769	494.769	2	3	ITMS	35	482045	9267	2	0	64850	63336	63332	85000	63332.9269.6826.2	1	987.522	494.265	-1.59	-0.002	2.501	0.549	0.549	605.7	0.00165	2020-11-14	11	14	CbFla	0	0	0	K.VDRDNLQK.E	VDRDNLQK	8	106	113	fully_tryptic	7	1	3
9292	9292	37.23	37638	9292	6842	987.522	494.265	494.269	494.269	2	3	ITMS	35	436434	9290	2	0	64850	63336	63332	85000	63332.9292.6842.2	1	987.522	494.265	0.17	0	2.079	0.444	0.444	492.4	0.00203	2020-10-14	10	14	CbFla	0	0	0	K.VDRDNLQK.E	VDRDNLQK	8	106	113	fully_tryptic	7	1	3
9360	9360	37.49	37684	9360	6888	987.522	494.265	494.267	494.267	2	3	ITMS	35	393991	9358	2	0	64850	63336	63332	85000	63332.9360.6888.2	1	987.522	494.265	0.29	0	2.221	0.489	0.489	516.5	0.00194	2020-10-14	10	14	CbFla	0	0	0	K.VDRDNLQK.E	VDRDNLQK	8	106	113	fully_tryptic	7	1	3
9437	9437	37.76	37741	9437	6945	987.517	494.262	494.268	494.268	2	4	ITMS	35	536339	9434	2	0	64850	63336	63332	85000	63332.9437.6945.2	1	987.522	494.265	-4.49	-0.004	2.322	0.487	0.487	610.6	0.00164	2020-11-14	11	14	CbFla	0	0	0	K.VDRDNLQK.E	VDRDNLQK	8	106	113	fully_tryptic	7	1	3
9515	9515	38.02	37799	9515	7003	987.522	494.264	494.27	494.27	2	4	ITMS	35	455808	9512	2	0	64850	63336	63332	85000	63332.9515.7003.2	1	987.522	494.265	-0.15	0	2.127	0.428	0.428	523.8	0.00191	2020-10-14	10	14	CbFla	0	0	0	K.VDRDNLQK.E	VDRDNLQK	8	106	113	fully_tryptic	7	1	3
9573	9573	38.19	37847	9573	7051	987.528	494.268	494.264	494.264	2	11	ITMS	35	416361	9563	2	0	64850	63336	63332	85000	63332.9573.7051.2	1	987.522	494.265	6.17	0.006	2.243	0.321	0.321	403.1	0.00248	2020-09-14	9	14	CbFla	0	0	0	K.VDRDNLQK.E	VDRDNLQK	8	106	113	fully_tryptic	7	1	3
9621	9621	38.3	37890	9621	7094	987.521	494.264	494.272	494.272	2	6	ITMS	35	463372	9616	2	0	64850	63336	63332	85000	63332.9621.7094.2	1	987.522	494.265	-0.77	-0.001	2.386	0.606	0.606	590.4	0.00169	2020-11-14	11	14	CbFla	0	0	0	K.VDRDNLQK.E	VDRDNLQK	8	106	113	fully_tryptic	7	1	3
9708	9708	38.55	37961	9708	7165	987.528	494.267	494.27	494.27	2	4	ITMS	35	504054	9705	2	0	64850	63336	63332	85000	63332.9708.7165.2	1	987.522	494.265	5.8	0.006	2.211	0.638	0.638	653	0.00153	2020-11-14	11	14	CbFla	0	0	0	K.VDRDNLQK.E	VDRDNLQK	8	106	113	fully_tryptic	7	1	3
9796	9796	38.82	38033	9796	7237	987.523	494.265	494.268	494.268	2	4	ITMS	35	432900	9793	2	0	64850	63336	63332	85000	63332.9796.7237.2	1	987.522	494.265	0.73	0.001	2.264	0.662	0.662	440	0.00227	2020-10-14	10	14	CbFla	0	0	0	K.VDRDNLQK.E	VDRDNLQK	8	106	113	fully_tryptic	7	1	3
9898	9898	39.09	38120	9898	7324	987.522	494.265	494.268	494.268	2	7	ITMS	35	362801	9892	2	0	64850	63336	63332	85000	63332.9898.7324.2	1	987.522	494.265	0.22	0	2.164	0.429	0.429	468	0.00214	2020-10-14	10	14	CbFla	0	0	0	K.VDRDNLQK.E	VDRDNLQK	8	106	113	fully_tryptic	7	1	3
9973	9973	39.29	38185	9973	7389	987.522	494.265	494.261	494.261	2	13	ITMS	35	597959	9961	2	0	64850	63336	63332	85000	63332.9973.7389.2	1	987.522	494.265	0	0	2.077	0.449	0.449	580.3	0.00172	2020-11-14	11	14	CbFla	0	0	0	K.VDRDNLQK.E	VDRDNLQK	8	106	113	fully_tryptic	7	1	3
9995	9995	39.35	38203	9995	7407	987.522	494.264	494.268	494.268	2	5	ITMS	35	510393	9991	2	0	64850	63336	63332	85000	63332.9995.7407.2	1	987.522	494.265	-0.24	0	2.336	0.504	0.504	652.2	0.00153	2020-10-14	10	14	CbFla	0	0	0	K.VDRDNLQK.E	VDRDNLQK	8	106	113	fully_tryptic	7	1	3
10085	10085	39.61	602	10085	7481	987.522	494.264	494.27	494.27	2	5	ITMS	35	396899	10081	2	0	64850	63336	63332	85000	63332.10085.7481.2	1	987.522	494.265	-0.21	0	2.415	0.556	0.556	814.1	0.00123	13/14	13	14	CbFla	0	0	0	K.VDRDNLQK.E	VDRDNLQK	8	106	113	fully_tryptic	7	1	3
10179	10179	39.88	686	10179	7559	987.52	494.264	494.27	494.27	2	5	ITMS	35	498147	10175	2	0	64850	63336	63332	85000	63332.10179.7559.2	1	987.522	494.265	-1.46	-0.001	2.411	0.473	0.473	552.6	0.00181	2020-10-14	10	14	CbFla	0	0	0	K.VDRDNLQK.E	VDRDNLQK	8	106	113	fully_tryptic	7	1	3
10273	10273	40.15	771	10273	7637	987.524	494.266	494.271	494.271	2	5	ITMS	35	462851	10269	2	0	64850	63336	63332	85000	63332.10273.7637.2	1	987.522	494.265	2.19	0.002	2.397	0.566	0.566	552.3	0.00181	2020-10-14	10	14	CbFla	0	0	0	K.VDRDNLQK.E	VDRDNLQK	8	106	113	fully_tryptic	7	1	3
10376	10376	40.43	861	10376	7723	987.522	494.264	494.267	494.267	2	4	ITMS	35	410519	10373	2	0	64850	63336	63332	85000	63332.10376.7723.2	1	987.522	494.265	-0.09	0	2.514	0.514	0.514	509.8	0.00196	2020-11-14	11	14	CbFla	0	0	0	K.VDRDNLQK.E	VDRDNLQK	8	106	113	fully_tryptic	7	1	3
10466	10466	40.69	944	10466	7798	987.522	494.265	494.769	494.769	2	3	ITMS	35	478491	10464	2	0	64850	63336	63332	85000	63332.10466.7798.2	1	987.522	494.265	0.49	0	2.384	0.356	0.356	592	0.00169	2020-11-14	11	14	CbFla	0	0	0	K.VDRDNLQK.E	VDRDNLQK	8	106	113	fully_tryptic	7	1	3
10550	10550	40.95	1019	10550	7866	987.522	494.265	494.268	494.268	2	3	ITMS	35	422873	10548	2	0	64850	63336	63332	85000	63332.10550.7866.2	1	987.522	494.265	0.2	0	2.146	0.491	0.491	391.6	0.00255	2020-09-14	9	14	CbFla	0	0	0	K.VDRDNLQK.E	VDRDNLQK	8	106	113	fully_tryptic	7	1	3
10661	10661	41.22	1125	10661	7965	987.522	494.265	494.267	494.267	2	3	ITMS	35	443741	10659	2	0	64850	63336	63332	85000	63332.10661.7965.2	1	987.522	494.265	0.03	0	2.641	0.337	0.337	733.7	0.00136	2020-12-14	12	14	CbFla	0	0	0	K.VDRDNLQK.E	VDRDNLQK	8	106	113	fully_tryptic	7	1	3
10762	10762	41.48	1219	10762	8053	987.522	494.265	494.267	494.267	2	3	ITMS	35	421584	10760	2	0	64850	63336	63332	85000	63332.10762.8053.2	1	987.522	494.265	0.48	0	2.616	0.409	0.409	703	0.00142	2020-12-14	12	14	CbFla	0	0	0	K.VDRDNLQK.E	VDRDNLQK	8	106	113	fully_tryptic	7	1	3
10863	10863	41.74	1314	10863	8141	987.522	494.265	494.268	494.268	2	3	ITMS	35	376072	10861	2	0	64850	63336	63332	85000	63332.10863.8141.2	1	987.522	494.265	0.1	0	2.004	0.461	0.461	556.9	0.0018	2020-10-14	10	14	CbFla	0	0	0	K.VDRDNLQK.E	VDRDNLQK	8	106	113	fully_tryptic	7	1	3
10971	10971	42	1418	10971	8237	987.521	494.264	494.266	494.266	2	6	ITMS	35	435340	10966	2	0	64850	63336	63332	85000	63332.10971.8237.2	1	987.522	494.265	-0.38	0	1.889	0.336	0.336	432.4	0.00231	2020-09-14	9	14	CbFla	0	0	0	K.VDRDNLQK.E	VDRDNLQK	8	106	113	fully_tryptic	7	1	3
11088	11088	42.26	1535	11088	8344	987.521	494.264	494.267	494.267	2	6	ITMS	35	390221	11083	2	0	64850	63336	63332	85000	63332.11088.8344.2	1	987.522	494.265	-0.35	0	2.418	0.405	0.405	701.7	0.00143	2020-11-14	11	14	CbFla	0	0	0	K.VDRDNLQK.E	VDRDNLQK	8	106	113	fully_tryptic	7	1	3
11234	11234	42.59	1679	11234	8476	987.522	494.265	494.268	494.268	2	3	ITMS	35	307783	11232	2	0	64850	63336	63332	85000	63332.11234.8476.2	1	987.522	494.265	0.68	0.001	2.586	0.477	0.477	533.8	0.00187	2020-10-14	10	14	CbFla	0	0	0	K.VDRDNLQK.E	VDRDNLQK	8	106	113	fully_tryptic	7	1	3
11315	11315	42.88	1743	11315	8534	987.523	494.265	494.268	494.268	2	2	ITMS	35	401423	11314	2	0	64850	63336	63332	85000	63332.11315.8534.2	1	987.522	494.265	0.84	0.001	2.021	0.286	0.286	390.5	0.00256	2020-09-14	9	14	CbFla	0	0	0	K.VDRDNLQK.E	VDRDNLQK	8	106	113	fully_tryptic	7	1	3
11332	11332	42.94	1757	11332	8547	987.523	494.265	494.769	494.769	2	2	ITMS	35	450908	11331	2	0	64850	63336	63332	85000	63332.11332.8547.2	1	987.522	494.265	0.73	0.001	2.341	0.503	0.503	519.6	0.00192	2020-10-14	10	14	CbFla	0	0	0	K.VDRDNLQK.E	VDRDNLQK	8	106	113	fully_tryptic	7	1	3
11400	11400	43.17	1811	11400	8598	987.522	494.265	494.267	494.267	2	3	ITMS	35	339686	11398	2	0	64850	63336	63332	85000	63332.11400.8598.2	1	987.522	494.265	0.25	0	2.259	0.573	0.573	504.2	0.00198	2020-09-14	9	14	CbFla	0	0	0	K.VDRDNLQK.E	VDRDNLQK	8	106	113	fully_tryptic	7	1	3
11475	11475	43.43	1872	11475	8653	987.523	494.265	494.268	494.268	2	2	ITMS	35	445461	11474	2	0	64850	63336	63332	85000	63332.11475.8653.2	1	987.522	494.265	1.09	0.001	2.244	0.569	0.569	620.5	0.00161	2020-11-14	11	14	CbFla	0	0	0	K.VDRDNLQK.E	VDRDNLQK	8	106	113	fully_tryptic	7	1	3
11556	11556	43.69	1938	11556	8715	987.528	494.268	494.272	494.272	2	3	ITMS	35	323515	11554	2	0	64850	63336	63332	85000	63332.11556.8715.2	1	987.522	494.265	6.6	0.007	2.236	0.563	0.563	372.3	0.00269	2020-09-14	9	14	CbFla	0	0	0	K.VDRDNLQK.E	VDRDNLQK	8	106	113	fully_tryptic	7	1	3
11630	11630	43.95	1998	11630	8769	987.522	494.265	494.27	494.27	2	4	ITMS	35	357074	11627	2	0	64850	63336	63332	85000	63332.11630.8769.2	1	987.522	494.265	0.23	0	2.29	0.502	0.502	626.5	0.0016	2020-11-14	11	14	CbFla	0	0	0	K.VDRDNLQK.E	VDRDNLQK	8	106	113	fully_tryptic	7	1	3
11703	11703	44.21	2054	11703	8822	987.529	494.268	494.273	494.273	2	4	ITMS	35	356424	11700	2	0	64850	63336	63332	85000	63332.11703.8822.2	1	987.522	494.265	7.18	0.007	2.262	0.577	0.577	577.1	0.00173	2020-11-14	11	14	CbFla	0	0	0	K.VDRDNLQK.E	VDRDNLQK	8	106	113	fully_tryptic	7	1	3
11725	11725	44.28	2073	11725	8839	987.522	494.265	494.267	494.267	2	4	ITMS	35	443644	11722	2	0	64850	63336	63332	85000	63332.11725.8839.2	1	987.522	494.265	0.52	0.001	2.238	0.393	0.393	681	0.00147	2020-11-14	11	14	CbFla	0	0	0	K.VDRDNLQK.E	VDRDNLQK	8	106	113	fully_tryptic	7	1	3
11825	11825	44.55	2164	11825	8924	987.523	494.265	494.269	494.269	2	7	ITMS	35	443768	11819	2	0	64850	63336	63332	85000	63332.11825.8924.2	1	987.522	494.265	1.28	0.001	2.554	0.438	0.438	757.1	0.00132	2020-12-14	12	14	CbFla	0	0	0	K.VDRDNLQK.E	VDRDNLQK	8	106	113	fully_tryptic	7	1	3
11920	11920	44.81	2255	11920	9005	987.522	494.265	494.271	494.271	2	3	ITMS	35	325527	11918	2	0	64850	63336	63332	85000	63332.11920.9005.2	1	987.522	494.265	0.55	0.001	2.492	0.48	0.48	600.6	0.00167	2020-11-14	11	14	CbFla	0	0	0	K.VDRDNLQK.E	VDRDNLQK	8	106	113	fully_tryptic	7	1	3
12021	12021	45.07	2351	12021	9092	987.522	494.265	494.268	494.268	2	3	ITMS	35	362730	12019	2	0	64850	63336	63332	85000	63332.12021.9092.2	1	987.522	494.265	0.45	0	2.564	0.517	0.517	778.8	0.00128	2020-12-14	12	14	CbFla	0	0	0	K.VDRDNLQK.E	VDRDNLQK	8	106	113	fully_tryptic	7	1	3
12290	12290	45.75	2605	12290	9328	987.522	494.265	494.268	494.268	2	3	ITMS	35	519179	12288	2	0	64850	63336	63332	85000	63332.12290.9328.2	1	987.522	494.265	0.27	0	2.06	0.44	0.44	546.4	0.00183	2020-09-14	9	14	CbFla	0	0	0	K.VDRDNLQK.E	VDRDNLQK	8	106	113	fully_tryptic	7	1	3
12448	12448	46.07	2764	12448	9476	987.516	494.262	494.266	494.266	2	13	ITMS	35	500020	12436	2	0	64850	63336	63332	85000	63332.12448.9476.2	1	987.522	494.265	-5.42	-0.005	2.094	0.475	0.475	423.2	0.00236	2020-09-14	9	14	CbFla	0	0	0	K.VDRDNLQK.E	VDRDNLQK	8	106	113	fully_tryptic	7	1	3
12525	12525	46.31	2829	12525	9535	987.516	494.262	494.268	494.268	2	4	ITMS	35	270479	12522	2	0	64850	63336	63332	85000	63332.12525.9535.2	1	987.522	494.265	-5.96	-0.006	2.283	0.359	0.359	589.6	0.0017	2020-10-14	10	14	CbFla	0	0	0	K.VDRDNLQK.E	VDRDNLQK	8	106	113	fully_tryptic	7	1	3
12611	12611	46.6	2900	12611	9600	987.523	494.265	494.269	494.269	2	2	ITMS	35	308479	12610	2	0	64850	63336	63332	85000	63332.12611.9600.2	1	987.522	494.265	0.8	0.001	1.505	0.532	0.532	486.9	0.00205	2020-09-14	9	14	CbFla	0	0	0	K.VDRDNLQK.E	VDRDNLQK	8	106	113	fully_tryptic	7	1	3
12695	12695	46.88	2969	12695	9663	987.515	494.261	494.269	494.269	2	4	ITMS	35	338834	12692	2	0	64850	63336	63332	85000	63332.12695.9663.2	1	987.522	494.265	-6.47	-0.006	2.655	0.584	0.584	663.1	0.00151	2020-11-14	11	14	CbFla	0	0	0	K.VDRDNLQK.E	VDRDNLQK	8	106	113	fully_tryptic	7	1	3
12791	12791	47.17	3053	12791	9739	987.523	494.265	494.267	494.267	2	6	ITMS	35	247414	12786	2	0	64850	63336	63332	85000	63332.12791.9739.2	1	987.522	494.265	1.26	0.001	2.372	0.632	0.632	646.5	0.00155	2020-11-14	11	14	CbFla	0	0	0	K.VDRDNLQK.E	VDRDNLQK	8	106	113	fully_tryptic	7	1	3
12857	12857	47.37	3110	12857	9792	987.522	494.265	494.273	494.273	2	4	ITMS	35	271355	12854	2	0	64850	63336	63332	85000	63332.12857.9792.2	1	987.522	494.265	0.66	0.001	2.615	0.456	0.456	605.1	0.00165	2020-11-14	11	14	CbFla	0	0	0	K.VDRDNLQK.E	VDRDNLQK	8	106	113	fully_tryptic	7	1	3
12936	12936	47.63	3177	12936	9852	987.528	494.268	494.271	494.271	2	2	ITMS	35	331723	12935	2	0	64850	63336	63332	85000	63332.12936.9852.2	1	987.522	494.265	6.56	0.006	2.445	0.42	0.42	577.2	0.00173	2020-11-14	11	14	CbFla	0	0	0	K.VDRDNLQK.E	VDRDNLQK	8	106	113	fully_tryptic	7	1	3
13028	13028	47.9	3258	13028	9927	987.529	494.268	494.271	494.271	2	2	ITMS	35	346276	13027	2	0	64850	63336	63332	85000	63332.13028.9927.2	1	987.522	494.265	6.94	0.007	2.243	0.503	0.503	562.7	0.00178	2020-11-14	11	14	CbFla	0	0	0	K.VDRDNLQK.E	VDRDNLQK	8	106	113	fully_tryptic	7	1	3
13123	13123	48.18	3344	13123	10004	987.522	494.265	494.268	494.268	2	8	ITMS	35	261914	13116	2	0	64850	63336	63332	85000	63332.13123.10004.2	1	987.522	494.265	0.48	0	2.366	0.402	0.402	391.4	0.00255	2020-09-14	9	14	CbFla	0	0	0	K.VDRDNLQK.E	VDRDNLQK	8	106	113	fully_tryptic	7	1	3
13218	13218	48.44	3432	13218	10085	987.522	494.265	494.269	494.269	2	3	ITMS	35	310107	13216	2	0	64850	63336	63332	85000	63332.13218.10085.2	1	987.522	494.265	0.6	0.001	2.361	0.456	0.456	692.1	0.00144	2020-12-14	12	14	CbFla	0	0	0	K.VDRDNLQK.E	VDRDNLQK	8	106	113	fully_tryptic	7	1	3
13324	13324	48.71	3530	13324	10177	987.523	494.265	494.268	494.268	2	4	ITMS	35	307071	13321	2	0	64850	63336	63332	85000	63332.13324.10177.2	1	987.522	494.265	1.57	0.002	2.521	0.576	0.576	476.4	0.0021	2020-10-14	10	14	CbFla	0	0	0	K.VDRDNLQK.E	VDRDNLQK	8	106	113	fully_tryptic	7	1	3
13417	13417	48.97	3617	13417	10255	987.522	494.265	494.769	494.769	2	4	ITMS	35	270584	13414	2	0	64850	63336	63332	85000	63332.13417.10255.2	1	987.522	494.265	0.63	0.001	2.216	0.482	0.482	901.8	0.00111	2020-12-14	12	14	CbFla	0	0	0	K.VDRDNLQK.E	VDRDNLQK	8	106	113	fully_tryptic	7	1	3
13535	13535	49.25	3732	13535	10361	987.522	494.265	494.267	494.267	2	4	ITMS	35	273423	13532	2	0	64850	63336	63332	85000	63332.13535.10361.2	1	987.522	494.265	0.3	0	2.423	0.464	0.464	453.3	0.00221	2020-09-14	9	14	CbFla	0	0	0	K.VDRDNLQK.E	VDRDNLQK	8	106	113	fully_tryptic	7	1	3
13625	13625	49.51	3813	13625	10435	987.522	494.265	494.267	494.267	2	4	ITMS	35	282154	13622	2	0	64850	63336	63332	85000	63332.13625.10435.2	1	987.522	494.265	0.01	0	2.133	0.512	0.512	406	0.00246	2020-09-14	9	14	CbFla	0	0	0	K.VDRDNLQK.E	VDRDNLQK	8	106	113	fully_tryptic	7	1	3
13723	13723	49.78	3903	13723	10517	987.522	494.265	494.269	494.269	2	2	ITMS	35	324001	13722	2	0	64850	63336	63332	85000	63332.13723.10517.2	1	987.522	494.265	0.24	0	2.267	0.49	0.49	655.8	0.00152	2020-11-14	11	14	CbFla	0	0	0	K.VDRDNLQK.E	VDRDNLQK	8	106	113	fully_tryptic	7	1	3
13822	13822	50.05	3995	13822	10601	987.522	494.265	494.269	494.269	2	3	ITMS	35	235097	13820	2	0	64850	63336	63332	85000	63332.13822.10601.2	1	987.522	494.265	0.6	0.001	2.44	0.5	0.5	695	0.00144	2020-11-14	11	14	CbFla	0	0	0	K.VDRDNLQK.E	VDRDNLQK	8	106	113	fully_tryptic	7	1	3
13889	13889	50.19	4061	13889	10663	987.523	494.265	494.261	494.261	2	7	ITMS	35	213596	13883	2	0	64850	63336	63332	85000	63332.13889.10663.2	1	987.522	494.265	0.98	0.001	2.508	0.53	0.53	512.8	0.00195	2020-11-14	11	14	CbFla	0	0	0	K.VDRDNLQK.E	VDRDNLQK	8	106	113	fully_tryptic	7	1	3
13968	13968	50.37	4140	13968	10736	987.522	494.265	494.268	494.268	2	14	ITMS	35	262085	13955	2	0	64850	63336	63332	85000	63332.13968.10736.2	1	987.522	494.265	0.36	0	2.164	0.307	0.307	698.5	0.00143	2020-11-14	11	14	CbFla	0	0	0	K.VDRDNLQK.E	VDRDNLQK	8	106	113	fully_tryptic	7	1	3
14068	14068	50.63	4234	14068	10823	987.522	494.265	494.267	494.267	2	8	ITMS	35	258967	14061	2	0	64850	63336	63332	85000	63332.14068.10823.2	1	987.522	494.265	0.61	0.001	2.266	0.57	0.57	642.5	0.00156	2020-11-14	11	14	CbFla	0	0	0	K.VDRDNLQK.E	VDRDNLQK	8	106	113	fully_tryptic	7	1	3
14183	14183	50.9	4347	14183	10926	987.522	494.265	494.267	494.267	2	11	ITMS	35	261856	14173	2	0	64850	63336	63332	85000	63332.14183.10926.2	1	987.522	494.265	0.32	0	2.182	0.475	0.475	554.2	0.0018	2020-10-14	10	14	CbFla	0	0	0	K.VDRDNLQK.E	VDRDNLQK	8	106	113	fully_tryptic	7	1	3
14436	14436	51.51	4592	14436	11153	987.522	494.265	494.267	494.267	2	2	ITMS	35	325503	14435	2	0	64850	63336	63332	85000	63332.14436.11153.2	1	987.522	494.265	0.27	0	2.102	0.584	0.584	521	0.00192	2020-10-14	10	14	CbFla	0	0	0	K.VDRDNLQK.E	VDRDNLQK	8	106	113	fully_tryptic	7	1	3
14549	14549	51.78	4701	14549	11255	987.522	494.265	494.268	494.268	2	3	ITMS	35	280570	14547	2	0	64850	63336	63332	85000	63332.14549.11255.2	1	987.522	494.265	0.13	0	2.335	0.518	0.518	434.4	0.0023	2020-09-14	9	14	CbFla	0	0	0	K.VDRDNLQK.E	VDRDNLQK	8	106	113	fully_tryptic	7	1	3
14660	14660	52.05	4806	14660	11353	987.522	494.265	494.268	494.268	2	5	ITMS	35	266125	14656	2	0	64850	63336	63332	85000	63332.14660.11353.2	1	987.522	494.265	0.33	0	2.487	0.476	0.476	670.2	0.00149	2020-11-14	11	14	CbFla	0	0	0	K.VDRDNLQK.E	VDRDNLQK	8	106	113	fully_tryptic	7	1	3
14757	14757	52.31	4895	14757	11437	987.522	494.265	494.268	494.268	2	3	ITMS	35	271801	14755	2	0	64850	63336	63332	85000	63332.14757.11437.2	1	987.522	494.265	0.04	0	2.419	0.413	0.413	945.6	0.00106	2020-12-14	12	14	CbFla	0	0	0	K.VDRDNLQK.E	VDRDNLQK	8	106	113	fully_tryptic	7	1	3
14871	14871	52.58	5004	14871	11540	987.522	494.265	494.269	494.269	2	4	ITMS	35	217997	14868	2	0	64850	63336	63332	85000	63332.14871.11540.2	1	987.522	494.265	0.36	0	2.291	0.47	0.47	484.8	0.00206	2020-10-14	10	14	CbFla	0	0	0	K.VDRDNLQK.E	VDRDNLQK	8	106	113	fully_tryptic	7	1	3
14978	14978	52.85	5105	14978	11634	987.522	494.265	494.269	494.269	2	4	ITMS	35	244347	14975	2	0	64850	63336	63332	85000	63332.14978.11634.2	1	987.522	494.265	0.2	0	2.552	0.49	0.49	639.7	0.00156	2020-10-14	10	14	CbFla	0	0	0	K.VDRDNLQK.E	VDRDNLQK	8	106	113	fully_tryptic	7	1	3
15088	15088	53.12	5212	15088	11732	987.522	494.265	494.266	494.266	2	4	ITMS	35	227975	15085	2	0	64850	63336	63332	85000	63332.15088.11732.2	1	987.522	494.265	-0.01	0	2.078	0.45	0.45	493.3	0.00203	2020-10-14	10	14	CbFla	0	0	0	K.VDRDNLQK.E	VDRDNLQK	8	106	113	fully_tryptic	7	1	3
15199	15199	53.36	5320	15199	11834	987.522	494.265	494.267	494.267	2	3	ITMS	35	223869	15197	2	0	64850	63336	63332	85000	63332.15199.11834.2	1	987.522	494.265	0.01	0	2.115	0.524	0.524	532.7	0.00188	2020-10-14	10	14	CbFla	0	0	0	K.VDRDNLQK.E	VDRDNLQK	8	106	113	fully_tryptic	7	1	3
15315	15315	53.64	5431	15315	11939	987.522	494.265	494.265	494.265	2	7	ITMS	35	244619	15309	2	0	64850	63336	63332	85000	63332.15315.11939.2	1	987.522	494.265	0.45	0	2.126	0.484	0.484	545.1	0.00183	2020-10-14	10	14	CbFla	0	0	0	K.VDRDNLQK.E	VDRDNLQK	8	106	113	fully_tryptic	7	1	3
15429	15429	53.88	5546	15429	12045	987.522	494.265	494.264	494.264	2	4	ITMS	35	282608	15426	2	0	64850	63336	63332	85000	63332.15429.12045.2	1	987.522	494.265	0.16	0	2.248	0.445	0.445	541.8	0.00185	2020-10-14	10	14	CbFla	0	0	0	K.VDRDNLQK.E	VDRDNLQK	8	106	113	fully_tryptic	7	1	3
15565	15565	54.17	5681	15565	12172	987.522	494.265	494.268	494.268	2	2	ITMS	35	325940	15564	2	0	64850	63336	63332	85000	63332.15565.12172.2	1	987.522	494.265	0.17	0	2.228	0.426	0.426	620.1	0.00161	2020-11-14	11	14	CbFla	0	0	0	K.VDRDNLQK.E	VDRDNLQK	8	106	113	fully_tryptic	7	1	3
15695	15695	54.45	5813	15695	12293	987.522	494.265	494.264	494.264	2	7	ITMS	35	167303	15689	2	0	64850	63336	63332	85000	63332.15695.12293.2	1	987.522	494.265	0.26	0	2.179	0.59	0.59	552.3	0.00181	2020-10-14	10	14	CbFla	0	0	0	K.VDRDNLQK.E	VDRDNLQK	8	106	113	fully_tryptic	7	1	3
15805	15805	54.71	5920	15805	12393	987.522	494.265	494.766	494.766	2	7	ITMS	35	183740	15799	2	0	64850	63336	63332	85000	63332.15805.12393.2	1	987.522	494.265	0.09	0	2.506	0.424	0.424	587	0.0017	2020-11-14	11	14	CbFla	0	0	0	K.VDRDNLQK.E	VDRDNLQK	8	106	113	fully_tryptic	7	1	3
15817	15817	54.73	5932	15817	12404	987.522	494.265	494.268	494.268	2	6	ITMS	35	158152	15812	2	0	64850	63336	63332	85000	63332.15817.12404.2	1	987.522	494.265	-0.02	0	2.102	0.439	0.439	368.9	0.00271	2020-09-14	9	14	CbFla	0	0	0	K.VDRDNLQK.E	VDRDNLQK	8	106	113	fully_tryptic	7	1	3
16074	16074	55.34	6181	16074	12636	987.522	494.265	494.264	494.264	2	4	ITMS	35	217670	16071	2	0	64850	63336	63332	85000	63332.16074.12636.2	1	987.522	494.265	0.32	0	1.516	0.152	0.152	382.4	0.00262	2020-08-14	8	14	CbFla	0	0	0	K.VDRDNLQK.E	VDRDNLQK	8	106	113	fully_tryptic	7	1	3
16195	16195	55.62	6299	16195	12747	987.522	494.265	494.265	494.265	2	4	ITMS	35	205906	16192	2	0	64850	63336	63332	85000	63332.16195.12747.2	1	987.522	494.265	0.21	0	2.154	0.454	0.454	416.3	0.0024	2020-09-14	9	14	CbFla	0	0	0	K.VDRDNLQK.E	VDRDNLQK	8	106	113	fully_tryptic	7	1	3
16342	16342	55.93	6447	16342	12884	987.522	494.265	494.268	494.268	2	4	ITMS	35	172951	16339	2	0	64850	63336	63332	85000	63332.16342.12884.2	1	987.522	494.265	0.39	0	2.144	0.534	0.534	700.1	0.00143	2020-12-14	12	14	CbFla	0	0	0	K.VDRDNLQK.E	VDRDNLQK	8	106	113	fully_tryptic	7	1	3
16464	16464	56.19	6569	16464	12998	987.522	494.265	494.268	494.268	2	8	ITMS	35	159256	16457	2	0	64850	63336	63332	85000	63332.16464.12998.2	1	987.522	494.265	0.36	0	2.408	0.483	0.483	669.9	0.00149	2020-11-14	11	14	CbFla	0	0	0	K.VDRDNLQK.E	VDRDNLQK	8	106	113	fully_tryptic	7	1	3
16808	16808	56.99	6904	16808	13310	987.522	494.264	494.267	494.267	2	5	ITMS	35	112737	16804	2	0	64850	63336	63332	85000	63332.16808.13310.2	1	987.522	494.265	-0.05	0	2.022	0.475	0.475	599.2	0.00167	2020-11-14	11	14	CbFla	0	0	0	K.VDRDNLQK.E	VDRDNLQK	8	106	113	fully_tryptic	7	1	3
17654	17654	59.42	7662	17654	14006	987.522	494.265	494.262	494.262	2	6	ITMS	35	122420	17649	2	0	64850	63336	63332	85000	63332.17654.14006.2	1	987.522	494.265	0.61	0.001	1.809	0.328	0.328	572.1	0.00175	2020-09-14	9	14	CbFla	0	0	0	K.VDRDNLQK.E	VDRDNLQK	8	106	113	fully_tryptic	7	1	3
17691	17691	59.5	7699	17691	14040	987.522	494.265	494.268	494.268	2	7	ITMS	35	171383	17685	2	0	64850	63336	63332	85000	63332.17691.14040.2	1	987.522	494.265	0.44	0	2.373	0.35	0.35	426.5	0.00234	2020-10-14	10	14	CbFla	0	0	0	K.VDRDNLQK.E	VDRDNLQK	8	106	113	fully_tryptic	7	1	3
17776	17776	59.75	7775	17776	14110	987.528	494.268	494.773	494.773	2	4	ITMS	35	217494	17773	2	0	64850	63336	63332	85000	63332.17776.14110.2	1	987.522	494.265	6.61	0.007	1.796	0.452	0.452	343.9	0.00291	2020-10-14	10	14	CbFla	0	0	0	K.VDRDNLQK.E	VDRDNLQK	8	106	113	fully_tryptic	7	1	3
17796	17796	59.8	7795	17796	14128	987.522	494.265	494.268	494.268	2	8	ITMS	35	195648	17789	2	0	64850	63336	63332	85000	63332.17796.14128.2	1	987.522	494.265	0.72	0.001	2.112	0.37	0.37	371.3	0.00269	2020-09-14	9	14	CbFla	0	0	0	K.VDRDNLQK.E	VDRDNLQK	8	106	113	fully_tryptic	7	1	3
17898	17898	60.09	7888	17898	14213	987.522	494.265	494.267	494.267	2	3	ITMS	35	162312	17896	2	0	64850	63336	63332	85000	63332.17898.14213.2	1	987.522	494.265	0.33	0	2.125	0.4	0.4	468.9	0.00213	2020-09-14	9	14	CbFla	0	0	0	K.VDRDNLQK.E	VDRDNLQK	8	106	113	fully_tryptic	7	1	3
18153	18153	60.75	8130	18153	14435	987.522	494.264	494.268	494.268	2	7	ITMS	35	120485	18147	2	0	64850	63336	63332	85000	63332.18153.14435.2	1	987.522	494.265	-0.11	0	1.896	0.465	0.465	478.1	0.00209	2020-09-14	9	14	CbFla	0	0	0	K.VDRDNLQK.E	VDRDNLQK	8	106	113	fully_tryptic	7	1	3
18306	18306	61.13	8274	18306	14570	987.521	494.264	494.267	494.267	2	5	ITMS	35	114662	18302	2	0	64850	63336	63332	85000	63332.18306.14570.2	1	987.522	494.265	-1.17	-0.001	1.9	0.455	0.455	405.6	0.00247	2020-09-14	9	14	CbFla	0	0	0	K.VDRDNLQK.E	VDRDNLQK	8	106	113	fully_tryptic	7	1	3
18319	18319	61.17	8286	18319	14581	987.521	494.264	494.769	494.769	2	5	ITMS	35	130301	18315	2	0	64850	63336	63332	85000	63332.18319.14581.2	1	987.522	494.265	-1.16	-0.001	2.04	0.341	0.341	565.7	0.00177	2020-10-14	10	14	CbFla	0	0	0	K.VDRDNLQK.E	VDRDNLQK	8	106	113	fully_tryptic	7	1	3
18557	18557	61.72	8520	18557	14798	987.522	494.265	494.269	494.269	2	9	ITMS	35	112366	18549	2	0	64850	63336	63332	85000	63332.18557.14798.2	1	987.522	494.265	0.69	0.001	2.152	0.369	0.369	444.3	0.00225	2020-09-14	9	14	CbFla	0	0	0	K.VDRDNLQK.E	VDRDNLQK	8	106	113	fully_tryptic	7	1	3
18712	18712	62.09	8674	18712	14938	987.523	494.265	494.267	494.267	2	9	ITMS	35	161544	18704	2	0	64850	63336	63332	85000	63332.18712.14938.2	1	987.522	494.265	1.14	0.001	2.196	0.443	0.443	812.6	0.00123	2020-12-14	12	14	CbFla	0	0	0	K.VDRDNLQK.E	VDRDNLQK	8	106	113	fully_tryptic	7	1	3
18729	18729	62.13	8689	18729	14953	987.522	494.264	494.769	494.769	2	9	ITMS	35	167510	18721	2	0	64850	63336	63332	85000	63332.18729.14953.2	1	987.522	494.265	-0.25	0	1.98	0.609	0.609	358.5	0.00279	2020-09-14	9	14	CbFla	0	0	0	K.VDRDNLQK.E	VDRDNLQK	8	106	113	fully_tryptic	7	1	3
18843	18843	62.39	8805	18843	15058	987.522	494.265	494.267	494.267	2	12	ITMS	35	110777	18832	2	0	64850	63336	63332	85000	63332.18843.15058.2	1	987.522	494.265	0.34	0	2.007	0.208	0.208	427.7	0.00234	2020-09-14	9	14	CbFla	0	0	0	K.VDRDNLQK.E	VDRDNLQK	8	106	113	fully_tryptic	7	1	3
18956	18956	62.65	8916	18956	15162	987.522	494.265	494.267	494.267	2	4	ITMS	35	108940	18953	2	0	64850	63336	63332	85000	63332.18956.15162.2	1	987.522	494.265	0.52	0.001	1.754	0.263	0.263	434.3	0.0023	2020-09-14	9	14	CbFla	0	0	0	K.VDRDNLQK.E	VDRDNLQK	8	106	113	fully_tryptic	7	1	3
19273	19273	63.34	9229	19273	15456	987.523	494.265	494.268	494.268	2	10	ITMS	35	99144.7	19264	2	0	64850	63336	63332	85000	63332.19273.15456.2	1	987.522	494.265	0.93	0.001	2.52	0.485	0.485	637.5	0.00157	2020-11-14	11	14	CbFla	0	0	0	K.VDRDNLQK.E	VDRDNLQK	8	106	113	fully_tryptic	7	1	3
19412	19412	63.68	9365	19412	15581	987.523	494.265	494.769	494.769	2	9	ITMS	35	96239.1	19404	2	0	64850	63336	63332	85000	63332.19412.15581.2	1	987.522	494.265	1.54	0.002	2.153	0.324	0.324	615.8	0.00162	2020-11-14	11	14	CbFla	0	0	0	K.VDRDNLQK.E	VDRDNLQK	8	106	113	fully_tryptic	7	1	3
19546	19546	64	9495	19546	15701	987.523	494.265	494.269	494.269	2	8	ITMS	35	128647	19539	2	0	64850	63336	63332	85000	63332.19546.15701.2	1	987.522	494.265	1.2	0.001	1.579	0.19	0.19	535.5	0.00187	2020-10-14	10	14	CbFla	0	0	0	K.VDRDNLQK.E	VDRDNLQK	8	106	113	fully_tryptic	7	1	3
20987	20987	67.27	10915	20987	17019	987.522	494.265	494.267	494.267	2	9	ITMS	35	104732	20979	2	0	64850	63336	63332	85000	63332.20987.17019.2	1	987.522	494.265	0.53	0.001	1.979	0.298	0.298	450.8	0.00222	2020-10-14	10	14	CbFla	0	0	0	K.VDRDNLQK.E	VDRDNLQK	8	106	113	fully_tryptic	7	1	3
24867	24867	76.01	14759	24867	20582	1912.97	638.33	638.334	638.334	3	5	ITMS	35	352183	24863	2	0	64850	63336	63332	85000	63332.24867.20582.3	1	1912.97	638.329	0.94	0.002	3.628	0.583	0.583	931.4	0.00107	22/60	22	60	CbFla	0	0	0	R.DNLQKEVAELQNEINR.I	DNLQKEVAELQNEINR	16	109	124	fully_tryptic	15	1	3
24970	24970	76.27	14859	24970	20674	1912.97	638.33	638.668	638.668	3	2	ITMS	35	336602	24969	2	0	64850	63336	63332	85000	63332.24970.20674.3	1	1912.97	638.329	1.08	0.002	4.073	0.638	0.638	1375.8	0.00073	30/60	30	60	CbFla	0	0	0	R.DNLQKEVAELQNEINR.I	DNLQKEVAELQNEINR	16	109	124	fully_tryptic	15	1	3
25005	25005	76.34	14895	25005	20707	1912.97	638.33	638.667	638.667	3	9	ITMS	35	199511	24997	2	0	64850	63336	63332	85000	63332.25005.20707.3	1	1912.97	638.329	1.07	0.002	4.091	0.559	0.559	1428.8	0.0007	27/60	27	60	CbFla	0	0	0	R.DNLQKEVAELQNEINR.I	DNLQKEVAELQNEINR	16	109	124	fully_tryptic	15	1	3
26755	26755	80.55	16598	26755	22275	2433.23	811.749	812.089	812.089	3	7	ITMS	35	139576	26749	2	0	64850	63336	63332	85000	63332.26755.22275.3	1	2433.24	811.75	-1.37	-0.003	5.293	0.677	0.677	2627.6	0.00038	36/80	36	80	CbFla	0	0	0	K.EVAELQNEINRIASQTQFNTK.N	EVAELQNEINRIASQTQFNTK	21	114	134	fully_tryptic	20	1	3
10842	10842	41.68	1295	10842	8123	1314.66	657.833	657.837	657.837	2	8	ITMS	35	324349	10835	2	0	64850	63336	63332	85000	63332.10842.8123.2	1	1314.66	657.836	-4.8	-0.006	3.316	0.624	0.624	1319.3	0.00076	17/20	17	20	CbFla	0	0	0	K.EVAELQNEINR.I	EVAELQNEINR	11	114	124	fully_tryptic	10	1	2
10870	10870	41.76	1321	10870	8147	1314.66	657.833	657.83	657.83	2	3	ITMS	35	192625	10868	2	0	64850	63336	63332	85000	63332.10870.8147.2	1	1314.66	657.836	-4.7	-0.006	3.47	0.631	0.631	1105.6	0.0009	14/20	14	20	CbFla	0	0	0	K.EVAELQNEINR.I	EVAELQNEINR	11	114	124	fully_tryptic	10	1	2
12016	12016	45.06	2346	12016	9088	1314.66	657.835	657.839	657.839	2	2	ITMS	35	1150410	12015	2	0	64850	63336	63332	85000	63332.12016.9088.2	1	1314.66	657.836	-1.22	-0.002	4.151	0.668	0.668	1341.6	0.00075	17/20	17	20	CbFla	0	0	0	K.EVAELQNEINR.I	EVAELQNEINR	11	114	124	fully_tryptic	10	1	2
12065	12065	45.19	2392	12065	9130	1314.66	657.832	657.837	657.837	2	2	ITMS	35	1083180	12064	2	0	64850	63336	63332	85000	63332.12065.9130.2	1	1314.66	657.836	-5.55	-0.007	3.699	0.631	0.631	1246.6	0.0008	15/20	15	20	CbFla	0	0	0	K.EVAELQNEINR.I	EVAELQNEINR	11	114	124	fully_tryptic	10	1	2
12389	12389	45.96	2703	12389	9420	1314.67	657.837	657.839	657.839	2	4	ITMS	35	1130340	12386	2	0	64850	63336	63332	85000	63332.12389.9420.2	1	1314.66	657.836	0.88	0.001	3.533	0.639	0.639	1093.8	0.00091	15/20	15	20	CbFla	0	0	0	K.EVAELQNEINR.I	EVAELQNEINR	11	114	124	fully_tryptic	10	1	2
12402	12402	45.98	2716	12402	9432	1314.66	657.834	657.832	657.832	2	3	ITMS	35	1488130	12400	2	0	64850	63336	63332	85000	63332.12402.9432.2	1	1314.66	657.836	-3.87	-0.005	3.345	0.648	0.648	1037	0.00096	15/20	15	20	CbFla	0	0	0	K.EVAELQNEINR.I	EVAELQNEINR	11	114	124	fully_tryptic	10	1	2
12496	12496	46.21	2806	12496	9514	1314.66	657.833	657.841	657.841	2	2	ITMS	35	451600000	12495	2	0	64850	63336	63332	85000	63332.12496.9514.2	1	1314.66	657.836	-3.97	-0.005	3.631	0.594	0.594	1451.7	0.00069	17/20	17	20	CbFla	0	0	0	K.EVAELQNEINR.I	EVAELQNEINR	11	114	124	fully_tryptic	10	1	2
12581	12581	46.48	2878	12581	9580	1314.66	657.833	657.841	657.841	2	2	ITMS	35	467130000	12580	2	0	64850	63336	63332	85000	63332.12581.9580.2	1	1314.66	657.836	-4.7	-0.006	3.926	0.583	0.583	1612.3	0.00062	17/20	17	20	CbFla	0	0	0	K.EVAELQNEINR.I	EVAELQNEINR	11	114	124	fully_tryptic	10	1	2
12659	12659	46.74	2941	12659	9638	1314.66	657.833	657.84	657.84	2	2	ITMS	35	360092000	12658	2	0	64850	63336	63332	85000	63332.12659.9638.2	1	1314.66	657.836	-4.11	-0.005	3.513	0.611	0.611	1525.3	0.00066	17/20	17	20	CbFla	0	0	0	K.EVAELQNEINR.I	EVAELQNEINR	11	114	124	fully_tryptic	10	1	2
12738	12738	47.01	3007	12738	9697	1314.67	657.838	657.84	657.84	2	2	ITMS	35	292306000	12737	2	0	64850	63336	63332	85000	63332.12738.9697.2	1	1314.66	657.836	3.32	0.004	3.901	0.581	0.581	1476.8	0.00068	17/20	17	20	CbFla	0	0	0	K.EVAELQNEINR.I	EVAELQNEINR	11	114	124	fully_tryptic	10	1	2
12824	12824	47.27	3080	12824	9765	1314.67	657.838	657.839	657.839	2	2	ITMS	35	208085000	12823	2	0	64850	63336	63332	85000	63332.12824.9765.2	1	1314.66	657.836	2.87	0.004	3.623	0.531	0.531	1298	0.00077	16/20	16	20	CbFla	0	0	0	K.EVAELQNEINR.I	EVAELQNEINR	11	114	124	fully_tryptic	10	1	2
13083	13083	48.08	3306	13083	9969	1314.68	657.841	657.843	657.843	2	2	ITMS	35	70575700	13082	2	0	64850	63336	63332	85000	63332.13083.9969.2	1	1314.66	657.836	8.07	0.011	3.426	0.631	0.631	1428.3	0.0007	17/20	17	20	CbFla	0	0	0	K.EVAELQNEINR.I	EVAELQNEINR	11	114	124	fully_tryptic	10	1	2
13182	13182	48.34	3398	13182	10054	1314.67	657.84	657.843	657.843	2	2	ITMS	35	37703500	13181	2	0	64850	63336	63332	85000	63332.13182.10054.2	1	1314.66	657.836	6.68	0.009	4.055	0.612	0.612	1536.3	0.00065	17/20	17	20	CbFla	0	0	0	K.EVAELQNEINR.I	EVAELQNEINR	11	114	124	fully_tryptic	10	1	2
13283	13283	48.61	3491	13283	10141	1314.67	657.837	657.838	657.838	2	2	ITMS	35	33722200	13282	2	0	64850	63336	63332	85000	63332.13283.10141.2	1	1314.66	657.836	1.49	0.002	3.532	0.624	0.624	1355.3	0.00074	17/20	17	20	CbFla	0	0	0	K.EVAELQNEINR.I	EVAELQNEINR	11	114	124	fully_tryptic	10	1	2
13383	13383	48.86	3587	13383	10228	1314.67	657.836	657.839	657.839	2	2	ITMS	35	24080700	13382	2	0	64850	63336	63332	85000	63332.13383.10228.2	1	1314.66	657.836	0.31	0	3.633	0.618	0.618	1366.1	0.00073	17/20	17	20	CbFla	0	0	0	K.EVAELQNEINR.I	EVAELQNEINR	11	114	124	fully_tryptic	10	1	2
13482	13482	49.13	3681	13482	10313	1314.66	657.836	657.837	657.837	2	2	ITMS	35	17353900	13481	2	0	64850	63336	63332	85000	63332.13482.10313.2	1	1314.66	657.836	-0.64	-0.001	3.793	0.623	0.623	1645.8	0.00061	17/20	17	20	CbFla	0	0	0	K.EVAELQNEINR.I	EVAELQNEINR	11	114	124	fully_tryptic	10	1	2
13585	13585	49.39	3779	13585	10403	1314.66	657.835	657.839	657.839	2	2	ITMS	35	12338200	13584	2	0	64850	63336	63332	85000	63332.13585.10403.2	1	1314.66	657.836	-1.06	-0.001	4.036	0.594	0.594	1616.2	0.00062	17/20	17	20	CbFla	0	0	0	K.EVAELQNEINR.I	EVAELQNEINR	11	114	124	fully_tryptic	10	1	2
13673	13673	49.65	3857	13673	10475	1314.66	657.835	657.837	657.837	2	2	ITMS	35	10851200	13672	2	0	64850	63336	63332	85000	63332.13673.10475.2	1	1314.66	657.836	-1.36	-0.002	3.637	0.586	0.586	1447.3	0.00069	17/20	17	20	CbFla	0	0	0	K.EVAELQNEINR.I	EVAELQNEINR	11	114	124	fully_tryptic	10	1	2
13765	13765	49.9	3941	13765	10552	1314.66	657.835	657.838	657.838	2	2	ITMS	35	10733700	13764	2	0	64850	63336	63332	85000	63332.13765.10552.2	1	1314.66	657.836	-1.22	-0.002	3.524	0.576	0.576	1288.1	0.00078	16/20	16	20	CbFla	0	0	0	K.EVAELQNEINR.I	EVAELQNEINR	11	114	124	fully_tryptic	10	1	2
13869	13869	50.15	4042	13869	10645	1314.67	438.894	439.56	439.56	3	11	ITMS	35	458176	13859	2	0	64850	63336	63332	85000	63332.13869.10645.3	1	1314.66	438.893	1.02	0.001	2.075	0.391	0.391	972.2	0.00103	20/40	20	40	CbFla	0	0	0	K.EVAELQNEINR.I	EVAELQNEINR	11	114	124	fully_tryptic	10	1	2
13875	13875	50.16	4047	13875	10650	1314.67	438.893	439.225	439.225	3	2	ITMS	35	436415	13874	2	0	64850	63336	63332	85000	63332.13875.10650.3	1	1314.66	438.893	0.68	0.001	2.776	0.672	0.672	709.6	0.00141	18/40	18	40	CbFla	0	0	0	K.EVAELQNEINR.I	EVAELQNEINR	11	114	124	fully_tryptic	10	1	2
13937	13937	50.3	4109	13937	10707	1314.67	438.894	438.89	438.89	3	2	ITMS	35	270342	13936	2	0	64850	63336	63332	85000	63332.13937.10707.3	1	1314.66	438.893	1.41	0.002	2.83	0.382	0.382	701.9	0.00142	17/40	17	40	CbFla	0	0	0	K.EVAELQNEINR.I	EVAELQNEINR	11	114	124	fully_tryptic	10	1	2
13990	13990	50.42	4162	13990	10756	1314.67	438.894	439.231	439.231	3	6	ITMS	35	247725	13985	2	0	64850	63336	63332	85000	63332.13990.10756.3	1	1314.66	438.893	1.12	0.001	2.98	0.478	0.478	793.7	0.00126	18/40	18	40	CbFla	0	0	0	K.EVAELQNEINR.I	EVAELQNEINR	11	114	124	fully_tryptic	10	1	2
14093	14093	50.68	4260	14093	10846	1314.66	657.835	657.838	657.838	2	2	ITMS	35	9739440	14092	2	0	64850	63336	63332	85000	63332.14093.10846.2	1	1314.66	657.836	-1.14	-0.001	3.737	0.59	0.59	1657.1	0.0006	17/20	17	20	CbFla	0	0	0	K.EVAELQNEINR.I	EVAELQNEINR	11	114	124	fully_tryptic	10	1	2
14202	14202	50.95	4365	14202	10943	1314.66	657.835	657.838	657.838	2	2	ITMS	35	8264350	14201	2	0	64850	63336	63332	85000	63332.14202.10943.2	1	1314.66	657.836	-1.47	-0.002	3.902	0.724	0.724	1505.2	0.00066	17/20	17	20	CbFla	0	0	0	K.EVAELQNEINR.I	EVAELQNEINR	11	114	124	fully_tryptic	10	1	2
14313	14313	51.21	4473	14313	11044	1314.66	657.835	657.838	657.838	2	2	ITMS	35	6388730	14312	2	0	64850	63336	63332	85000	63332.14313.11044.2	1	1314.66	657.836	-1.43	-0.002	3.675	0.606	0.606	1452.9	0.00069	17/20	17	20	CbFla	0	0	0	K.EVAELQNEINR.I	EVAELQNEINR	11	114	124	fully_tryptic	10	1	2
14395	14395	51.42	4552	14395	11116	1314.66	657.835	658.333	658.333	2	2	ITMS	35	15066400	14394	2	0	64850	63336	63332	85000	63332.14395.11116.2	1	1314.66	657.836	-1.57	-0.002	3.618	0.569	0.569	1544.5	0.00065	17/20	17	20	CbFla	0	0	0	K.EVAELQNEINR.I	EVAELQNEINR	11	114	124	fully_tryptic	10	1	2
14426	14426	51.48	4583	14426	11145	1314.66	657.835	657.837	657.837	2	2	ITMS	35	9835280	14425	2	0	64850	63336	63332	85000	63332.14426.11145.2	1	1314.66	657.836	-1.48	-0.002	3.994	0.614	0.614	1319	0.00076	17/20	17	20	CbFla	0	0	0	K.EVAELQNEINR.I	EVAELQNEINR	11	114	124	fully_tryptic	10	1	2
14537	14537	51.75	4689	14537	11244	1314.66	657.835	657.837	657.837	2	2	ITMS	35	5320040	14536	2	0	64850	63336	63332	85000	63332.14537.11244.2	1	1314.66	657.836	-1.7	-0.002	3.481	0.623	0.623	1310.1	0.00076	16/20	16	20	CbFla	0	0	0	K.EVAELQNEINR.I	EVAELQNEINR	11	114	124	fully_tryptic	10	1	2
14746	14746	52.28	4884	14746	11427	1314.66	657.835	657.838	657.838	2	2	ITMS	35	4364670	14745	2	0	64850	63336	63332	85000	63332.14746.11427.2	1	1314.66	657.836	-1.8	-0.002	3.41	0.552	0.552	1359.3	0.00074	17/20	17	20	CbFla	0	0	0	K.EVAELQNEINR.I	EVAELQNEINR	11	114	124	fully_tryptic	10	1	2
14819	14819	52.46	4955	14819	11493	1314.67	438.894	439.231	439.231	3	10	ITMS	35	196937	14810	2	0	64850	63336	63332	85000	63332.14819.11493.3	1	1314.66	438.893	0.96	0.001	2.906	0.434	0.434	808.3	0.00124	20/40	20	40	CbFla	0	0	0	K.EVAELQNEINR.I	EVAELQNEINR	11	114	124	fully_tryptic	10	1	2
14862	14862	52.56	4996	14862	11532	1314.66	657.835	657.838	657.838	2	2	ITMS	35	3826130	14861	2	0	64850	63336	63332	85000	63332.14862.11532.2	1	1314.66	657.836	-1.22	-0.002	3.526	0.642	0.642	1014.1	0.00099	15/20	15	20	CbFla	0	0	0	K.EVAELQNEINR.I	EVAELQNEINR	11	114	124	fully_tryptic	10	1	2
14965	14965	52.81	5093	14965	11623	1314.66	657.835	657.838	657.838	2	2	ITMS	35	3434020	14964	2	0	64850	63336	63332	85000	63332.14965.11623.2	1	1314.66	657.836	-1.65	-0.002	3.718	0.647	0.647	1546.9	0.00065	17/20	17	20	CbFla	0	0	0	K.EVAELQNEINR.I	EVAELQNEINR	11	114	124	fully_tryptic	10	1	2
14971	14971	52.83	5099	14971	11628	1314.67	438.893	439.231	439.231	3	3	ITMS	35	261644	14969	2	0	64850	63336	63332	85000	63332.14971.11628.3	1	1314.66	438.893	0.26	0	2.362	0.52	0.52	519.7	0.00192	19/40	19	40	CbFla	0	0	0	K.EVAELQNEINR.I	EVAELQNEINR	11	114	124	fully_tryptic	10	1	2
15071	15071	53.08	5196	15071	11717	1314.66	657.835	657.837	657.837	2	2	ITMS	35	3137250	15070	2	0	64850	63336	63332	85000	63332.15071.11717.2	1	1314.66	657.836	-1.41	-0.002	3.338	0.606	0.606	1311.2	0.00076	16/20	16	20	CbFla	0	0	0	K.EVAELQNEINR.I	EVAELQNEINR	11	114	124	fully_tryptic	10	1	2
15191	15191	53.34	5313	15191	11827	1314.66	657.835	657.837	657.837	2	2	ITMS	35	2988190	15190	2	0	64850	63336	63332	85000	63332.15191.11827.2	1	1314.66	657.836	-1.56	-0.002	3.799	0.66	0.66	1085.7	0.00092	15/20	15	20	CbFla	0	0	0	K.EVAELQNEINR.I	EVAELQNEINR	11	114	124	fully_tryptic	10	1	2
15274	15274	53.55	5391	15274	11901	1314.67	438.894	439.229	439.229	3	10	ITMS	35	185575	15265	2	0	64850	63336	63332	85000	63332.15274.11901.3	1	1314.66	438.893	0.93	0.001	2.556	0.468	0.468	655.8	0.00152	20/40	20	40	CbFla	0	0	0	K.EVAELQNEINR.I	EVAELQNEINR	11	114	124	fully_tryptic	10	1	2
15310	15310	53.63	5426	15310	11934	1314.66	657.835	657.834	657.834	2	2	ITMS	35	1963330	15309	2	0	64850	63336	63332	85000	63332.15310.11934.2	1	1314.66	657.836	-1.54	-0.002	2.711	0.554	0.554	787.6	0.00127	14/20	14	20	CbFla	0	0	0	K.EVAELQNEINR.I	EVAELQNEINR	11	114	124	fully_tryptic	10	1	2
15427	15427	53.88	5544	15427	12043	1314.66	657.832	657.834	657.834	2	2	ITMS	35	3199100	15426	2	0	64850	63336	63332	85000	63332.15427.12043.2	1	1314.66	657.836	-5.6	-0.007	3.268	0.586	0.586	762.6	0.00131	14/20	14	20	CbFla	0	0	0	K.EVAELQNEINR.I	EVAELQNEINR	11	114	124	fully_tryptic	10	1	2
15451	15451	53.93	5569	15451	12066	1314.67	438.893	439.228	439.228	3	9	ITMS	35	150186	15443	2	0	64850	63336	63332	85000	63332.15451.12066.3	1	1314.66	438.893	0.57	0.001	2.128	0.502	0.502	658.6	0.00152	18/40	18	40	CbFla	0	0	0	K.EVAELQNEINR.I	EVAELQNEINR	11	114	124	fully_tryptic	10	1	2
15479	15479	53.99	5596	15479	12092	1314.67	438.893	438.897	438.897	3	11	ITMS	35	117094	15469	2	0	64850	63336	63332	85000	63332.15479.12092.3	1	1314.66	438.893	0.48	0.001	2.221	0.583	0.583	675	0.00148	18/40	18	40	CbFla	0	0	0	K.EVAELQNEINR.I	EVAELQNEINR	11	114	124	fully_tryptic	10	1	2
15549	15549	54.14	5666	15549	12157	1314.66	657.835	657.834	657.834	2	2	ITMS	35	3308530	15548	2	0	64850	63336	63332	85000	63332.15549.12157.2	1	1314.66	657.836	-1.63	-0.002	3.351	0.581	0.581	1493.9	0.00067	17/20	17	20	CbFla	0	0	0	K.EVAELQNEINR.I	EVAELQNEINR	11	114	124	fully_tryptic	10	1	2
15673	15673	54.41	5790	15673	12272	1314.66	657.835	657.838	657.838	2	2	ITMS	35	2745720	15672	2	0	64850	63336	63332	85000	63332.15673.12272.2	1	1314.66	657.836	-1.64	-0.002	3.491	0.645	0.645	1406.5	0.00071	17/20	17	20	CbFla	0	0	0	K.EVAELQNEINR.I	EVAELQNEINR	11	114	124	fully_tryptic	10	1	2
15745	15745	54.56	5862	15745	12340	1314.66	657.832	657.831	657.831	2	3	ITMS	35	2375870	15743	2	0	64850	63336	63332	85000	63332.15745.12340.2	1	1314.66	657.836	-5.65	-0.007	3.708	0.62	0.62	1284.9	0.00078	16/20	16	20	CbFla	0	0	0	K.EVAELQNEINR.I	EVAELQNEINR	11	114	124	fully_tryptic	10	1	2
15814	15814	54.73	5929	15814	12401	1314.66	657.835	657.838	657.838	2	3	ITMS	35	2153260	15812	2	0	64850	63336	63332	85000	63332.15814.12401.2	1	1314.66	657.836	-1.64	-0.002	3.511	0.572	0.572	1121.5	0.00089	16/20	16	20	CbFla	0	0	0	K.EVAELQNEINR.I	EVAELQNEINR	11	114	124	fully_tryptic	10	1	2
15927	15927	54.99	6038	15927	12504	1314.66	657.832	657.838	657.838	2	2	ITMS	35	2310900	15926	2	0	64850	63336	63332	85000	63332.15927.12504.2	1	1314.66	657.836	-5.49	-0.007	3.699	0.582	0.582	1304	0.00077	16/20	16	20	CbFla	0	0	0	K.EVAELQNEINR.I	EVAELQNEINR	11	114	124	fully_tryptic	10	1	2
16036	16036	55.25	6143	16036	12601	1314.66	657.835	657.837	657.837	2	2	ITMS	35	2163340	16035	2	0	64850	63336	63332	85000	63332.16036.12601.2	1	1314.66	657.836	-1.74	-0.002	3.801	0.609	0.609	1276.3	0.00078	16/20	16	20	CbFla	0	0	0	K.EVAELQNEINR.I	EVAELQNEINR	11	114	124	fully_tryptic	10	1	2
16149	16149	55.51	6255	16149	12705	1314.66	657.835	657.839	657.839	2	2	ITMS	35	1712370	16148	2	0	64850	63336	63332	85000	63332.16149.12705.2	1	1314.66	657.836	-1.35	-0.002	3.567	0.558	0.558	1500.6	0.00067	17/20	17	20	CbFla	0	0	0	K.EVAELQNEINR.I	EVAELQNEINR	11	114	124	fully_tryptic	10	1	2
16264	16264	55.77	6367	16264	12811	1314.66	657.835	657.837	657.837	2	2	ITMS	35	2212220	16263	2	0	64850	63336	63332	85000	63332.16264.12811.2	1	1314.66	657.836	-1.46	-0.002	3.633	0.66	0.66	1256.8	0.0008	16/20	16	20	CbFla	0	0	0	K.EVAELQNEINR.I	EVAELQNEINR	11	114	124	fully_tryptic	10	1	2
16374	16374	56.01	6479	16374	12913	1314.66	657.835	657.835	657.835	2	2	ITMS	35	1859540	16373	2	0	64850	63336	63332	85000	63332.16374.12913.2	1	1314.66	657.836	-1.43	-0.002	3.461	0.648	0.648	1490.5	0.00067	17/20	17	20	CbFla	0	0	0	K.EVAELQNEINR.I	EVAELQNEINR	11	114	124	fully_tryptic	10	1	2
16488	16488	56.25	6592	16488	13020	1314.66	657.835	657.834	657.834	2	2	ITMS	35	1632590	16487	2	0	64850	63336	63332	85000	63332.16488.13020.2	1	1314.66	657.836	-1.42	-0.002	3.728	0.616	0.616	1438.3	0.0007	17/20	17	20	CbFla	0	0	0	K.EVAELQNEINR.I	EVAELQNEINR	11	114	124	fully_tryptic	10	1	2
16595	16595	56.47	6700	16595	13121	1314.66	657.836	657.84	657.84	2	2	ITMS	35	1547240	16594	2	0	64850	63336	63332	85000	63332.16595.13121.2	1	1314.66	657.836	-0.75	-0.001	3.332	0.591	0.591	994.6	0.00101	15/20	15	20	CbFla	0	0	0	K.EVAELQNEINR.I	EVAELQNEINR	11	114	124	fully_tryptic	10	1	2
16700	16700	56.73	6798	16700	13213	1314.66	657.835	657.839	657.839	2	2	ITMS	35	1408850	16699	2	0	64850	63336	63332	85000	63332.16700.13213.2	1	1314.66	657.836	-1.72	-0.002	3.747	0.584	0.584	1281.1	0.00078	17/20	17	20	CbFla	0	0	0	K.EVAELQNEINR.I	EVAELQNEINR	11	114	124	fully_tryptic	10	1	2
16708	16708	56.75	6805	16708	13220	1314.67	657.841	657.846	657.846	2	3	ITMS	35	1184120	16706	2	0	64850	63336	63332	85000	63332.16708.13220.2	1	1314.66	657.836	7.42	0.01	3.544	0.637	0.637	1455.9	0.00069	17/20	17	20	CbFla	0	0	0	K.EVAELQNEINR.I	EVAELQNEINR	11	114	124	fully_tryptic	10	1	2
16813	16813	57	6908	16813	13314	1314.66	657.836	657.838	657.838	2	3	ITMS	35	1496010	16811	2	0	64850	63336	63332	85000	63332.16813.13314.2	1	1314.66	657.836	-0.76	-0.001	3.728	0.616	0.616	1053.4	0.00095	16/20	16	20	CbFla	0	0	0	K.EVAELQNEINR.I	EVAELQNEINR	11	114	124	fully_tryptic	10	1	2
16933	16933	57.27	7028	16933	13424	1314.66	657.835	657.839	657.839	2	5	ITMS	35	1353820	16929	2	0	64850	63336	63332	85000	63332.16933.13424.2	1	1314.66	657.836	-0.98	-0.001	3.627	0.633	0.633	1416.4	0.00071	17/20	17	20	CbFla	0	0	0	K.EVAELQNEINR.I	EVAELQNEINR	11	114	124	fully_tryptic	10	1	2
16994	16994	57.39	7090	16994	13482	1314.66	657.835	658.342	658.342	2	9	ITMS	35	822696	16986	2	0	64850	63336	63332	85000	63332.16994.13482.2	1	1314.66	657.836	-1.18	-0.002	3.496	0.619	0.619	1516.6	0.00066	17/20	17	20	CbFla	0	0	0	K.EVAELQNEINR.I	EVAELQNEINR	11	114	124	fully_tryptic	10	1	2
17039	17039	57.52	7129	17039	13518	1314.67	657.836	657.841	657.841	2	3	ITMS	35	634551	17037	2	0	64850	63336	63332	85000	63332.17039.13518.2	1	1314.66	657.836	0.58	0.001	3.543	0.541	0.541	1159.7	0.00086	16/20	16	20	CbFla	0	0	0	K.EVAELQNEINR.I	EVAELQNEINR	11	114	124	fully_tryptic	10	1	2
17083	17083	57.65	7169	17083	13554	1314.66	657.835	658.34	658.34	2	5	ITMS	35	714701	17079	2	0	64850	63336	63332	85000	63332.17083.13554.2	1	1314.66	657.836	-0.9	-0.001	3.754	0.624	0.624	1560	0.00064	17/20	17	20	CbFla	0	0	0	K.EVAELQNEINR.I	EVAELQNEINR	11	114	124	fully_tryptic	10	1	2
17125	17125	57.79	7204	17125	13586	1314.67	657.837	657.841	657.841	2	3	ITMS	35	725847	17123	2	0	64850	63336	63332	85000	63332.17125.13586.2	1	1314.66	657.836	0.86	0.001	3.619	0.698	0.698	1259.8	0.00079	17/20	17	20	CbFla	0	0	0	K.EVAELQNEINR.I	EVAELQNEINR	11	114	124	fully_tryptic	10	1	2
17191	17191	58	7261	17191	13637	1314.67	657.837	658.343	658.343	2	5	ITMS	35	900696	17187	2	0	64850	63336	63332	85000	63332.17191.13637.2	1	1314.66	657.836	1.88	0.002	3.504	0.568	0.568	1453.9	0.00069	17/20	17	20	CbFla	0	0	0	K.EVAELQNEINR.I	EVAELQNEINR	11	114	124	fully_tryptic	10	1	2
17204	17204	58.05	7270	17204	13646	1314.67	657.836	658.342	658.342	2	3	ITMS	35	815380	17202	2	0	64850	63336	63332	85000	63332.17204.13646.2	1	1314.66	657.836	0.59	0.001	3.689	0.517	0.517	1343.6	0.00074	16/20	16	20	CbFla	0	0	0	K.EVAELQNEINR.I	EVAELQNEINR	11	114	124	fully_tryptic	10	1	2
17287	17287	58.31	7342	17287	13711	1314.67	657.836	657.841	657.841	2	2	ITMS	35	707803	17286	2	0	64850	63336	63332	85000	63332.17287.13711.2	1	1314.66	657.836	0.36	0	3.702	0.623	0.623	1489.3	0.00067	17/20	17	20	CbFla	0	0	0	K.EVAELQNEINR.I	EVAELQNEINR	11	114	124	fully_tryptic	10	1	2
17369	17369	58.57	7411	17369	13775	1314.67	657.836	657.84	657.84	2	2	ITMS	35	716706	17368	2	0	64850	63336	63332	85000	63332.17369.13775.2	1	1314.66	657.836	0.18	0	3.294	0.533	0.533	1025.8	0.00097	15/20	15	20	CbFla	0	0	0	K.EVAELQNEINR.I	EVAELQNEINR	11	114	124	fully_tryptic	10	1	2
17449	17449	58.83	7479	17449	13837	1314.66	657.835	657.837	657.837	2	2	ITMS	35	931289	17448	2	0	64850	63336	63332	85000	63332.17449.13837.2	1	1314.66	657.836	-1.42	-0.002	3.597	0.62	0.62	1127.5	0.00089	16/20	16	20	CbFla	0	0	0	K.EVAELQNEINR.I	EVAELQNEINR	11	114	124	fully_tryptic	10	1	2
17537	17537	59.1	7555	17537	13908	1314.66	657.836	657.841	657.841	2	2	ITMS	35	865338	17536	2	0	64850	63336	63332	85000	63332.17537.13908.2	1	1314.66	657.836	0	0	3.592	0.517	0.517	1330.9	0.00075	16/20	16	20	CbFla	0	0	0	K.EVAELQNEINR.I	EVAELQNEINR	11	114	124	fully_tryptic	10	1	2
17621	17621	59.36	7629	17621	13975	1314.66	657.835	657.84	657.84	2	2	ITMS	35	791268	17620	2	0	64850	63336	63332	85000	63332.17621.13975.2	1	1314.66	657.836	-0.95	-0.001	3.794	0.588	0.588	1148.5	0.00087	17/20	17	20	CbFla	0	0	0	K.EVAELQNEINR.I	EVAELQNEINR	11	114	124	fully_tryptic	10	1	2
17637	17637	59.39	7644	17637	13990	1314.66	657.835	657.831	657.831	2	8	ITMS	35	899929	17630	2	0	64850	63336	63332	85000	63332.17637.13990.2	1	1314.66	657.836	-1.1	-0.001	3.918	0.596	0.596	1325.3	0.00075	16/20	16	20	CbFla	0	0	0	K.EVAELQNEINR.I	EVAELQNEINR	11	114	124	fully_tryptic	10	1	2
17725	17725	59.62	7727	17725	14066	1314.67	657.84	657.844	657.844	2	2	ITMS	35	817166	17724	2	0	64850	63336	63332	85000	63332.17725.14066.2	1	1314.66	657.836	5.98	0.008	3.611	0.644	0.644	1155.5	0.00087	16/20	16	20	CbFla	0	0	0	K.EVAELQNEINR.I	EVAELQNEINR	11	114	124	fully_tryptic	10	1	2
17821	17821	59.88	7817	17821	14147	1314.66	657.836	657.839	657.839	2	2	ITMS	35	876923	17820	2	0	64850	63336	63332	85000	63332.17821.14147.2	1	1314.66	657.836	-0.17	0	3.531	0.641	0.641	1496.4	0.00067	17/20	17	20	CbFla	0	0	0	K.EVAELQNEINR.I	EVAELQNEINR	11	114	124	fully_tryptic	10	1	2
17918	17918	60.14	7907	17918	14230	1314.67	657.836	657.84	657.84	2	2	ITMS	35	906717	17917	2	0	64850	63336	63332	85000	63332.17918.14230.2	1	1314.66	657.836	0.2	0	3.703	0.598	0.598	1537.3	0.00065	17/20	17	20	CbFla	0	0	0	K.EVAELQNEINR.I	EVAELQNEINR	11	114	124	fully_tryptic	10	1	2
18019	18019	60.4	8004	18019	14319	1314.66	657.836	657.839	657.839	2	2	ITMS	35	977110	18018	2	0	64850	63336	63332	85000	63332.18019.14319.2	1	1314.66	657.836	-0.54	-0.001	3.313	0.574	0.574	1291.2	0.00077	16/20	16	20	CbFla	0	0	0	K.EVAELQNEINR.I	EVAELQNEINR	11	114	124	fully_tryptic	10	1	2
18115	18115	60.66	8093	18115	14401	1314.66	657.836	657.84	657.84	2	3	ITMS	35	669980	18113	2	0	64850	63336	63332	85000	63332.18115.14401.2	1	1314.66	657.836	-0.15	0	3.966	0.575	0.575	1237.1	0.00081	16/20	16	20	CbFla	0	0	0	K.EVAELQNEINR.I	EVAELQNEINR	11	114	124	fully_tryptic	10	1	2
18221	18221	60.91	8196	18221	14496	1314.66	657.836	657.84	657.84	2	2	ITMS	35	903411	18220	2	0	64850	63336	63332	85000	63332.18221.14496.2	1	1314.66	657.836	-0.59	-0.001	3.461	0.591	0.591	1434.6	0.0007	16/20	16	20	CbFla	0	0	0	K.EVAELQNEINR.I	EVAELQNEINR	11	114	124	fully_tryptic	10	1	2
18468	18468	61.52	8431	18468	14716	1314.66	657.835	657.839	657.839	2	2	ITMS	35	726375	18467	2	0	64850	63336	63332	85000	63332.18468.14716.2	1	1314.66	657.836	-1.08	-0.001	3.678	0.683	0.683	1440.1	0.00069	17/20	17	20	CbFla	0	0	0	K.EVAELQNEINR.I	EVAELQNEINR	11	114	124	fully_tryptic	10	1	2
18581	18581	61.78	8544	18581	14819	1314.66	657.835	657.837	657.837	2	2	ITMS	35	766739	18580	2	0	64850	63336	63332	85000	63332.18581.14819.2	1	1314.66	657.836	-0.97	-0.001	3.619	0.595	0.595	1644.8	0.00061	18/20	18	20	CbFla	0	0	0	K.EVAELQNEINR.I	EVAELQNEINR	11	114	124	fully_tryptic	10	1	2
18686	18686	62.03	8647	18686	14914	1314.66	657.836	657.843	657.843	2	3	ITMS	35	792146	18684	2	0	64850	63336	63332	85000	63332.18686.14914.2	1	1314.66	657.836	0.02	0	3.556	0.54	0.54	1231.7	0.00081	15/20	15	20	CbFla	0	0	0	K.EVAELQNEINR.I	EVAELQNEINR	11	114	124	fully_tryptic	10	1	2
18694	18694	62.05	8655	18694	14921	1314.66	657.836	657.842	657.842	2	2	ITMS	35	735482	18693	2	0	64850	63336	63332	85000	63332.18694.14921.2	1	1314.66	657.836	0.01	0	3.182	0.55	0.55	1084.5	0.00092	15/20	15	20	CbFla	0	0	0	K.EVAELQNEINR.I	EVAELQNEINR	11	114	124	fully_tryptic	10	1	2
18819	18819	62.34	8779	18819	15035	1314.66	657.836	657.839	657.839	2	3	ITMS	35	652005	18817	2	0	64850	63336	63332	85000	63332.18819.15035.2	1	1314.66	657.836	-0.73	-0.001	3.678	0.603	0.603	1482.5	0.00067	17/20	17	20	CbFla	0	0	0	K.EVAELQNEINR.I	EVAELQNEINR	11	114	124	fully_tryptic	10	1	2
18927	18927	62.57	8889	18927	15136	1314.66	657.836	657.842	657.842	2	2	ITMS	35	628902	18926	2	0	64850	63336	63332	85000	63332.18927.15136.2	1	1314.66	657.836	-0.77	-0.001	3.3	0.564	0.564	624.7	0.0016	2020-12-20	12	20	CbFla	0	0	0	K.EVAELQNEINR.I	EVAELQNEINR	11	114	124	fully_tryptic	10	1	2
19042	19042	62.84	9000	19042	15241	1314.66	657.835	657.838	657.838	2	3	ITMS	35	489478	19040	2	0	64850	63336	63332	85000	63332.19042.15241.2	1	1314.66	657.836	-1.02	-0.001	2.916	0.596	0.596	857.5	0.00117	14/20	14	20	CbFla	0	0	0	K.EVAELQNEINR.I	EVAELQNEINR	11	114	124	fully_tryptic	10	1	2
19154	19154	63.08	9111	19154	15346	1314.66	657.835	657.839	657.839	2	4	ITMS	35	835036	19151	2	0	64850	63336	63332	85000	63332.19154.15346.2	1	1314.66	657.836	-0.94	-0.001	3.41	0.502	0.502	1332.2	0.00075	16/20	16	20	CbFla	0	0	0	K.EVAELQNEINR.I	EVAELQNEINR	11	114	124	fully_tryptic	10	1	2
19266	19266	63.33	9221	19266	15449	1314.66	657.836	657.84	657.84	2	3	ITMS	35	609975	19264	2	0	64850	63336	63332	85000	63332.19266.15449.2	1	1314.66	657.836	-0.6	-0.001	3.553	0.541	0.541	1607.2	0.00062	17/20	17	20	CbFla	0	0	0	K.EVAELQNEINR.I	EVAELQNEINR	11	114	124	fully_tryptic	10	1	2
19387	19387	63.62	9340	19387	15558	1314.66	657.836	657.84	657.84	2	2	ITMS	35	660243	19386	2	0	64850	63336	63332	85000	63332.19387.15558.2	1	1314.66	657.836	-0.39	-0.001	3.61	0.528	0.528	1414.7	0.00071	17/20	17	20	CbFla	0	0	0	K.EVAELQNEINR.I	EVAELQNEINR	11	114	124	fully_tryptic	10	1	2
19496	19496	63.89	9446	19496	15655	1314.66	657.836	657.84	657.84	2	2	ITMS	35	643728	19495	2	0	64850	63336	63332	85000	63332.19496.15655.2	1	1314.66	657.836	-0.82	-0.001	3.411	0.631	0.631	1387.2	0.00072	17/20	17	20	CbFla	0	0	0	K.EVAELQNEINR.I	EVAELQNEINR	11	114	124	fully_tryptic	10	1	2
19606	19606	64.13	9556	19606	15757	1314.66	657.836	657.835	657.835	2	3	ITMS	35	413563	19604	2	0	64850	63336	63332	85000	63332.19606.15757.2	1	1314.66	657.836	-0.83	-0.001	3.151	0.516	0.516	997.1	0.001	14/20	14	20	CbFla	0	0	0	K.EVAELQNEINR.I	EVAELQNEINR	11	114	124	fully_tryptic	10	1	2
19723	19723	64.39	9672	19723	15866	1314.66	657.836	657.84	657.84	2	3	ITMS	35	544992	19721	2	0	64850	63336	63332	85000	63332.19723.15866.2	1	1314.66	657.836	-0.52	-0.001	3.749	0.555	0.555	1317.3	0.00076	16/20	16	20	CbFla	0	0	0	K.EVAELQNEINR.I	EVAELQNEINR	11	114	124	fully_tryptic	10	1	2
19882	19882	64.74	9830	19882	16012	1314.66	657.836	657.839	657.839	2	2	ITMS	35	520988	19881	2	0	64850	63336	63332	85000	63332.19882.16012.2	1	1314.66	657.836	-0.32	0	3.444	0.635	0.635	1454.9	0.00069	17/20	17	20	CbFla	0	0	0	K.EVAELQNEINR.I	EVAELQNEINR	11	114	124	fully_tryptic	10	1	2
20002	20002	65.01	9948	20002	16123	1314.66	657.836	657.838	657.838	2	2	ITMS	35	526435	20001	2	0	64850	63336	63332	85000	63332.20002.16123.2	1	1314.66	657.836	-0.72	-0.001	3.556	0.612	0.612	1342.4	0.00074	16/20	16	20	CbFla	0	0	0	K.EVAELQNEINR.I	EVAELQNEINR	11	114	124	fully_tryptic	10	1	2
20249	20249	65.53	10199	20249	16354	1314.66	657.835	657.838	657.838	2	4	ITMS	35	464081	20246	2	0	64850	63336	63332	85000	63332.20249.16354.2	1	1314.66	657.836	-1.35	-0.002	3.468	0.554	0.554	1317.7	0.00076	16/20	16	20	CbFla	0	0	0	K.EVAELQNEINR.I	EVAELQNEINR	11	114	124	fully_tryptic	10	1	2
20367	20367	65.81	10315	20367	16461	1314.66	657.832	657.84	657.84	2	6	ITMS	35	440819	20362	2	0	64850	63336	63332	85000	63332.20367.16461.2	1	1314.66	657.836	-5.76	-0.008	3.175	0.619	0.619	1081.1	0.00092	15/20	15	20	CbFla	0	0	0	K.EVAELQNEINR.I	EVAELQNEINR	11	114	124	fully_tryptic	10	1	2
20480	20480	66.06	10426	20480	16564	1314.67	657.836	657.836	657.836	2	4	ITMS	35	504124	20477	2	0	64850	63336	63332	85000	63332.20480.16564.2	1	1314.66	657.836	0.45	0.001	3.785	0.557	0.557	1187.5	0.00084	15/20	15	20	CbFla	0	0	0	K.EVAELQNEINR.I	EVAELQNEINR	11	114	124	fully_tryptic	10	1	2
20524	20524	66.16	10467	20524	16604	1314.67	657.841	657.844	657.844	2	4	ITMS	35	353638	20521	2	0	64850	63336	63332	85000	63332.20524.16604.2	1	1314.66	657.836	6.84	0.009	3.586	0.569	0.569	1478	0.00068	16/20	16	20	CbFla	0	0	0	K.EVAELQNEINR.I	EVAELQNEINR	11	114	124	fully_tryptic	10	1	2
20622	20622	66.44	10555	20622	16686	1314.67	657.841	657.844	657.844	2	6	ITMS	35	408968	20617	2	0	64850	63336	63332	85000	63332.20622.16686.2	1	1314.66	657.836	6.97	0.009	3.438	0.488	0.488	1168.1	0.00086	15/20	15	20	CbFla	0	0	0	K.EVAELQNEINR.I	EVAELQNEINR	11	114	124	fully_tryptic	10	1	2
20734	20734	66.71	10661	20734	16785	1314.67	657.841	658.347	658.347	2	4	ITMS	35	491214	20731	2	0	64850	63336	63332	85000	63332.20734.16785.2	1	1314.66	657.836	6.9	0.009	3.921	0.56	0.56	1178.5	0.00085	17/20	17	20	CbFla	0	0	0	K.EVAELQNEINR.I	EVAELQNEINR	11	114	124	fully_tryptic	10	1	2
20752	20752	66.76	10679	20752	16801	1314.66	657.836	657.844	657.844	2	2	ITMS	35	415484	20751	2	0	64850	63336	63332	85000	63332.20752.16801.2	1	1314.66	657.836	0.09	0	3.521	0.526	0.526	999.7	0.001	16/20	16	20	CbFla	0	0	0	K.EVAELQNEINR.I	EVAELQNEINR	11	114	124	fully_tryptic	10	1	2
20874	20874	67.03	10800	20874	16913	1314.66	657.836	657.841	657.841	2	2	ITMS	35	404872	20873	2	0	64850	63336	63332	85000	63332.20874.16913.2	1	1314.66	657.836	-0.4	-0.001	3.49	0.632	0.632	1292.5	0.00077	16/20	16	20	CbFla	0	0	0	K.EVAELQNEINR.I	EVAELQNEINR	11	114	124	fully_tryptic	10	1	2
20999	20999	67.3	10927	20999	17030	1314.66	657.836	657.838	657.838	2	5	ITMS	35	350343	20995	2	0	64850	63336	63332	85000	63332.20999.17030.2	1	1314.66	657.836	-0.55	-0.001	3.218	0.583	0.583	949.6	0.00105	14/20	14	20	CbFla	0	0	0	K.EVAELQNEINR.I	EVAELQNEINR	11	114	124	fully_tryptic	10	1	2
21114	21114	67.54	11044	21114	17138	1314.66	657.836	657.839	657.839	2	3	ITMS	35	374799	21112	2	0	64850	63336	63332	85000	63332.21114.17138.2	1	1314.66	657.836	-0.68	-0.001	3.628	0.587	0.587	1632.8	0.00061	17/20	17	20	CbFla	0	0	0	K.EVAELQNEINR.I	EVAELQNEINR	11	114	124	fully_tryptic	10	1	2
21237	21237	67.81	11168	21237	17253	1314.66	657.836	657.839	657.839	2	6	ITMS	35	402936	21232	2	0	64850	63336	63332	85000	63332.21237.17253.2	1	1314.66	657.836	-0.83	-0.001	3.699	0.633	0.633	1571.1	0.00064	17/20	17	20	CbFla	0	0	0	K.EVAELQNEINR.I	EVAELQNEINR	11	114	124	fully_tryptic	10	1	2
21361	21361	68.07	11293	21361	17369	1314.67	657.837	657.842	657.842	2	11	ITMS	35	388509	21351	2	0	64850	63336	63332	85000	63332.21361.17369.2	1	1314.66	657.836	1.72	0.002	3.613	0.505	0.505	1319.1	0.00076	16/20	16	20	CbFla	0	0	0	K.EVAELQNEINR.I	EVAELQNEINR	11	114	124	fully_tryptic	10	1	2
21478	21478	68.33	11408	21478	17478	1314.66	657.836	657.839	657.839	2	7	ITMS	35	381336	21472	2	0	64850	63336	63332	85000	63332.21478.17478.2	1	1314.66	657.836	-0.55	-0.001	3.763	0.56	0.56	1305	0.00077	15/20	15	20	CbFla	0	0	0	K.EVAELQNEINR.I	EVAELQNEINR	11	114	124	fully_tryptic	10	1	2
21600	21600	68.58	11533	21600	17593	1314.66	657.836	657.84	657.84	2	8	ITMS	35	346288	21593	2	0	64850	63336	63332	85000	63332.21600.17593.2	1	1314.66	657.836	0.13	0	3.667	0.61	0.61	1234.5	0.00081	15/20	15	20	CbFla	0	0	0	K.EVAELQNEINR.I	EVAELQNEINR	11	114	124	fully_tryptic	10	1	2
21728	21728	68.85	11661	21728	17713	1314.67	657.839	657.842	657.842	2	5	ITMS	35	341072	21724	2	0	64850	63336	63332	85000	63332.21728.17713.2	1	1314.66	657.836	3.83	0.005	3.354	0.594	0.594	1084.2	0.00092	15/20	15	20	CbFla	0	0	0	K.EVAELQNEINR.I	EVAELQNEINR	11	114	124	fully_tryptic	10	1	2
21851	21851	69.12	11783	21851	17827	1314.66	657.836	657.839	657.839	2	2	ITMS	35	312226	21850	2	0	64850	63336	63332	85000	63332.21851.17827.2	1	1314.66	657.836	-0.69	-0.001	3.74	0.582	0.582	1383	0.00072	16/20	16	20	CbFla	0	0	0	K.EVAELQNEINR.I	EVAELQNEINR	11	114	124	fully_tryptic	10	1	2
21977	21977	69.41	11909	21977	17943	1314.66	657.836	657.841	657.841	2	3	ITMS	35	297439	21975	2	0	64850	63336	63332	85000	63332.21977.17943.2	1	1314.66	657.836	-0.49	-0.001	3.485	0.531	0.531	1539.6	0.00065	17/20	17	20	CbFla	0	0	0	K.EVAELQNEINR.I	EVAELQNEINR	11	114	124	fully_tryptic	10	1	2
22099	22099	69.67	12031	22099	18057	1314.67	657.837	658.342	658.342	2	8	ITMS	35	296827	22092	2	0	64850	63336	63332	85000	63332.22099.18057.2	1	1314.66	657.836	0.86	0.001	3.426	0.584	0.584	1445.8	0.00069	17/20	17	20	CbFla	0	0	0	K.EVAELQNEINR.I	EVAELQNEINR	11	114	124	fully_tryptic	10	1	2
22142	22142	69.76	12074	22142	18097	1314.67	657.836	658.341	658.341	2	5	ITMS	35	331503	22138	2	0	64850	63336	63332	85000	63332.22142.18097.2	1	1314.66	657.836	0.43	0.001	3.716	0.591	0.591	1533.8	0.00065	17/20	17	20	CbFla	0	0	0	K.EVAELQNEINR.I	EVAELQNEINR	11	114	124	fully_tryptic	10	1	2
22260	22260	70.01	12194	22260	18208	1314.66	657.835	657.839	657.839	2	8	ITMS	35	256712	22253	2	0	64850	63336	63332	85000	63332.22260.18208.2	1	1314.66	657.836	-1.05	-0.001	3.631	0.646	0.646	1627	0.00061	17/20	17	20	CbFla	0	0	0	K.EVAELQNEINR.I	EVAELQNEINR	11	114	124	fully_tryptic	10	1	2
22374	22374	70.26	12308	22374	18314	1314.66	657.836	657.839	657.839	2	3	ITMS	35	265801	22372	2	0	64850	63336	63332	85000	63332.22374.18314.2	1	1314.66	657.836	-0.82	-0.001	3.228	0.484	0.484	1076.7	0.00093	15/20	15	20	CbFla	0	0	0	K.EVAELQNEINR.I	EVAELQNEINR	11	114	124	fully_tryptic	10	1	2
22493	22493	70.52	12428	22493	18424	1314.66	657.836	657.844	657.844	2	9	ITMS	35	258965	22485	2	0	64850	63336	63332	85000	63332.22493.18424.2	1	1314.66	657.836	0.12	0	3.613	0.586	0.586	1121.8	0.00089	15/20	15	20	CbFla	0	0	0	K.EVAELQNEINR.I	EVAELQNEINR	11	114	124	fully_tryptic	10	1	2
22617	22617	70.77	12552	22617	18541	1314.66	657.836	657.84	657.84	2	9	ITMS	35	257313	22609	2	0	64850	63336	63332	85000	63332.22617.18541.2	1	1314.66	657.836	-0.55	-0.001	3.517	0.627	0.627	1262.1	0.00079	16/20	16	20	CbFla	0	0	0	K.EVAELQNEINR.I	EVAELQNEINR	11	114	124	fully_tryptic	10	1	2
22743	22743	71.03	12680	22743	18660	1314.67	657.837	658.334	658.334	2	10	ITMS	35	282875	22734	2	0	64850	63336	63332	85000	63332.22743.18660.2	1	1314.66	657.836	1.44	0.002	3.56	0.575	0.575	1108.5	0.0009	15/20	15	20	CbFla	0	0	0	K.EVAELQNEINR.I	EVAELQNEINR	11	114	124	fully_tryptic	10	1	2
22766	22766	71.08	12703	22766	18682	1314.67	657.836	658.343	658.343	2	14	ITMS	35	296329	22753	2	0	64850	63336	63332	85000	63332.22766.18682.2	1	1314.66	657.836	0.42	0.001	3.872	0.462	0.462	1065.8	0.00094	16/20	16	20	CbFla	0	0	0	K.EVAELQNEINR.I	EVAELQNEINR	11	114	124	fully_tryptic	10	1	2
22898	22898	71.35	12836	22898	18806	1314.66	657.831	657.836	657.836	2	11	ITMS	35	155260	22888	2	0	64850	63336	63332	85000	63332.22898.18806.2	1	1314.66	657.836	-7.05	-0.009	3.103	0.641	0.641	1180.9	0.00085	15/20	15	20	CbFla	0	0	0	K.EVAELQNEINR.I	EVAELQNEINR	11	114	124	fully_tryptic	10	1	2
23096	23096	71.91	13015	23096	18970	1314.66	657.835	657.837	657.837	2	7	ITMS	35	190002	23090	2	0	64850	63336	63332	85000	63332.23096.18970.2	1	1314.66	657.836	-1.08	-0.001	3.33	0.552	0.552	1110	0.0009	15/20	15	20	CbFla	0	0	0	K.EVAELQNEINR.I	EVAELQNEINR	11	114	124	fully_tryptic	10	1	2
23196	23196	72.2	13106	23196	19053	1314.66	657.835	657.839	657.839	2	8	ITMS	35	173913	23189	2	0	64850	63336	63332	85000	63332.23196.19053.2	1	1314.66	657.836	-1.71	-0.002	3.502	0.623	0.623	1362.5	0.00073	16/20	16	20	CbFla	0	0	0	K.EVAELQNEINR.I	EVAELQNEINR	11	114	124	fully_tryptic	10	1	2
23326	23326	72.51	13234	23326	19171	1314.67	657.837	657.842	657.842	2	14	ITMS	35	194059	23313	2	0	64850	63336	63332	85000	63332.23326.19171.2	1	1314.66	657.836	0.85	0.001	3.515	0.544	0.544	1415.9	0.00071	16/20	16	20	CbFla	0	0	0	K.EVAELQNEINR.I	EVAELQNEINR	11	114	124	fully_tryptic	10	1	2
23385	23385	72.64	13292	23385	19225	1314.67	657.837	658.342	658.342	2	9	ITMS	35	201856	23377	2	0	64850	63336	63332	85000	63332.23385.19225.2	1	1314.66	657.836	1.78	0.002	3.667	0.548	0.548	1610.4	0.00062	17/20	17	20	CbFla	0	0	0	K.EVAELQNEINR.I	EVAELQNEINR	11	114	124	fully_tryptic	10	1	2
23453	23453	72.8	13359	23453	19286	1314.67	657.837	657.841	657.841	2	9	ITMS	35	171969	23445	2	0	64850	63336	63332	85000	63332.23453.19286.2	1	1314.66	657.836	2.06	0.003	3.88	0.68	0.68	1493.3	0.00067	17/20	17	20	CbFla	0	0	0	K.EVAELQNEINR.I	EVAELQNEINR	11	114	124	fully_tryptic	10	1	2
23550	23550	73.05	13451	23550	19371	1314.67	657.837	658.343	658.343	2	4	ITMS	35	214179	23547	2	0	64850	63336	63332	85000	63332.23550.19371.2	1	1314.66	657.836	0.91	0.001	3.907	0.497	0.497	1538.6	0.00065	17/20	17	20	CbFla	0	0	0	K.EVAELQNEINR.I	EVAELQNEINR	11	114	124	fully_tryptic	10	1	2
23555	23555	73.06	13455	23555	19375	1314.67	657.836	657.839	657.839	2	5	ITMS	35	251248	23551	2	0	64850	63336	63332	85000	63332.23555.19375.2	1	1314.66	657.836	0.5	0.001	3.512	0.416	0.416	1165.5	0.00086	15/20	15	20	CbFla	0	0	0	K.EVAELQNEINR.I	EVAELQNEINR	11	114	124	fully_tryptic	10	1	2
23579	23579	73.12	13479	23579	19397	1314.67	657.836	658.342	658.342	2	10	ITMS	35	239301	23570	2	0	64850	63336	63332	85000	63332.23579.19397.2	1	1314.66	657.836	0.56	0.001	3.837	0.494	0.494	1187.7	0.00084	15/20	15	20	CbFla	0	0	0	K.EVAELQNEINR.I	EVAELQNEINR	11	114	124	fully_tryptic	10	1	2
23698	23698	73.4	13594	23698	19505	1314.67	657.837	657.841	657.841	2	11	ITMS	35	189332	23688	2	0	64850	63336	63332	85000	63332.23698.19505.2	1	1314.66	657.836	1.12	0.001	3.501	0.453	0.453	1115.8	0.0009	15/20	15	20	CbFla	0	0	0	K.EVAELQNEINR.I	EVAELQNEINR	11	114	124	fully_tryptic	10	1	2
23710	23710	73.42	13607	23710	19516	1314.67	657.837	657.84	657.84	2	8	ITMS	35	208990	23703	2	0	64850	63336	63332	85000	63332.23710.19516.2	1	1314.66	657.836	1.06	0.001	3.617	0.621	0.621	1362.1	0.00073	16/20	16	20	CbFla	0	0	0	K.EVAELQNEINR.I	EVAELQNEINR	11	114	124	fully_tryptic	10	1	2
23761	23761	73.54	13657	23761	19562	1314.67	657.837	658.342	658.342	2	5	ITMS	35	248309	23757	2	0	64850	63336	63332	85000	63332.23761.19562.2	1	1314.66	657.836	0.72	0.001	3.486	0.624	0.624	1682.2	0.00059	17/20	17	20	CbFla	0	0	0	K.EVAELQNEINR.I	EVAELQNEINR	11	114	124	fully_tryptic	10	1	2
23895	23895	73.84	13792	23895	19686	1314.67	657.837	658.342	658.342	2	10	ITMS	35	372668	23886	2	0	64850	63336	63332	85000	63332.23895.19686.2	1	1314.66	657.836	1.56	0.002	3.257	0.534	0.534	1423.4	0.0007	16/20	16	20	CbFla	0	0	0	K.EVAELQNEINR.I	EVAELQNEINR	11	114	124	fully_tryptic	10	1	2
24023	24023	74.12	13922	24023	19805	1314.66	657.834	657.836	657.836	2	12	ITMS	35	214913	24012	2	0	64850	63336	63332	85000	63332.24023.19805.2	1	1314.66	657.836	-2.6	-0.003	3.816	0.555	0.555	1645.7	0.00061	17/20	17	20	CbFla	0	0	0	K.EVAELQNEINR.I	EVAELQNEINR	11	114	124	fully_tryptic	10	1	2
24034	24034	74.15	13932	24034	19815	1314.67	657.837	657.843	657.843	2	8	ITMS	35	192779	24027	2	0	64850	63336	63332	85000	63332.24034.19815.2	1	1314.66	657.836	0.86	0.001	3.764	0.456	0.456	1537.2	0.00065	17/20	17	20	CbFla	0	0	0	K.EVAELQNEINR.I	EVAELQNEINR	11	114	124	fully_tryptic	10	1	2
24220	24220	74.56	14117	24220	19987	1314.67	657.837	658.344	658.344	2	6	ITMS	35	250507	24215	2	0	64850	63336	63332	85000	63332.24220.19987.2	1	1314.66	657.836	1.05	0.001	3.422	0.546	0.546	1462.8	0.00068	16/20	16	20	CbFla	0	0	0	K.EVAELQNEINR.I	EVAELQNEINR	11	114	124	fully_tryptic	10	1	2
24271	24271	74.68	14168	24271	20033	1314.67	657.837	658.341	658.341	2	8	ITMS	35	275040	24264	2	0	64850	63336	63332	85000	63332.24271.20033.2	1	1314.66	657.836	0.84	0.001	3.748	0.589	0.589	1427.9	0.0007	16/20	16	20	CbFla	0	0	0	K.EVAELQNEINR.I	EVAELQNEINR	11	114	124	fully_tryptic	10	1	2
24441	24441	75.05	14338	24441	20192	1314.66	657.836	657.837	657.837	2	9	ITMS	35	290184	24433	2	0	64850	63336	63332	85000	63332.24441.20192.2	1	1314.66	657.836	-0.14	0	3.937	0.538	0.538	1442	0.00069	16/20	16	20	CbFla	0	0	0	K.EVAELQNEINR.I	EVAELQNEINR	11	114	124	fully_tryptic	10	1	2
24797	24797	75.83	14694	24797	20521	1314.66	657.836	657.84	657.84	2	10	ITMS	35	193014	24788	2	0	64850	63336	63332	85000	63332.24797.20521.2	1	1314.66	657.836	-0.56	-0.001	3.038	0.529	0.529	913.1	0.0011	14/20	14	20	CbFla	0	0	0	K.EVAELQNEINR.I	EVAELQNEINR	11	114	124	fully_tryptic	10	1	2
24868	24868	76.01	14760	24868	20583	1314.67	657.836	658.341	658.341	2	6	ITMS	35	213419	24863	2	0	64850	63336	63332	85000	63332.24868.20583.2	1	1314.66	657.836	0.55	0.001	3.7	0.523	0.523	1232.2	0.00081	16/20	16	20	CbFla	0	0	0	K.EVAELQNEINR.I	EVAELQNEINR	11	114	124	fully_tryptic	10	1	2
24991	24991	76.31	14881	24991	20694	1314.67	657.836	657.841	657.841	2	14	ITMS	35	216846	24978	2	0	64850	63336	63332	85000	63332.24991.20694.2	1	1314.66	657.836	0.15	0	3.842	0.608	0.608	1448.4	0.00069	16/20	16	20	CbFla	0	0	0	K.EVAELQNEINR.I	EVAELQNEINR	11	114	124	fully_tryptic	10	1	2
25111	25111	76.57	15002	25111	20806	1314.67	657.836	657.839	657.839	2	7	ITMS	35	158538	25105	2	0	64850	63336	63332	85000	63332.25111.20806.2	1	1314.66	657.836	0.17	0	3.684	0.607	0.607	1352	0.00074	16/20	16	20	CbFla	0	0	0	K.EVAELQNEINR.I	EVAELQNEINR	11	114	124	fully_tryptic	10	1	2
25775	25775	78.15	15647	25775	21402	1314.67	657.838	657.841	657.841	2	8	ITMS	35	121949	25768	2	0	64850	63336	63332	85000	63332.25775.21402.2	1	1314.66	657.836	2.24	0.003	2.751	0.544	0.544	482.6	0.00207	2020-11-20	11	20	CbFla	0	0	0	K.EVAELQNEINR.I	EVAELQNEINR	11	114	124	fully_tryptic	10	1	2
26287	26287	79.47	16135	26287	21847	1314.67	657.837	657.838	657.838	2	3	ITMS	35	160400	26285	2	0	64850	63336	63332	85000	63332.26287.21847.2	1	1314.66	657.836	0.8	0.001	3.029	0.589	0.589	987.1	0.00101	15/20	15	20	CbFla	0	0	0	K.EVAELQNEINR.I	EVAELQNEINR	11	114	124	fully_tryptic	10	1	2
26759	26759	80.55	16602	26759	22279	1314.66	657.835	658.337	658.337	2	11	ITMS	35	123249	26749	2	0	64850	63336	63332	85000	63332.26759.22279.2	1	1314.66	657.836	-0.96	-0.001	3.331	0.554	0.554	1151.5	0.00087	15/20	15	20	CbFla	0	0	0	K.EVAELQNEINR.I	EVAELQNEINR	11	114	124	fully_tryptic	10	1	2
27338	27338	81.85	17180	27338	22813	1314.67	657.837	657.842	657.842	2	13	ITMS	35	106200	27326	2	0	64850	63336	63332	85000	63332.27338.22813.2	1	1314.66	657.836	1.84	0.002	3.513	0.621	0.621	953.9	0.00105	14/20	14	20	CbFla	0	0	0	K.EVAELQNEINR.I	EVAELQNEINR	11	114	124	fully_tryptic	10	1	2
35603	35603	100.94	25321	35603	30354	1314.66	657.834	657.342	657.342	2	19	ITMS	35	27585.1	35585	2	0	64850	63336	63332	85000	63332.35603.30354.2	1	1314.66	657.836	-2.4	-0.003	1.457	0.402	0.402	269	0.00372	2020-09-20	9	20	CbFla	0	0	0	K.EVAELQNEINR.I	EVAELQNEINR	11	114	124	fully_tryptic	10	1	2
36668	36668	103.42	26373	36668	31330	1314.67	657.839	657.839	657.839	2	17	ITMS	35	26538.1	36652	2	0	64850	63336	63332	85000	63332.36668.31330.2	1	1314.66	657.836	4.75	0.006	3.022	0.615	0.615	734.1	0.00136	14/20	14	20	CbFla	0	0	0	K.EVAELQNEINR.I	EVAELQNEINR	11	114	124	fully_tryptic	10	1	2
37679	37679	106.07	27328	37679	32210	1314.66	657.835	658.337	658.337	2	17	ITMS	35	18560.8	37663	2	0	64850	63336	63332	85000	63332.37679.32210.2	1	1314.66	657.836	-0.84	-0.001	2.943	0.52	0.52	573.3	0.00174	2020-12-20	12	20	CbFla	0	0	0	K.EVAELQNEINR.I	EVAELQNEINR	11	114	124	fully_tryptic	10	1	2
38440	38440	107.73	28102	38440	32925	1314.66	657.836	658.848	658.848	2	16	ITMS	35	24413.7	38425	2	0	64850	63336	63332	85000	63332.38440.32925.2	1	1314.66	657.836	-0.63	-0.001	2.01	0.675	0.675	545.2	0.00183	13/20	13	20	CbFla	0	0	0	K.EVAELQNEINR.I	EVAELQNEINR	11	114	124	fully_tryptic	10	1	2
40272	40272	112.04	29910	40272	34597	1314.66	657.835	657.843	657.843	2	17	ITMS	35	12079.3	40256	2	0	64850	63336	63332	85000	63332.40272.34597.2	1	1314.66	657.836	-0.86	-0.001	2.77	0.53	0.53	703.3	0.00142	13/20	13	20	CbFla	0	0	0	K.EVAELQNEINR.I	EVAELQNEINR	11	114	124	fully_tryptic	10	1	2
40899	40899	113.42	30544	40899	35186	1314.67	657.837	658.341	658.341	2	15	ITMS	35	38148.8	40885	2	0	64850	63336	63332	85000	63332.40899.35186.2	1	1314.66	657.836	1	0.001	2.618	0.597	0.597	861.5	0.00116	14/20	14	20	CbFla	0	0	0	K.EVAELQNEINR.I	EVAELQNEINR	11	114	124	fully_tryptic	10	1	2
40967	40967	113.58	30612	40967	35249	1314.67	657.836	657.836	657.836	2	15	ITMS	35	23997	40953	2	0	64850	63336	63332	85000	63332.40967.35249.2	1	1314.66	657.836	0.58	0.001	3.101	0.635	0.635	987.6	0.00101	15/20	15	20	CbFla	0	0	0	K.EVAELQNEINR.I	EVAELQNEINR	11	114	124	fully_tryptic	10	1	2
41360	41360	114.49	31007	41360	35614	1314.67	657.837	657.837	657.837	2	14	ITMS	35	19779.8	41347	2	0	64850	63336	63332	85000	63332.41360.35614.2	1	1314.66	657.836	0.73	0.001	3.498	0.67	0.67	798.2	0.00125	14/20	14	20	CbFla	0	0	0	K.EVAELQNEINR.I	EVAELQNEINR	11	114	124	fully_tryptic	10	1	2
41684	41684	115.22	31331	41684	35916	1314.67	657.837	657.837	657.837	2	19	ITMS	35	18369.4	41666	2	0	64850	63336	63332	85000	63332.41684.35916.2	1	1314.66	657.836	1.59	0.002	2.709	0.553	0.553	597.9	0.00167	2020-12-20	12	20	CbFla	0	0	0	K.EVAELQNEINR.I	EVAELQNEINR	11	114	124	fully_tryptic	10	1	2
41855	41855	115.6	31503	41855	36077	1314.67	657.838	657.839	657.839	2	19	ITMS	35	15953	41837	2	0	64850	63336	63332	85000	63332.41855.36077.2	1	1314.66	657.836	2.49	0.003	3.251	0.721	0.721	642.1	0.00156	13/20	13	20	CbFla	0	0	0	K.EVAELQNEINR.I	EVAELQNEINR	11	114	124	fully_tryptic	10	1	2
42196	42196	116.41	31846	42196	36392	1314.67	657.836	658.336	658.336	2	18	ITMS	35	16974.9	42179	2	0	64850	63336	63332	85000	63332.42196.36392.2	1	1314.66	657.836	0.56	0.001	3.477	0.602	0.602	1001.9	0.001	15/20	15	20	CbFla	0	0	0	K.EVAELQNEINR.I	EVAELQNEINR	11	114	124	fully_tryptic	10	1	2
42527	42527	117.18	32180	42527	36701	1314.67	657.837	657.841	657.841	2	18	ITMS	35	18601.7	42510	2	0	64850	63336	63332	85000	63332.42527.36701.2	1	1314.66	657.836	1.36	0.002	3.03	0.522	0.522	825.8	0.00121	14/20	14	20	CbFla	0	0	0	K.EVAELQNEINR.I	EVAELQNEINR	11	114	124	fully_tryptic	10	1	2
42621	42621	117.4	32275	42621	36789	1314.66	657.836	658.342	658.342	2	11	ITMS	35	19988.7	42611	2	0	64850	63336	63332	85000	63332.42621.36789.2	1	1314.66	657.836	-0.83	-0.001	3.253	0.631	0.631	1259.7	0.00079	16/20	16	20	CbFla	0	0	0	K.EVAELQNEINR.I	EVAELQNEINR	11	114	124	fully_tryptic	10	1	2
42694	42694	117.56	32347	42694	36858	1314.67	657.837	657.837	657.837	2	16	ITMS	35	18293.2	42679	2	0	64850	63336	63332	85000	63332.42694.36858.2	1	1314.66	657.836	0.9	0.001	2.922	0.526	0.526	731.8	0.00137	14/20	14	20	CbFla	0	0	0	K.EVAELQNEINR.I	EVAELQNEINR	11	114	124	fully_tryptic	10	1	2
43181	43181	118.73	32834	43181	37309	1314.66	657.836	658.336	658.336	2	11	ITMS	35	13316.7	43171	2	0	64850	63336	63332	85000	63332.43181.37309.2	1	1314.66	657.836	-0.27	0	3.339	0.525	0.525	901.4	0.00111	15/20	15	20	CbFla	0	0	0	K.EVAELQNEINR.I	EVAELQNEINR	11	114	124	fully_tryptic	10	1	2
43352	43352	119.14	33005	43352	37467	1314.67	657.837	658.336	658.336	2	17	ITMS	35	12637.5	43336	2	0	64850	63336	63332	85000	63332.43352.37467.2	1	1314.66	657.836	0.96	0.001	3.352	0.569	0.569	1271.7	0.00079	16/20	16	20	CbFla	0	0	0	K.EVAELQNEINR.I	EVAELQNEINR	11	114	124	fully_tryptic	10	1	2
43399	43399	119.26	33050	43399	37510	1314.67	657.836	657.844	657.844	2	14	ITMS	35	11716.2	43386	2	0	64850	63336	63332	85000	63332.43399.37510.2	1	1314.66	657.836	0.51	0.001	3.137	0.569	0.569	801.9	0.00125	15/20	15	20	CbFla	0	0	0	K.EVAELQNEINR.I	EVAELQNEINR	11	114	124	fully_tryptic	10	1	2
43418	43418	119.31	33070	43418	37528	1314.67	657.836	658.347	658.347	2	18	ITMS	35	12120.4	43401	2	0	64850	63336	63332	85000	63332.43418.37528.2	1	1314.66	657.836	0.62	0.001	3.081	0.614	0.614	772.9	0.00129	14/20	14	20	CbFla	0	0	0	K.EVAELQNEINR.I	EVAELQNEINR	11	114	124	fully_tryptic	10	1	2
43488	43488	119.49	33138	43488	37593	1314.66	657.835	657.833	657.833	2	15	ITMS	35	10746	43474	2	0	64850	63336	63332	85000	63332.43488.37593.2	1	1314.66	657.836	-1.33	-0.002	3.379	0.65	0.65	912.4	0.0011	16/20	16	20	CbFla	0	0	0	K.EVAELQNEINR.I	EVAELQNEINR	11	114	124	fully_tryptic	10	1	2
6667	6667	29.47	35510	6667	4714	1137.59	569.298	569.299	569.299	2	3	ITMS	35	3482810	6665	2	0	64850	63336	63332	85000	63332.6667.4714.2	1	1137.59	569.299	-1.48	-0.002	2.281	0.589	0.589	246.4	0.00406	13/18	13	18	CbFla	0	0	0	R.IASQTQFNTK.N	IASQTQFNTK	10	125	134	fully_tryptic	9	1	2
6759	6759	29.74	35586	6759	4790	1137.59	569.298	569.302	569.302	2	3	ITMS	35	3209490	6757	2	0	64850	63336	63332	85000	63332.6759.4790.2	1	1137.59	569.299	-1.19	-0.001	2.593	0.655	0.655	396.1	0.00252	15/18	15	18	CbFla	0	0	0	R.IASQTQFNTK.N	IASQTQFNTK	10	125	134	fully_tryptic	9	1	2
6841	6841	30	35650	6841	4854	1137.59	569.298	569.3	569.3	2	3	ITMS	35	3178810	6839	2	0	64850	63336	63332	85000	63332.6841.4854.2	1	1137.59	569.299	-1.21	-0.001	2.763	0.63	0.63	478.1	0.00209	16/18	16	18	CbFla	0	0	0	R.IASQTQFNTK.N	IASQTQFNTK	10	125	134	fully_tryptic	9	1	2
6925	6925	30.26	35716	6925	4920	1137.59	569.298	569.3	569.3	2	2	ITMS	35	6422020	6924	2	0	64850	63336	63332	85000	63332.6925.4920.2	1	1137.59	569.299	-0.8	-0.001	3.245	0.781	0.781	823.7	0.00121	16/18	16	18	CbFla	0	0	0	R.IASQTQFNTK.N	IASQTQFNTK	10	125	134	fully_tryptic	9	1	2
7123	7123	30.86	35872	7123	5076	1137.59	569.301	569.298	569.298	2	2	ITMS	35	819308000	7122	2	0	64850	63336	63332	85000	63332.7123.5076.2	1	1137.59	569.299	4.04	0.005	3.184	0.768	0.768	780.2	0.00128	16/18	16	18	CbFla	0	0	0	R.IASQTQFNTK.N	IASQTQFNTK	10	125	134	fully_tryptic	9	1	2
7170	7170	31.04	35904	7170	5108	1137.59	569.301	569.307	569.307	2	2	ITMS	35	478319000	7169	2	0	64850	63336	63332	85000	63332.7170.5108.2	1	1137.59	569.299	3.87	0.004	2.981	0.782	0.782	664.9	0.0015	15/18	15	18	CbFla	0	0	0	R.IASQTQFNTK.N	IASQTQFNTK	10	125	134	fully_tryptic	9	1	2
7244	7244	31.3	35957	7244	5161	1137.59	569.299	569.307	569.307	2	2	ITMS	35	255798000	7243	2	0	64850	63336	63332	85000	63332.7244.5161.2	1	1137.59	569.299	1.58	0.002	3.018	0.779	0.779	512.3	0.00195	14/18	14	18	CbFla	0	0	0	R.IASQTQFNTK.N	IASQTQFNTK	10	125	134	fully_tryptic	9	1	2
7318	7318	31.56	36010	7318	5214	1137.6	569.302	569.306	569.306	2	2	ITMS	35	241501000	7317	2	0	64850	63336	63332	85000	63332.7318.5214.2	1	1137.59	569.299	6.52	0.007	3.098	0.773	0.773	630.8	0.00159	15/18	15	18	CbFla	0	0	0	R.IASQTQFNTK.N	IASQTQFNTK	10	125	134	fully_tryptic	9	1	2
7397	7397	31.82	36070	7397	5274	1137.6	569.301	569.303	569.303	2	2	ITMS	35	31128700	7396	2	0	64850	63336	63332	85000	63332.7397.5274.2	1	1137.59	569.299	4.79	0.005	3.068	0.773	0.773	600.2	0.00167	15/18	15	18	CbFla	0	0	0	R.IASQTQFNTK.N	IASQTQFNTK	10	125	134	fully_tryptic	9	1	2
7475	7475	32.08	36130	7475	5334	1137.6	569.301	569.304	569.304	2	2	ITMS	35	37869900	7474	2	0	64850	63336	63332	85000	63332.7475.5334.2	1	1137.59	569.299	4.85	0.006	2.757	0.817	0.817	539.2	0.00185	14/18	14	18	CbFla	0	0	0	R.IASQTQFNTK.N	IASQTQFNTK	10	125	134	fully_tryptic	9	1	2
7549	7549	32.33	36185	7549	5389	1137.6	569.302	569.304	569.304	2	2	ITMS	35	47904700	7548	2	0	64850	63336	63332	85000	63332.7549.5389.2	1	1137.59	569.299	5.16	0.006	2.851	0.734	0.734	544.6	0.00184	15/18	15	18	CbFla	0	0	0	R.IASQTQFNTK.N	IASQTQFNTK	10	125	134	fully_tryptic	9	1	2
7631	7631	32.6	36249	7631	5453	1137.6	569.301	569.304	569.304	2	3	ITMS	35	24906300	7629	2	0	64850	63336	63332	85000	63332.7631.5453.2	1	1137.59	569.299	4.66	0.005	2.956	0.782	0.782	853.8	0.00117	16/18	16	18	CbFla	0	0	0	R.IASQTQFNTK.N	IASQTQFNTK	10	125	134	fully_tryptic	9	1	2
7713	7713	32.86	36314	7713	5518	1137.59	569.298	569.301	569.301	2	2	ITMS	35	23745600	7712	2	0	64850	63336	63332	85000	63332.7713.5518.2	1	1137.59	569.299	-0.43	0	3.321	0.748	0.748	501.3	0.00199	14/18	14	18	CbFla	0	0	0	R.IASQTQFNTK.N	IASQTQFNTK	10	125	134	fully_tryptic	9	1	2
7804	7804	33.12	36389	7804	5593	1137.59	569.298	569.3	569.3	2	2	ITMS	35	22570200	7803	2	0	64850	63336	63332	85000	63332.7804.5593.2	1	1137.59	569.299	-1.45	-0.002	3.182	0.823	0.823	606	0.00165	15/18	15	18	CbFla	0	0	0	R.IASQTQFNTK.N	IASQTQFNTK	10	125	134	fully_tryptic	9	1	2
7892	7892	33.39	36460	7892	5664	1137.59	569.298	569.3	569.3	2	3	ITMS	35	9718580	7890	2	0	64850	63336	63332	85000	63332.7892.5664.2	1	1137.59	569.299	-1.19	-0.001	3.046	0.758	0.758	590.8	0.00169	15/18	15	18	CbFla	0	0	0	R.IASQTQFNTK.N	IASQTQFNTK	10	125	134	fully_tryptic	9	1	2
7986	7986	33.66	36539	7986	5743	1137.59	569.298	569.301	569.301	2	3	ITMS	35	5290670	7984	2	0	64850	63336	63332	85000	63332.7986.5743.2	1	1137.59	569.299	-1.04	-0.001	2.815	0.744	0.744	467.7	0.00214	14/18	14	18	CbFla	0	0	0	R.IASQTQFNTK.N	IASQTQFNTK	10	125	134	fully_tryptic	9	1	2
8090	8090	33.94	36628	8090	5832	1137.59	569.299	569.303	569.303	2	6	ITMS	35	2727040	8085	2	0	64850	63336	63332	85000	63332.8090.5832.2	1	1137.59	569.299	0.14	0	2.783	0.746	0.746	507.2	0.00197	15/18	15	18	CbFla	0	0	0	R.IASQTQFNTK.N	IASQTQFNTK	10	125	134	fully_tryptic	9	1	2
8186	8186	34.2	36709	8186	5913	1137.59	569.299	569.302	569.302	2	3	ITMS	35	2775600	8184	2	0	64850	63336	63332	85000	63332.8186.5913.2	1	1137.59	569.299	0.27	0	2.878	0.684	0.684	467.5	0.00214	15/18	15	18	CbFla	0	0	0	R.IASQTQFNTK.N	IASQTQFNTK	10	125	134	fully_tryptic	9	1	2
8272	8272	34.46	36779	8272	5983	1137.59	569.298	569.301	569.301	2	3	ITMS	35	2760440	8270	2	0	64850	63336	63332	85000	63332.8272.5983.2	1	1137.59	569.299	-0.89	-0.001	2.482	0.671	0.671	502.7	0.00199	15/18	15	18	CbFla	0	0	0	R.IASQTQFNTK.N	IASQTQFNTK	10	125	134	fully_tryptic	9	1	2
8368	8368	34.72	36860	8368	6064	1137.59	569.298	569.3	569.3	2	3	ITMS	35	2788150	8366	2	0	64850	63336	63332	85000	63332.8368.6064.2	1	1137.59	569.299	-1.42	-0.002	2.765	0.738	0.738	462.9	0.00216	14/18	14	18	CbFla	0	0	0	R.IASQTQFNTK.N	IASQTQFNTK	10	125	134	fully_tryptic	9	1	2
8467	8467	34.98	36945	8467	6149	1137.59	569.298	569.3	569.3	2	3	ITMS	35	3358200	8465	2	0	64850	63336	63332	85000	63332.8467.6149.2	1	1137.59	569.299	-1.46	-0.002	2.503	0.657	0.657	322.8	0.0031	2020-12-18	12	18	CbFla	0	0	0	R.IASQTQFNTK.N	IASQTQFNTK	10	125	134	fully_tryptic	9	1	2
8562	8562	35.24	37025	8562	6229	1137.59	569.298	569.301	569.301	2	2	ITMS	35	3843520	8561	2	0	64850	63336	63332	85000	63332.8562.6229.2	1	1137.59	569.299	-1.04	-0.001	2.911	0.776	0.776	433.3	0.00231	14/18	14	18	CbFla	0	0	0	R.IASQTQFNTK.N	IASQTQFNTK	10	125	134	fully_tryptic	9	1	2
8742	8742	35.74	37177	8742	6381	1137.59	569.298	569.301	569.301	2	2	ITMS	35	4547480	8741	2	0	64850	63336	63332	85000	63332.8742.6381.2	1	1137.59	569.299	-1.51	-0.002	2.764	0.701	0.701	476.7	0.0021	14/18	14	18	CbFla	0	0	0	R.IASQTQFNTK.N	IASQTQFNTK	10	125	134	fully_tryptic	9	1	2
8832	8832	36	37251	8832	6455	1137.59	569.298	569.302	569.302	2	2	ITMS	35	4170480	8831	2	0	64850	63336	63332	85000	63332.8832.6455.2	1	1137.59	569.299	-1.07	-0.001	2.289	0.632	0.632	272.4	0.00367	2020-11-18	11	18	CbFla	0	0	0	R.IASQTQFNTK.N	IASQTQFNTK	10	125	134	fully_tryptic	9	1	2
8937	8937	36.26	37343	8937	6547	1137.59	569.298	569.302	569.302	2	2	ITMS	35	3706520	8936	2	0	64850	63336	63332	85000	63332.8937.6547.2	1	1137.59	569.299	-0.84	-0.001	2.884	0.724	0.724	414.7	0.00241	14/18	14	18	CbFla	0	0	0	R.IASQTQFNTK.N	IASQTQFNTK	10	125	134	fully_tryptic	9	1	2
9050	9050	36.52	37445	9050	6649	1137.59	569.299	569.301	569.301	2	2	ITMS	35	2864110	9049	2	0	64850	63336	63332	85000	63332.9050.6649.2	1	1137.59	569.299	0.25	0	2.807	0.703	0.703	632.8	0.00158	16/18	16	18	CbFla	0	0	0	R.IASQTQFNTK.N	IASQTQFNTK	10	125	134	fully_tryptic	9	1	2
9165	9165	36.8	37545	9165	6749	1137.59	569.299	569.301	569.301	2	7	ITMS	35	2334280	9159	2	0	64850	63336	63332	85000	63332.9165.6749.2	1	1137.59	569.299	1.17	0.001	2.74	0.735	0.735	480.1	0.00208	15/18	15	18	CbFla	0	0	0	R.IASQTQFNTK.N	IASQTQFNTK	10	125	134	fully_tryptic	9	1	2
9241	9241	37.06	37601	9241	6805	1137.59	569.299	569.303	569.303	2	5	ITMS	35	2532900	9237	2	0	64850	63336	63332	85000	63332.9241.6805.2	1	1137.59	569.299	1.17	0.001	2.745	0.764	0.764	390.3	0.00256	14/18	14	18	CbFla	0	0	0	R.IASQTQFNTK.N	IASQTQFNTK	10	125	134	fully_tryptic	9	1	2
9313	9313	37.32	37652	9313	6856	1137.59	569.299	569.302	569.302	2	5	ITMS	35	2562300	9309	2	0	64850	63336	63332	85000	63332.9313.6856.2	1	1137.59	569.299	0.56	0.001	2.595	0.733	0.733	423.5	0.00236	14/18	14	18	CbFla	0	0	0	R.IASQTQFNTK.N	IASQTQFNTK	10	125	134	fully_tryptic	9	1	2
9388	9388	37.58	37706	9388	6910	1137.58	569.296	569.302	569.302	2	5	ITMS	35	2518500	9384	2	0	64850	63336	63332	85000	63332.9388.6910.2	1	1137.59	569.299	-5.14	-0.006	3.266	0.736	0.736	555.8	0.0018	15/18	15	18	CbFla	0	0	0	R.IASQTQFNTK.N	IASQTQFNTK	10	125	134	fully_tryptic	9	1	2
9457	9457	37.83	37755	9457	6959	1137.58	569.296	569.302	569.302	2	3	ITMS	35	2761940	9455	2	0	64850	63336	63332	85000	63332.9457.6959.2	1	1137.59	569.299	-4.97	-0.006	2.584	0.703	0.703	486	0.00206	15/18	15	18	CbFla	0	0	0	R.IASQTQFNTK.N	IASQTQFNTK	10	125	134	fully_tryptic	9	1	2
9536	9536	38.09	37815	9536	7019	1137.6	569.302	569.305	569.305	2	3	ITMS	35	3121470	9534	2	0	64850	63336	63332	85000	63332.9536.7019.2	1	1137.59	569.299	5.51	0.006	2.645	0.68	0.68	400.6	0.0025	14/18	14	18	CbFla	0	0	0	R.IASQTQFNTK.N	IASQTQFNTK	10	125	134	fully_tryptic	9	1	2
9567	9567	38.18	37841	9567	7045	1137.6	569.301	569.298	569.298	2	5	ITMS	35	3601010	9563	2	0	64850	63336	63332	85000	63332.9567.7045.2	1	1137.59	569.299	5.11	0.006	2.935	0.712	0.712	685.9	0.00146	14/18	14	18	CbFla	0	0	0	R.IASQTQFNTK.N	IASQTQFNTK	10	125	134	fully_tryptic	9	1	2
9638	9638	38.35	37904	9638	7108	1137.59	569.298	569.306	569.306	2	2	ITMS	35	3816660	9637	2	0	64850	63336	63332	85000	63332.9638.7108.2	1	1137.59	569.299	-0.35	0	2.799	0.718	0.718	454	0.0022	14/18	14	18	CbFla	0	0	0	R.IASQTQFNTK.N	IASQTQFNTK	10	125	134	fully_tryptic	9	1	2
9725	9725	38.61	37974	9725	7178	1137.6	569.301	569.304	569.304	2	2	ITMS	35	3744310	9724	2	0	64850	63336	63332	85000	63332.9725.7178.2	1	1137.59	569.299	4.81	0.005	2.74	0.752	0.752	479.4	0.00209	14/18	14	18	CbFla	0	0	0	R.IASQTQFNTK.N	IASQTQFNTK	10	125	134	fully_tryptic	9	1	2
9818	9818	38.87	38052	9818	7256	1137.59	569.299	569.302	569.302	2	2	ITMS	35	3759680	9817	2	0	64850	63336	63332	85000	63332.9818.7256.2	1	1137.59	569.299	-0.07	0	3.123	0.743	0.743	496.4	0.00201	15/18	15	18	CbFla	0	0	0	R.IASQTQFNTK.N	IASQTQFNTK	10	125	134	fully_tryptic	9	1	2
9923	9923	39.15	38142	9923	7346	1137.59	569.298	569.301	569.301	2	2	ITMS	35	3506800	9922	2	0	64850	63336	63332	85000	63332.9923.7346.2	1	1137.59	569.299	-0.65	-0.001	2.968	0.773	0.773	653	0.00153	16/18	16	18	CbFla	0	0	0	R.IASQTQFNTK.N	IASQTQFNTK	10	125	134	fully_tryptic	9	1	2
9965	9965	39.28	38177	9965	7381	1137.59	569.298	569.294	569.294	2	5	ITMS	35	3569730	9961	2	0	64850	63336	63332	85000	63332.9965.7381.2	1	1137.59	569.299	-0.56	-0.001	2.708	0.685	0.685	582.2	0.00172	16/18	16	18	CbFla	0	0	0	R.IASQTQFNTK.N	IASQTQFNTK	10	125	134	fully_tryptic	9	1	2
10017	10017	39.41	539	10017	7425	1137.59	569.298	569.301	569.301	2	2	ITMS	35	4078710	10016	2	0	64850	63336	63332	85000	63332.10017.7425.2	1	1137.59	569.299	-0.77	-0.001	2.88	0.739	0.739	452.6	0.00221	15/18	15	18	CbFla	0	0	0	R.IASQTQFNTK.N	IASQTQFNTK	10	125	134	fully_tryptic	9	1	2
10104	10104	39.67	619	10104	7496	1137.59	569.299	569.305	569.305	2	2	ITMS	35	3596810	10103	2	0	64850	63336	63332	85000	63332.10104.7496.2	1	1137.59	569.299	0.06	0	2.564	0.639	0.639	441.7	0.00226	14/18	14	18	CbFla	0	0	0	R.IASQTQFNTK.N	IASQTQFNTK	10	125	134	fully_tryptic	9	1	2
10205	10205	39.94	711	10205	7582	1137.59	569.298	569.301	569.301	2	2	ITMS	35	3409980	10204	2	0	64850	63336	63332	85000	63332.10205.7582.2	1	1137.59	569.299	-0.13	0	3.046	0.768	0.768	564.4	0.00177	15/18	15	18	CbFla	0	0	0	R.IASQTQFNTK.N	IASQTQFNTK	10	125	134	fully_tryptic	9	1	2
10296	10296	40.2	792	10296	7657	1137.6	569.302	569.306	569.306	2	2	ITMS	35	3863760	10295	2	0	64850	63336	63332	85000	63332.10296.7657.2	1	1137.59	569.299	6.77	0.008	2.874	0.75	0.75	517.6	0.00193	15/18	15	18	CbFla	0	0	0	R.IASQTQFNTK.N	IASQTQFNTK	10	125	134	fully_tryptic	9	1	2
10354	10354	40.38	840	10354	7703	1137.59	569.298	569.3	569.3	2	3	ITMS	35	3215810	10352	2	0	64850	63336	63332	85000	63332.10354.7703.2	1	1137.59	569.299	-0.86	-0.001	2.623	0.689	0.689	440.4	0.00227	14/18	14	18	CbFla	0	0	0	R.IASQTQFNTK.N	IASQTQFNTK	10	125	134	fully_tryptic	9	1	2
10444	10444	40.64	923	10444	7778	1137.59	569.298	569.301	569.301	2	2	ITMS	35	3260970	10443	2	0	64850	63336	63332	85000	63332.10444.7778.2	1	1137.59	569.299	-0.37	0	2.706	0.778	0.778	641	0.00156	16/18	16	18	CbFla	0	0	0	R.IASQTQFNTK.N	IASQTQFNTK	10	125	134	fully_tryptic	9	1	2
10536	10536	40.91	1005	10536	7854	1137.59	569.298	569.301	569.301	2	3	ITMS	35	3487780	10534	2	0	64850	63336	63332	85000	63332.10536.7854.2	1	1137.59	569.299	-0.77	-0.001	2.644	0.727	0.727	395.4	0.00253	13/18	13	18	CbFla	0	0	0	R.IASQTQFNTK.N	IASQTQFNTK	10	125	134	fully_tryptic	9	1	2
10648	10648	41.18	1113	10648	7954	1137.59	569.298	569.301	569.301	2	2	ITMS	35	3644690	10647	2	0	64850	63336	63332	85000	63332.10648.7954.2	1	1137.59	569.299	-0.98	-0.001	2.957	0.746	0.746	677.2	0.00148	16/18	16	18	CbFla	0	0	0	R.IASQTQFNTK.N	IASQTQFNTK	10	125	134	fully_tryptic	9	1	2
10747	10747	41.44	1205	10747	8040	1137.59	569.298	569.301	569.301	2	2	ITMS	35	3364150	10746	2	0	64850	63336	63332	85000	63332.10747.8040.2	1	1137.59	569.299	-0.86	-0.001	2.585	0.601	0.601	483.3	0.00207	15/18	15	18	CbFla	0	0	0	R.IASQTQFNTK.N	IASQTQFNTK	10	125	134	fully_tryptic	9	1	2
10848	10848	41.7	1300	10848	8128	1137.59	569.298	569.301	569.301	2	2	ITMS	35	3517010	10847	2	0	64850	63336	63332	85000	63332.10848.8128.2	1	1137.59	569.299	-0.77	-0.001	3.055	0.746	0.746	502	0.00199	15/18	15	18	CbFla	0	0	0	R.IASQTQFNTK.N	IASQTQFNTK	10	125	134	fully_tryptic	9	1	2
10955	10955	41.97	1401	10955	8222	1137.59	569.298	569.301	569.301	2	2	ITMS	35	3338670	10954	2	0	64850	63336	63332	85000	63332.10955.8222.2	1	1137.59	569.299	-1.05	-0.001	2.929	0.72	0.72	537.9	0.00186	15/18	15	18	CbFla	0	0	0	R.IASQTQFNTK.N	IASQTQFNTK	10	125	134	fully_tryptic	9	1	2
11099	11099	42.29	1546	11099	8354	1137.59	569.298	569.3	569.3	2	3	ITMS	35	3463150	11097	2	0	64850	63336	63332	85000	63332.11099.8354.2	1	1137.59	569.299	-1.52	-0.002	2.716	0.597	0.597	678.3	0.00147	16/18	16	18	CbFla	0	0	0	R.IASQTQFNTK.N	IASQTQFNTK	10	125	134	fully_tryptic	9	1	2
11215	11215	42.54	1662	11215	8460	1137.59	569.298	569.302	569.302	2	3	ITMS	35	2243950	11213	2	0	64850	63336	63332	85000	63332.11215.8460.2	1	1137.59	569.299	-0.51	-0.001	2.76	0.679	0.679	481.3	0.00208	15/18	15	18	CbFla	0	0	0	R.IASQTQFNTK.N	IASQTQFNTK	10	125	134	fully_tryptic	9	1	2
11289	11289	42.8	1721	11289	8514	1137.58	569.294	569.302	569.302	2	4	ITMS	35	2169220	11286	2	0	64850	63336	63332	85000	63332.11289.8514.2	1	1137.59	569.299	-7.24	-0.008	2.679	0.758	0.758	548.8	0.00182	15/18	15	18	CbFla	0	0	0	R.IASQTQFNTK.N	IASQTQFNTK	10	125	134	fully_tryptic	9	1	2
11367	11367	43.06	1785	11367	8573	1137.59	569.298	569.302	569.302	2	3	ITMS	35	2275070	11365	2	0	64850	63336	63332	85000	63332.11367.8573.2	1	1137.59	569.299	-0.43	0	2.897	0.67	0.67	545.2	0.00183	15/18	15	18	CbFla	0	0	0	R.IASQTQFNTK.N	IASQTQFNTK	10	125	134	fully_tryptic	9	1	2
11443	11443	43.31	1847	11443	8630	1137.59	569.298	569.302	569.302	2	3	ITMS	35	2539430	11441	2	0	64850	63336	63332	85000	63332.11443.8630.2	1	1137.59	569.299	-0.39	0	2.779	0.754	0.754	501.9	0.00199	14/18	14	18	CbFla	0	0	0	R.IASQTQFNTK.N	IASQTQFNTK	10	125	134	fully_tryptic	9	1	2
11521	11521	43.58	1910	11521	8688	1137.59	569.298	569.304	569.304	2	3	ITMS	35	2352580	11519	2	0	64850	63336	63332	85000	63332.11521.8688.2	1	1137.59	569.299	-1.06	-0.001	2.298	0.707	0.707	337	0.00297	13/18	13	18	CbFla	0	0	0	R.IASQTQFNTK.N	IASQTQFNTK	10	125	134	fully_tryptic	9	1	2
11599	11599	43.84	1973	11599	8747	1137.59	569.298	569.305	569.305	2	3	ITMS	35	2547320	11597	2	0	64850	63336	63332	85000	63332.11599.8747.2	1	1137.59	569.299	-0.4	0	2.594	0.716	0.716	415.7	0.00241	14/18	14	18	CbFla	0	0	0	R.IASQTQFNTK.N	IASQTQFNTK	10	125	134	fully_tryptic	9	1	2
11671	11671	44.09	2030	11671	8799	1137.59	569.297	569.306	569.306	2	3	ITMS	35	2589040	11669	2	0	64850	63336	63332	85000	63332.11671.8799.2	1	1137.59	569.299	-3.56	-0.004	2.579	0.734	0.734	449.1	0.00223	14/18	14	18	CbFla	0	0	0	R.IASQTQFNTK.N	IASQTQFNTK	10	125	134	fully_tryptic	9	1	2
11757	11757	44.36	2103	11757	8867	1137.6	569.302	569.306	569.306	2	3	ITMS	35	2875260	11755	2	0	64850	63336	63332	85000	63332.11757.8867.2	1	1137.59	569.299	6.05	0.007	2.83	0.69	0.69	489.7	0.00204	14/18	14	18	CbFla	0	0	0	R.IASQTQFNTK.N	IASQTQFNTK	10	125	134	fully_tryptic	9	1	2
11851	11851	44.62	2189	11851	8946	1137.59	569.299	569.303	569.303	2	3	ITMS	35	2573450	11849	2	0	64850	63336	63332	85000	63332.11851.8946.2	1	1137.59	569.299	0.3	0	2.998	0.728	0.728	418	0.00239	13/18	13	18	CbFla	0	0	0	R.IASQTQFNTK.N	IASQTQFNTK	10	125	134	fully_tryptic	9	1	2
11955	11955	44.89	2288	11955	9036	1137.59	569.298	569.301	569.301	2	3	ITMS	35	2371880	11953	2	0	64850	63336	63332	85000	63332.11955.9036.2	1	1137.59	569.299	-0.36	0	3.22	0.708	0.708	627.6	0.00159	16/18	16	18	CbFla	0	0	0	R.IASQTQFNTK.N	IASQTQFNTK	10	125	134	fully_tryptic	9	1	2
12051	12051	45.15	2379	12051	9118	1137.59	569.299	569.3	569.3	2	3	ITMS	35	2742220	12049	2	0	64850	63336	63332	85000	63332.12051.9118.2	1	1137.59	569.299	0.37	0	2.889	0.681	0.681	345.2	0.0029	2020-12-18	12	18	CbFla	0	0	0	R.IASQTQFNTK.N	IASQTQFNTK	10	125	134	fully_tryptic	9	1	2
12155	12155	45.41	2478	12155	9209	1137.59	569.299	569.302	569.302	2	3	ITMS	35	2400000	12153	2	0	64850	63336	63332	85000	63332.12155.9209.2	1	1137.59	569.299	0.56	0.001	2.337	0.66	0.66	317.6	0.00315	13/18	13	18	CbFla	0	0	0	R.IASQTQFNTK.N	IASQTQFNTK	10	125	134	fully_tryptic	9	1	2
12257	12257	45.67	2573	12257	9298	1137.59	569.298	569.3	569.3	2	5	ITMS	35	2416340	12253	2	0	64850	63336	63332	85000	63332.12257.9298.2	1	1137.59	569.299	-0.81	-0.001	2.472	0.663	0.663	452.7	0.00221	14/18	14	18	CbFla	0	0	0	R.IASQTQFNTK.N	IASQTQFNTK	10	125	134	fully_tryptic	9	1	2
12374	12374	45.92	2688	12374	9406	1137.59	569.298	569.301	569.301	2	3	ITMS	35	2083020	12372	2	0	64850	63336	63332	85000	63332.12374.9406.2	1	1137.59	569.299	-0.82	-0.001	2.581	0.625	0.625	548.8	0.00182	14/18	14	18	CbFla	0	0	0	R.IASQTQFNTK.N	IASQTQFNTK	10	125	134	fully_tryptic	9	1	2
12488	12488	46.18	2801	12488	9509	1137.58	569.295	569.303	569.303	2	2	ITMS	35	1637740	12487	2	0	64850	63336	63332	85000	63332.12488.9509.2	1	1137.59	569.299	-6.38	-0.007	3.075	0.736	0.736	583.5	0.00171	15/18	15	18	CbFla	0	0	0	R.IASQTQFNTK.N	IASQTQFNTK	10	125	134	fully_tryptic	9	1	2
12646	12646	46.7	2930	12646	9628	1137.58	569.294	569.301	569.301	2	2	ITMS	35	1790830	12645	2	0	64850	63336	63332	85000	63332.12646.9628.2	1	1137.59	569.299	-7.18	-0.008	2.661	0.726	0.726	473.3	0.00211	14/18	14	18	CbFla	0	0	0	R.IASQTQFNTK.N	IASQTQFNTK	10	125	134	fully_tryptic	9	1	2
12724	12724	46.97	2995	12724	9686	1137.59	569.299	569.302	569.302	2	2	ITMS	35	1892010	12723	2	0	64850	63336	63332	85000	63332.12724.9686.2	1	1137.59	569.299	0.43	0	2.596	0.636	0.636	522.1	0.00192	15/18	15	18	CbFla	0	0	0	R.IASQTQFNTK.N	IASQTQFNTK	10	125	134	fully_tryptic	9	1	2
12810	12810	47.23	3069	12810	9754	1137.58	569.295	569.301	569.301	2	2	ITMS	35	2102510	12809	2	0	64850	63336	63332	85000	63332.12810.9754.2	1	1137.59	569.299	-5.98	-0.007	2.8	0.758	0.758	561.4	0.00178	15/18	15	18	CbFla	0	0	0	R.IASQTQFNTK.N	IASQTQFNTK	10	125	134	fully_tryptic	9	1	2
12844	12844	47.33	3098	12844	9781	1137.59	569.299	569.307	569.307	2	2	ITMS	35	1974500	12843	2	0	64850	63336	63332	85000	63332.12844.9781.2	1	1137.59	569.299	0.22	0	3.006	0.736	0.736	508.4	0.00197	15/18	15	18	CbFla	0	0	0	R.IASQTQFNTK.N	IASQTQFNTK	10	125	134	fully_tryptic	9	1	2
12924	12924	47.6	3166	12924	9842	1137.6	569.302	569.306	569.306	2	3	ITMS	35	1805860	12922	2	0	64850	63336	63332	85000	63332.12924.9842.2	1	1137.59	569.299	6.21	0.007	2.66	0.694	0.694	459.4	0.00218	15/18	15	18	CbFla	0	0	0	R.IASQTQFNTK.N	IASQTQFNTK	10	125	134	fully_tryptic	9	1	2
13013	13013	47.86	3245	13013	9914	1137.59	569.299	569.306	569.306	2	2	ITMS	35	2201230	13012	2	0	64850	63336	63332	85000	63332.13013.9914.2	1	1137.59	569.299	0.16	0	2.742	0.751	0.751	545	0.00183	15/18	15	18	CbFla	0	0	0	R.IASQTQFNTK.N	IASQTQFNTK	10	125	134	fully_tryptic	9	1	2
13099	13099	48.13	3319	13099	9982	1137.59	569.299	569.306	569.306	2	2	ITMS	35	2329060	13098	2	0	64850	63336	63332	85000	63332.13099.9982.2	1	1137.59	569.299	-0.05	0	2.867	0.721	0.721	454.3	0.0022	14/18	14	18	CbFla	0	0	0	R.IASQTQFNTK.N	IASQTQFNTK	10	125	134	fully_tryptic	9	1	2
13118	13118	48.18	3338	13118	9999	1137.59	569.299	569.301	569.301	2	3	ITMS	35	2242170	13116	2	0	64850	63336	63332	85000	63332.13118.9999.2	1	1137.59	569.299	0.06	0	3.182	0.729	0.729	480.8	0.00208	15/18	15	18	CbFla	0	0	0	R.IASQTQFNTK.N	IASQTQFNTK	10	125	134	fully_tryptic	9	1	2
13217	13217	48.43	3431	13217	10084	1137.59	569.299	569.302	569.302	2	2	ITMS	35	2536200	13216	2	0	64850	63336	63332	85000	63332.13217.10084.2	1	1137.59	569.299	0	0	2.913	0.739	0.739	575.4	0.00174	15/18	15	18	CbFla	0	0	0	R.IASQTQFNTK.N	IASQTQFNTK	10	125	134	fully_tryptic	9	1	2
13322	13322	48.71	3528	13322	10175	1137.59	569.299	569.303	569.303	2	2	ITMS	35	2350080	13321	2	0	64850	63336	63332	85000	63332.13322.10175.2	1	1137.59	569.299	0.87	0.001	2.922	0.71	0.71	470.3	0.00213	14/18	14	18	CbFla	0	0	0	R.IASQTQFNTK.N	IASQTQFNTK	10	125	134	fully_tryptic	9	1	2
13415	13415	48.97	3615	13415	10253	1137.59	569.299	569.301	569.301	2	2	ITMS	35	2406890	13414	2	0	64850	63336	63332	85000	63332.13415.10253.2	1	1137.59	569.299	0.03	0	3.176	0.738	0.738	536.1	0.00187	15/18	15	18	CbFla	0	0	0	R.IASQTQFNTK.N	IASQTQFNTK	10	125	134	fully_tryptic	9	1	2
13533	13533	49.25	3730	13533	10359	1137.59	569.298	569.301	569.301	2	2	ITMS	35	2154220	13532	2	0	64850	63336	63332	85000	63332.13533.10359.2	1	1137.59	569.299	-0.77	-0.001	2.397	0.648	0.648	282.8	0.00354	2020-12-18	12	18	CbFla	0	0	0	R.IASQTQFNTK.N	IASQTQFNTK	10	125	134	fully_tryptic	9	1	2
13623	13623	49.51	3811	13623	10433	1137.59	569.298	569.301	569.301	2	2	ITMS	35	2290850	13622	2	0	64850	63336	63332	85000	63332.13623.10433.2	1	1137.59	569.299	-0.64	-0.001	2.784	0.704	0.704	431.4	0.00232	14/18	14	18	CbFla	0	0	0	R.IASQTQFNTK.N	IASQTQFNTK	10	125	134	fully_tryptic	9	1	2
13717	13717	49.77	3897	13717	10512	1137.59	569.298	569.302	569.302	2	2	ITMS	35	2445720	13716	2	0	64850	63336	63332	85000	63332.13717.10512.2	1	1137.59	569.299	-0.5	-0.001	2.569	0.702	0.702	534.9	0.00187	15/18	15	18	CbFla	0	0	0	R.IASQTQFNTK.N	IASQTQFNTK	10	125	134	fully_tryptic	9	1	2
13810	13810	50.03	3983	13810	10590	1137.59	569.299	569.302	569.302	2	2	ITMS	35	2045010	13809	2	0	64850	63336	63332	85000	63332.13810.10590.2	1	1137.59	569.299	-0.08	0	2.878	0.766	0.766	492.1	0.00203	15/18	15	18	CbFla	0	0	0	R.IASQTQFNTK.N	IASQTQFNTK	10	125	134	fully_tryptic	9	1	2
13848	13848	50.11	4021	13848	10625	1137.59	569.299	569.295	569.295	2	9	ITMS	35	1994250	13840	2	0	64850	63336	63332	85000	63332.13848.10625.2	1	1137.59	569.299	-0.09	0	3.014	0.774	0.774	380.8	0.00263	13/18	13	18	CbFla	0	0	0	R.IASQTQFNTK.N	IASQTQFNTK	10	125	134	fully_tryptic	9	1	2
13957	13957	50.35	4128	13957	10725	1137.59	569.298	569.301	569.301	2	3	ITMS	35	1935270	13955	2	0	64850	63336	63332	85000	63332.13957.10725.2	1	1137.59	569.299	-0.54	-0.001	2.736	0.729	0.729	457	0.00219	15/18	15	18	CbFla	0	0	0	R.IASQTQFNTK.N	IASQTQFNTK	10	125	134	fully_tryptic	9	1	2
14063	14063	50.62	4229	14063	10818	1137.59	569.298	569.301	569.301	2	3	ITMS	35	1966920	14061	2	0	64850	63336	63332	85000	63332.14063.10818.2	1	1137.59	569.299	-0.38	0	2.579	0.739	0.739	396.1	0.00252	14/18	14	18	CbFla	0	0	0	R.IASQTQFNTK.N	IASQTQFNTK	10	125	134	fully_tryptic	9	1	2
14175	14175	50.89	4338	14175	10918	1137.59	569.298	569.301	569.301	2	3	ITMS	35	1792990	14173	2	0	64850	63336	63332	85000	63332.14175.10918.2	1	1137.59	569.299	-0.57	-0.001	2.664	0.734	0.734	419	0.00239	13/18	13	18	CbFla	0	0	0	R.IASQTQFNTK.N	IASQTQFNTK	10	125	134	fully_tryptic	9	1	2
14287	14287	51.15	4447	14287	11020	1137.59	569.298	569.301	569.301	2	3	ITMS	35	1723070	14285	2	0	64850	63336	63332	85000	63332.14287.11020.2	1	1137.59	569.299	-0.51	-0.001	2.807	0.725	0.725	504.8	0.00198	15/18	15	18	CbFla	0	0	0	R.IASQTQFNTK.N	IASQTQFNTK	10	125	134	fully_tryptic	9	1	2
14397	14397	51.42	4554	14397	11118	1137.59	569.298	569.3	569.3	2	4	ITMS	35	1889570	14394	2	0	64850	63336	63332	85000	63332.14397.11118.2	1	1137.59	569.299	-0.73	-0.001	2.78	0.712	0.712	395.9	0.00253	14/18	14	18	CbFla	0	0	0	R.IASQTQFNTK.N	IASQTQFNTK	10	125	134	fully_tryptic	9	1	2
14505	14505	51.68	4658	14505	11215	1137.59	569.298	569.301	569.301	2	3	ITMS	35	1878570	14503	2	0	64850	63336	63332	85000	63332.14505.11215.2	1	1137.59	569.299	-0.92	-0.001	2.844	0.713	0.713	544.4	0.00184	15/18	15	18	CbFla	0	0	0	R.IASQTQFNTK.N	IASQTQFNTK	10	125	134	fully_tryptic	9	1	2
14610	14610	51.94	4757	14610	11308	1137.59	569.298	569.301	569.301	2	3	ITMS	35	1742470	14608	2	0	64850	63336	63332	85000	63332.14610.11308.2	1	1137.59	569.299	-0.75	-0.001	2.826	0.601	0.601	432.5	0.00231	15/18	15	18	CbFla	0	0	0	R.IASQTQFNTK.N	IASQTQFNTK	10	125	134	fully_tryptic	9	1	2
14711	14711	52.2	4852	14711	11396	1137.59	569.298	569.301	569.301	2	3	ITMS	35	1545430	14709	2	0	64850	63336	63332	85000	63332.14711.11396.2	1	1137.59	569.299	-0.79	-0.001	2.745	0.729	0.729	443.3	0.00226	14/18	14	18	CbFla	0	0	0	R.IASQTQFNTK.N	IASQTQFNTK	10	125	134	fully_tryptic	9	1	2
14824	14824	52.47	4959	14824	11497	1137.59	569.298	569.301	569.301	2	3	ITMS	35	1772010	14822	2	0	64850	63336	63332	85000	63332.14824.11497.2	1	1137.59	569.299	-0.48	-0.001	2.902	0.754	0.754	397	0.00252	14/18	14	18	CbFla	0	0	0	R.IASQTQFNTK.N	IASQTQFNTK	10	125	134	fully_tryptic	9	1	2
14935	14935	52.74	5064	14935	11596	1137.59	569.298	569.3	569.3	2	3	ITMS	35	1704670	14933	2	0	64850	63336	63332	85000	63332.14935.11596.2	1	1137.59	569.299	-0.74	-0.001	2.587	0.723	0.723	568.5	0.00176	15/18	15	18	CbFla	0	0	0	R.IASQTQFNTK.N	IASQTQFNTK	10	125	134	fully_tryptic	9	1	2
15041	15041	53	5167	15041	11690	1137.59	569.298	569.302	569.302	2	3	ITMS	35	1483250	15039	2	0	64850	63336	63332	85000	63332.15041.11690.2	1	1137.59	569.299	-0.39	0	2.792	0.728	0.728	453.2	0.00221	15/18	15	18	CbFla	0	0	0	R.IASQTQFNTK.N	IASQTQFNTK	10	125	134	fully_tryptic	9	1	2
15154	15154	53.26	5278	15154	11793	1137.59	569.298	569.3	569.3	2	3	ITMS	35	1466730	15152	2	0	64850	63336	63332	85000	63332.15154.11793.2	1	1137.59	569.299	-0.83	-0.001	2.647	0.688	0.688	488.5	0.00205	14/18	14	18	CbFla	0	0	0	R.IASQTQFNTK.N	IASQTQFNTK	10	125	134	fully_tryptic	9	1	2
15267	15267	53.54	5383	15267	11894	1137.59	569.298	569.301	569.301	2	3	ITMS	35	1459440	15265	2	0	64850	63336	63332	85000	63332.15267.11894.2	1	1137.59	569.299	-0.61	-0.001	2.509	0.767	0.767	335.5	0.00298	13/18	13	18	CbFla	0	0	0	R.IASQTQFNTK.N	IASQTQFNTK	10	125	134	fully_tryptic	9	1	2
15388	15388	53.79	5505	15388	12007	1137.59	569.298	569.298	569.298	2	5	ITMS	35	1282660	15384	2	0	64850	63336	63332	85000	63332.15388.12007.2	1	1137.59	569.299	-0.8	-0.001	2.869	0.75	0.75	507.9	0.00197	14/18	14	18	CbFla	0	0	0	R.IASQTQFNTK.N	IASQTQFNTK	10	125	134	fully_tryptic	9	1	2
15501	15501	54.04	5619	15501	12112	1137.59	569.298	569.297	569.297	2	5	ITMS	35	1356850	15497	2	0	64850	63336	63332	85000	63332.15501.12112.2	1	1137.59	569.299	-0.51	-0.001	3.05	0.727	0.727	477.5	0.00209	15/18	15	18	CbFla	0	0	0	R.IASQTQFNTK.N	IASQTQFNTK	10	125	134	fully_tryptic	9	1	2
15616	15616	54.29	5732	15616	12219	1137.59	569.298	569.301	569.301	2	4	ITMS	35	1239140	15613	2	0	64850	63336	63332	85000	63332.15616.12219.2	1	1137.59	569.299	-0.41	0	2.683	0.685	0.685	602.6	0.00166	15/18	15	18	CbFla	0	0	0	R.IASQTQFNTK.N	IASQTQFNTK	10	125	134	fully_tryptic	9	1	2
15728	15728	54.52	5845	15728	12324	1137.59	569.298	569.301	569.301	2	5	ITMS	35	1270590	15724	2	0	64850	63336	63332	85000	63332.15728.12324.2	1	1137.59	569.299	-0.66	-0.001	2.658	0.724	0.724	437.7	0.00228	14/18	14	18	CbFla	0	0	0	R.IASQTQFNTK.N	IASQTQFNTK	10	125	134	fully_tryptic	9	1	2
15838	15838	54.78	5951	15838	12423	1137.59	569.298	569.302	569.302	2	6	ITMS	35	1181520	15833	2	0	64850	63336	63332	85000	63332.15838.12423.2	1	1137.59	569.299	-0.75	-0.001	2.517	0.67	0.67	377.7	0.00265	14/18	14	18	CbFla	0	0	0	R.IASQTQFNTK.N	IASQTQFNTK	10	125	134	fully_tryptic	9	1	2
15951	15951	55.04	6062	15951	12526	1137.59	569.298	569.301	569.301	2	6	ITMS	35	1085230	15946	2	0	64850	63336	63332	85000	63332.15951.12526.2	1	1137.59	569.299	-0.67	-0.001	2.616	0.69	0.69	467.9	0.00214	14/18	14	18	CbFla	0	0	0	R.IASQTQFNTK.N	IASQTQFNTK	10	125	134	fully_tryptic	9	1	2
16061	16061	55.31	6168	16061	12624	1137.59	569.298	569.302	569.302	2	4	ITMS	35	1159480	16058	2	0	64850	63336	63332	85000	63332.16061.12624.2	1	1137.59	569.299	-0.59	-0.001	2.6	0.692	0.692	368.5	0.00271	13/18	13	18	CbFla	0	0	0	R.IASQTQFNTK.N	IASQTQFNTK	10	125	134	fully_tryptic	9	1	2
16177	16177	55.58	6281	16177	12730	1137.59	569.298	569.298	569.298	2	4	ITMS	35	995317	16174	2	0	64850	63336	63332	85000	63332.16177.12730.2	1	1137.59	569.299	-0.44	-0.001	3.214	0.661	0.661	593.8	0.00168	15/18	15	18	CbFla	0	0	0	R.IASQTQFNTK.N	IASQTQFNTK	10	125	134	fully_tryptic	9	1	2
16293	16293	55.83	6396	16293	12838	1137.59	569.298	569.302	569.302	2	4	ITMS	35	1086940	16290	2	0	64850	63336	63332	85000	63332.16293.12838.2	1	1137.59	569.299	-0.33	0	2.97	0.752	0.752	698.8	0.00143	16/18	16	18	CbFla	0	0	0	R.IASQTQFNTK.N	IASQTQFNTK	10	125	134	fully_tryptic	9	1	2
16413	16413	56.09	6518	16413	12950	1137.59	569.298	569.301	569.301	2	4	ITMS	35	923777	16410	2	0	64850	63336	63332	85000	63332.16413.12950.2	1	1137.59	569.299	-0.62	-0.001	3.168	0.659	0.659	500.8	0.002	14/18	14	18	CbFla	0	0	0	R.IASQTQFNTK.N	IASQTQFNTK	10	125	134	fully_tryptic	9	1	2
16529	16529	56.33	6634	16529	13059	1137.59	569.298	569.302	569.302	2	5	ITMS	35	1074400	16525	2	0	64850	63336	63332	85000	63332.16529.13059.2	1	1137.59	569.299	-0.63	-0.001	2.744	0.682	0.682	529.6	0.00189	15/18	15	18	CbFla	0	0	0	R.IASQTQFNTK.N	IASQTQFNTK	10	125	134	fully_tryptic	9	1	2
16647	16647	56.59	6749	16647	13168	1137.59	569.299	569.302	569.302	2	6	ITMS	35	817294	16642	2	0	64850	63336	63332	85000	63332.16647.13168.2	1	1137.59	569.299	0.37	0	2.616	0.695	0.695	475.1	0.0021	15/18	15	18	CbFla	0	0	0	R.IASQTQFNTK.N	IASQTQFNTK	10	125	134	fully_tryptic	9	1	2
16709	16709	56.75	6806	16709	13221	1137.6	569.303	569.308	569.308	2	4	ITMS	35	877965	16706	2	0	64850	63336	63332	85000	63332.16709.13221.2	1	1137.59	569.299	7.35	0.008	2.852	0.752	0.752	462.1	0.00216	14/18	14	18	CbFla	0	0	0	R.IASQTQFNTK.N	IASQTQFNTK	10	125	134	fully_tryptic	9	1	2
16752	16752	56.86	6848	16752	13259	1137.59	569.298	569.301	569.301	2	5	ITMS	35	782213	16748	2	0	64850	63336	63332	85000	63332.16752.13259.2	1	1137.59	569.299	-0.5	-0.001	2.688	0.755	0.755	346.7	0.00288	13/18	13	18	CbFla	0	0	0	R.IASQTQFNTK.N	IASQTQFNTK	10	125	134	fully_tryptic	9	1	2
16856	16856	57.11	6948	16856	13351	1137.59	569.298	569.303	569.303	2	4	ITMS	35	851858	16853	2	0	64850	63336	63332	85000	63332.16856.13351.2	1	1137.59	569.299	-0.65	-0.001	3.028	0.689	0.689	523.6	0.00191	15/18	15	18	CbFla	0	0	0	R.IASQTQFNTK.N	IASQTQFNTK	10	125	134	fully_tryptic	9	1	2
17082	17082	57.65	7168	17082	13553	1137.59	569.299	569.303	569.303	2	4	ITMS	35	571302	17079	2	0	64850	63336	63332	85000	63332.17082.13553.2	1	1137.59	569.299	0.48	0.001	2.441	0.53	0.53	289.1	0.00346	2020-12-18	12	18	CbFla	0	0	0	R.IASQTQFNTK.N	IASQTQFNTK	10	125	134	fully_tryptic	9	1	2
17173	17173	57.95	7244	17173	13622	1137.59	569.298	569.303	569.303	2	2	ITMS	35	1315220	17172	2	0	64850	63336	63332	85000	63332.17173.13622.2	1	1137.59	569.299	-0.57	-0.001	1.409	0.439	0.439	268.3	0.00373	2020-12-18	12	18	CbFla	0	0	0	R.IASQTQFNTK.N	IASQTQFNTK	10	125	134	fully_tryptic	9	1	2
17288	17288	58.31	7343	17288	13712	1137.59	569.299	569.303	569.303	2	3	ITMS	35	756261	17286	2	0	64850	63336	63332	85000	63332.17288.13712.2	1	1137.59	569.299	0.92	0.001	2.408	0.628	0.628	443.1	0.00226	14/18	14	18	CbFla	0	0	0	R.IASQTQFNTK.N	IASQTQFNTK	10	125	134	fully_tryptic	9	1	2
17340	17340	58.48	7386	17340	13752	1137.59	569.299	569.802	569.802	2	4	ITMS	35	783247	17337	2	0	64850	63336	63332	85000	63332.17340.13752.2	1	1137.59	569.299	0.1	0	2.57	0.711	0.711	412.1	0.00243	14/18	14	18	CbFla	0	0	0	R.IASQTQFNTK.N	IASQTQFNTK	10	125	134	fully_tryptic	9	1	2
17375	17375	58.59	7417	17375	13780	1137.59	569.299	569.303	569.303	2	3	ITMS	35	640592	17373	2	0	64850	63336	63332	85000	63332.17375.13780.2	1	1137.59	569.299	0.66	0.001	2.322	0.752	0.752	527.1	0.0019	15/18	15	18	CbFla	0	0	0	R.IASQTQFNTK.N	IASQTQFNTK	10	125	134	fully_tryptic	9	1	2
17458	17458	58.86	7488	17458	13845	1137.59	569.299	569.804	569.804	2	5	ITMS	35	766087	17454	2	0	64850	63336	63332	85000	63332.17458.13845.2	1	1137.59	569.299	0.05	0	2.727	0.769	0.769	430.8	0.00232	14/18	14	18	CbFla	0	0	0	R.IASQTQFNTK.N	IASQTQFNTK	10	125	134	fully_tryptic	9	1	2
17464	17464	58.87	7494	17464	13850	1137.59	569.299	569.302	569.302	2	3	ITMS	35	706032	17462	2	0	64850	63336	63332	85000	63332.17464.13850.2	1	1137.59	569.299	0.2	0	2.647	0.718	0.718	380.8	0.00263	14/18	14	18	CbFla	0	0	0	R.IASQTQFNTK.N	IASQTQFNTK	10	125	134	fully_tryptic	9	1	2
17552	17552	59.14	7570	17552	13921	1137.59	569.299	569.302	569.302	2	2	ITMS	35	716234	17551	2	0	64850	63336	63332	85000	63332.17552.13921.2	1	1137.59	569.299	1.14	0.001	2.788	0.676	0.676	445.2	0.00225	14/18	14	18	CbFla	0	0	0	R.IASQTQFNTK.N	IASQTQFNTK	10	125	134	fully_tryptic	9	1	2
17643	17643	59.4	7651	17643	13996	1137.59	569.299	569.294	569.294	2	14	ITMS	35	715491	17630	2	0	64850	63336	63332	85000	63332.17643.13996.2	1	1137.59	569.299	0.37	0	2.244	0.682	0.682	289.2	0.00346	2020-12-18	12	18	CbFla	0	0	0	R.IASQTQFNTK.N	IASQTQFNTK	10	125	134	fully_tryptic	9	1	2
17669	17669	59.45	7677	17669	14020	1137.59	569.299	569.302	569.302	2	6	ITMS	35	665610	17664	2	0	64850	63336	63332	85000	63332.17669.14020.2	1	1137.59	569.299	0.3	0	2.752	0.682	0.682	460	0.00217	15/18	15	18	CbFla	0	0	0	R.IASQTQFNTK.N	IASQTQFNTK	10	125	134	fully_tryptic	9	1	2
17763	17763	59.72	7763	17763	14098	1137.59	569.298	569.301	569.301	2	8	ITMS	35	709352	17756	2	0	64850	63336	63332	85000	63332.17763.14098.2	1	1137.59	569.299	-0.43	0	2.852	0.729	0.729	398	0.00251	13/18	13	18	CbFla	0	0	0	R.IASQTQFNTK.N	IASQTQFNTK	10	125	134	fully_tryptic	9	1	2
17856	17856	59.98	7849	17856	14177	1137.59	569.299	569.302	569.302	2	5	ITMS	35	747414	17852	2	0	64850	63336	63332	85000	63332.17856.14177.2	1	1137.59	569.299	0.6	0.001	2.435	0.627	0.627	403.6	0.00248	13/18	13	18	CbFla	0	0	0	R.IASQTQFNTK.N	IASQTQFNTK	10	125	134	fully_tryptic	9	1	2
17955	17955	60.24	7942	17955	14262	1137.59	569.299	569.303	569.303	2	5	ITMS	35	771257	17951	2	0	64850	63336	63332	85000	63332.17955.14262.2	1	1137.59	569.299	0.51	0.001	2.562	0.654	0.654	306	0.00327	2020-12-18	12	18	CbFla	0	0	0	R.IASQTQFNTK.N	IASQTQFNTK	10	125	134	fully_tryptic	9	1	2
18056	18056	60.5	8038	18056	14350	1137.59	569.299	569.303	569.303	2	3	ITMS	35	754904	18054	2	0	64850	63336	63332	85000	63332.18056.14350.2	1	1137.59	569.299	0.31	0	2.926	0.648	0.648	618.8	0.00162	15/18	15	18	CbFla	0	0	0	R.IASQTQFNTK.N	IASQTQFNTK	10	125	134	fully_tryptic	9	1	2
18169	18169	60.79	8145	18169	14449	1137.59	569.299	569.303	569.303	2	5	ITMS	35	863176	18165	2	0	64850	63336	63332	85000	63332.18169.14449.2	1	1137.59	569.299	0	0	2.727	0.546	0.546	451.1	0.00222	14/18	14	18	CbFla	0	0	0	R.IASQTQFNTK.N	IASQTQFNTK	10	125	134	fully_tryptic	9	1	2
18270	18270	61.04	8241	18270	14538	1137.59	569.299	569.304	569.304	2	2	ITMS	35	788558	18269	2	0	64850	63336	63332	85000	63332.18270.14538.2	1	1137.59	569.299	-0.09	0	2.792	0.731	0.731	566.9	0.00176	16/18	16	18	CbFla	0	0	0	R.IASQTQFNTK.N	IASQTQFNTK	10	125	134	fully_tryptic	9	1	2
18387	18387	61.33	8351	18387	14642	1137.59	569.299	569.306	569.306	2	4	ITMS	35	637915	18384	2	0	64850	63336	63332	85000	63332.18387.14642.2	1	1137.59	569.299	-0.03	0	2.782	0.683	0.683	445	0.00225	15/18	15	18	CbFla	0	0	0	R.IASQTQFNTK.N	IASQTQFNTK	10	125	134	fully_tryptic	9	1	2
18499	18499	61.59	8462	18499	14745	1137.59	569.299	569.301	569.301	2	4	ITMS	35	977623	18496	2	0	64850	63336	63332	85000	63332.18499.14745.2	1	1137.59	569.299	0.06	0	2.232	0.524	0.524	350.6	0.00285	14/18	14	18	CbFla	0	0	0	R.IASQTQFNTK.N	IASQTQFNTK	10	125	134	fully_tryptic	9	1	2
18611	18611	61.86	8574	18611	14846	1137.59	569.299	569.301	569.301	2	3	ITMS	35	784121	18609	2	0	64850	63336	63332	85000	63332.18611.14846.2	1	1137.59	569.299	-0.01	0	2.547	0.694	0.694	391.8	0.00255	14/18	14	18	CbFla	0	0	0	R.IASQTQFNTK.N	IASQTQFNTK	10	125	134	fully_tryptic	9	1	2
18723	18723	62.12	8683	18723	14947	1137.59	569.299	569.304	569.304	2	3	ITMS	35	735906	18721	2	0	64850	63336	63332	85000	63332.18723.14947.2	1	1137.59	569.299	0.18	0	2.79	0.697	0.697	459.5	0.00218	15/18	15	18	CbFla	0	0	0	R.IASQTQFNTK.N	IASQTQFNTK	10	125	134	fully_tryptic	9	1	2
18835	18835	62.38	8796	18835	15050	1137.59	569.299	569.301	569.301	2	4	ITMS	35	704032	18832	2	0	64850	63336	63332	85000	63332.18835.15050.2	1	1137.59	569.299	-0.04	0	2.945	0.714	0.714	380.4	0.00263	13/18	13	18	CbFla	0	0	0	R.IASQTQFNTK.N	IASQTQFNTK	10	125	134	fully_tryptic	9	1	2
18982	18982	62.71	8941	18982	15185	1137.59	569.298	569.302	569.302	2	2	ITMS	35	993066	18981	2	0	64850	63336	63332	85000	63332.18982.15185.2	1	1137.59	569.299	-0.36	0	2.816	0.705	0.705	526.2	0.0019	14/18	14	18	CbFla	0	0	0	R.IASQTQFNTK.N	IASQTQFNTK	10	125	134	fully_tryptic	9	1	2
19103	19103	62.97	9061	19103	15298	1137.59	569.299	569.3	569.3	2	4	ITMS	35	653986	19100	2	0	64850	63336	63332	85000	63332.19103.15298.2	1	1137.59	569.299	-0.09	0	3.059	0.67	0.67	640.9	0.00156	16/18	16	18	CbFla	0	0	0	R.IASQTQFNTK.N	IASQTQFNTK	10	125	134	fully_tryptic	9	1	2
19218	19218	63.21	9174	19218	15406	1137.59	569.299	569.302	569.302	2	4	ITMS	35	761694	19215	2	0	64850	63336	63332	85000	63332.19218.15406.2	1	1137.59	569.299	0.09	0	2.594	0.731	0.731	338.6	0.00295	14/18	14	18	CbFla	0	0	0	R.IASQTQFNTK.N	IASQTQFNTK	10	125	134	fully_tryptic	9	1	2
19324	19324	63.47	9279	19324	15501	1137.59	569.298	569.301	569.301	2	4	ITMS	35	722373	19321	2	0	64850	63336	63332	85000	63332.19324.15501.2	1	1137.59	569.299	-0.42	0	2.578	0.75	0.75	546.8	0.00183	14/18	14	18	CbFla	0	0	0	R.IASQTQFNTK.N	IASQTQFNTK	10	125	134	fully_tryptic	9	1	2
19440	19440	63.75	9391	19440	15605	1137.59	569.299	569.302	569.302	2	2	ITMS	35	809528	19439	2	0	64850	63336	63332	85000	63332.19440.15605.2	1	1137.59	569.299	-0.04	0	2.676	0.673	0.673	578.9	0.00173	15/18	15	18	CbFla	0	0	0	R.IASQTQFNTK.N	IASQTQFNTK	10	125	134	fully_tryptic	9	1	2
19555	19555	64.02	9504	19555	15709	1137.59	569.299	569.804	569.804	2	4	ITMS	35	605376	19552	2	0	64850	63336	63332	85000	63332.19555.15709.2	1	1137.59	569.299	0.11	0	2.534	0.737	0.737	380.2	0.00263	13/18	13	18	CbFla	0	0	0	R.IASQTQFNTK.N	IASQTQFNTK	10	125	134	fully_tryptic	9	1	2
19664	19664	64.26	9614	19664	15811	1137.59	569.299	569.302	569.302	2	3	ITMS	35	532477	19662	2	0	64850	63336	63332	85000	63332.19664.15811.2	1	1137.59	569.299	0.27	0	2.449	0.684	0.684	459.5	0.00218	15/18	15	18	CbFla	0	0	0	R.IASQTQFNTK.N	IASQTQFNTK	10	125	134	fully_tryptic	9	1	2
19778	19778	64.51	9727	19778	15917	1137.59	569.299	569.303	569.303	2	5	ITMS	35	457765	19774	2	0	64850	63336	63332	85000	63332.19778.15917.2	1	1137.59	569.299	0.54	0.001	2.486	0.518	0.518	360.3	0.00278	13/18	13	18	CbFla	0	0	0	R.IASQTQFNTK.N	IASQTQFNTK	10	125	134	fully_tryptic	9	1	2
19895	19895	64.77	9842	19895	16024	1137.59	569.299	569.803	569.803	2	3	ITMS	35	509069	19893	2	0	64850	63336	63332	85000	63332.19895.16024.2	1	1137.59	569.299	0.52	0.001	3.181	0.793	0.793	643.6	0.00155	16/18	16	18	CbFla	0	0	0	R.IASQTQFNTK.N	IASQTQFNTK	10	125	134	fully_tryptic	9	1	2
19912	19912	64.8	9860	19912	16040	1137.59	569.299	569.302	569.302	2	3	ITMS	35	548103	19910	2	0	64850	63336	63332	85000	63332.19912.16040.2	1	1137.59	569.299	0.38	0	3.053	0.69	0.69	470.5	0.00213	15/18	15	18	CbFla	0	0	0	R.IASQTQFNTK.N	IASQTQFNTK	10	125	134	fully_tryptic	9	1	2
20043	20043	65.09	9991	20043	16162	1137.59	569.299	569.301	569.301	2	10	ITMS	35	501880	20034	2	0	64850	63336	63332	85000	63332.20043.16162.2	1	1137.59	569.299	0.34	0	3.157	0.703	0.703	677.9	0.00148	16/18	16	18	CbFla	0	0	0	R.IASQTQFNTK.N	IASQTQFNTK	10	125	134	fully_tryptic	9	1	2
20165	20165	65.35	10113	20165	16276	1137.59	569.299	569.302	569.302	2	3	ITMS	35	409776	20163	2	0	64850	63336	63332	85000	63332.20165.16276.2	1	1137.59	569.299	0.2	0	2.584	0.775	0.775	354.3	0.00282	13/18	13	18	CbFla	0	0	0	R.IASQTQFNTK.N	IASQTQFNTK	10	125	134	fully_tryptic	9	1	2
20276	20276	65.59	10226	20276	16379	1137.59	569.298	569.302	569.302	2	4	ITMS	35	470058	20273	2	0	64850	63336	63332	85000	63332.20276.16379.2	1	1137.59	569.299	-0.18	0	2.2	0.578	0.578	325.9	0.00307	13/18	13	18	CbFla	0	0	0	R.IASQTQFNTK.N	IASQTQFNTK	10	125	134	fully_tryptic	9	1	2
20485	20485	66.07	10431	20485	16569	1137.59	569.299	569.304	569.304	2	9	ITMS	35	432229	20477	2	0	64850	63336	63332	85000	63332.20485.16569.2	1	1137.59	569.299	0.95	0.001	2.772	0.714	0.714	525.3	0.0019	15/18	15	18	CbFla	0	0	0	R.IASQTQFNTK.N	IASQTQFNTK	10	125	134	fully_tryptic	9	1	2
20603	20603	66.38	10538	20603	16670	1137.6	569.302	569.305	569.305	2	8	ITMS	35	363942	20596	2	0	64850	63336	63332	85000	63332.20603.16670.2	1	1137.59	569.299	6.83	0.008	2.702	0.694	0.694	462.3	0.00216	15/18	15	18	CbFla	0	0	0	R.IASQTQFNTK.N	IASQTQFNTK	10	125	134	fully_tryptic	9	1	2
20656	20656	66.52	10586	20656	16716	1137.6	569.303	569.809	569.809	2	6	ITMS	35	443789	20651	2	0	64850	63336	63332	85000	63332.20656.16716.2	1	1137.59	569.299	7.87	0.009	2.86	0.739	0.739	450.8	0.00222	15/18	15	18	CbFla	0	0	0	R.IASQTQFNTK.N	IASQTQFNTK	10	125	134	fully_tryptic	9	1	2
20736	20736	66.72	10663	20736	16787	1137.6	569.303	569.307	569.307	2	6	ITMS	35	403903	20731	2	0	64850	63336	63332	85000	63332.20736.16787.2	1	1137.59	569.299	7.95	0.009	2.871	0.716	0.716	596.6	0.00168	15/18	15	18	CbFla	0	0	0	R.IASQTQFNTK.N	IASQTQFNTK	10	125	134	fully_tryptic	9	1	2
20847	20847	66.97	10773	20847	16888	1137.59	569.299	569.303	569.303	2	4	ITMS	35	354637	20844	2	0	64850	63336	63332	85000	63332.20847.16888.2	1	1137.59	569.299	0.49	0.001	2.393	0.699	0.699	326.7	0.00306	13/18	13	18	CbFla	0	0	0	R.IASQTQFNTK.N	IASQTQFNTK	10	125	134	fully_tryptic	9	1	2
20962	20962	67.22	10890	20962	16995	1137.59	569.299	569.304	569.304	2	3	ITMS	35	374224	20960	2	0	64850	63336	63332	85000	63332.20962.16995.2	1	1137.59	569.299	0.3	0	2.676	0.629	0.629	444.4	0.00225	13/18	13	18	CbFla	0	0	0	R.IASQTQFNTK.N	IASQTQFNTK	10	125	134	fully_tryptic	9	1	2
21073	21073	67.45	11003	21073	17100	1137.59	569.299	569.303	569.303	2	4	ITMS	35	367566	21070	2	0	64850	63336	63332	85000	63332.21073.17100.2	1	1137.59	569.299	0.32	0	2.475	0.573	0.573	648.7	0.00154	16/18	16	18	CbFla	0	0	0	R.IASQTQFNTK.N	IASQTQFNTK	10	125	134	fully_tryptic	9	1	2
21219	21219	67.77	11149	21219	17236	1137.59	569.299	569.307	569.307	2	4	ITMS	35	415565	21216	2	0	64850	63336	63332	85000	63332.21219.17236.2	1	1137.59	569.299	0.45	0.001	2.915	0.712	0.712	506.1	0.00198	14/18	14	18	CbFla	0	0	0	R.IASQTQFNTK.N	IASQTQFNTK	10	125	134	fully_tryptic	9	1	2
21236	21236	67.81	11167	21236	17252	1137.59	569.299	569.301	569.301	2	5	ITMS	35	416310	21232	2	0	64850	63336	63332	85000	63332.21236.17252.2	1	1137.59	569.299	0.52	0.001	2.7	0.694	0.694	518.9	0.00193	15/18	15	18	CbFla	0	0	0	R.IASQTQFNTK.N	IASQTQFNTK	10	125	134	fully_tryptic	9	1	2
21362	21362	68.07	11294	21362	17370	1137.6	569.302	569.306	569.306	2	12	ITMS	35	401620	21351	2	0	64850	63336	63332	85000	63332.21362.17370.2	1	1137.59	569.299	5.99	0.007	2.839	0.564	0.564	450.6	0.00222	14/18	14	18	CbFla	0	0	0	R.IASQTQFNTK.N	IASQTQFNTK	10	125	134	fully_tryptic	9	1	2
21482	21482	68.33	11413	21482	17482	1137.59	569.299	569.803	569.803	2	11	ITMS	35	370432	21472	2	0	64850	63336	63332	85000	63332.21482.17482.2	1	1137.59	569.299	0.57	0.001	2.82	0.743	0.743	452.7	0.00221	14/18	14	18	CbFla	0	0	0	R.IASQTQFNTK.N	IASQTQFNTK	10	125	134	fully_tryptic	9	1	2
21533	21533	68.44	11465	21533	17530	1137.59	569.299	569.303	569.303	2	5	ITMS	35	526970	21529	2	0	64850	63336	63332	85000	63332.21533.17530.2	1	1137.59	569.299	0.19	0	1.925	0.433	0.433	406.3	0.00246	13/18	13	18	CbFla	0	0	0	R.IASQTQFNTK.N	IASQTQFNTK	10	125	134	fully_tryptic	9	1	2
21648	21648	68.68	11580	21648	17638	1137.59	569.299	569.303	569.303	2	4	ITMS	35	509992	21645	2	0	64850	63336	63332	85000	63332.21648.17638.2	1	1137.59	569.299	1.51	0.002	1.973	0.519	0.519	272.5	0.00367	2020-12-18	12	18	CbFla	0	0	0	R.IASQTQFNTK.N	IASQTQFNTK	10	125	134	fully_tryptic	9	1	2
21916	21916	69.28	11847	21916	17886	1137.59	569.299	569.301	569.301	2	5	ITMS	35	313096	21912	2	0	64850	63336	63332	85000	63332.21916.17886.2	1	1137.59	569.299	0.18	0	2.268	0.643	0.643	329.5	0.00303	13/18	13	18	CbFla	0	0	0	R.IASQTQFNTK.N	IASQTQFNTK	10	125	134	fully_tryptic	9	1	2
22040	22040	69.54	11972	22040	18002	1137.59	569.299	569.304	569.304	2	13	ITMS	35	287133	22028	2	0	64850	63336	63332	85000	63332.22040.18002.2	1	1137.59	569.299	0.82	0.001	2.85	0.658	0.658	584.4	0.00171	15/18	15	18	CbFla	0	0	0	R.IASQTQFNTK.N	IASQTQFNTK	10	125	134	fully_tryptic	9	1	2
22153	22153	69.79	12085	22153	18107	1137.59	569.299	569.803	569.803	2	2	ITMS	35	332210	22152	2	0	64850	63336	63332	85000	63332.22153.18107.2	1	1137.59	569.299	0.25	0	2.727	0.709	0.709	288.9	0.00346	2020-12-18	12	18	CbFla	0	0	0	R.IASQTQFNTK.N	IASQTQFNTK	10	125	134	fully_tryptic	9	1	2
22268	22268	70.03	12201	22268	18215	1137.59	569.299	569.303	569.303	2	5	ITMS	35	241937	22264	2	0	64850	63336	63332	85000	63332.22268.18215.2	1	1137.59	569.299	0.3	0	2.243	0.693	0.693	358.6	0.00279	13/18	13	18	CbFla	0	0	0	R.IASQTQFNTK.N	IASQTQFNTK	10	125	134	fully_tryptic	9	1	2
22290	22290	70.08	12225	22290	18236	1137.59	569.299	569.803	569.803	2	13	ITMS	35	323823	22278	2	0	64850	63336	63332	85000	63332.22290.18236.2	1	1137.59	569.299	0.41	0	3.041	0.67	0.67	533.6	0.00187	15/18	15	18	CbFla	0	0	0	R.IASQTQFNTK.N	IASQTQFNTK	10	125	134	fully_tryptic	9	1	2
22326	22326	70.15	12260	22326	18270	1137.59	569.299	569.295	569.295	2	18	ITMS	35	315201	22309	2	0	64850	63336	63332	85000	63332.22326.18270.2	1	1137.59	569.299	0.31	0	2.233	0.623	0.623	354.4	0.00282	13/18	13	18	CbFla	0	0	0	R.IASQTQFNTK.N	IASQTQFNTK	10	125	134	fully_tryptic	9	1	2
22559	22559	70.66	12493	22559	18486	1137.59	569.298	569.802	569.802	2	8	ITMS	35	378057	22552	2	0	64850	63336	63332	85000	63332.22559.18486.2	1	1137.59	569.299	-0.28	0	2.692	0.584	0.584	553.3	0.00181	14/18	14	18	CbFla	0	0	0	R.IASQTQFNTK.N	IASQTQFNTK	10	125	134	fully_tryptic	9	1	2
22694	22694	70.93	12631	22694	18614	1137.59	569.298	569.301	569.301	2	13	ITMS	35	261102	22682	2	0	64850	63336	63332	85000	63332.22694.18614.2	1	1137.59	569.299	-0.64	-0.001	2.794	0.709	0.709	569.7	0.00176	15/18	15	18	CbFla	0	0	0	R.IASQTQFNTK.N	IASQTQFNTK	10	125	134	fully_tryptic	9	1	2
23928	23928	73.91	13826	23928	19717	1137.6	569.304	569.306	569.306	2	18	ITMS	35	217785	23911	2	0	64850	63336	63332	85000	63332.23928.19717.2	1	1137.59	569.299	9.02	0.01	2.513	0.748	0.748	357.6	0.0028	13/18	13	18	CbFla	0	0	0	R.IASQTQFNTK.N	IASQTQFNTK	10	125	134	fully_tryptic	9	1	2
24042	24042	74.17	13940	24042	19822	1137.59	569.298	569.301	569.301	2	3	ITMS	35	258937	24040	2	0	64850	63336	63332	85000	63332.24042.19822.2	1	1137.59	569.299	-0.4	0	2.637	0.711	0.711	548.6	0.00182	13/18	13	18	CbFla	0	0	0	R.IASQTQFNTK.N	IASQTQFNTK	10	125	134	fully_tryptic	9	1	2
24161	24161	74.44	14057	24161	19932	1137.59	569.299	569.303	569.303	2	10	ITMS	35	205723	24152	2	0	64850	63336	63332	85000	63332.24161.19932.2	1	1137.59	569.299	1.1	0.001	2.58	0.63	0.63	419.8	0.00238	13/18	13	18	CbFla	0	0	0	R.IASQTQFNTK.N	IASQTQFNTK	10	125	134	fully_tryptic	9	1	2
24432	24432	75.02	14329	24432	20184	1137.59	569.299	569.302	569.302	2	19	ITMS	35	211381	24414	2	0	64850	63336	63332	85000	63332.24432.20184.2	1	1137.59	569.299	0.4	0	2.261	0.575	0.575	252.3	0.00396	2020-12-18	12	18	CbFla	0	0	0	R.IASQTQFNTK.N	IASQTQFNTK	10	125	134	fully_tryptic	9	1	2
24806	24806	75.85	14702	24806	20529	1137.59	569.298	569.301	569.301	2	9	ITMS	35	163798	24798	2	0	64850	63336	63332	85000	63332.24806.20529.2	1	1137.59	569.299	-0.32	0	2.392	0.592	0.592	417.9	0.00239	13/18	13	18	CbFla	0	0	0	R.IASQTQFNTK.N	IASQTQFNTK	10	125	134	fully_tryptic	9	1	2
24926	24926	76.16	14816	24926	20635	1137.59	569.299	569.806	569.806	2	8	ITMS	35	218780	24919	2	0	64850	63336	63332	85000	63332.24926.20635.2	1	1137.59	569.299	0.73	0.001	2.451	0.707	0.707	362.6	0.00276	13/18	13	18	CbFla	0	0	0	R.IASQTQFNTK.N	IASQTQFNTK	10	125	134	fully_tryptic	9	1	2
24943	24943	76.2	14833	24943	20650	1137.59	569.299	569.802	569.802	2	4	ITMS	35	206932	24940	2	0	64850	63336	63332	85000	63332.24943.20650.2	1	1137.59	569.299	0.52	0.001	2.381	0.634	0.634	340.1	0.00294	2020-12-18	12	18	CbFla	0	0	0	R.IASQTQFNTK.N	IASQTQFNTK	10	125	134	fully_tryptic	9	1	2
25085	25085	76.51	14976	25085	20782	1137.59	569.299	569.304	569.304	2	12	ITMS	35	89711.3	25074	2	0	64850	63336	63332	85000	63332.25085.20782.2	1	1137.59	569.299	1.33	0.002	1.935	0.724	0.724	183.9	0.00544	2020-10-18	10	18	CbFla	0	0	0	R.IASQTQFNTK.N	IASQTQFNTK	10	125	134	fully_tryptic	9	1	2
25206	25206	76.78	15096	25206	20894	1137.59	569.301	569.305	569.305	2	13	ITMS	35	201318	25194	2	0	64850	63336	63332	85000	63332.25206.20894.2	1	1137.59	569.299	3.68	0.004	2.145	0.478	0.478	173.4	0.00577	2020-10-18	10	18	CbFla	0	0	0	R.IASQTQFNTK.N	IASQTQFNTK	10	125	134	fully_tryptic	9	1	2
26447	26447	79.87	16290	26447	21989	1137.59	569.299	569.304	569.304	2	14	ITMS	35	52186.7	26434	2	0	64850	63336	63332	85000	63332.26447.21989.2	1	1137.59	569.299	1	0.001	1.609	0.566	0.566	162.8	0.00614	2020-09-18	9	18	CbFla	0	0	0	R.IASQTQFNTK.N	IASQTQFNTK	10	125	134	fully_tryptic	9	1	2
26735	26735	80.5	16578	26735	22257	1137.59	569.299	569.303	569.303	2	8	ITMS	35	72128.5	26728	2	0	64850	63336	63332	85000	63332.26735.22257.2	1	1137.59	569.299	1.55	0.002	2.011	0.649	0.649	206.1	0.00485	2020-10-18	10	18	CbFla	0	0	0	R.IASQTQFNTK.N	IASQTQFNTK	10	125	134	fully_tryptic	9	1	2
26885	26885	80.82	16729	26885	22397	1137.59	569.299	569.303	569.303	2	9	ITMS	35	132906	26877	2	0	64850	63336	63332	85000	63332.26885.22397.2	1	1137.59	569.299	1.25	0.001	1.413	0.511	0.511	306.3	0.00326	2020-10-18	10	18	CbFla	0	0	0	R.IASQTQFNTK.N	IASQTQFNTK	10	125	134	fully_tryptic	9	1	2
26991	26991	81.07	16833	26991	22493	1137.59	569.3	569.304	569.304	2	4	ITMS	35	153607	26988	2	0	64850	63336	63332	85000	63332.26991.22493.2	1	1137.59	569.299	2.48	0.003	1.488	0.461	0.461	324.4	0.00308	2020-11-18	11	18	CbFla	0	0	0	R.IASQTQFNTK.N	IASQTQFNTK	10	125	134	fully_tryptic	9	1	2
27277	27277	81.72	17119	27277	22756	1137.59	569.299	569.802	569.802	2	19	ITMS	35	90948.6	27259	2	0	64850	63336	63332	85000	63332.27277.22756.2	1	1137.59	569.299	1.17	0.001	2.788	0.7	0.7	410.3	0.00244	14/18	14	18	CbFla	0	0	0	R.IASQTQFNTK.N	IASQTQFNTK	10	125	134	fully_tryptic	9	1	2
27522	27522	82.27	17360	27522	22982	1137.59	569.299	569.802	569.802	2	15	ITMS	35	99511.5	27508	2	0	64850	63336	63332	85000	63332.27522.22982.2	1	1137.59	569.299	0.98	0.001	2.513	0.699	0.699	493.9	0.00202	14/18	14	18	CbFla	0	0	0	R.IASQTQFNTK.N	IASQTQFNTK	10	125	134	fully_tryptic	9	1	2
[truncated: 2,423 more rows]

## Sheet: Table S6
Table S6: Identification of tryptic peptides of CbFla co-expressed with CbMaf from EV136 cells
[truncated: 2,700 more rows]

## Sheet: Table S7
Table S7: Results of Modscore algorithm - tryptic peptides of CbFla co-expressed with CbMaf from EV136 cells
[truncated: 265 more rows]

[truncated: 40 more sheets: Table S8, Table S9, Table S10, Table S11, Table S12, Table S13, Table S14, Table S15, Table S16, Table S17, Table S18, Table S19, Table S20, Table S21, Table S22, Table S23, Table S24, Table S25, Table S26, Table S27 …]
