# Supplementary material for: Harnessing the acceptor substrate promiscuity of Clostridium botulinum Maf glycosyltransferase to glyco-engineer mini-flagellin protein chimeras
Source: Commun Biol. 2024 Aug 21;7:1029. doi: 10.1038/s42003-024-06736-y (PMC11339370; doi:10.1038/s42003-024-06736-y)
Supplement: Supplementary file 5 — Supplementary Data 2 [file 42003_2024_6736_MOESM5_ESM.zip]

Archive with 20 entries (20 files):
- SupplementaryData2/A7vSrNaFLD.pdb
- SupplementaryData2/CbFla.pdb
- SupplementaryData2/CbFla_A1helix_GKGAKS_SrNaFLD_ranked_0.pdb
- SupplementaryData2/CbFlaA1.pdb
- SupplementaryData2/CbFlaA11.pdb
- SupplementaryData2/CbFlaA1SrNaFLD.pdb
- SupplementaryData2/CbFlaA3.pdb
- SupplementaryData2/CbFlaA3_A7.pdb
- SupplementaryData2/CbFlaA4.pdb
- SupplementaryData2/CbFlaA4_A5.pdb
- SupplementaryData2/CbFlaA4_A7.pdb
- SupplementaryData2/CbFlaA5.pdb
- SupplementaryData2/CbFlaA7.pdb
- SupplementaryData2/CbFlaA7v.pdb
- SupplementaryData2/CbFlaD0A7loop.pdb
- SupplementaryData2/GkFlaA1.pdb
- SupplementaryData2/GkFlaA2.pdb
- SupplementaryData2/GKGAKS_SrNaFLD.pdb
- SupplementaryData2/SrNaA1FLD.pdb
- SupplementaryData2/SrNaFLD.pdb
