# Supplementary material for: Harnessing the acceptor substrate promiscuity of Clostridium botulinum Maf glycosyltransferase to glyco-engineer mini-flagellin protein chimeras
Source: Commun Biol. 2024 Aug 21;7:1029. doi: 10.1038/s42003-024-06736-y (PMC11339370; doi:10.1038/s42003-024-06736-y)
Supplement: Supplementary file 5 — Supplementary Data 2 [file 42003_2024_6736_MOESM5_ESM.zip › SupplementaryData2/A7vSrNaFLD.pdb]

ATOM      1  N   MET A   1      42.300 -16.275 -31.397  1.00 30.05           N  
ATOM      2  H   MET A   1      41.906 -15.651 -32.086  1.00 30.05           H  
ATOM      3  H2  MET A   1      42.482 -17.173 -31.820  1.00 30.05           H  
ATOM      4  H3  MET A   1      43.174 -15.885 -31.075  1.00 30.05           H  
ATOM      5  CA  MET A   1      41.388 -16.423 -30.241  1.00 30.05           C  
ATOM      6  HA  MET A   1      40.417 -16.795 -30.568  1.00 30.05           H  
ATOM      7  C   MET A   1      41.205 -15.048 -29.614  1.00 30.05           C  
ATOM      8  CB  MET A   1      41.971 -17.399 -29.204  1.00 30.05           C  
ATOM      9  HB2 MET A   1      41.323 -17.402 -28.327  1.00 30.05           H  
ATOM     10  HB3 MET A   1      42.957 -17.054 -28.893  1.00 30.05           H  
ATOM     11  O   MET A   1      42.175 -14.516 -29.094  1.00 30.05           O  
ATOM     12  CG  MET A   1      42.098 -18.839 -29.708  1.00 30.05           C  
ATOM     13  HG2 MET A   1      42.751 -18.858 -30.581  1.00 30.05           H  
ATOM     14  HG3 MET A   1      41.117 -19.220 -29.992  1.00 30.05           H  
ATOM     15  SD  MET A   1      42.807 -19.925 -28.450  1.00 30.05           S  
ATOM     16  CE  MET A   1      43.299 -21.350 -29.460  1.00 30.05           C  
ATOM     17  HE1 MET A   1      43.750 -22.106 -28.818  1.00 30.05           H  
ATOM     18  HE2 MET A   1      44.026 -21.042 -30.212  1.00 30.05           H  
ATOM     19  HE3 MET A   1      42.423 -21.777 -29.949  1.00 30.05           H  
ATOM     20  N   ALA A   2      40.037 -14.415 -29.742  1.00 34.59           N  
ATOM     21  H   ALA A   2      39.232 -14.886 -30.130  1.00 34.59           H  
ATOM     22  CA  ALA A   2      39.788 -13.118 -29.106  1.00 34.59           C  
ATOM     23  HA  ALA A   2      40.730 -12.587 -28.974  1.00 34.59           H  
ATOM     24  C   ALA A   2      39.178 -13.355 -27.718  1.00 34.59           C  
ATOM     25  CB  ALA A   2      38.922 -12.242 -30.016  1.00 34.59           C  
ATOM     26  HB1 ALA A   2      39.424 -12.083 -30.971  1.00 34.59           H  
ATOM     27  HB2 ALA A   2      37.956 -12.719 -30.187  1.00 34.59           H  
ATOM     28  HB3 ALA A   2      38.755 -11.277 -29.539  1.00 34.59           H  
ATOM     29  O   ALA A   2      38.074 -13.881 -27.598  1.00 34.59           O  
ATOM     30  N   SER A   3      39.957 -13.021 -26.691  1.00 27.91           N  
ATOM     31  H   SER A   3      40.855 -12.612 -26.910  1.00 27.91           H  
ATOM     32  CA  SER A   3      39.614 -13.118 -25.273  1.00 27.91           C  
ATOM     33  HA  SER A   3      39.370 -14.151 -25.026  1.00 27.91           H  
ATOM     34  C   SER A   3      38.413 -12.225 -24.936  1.00 27.91           C  
ATOM     35  CB  SER A   3      40.859 -12.707 -24.474  1.00 27.91           C  
ATOM     36  HB2 SER A   3      41.620 -13.483 -24.568  1.00 27.91           H  
ATOM     37  HB3 SER A   3      41.255 -11.776 -24.879  1.00 27.91           H  
ATOM     38  O   SER A   3      38.432 -11.022 -25.200  1.00 27.91           O  
ATOM     39  OG  SER A   3      40.561 -12.501 -23.115  1.00 27.91           O  
ATOM     40  HG  SER A   3      41.377 -12.421 -22.616  1.00 27.91           H  
ATOM     41  N   GLN A   4      37.359 -12.817 -24.366  1.00 26.79           N  
ATOM     42  H   GLN A   4      37.422 -13.805 -24.162  1.00 26.79           H  
ATOM     43  CA  GLN A   4      36.239 -12.085 -23.777  1.00 26.79           C  
ATOM     44  HA  GLN A   4      35.915 -11.299 -24.459  1.00 26.79           H  
ATOM     45  C   GLN A   4      36.702 -11.444 -22.467  1.00 26.79           C  
ATOM     46  CB  GLN A   4      35.053 -13.027 -23.499  1.00 26.79           C  
ATOM     47  HB2 GLN A   4      34.345 -12.494 -22.863  1.00 26.79           H  
ATOM     48  HB3 GLN A   4      35.405 -13.900 -22.951  1.00 26.79           H  
ATOM     49  O   GLN A   4      36.940 -12.131 -21.476  1.00 26.79           O  
ATOM     50  CG  GLN A   4      34.299 -13.487 -24.756  1.00 26.79           C  
ATOM     51  HG2 GLN A   4      34.975 -14.057 -25.393  1.00 26.79           H  
ATOM     52  HG3 GLN A   4      33.955 -12.614 -25.311  1.00 26.79           H  
ATOM     53  CD  GLN A   4      33.088 -14.361 -24.424  1.00 26.79           C  
ATOM     54  NE2 GLN A   4      32.393 -14.877 -25.413  1.00 26.79           N  
ATOM     55 HE21 GLN A   4      32.669 -14.742 -26.376  1.00 26.79           H  
ATOM     56 HE22 GLN A   4      31.622 -15.468 -25.137  1.00 26.79           H  
ATOM     57  OE1 GLN A   4      32.729 -14.593 -23.283  1.00 26.79           O  
ATOM     58  N   THR A   5      36.813 -10.118 -22.432  1.00 27.16           N  
ATOM     59  H   THR A   5      36.723  -9.587 -23.286  1.00 27.16           H  
ATOM     60  CA  THR A   5      37.044  -9.398 -21.176  1.00 27.16           C  
ATOM     61  HA  THR A   5      37.742  -9.973 -20.568  1.00 27.16           H  
ATOM     62  C   THR A   5      35.722  -9.293 -20.410  1.00 27.16           C  
ATOM     63  CB  THR A   5      37.677  -8.018 -21.421  1.00 27.16           C  
ATOM     64  HB  THR A   5      36.910  -7.303 -21.720  1.00 27.16           H  
ATOM     65  O   THR A   5      34.871  -8.465 -20.734  1.00 27.16           O  
ATOM     66  CG2 THR A   5      38.390  -7.500 -20.173  1.00 27.16           C  
ATOM     67 HG21 THR A   5      39.176  -8.192 -19.870  1.00 27.16           H  
ATOM     68 HG22 THR A   5      38.831  -6.527 -20.387  1.00 27.16           H  
ATOM     69 HG23 THR A   5      37.674  -7.388 -19.359  1.00 27.16           H  
ATOM     70  OG1 THR A   5      38.638  -8.082 -22.453  1.00 27.16           O  
ATOM     71  HG1 THR A   5      39.143  -8.891 -22.344  1.00 27.16           H  
ATOM     72  N   GLN A   6      35.528 -10.148 -19.402  1.00 24.58           N  
ATOM     73  H   GLN A   6      36.219 -10.866 -19.242  1.00 24.58           H  
ATOM     74  CA  GLN A   6      34.446 -10.007 -18.422  1.00 24.58           C  
ATOM     75  HA  GLN A   6      33.502  -9.869 -18.950  1.00 24.58           H  
ATOM     76  C   GLN A   6      34.694  -8.766 -17.550  1.00 24.58           C  
ATOM     77  CB  GLN A   6      34.340 -11.266 -17.541  1.00 24.58           C  
ATOM     78  HB2 GLN A   6      35.339 -11.632 -17.306  1.00 24.58           H  
ATOM     79  HB3 GLN A   6      33.859 -10.990 -16.602  1.00 24.58           H  
ATOM     80  O   GLN A   6      35.719  -8.660 -16.878  1.00 24.58           O  
ATOM     81  CG  GLN A   6      33.501 -12.391 -18.168  1.00 24.58           C  
ATOM     82  HG2 GLN A   6      32.502 -12.012 -18.382  1.00 24.58           H  
ATOM     83  HG3 GLN A   6      33.958 -12.708 -19.106  1.00 24.58           H  
ATOM     84  CD  GLN A   6      33.379 -13.608 -17.249  1.00 24.58           C  
ATOM     85  NE2 GLN A   6      32.388 -14.451 -17.434  1.00 24.58           N  
ATOM     86 HE21 GLN A   6      32.379 -15.249 -16.815  1.00 24.58           H  
ATOM     87 HE22 GLN A   6      31.758 -14.357 -18.217  1.00 24.58           H  
ATOM     88  OE1 GLN A   6      34.165 -13.826 -16.344  1.00 24.58           O  
ATOM     89  N   PHE A   7      33.749  -7.824 -17.542  1.00 27.78           N  
ATOM     90  H   PHE A   7      32.931  -7.960 -18.119  1.00 27.78           H  
ATOM     91  CA  PHE A   7      33.762  -6.682 -16.625  1.00 27.78           C  
ATOM     92  HA  PHE A   7      34.797  -6.394 -16.443  1.00 27.78           H  
ATOM     93  C   PHE A   7      33.145  -7.069 -15.273  1.00 27.78           C  
ATOM     94  CB  PHE A   7      33.054  -5.471 -17.256  1.00 27.78           C  
ATOM     95  HB2 PHE A   7      32.282  -5.809 -17.948  1.00 27.78           H  
ATOM     96  HB3 PHE A   7      32.546  -4.915 -16.468  1.00 27.78           H  
ATOM     97  O   PHE A   7      32.005  -7.521 -15.203  1.00 27.78           O  
ATOM     98  CG  PHE A   7      33.993  -4.511 -17.963  1.00 27.78           C  
ATOM     99  CD1 PHE A   7      34.536  -3.421 -17.256  1.00 27.78           C  
ATOM    100  HD1 PHE A   7      34.285  -3.271 -16.216  1.00 27.78           H  
ATOM    101  CD2 PHE A   7      34.340  -4.708 -19.313  1.00 27.78           C  
ATOM    102  HD2 PHE A   7      33.949  -5.557 -19.855  1.00 27.78           H  
ATOM    103  CE1 PHE A   7      35.414  -2.527 -17.895  1.00 27.78           C  
ATOM    104  HE1 PHE A   7      35.836  -1.698 -17.346  1.00 27.78           H  
ATOM    105  CE2 PHE A   7      35.215  -3.811 -19.954  1.00 27.78           C  
ATOM    106  HE2 PHE A   7      35.490  -3.975 -20.985  1.00 27.78           H  
ATOM    107  CZ  PHE A   7      35.752  -2.721 -19.246  1.00 27.78           C  
ATOM    108  HZ  PHE A   7      36.436  -2.044 -19.735  1.00 27.78           H  
ATOM    109  N   ASN A   8      33.902  -6.849 -14.196  1.00 23.34           N  
ATOM    110  H   ASN A   8      34.834  -6.492 -14.349  1.00 23.34           H  
ATOM    111  CA  ASN A   8      33.504  -7.090 -12.809  1.00 23.34           C  
ATOM    112  HA  ASN A   8      32.857  -7.966 -12.768  1.00 23.34           H  
ATOM    113  C   ASN A   8      32.724  -5.879 -12.247  1.00 23.34           C  
ATOM    114  CB  ASN A   8      34.798  -7.399 -12.030  1.00 23.34           C  
ATOM    115  HB2 ASN A   8      35.320  -8.219 -12.523  1.00 23.34           H  
ATOM    116  HB3 ASN A   8      35.447  -6.524 -12.047  1.00 23.34           H  
ATOM    117  O   ASN A   8      33.277  -4.790 -12.100  1.00 23.34           O  
ATOM    118  CG  ASN A   8      34.590  -7.801 -10.581  1.00 23.34           C  
ATOM    119  ND2 ASN A   8      35.666  -8.038  -9.866  1.00 23.34           N  
ATOM    120 HD21 ASN A   8      36.581  -7.984 -10.290  1.00 23.34           H  
ATOM    121 HD22 ASN A   8      35.530  -8.333  -8.910  1.00 23.34           H  
ATOM    122  OD1 ASN A   8      33.488  -7.901 -10.069  1.00 23.34           O  
ATOM    123  N   THR A   9      31.440  -6.054 -11.925  1.00 29.78           N  
ATOM    124  H   THR A   9      31.030  -6.961 -12.096  1.00 29.78           H  
ATOM    125  CA  THR A   9      30.510  -5.000 -11.467  1.00 29.78           C  
ATOM    126  HA  THR A   9      30.862  -4.044 -11.856  1.00 29.78           H  
ATOM    127  C   THR A   9      30.455  -4.840  -9.940  1.00 29.78           C  
ATOM    128  CB  THR A   9      29.098  -5.231 -12.044  1.00 29.78           C  
ATOM    129  HB  THR A   9      28.386  -4.549 -11.580  1.00 29.78           H  
ATOM    130  O   THR A   9      29.370  -4.702  -9.375  1.00 29.78           O  
ATOM    131  CG2 THR A   9      29.038  -4.986 -13.548  1.00 29.78           C  
ATOM    132 HG21 THR A   9      29.369  -3.971 -13.772  1.00 29.78           H  
ATOM    133 HG22 THR A   9      28.012  -5.111 -13.893  1.00 29.78           H  
ATOM    134 HG23 THR A   9      29.677  -5.699 -14.070  1.00 29.78           H  
ATOM    135  OG1 THR A   9      28.697  -6.562 -11.807  1.00 29.78           O  
ATOM    136  HG1 THR A   9      28.423  -6.615 -10.888  1.00 29.78           H  
ATOM    137  N   LYS A  10      31.594  -4.863  -9.233  1.00 27.09           N  
ATOM    138  H   LYS A  10      32.460  -5.010  -9.730  1.00 27.09           H  
ATOM    139  CA  LYS A  10      31.597  -4.879  -7.752  1.00 27.09           C  
ATOM    140  HA  LYS A  10      30.669  -5.365  -7.451  1.00 27.09           H  
ATOM    141  C   LYS A  10      31.467  -3.532  -7.018  1.00 27.09           C  
ATOM    142  CB  LYS A  10      32.736  -5.766  -7.201  1.00 27.09           C  
ATOM    143  HB2 LYS A  10      33.523  -5.883  -7.945  1.00 27.09           H  
ATOM    144  HB3 LYS A  10      33.176  -5.295  -6.322  1.00 27.09           H  
ATOM    145  O   LYS A  10      31.339  -3.567  -5.805  1.00 27.09           O  
ATOM    146  CG  LYS A  10      32.195  -7.149  -6.790  1.00 27.09           C  
ATOM    147  HG2 LYS A  10      31.853  -7.678  -7.680  1.00 27.09           H  
ATOM    148  HG3 LYS A  10      31.347  -7.012  -6.119  1.00 27.09           H  
ATOM    149  CD  LYS A  10      33.246  -7.998  -6.061  1.00 27.09           C  
ATOM    150  HD2 LYS A  10      34.092  -8.173  -6.726  1.00 27.09           H  
ATOM    151  HD3 LYS A  10      33.587  -7.454  -5.181  1.00 27.09           H  
ATOM    152  CE  LYS A  10      32.630  -9.339  -5.633  1.00 27.09           C  
ATOM    153  HE2 LYS A  10      32.341  -9.891  -6.527  1.00 27.09           H  
ATOM    154  HE3 LYS A  10      31.723  -9.132  -5.066  1.00 27.09           H  
ATOM    155  NZ  LYS A  10      33.562 -10.148  -4.805  1.00 27.09           N  
ATOM    156  HZ1 LYS A  10      33.817  -9.648  -3.965  1.00 27.09           H  
ATOM    157  HZ2 LYS A  10      34.405 -10.372  -5.314  1.00 27.09           H  
ATOM    158  HZ3 LYS A  10      33.125 -11.014  -4.522  1.00 27.09           H  
ATOM    159  N   ASN A  11      31.406  -2.372  -7.684  1.00 26.78           N  
ATOM    160  H   ASN A  11      31.476  -2.395  -8.691  1.00 26.78           H  
ATOM    161  CA  ASN A  11      31.341  -1.063  -6.993  1.00 26.78           C  
ATOM    162  HA  ASN A  11      31.141  -1.240  -5.936  1.00 26.78           H  
ATOM    163  C   ASN A  11      30.141  -0.179  -7.390  1.00 26.78           C  
ATOM    164  CB  ASN A  11      32.718  -0.358  -7.068  1.00 26.78           C  
ATOM    165  HB2 ASN A  11      32.590   0.724  -7.060  1.00 26.78           H  
ATOM    166  HB3 ASN A  11      33.231  -0.623  -7.993  1.00 26.78           H  
ATOM    167  O   ASN A  11      30.289   0.997  -7.713  1.00 26.78           O  
ATOM    168  CG  ASN A  11      33.622  -0.664  -5.883  1.00 26.78           C  
ATOM    169  ND2 ASN A  11      34.822  -0.138  -5.875  1.00 26.78           N  
ATOM    170 HD21 ASN A  11      35.366  -0.325  -5.045  1.00 26.78           H  
ATOM    171 HD22 ASN A  11      35.127   0.495  -6.601  1.00 26.78           H  
ATOM    172  OD1 ASN A  11      33.279  -1.353  -4.944  1.00 26.78           O  
ATOM    173  N   LEU A  12      28.927  -0.732  -7.343  1.00 29.85           N  
ATOM    174  H   LEU A  12      28.864  -1.704  -7.076  1.00 29.85           H  
ATOM    175  CA  LEU A  12      27.672   0.031  -7.447  1.00 29.85           C  
ATOM    176  HA  LEU A  12      27.895   1.096  -7.391  1.00 29.85           H  
ATOM    177  C   LEU A  12      26.769  -0.249  -6.233  1.00 29.85           C  
ATOM    178  CB  LEU A  12      26.990  -0.245  -8.806  1.00 29.85           C  
ATOM    179  HB2 LEU A  12      27.024  -1.320  -8.986  1.00 29.85           H  
ATOM    180  HB3 LEU A  12      25.939   0.039  -8.757  1.00 29.85           H  
ATOM    181  O   LEU A  12      25.615  -0.628  -6.385  1.00 29.85           O  
ATOM    182  CG  LEU A  12      27.619   0.500  -9.996  1.00 29.85           C  
ATOM    183  HG  LEU A  12      28.707   0.466  -9.930  1.00 29.85           H  
ATOM    184  CD1 LEU A  12      27.195  -0.173 -11.302  1.00 29.85           C  
ATOM    185 HD11 LEU A  12      26.109  -0.182 -11.389  1.00 29.85           H  
ATOM    186 HD12 LEU A  12      27.627   0.357 -12.151  1.00 29.85           H  
ATOM    187 HD13 LEU A  12      27.559  -1.200 -11.315  1.00 29.85           H  
ATOM    188  CD2 LEU A  12      27.152   1.960 -10.068  1.00 29.85           C  
ATOM    189 HD21 LEU A  12      27.392   2.467  -9.133  1.00 29.85           H  
ATOM    190 HD22 LEU A  12      26.079   1.981 -10.259  1.00 29.85           H  
ATOM    191 HD23 LEU A  12      27.680   2.461 -10.879  1.00 29.85           H  
ATOM    192  N   LEU A  13      27.305  -0.086  -5.024  1.00 25.23           N  
ATOM    193  H   LEU A  13      28.273   0.195  -4.958  1.00 25.23           H  
ATOM    194  CA  LEU A  13      26.578  -0.254  -3.760  1.00 25.23           C  
ATOM    195  HA  LEU A  13      25.502  -0.235  -3.935  1.00 25.23           H  
ATOM    196  C   LEU A  13      26.897   0.921  -2.829  1.00 25.23           C  
ATOM    197  CB  LEU A  13      26.942  -1.617  -3.129  1.00 25.23           C  
ATOM    198  HB2 LEU A  13      26.799  -1.570  -2.049  1.00 25.23           H  
ATOM    199  HB3 LEU A  13      28.003  -1.800  -3.295  1.00 25.23           H  
ATOM    200  O   LEU A  13      27.708   0.793  -1.926  1.00 25.23           O  
ATOM    201  CG  LEU A  13      26.113  -2.800  -3.661  1.00 25.23           C  
ATOM    202  HG  LEU A  13      25.841  -2.629  -4.703  1.00 25.23           H  
ATOM    203  CD1 LEU A  13      26.933  -4.087  -3.604  1.00 25.23           C  
ATOM    204 HD11 LEU A  13      27.818  -3.990  -4.232  1.00 25.23           H  
ATOM    205 HD12 LEU A  13      27.241  -4.284  -2.577  1.00 25.23           H  
ATOM    206 HD13 LEU A  13      26.332  -4.923  -3.964  1.00 25.23           H  
ATOM    207  CD2 LEU A  13      24.838  -3.000  -2.838  1.00 25.23           C  
ATOM    208 HD21 LEU A  13      24.255  -3.823  -3.252  1.00 25.23           H  
ATOM    209 HD22 LEU A  13      25.090  -3.230  -1.802  1.00 25.23           H  
ATOM    210 HD23 LEU A  13      24.234  -2.093  -2.864  1.00 25.23           H  
ATOM    211  N   ASN A  14      26.325   2.093  -3.106  1.00 24.20           N  
ATOM    212  H   ASN A  14      25.859   2.166  -3.999  1.00 24.20           H  
ATOM    213  CA  ASN A  14      25.848   3.022  -2.075  1.00 24.20           C  
ATOM    214  HA  ASN A  14      25.022   2.523  -1.568  1.00 24.20           H  
ATOM    215  C   ASN A  14      25.272   4.271  -2.736  1.00 24.20           C  
ATOM    216  CB  ASN A  14      26.925   3.437  -1.038  1.00 24.20           C  
ATOM    217  HB2 ASN A  14      26.926   4.520  -0.917  1.00 24.20           H  
ATOM    218  HB3 ASN A  14      27.926   3.164  -1.371  1.00 24.20           H  
ATOM    219  O   ASN A  14      25.958   4.915  -3.521  1.00 24.20           O  
ATOM    220  CG  ASN A  14      26.655   2.853   0.343  1.00 24.20           C  
ATOM    221  ND2 ASN A  14      27.590   2.951   1.256  1.00 24.20           N  
ATOM    222 HD21 ASN A  14      27.363   2.565   2.161  1.00 24.20           H  
ATOM    223 HD22 ASN A  14      28.502   3.325   1.038  1.00 24.20           H  
ATOM    224  OD1 ASN A  14      25.579   2.363   0.640  1.00 24.20           O  
ATOM    225  N   MET A  15      24.016   4.560  -2.401  1.00 26.31           N  
ATOM    226  H   MET A  15      23.594   3.882  -1.782  1.00 26.31           H  
ATOM    227  CA  MET A  15      23.188   5.754  -2.635  1.00 26.31           C  
ATOM    228  HA  MET A  15      23.075   6.275  -1.684  1.00 26.31           H  
ATOM    229  C   MET A  15      21.814   5.246  -3.060  1.00 26.31           C  
ATOM    230  CB  MET A  15      23.738   6.771  -3.657  1.00 26.31           C  
ATOM    231  HB2 MET A  15      24.113   6.262  -4.545  1.00 26.31           H  
ATOM    232  HB3 MET A  15      22.927   7.428  -3.970  1.00 26.31           H  
ATOM    233  O   MET A  15      21.693   4.648  -4.127  1.00 26.31           O  
ATOM    234  CG  MET A  15      24.828   7.652  -3.029  1.00 26.31           C  
ATOM    235  HG2 MET A  15      24.391   8.210  -2.201  1.00 26.31           H  
ATOM    236  HG3 MET A  15      25.623   7.035  -2.608  1.00 26.31           H  
ATOM    237  SD  MET A  15      25.567   8.844  -4.170  1.00 26.31           S  
ATOM    238  CE  MET A  15      27.200   9.031  -3.405  1.00 26.31           C  
ATOM    239  HE1 MET A  15      27.799   9.728  -3.992  1.00 26.31           H  
ATOM    240  HE2 MET A  15      27.087   9.420  -2.392  1.00 26.31           H  
ATOM    241  HE3 MET A  15      27.701   8.064  -3.367  1.00 26.31           H  
ATOM    242  N   GLY A  16      20.815   5.450  -2.194  1.00 26.53           N  
ATOM    243  H   GLY A  16      21.041   5.985  -1.368  1.00 26.53           H  
ATOM    244  CA  GLY A  16      19.456   4.881  -2.199  1.00 26.53           C  
ATOM    245  HA2 GLY A  16      19.542   3.796  -2.148  1.00 26.53           H  
ATOM    246  HA3 GLY A  16      18.935   5.210  -1.300  1.00 26.53           H  
ATOM    247  C   GLY A  16      18.559   5.212  -3.399  1.00 26.53           C  
ATOM    248  O   GLY A  16      17.371   5.455  -3.249  1.00 26.53           O  
ATOM    249  N   THR A  17      19.104   5.179  -4.608  1.00 31.68           N  
ATOM    250  H   THR A  17      20.072   4.891  -4.645  1.00 31.68           H  
ATOM    251  CA  THR A  17      18.367   5.111  -5.864  1.00 31.68           C  
ATOM    252  HA  THR A  17      17.306   5.284  -5.684  1.00 31.68           H  
ATOM    253  C   THR A  17      18.547   3.698  -6.394  1.00 31.68           C  
ATOM    254  CB  THR A  17      18.855   6.171  -6.867  1.00 31.68           C  
ATOM    255  HB  THR A  17      18.319   6.035  -7.806  1.00 31.68           H  
ATOM    256  O   THR A  17      19.679   3.237  -6.547  1.00 31.68           O  
ATOM    257  CG2 THR A  17      18.577   7.584  -6.355  1.00 31.68           C  
ATOM    258 HG21 THR A  17      19.124   7.775  -5.432  1.00 31.68           H  
ATOM    259 HG22 THR A  17      18.882   8.312  -7.106  1.00 31.68           H  
ATOM    260 HG23 THR A  17      17.511   7.703  -6.162  1.00 31.68           H  
ATOM    261  OG1 THR A  17      20.244   6.078  -7.121  1.00 31.68           O  
ATOM    262  HG1 THR A  17      20.673   6.070  -6.262  1.00 31.68           H  
ATOM    263  N   SER A  18      17.449   2.978  -6.635  1.00 35.82           N  
ATOM    264  H   SER A  18      16.542   3.376  -6.438  1.00 35.82           H  
ATOM    265  CA  SER A  18      17.498   1.637  -7.222  1.00 35.82           C  
ATOM    266  HA  SER A  18      18.009   0.964  -6.533  1.00 35.82           H  
ATOM    267  C   SER A  18      18.295   1.702  -8.529  1.00 35.82           C  
ATOM    268  CB  SER A  18      16.078   1.104  -7.465  1.00 35.82           C  
ATOM    269  HB2 SER A  18      15.574   1.723  -8.207  1.00 35.82           H  
ATOM    270  HB3 SER A  18      16.142   0.085  -7.848  1.00 35.82           H  
ATOM    271  O   SER A  18      17.820   2.232  -9.532  1.00 35.82           O  
ATOM    272  OG  SER A  18      15.317   1.109  -6.264  1.00 35.82           O  
ATOM    273  HG  SER A  18      15.891   0.852  -5.539  1.00 35.82           H  
ATOM    274  N   ALA A  19      19.546   1.239  -8.502  1.00 39.42           N  
ATOM    275  H   ALA A  19      19.926   0.918  -7.622  1.00 39.42           H  
ATOM    276  CA  ALA A  19      20.380   1.169  -9.687  1.00 39.42           C  
ATOM    277  HA  ALA A  19      20.407   2.148 -10.164  1.00 39.42           H  
ATOM    278  C   ALA A  19      19.716   0.167 -10.632  1.00 39.42           C  
ATOM    279  CB  ALA A  19      21.807   0.774  -9.283  1.00 39.42           C  
ATOM    280  HB1 ALA A  19      21.803  -0.216  -8.826  1.00 39.42           H  
ATOM    281  HB2 ALA A  19      22.444   0.751 -10.167  1.00 39.42           H  
ATOM    282  HB3 ALA A  19      22.201   1.492  -8.565  1.00 39.42           H  
ATOM    283  O   ALA A  19      19.609  -1.018 -10.316  1.00 39.42           O  
ATOM    284  N   LEU A  20      19.191   0.653 -11.754  1.00 43.42           N  
ATOM    285  H   LEU A  20      19.227   1.648 -11.929  1.00 43.42           H  
ATOM    286  CA  LEU A  20      18.502  -0.201 -12.706  1.00 43.42           C  
ATOM    287  HA  LEU A  20      17.710  -0.737 -12.182  1.00 43.42           H  
ATOM    288  C   LEU A  20      19.485  -1.236 -13.277  1.00 43.42           C  
ATOM    289  CB  LEU A  20      17.876   0.648 -13.813  1.00 43.42           C  
ATOM    290  HB2 LEU A  20      18.674   1.174 -14.337  1.00 43.42           H  
ATOM    291  HB3 LEU A  20      17.407  -0.074 -14.481  1.00 43.42           H  
ATOM    292  O   LEU A  20      20.610  -0.900 -13.656  1.00 43.42           O  
ATOM    293  CG  LEU A  20      16.787   1.652 -13.396  1.00 43.42           C  
ATOM    294  HG  LEU A  20      17.129   2.239 -12.544  1.00 43.42           H  
ATOM    295  CD1 LEU A  20      16.462   2.622 -14.534  1.00 43.42           C  
ATOM    296 HD11 LEU A  20      17.371   3.111 -14.885  1.00 43.42           H  
ATOM    297 HD12 LEU A  20      16.022   2.078 -15.370  1.00 43.42           H  
ATOM    298 HD13 LEU A  20      15.758   3.378 -14.186  1.00 43.42           H  
ATOM    299  CD2 LEU A  20      15.502   0.912 -13.025  1.00 43.42           C  
ATOM    300 HD21 LEU A  20      15.659   0.350 -12.104  1.00 43.42           H  
ATOM    301 HD22 LEU A  20      14.696   1.625 -12.851  1.00 43.42           H  
ATOM    302 HD23 LEU A  20      15.213   0.216 -13.812  1.00 43.42           H  
ATOM    303  N   LYS A  21      19.063  -2.502 -13.343  1.00 44.27           N  
ATOM    304  H   LYS A  21      18.126  -2.707 -13.025  1.00 44.27           H  
ATOM    305  CA  LYS A  21      19.873  -3.587 -13.904  1.00 44.27           C  
ATOM    306  HA  LYS A  21      20.881  -3.495 -13.499  1.00 44.27           H  
ATOM    307  C   LYS A  21      19.944  -3.407 -15.424  1.00 44.27           C  
ATOM    308  CB  LYS A  21      19.288  -4.941 -13.455  1.00 44.27           C  
ATOM    309  HB2 LYS A  21      19.050  -4.869 -12.394  1.00 44.27           H  
ATOM    310  HB3 LYS A  21      18.361  -5.135 -13.994  1.00 44.27           H  
ATOM    311  O   LYS A  21      18.920  -3.449 -16.107  1.00 44.27           O  
ATOM    312  CG  LYS A  21      20.252  -6.126 -13.642  1.00 44.27           C  
ATOM    313  HG2 LYS A  21      20.419  -6.296 -14.706  1.00 44.27           H  
ATOM    314  HG3 LYS A  21      21.204  -5.892 -13.167  1.00 44.27           H  
ATOM    315  CD  LYS A  21      19.670  -7.398 -12.998  1.00 44.27           C  
ATOM    316  HD2 LYS A  21      18.731  -7.645 -13.494  1.00 44.27           H  
ATOM    317  HD3 LYS A  21      19.467  -7.199 -11.945  1.00 44.27           H  
ATOM    318  CE  LYS A  21      20.637  -8.585 -13.108  1.00 44.27           C  
ATOM    319  HE2 LYS A  21      20.840  -8.769 -14.163  1.00 44.27           H  
ATOM    320  HE3 LYS A  21      21.579  -8.312 -12.632  1.00 44.27           H  
ATOM    321  NZ  LYS A  21      20.082  -9.811 -12.474  1.00 44.27           N  
ATOM    322  HZ1 LYS A  21      19.214 -10.081 -12.915  1.00 44.27           H  
ATOM    323  HZ2 LYS A  21      20.726 -10.584 -12.561  1.00 44.27           H  
ATOM    324  HZ3 LYS A  21      19.902  -9.661 -11.492  1.00 44.27           H  
ATOM    325  N   VAL A  22      21.146  -3.185 -15.953  1.00 44.35           N  
ATOM    326  H   VAL A  22      21.935  -3.098 -15.329  1.00 44.35           H  
ATOM    327  CA  VAL A  22      21.384  -3.120 -17.404  1.00 44.35           C  
ATOM    328  HA  VAL A  22      20.671  -2.426 -17.849  1.00 44.35           H  
ATOM    329  C   VAL A  22      21.133  -4.517 -17.978  1.00 44.35           C  
ATOM    330  CB  VAL A  22      22.810  -2.619 -17.719  1.00 44.35           C  
ATOM    331  HB  VAL A  22      23.538  -3.307 -17.291  1.00 44.35           H  
ATOM    332  O   VAL A  22      21.817  -5.463 -17.596  1.00 44.35           O  
ATOM    333  CG1 VAL A  22      23.052  -2.528 -19.232  1.00 44.35           C  
ATOM    334 HG11 VAL A  22      22.989  -3.518 -19.683  1.00 44.35           H  
ATOM    335 HG12 VAL A  22      24.048  -2.130 -19.424  1.00 44.35           H  
ATOM    336 HG13 VAL A  22      22.309  -1.874 -19.691  1.00 44.35           H  
ATOM    337  CG2 VAL A  22      23.055  -1.226 -17.121  1.00 44.35           C  
ATOM    338 HG21 VAL A  22      22.964  -1.253 -16.035  1.00 44.35           H  
ATOM    339 HG22 VAL A  22      22.329  -0.516 -17.518  1.00 44.35           H  
ATOM    340 HG23 VAL A  22      24.061  -0.887 -17.371  1.00 44.35           H  
ATOM    341  N   GLY A  23      20.130  -4.660 -18.849  1.00 42.92           N  
ATOM    342  H   GLY A  23      19.605  -3.844 -19.129  1.00 42.92           H  
ATOM    343  CA  GLY A  23      19.714  -5.958 -19.392  1.00 42.92           C  
ATOM    344  HA2 GLY A  23      18.692  -5.873 -19.761  1.00 42.92           H  
ATOM    345  HA3 GLY A  23      19.735  -6.712 -18.606  1.00 42.92           H  
ATOM    346  C   GLY A  23      20.593  -6.443 -20.547  1.00 42.92           C  
ATOM    347  O   GLY A  23      20.856  -7.634 -20.665  1.00 42.92           O  
ATOM    348  N   SER A  24      21.081  -5.524 -21.387  1.00 46.55           N  
ATOM    349  H   SER A  24      20.804  -4.563 -21.250  1.00 46.55           H  
ATOM    350  CA  SER A  24      21.917  -5.853 -22.551  1.00 46.55           C  
ATOM    351  HA  SER A  24      22.645  -6.609 -22.259  1.00 46.55           H  
ATOM    352  C   SER A  24      22.665  -4.626 -23.082  1.00 46.55           C  
ATOM    353  CB  SER A  24      21.042  -6.434 -23.673  1.00 46.55           C  
ATOM    354  HB2 SER A  24      21.661  -6.645 -24.545  1.00 46.55           H  
ATOM    355  HB3 SER A  24      20.589  -7.367 -23.338  1.00 46.55           H  
ATOM    356  O   SER A  24      22.089  -3.535 -23.143  1.00 46.55           O  
ATOM    357  OG  SER A  24      20.017  -5.521 -24.030  1.00 46.55           O  
ATOM    358  HG  SER A  24      20.411  -4.650 -24.118  1.00 46.55           H  
ATOM    359  N   ILE A  25      23.912  -4.815 -23.528  1.00 39.35           N  
ATOM    360  H   ILE A  25      24.295  -5.748 -23.485  1.00 39.35           H  
ATOM    361  CA  ILE A  25      24.728  -3.802 -24.216  1.00 39.35           C  
ATOM    362  HA  ILE A  25      24.202  -2.847 -24.222  1.00 39.35           H  
ATOM    363  C   ILE A  25      24.925  -4.254 -25.666  1.00 39.35           C  
ATOM    364  CB  ILE A  25      26.092  -3.593 -23.506  1.00 39.35           C  
ATOM    365  HB  ILE A  25      26.628  -4.542 -23.514  1.00 39.35           H  
ATOM    366  O   ILE A  25      25.562  -5.274 -25.910  1.00 39.35           O  
ATOM    367  CG1 ILE A  25      25.918  -3.151 -22.033  1.00 39.35           C  
ATOM    368 HG12 ILE A  25      25.514  -2.139 -21.998  1.00 39.35           H  
ATOM    369 HG13 ILE A  25      25.208  -3.810 -21.533  1.00 39.35           H  
ATOM    370  CG2 ILE A  25      26.937  -2.552 -24.271  1.00 39.35           C  
ATOM    371 HG21 ILE A  25      26.436  -1.584 -24.263  1.00 39.35           H  
ATOM    372 HG22 ILE A  25      27.093  -2.869 -25.302  1.00 39.35           H  
ATOM    373 HG23 ILE A  25      27.923  -2.452 -23.815  1.00 39.35           H  
ATOM    374  CD1 ILE A  25      27.214  -3.194 -21.212  1.00 39.35           C  
ATOM    375 HD11 ILE A  25      27.636  -4.198 -21.241  1.00 39.35           H  
ATOM    376 HD12 ILE A  25      26.990  -2.935 -20.177  1.00 39.35           H  
ATOM    377 HD13 ILE A  25      27.945  -2.482 -21.596  1.00 39.35           H  
ATOM    378  N   ASN A  26      24.426  -3.476 -26.626  1.00 39.39           N  
ATOM    379  H   ASN A  26      23.941  -2.633 -26.354  1.00 39.39           H  
ATOM    380  CA  ASN A  26      24.666  -3.709 -28.050  1.00 39.39           C  
ATOM    381  HA  ASN A  26      25.058  -4.716 -28.194  1.00 39.39           H  
ATOM    382  C   ASN A  26      25.729  -2.727 -28.561  1.00 39.39           C  
ATOM    383  CB  ASN A  26      23.337  -3.614 -28.824  1.00 39.39           C  
ATOM    384  HB2 ASN A  26      23.547  -3.571 -29.893  1.00 39.39           H  
ATOM    385  HB3 ASN A  26      22.814  -2.702 -28.536  1.00 39.39           H  
ATOM    386  O   ASN A  26      25.531  -1.507 -28.525  1.00 39.39           O  
ATOM    387  CG  ASN A  26      22.432  -4.815 -28.592  1.00 39.39           C  
ATOM    388  ND2 ASN A  26      21.141  -4.674 -28.774  1.00 39.39           N  
ATOM    389 HD21 ASN A  26      20.595  -5.509 -28.612  1.00 39.39           H  
ATOM    390 HD22 ASN A  26      20.729  -3.796 -29.057  1.00 39.39           H  
ATOM    391  OD1 ASN A  26      22.865  -5.902 -28.268  1.00 39.39           O  
ATOM    392  N   ILE A  27      26.848  -3.259 -29.062  1.00 38.46           N  
ATOM    393  H   ILE A  27      26.942  -4.264 -29.049  1.00 38.46           H  
ATOM    394  CA  ILE A  27      27.920  -2.492 -29.711  1.00 38.46           C  
ATOM    395  HA  ILE A  27      27.742  -1.426 -29.566  1.00 38.46           H  
ATOM    396  C   ILE A  27      27.855  -2.790 -31.211  1.00 38.46           C  
ATOM    397  CB  ILE A  27      29.308  -2.823 -29.103  1.00 38.46           C  
ATOM    398  HB  ILE A  27      29.530  -3.872 -29.298  1.00 38.46           H  
ATOM    399  O   ILE A  27      28.146  -3.904 -31.638  1.00 38.46           O  
ATOM    400  CG1 ILE A  27      29.327  -2.600 -27.572  1.00 38.46           C  
ATOM    401 HG12 ILE A  27      28.504  -3.151 -27.118  1.00 38.46           H  
ATOM    402 HG13 ILE A  27      29.182  -1.541 -27.356  1.00 38.46           H  
ATOM    403  CG2 ILE A  27      30.385  -1.955 -29.785  1.00 38.46           C  
ATOM    404 HG21 ILE A  27      31.373  -2.210 -29.402  1.00 38.46           H  
ATOM    405 HG22 ILE A  27      30.189  -0.898 -29.604  1.00 38.46           H  
ATOM    406 HG23 ILE A  27      30.399  -2.143 -30.859  1.00 38.46           H  
ATOM    407  CD1 ILE A  27      30.608  -3.081 -26.878  1.00 38.46           C  
ATOM    408 HD11 ILE A  27      31.458  -2.458 -27.158  1.00 38.46           H  
ATOM    409 HD12 ILE A  27      30.473  -3.018 -25.799  1.00 38.46           H  
ATOM    410 HD13 ILE A  27      30.808  -4.118 -27.147  1.00 38.46           H  
ATOM    411  N   GLY A  28      27.454  -1.811 -32.026  1.00 30.72           N  
ATOM    412  H   GLY A  28      27.175  -0.927 -31.626  1.00 30.72           H  
ATOM    413  CA  GLY A  28      27.395  -1.989 -33.480  1.00 30.72           C  
ATOM    414  HA2 GLY A  28      26.929  -1.117 -33.939  1.00 30.72           H  
ATOM    415  HA3 GLY A  28      26.786  -2.863 -33.710  1.00 30.72           H  
ATOM    416  C   GLY A  28      28.790  -2.173 -34.091  1.00 30.72           C  
ATOM    417  O   GLY A  28      29.628  -1.272 -33.997  1.00 30.72           O  
ATOM    418  N   SER A  29      29.033  -3.312 -34.743  1.00 28.74           N  
ATOM    419  H   SER A  29      28.323  -4.031 -34.764  1.00 28.74           H  
ATOM    420  CA  SER A  29      30.244  -3.576 -35.523  1.00 28.74           C  
ATOM    421  HA  SER A  29      31.107  -3.235 -34.951  1.00 28.74           H  
ATOM    422  C   SER A  29      30.201  -2.791 -36.840  1.00 28.74           C  
ATOM    423  CB  SER A  29      30.423  -5.087 -35.745  1.00 28.74           C  
ATOM    424  HB2 SER A  29      31.246  -5.258 -36.440  1.00 28.74           H  
ATOM    425  HB3 SER A  29      30.670  -5.552 -34.791  1.00 28.74           H  
ATOM    426  O   SER A  29      29.492  -3.125 -37.786  1.00 28.74           O  
ATOM    427  OG  SER A  29      29.242  -5.684 -36.246  1.00 28.74           O  
ATOM    428  HG  SER A  29      29.356  -6.637 -36.271  1.00 28.74           H  
ATOM    429  N   GLY A  30      30.950  -1.691 -36.914  1.00 28.42           N  
ATOM    430  H   GLY A  30      31.497  -1.432 -36.105  1.00 28.42           H  
ATOM    431  CA  GLY A  30      31.174  -0.993 -38.178  1.00 28.42           C  
ATOM    432  HA2 GLY A  30      30.234  -0.874 -38.717  1.00 28.42           H  
ATOM    433  HA3 GLY A  30      31.593  -0.006 -37.986  1.00 28.42           H  
ATOM    434  C   GLY A  30      32.163  -1.779 -39.037  1.00 28.42           C  
ATOM    435  O   GLY A  30      33.339  -1.848 -38.690  1.00 28.42           O  
ATOM    436  N   LYS A  31      31.700  -2.360 -40.151  1.00 25.91           N  
ATOM    437  H   LYS A  31      30.705  -2.315 -40.321  1.00 25.91           H  
ATOM    438  CA  LYS A  31      32.562  -2.885 -41.222  1.00 25.91           C  
ATOM    439  HA  LYS A  31      33.255  -3.616 -40.805  1.00 25.91           H  
ATOM    440  C   LYS A  31      33.375  -1.727 -41.813  1.00 25.91           C  
ATOM    441  CB  LYS A  31      31.712  -3.548 -42.325  1.00 25.91           C  
ATOM    442  HB2 LYS A  31      32.347  -3.695 -43.198  1.00 25.91           H  
ATOM    443  HB3 LYS A  31      30.906  -2.874 -42.613  1.00 25.91           H  
ATOM    444  O   LYS A  31      32.796  -0.775 -42.325  1.00 25.91           O  
ATOM    445  CG  LYS A  31      31.122  -4.915 -41.934  1.00 25.91           C  
ATOM    446  HG2 LYS A  31      31.935  -5.585 -41.654  1.00 25.91           H  
ATOM    447  HG3 LYS A  31      30.453  -4.795 -41.082  1.00 25.91           H  
ATOM    448  CD  LYS A  31      30.344  -5.526 -43.114  1.00 25.91           C  
ATOM    449  HD2 LYS A  31      31.003  -5.585 -43.980  1.00 25.91           H  
ATOM    450  HD3 LYS A  31      29.503  -4.876 -43.358  1.00 25.91           H  
ATOM    451  CE  LYS A  31      29.826  -6.933 -42.781  1.00 25.91           C  
ATOM    452  HE2 LYS A  31      29.172  -6.868 -41.911  1.00 25.91           H  
ATOM    453  HE3 LYS A  31      30.676  -7.560 -42.509  1.00 25.91           H  
ATOM    454  NZ  LYS A  31      29.096  -7.546 -43.924  1.00 25.91           N  
ATOM    455  HZ1 LYS A  31      28.780  -8.477 -43.691  1.00 25.91           H  
ATOM    456  HZ2 LYS A  31      28.287  -6.998 -44.177  1.00 25.91           H  
ATOM    457  HZ3 LYS A  31      29.693  -7.621 -44.735  1.00 25.91           H  
ATOM    458  N   GLY A  32      34.700  -1.802 -41.729  1.00 27.02           N  
ATOM    459  H   GLY A  32      35.101  -2.558 -41.193  1.00 27.02           H  
ATOM    460  CA  GLY A  32      35.598  -0.790 -42.287  1.00 27.02           C  
ATOM    461  HA2 GLY A  32      35.597  -0.865 -43.375  1.00 27.02           H  
ATOM    462  HA3 GLY A  32      35.249   0.204 -42.009  1.00 27.02           H  
ATOM    463  C   GLY A  32      37.026  -0.954 -41.786  1.00 27.02           C  
ATOM    464  O   GLY A  32      37.547  -0.068 -41.118  1.00 27.02           O  
ATOM    465  N   ALA A  33      37.643  -2.105 -42.059  1.00 24.47           N  
ATOM    466  H   ALA A  33      37.180  -2.787 -42.642  1.00 24.47           H  
ATOM    467  CA  ALA A  33      39.060  -2.312 -41.793  1.00 24.47           C  
ATOM    468  HA  ALA A  33      39.308  -1.910 -40.811  1.00 24.47           H  
ATOM    469  C   ALA A  33      39.885  -1.554 -42.849  1.00 24.47           C  
ATOM    470  CB  ALA A  33      39.348  -3.821 -41.769  1.00 24.47           C  
ATOM    471  HB1 ALA A  33      39.096  -4.272 -42.729  1.00 24.47           H  
ATOM    472  HB2 ALA A  33      38.767  -4.300 -40.981  1.00 24.47           H  
ATOM    473  HB3 ALA A  33      40.407  -3.987 -41.574  1.00 24.47           H  
ATOM    474  O   ALA A  33      40.077  -2.035 -43.962  1.00 24.47           O  
ATOM    475  N   LYS A  34      40.363  -0.356 -42.504  1.00 24.95           N  
ATOM    476  H   LYS A  34      40.058   0.036 -41.624  1.00 24.95           H  
ATOM    477  CA  LYS A  34      41.599   0.191 -43.071  1.00 24.95           C  
ATOM    478  HA  LYS A  34      42.032  -0.545 -43.747  1.00 24.95           H  
ATOM    479  C   LYS A  34      42.586   0.368 -41.926  1.00 24.95           C  
ATOM    480  CB  LYS A  34      41.378   1.485 -43.876  1.00 24.95           C  
ATOM    481  HB2 LYS A  34      40.606   2.096 -43.407  1.00 24.95           H  
ATOM    482  HB3 LYS A  34      42.309   2.051 -43.873  1.00 24.95           H  
ATOM    483  O   LYS A  34      42.289   1.048 -40.948  1.00 24.95           O  
ATOM    484  CG  LYS A  34      41.012   1.177 -45.339  1.00 24.95           C  
ATOM    485  HG2 LYS A  34      40.031   0.702 -45.376  1.00 24.95           H  
ATOM    486  HG3 LYS A  34      41.749   0.487 -45.750  1.00 24.95           H  
ATOM    487  CD  LYS A  34      41.003   2.446 -46.205  1.00 24.95           C  
ATOM    488  HD2 LYS A  34      40.220   3.117 -45.853  1.00 24.95           H  
ATOM    489  HD3 LYS A  34      41.968   2.945 -46.108  1.00 24.95           H  
ATOM    490  CE  LYS A  34      40.765   2.083 -47.678  1.00 24.95           C  
ATOM    491  HE2 LYS A  34      39.785   1.614 -47.769  1.00 24.95           H  
ATOM    492  HE3 LYS A  34      41.511   1.345 -47.973  1.00 24.95           H  
ATOM    493  NZ  LYS A  34      40.855   3.270 -48.568  1.00 24.95           N  
ATOM    494  HZ1 LYS A  34      40.714   3.003 -49.532  1.00 24.95           H  
ATOM    495  HZ2 LYS A  34      41.770   3.693 -48.500  1.00 24.95           H  
ATOM    496  HZ3 LYS A  34      40.163   3.964 -48.323  1.00 24.95           H  
ATOM    497  N   SER A  35      43.709  -0.328 -42.069  1.00 21.93           N  
ATOM    498  H   SER A  35      43.812  -0.857 -42.923  1.00 21.93           H  
ATOM    499  CA  SER A  35      44.875  -0.293 -41.194  1.00 21.93           C  
ATOM    500  HA  SER A  35      44.642  -0.754 -40.235  1.00 21.93           H  
ATOM    501  C   SER A  35      45.339   1.145 -40.984  1.00 21.93           C  
ATOM    502  CB  SER A  35      45.999  -1.085 -41.876  1.00 21.93           C  
ATOM    503  HB2 SER A  35      46.303  -0.584 -42.795  1.00 21.93           H  
ATOM    504  HB3 SER A  35      45.652  -2.091 -42.115  1.00 21.93           H  
ATOM    505  O   SER A  35      45.677   1.817 -41.953  1.00 21.93           O  
ATOM    506  OG  SER A  35      47.095  -1.173 -41.000  1.00 21.93           O  
ATOM    507  HG  SER A  35      47.898  -1.387 -41.480  1.00 21.93           H  
ATOM    508  N   LEU A  36      45.332   1.602 -39.735  1.00 24.21           N  
ATOM    509  H   LEU A  36      44.949   1.001 -39.019  1.00 24.21           H  
ATOM    510  CA  LEU A  36      46.120   2.731 -39.255  1.00 24.21           C  
ATOM    511  HA  LEU A  36      47.030   2.806 -39.850  1.00 24.21           H  
ATOM    512  C   LEU A  36      46.526   2.391 -37.820  1.00 24.21           C  
ATOM    513  CB  LEU A  36      45.339   4.057 -39.369  1.00 24.21           C  
ATOM    514  HB2 LEU A  36      45.593   4.697 -38.524  1.00 24.21           H  
ATOM    515  HB3 LEU A  36      44.273   3.840 -39.303  1.00 24.21           H  
ATOM    516  O   LEU A  36      45.698   2.351 -36.907  1.00 24.21           O  
ATOM    517  CG  LEU A  36      45.630   4.842 -40.668  1.00 24.21           C  
ATOM    518  HG  LEU A  36      45.613   4.178 -41.533  1.00 24.21           H  
ATOM    519  CD1 LEU A  36      44.548   5.895 -40.899  1.00 24.21           C  
ATOM    520 HD11 LEU A  36      43.576   5.408 -40.979  1.00 24.21           H  
ATOM    521 HD12 LEU A  36      44.537   6.600 -40.067  1.00 24.21           H  
ATOM    522 HD13 LEU A  36      44.754   6.432 -41.824  1.00 24.21           H  
ATOM    523  CD2 LEU A  36      46.986   5.551 -40.624  1.00 24.21           C  
ATOM    524 HD21 LEU A  36      47.149   6.097 -41.553  1.00 24.21           H  
ATOM    525 HD22 LEU A  36      47.022   6.248 -39.787  1.00 24.21           H  
ATOM    526 HD23 LEU A  36      47.789   4.822 -40.513  1.00 24.21           H  
ATOM    527  N   GLU A  37      47.809   2.080 -37.667  1.00 21.26           N  
ATOM    528  H   GLU A  37      48.398   2.084 -38.487  1.00 21.26           H  
ATOM    529  CA  GLU A  37      48.508   1.880 -36.405  1.00 21.26           C  
ATOM    530  HA  GLU A  37      48.053   1.065 -35.843  1.00 21.26           H  
ATOM    531  C   GLU A  37      48.452   3.162 -35.574  1.00 21.26           C  
ATOM    532  CB  GLU A  37      49.975   1.528 -36.690  1.00 21.26           C  
ATOM    533  HB2 GLU A  37      50.389   2.297 -37.343  1.00 21.26           H  
ATOM    534  HB3 GLU A  37      50.526   1.536 -35.750  1.00 21.26           H  
ATOM    535  O   GLU A  37      49.277   4.061 -35.697  1.00 21.26           O  
ATOM    536  CG  GLU A  37      50.158   0.151 -37.337  1.00 21.26           C  
ATOM    537  HG2 GLU A  37      49.788  -0.608 -36.648  1.00 21.26           H  
ATOM    538  HG3 GLU A  37      49.561   0.100 -38.247  1.00 21.26           H  
ATOM    539  CD  GLU A  37      51.627  -0.121 -37.693  1.00 21.26           C  
ATOM    540  OE1 GLU A  37      52.001  -1.313 -37.662  1.00 21.26           O  
ATOM    541  OE2 GLU A  37      52.336   0.853 -38.027  1.00 21.26           O  
ATOM    542  N   HIS A  38      47.467   3.260 -34.694  1.00 24.72           N  
ATOM    543  H   HIS A  38      46.712   2.592 -34.745  1.00 24.72           H  
ATOM    544  CA  HIS A  38      47.545   4.140 -33.542  1.00 24.72           C  
ATOM    545  HA  HIS A  38      48.594   4.272 -33.277  1.00 24.72           H  
ATOM    546  C   HIS A  38      46.895   3.425 -32.380  1.00 24.72           C  
ATOM    547  CB  HIS A  38      46.920   5.521 -33.828  1.00 24.72           C  
ATOM    548  HB2 HIS A  38      46.341   5.833 -32.959  1.00 24.72           H  
ATOM    549  HB3 HIS A  38      46.240   5.455 -34.677  1.00 24.72           H  
ATOM    550  O   HIS A  38      45.728   3.044 -32.478  1.00 24.72           O  
ATOM    551  CG  HIS A  38      47.943   6.603 -34.091  1.00 24.72           C  
ATOM    552  CD2 HIS A  38      47.703   7.946 -34.190  1.00 24.72           C  
ATOM    553  HD2 HIS A  38      46.741   8.429 -34.104  1.00 24.72           H  
ATOM    554  ND1 HIS A  38      49.299   6.432 -34.252  1.00 24.72           N  
ATOM    555  HD1 HIS A  38      49.729   5.567 -34.547  1.00 24.72           H  
ATOM    556  CE1 HIS A  38      49.863   7.637 -34.418  1.00 24.72           C  
ATOM    557  HE1 HIS A  38      50.902   7.808 -34.657  1.00 24.72           H  
ATOM    558  NE2 HIS A  38      48.924   8.593 -34.389  1.00 24.72           N  
ATOM    559  N   HIS A  39      47.675   3.260 -31.308  1.00 24.60           N  
ATOM    560  H   HIS A  39      48.633   3.569 -31.399  1.00 24.60           H  
ATOM    561  CA  HIS A  39      47.306   2.754 -29.989  1.00 24.60           C  
ATOM    562  HA  HIS A  39      47.047   1.699 -30.072  1.00 24.60           H  
ATOM    563  C   HIS A  39      46.085   3.498 -29.425  1.00 24.60           C  
ATOM    564  CB  HIS A  39      48.522   2.892 -29.053  1.00 24.60           C  
ATOM    565  HB2 HIS A  39      48.196   2.716 -28.028  1.00 24.60           H  
ATOM    566  HB3 HIS A  39      48.906   3.911 -29.099  1.00 24.60           H  
ATOM    567  O   HIS A  39      46.167   4.294 -28.495  1.00 24.60           O  
ATOM    568  CG  HIS A  39      49.642   1.923 -29.328  1.00 24.60           C  
ATOM    569  CD2 HIS A  39      50.848   2.196 -29.919  1.00 24.60           C  
ATOM    570  HD2 HIS A  39      51.172   3.150 -30.308  1.00 24.60           H  
ATOM    571  ND1 HIS A  39      49.677   0.604 -28.931  1.00 24.60           N  
ATOM    572  HD1 HIS A  39      48.963   0.111 -28.415  1.00 24.60           H  
ATOM    573  CE1 HIS A  39      50.869   0.094 -29.280  1.00 24.60           C  
ATOM    574  HE1 HIS A  39      51.200  -0.917 -29.093  1.00 24.60           H  
ATOM    575  NE2 HIS A  39      51.610   1.028 -29.887  1.00 24.60           N  
ATOM    576  N   HIS A  40      44.914   3.239 -29.991  1.00 25.39           N  
ATOM    577  H   HIS A  40      44.911   2.686 -30.836  1.00 25.39           H  
ATOM    578  CA  HIS A  40      43.649   3.581 -29.395  1.00 25.39           C  
ATOM    579  HA  HIS A  40      43.718   4.544 -28.889  1.00 25.39           H  
ATOM    580  C   HIS A  40      43.412   2.505 -28.356  1.00 25.39           C  
ATOM    581  CB  HIS A  40      42.540   3.677 -30.452  1.00 25.39           C  
ATOM    582  HB2 HIS A  40      41.578   3.542 -29.959  1.00 25.39           H  
ATOM    583  HB3 HIS A  40      42.654   2.881 -31.188  1.00 25.39           H  
ATOM    584  O   HIS A  40      42.878   1.435 -28.648  1.00 25.39           O  
ATOM    585  CG  HIS A  40      42.526   5.015 -31.144  1.00 25.39           C  
ATOM    586  CD2 HIS A  40      41.632   6.029 -30.932  1.00 25.39           C  
ATOM    587  HD2 HIS A  40      40.798   6.003 -30.246  1.00 25.39           H  
ATOM    588  ND1 HIS A  40      43.445   5.469 -32.059  1.00 25.39           N  
ATOM    589  HD1 HIS A  40      44.225   4.940 -32.422  1.00 25.39           H  
ATOM    590  CE1 HIS A  40      43.112   6.730 -32.390  1.00 25.39           C  
ATOM    591  HE1 HIS A  40      43.653   7.348 -33.091  1.00 25.39           H  
ATOM    592  NE2 HIS A  40      42.000   7.112 -31.735  1.00 25.39           N  
ATOM    593  N   HIS A  41      43.790   2.811 -27.113  1.00 29.43           N  
ATOM    594  H   HIS A  41      44.355   3.638 -26.986  1.00 29.43           H  
ATOM    595  CA  HIS A  41      43.007   2.336 -25.985  1.00 29.43           C  
ATOM    596  HA  HIS A  41      43.255   1.298 -25.763  1.00 29.43           H  
ATOM    597  C   HIS A  41      41.548   2.449 -26.419  1.00 29.43           C  
ATOM    598  CB  HIS A  41      43.265   3.221 -24.760  1.00 29.43           C  
ATOM    599  HB2 HIS A  41      43.215   4.270 -25.052  1.00 29.43           H  
ATOM    600  HB3 HIS A  41      42.482   3.041 -24.023  1.00 29.43           H  
ATOM    601  O   HIS A  41      41.076   3.552 -26.703  1.00 29.43           O  
ATOM    602  CG  HIS A  41      44.591   2.955 -24.104  1.00 29.43           C  
ATOM    603  CD2 HIS A  41      45.753   3.655 -24.288  1.00 29.43           C  
ATOM    604  HD2 HIS A  41      45.896   4.503 -24.942  1.00 29.43           H  
ATOM    605  ND1 HIS A  41      44.858   1.950 -23.199  1.00 29.43           N  
ATOM    606  HD1 HIS A  41      44.219   1.240 -22.871  1.00 29.43           H  
ATOM    607  CE1 HIS A  41      46.150   2.043 -22.846  1.00 29.43           C  
ATOM    608  HE1 HIS A  41      46.663   1.387 -22.159  1.00 29.43           H  
ATOM    609  NE2 HIS A  41      46.729   3.071 -23.479  1.00 29.43           N  
ATOM    610  N   HIS A  42      40.867   1.316 -26.592  1.00 33.90           N  
ATOM    611  H   HIS A  42      41.361   0.438 -26.527  1.00 33.90           H  
ATOM    612  CA  HIS A  42      39.444   1.298 -26.877  1.00 33.90           C  
ATOM    613  HA  HIS A  42      39.240   1.938 -27.736  1.00 33.90           H  
ATOM    614  C   HIS A  42      38.765   1.904 -25.650  1.00 33.90           C  
ATOM    615  CB  HIS A  42      38.975  -0.125 -27.212  1.00 33.90           C  
ATOM    616  HB2 HIS A  42      39.443  -0.840 -26.536  1.00 33.90           H  
ATOM    617  HB3 HIS A  42      37.898  -0.183 -27.055  1.00 33.90           H  
ATOM    618  O   HIS A  42      38.408   1.218 -24.697  1.00 33.90           O  
ATOM    619  CG  HIS A  42      39.246  -0.522 -28.643  1.00 33.90           C  
ATOM    620  CD2 HIS A  42      40.268  -1.310 -29.107  1.00 33.90           C  
ATOM    621  HD2 HIS A  42      41.055  -1.752 -28.514  1.00 33.90           H  
ATOM    622  ND1 HIS A  42      38.474  -0.183 -29.733  1.00 33.90           N  
ATOM    623  HD1 HIS A  42      37.638   0.384 -29.720  1.00 33.90           H  
ATOM    624  CE1 HIS A  42      39.014  -0.753 -30.823  1.00 33.90           C  
ATOM    625  HE1 HIS A  42      38.634  -0.670 -31.831  1.00 33.90           H  
ATOM    626  NE2 HIS A  42      40.100  -1.457 -30.487  1.00 33.90           N  
ATOM    627  N   HIS A  43      38.698   3.234 -25.637  1.00 38.98           N  
ATOM    628  H   HIS A  43      39.225   3.715 -26.352  1.00 38.98           H  
ATOM    629  CA  HIS A  43      38.104   4.036 -24.598  1.00 38.98           C  
ATOM    630  HA  HIS A  43      38.532   3.771 -23.631  1.00 38.98           H  
ATOM    631  C   HIS A  43      36.629   3.678 -24.620  1.00 38.98           C  
ATOM    632  CB  HIS A  43      38.344   5.530 -24.884  1.00 38.98           C  
ATOM    633  HB2 HIS A  43      37.949   5.772 -25.870  1.00 38.98           H  
ATOM    634  HB3 HIS A  43      37.784   6.113 -24.153  1.00 38.98           H  
ATOM    635  O   HIS A  43      35.876   4.175 -25.461  1.00 38.98           O  
ATOM    636  CG  HIS A  43      39.787   5.973 -24.825  1.00 38.98           C  
ATOM    637  CD2 HIS A  43      40.521   6.497 -25.857  1.00 38.98           C  
ATOM    638  HD2 HIS A  43      40.189   6.633 -26.875  1.00 38.98           H  
ATOM    639  ND1 HIS A  43      40.598   5.982 -23.710  1.00 38.98           N  
ATOM    640  HD1 HIS A  43      40.389   5.576 -22.809  1.00 38.98           H  
ATOM    641  CE1 HIS A  43      41.789   6.496 -24.064  1.00 38.98           C  
ATOM    642  HE1 HIS A  43      42.649   6.589 -23.418  1.00 38.98           H  
ATOM    643  NE2 HIS A  43      41.776   6.847 -25.355  1.00 38.98           N  
ATOM    644  N   VAL A  44      36.224   2.764 -23.740  1.00 43.17           N  
ATOM    645  H   VAL A  44      36.922   2.256 -23.216  1.00 43.17           H  
ATOM    646  CA  VAL A  44      34.817   2.490 -23.488  1.00 43.17           C  
ATOM    647  HA  VAL A  44      34.350   2.123 -24.402  1.00 43.17           H  
ATOM    648  C   VAL A  44      34.213   3.836 -23.110  1.00 43.17           C  
ATOM    649  CB  VAL A  44      34.633   1.430 -22.384  1.00 43.17           C  
ATOM    650  HB  VAL A  44      35.083   1.786 -21.457  1.00 43.17           H  
ATOM    651  O   VAL A  44      34.504   4.388 -22.049  1.00 43.17           O  
ATOM    652  CG1 VAL A  44      33.145   1.151 -22.137  1.00 43.17           C  
ATOM    653 HG11 VAL A  44      32.665   0.809 -23.054  1.00 43.17           H  
ATOM    654 HG12 VAL A  44      32.644   2.052 -21.782  1.00 43.17           H  
ATOM    655 HG13 VAL A  44      33.039   0.382 -21.373  1.00 43.17           H  
ATOM    656  CG2 VAL A  44      35.304   0.105 -22.773  1.00 43.17           C  
ATOM    657 HG21 VAL A  44      34.895  -0.265 -23.713  1.00 43.17           H  
ATOM    658 HG22 VAL A  44      35.133  -0.638 -21.994  1.00 43.17           H  
ATOM    659 HG23 VAL A  44      36.381   0.237 -22.881  1.00 43.17           H  
ATOM    660  N   ARG A  45      33.451   4.431 -24.035  1.00 54.13           N  
ATOM    661  H   ARG A  45      33.333   3.953 -24.917  1.00 54.13           H  
ATOM    662  CA  ARG A  45      32.670   5.632 -23.751  1.00 54.13           C  
ATOM    663  HA  ARG A  45      33.333   6.443 -23.450  1.00 54.13           H  
ATOM    664  C   ARG A  45      31.795   5.259 -22.559  1.00 54.13           C  
ATOM    665  CB  ARG A  45      31.841   6.037 -24.980  1.00 54.13           C  
ATOM    666  HB2 ARG A  45      31.090   6.763 -24.668  1.00 54.13           H  
ATOM    667  HB3 ARG A  45      31.334   5.154 -25.368  1.00 54.13           H  
ATOM    668  O   ARG A  45      31.074   4.268 -22.633  1.00 54.13           O  
ATOM    669  CG  ARG A  45      32.687   6.652 -26.104  1.00 54.13           C  
ATOM    670  HG2 ARG A  45      33.427   5.927 -26.443  1.00 54.13           H  
ATOM    671  HG3 ARG A  45      33.201   7.535 -25.725  1.00 54.13           H  
ATOM    672  CD  ARG A  45      31.786   7.051 -27.282  1.00 54.13           C  
ATOM    673  HD2 ARG A  45      31.032   7.748 -26.916  1.00 54.13           H  
ATOM    674  HD3 ARG A  45      31.290   6.157 -27.658  1.00 54.13           H  
ATOM    675  NE  ARG A  45      32.558   7.686 -28.370  1.00 54.13           N  
ATOM    676  HE  ARG A  45      33.559   7.731 -28.241  1.00 54.13           H  
ATOM    677  NH1 ARG A  45      30.797   8.180 -29.755  1.00 54.13           N  
ATOM    678 HH11 ARG A  45      30.179   7.780 -29.064  1.00 54.13           H  
ATOM    679 HH12 ARG A  45      30.452   8.636 -30.587  1.00 54.13           H  
ATOM    680  NH2 ARG A  45      32.865   8.771 -30.353  1.00 54.13           N  
ATOM    681 HH21 ARG A  45      33.859   8.817 -30.177  1.00 54.13           H  
ATOM    682 HH22 ARG A  45      32.504   9.216 -31.184  1.00 54.13           H  
ATOM    683  CZ  ARG A  45      32.074   8.206 -29.484  1.00 54.13           C  
ATOM    684  N   SER A  46      31.918   5.987 -21.454  1.00 61.82           N  
ATOM    685  H   SER A  46      32.537   6.784 -21.438  1.00 61.82           H  
ATOM    686  CA  SER A  46      31.141   5.701 -20.250  1.00 61.82           C  
ATOM    687  HA  SER A  46      31.436   4.728 -19.856  1.00 61.82           H  
ATOM    688  C   SER A  46      29.658   5.667 -20.608  1.00 61.82           C  
ATOM    689  CB  SER A  46      31.397   6.761 -19.179  1.00 61.82           C  
ATOM    690  HB2 SER A  46      30.723   6.609 -18.337  1.00 61.82           H  
ATOM    691  HB3 SER A  46      32.426   6.679 -18.829  1.00 61.82           H  
ATOM    692  O   SER A  46      29.147   6.609 -21.221  1.00 61.82           O  
ATOM    693  OG  SER A  46      31.196   8.044 -19.735  1.00 61.82           O  
ATOM    694  HG  SER A  46      30.274   8.127 -19.989  1.00 61.82           H  
ATOM    695  N   LEU A  47      28.982   4.576 -20.255  1.00 75.71           N  
ATOM    696  H   LEU A  47      29.463   3.829 -19.774  1.00 75.71           H  
ATOM    697  CA  LEU A  47      27.536   4.484 -20.399  1.00 75.71           C  
ATOM    698  HA  LEU A  47      27.268   4.704 -21.433  1.00 75.71           H  
ATOM    699  C   LEU A  47      26.890   5.553 -19.515  1.00 75.71           C  
ATOM    700  CB  LEU A  47      27.056   3.067 -20.039  1.00 75.71           C  
ATOM    701  HB2 LEU A  47      25.966   3.059 -20.028  1.00 75.71           H  
ATOM    702  HB3 LEU A  47      27.395   2.835 -19.029  1.00 75.71           H  
ATOM    703  O   LEU A  47      27.342   5.798 -18.393  1.00 75.71           O  
ATOM    704  CG  LEU A  47      27.549   1.967 -20.999  1.00 75.71           C  
ATOM    705  HG  LEU A  47      28.637   2.001 -21.068  1.00 75.71           H  
ATOM    706  CD1 LEU A  47      27.157   0.595 -20.455  1.00 75.71           C  
ATOM    707 HD11 LEU A  47      27.623   0.437 -19.482  1.00 75.71           H  
ATOM    708 HD12 LEU A  47      26.074   0.528 -20.345  1.00 75.71           H  
ATOM    709 HD13 LEU A  47      27.501  -0.183 -21.136  1.00 75.71           H  
ATOM    710  CD2 LEU A  47      26.963   2.126 -22.405  1.00 75.71           C  
ATOM    711 HD21 LEU A  47      27.234   1.266 -23.017  1.00 75.71           H  
ATOM    712 HD22 LEU A  47      27.372   3.021 -22.874  1.00 75.71           H  
ATOM    713 HD23 LEU A  47      25.877   2.206 -22.350  1.00 75.71           H  
ATOM    714  N   LEU A  48      25.844   6.198 -20.029  1.00 89.67           N  
ATOM    715  H   LEU A  48      25.487   5.916 -20.930  1.00 89.67           H  
ATOM    716  CA  LEU A  48      25.026   7.075 -19.204  1.00 89.67           C  
ATOM    717  HA  LEU A  48      25.669   7.807 -18.714  1.00 89.67           H  
ATOM    718  C   LEU A  48      24.371   6.235 -18.107  1.00 89.67           C  
ATOM    719  CB  LEU A  48      23.982   7.810 -20.060  1.00 89.67           C  
ATOM    720  HB2 LEU A  48      23.286   8.318 -19.392  1.00 89.67           H  
ATOM    721  HB3 LEU A  48      23.416   7.075 -20.633  1.00 89.67           H  
ATOM    722  O   LEU A  48      23.849   5.151 -18.371  1.00 89.67           O  
ATOM    723  CG  LEU A  48      24.589   8.850 -21.017  1.00 89.67           C  
ATOM    724  HG  LEU A  48      25.313   8.370 -21.676  1.00 89.67           H  
ATOM    725  CD1 LEU A  48      23.503   9.468 -21.884  1.00 89.67           C  
ATOM    726 HD11 LEU A  48      22.791  10.017 -21.267  1.00 89.67           H  
ATOM    727 HD12 LEU A  48      23.955  10.154 -22.601  1.00 89.67           H  
ATOM    728 HD13 LEU A  48      22.988   8.672 -22.422  1.00 89.67           H  
ATOM    729  CD2 LEU A  48      25.275   9.989 -20.266  1.00 89.67           C  
ATOM    730 HD21 LEU A  48      25.472  10.829 -20.933  1.00 89.67           H  
ATOM    731 HD22 LEU A  48      24.637  10.336 -19.454  1.00 89.67           H  
ATOM    732 HD23 LEU A  48      26.224   9.630 -19.865  1.00 89.67           H  
ATOM    733  N   ARG A  49      24.398   6.739 -16.875  1.00 90.43           N  
ATOM    734  H   ARG A  49      24.760   7.676 -16.766  1.00 90.43           H  
ATOM    735  CA  ARG A  49      23.614   6.167 -15.784  1.00 90.43           C  
ATOM    736  HA  ARG A  49      23.595   5.083 -15.897  1.00 90.43           H  
ATOM    737  C   ARG A  49      22.196   6.690 -15.919  1.00 90.43           C  
ATOM    738  CB  ARG A  49      24.244   6.525 -14.433  1.00 90.43           C  
ATOM    739  HB2 ARG A  49      24.150   7.597 -14.263  1.00 90.43           H  
ATOM    740  HB3 ARG A  49      25.304   6.274 -14.465  1.00 90.43           H  
ATOM    741  O   ARG A  49      21.996   7.865 -16.220  1.00 90.43           O  
ATOM    742  CG  ARG A  49      23.594   5.760 -13.268  1.00 90.43           C  
ATOM    743  HG2 ARG A  49      22.524   5.962 -13.226  1.00 90.43           H  
ATOM    744  HG3 ARG A  49      23.743   4.693 -13.433  1.00 90.43           H  
ATOM    745  CD  ARG A  49      24.224   6.176 -11.930  1.00 90.43           C  
ATOM    746  HD2 ARG A  49      23.597   6.926 -11.450  1.00 90.43           H  
ATOM    747  HD3 ARG A  49      25.191   6.643 -12.119  1.00 90.43           H  
ATOM    748  NE  ARG A  49      24.455   5.020 -11.039  1.00 90.43           N  
ATOM    749  HE  ARG A  49      25.345   4.552 -11.139  1.00 90.43           H  
ATOM    750  NH1 ARG A  49      22.509   5.091  -9.799  1.00 90.43           N  
ATOM    751 HH11 ARG A  49      21.983   4.811  -8.983  1.00 90.43           H  
ATOM    752 HH12 ARG A  49      22.191   5.894 -10.323  1.00 90.43           H  
ATOM    753  NH2 ARG A  49      24.086   3.602  -9.301  1.00 90.43           N  
ATOM    754 HH21 ARG A  49      23.511   3.315  -8.522  1.00 90.43           H  
ATOM    755 HH22 ARG A  49      25.021   3.230  -9.389  1.00 90.43           H  
ATOM    756  CZ  ARG A  49      23.680   4.579 -10.061  1.00 90.43           C  
ATOM    757  N   THR A  50      21.201   5.846 -15.698  1.00 92.78           N  
ATOM    758  H   THR A  50      21.390   4.873 -15.502  1.00 92.78           H  
ATOM    759  CA  THR A  50      19.815   6.307 -15.639  1.00 92.78           C  
ATOM    760  HA  THR A  50      19.825   7.380 -15.449  1.00 92.78           H  
ATOM    761  C   THR A  50      19.108   5.683 -14.457  1.00 92.78           C  
ATOM    762  CB  THR A  50      19.096   6.120 -16.978  1.00 92.78           C  
ATOM    763  HB  THR A  50      19.078   5.068 -17.263  1.00 92.78           H  
ATOM    764  O   THR A  50      19.230   4.485 -14.220  1.00 92.78           O  
ATOM    765  CG2 THR A  50      17.678   6.688 -16.981  1.00 92.78           C  
ATOM    766 HG21 THR A  50      17.021   6.053 -16.388  1.00 92.78           H  
ATOM    767 HG22 THR A  50      17.675   7.695 -16.564  1.00 92.78           H  
ATOM    768 HG23 THR A  50      17.304   6.730 -18.004  1.00 92.78           H  
ATOM    769  OG1 THR A  50      19.834   6.864 -17.923  1.00 92.78           O  
ATOM    770  HG1 THR A  50      20.524   7.316 -17.431  1.00 92.78           H  
ATOM    771  N   SER A  51      18.423   6.518 -13.689  1.00 93.17           N  
ATOM    772  H   SER A  51      18.431   7.503 -13.914  1.00 93.17           H  
ATOM    773  CA  SER A  51      17.489   6.113 -12.641  1.00 93.17           C  
ATOM    774  HA  SER A  51      17.466   5.026 -12.571  1.00 93.17           H  
ATOM    775  C   SER A  51      16.087   6.580 -13.015  1.00 93.17           C  
ATOM    776  CB  SER A  51      17.920   6.659 -11.275  1.00 93.17           C  
ATOM    777  HB2 SER A  51      18.877   6.217 -10.997  1.00 93.17           H  
ATOM    778  HB3 SER A  51      17.178   6.384 -10.525  1.00 93.17           H  
ATOM    779  O   SER A  51      15.928   7.476 -13.843  1.00 93.17           O  
ATOM    780  OG  SER A  51      18.049   8.064 -11.317  1.00 93.17           O  
ATOM    781  HG  SER A  51      18.040   8.418 -10.424  1.00 93.17           H  
ATOM    782  N   SER A  52      15.075   5.951 -12.423  1.00 93.75           N  
ATOM    783  H   SER A  52      15.269   5.266 -11.707  1.00 93.75           H  
ATOM    784  CA  SER A  52      13.668   6.293 -12.619  1.00 93.75           C  
ATOM    785  HA  SER A  52      13.577   7.206 -13.207  1.00 93.75           H  
ATOM    786  C   SER A  52      13.011   6.510 -11.262  1.00 93.75           C  
ATOM    787  CB  SER A  52      12.959   5.166 -13.372  1.00 93.75           C  
ATOM    788  HB2 SER A  52      12.995   4.254 -12.777  1.00 93.75           H  
ATOM    789  HB3 SER A  52      13.456   4.990 -14.326  1.00 93.75           H  
ATOM    790  O   SER A  52      13.222   5.701 -10.358  1.00 93.75           O  
ATOM    791  OG  SER A  52      11.615   5.524 -13.603  1.00 93.75           O  
ATOM    792  HG  SER A  52      11.100   4.729 -13.764  1.00 93.75           H  
ATOM    793  N   SER A  53      12.219   7.573 -11.131  1.00 94.30           N  
ATOM    794  H   SER A  53      12.177   8.241 -11.887  1.00 94.30           H  
ATOM    795  CA  SER A  53      11.304   7.787 -10.002  1.00 94.30           C  
ATOM    796  HA  SER A  53      11.647   7.195  -9.154  1.00 94.30           H  
ATOM    797  C   SER A  53       9.873   7.319 -10.294  1.00 94.30           C  
ATOM    798  CB  SER A  53      11.317   9.252  -9.559  1.00 94.30           C  
ATOM    799  HB2 SER A  53      10.685   9.368  -8.679  1.00 94.30           H  
ATOM    800  HB3 SER A  53      12.335   9.542  -9.298  1.00 94.30           H  
ATOM    801  O   SER A  53       8.976   7.574  -9.497  1.00 94.30           O  
ATOM    802  OG  SER A  53      10.841  10.091 -10.591  1.00 94.30           O  
ATOM    803  HG  SER A  53      10.707  10.967 -10.222  1.00 94.30           H  
ATOM    804  N   LEU A  54       9.644   6.645 -11.430  1.00 93.47           N  
ATOM    805  H   LEU A  54      10.425   6.466 -12.044  1.00 93.47           H  
ATOM    806  CA  LEU A  54       8.345   6.065 -11.770  1.00 93.47           C  
ATOM    807  HA  LEU A  54       7.625   6.879 -11.850  1.00 93.47           H  
ATOM    808  C   LEU A  54       7.879   5.109 -10.659  1.00 93.47           C  
ATOM    809  CB  LEU A  54       8.463   5.339 -13.125  1.00 93.47           C  
ATOM    810  HB2 LEU A  54       9.076   4.450 -12.978  1.00 93.47           H  
ATOM    811  HB3 LEU A  54       8.965   5.992 -13.838  1.00 93.47           H  
ATOM    812  O   LEU A  54       8.662   4.281 -10.183  1.00 93.47           O  
ATOM    813  CG  LEU A  54       7.116   4.912 -13.730  1.00 93.47           C  
ATOM    814  HG  LEU A  54       6.534   4.388 -12.972  1.00 93.47           H  
ATOM    815  CD1 LEU A  54       6.336   6.126 -14.240  1.00 93.47           C  
ATOM    816 HD11 LEU A  54       6.961   6.735 -14.893  1.00 93.47           H  
ATOM    817 HD12 LEU A  54       5.988   6.730 -13.401  1.00 93.47           H  
ATOM    818 HD13 LEU A  54       5.470   5.800 -14.814  1.00 93.47           H  
ATOM    819  CD2 LEU A  54       7.337   3.951 -14.898  1.00 93.47           C  
ATOM    820 HD21 LEU A  54       7.871   4.452 -15.706  1.00 93.47           H  
ATOM    821 HD22 LEU A  54       7.899   3.083 -14.556  1.00 93.47           H  
ATOM    822 HD23 LEU A  54       6.367   3.605 -15.257  1.00 93.47           H  
ATOM    823  N   ALA A  55       6.605   5.211 -10.275  1.00 90.51           N  
ATOM    824  H   ALA A  55       6.027   5.939 -10.670  1.00 90.51           H  
ATOM    825  CA  ALA A  55       6.006   4.318  -9.290  1.00 90.51           C  
ATOM    826  HA  ALA A  55       6.519   4.478  -8.341  1.00 90.51           H  
ATOM    827  C   ALA A  55       6.182   2.841  -9.690  1.00 90.51           C  
ATOM    828  CB  ALA A  55       4.531   4.687  -9.100  1.00 90.51           C  
ATOM    829  HB1 ALA A  55       4.441   5.732  -8.804  1.00 90.51           H  
ATOM    830  HB2 ALA A  55       4.088   4.063  -8.323  1.00 90.51           H  
ATOM    831  HB3 ALA A  55       3.982   4.525 -10.027  1.00 90.51           H  
ATOM    832  O   ALA A  55       6.103   2.476 -10.863  1.00 90.51           O  
ATOM    833  N   LYS A  56       6.423   1.984  -8.692  1.00 90.99           N  
ATOM    834  H   LYS A  56       6.469   2.355  -7.754  1.00 90.99           H  
ATOM    835  CA  LYS A  56       6.614   0.536  -8.889  1.00 90.99           C  
ATOM    836  HA  LYS A  56       7.133   0.368  -9.833  1.00 90.99           H  
ATOM    837  C   LYS A  56       5.297  -0.228  -9.001  1.00 90.99           C  
ATOM    838  CB  LYS A  56       7.461  -0.040  -7.748  1.00 90.99           C  
ATOM    839  HB2 LYS A  56       7.515  -1.123  -7.862  1.00 90.99           H  
ATOM    840  HB3 LYS A  56       6.973   0.177  -6.797  1.00 90.99           H  
ATOM    841  O   LYS A  56       5.305  -1.393  -9.390  1.00 90.99           O  
ATOM    842  CG  LYS A  56       8.889   0.520  -7.740  1.00 90.99           C  
ATOM    843  HG2 LYS A  56       8.863   1.606  -7.641  1.00 90.99           H  
ATOM    844  HG3 LYS A  56       9.385   0.260  -8.675  1.00 90.99           H  
ATOM    845  CD  LYS A  56       9.670  -0.069  -6.561  1.00 90.99           C  
ATOM    846  HD2 LYS A  56       9.712  -1.153  -6.660  1.00 90.99           H  
ATOM    847  HD3 LYS A  56       9.151   0.183  -5.636  1.00 90.99           H  
ATOM    848  CE  LYS A  56      11.086   0.509  -6.530  1.00 90.99           C  
ATOM    849  HE2 LYS A  56      11.015   1.597  -6.541  1.00 90.99           H  
ATOM    850  HE3 LYS A  56      11.610   0.199  -7.434  1.00 90.99           H  
ATOM    851  NZ  LYS A  56      11.822   0.064  -5.321  1.00 90.99           N  
ATOM    852  HZ1 LYS A  56      11.356   0.399  -4.490  1.00 90.99           H  
ATOM    853  HZ2 LYS A  56      12.763   0.429  -5.323  1.00 90.99           H  
ATOM    854  HZ3 LYS A  56      11.853  -0.945  -5.269  1.00 90.99           H  
ATOM    855  N   GLU A  57       4.187   0.415  -8.663  1.00 92.39           N  
ATOM    856  H   GLU A  57       4.249   1.395  -8.424  1.00 92.39           H  
ATOM    857  CA  GLU A  57       2.845  -0.140  -8.766  1.00 92.39           C  
ATOM    858  HA  GLU A  57       2.904  -1.113  -9.253  1.00 92.39           H  
ATOM    859  C   GLU A  57       1.959   0.756  -9.623  1.00 92.39           C  
ATOM    860  CB  GLU A  57       2.203  -0.353  -7.391  1.00 92.39           C  
ATOM    861  HB2 GLU A  57       1.190  -0.717  -7.560  1.00 92.39           H  
ATOM    862  HB3 GLU A  57       2.150   0.595  -6.856  1.00 92.39           H  
ATOM    863  O   GLU A  57       2.092   1.980  -9.612  1.00 92.39           O  
ATOM    864  CG  GLU A  57       2.964  -1.380  -6.543  1.00 92.39           C  
ATOM    865  HG2 GLU A  57       3.167  -2.256  -7.159  1.00 92.39           H  
ATOM    866  HG3 GLU A  57       3.921  -0.952  -6.241  1.00 92.39           H  
ATOM    867  CD  GLU A  57       2.186  -1.831  -5.298  1.00 92.39           C  
ATOM    868  OE1 GLU A  57       2.759  -2.611  -4.517  1.00 92.39           O  
ATOM    869  OE2 GLU A  57       0.969  -1.542  -5.162  1.00 92.39           O  
ATOM    870  N   ILE A  58       1.039   0.133 -10.347  1.00 94.59           N  
ATOM    871  H   ILE A  58       1.008  -0.877 -10.318  1.00 94.59           H  
ATOM    872  CA  ILE A  58       0.002   0.804 -11.125  1.00 94.59           C  
ATOM    873  HA  ILE A  58      -0.180   1.783 -10.683  1.00 94.59           H  
ATOM    874  C   ILE A  58      -1.286  -0.003 -11.031  1.00 94.59           C  
ATOM    875  CB  ILE A  58       0.475   1.016 -12.575  1.00 94.59           C  
ATOM    876  HB  ILE A  58       1.418   1.559 -12.516  1.00 94.59           H  
ATOM    877  O   ILE A  58      -1.258  -1.232 -11.012  1.00 94.59           O  
ATOM    878  CG1 ILE A  58      -0.507   1.883 -13.388  1.00 94.59           C  
ATOM    879 HG12 ILE A  58      -0.768   2.766 -12.806  1.00 94.59           H  
ATOM    880 HG13 ILE A  58      -1.426   1.327 -13.579  1.00 94.59           H  
ATOM    881  CG2 ILE A  58       0.754  -0.307 -13.298  1.00 94.59           C  
ATOM    882 HG21 ILE A  58      -0.186  -0.802 -13.543  1.00 94.59           H  
ATOM    883 HG22 ILE A  58       1.309  -0.092 -14.210  1.00 94.59           H  
ATOM    884 HG23 ILE A  58       1.359  -0.969 -12.678  1.00 94.59           H  
ATOM    885  CD1 ILE A  58       0.068   2.339 -14.736  1.00 94.59           C  
ATOM    886 HD11 ILE A  58       1.155   2.265 -14.741  1.00 94.59           H  
ATOM    887 HD12 ILE A  58      -0.220   3.373 -14.927  1.00 94.59           H  
ATOM    888 HD13 ILE A  58      -0.314   1.707 -15.538  1.00 94.59           H  
ATOM    889  N   ALA A  59      -2.420   0.685 -10.971  1.00 92.07           N  
ATOM    890  H   ALA A  59      -2.389   1.693 -11.025  1.00 92.07           H  
ATOM    891  CA  ALA A  59      -3.714   0.029 -11.039  1.00 92.07           C  
ATOM    892  HA  ALA A  59      -3.587  -0.993 -10.682  1.00 92.07           H  
ATOM    893  C   ALA A  59      -4.223  -0.082 -12.481  1.00 92.07           C  
ATOM    894  CB  ALA A  59      -4.685   0.724 -10.088  1.00 92.07           C  
ATOM    895  HB1 ALA A  59      -5.689   0.336 -10.257  1.00 92.07           H  
ATOM    896  HB2 ALA A  59      -4.384   0.528  -9.059  1.00 92.07           H  
ATOM    897  HB3 ALA A  59      -4.679   1.800 -10.265  1.00 92.07           H  
ATOM    898  O   ALA A  59      -3.874   0.763 -13.312  1.00 92.07           O  
ATOM    899  N   PRO A  60      -5.061  -1.087 -12.793  1.00 92.04           N  
ATOM    900  CA  PRO A  60      -5.691  -1.174 -14.103  1.00 92.04           C  
ATOM    901  HA  PRO A  60      -4.911  -1.356 -14.843  1.00 92.04           H  
ATOM    902  C   PRO A  60      -6.426   0.124 -14.461  1.00 92.04           C  
ATOM    903  CB  PRO A  60      -6.628  -2.383 -14.036  1.00 92.04           C  
ATOM    904  HB2 PRO A  60      -6.610  -2.941 -14.972  1.00 92.04           H  
ATOM    905  HB3 PRO A  60      -7.642  -2.065 -13.792  1.00 92.04           H  
ATOM    906  O   PRO A  60      -7.088   0.720 -13.611  1.00 92.04           O  
ATOM    907  CG  PRO A  60      -6.074  -3.234 -12.896  1.00 92.04           C  
ATOM    908  HG2 PRO A  60      -5.288  -3.887 -13.276  1.00 92.04           H  
ATOM    909  HG3 PRO A  60      -6.854  -3.822 -12.413  1.00 92.04           H  
ATOM    910  CD  PRO A  60      -5.468  -2.205 -11.949  1.00 92.04           C  
ATOM    911  HD2 PRO A  60      -6.220  -1.869 -11.234  1.00 92.04           H  
ATOM    912  HD3 PRO A  60      -4.619  -2.653 -11.433  1.00 92.04           H  
ATOM    913  N   GLY A  61      -6.261   0.588 -15.701  1.00 91.63           N  
ATOM    914  H   GLY A  61      -5.718   0.043 -16.356  1.00 91.63           H  
ATOM    915  CA  GLY A  61      -6.878   1.825 -16.196  1.00 91.63           C  
ATOM    916  HA2 GLY A  61      -6.824   1.844 -17.284  1.00 91.63           H  
ATOM    917  HA3 GLY A  61      -7.930   1.834 -15.908  1.00 91.63           H  
ATOM    918  C   GLY A  61      -6.258   3.121 -15.669  1.00 91.63           C  
ATOM    919  O   GLY A  61      -6.770   4.202 -15.950  1.00 91.63           O  
ATOM    920  N   ARG A  62      -5.180   3.054 -14.877  1.00 93.54           N  
ATOM    921  H   ARG A  62      -4.793   2.144 -14.672  1.00 93.54           H  
ATOM    922  CA  ARG A  62      -4.517   4.242 -14.321  1.00 93.54           C  
ATOM    923  HA  ARG A  62      -5.173   5.100 -14.468  1.00 93.54           H  
ATOM    924  C   ARG A  62      -3.247   4.596 -15.079  1.00 93.54           C  
ATOM    925  CB  ARG A  62      -4.271   4.083 -12.810  1.00 93.54           C  
ATOM    926  HB2 ARG A  62      -3.807   4.995 -12.433  1.00 93.54           H  
ATOM    927  HB3 ARG A  62      -3.568   3.267 -12.644  1.00 93.54           H  
ATOM    928  O   ARG A  62      -2.621   3.758 -15.728  1.00 93.54           O  
ATOM    929  CG  ARG A  62      -5.543   3.821 -11.986  1.00 93.54           C  
ATOM    930  HG2 ARG A  62      -5.264   3.806 -10.932  1.00 93.54           H  
ATOM    931  HG3 ARG A  62      -5.957   2.849 -12.253  1.00 93.54           H  
ATOM    932  CD  ARG A  62      -6.619   4.899 -12.166  1.00 93.54           C  
ATOM    933  HD2 ARG A  62      -6.191   5.866 -11.905  1.00 93.54           H  
ATOM    934  HD3 ARG A  62      -6.937   4.919 -13.209  1.00 93.54           H  
ATOM    935  NE  ARG A  62      -7.800   4.625 -11.326  1.00 93.54           N  
ATOM    936  HE  ARG A  62      -7.940   3.669 -11.031  1.00 93.54           H  
ATOM    937  NH1 ARG A  62      -8.738   6.720 -11.426  1.00 93.54           N  
ATOM    938 HH11 ARG A  62      -9.502   7.339 -11.198  1.00 93.54           H  
ATOM    939 HH12 ARG A  62      -8.015   7.008 -12.069  1.00 93.54           H  
ATOM    940  NH2 ARG A  62      -9.766   5.110 -10.278  1.00 93.54           N  
ATOM    941 HH21 ARG A  62      -9.903   4.142 -10.025  1.00 93.54           H  
ATOM    942 HH22 ARG A  62     -10.492   5.765 -10.024  1.00 93.54           H  
ATOM    943  CZ  ARG A  62      -8.757   5.483 -11.013  1.00 93.54           C  
ATOM    944  N   THR A  63      -2.854   5.855 -14.922  1.00 95.67           N  
ATOM    945  H   THR A  63      -3.447   6.472 -14.386  1.00 95.67           H  
ATOM    946  CA  THR A  63      -1.583   6.405 -15.387  1.00 95.67           C  
ATOM    947  HA  THR A  63      -1.066   5.659 -15.991  1.00 95.67           H  
ATOM    948  C   THR A  63      -0.715   6.747 -14.187  1.00 95.67           C  
ATOM    949  CB  THR A  63      -1.798   7.654 -16.252  1.00 95.67           C  
ATOM    950  HB  THR A  63      -2.278   8.421 -15.644  1.00 95.67           H  
ATOM    951  O   THR A  63      -1.175   7.391 -13.246  1.00 95.67           O  
ATOM    952  CG2 THR A  63      -0.501   8.219 -16.826  1.00 95.67           C  
ATOM    953 HG21 THR A  63      -0.737   8.998 -17.551  1.00 95.67           H  
ATOM    954 HG22 THR A  63       0.068   7.429 -17.316  1.00 95.67           H  
ATOM    955 HG23 THR A  63       0.100   8.658 -16.029  1.00 95.67           H  
ATOM    956  OG1 THR A  63      -2.644   7.363 -17.337  1.00 95.67           O  
ATOM    957  HG1 THR A  63      -2.118   7.016 -18.061  1.00 95.67           H  
ATOM    958  N   ILE A  64       0.551   6.349 -14.238  1.00 94.93           N  
ATOM    959  H   ILE A  64       0.851   5.833 -15.053  1.00 94.93           H  
ATOM    960  CA  ILE A  64       1.585   6.785 -13.300  1.00 94.93           C  
ATOM    961  HA  ILE A  64       1.125   7.390 -12.519  1.00 94.93           H  
ATOM    962  C   ILE A  64       2.578   7.685 -14.019  1.00 94.93           C  
ATOM    963  CB  ILE A  64       2.279   5.599 -12.603  1.00 94.93           C  
ATOM    964  HB  ILE A  64       3.097   5.995 -12.002  1.00 94.93           H  
ATOM    965  O   ILE A  64       2.867   7.495 -15.202  1.00 94.93           O  
ATOM    966  CG1 ILE A  64       2.866   4.602 -13.622  1.00 94.93           C  
ATOM    967 HG12 ILE A  64       2.056   4.128 -14.177  1.00 94.93           H  
ATOM    968 HG13 ILE A  64       3.476   5.142 -14.347  1.00 94.93           H  
ATOM    969  CG2 ILE A  64       1.278   4.934 -11.645  1.00 94.93           C  
ATOM    970 HG21 ILE A  64       1.756   4.134 -11.080  1.00 94.93           H  
ATOM    971 HG22 ILE A  64       0.436   4.527 -12.205  1.00 94.93           H  
ATOM    972 HG23 ILE A  64       0.900   5.670 -10.935  1.00 94.93           H  
ATOM    973  CD1 ILE A  64       3.744   3.522 -12.988  1.00 94.93           C  
ATOM    974 HD11 ILE A  64       3.151   2.859 -12.358  1.00 94.93           H  
ATOM    975 HD12 ILE A  64       4.501   3.998 -12.364  1.00 94.93           H  
ATOM    976 HD13 ILE A  64       4.226   2.935 -13.769  1.00 94.93           H  
ATOM    977  N   SER A  65       3.116   8.647 -13.281  1.00 96.11           N  
ATOM    978  H   SER A  65       2.859   8.712 -12.306  1.00 96.11           H  
ATOM    979  CA  SER A  65       4.112   9.591 -13.773  1.00 96.11           C  
ATOM    980  HA  SER A  65       4.431   9.290 -14.771  1.00 96.11           H  
ATOM    981  C   SER A  65       5.342   9.577 -12.875  1.00 96.11           C  
ATOM    982  CB  SER A  65       3.515  10.996 -13.887  1.00 96.11           C  
ATOM    983  HB2 SER A  65       3.099  11.291 -12.924  1.00 96.11           H  
ATOM    984  HB3 SER A  65       4.294  11.704 -14.170  1.00 96.11           H  
ATOM    985  O   SER A  65       5.271   9.227 -11.699  1.00 96.11           O  
ATOM    986  OG  SER A  65       2.499  11.010 -14.877  1.00 96.11           O  
ATOM    987  HG  SER A  65       1.907  11.742 -14.692  1.00 96.11           H  
ATOM    988  N   GLY A  66       6.481   9.950 -13.439  1.00 95.79           N  
ATOM    989  H   GLY A  66       6.472  10.179 -14.423  1.00 95.79           H  
ATOM    990  CA  GLY A  66       7.743  10.098 -12.730  1.00 95.79           C  
ATOM    991  HA2 GLY A  66       7.593  10.687 -11.825  1.00 95.79           H  
ATOM    992  HA3 GLY A  66       8.119   9.116 -12.443  1.00 95.79           H  
ATOM    993  C   GLY A  66       8.773  10.800 -13.605  1.00 95.79           C  
ATOM    994  O   GLY A  66       8.440  11.454 -14.594  1.00 95.79           O  
ATOM    995  N   GLU A  67      10.043  10.634 -13.264  1.00 96.61           N  
ATOM    996  H   GLU A  67      10.258  10.124 -12.419  1.00 96.61           H  
ATOM    997  CA  GLU A  67      11.164  11.231 -13.981  1.00 96.61           C  
ATOM    998  HA  GLU A  67      10.831  11.576 -14.960  1.00 96.61           H  
ATOM    999  C   GLU A  67      12.272  10.199 -14.191  1.00 96.61           C  
ATOM   1000  CB  GLU A  67      11.729  12.443 -13.220  1.00 96.61           C  
ATOM   1001  HB2 GLU A  67      12.144  12.102 -12.272  1.00 96.61           H  
ATOM   1002  HB3 GLU A  67      12.542  12.862 -13.812  1.00 96.61           H  
ATOM   1003  O   GLU A  67      12.636   9.448 -13.285  1.00 96.61           O  
ATOM   1004  CG  GLU A  67      10.712  13.561 -12.943  1.00 96.61           C  
ATOM   1005  HG2 GLU A  67      10.236  13.837 -13.884  1.00 96.61           H  
ATOM   1006  HG3 GLU A  67       9.945  13.193 -12.262  1.00 96.61           H  
ATOM   1007  CD  GLU A  67      11.389  14.795 -12.318  1.00 96.61           C  
ATOM   1008  OE1 GLU A  67      11.128  15.916 -12.797  1.00 96.61           O  
ATOM   1009  OE2 GLU A  67      12.247  14.647 -11.406  1.00 96.61           O  
ATOM   1010  N   LEU A  68      12.866  10.206 -15.381  1.00 96.63           N  
ATOM   1011  H   LEU A  68      12.496  10.821 -16.091  1.00 96.63           H  
ATOM   1012  CA  LEU A  68      14.166   9.598 -15.622  1.00 96.63           C  
ATOM   1013  HA  LEU A  68      14.287   8.743 -14.956  1.00 96.63           H  
ATOM   1014  C   LEU A  68      15.251  10.626 -15.314  1.00 96.63           C  
ATOM   1015  CB  LEU A  68      14.280   9.110 -17.074  1.00 96.63           C  
ATOM   1016  HB2 LEU A  68      14.245   9.981 -17.728  1.00 96.63           H  
ATOM   1017  HB3 LEU A  68      15.255   8.639 -17.202  1.00 96.63           H  
ATOM   1018  O   LEU A  68      15.215  11.728 -15.854  1.00 96.63           O  
ATOM   1019  CG  LEU A  68      13.188   8.126 -17.521  1.00 96.63           C  
ATOM   1020  HG  LEU A  68      12.205   8.586 -17.421  1.00 96.63           H  
ATOM   1021  CD1 LEU A  68      13.406   7.788 -18.996  1.00 96.63           C  
ATOM   1022 HD11 LEU A  68      13.342   8.702 -19.586  1.00 96.63           H  
ATOM   1023 HD12 LEU A  68      12.624   7.104 -19.327  1.00 96.63           H  
ATOM   1024 HD13 LEU A  68      14.384   7.328 -19.134  1.00 96.63           H  
ATOM   1025  CD2 LEU A  68      13.220   6.835 -16.703  1.00 96.63           C  
ATOM   1026 HD21 LEU A  68      12.502   6.122 -17.107  1.00 96.63           H  
ATOM   1027 HD22 LEU A  68      12.929   7.057 -15.677  1.00 96.63           H  
ATOM   1028 HD23 LEU A  68      14.221   6.403 -16.711  1.00 96.63           H  
ATOM   1029  N   THR A  69      16.248  10.265 -14.511  1.00 96.55           N  
ATOM   1030  H   THR A  69      16.223   9.336 -14.115  1.00 96.55           H  
ATOM   1031  CA  THR A  69      17.460  11.080 -14.339  1.00 96.55           C  
ATOM   1032  HA  THR A  69      17.298  12.075 -14.752  1.00 96.55           H  
ATOM   1033  C   THR A  69      18.596  10.439 -15.111  1.00 96.55           C  
ATOM   1034  CB  THR A  69      17.814  11.281 -12.864  1.00 96.55           C  
ATOM   1035  HB  THR A  69      17.955  10.315 -12.379  1.00 96.55           H  
ATOM   1036  O   THR A  69      19.080   9.372 -14.740  1.00 96.55           O  
ATOM   1037  CG2 THR A  69      19.073  12.131 -12.677  1.00 96.55           C  
ATOM   1038 HG21 THR A  69      19.040  12.637 -11.712  1.00 96.55           H  
ATOM   1039 HG22 THR A  69      19.953  11.488 -12.700  1.00 96.55           H  
ATOM   1040 HG23 THR A  69      19.151  12.878 -13.466  1.00 96.55           H  
ATOM   1041  OG1 THR A  69      16.748  11.955 -12.238  1.00 96.55           O  
ATOM   1042  HG1 THR A  69      15.947  11.452 -12.400  1.00 96.55           H  
ATOM   1043  N   VAL A  70      18.991  11.074 -16.213  1.00 95.61           N  
ATOM   1044  H   VAL A  70      18.547  11.953 -16.438  1.00 95.61           H  
ATOM   1045  CA  VAL A  70      20.067  10.617 -17.093  1.00 95.61           C  
ATOM   1046  HA  VAL A  70      20.240   9.554 -16.925  1.00 95.61           H  
ATOM   1047  C   VAL A  70      21.335  11.382 -16.745  1.00 95.61           C  
ATOM   1048  CB  VAL A  70      19.694  10.804 -18.575  1.00 95.61           C  
ATOM   1049  HB  VAL A  70      19.594  11.866 -18.799  1.00 95.61           H  
ATOM   1050  O   VAL A  70      21.405  12.588 -16.966  1.00 95.61           O  
ATOM   1051  CG1 VAL A  70      20.781  10.212 -19.479  1.00 95.61           C  
ATOM   1052 HG11 VAL A  70      20.499  10.345 -20.523  1.00 95.61           H  
ATOM   1053 HG12 VAL A  70      21.724  10.730 -19.306  1.00 95.61           H  
ATOM   1054 HG13 VAL A  70      20.905   9.149 -19.269  1.00 95.61           H  
ATOM   1055  CG2 VAL A  70      18.367  10.117 -18.925  1.00 95.61           C  
ATOM   1056 HG21 VAL A  70      17.548  10.587 -18.380  1.00 95.61           H  
ATOM   1057 HG22 VAL A  70      18.164  10.217 -19.992  1.00 95.61           H  
ATOM   1058 HG23 VAL A  70      18.408   9.060 -18.664  1.00 95.61           H  
ATOM   1059  N   THR A  71      22.339  10.681 -16.231  1.00 95.80           N  
ATOM   1060  H   THR A  71      22.195   9.693 -16.082  1.00 95.80           H  
ATOM   1061  CA  THR A  71      23.592  11.260 -15.733  1.00 95.80           C  
ATOM   1062  HA  THR A  71      23.549  12.347 -15.800  1.00 95.80           H  
ATOM   1063  C   THR A  71      24.768  10.772 -16.561  1.00 95.80           C  
ATOM   1064  CB  THR A  71      23.809  10.895 -14.258  1.00 95.80           C  
ATOM   1065  HB  THR A  71      23.881   9.810 -14.176  1.00 95.80           H  
ATOM   1066  O   THR A  71      24.858   9.585 -16.884  1.00 95.80           O  
ATOM   1067  CG2 THR A  71      25.072  11.507 -13.652  1.00 95.80           C  
ATOM   1068 HG21 THR A  71      25.062  11.371 -12.570  1.00 95.80           H  
ATOM   1069 HG22 THR A  71      25.125  12.573 -13.875  1.00 95.80           H  
ATOM   1070 HG23 THR A  71      25.959  11.016 -14.052  1.00 95.80           H  
ATOM   1071  OG1 THR A  71      22.711  11.307 -13.484  1.00 95.80           O  
ATOM   1072  HG1 THR A  71      22.760  12.261 -13.387  1.00 95.80           H  
ATOM   1073  N   ASN A  72      25.706  11.667 -16.864  1.00 95.32           N  
ATOM   1074  H   ASN A  72      25.564  12.627 -16.586  1.00 95.32           H  
ATOM   1075  CA  ASN A  72      27.004  11.301 -17.415  1.00 95.32           C  
ATOM   1076  HA  ASN A  72      26.915  10.369 -17.973  1.00 95.32           H  
ATOM   1077  C   ASN A  72      28.039  11.098 -16.295  1.00 95.32           C  
ATOM   1078  CB  ASN A  72      27.439  12.380 -18.409  1.00 95.32           C  
ATOM   1079  HB2 ASN A  72      27.482  13.338 -17.892  1.00 95.32           H  
ATOM   1080  HB3 ASN A  72      26.706  12.457 -19.212  1.00 95.32           H  
ATOM   1081  O   ASN A  72      28.593  12.080 -15.804  1.00 95.32           O  
ATOM   1082  CG  ASN A  72      28.798  12.086 -19.020  1.00 95.32           C  
ATOM   1083  ND2 ASN A  72      29.377  13.063 -19.666  1.00 95.32           N  
ATOM   1084 HD21 ASN A  72      28.946  13.977 -19.649  1.00 95.32           H  
ATOM   1085 HD22 ASN A  72      30.270  12.903 -20.109  1.00 95.32           H  
ATOM   1086  OD1 ASN A  72      29.314  10.975 -18.973  1.00 95.32           O  
ATOM   1087  N   PRO A  73      28.364   9.849 -15.909  1.00 92.99           N  
ATOM   1088  CA  PRO A  73      29.403   9.589 -14.912  1.00 92.99           C  
ATOM   1089  HA  PRO A  73      29.320  10.290 -14.081  1.00 92.99           H  
ATOM   1090  C   PRO A  73      30.828   9.693 -15.488  1.00 92.99           C  
ATOM   1091  CB  PRO A  73      29.097   8.172 -14.420  1.00 92.99           C  
ATOM   1092  HB2 PRO A  73      29.973   7.671 -14.009  1.00 92.99           H  
ATOM   1093  HB3 PRO A  73      28.300   8.208 -13.678  1.00 92.99           H  
ATOM   1094  O   PRO A  73      31.805   9.452 -14.782  1.00 92.99           O  
ATOM   1095  CG  PRO A  73      28.588   7.483 -15.687  1.00 92.99           C  
ATOM   1096  HG2 PRO A  73      27.973   6.613 -15.459  1.00 92.99           H  
ATOM   1097  HG3 PRO A  73      29.429   7.205 -16.323  1.00 92.99           H  
ATOM   1098  CD  PRO A  73      27.776   8.588 -16.355  1.00 92.99           C  
ATOM   1099  HD2 PRO A  73      27.811   8.478 -17.439  1.00 92.99           H  
ATOM   1100  HD3 PRO A  73      26.752   8.518 -15.988  1.00 92.99           H  
ATOM   1101  N   GLY A  74      30.968   9.959 -16.789  1.00 91.80           N  
ATOM   1102  H   GLY A  74      30.148  10.208 -17.324  1.00 91.80           H  
ATOM   1103  CA  GLY A  74      32.245   9.993 -17.485  1.00 91.80           C  
ATOM   1104  HA2 GLY A  74      32.057   9.901 -18.555  1.00 91.80           H  
ATOM   1105  HA3 GLY A  74      32.858   9.153 -17.160  1.00 91.80           H  
ATOM   1106  C   GLY A  74      33.026  11.286 -17.308  1.00 91.80           C  
ATOM   1107  O   GLY A  74      32.533  12.289 -16.810  1.00 91.80           O  
ATOM   1108  N   LYS A  75      34.261  11.271 -17.821  1.00 92.03           N  
ATOM   1109  H   LYS A  75      34.589  10.388 -18.187  1.00 92.03           H  
ATOM   1110  CA  LYS A  75      35.182  12.423 -17.843  1.00 92.03           C  
ATOM   1111  HA  LYS A  75      34.880  13.126 -17.066  1.00 92.03           H  
ATOM   1112  C   LYS A  75      35.147  13.222 -19.152  1.00 92.03           C  
ATOM   1113  CB  LYS A  75      36.613  11.957 -17.528  1.00 92.03           C  
ATOM   1114  HB2 LYS A  75      37.265  12.830 -17.520  1.00 92.03           H  
ATOM   1115  HB3 LYS A  75      36.956  11.285 -18.315  1.00 92.03           H  
ATOM   1116  O   LYS A  75      35.982  14.093 -19.367  1.00 92.03           O  
ATOM   1117  CG  LYS A  75      36.740  11.255 -16.168  1.00 92.03           C  
ATOM   1118  HG2 LYS A  75      36.319  11.896 -15.394  1.00 92.03           H  
ATOM   1119  HG3 LYS A  75      36.192  10.313 -16.185  1.00 92.03           H  
ATOM   1120  CD  LYS A  75      38.215  10.974 -15.845  1.00 92.03           C  
ATOM   1121  HD2 LYS A  75      38.642  10.333 -16.616  1.00 92.03           H  
ATOM   1122  HD3 LYS A  75      38.757  11.920 -15.827  1.00 92.03           H  
ATOM   1123  CE  LYS A  75      38.337  10.292 -14.477  1.00 92.03           C  
ATOM   1124  HE2 LYS A  75      37.828   9.329 -14.515  1.00 92.03           H  
ATOM   1125  HE3 LYS A  75      37.820  10.906 -13.740  1.00 92.03           H  
ATOM   1126  NZ  LYS A  75      39.755  10.110 -14.067  1.00 92.03           N  
ATOM   1127  HZ1 LYS A  75      40.264   9.535 -14.724  1.00 92.03           H  
ATOM   1128  HZ2 LYS A  75      40.220  11.003 -13.990  1.00 92.03           H  
ATOM   1129  HZ3 LYS A  75      39.805   9.672 -13.158  1.00 92.03           H  
ATOM   1130  N   ARG A  76      34.245  12.887 -20.078  1.00 91.65           N  
ATOM   1131  H   ARG A  76      33.510  12.254 -19.797  1.00 91.65           H  
ATOM   1132  CA  ARG A  76      34.123  13.530 -21.398  1.00 91.65           C  
ATOM   1133  HA  ARG A  76      34.622  14.498 -21.374  1.00 91.65           H  
ATOM   1134  C   ARG A  76      32.659  13.794 -21.715  1.00 91.65           C  
ATOM   1135  CB  ARG A  76      34.761  12.656 -22.494  1.00 91.65           C  
ATOM   1136  HB2 ARG A  76      34.270  11.683 -22.503  1.00 91.65           H  
ATOM   1137  HB3 ARG A  76      34.587  13.129 -23.460  1.00 91.65           H  
ATOM   1138  O   ARG A  76      31.787  13.121 -21.168  1.00 91.65           O  
ATOM   1139  CG  ARG A  76      36.276  12.457 -22.320  1.00 91.65           C  
ATOM   1140  HG2 ARG A  76      36.765  13.428 -22.251  1.00 91.65           H  
ATOM   1141  HG3 ARG A  76      36.468  11.899 -21.403  1.00 91.65           H  
ATOM   1142  CD  ARG A  76      36.850  11.676 -23.512  1.00 91.65           C  
ATOM   1143  HD2 ARG A  76      36.707  12.254 -24.424  1.00 91.65           H  
ATOM   1144  HD3 ARG A  76      36.290  10.746 -23.618  1.00 91.65           H  
ATOM   1145  NE  ARG A  76      38.280  11.344 -23.336  1.00 91.65           N  
ATOM   1146  HE  ARG A  76      38.493  10.426 -22.972  1.00 91.65           H  
ATOM   1147  NH1 ARG A  76      39.202  13.302 -24.131  1.00 91.65           N  
ATOM   1148 HH11 ARG A  76      40.021  13.846 -24.361  1.00 91.65           H  
ATOM   1149 HH12 ARG A  76      38.286  13.718 -24.221  1.00 91.65           H  
ATOM   1150  NH2 ARG A  76      40.536  11.641 -23.493  1.00 91.65           N  
ATOM   1151 HH21 ARG A  76      41.327  12.217 -23.743  1.00 91.65           H  
ATOM   1152 HH22 ARG A  76      40.709  10.698 -23.177  1.00 91.65           H  
ATOM   1153  CZ  ARG A  76      39.325  12.096 -23.651  1.00 91.65           C  
ATOM   1154  N   HIS A  77      32.407  14.722 -22.635  1.00 92.77           N  
ATOM   1155  H   HIS A  77      33.170  15.248 -23.035  1.00 92.77           H  
ATOM   1156  CA  HIS A  77      31.061  14.953 -23.147  1.00 92.77           C  
ATOM   1157  HA  HIS A  77      30.429  15.198 -22.294  1.00 92.77           H  
ATOM   1158  C   HIS A  77      30.496  13.701 -23.824  1.00 92.77           C  
ATOM   1159  CB  HIS A  77      31.032  16.142 -24.115  1.00 92.77           C  
ATOM   1160  HB2 HIS A  77      31.847  16.059 -24.834  1.00 92.77           H  
ATOM   1161  HB3 HIS A  77      30.094  16.120 -24.670  1.00 92.77           H  
ATOM   1162  O   HIS A  77      31.196  13.014 -24.578  1.00 92.77           O  
ATOM   1163  CG  HIS A  77      31.110  17.465 -23.406  1.00 92.77           C  
ATOM   1164  CD2 HIS A  77      32.240  18.083 -22.944  1.00 92.77           C  
ATOM   1165  HD2 HIS A  77      33.254  17.725 -23.040  1.00 92.77           H  
ATOM   1166  ND1 HIS A  77      30.042  18.267 -23.068  1.00 92.77           N  
ATOM   1167  HD1 HIS A  77      29.063  18.085 -23.240  1.00 92.77           H  
ATOM   1168  CE1 HIS A  77      30.518  19.343 -22.419  1.00 92.77           C  
ATOM   1169  HE1 HIS A  77      29.921  20.149 -22.019  1.00 92.77           H  
ATOM   1170  NE2 HIS A  77      31.852  19.260 -22.308  1.00 92.77           N  
ATOM   1171  N   THR A  78      29.216  13.423 -23.594  1.00 91.91           N  
ATOM   1172  H   THR A  78      28.696  14.000 -22.948  1.00 91.91           H  
ATOM   1173  CA  THR A  78      28.488  12.409 -24.356  1.00 91.91           C  
ATOM   1174  HA  THR A  78      29.198  11.630 -24.632  1.00 91.91           H  
ATOM   1175  C   THR A  78      27.890  13.003 -25.629  1.00 91.91           C  
ATOM   1176  CB  THR A  78      27.390  11.723 -23.539  1.00 91.91           C  
ATOM   1177  HB  THR A  78      26.903  10.977 -24.167  1.00 91.91           H  
ATOM   1178  O   THR A  78      27.509  14.172 -25.654  1.00 91.91           O  
ATOM   1179  CG2 THR A  78      27.986  11.018 -22.324  1.00 91.91           C  
ATOM   1180 HG21 THR A  78      28.989  10.652 -22.540  1.00 91.91           H  
ATOM   1181 HG22 THR A  78      27.367  10.162 -22.055  1.00 91.91           H  
ATOM   1182 HG23 THR A  78      28.035  11.718 -21.490  1.00 91.91           H  
ATOM   1183  OG1 THR A  78      26.432  12.659 -23.107  1.00 91.91           O  
ATOM   1184  HG1 THR A  78      25.866  12.234 -22.458  1.00 91.91           H  
ATOM   1185  N   PRO A  79      27.758  12.217 -26.709  1.00 93.29           N  
ATOM   1186  CA  PRO A  79      26.873  12.572 -27.811  1.00 93.29           C  
ATOM   1187  HA  PRO A  79      27.206  13.515 -28.245  1.00 93.29           H  
ATOM   1188  C   PRO A  79      25.416  12.699 -27.346  1.00 93.29           C  
ATOM   1189  CB  PRO A  79      27.018  11.442 -28.837  1.00 93.29           C  
ATOM   1190  HB2 PRO A  79      26.218  10.714 -28.707  1.00 93.29           H  
ATOM   1191  HB3 PRO A  79      27.019  11.825 -29.858  1.00 93.29           H  
ATOM   1192  O   PRO A  79      25.024  12.129 -26.325  1.00 93.29           O  
ATOM   1193  CG  PRO A  79      28.350  10.782 -28.481  1.00 93.29           C  
ATOM   1194  HG2 PRO A  79      28.366   9.729 -28.760  1.00 93.29           H  
ATOM   1195  HG3 PRO A  79      29.165  11.323 -28.961  1.00 93.29           H  
ATOM   1196  CD  PRO A  79      28.440  10.965 -26.970  1.00 93.29           C  
ATOM   1197  HD2 PRO A  79      29.486  11.007 -26.665  1.00 93.29           H  
ATOM   1198  HD3 PRO A  79      27.922  10.156 -26.455  1.00 93.29           H  
ATOM   1199  N   ALA A  80      24.584  13.345 -28.166  1.00 93.80           N  
ATOM   1200  H   ALA A  80      24.957  13.812 -28.980  1.00 93.80           H  
ATOM   1201  CA  ALA A  80      23.139  13.321 -27.970  1.00 93.80           C  
ATOM   1202  HA  ALA A  80      22.916  13.828 -27.031  1.00 93.80           H  
ATOM   1203  C   ALA A  80      22.625  11.872 -27.873  1.00 93.80           C  
ATOM   1204  CB  ALA A  80      22.455  14.081 -29.111  1.00 93.80           C  
ATOM   1205  HB1 ALA A  80      22.844  15.098 -29.163  1.00 93.80           H  
ATOM   1206  HB2 ALA A  80      21.383  14.127 -28.919  1.00 93.80           H  
ATOM   1207  HB3 ALA A  80      22.639  13.577 -30.059  1.00 93.80           H  
ATOM   1208  O   ALA A  80      23.015  11.002 -28.660  1.00 93.80           O  
ATOM   1209  N   THR A  81      21.730  11.627 -26.921  1.00 94.54           N  
ATOM   1210  H   THR A  81      21.401  12.405 -26.367  1.00 94.54           H  
ATOM   1211  CA  THR A  81      21.225  10.290 -26.597  1.00 94.54           C  
ATOM   1212  HA  THR A  81      21.767   9.547 -27.183  1.00 94.54           H  
ATOM   1213  C   THR A  81      19.754  10.188 -26.952  1.00 94.54           C  
ATOM   1214  CB  THR A  81      21.484   9.965 -25.124  1.00 94.54           C  
ATOM   1215  HB  THR A  81      21.087  10.755 -24.487  1.00 94.54           H  
ATOM   1216  O   THR A  81      18.953  10.992 -26.490  1.00 94.54           O  
ATOM   1217  CG2 THR A  81      20.884   8.622 -24.696  1.00 94.54           C  
ATOM   1218 HG21 THR A  81      19.796   8.667 -24.737  1.00 94.54           H  
ATOM   1219 HG22 THR A  81      21.238   7.818 -25.342  1.00 94.54           H  
ATOM   1220 HG23 THR A  81      21.165   8.403 -23.666  1.00 94.54           H  
ATOM   1221  OG1 THR A  81      22.884   9.897 -24.971  1.00 94.54           O  
ATOM   1222  HG1 THR A  81      23.234  10.789 -25.030  1.00 94.54           H  
ATOM   1223  N   LYS A  82      19.380   9.208 -27.778  1.00 96.24           N  
ATOM   1224  H   LYS A  82      20.081   8.528 -28.035  1.00 96.24           H  
ATOM   1225  CA  LYS A  82      17.968   8.905 -28.051  1.00 96.24           C  
ATOM   1226  HA  LYS A  82      17.394   9.831 -28.038  1.00 96.24           H  
ATOM   1227  C   LYS A  82      17.423   8.024 -26.928  1.00 96.24           C  
ATOM   1228  CB  LYS A  82      17.808   8.259 -29.438  1.00 96.24           C  
ATOM   1229  HB2 LYS A  82      18.306   7.290 -29.443  1.00 96.24           H  
ATOM   1230  HB3 LYS A  82      18.277   8.902 -30.183  1.00 96.24           H  
ATOM   1231  O   LYS A  82      18.096   7.072 -26.540  1.00 96.24           O  
ATOM   1232  CG  LYS A  82      16.326   8.069 -29.808  1.00 96.24           C  
ATOM   1233  HG2 LYS A  82      15.853   7.425 -29.066  1.00 96.24           H  
ATOM   1234  HG3 LYS A  82      15.831   9.040 -29.788  1.00 96.24           H  
ATOM   1235  CD  LYS A  82      16.118   7.432 -31.191  1.00 96.24           C  
ATOM   1236  HD2 LYS A  82      16.605   6.457 -31.215  1.00 96.24           H  
ATOM   1237  HD3 LYS A  82      16.539   8.080 -31.961  1.00 96.24           H  
ATOM   1238  CE  LYS A  82      14.605   7.265 -31.410  1.00 96.24           C  
ATOM   1239  HE2 LYS A  82      14.133   8.245 -31.347  1.00 96.24           H  
ATOM   1240  HE3 LYS A  82      14.206   6.677 -30.584  1.00 96.24           H  
ATOM   1241  NZ  LYS A  82      14.249   6.613 -32.699  1.00 96.24           N  
ATOM   1242  HZ1 LYS A  82      14.545   7.157 -33.497  1.00 96.24           H  
ATOM   1243  HZ2 LYS A  82      13.244   6.527 -32.759  1.00 96.24           H  
ATOM   1244  HZ3 LYS A  82      14.616   5.673 -32.749  1.00 96.24           H  
ATOM   1245  N   LEU A  83      16.216   8.325 -26.466  1.00 96.36           N  
ATOM   1246  H   LEU A  83      15.719   9.101 -26.880  1.00 96.36           H  
ATOM   1247  CA  LEU A  83      15.459   7.521 -25.515  1.00 96.36           C  
ATOM   1248  HA  LEU A  83      16.053   6.667 -25.191  1.00 96.36           H  
ATOM   1249  C   LEU A  83      14.197   6.985 -26.196  1.00 96.36           C  
ATOM   1250  CB  LEU A  83      15.097   8.362 -24.278  1.00 96.36           C  
ATOM   1251  HB2 LEU A  83      14.555   7.722 -23.582  1.00 96.36           H  
ATOM   1252  HB3 LEU A  83      14.418   9.156 -24.590  1.00 96.36           H  
ATOM   1253  O   LEU A  83      13.566   7.681 -26.992  1.00 96.36           O  
ATOM   1254  CG  LEU A  83      16.276   9.007 -23.530  1.00 96.36           C  
ATOM   1255  HG  LEU A  83      16.800   9.697 -24.191  1.00 96.36           H  
ATOM   1256  CD1 LEU A  83      15.730   9.792 -22.340  1.00 96.36           C  
ATOM   1257 HD11 LEU A  83      16.544  10.239 -21.770  1.00 96.36           H  
ATOM   1258 HD12 LEU A  83      15.161   9.136 -21.681  1.00 96.36           H  
ATOM   1259 HD13 LEU A  83      15.070  10.584 -22.697  1.00 96.36           H  
ATOM   1260  CD2 LEU A  83      17.277   7.984 -22.993  1.00 96.36           C  
ATOM   1261 HD21 LEU A  83      18.080   8.507 -22.472  1.00 96.36           H  
ATOM   1262 HD22 LEU A  83      17.702   7.405 -23.812  1.00 96.36           H  
ATOM   1263 HD23 LEU A  83      16.765   7.321 -22.296  1.00 96.36           H  
ATOM   1264  N   SER A  84      13.824   5.751 -25.883  1.00 95.96           N  
ATOM   1265  H   SER A  84      14.424   5.192 -25.294  1.00 95.96           H  
ATOM   1266  CA  SER A  84      12.515   5.197 -26.227  1.00 95.96           C  
ATOM   1267  HA  SER A  84      11.784   6.006 -26.237  1.00 95.96           H  
ATOM   1268  C   SER A  84      12.077   4.196 -25.173  1.00 95.96           C  
ATOM   1269  CB  SER A  84      12.514   4.550 -27.617  1.00 95.96           C  
ATOM   1270  HB2 SER A  84      12.676   5.325 -28.366  1.00 95.96           H  
ATOM   1271  HB3 SER A  84      11.541   4.094 -27.801  1.00 95.96           H  
ATOM   1272  O   SER A  84      12.914   3.504 -24.594  1.00 95.96           O  
ATOM   1273  OG  SER A  84      13.522   3.570 -27.750  1.00 95.96           O  
ATOM   1274  HG  SER A  84      13.427   2.947 -27.026  1.00 95.96           H  
ATOM   1275  N   LEU A  85      10.771   4.096 -24.956  1.00 95.71           N  
ATOM   1276  H   LEU A  85      10.124   4.658 -25.491  1.00 95.71           H  
ATOM   1277  CA  LEU A  85      10.187   3.139 -24.028  1.00 95.71           C  
ATOM   1278  HA  LEU A  85      10.989   2.660 -23.466  1.00 95.71           H  
ATOM   1279  C   LEU A  85       9.446   2.053 -24.808  1.00 95.71           C  
ATOM   1280  CB  LEU A  85       9.282   3.888 -23.037  1.00 95.71           C  
ATOM   1281  HB2 LEU A  85       9.743   4.838 -22.764  1.00 95.71           H  
ATOM   1282  HB3 LEU A  85       8.332   4.106 -23.524  1.00 95.71           H  
ATOM   1283  O   LEU A  85       8.674   2.353 -25.712  1.00 95.71           O  
ATOM   1284  CG  LEU A  85       9.022   3.094 -21.745  1.00 95.71           C  
ATOM   1285  HG  LEU A  85       8.713   2.077 -21.988  1.00 95.71           H  
ATOM   1286  CD1 LEU A  85      10.255   3.035 -20.843  1.00 95.71           C  
ATOM   1287 HD11 LEU A  85      10.009   2.484 -19.935  1.00 95.71           H  
ATOM   1288 HD12 LEU A  85      10.574   4.042 -20.575  1.00 95.71           H  
ATOM   1289 HD13 LEU A  85      11.068   2.507 -21.341  1.00 95.71           H  
ATOM   1290  CD2 LEU A  85       7.912   3.765 -20.953  1.00 95.71           C  
ATOM   1291 HD21 LEU A  85       7.883   3.385 -19.932  1.00 95.71           H  
ATOM   1292 HD22 LEU A  85       6.964   3.504 -21.425  1.00 95.71           H  
ATOM   1293 HD23 LEU A  85       8.041   4.847 -20.930  1.00 95.71           H  
ATOM   1294  N   THR A  86       9.698   0.798 -24.458  1.00 96.42           N  
ATOM   1295  H   THR A  86      10.369   0.642 -23.719  1.00 96.42           H  
ATOM   1296  CA  THR A  86       8.898  -0.351 -24.886  1.00 96.42           C  
ATOM   1297  HA  THR A  86       8.284  -0.083 -25.747  1.00 96.42           H  
ATOM   1298  C   THR A  86       7.987  -0.732 -23.733  1.00 96.42           C  
ATOM   1299  CB  THR A  86       9.788  -1.532 -25.284  1.00 96.42           C  
ATOM   1300  HB  THR A  86      10.349  -1.874 -24.414  1.00 96.42           H  
ATOM   1301  O   THR A  86       8.469  -0.927 -22.616  1.00 96.42           O  
ATOM   1302  CG2 THR A  86       8.989  -2.698 -25.862  1.00 96.42           C  
ATOM   1303 HG21 THR A  86       9.674  -3.473 -26.205  1.00 96.42           H  
ATOM   1304 HG22 THR A  86       8.338  -3.124 -25.098  1.00 96.42           H  
ATOM   1305 HG23 THR A  86       8.384  -2.359 -26.703  1.00 96.42           H  
ATOM   1306  OG1 THR A  86      10.699  -1.097 -26.266  1.00 96.42           O  
ATOM   1307  HG1 THR A  86      11.003  -0.232 -25.979  1.00 96.42           H  
ATOM   1308  N   VAL A  87       6.689  -0.824 -23.993  1.00 96.99           N  
ATOM   1309  H   VAL A  87       6.365  -0.720 -24.944  1.00 96.99           H  
ATOM   1310  CA  VAL A  87       5.672  -1.178 -22.998  1.00 96.99           C  
ATOM   1311  HA  VAL A  87       6.168  -1.383 -22.050  1.00 96.99           H  
ATOM   1312  C   VAL A  87       4.943  -2.459 -23.418  1.00 96.99           C  
ATOM   1313  CB  VAL A  87       4.696  -0.012 -22.754  1.00 96.99           C  
ATOM   1314  HB  VAL A  87       3.999  -0.310 -21.971  1.00 96.99           H  
ATOM   1315  O   VAL A  87       4.976  -2.795 -24.606  1.00 96.99           O  
ATOM   1316  CG1 VAL A  87       5.442   1.229 -22.255  1.00 96.99           C  
ATOM   1317 HG11 VAL A  87       6.200   0.960 -21.520  1.00 96.99           H  
ATOM   1318 HG12 VAL A  87       5.927   1.742 -23.085  1.00 96.99           H  
ATOM   1319 HG13 VAL A  87       4.714   1.892 -21.788  1.00 96.99           H  
ATOM   1320  CG2 VAL A  87       3.894   0.394 -23.996  1.00 96.99           C  
ATOM   1321 HG21 VAL A  87       3.279  -0.440 -24.335  1.00 96.99           H  
ATOM   1322 HG22 VAL A  87       4.554   0.702 -24.807  1.00 96.99           H  
ATOM   1323 HG23 VAL A  87       3.229   1.221 -23.747  1.00 96.99           H  
ATOM   1324  N   PRO A  88       4.312  -3.192 -22.481  1.00 96.25           N  
ATOM   1325  CA  PRO A  88       3.494  -4.351 -22.822  1.00 96.25           C  
ATOM   1326  HA  PRO A  88       4.133  -5.094 -23.298  1.00 96.25           H  
ATOM   1327  C   PRO A  88       2.345  -3.995 -23.778  1.00 96.25           C  
ATOM   1328  CB  PRO A  88       2.980  -4.914 -21.492  1.00 96.25           C  
ATOM   1329  HB2 PRO A  88       2.972  -6.004 -21.493  1.00 96.25           H  
ATOM   1330  HB3 PRO A  88       1.978  -4.536 -21.286  1.00 96.25           H  
ATOM   1331  O   PRO A  88       1.939  -2.839 -23.896  1.00 96.25           O  
ATOM   1332  CG  PRO A  88       3.951  -4.363 -20.448  1.00 96.25           C  
ATOM   1333  HG2 PRO A  88       3.472  -4.241 -19.477  1.00 96.25           H  
ATOM   1334  HG3 PRO A  88       4.820  -5.017 -20.373  1.00 96.25           H  
ATOM   1335  CD  PRO A  88       4.371  -3.021 -21.036  1.00 96.25           C  
ATOM   1336  HD2 PRO A  88       3.667  -2.248 -20.726  1.00 96.25           H  
ATOM   1337  HD3 PRO A  88       5.381  -2.784 -20.701  1.00 96.25           H  
ATOM   1338  N   GLN A  89       1.795  -5.000 -24.460  1.00 94.90           N  
ATOM   1339  H   GLN A  89       2.123  -5.942 -24.303  1.00 94.90           H  
ATOM   1340  CA  GLN A  89       0.688  -4.801 -25.397  1.00 94.90           C  
ATOM   1341  HA  GLN A  89       1.039  -4.150 -26.198  1.00 94.90           H  
ATOM   1342  C   GLN A  89      -0.520  -4.132 -24.719  1.00 94.90           C  
ATOM   1343  CB  GLN A  89       0.298  -6.154 -26.003  1.00 94.90           C  
ATOM   1344  HB2 GLN A  89      -0.068  -6.806 -25.210  1.00 94.90           H  
ATOM   1345  HB3 GLN A  89       1.184  -6.610 -26.445  1.00 94.90           H  
ATOM   1346  O   GLN A  89      -0.925  -4.529 -23.630  1.00 94.90           O  
ATOM   1347  CG  GLN A  89      -0.782  -6.023 -27.088  1.00 94.90           C  
ATOM   1348  HG2 GLN A  89      -1.691  -5.600 -26.662  1.00 94.90           H  
ATOM   1349  HG3 GLN A  89      -0.424  -5.359 -27.875  1.00 94.90           H  
ATOM   1350  CD  GLN A  89      -1.149  -7.366 -27.709  1.00 94.90           C  
ATOM   1351  NE2 GLN A  89      -1.893  -7.376 -28.792  1.00 94.90           N  
ATOM   1352 HE21 GLN A  89      -2.257  -6.525 -29.195  1.00 94.90           H  
ATOM   1353 HE22 GLN A  89      -2.147  -8.293 -29.131  1.00 94.90           H  
ATOM   1354  OE1 GLN A  89      -0.780  -8.427 -27.243  1.00 94.90           O  
ATOM   1355  N   GLY A  90      -1.099  -3.126 -25.383  1.00 95.80           N  
ATOM   1356  H   GLY A  90      -0.687  -2.827 -26.255  1.00 95.80           H  
ATOM   1357  CA  GLY A  90      -2.261  -2.374 -24.891  1.00 95.80           C  
ATOM   1358  HA2 GLY A  90      -2.950  -3.058 -24.395  1.00 95.80           H  
ATOM   1359  HA3 GLY A  90      -2.780  -1.926 -25.738  1.00 95.80           H  
ATOM   1360  C   GLY A  90      -1.926  -1.252 -23.903  1.00 95.80           C  
ATOM   1361  O   GLY A  90      -2.803  -0.466 -23.561  1.00 95.80           O  
ATOM   1362  N   TRP A  91      -0.671  -1.145 -23.468  1.00 97.82           N  
ATOM   1363  H   TRP A  91       0.025  -1.800 -23.795  1.00 97.82           H  
ATOM   1364  CA  TRP A  91      -0.210  -0.041 -22.634  1.00 97.82           C  
ATOM   1365  HA  TRP A  91      -1.017   0.282 -21.977  1.00 97.82           H  
ATOM   1366  C   TRP A  91       0.195   1.151 -23.492  1.00 97.82           C  
ATOM   1367  CB  TRP A  91       0.955  -0.495 -21.757  1.00 97.82           C  
ATOM   1368  HB2 TRP A  91       1.361   0.381 -21.251  1.00 97.82           H  
ATOM   1369  HB3 TRP A  91       1.750  -0.892 -22.389  1.00 97.82           H  
ATOM   1370  O   TRP A  91       0.597   1.007 -24.649  1.00 97.82           O  
ATOM   1371  CG  TRP A  91       0.617  -1.507 -20.712  1.00 97.82           C  
ATOM   1372  CD1 TRP A  91       0.080  -2.732 -20.911  1.00 97.82           C  
ATOM   1373  HD1 TRP A  91      -0.178  -3.145 -21.875  1.00 97.82           H  
ATOM   1374  CD2 TRP A  91       0.788  -1.382 -19.277  1.00 97.82           C  
ATOM   1375  CE2 TRP A  91       0.364  -2.597 -18.665  1.00 97.82           C  
ATOM   1376  CE3 TRP A  91       1.268  -0.359 -18.437  1.00 97.82           C  
ATOM   1377  HE3 TRP A  91       1.564   0.581 -18.879  1.00 97.82           H  
ATOM   1378  NE1 TRP A  91      -0.072  -3.381 -19.705  1.00 97.82           N  
ATOM   1379  HE1 TRP A  91      -0.460  -4.309 -19.616  1.00 97.82           H  
ATOM   1380  CH2 TRP A  91       0.908  -1.759 -16.478  1.00 97.82           C  
ATOM   1381  HH2 TRP A  91       0.959  -1.912 -15.410  1.00 97.82           H  
ATOM   1382  CZ2 TRP A  91       0.446  -2.801 -17.288  1.00 97.82           C  
ATOM   1383  HZ2 TRP A  91       0.178  -3.752 -16.852  1.00 97.82           H  
ATOM   1384  CZ3 TRP A  91       1.325  -0.541 -17.047  1.00 97.82           C  
ATOM   1385  HZ3 TRP A  91       1.682   0.260 -16.416  1.00 97.82           H  
ATOM   1386  N   THR A  92       0.158   2.338 -22.896  1.00 97.52           N  
ATOM   1387  H   THR A  92      -0.153   2.387 -21.936  1.00 97.52           H  
ATOM   1388  CA  THR A  92       0.696   3.556 -23.507  1.00 97.52           C  
ATOM   1389  HA  THR A  92       1.175   3.301 -24.453  1.00 97.52           H  
ATOM   1390  C   THR A  92       1.773   4.154 -22.618  1.00 97.52           C  
ATOM   1391  CB  THR A  92      -0.396   4.585 -23.834  1.00 97.52           C  
ATOM   1392  HB  THR A  92       0.065   5.428 -24.349  1.00 97.52           H  
ATOM   1393  O   THR A  92       1.776   3.966 -21.401  1.00 97.52           O  
ATOM   1394  CG2 THR A  92      -1.487   4.012 -24.736  1.00 97.52           C  
ATOM   1395 HG21 THR A  92      -2.181   4.803 -25.022  1.00 97.52           H  
ATOM   1396 HG22 THR A  92      -2.037   3.224 -24.222  1.00 97.52           H  
ATOM   1397 HG23 THR A  92      -1.038   3.597 -25.638  1.00 97.52           H  
ATOM   1398  OG1 THR A  92      -1.015   5.064 -22.668  1.00 97.52           O  
ATOM   1399  HG1 THR A  92      -1.961   5.050 -22.831  1.00 97.52           H  
ATOM   1400  N   ALA A  93       2.716   4.872 -23.220  1.00 96.32           N  
ATOM   1401  H   ALA A  93       2.692   5.004 -24.221  1.00 96.32           H  
ATOM   1402  CA  ALA A  93       3.689   5.641 -22.467  1.00 96.32           C  
ATOM   1403  HA  ALA A  93       3.205   6.005 -21.561  1.00 96.32           H  
ATOM   1404  C   ALA A  93       4.185   6.854 -23.237  1.00 96.32           C  
ATOM   1405  CB  ALA A  93       4.862   4.754 -22.073  1.00 96.32           C  
ATOM   1406  HB1 ALA A  93       5.288   4.279 -22.957  1.00 96.32           H  
ATOM   1407  HB2 ALA A  93       5.617   5.367 -21.580  1.00 96.32           H  
ATOM   1408  HB3 ALA A  93       4.515   4.005 -21.362  1.00 96.32           H  
ATOM   1409  O   ALA A  93       4.254   6.852 -24.467  1.00 96.32           O  
ATOM   1410  N   THR A  94       4.585   7.870 -22.487  1.00 96.36           N  
ATOM   1411  H   THR A  94       4.507   7.785 -21.483  1.00 96.36           H  
ATOM   1412  CA  THR A  94       5.157   9.105 -23.004  1.00 96.36           C  
ATOM   1413  HA  THR A  94       5.353   8.984 -24.069  1.00 96.36           H  
ATOM   1414  C   THR A  94       6.490   9.388 -22.322  1.00 96.36           C  
ATOM   1415  CB  THR A  94       4.190  10.289 -22.857  1.00 96.36           C  
ATOM   1416  HB  THR A  94       4.668  11.186 -23.249  1.00 96.36           H  
ATOM   1417  O   THR A  94       6.705   9.096 -21.145  1.00 96.36           O  
ATOM   1418  CG2 THR A  94       2.877  10.063 -23.607  1.00 96.36           C  
ATOM   1419 HG21 THR A  94       2.272  10.969 -23.566  1.00 96.36           H  
ATOM   1420 HG22 THR A  94       2.317   9.243 -23.158  1.00 96.36           H  
ATOM   1421 HG23 THR A  94       3.084   9.826 -24.651  1.00 96.36           H  
ATOM   1422  OG1 THR A  94       3.879  10.491 -21.505  1.00 96.36           O  
ATOM   1423  HG1 THR A  94       3.221  11.186 -21.436  1.00 96.36           H  
ATOM   1424  N   LEU A  95       7.410   9.955 -23.099  1.00 96.71           N  
ATOM   1425  H   LEU A  95       7.147  10.189 -24.046  1.00 96.71           H  
ATOM   1426  CA  LEU A  95       8.647  10.545 -22.608  1.00 96.71           C  
ATOM   1427  HA  LEU A  95       8.720  10.438 -21.526  1.00 96.71           H  
ATOM   1428  C   LEU A  95       8.586  12.032 -22.935  1.00 96.71           C  
ATOM   1429  CB  LEU A  95       9.863   9.876 -23.280  1.00 96.71           C  
ATOM   1430  HB2 LEU A  95       9.719   9.914 -24.360  1.00 96.71           H  
ATOM   1431  HB3 LEU A  95      10.753  10.460 -23.047  1.00 96.71           H  
ATOM   1432  O   LEU A  95       8.400  12.389 -24.097  1.00 96.71           O  
ATOM   1433  CG  LEU A  95      10.114   8.416 -22.862  1.00 96.71           C  
ATOM   1434  HG  LEU A  95       9.206   7.828 -22.998  1.00 96.71           H  
ATOM   1435  CD1 LEU A  95      11.211   7.816 -23.747  1.00 96.71           C  
ATOM   1436 HD11 LEU A  95      12.126   8.399 -23.638  1.00 96.71           H  
ATOM   1437 HD12 LEU A  95      10.890   7.838 -24.788  1.00 96.71           H  
ATOM   1438 HD13 LEU A  95      11.397   6.785 -23.449  1.00 96.71           H  
ATOM   1439  CD2 LEU A  95      10.570   8.311 -21.407  1.00 96.71           C  
ATOM   1440 HD21 LEU A  95      11.455   8.925 -21.239  1.00 96.71           H  
ATOM   1441 HD22 LEU A  95       9.771   8.650 -20.748  1.00 96.71           H  
ATOM   1442 HD23 LEU A  95      10.789   7.272 -21.160  1.00 96.71           H  
ATOM   1443  N   GLY A  96       8.791  12.892 -21.938  1.00 95.53           N  
ATOM   1444  H   GLY A  96       8.891  12.523 -21.003  1.00 95.53           H  
ATOM   1445  CA  GLY A  96       8.791  14.346 -22.116  1.00 95.53           C  
ATOM   1446  HA2 GLY A  96       8.953  14.824 -21.150  1.00 95.53           H  
ATOM   1447  HA3 GLY A  96       7.821  14.662 -22.500  1.00 95.53           H  
ATOM   1448  C   GLY A  96       9.874  14.835 -23.084  1.00 95.53           C  
ATOM   1449  O   GLY A  96       9.756  15.913 -23.654  1.00 95.53           O  
ATOM   1450  N   ALA A  97      10.908  14.022 -23.321  1.00 93.48           N  
ATOM   1451  H   ALA A  97      10.940  13.149 -22.813  1.00 93.48           H  
ATOM   1452  CA  ALA A  97      11.883  14.234 -24.379  1.00 93.48           C  
ATOM   1453  HA  ALA A  97      11.411  14.833 -25.158  1.00 93.48           H  
ATOM   1454  C   ALA A  97      12.356  12.887 -24.964  1.00 93.48           C  
ATOM   1455  CB  ALA A  97      13.055  15.049 -23.818  1.00 93.48           C  
ATOM   1456  HB1 ALA A  97      13.545  14.503 -23.013  1.00 93.48           H  
ATOM   1457  HB2 ALA A  97      13.779  15.249 -24.608  1.00 93.48           H  
ATOM   1458  HB3 ALA A  97      12.689  16.000 -23.432  1.00 93.48           H  
ATOM   1459  O   ALA A  97      12.944  12.076 -24.243  1.00 93.48           O  
ATOM   1460  N   PRO A  98      12.202  12.639 -26.281  1.00 94.57           N  
ATOM   1461  CA  PRO A  98      12.718  11.426 -26.926  1.00 94.57           C  
ATOM   1462  HA  PRO A  98      12.494  10.548 -26.321  1.00 94.57           H  
ATOM   1463  C   PRO A  98      14.237  11.484 -27.158  1.00 94.57           C  
ATOM   1464  CB  PRO A  98      11.950  11.346 -28.248  1.00 94.57           C  
ATOM   1465  HB2 PRO A  98      12.500  10.808 -29.020  1.00 94.57           H  
ATOM   1466  HB3 PRO A  98      10.984  10.872 -28.075  1.00 94.57           H  
ATOM   1467  O   PRO A  98      14.847  10.532 -27.656  1.00 94.57           O  
ATOM   1468  CG  PRO A  98      11.738  12.816 -28.613  1.00 94.57           C  
ATOM   1469  HG2 PRO A  98      10.883  12.949 -29.275  1.00 94.57           H  
ATOM   1470  HG3 PRO A  98      12.643  13.219 -29.067  1.00 94.57           H  
ATOM   1471  CD  PRO A  98      11.507  13.476 -27.254  1.00 94.57           C  
ATOM   1472  HD2 PRO A  98      11.898  14.493 -27.263  1.00 94.57           H  
ATOM   1473  HD3 PRO A  98      10.441  13.485 -27.025  1.00 94.57           H  
ATOM   1474  N   ARG A  99      14.870  12.623 -26.862  1.00 95.47           N  
ATOM   1475  H   ARG A  99      14.334  13.366 -26.437  1.00 95.47           H  
ATOM   1476  CA  ARG A  99      16.300  12.841 -27.050  1.00 95.47           C  
ATOM   1477  HA  ARG A  99      16.799  11.876 -26.968  1.00 95.47           H  
ATOM   1478  C   ARG A  99      16.847  13.745 -25.949  1.00 95.47           C  
ATOM   1479  CB  ARG A  99      16.535  13.413 -28.458  1.00 95.47           C  
ATOM   1480  HB2 ARG A  99      16.174  14.441 -28.491  1.00 95.47           H  
ATOM   1481  HB3 ARG A  99      15.966  12.827 -29.179  1.00 95.47           H  
ATOM   1482  O   ARG A  99      16.324  14.825 -25.713  1.00 95.47           O  
ATOM   1483  CG  ARG A  99      18.015  13.370 -28.861  1.00 95.47           C  
ATOM   1484  HG2 ARG A  99      18.370  12.340 -28.879  1.00 95.47           H  
ATOM   1485  HG3 ARG A  99      18.595  13.924 -28.124  1.00 95.47           H  
ATOM   1486  CD  ARG A  99      18.240  14.025 -30.230  1.00 95.47           C  
ATOM   1487  HD2 ARG A  99      19.291  14.305 -30.311  1.00 95.47           H  
ATOM   1488  HD3 ARG A  99      17.671  14.954 -30.271  1.00 95.47           H  
ATOM   1489  NE  ARG A  99      17.845  13.161 -31.365  1.00 95.47           N  
ATOM   1490  HE  ARG A  99      16.870  13.202 -31.623  1.00 95.47           H  
ATOM   1491  NH1 ARG A  99      19.939  12.390 -31.919  1.00 95.47           N  
ATOM   1492 HH11 ARG A  99      20.294  12.831 -31.083  1.00 95.47           H  
ATOM   1493 HH12 ARG A  99      20.575  11.993 -32.597  1.00 95.47           H  
ATOM   1494  NH2 ARG A  99      18.212  11.961 -33.268  1.00 95.47           N  
ATOM   1495 HH21 ARG A  99      18.866  11.644 -33.970  1.00 95.47           H  
ATOM   1496 HH22 ARG A  99      17.263  12.161 -33.548  1.00 95.47           H  
ATOM   1497  CZ  ARG A  99      18.663  12.504 -32.171  1.00 95.47           C  
ATOM   1498  N   VAL A 100      17.938  13.310 -25.332  1.00 94.93           N  
ATOM   1499  H   VAL A 100      18.293  12.405 -25.606  1.00 94.93           H  
ATOM   1500  CA  VAL A 100      18.741  14.082 -24.382  1.00 94.93           C  
ATOM   1501  HA  VAL A 100      18.126  14.878 -23.962  1.00 94.93           H  
ATOM   1502  C   VAL A 100      19.902  14.717 -25.141  1.00 94.93           C  
ATOM   1503  CB  VAL A 100      19.216  13.194 -23.216  1.00 94.93           C  
ATOM   1504  HB  VAL A 100      19.814  12.372 -23.610  1.00 94.93           H  
ATOM   1505  O   VAL A 100      20.547  14.069 -25.976  1.00 94.93           O  
ATOM   1506  CG1 VAL A 100      20.053  13.960 -22.188  1.00 94.93           C  
ATOM   1507 HG11 VAL A 100      21.009  14.257 -22.620  1.00 94.93           H  
ATOM   1508 HG12 VAL A 100      20.264  13.323 -21.329  1.00 94.93           H  
ATOM   1509 HG13 VAL A 100      19.518  14.845 -21.845  1.00 94.93           H  
ATOM   1510  CG2 VAL A 100      18.015  12.607 -22.469  1.00 94.93           C  
ATOM   1511 HG21 VAL A 100      17.412  11.994 -23.138  1.00 94.93           H  
ATOM   1512 HG22 VAL A 100      18.359  11.984 -21.643  1.00 94.93           H  
ATOM   1513 HG23 VAL A 100      17.395  13.409 -22.068  1.00 94.93           H  
ATOM   1514  N   ARG A 101      20.153  15.999 -24.875  1.00 95.13           N  
ATOM   1515  H   ARG A 101      19.580  16.455 -24.180  1.00 95.13           H  
ATOM   1516  CA  ARG A 101      21.287  16.743 -25.438  1.00 95.13           C  
ATOM   1517  HA  ARG A 101      21.229  16.674 -26.524  1.00 95.13           H  
ATOM   1518  C   ARG A 101      22.636  16.136 -25.010  1.00 95.13           C  
ATOM   1519  CB  ARG A 101      21.162  18.226 -25.046  1.00 95.13           C  
ATOM   1520  HB2 ARG A 101      20.215  18.610 -25.426  1.00 95.13           H  
ATOM   1521  HB3 ARG A 101      21.958  18.794 -25.527  1.00 95.13           H  
ATOM   1522  O   ARG A 101      22.667  15.336 -24.077  1.00 95.13           O  
ATOM   1523  CG  ARG A 101      21.226  18.482 -23.533  1.00 95.13           C  
ATOM   1524  HG2 ARG A 101      20.347  18.058 -23.049  1.00 95.13           H  
ATOM   1525  HG3 ARG A 101      22.120  18.025 -23.109  1.00 95.13           H  
ATOM   1526  CD  ARG A 101      21.265  19.993 -23.287  1.00 95.13           C  
ATOM   1527  HD2 ARG A 101      22.177  20.409 -23.716  1.00 95.13           H  
ATOM   1528  HD3 ARG A 101      20.415  20.459 -23.786  1.00 95.13           H  
ATOM   1529  NE  ARG A 101      21.204  20.311 -21.856  1.00 95.13           N  
ATOM   1530  HE  ARG A 101      20.335  20.685 -21.502  1.00 95.13           H  
ATOM   1531  NH1 ARG A 101      23.404  19.860 -21.279  1.00 95.13           N  
ATOM   1532 HH11 ARG A 101      24.068  19.845 -20.519  1.00 95.13           H  
ATOM   1533 HH12 ARG A 101      23.652  19.418 -22.152  1.00 95.13           H  
ATOM   1534  NH2 ARG A 101      21.991  20.693 -19.785  1.00 95.13           N  
ATOM   1535 HH21 ARG A 101      21.116  21.081 -19.463  1.00 95.13           H  
ATOM   1536 HH22 ARG A 101      22.783  20.641 -19.161  1.00 95.13           H  
ATOM   1537  CZ  ARG A 101      22.203  20.283 -20.995  1.00 95.13           C  
ATOM   1538  N   PRO A 102      23.753  16.491 -25.669  1.00 95.35           N  
ATOM   1539  CA  PRO A 102      25.083  16.194 -25.146  1.00 95.35           C  
ATOM   1540  HA  PRO A 102      25.268  15.125 -25.246  1.00 95.35           H  
ATOM   1541  C   PRO A 102      25.213  16.610 -23.675  1.00 95.35           C  
ATOM   1542  CB  PRO A 102      26.043  16.989 -26.041  1.00 95.35           C  
ATOM   1543  HB2 PRO A 102      27.024  16.523 -26.138  1.00 95.35           H  
ATOM   1544  HB3 PRO A 102      26.158  18.004 -25.661  1.00 95.35           H  
ATOM   1545  O   PRO A 102      24.795  17.715 -23.319  1.00 95.35           O  
ATOM   1546  CG  PRO A 102      25.300  17.040 -27.372  1.00 95.35           C  
ATOM   1547  HG2 PRO A 102      25.403  16.088 -27.893  1.00 95.35           H  
ATOM   1548  HG3 PRO A 102      25.643  17.865 -27.997  1.00 95.35           H  
ATOM   1549  CD  PRO A 102      23.858  17.237 -26.915  1.00 95.35           C  
ATOM   1550  HD2 PRO A 102      23.688  18.297 -26.728  1.00 95.35           H  
ATOM   1551  HD3 PRO A 102      23.164  16.867 -27.670  1.00 95.35           H  
ATOM   1552  N   LEU A 103      25.775  15.727 -22.845  1.00 95.42           N  
ATOM   1553  H   LEU A 103      26.088  14.840 -23.212  1.00 95.42           H  
ATOM   1554  CA  LEU A 103      25.993  15.983 -21.419  1.00 95.42           C  
ATOM   1555  HA  LEU A 103      25.529  16.932 -21.150  1.00 95.42           H  
ATOM   1556  C   LEU A 103      27.483  16.109 -21.119  1.00 95.42           C  
ATOM   1557  CB  LEU A 103      25.360  14.881 -20.550  1.00 95.42           C  
ATOM   1558  HB2 LEU A 103      25.575  15.107 -19.506  1.00 95.42           H  
ATOM   1559  HB3 LEU A 103      25.843  13.933 -20.788  1.00 95.42           H  
ATOM   1560  O   LEU A 103      28.266  15.255 -21.542  1.00 95.42           O  
ATOM   1561  CG  LEU A 103      23.842  14.704 -20.702  1.00 95.42           C  
ATOM   1562  HG  LEU A 103      23.621  14.370 -21.715  1.00 95.42           H  
ATOM   1563  CD1 LEU A 103      23.352  13.627 -19.731  1.00 95.42           C  
ATOM   1564 HD11 LEU A 103      22.278  13.480 -19.844  1.00 95.42           H  
ATOM   1565 HD12 LEU A 103      23.553  13.932 -18.704  1.00 95.42           H  
ATOM   1566 HD13 LEU A 103      23.863  12.685 -19.929  1.00 95.42           H  
ATOM   1567  CD2 LEU A 103      23.065  15.985 -20.422  1.00 95.42           C  
ATOM   1568 HD21 LEU A 103      23.336  16.761 -21.138  1.00 95.42           H  
ATOM   1569 HD22 LEU A 103      23.275  16.337 -19.412  1.00 95.42           H  
ATOM   1570 HD23 LEU A 103      22.001  15.774 -20.533  1.00 95.42           H  
ATOM   1571  N   GLY A 104      27.874  17.142 -20.378  1.00 95.57           N  
ATOM   1572  H   GLY A 104      27.156  17.772 -20.050  1.00 95.57           H  
ATOM   1573  CA  GLY A 104      29.215  17.287 -19.814  1.00 95.57           C  
ATOM   1574  HA2 GLY A 104      29.950  17.149 -20.607  1.00 95.57           H  
ATOM   1575  HA3 GLY A 104      29.329  18.293 -19.409  1.00 95.57           H  
ATOM   1576  C   GLY A 104      29.501  16.281 -18.688  1.00 95.57           C  
ATOM   1577  O   GLY A 104      28.596  15.564 -18.256  1.00 95.57           O  
ATOM   1578  N   PRO A 105      30.758  16.169 -18.224  1.00 95.72           N  
ATOM   1579  CA  PRO A 105      31.117  15.333 -17.075  1.00 95.72           C  
ATOM   1580  HA  PRO A 105      30.962  14.286 -17.336  1.00 95.72           H  
ATOM   1581  C   PRO A 105      30.300  15.682 -15.823  1.00 95.72           C  
ATOM   1582  CB  PRO A 105      32.611  15.595 -16.845  1.00 95.72           C  
ATOM   1583  HB2 PRO A 105      32.749  16.432 -16.160  1.00 95.72           H  
ATOM   1584  HB3 PRO A 105      33.134  14.717 -16.463  1.00 95.72           H  
ATOM   1585  O   PRO A 105      30.214  16.849 -15.456  1.00 95.72           O  
ATOM   1586  CG  PRO A 105      33.110  16.004 -18.228  1.00 95.72           C  
ATOM   1587  HG2 PRO A 105      33.244  15.117 -18.847  1.00 95.72           H  
ATOM   1588  HG3 PRO A 105      34.027  16.592 -18.177  1.00 95.72           H  
ATOM   1589  CD  PRO A 105      31.941  16.816 -18.772  1.00 95.72           C  
ATOM   1590  HD2 PRO A 105      31.953  16.800 -19.862  1.00 95.72           H  
ATOM   1591  HD3 PRO A 105      31.996  17.841 -18.406  1.00 95.72           H  
ATOM   1592  N   GLY A 106      29.694  14.685 -15.171  1.00 94.96           N  
ATOM   1593  H   GLY A 106      29.741  13.751 -15.552  1.00 94.96           H  
ATOM   1594  CA  GLY A 106      28.877  14.866 -13.961  1.00 94.96           C  
ATOM   1595  HA2 GLY A 106      29.410  15.516 -13.268  1.00 94.96           H  
ATOM   1596  HA3 GLY A 106      28.736  13.896 -13.483  1.00 94.96           H  
ATOM   1597  C   GLY A 106      27.490  15.478 -14.195  1.00 94.96           C  
ATOM   1598  O   GLY A 106      26.665  15.505 -13.283  1.00 94.96           O  
ATOM   1599  N   GLU A 107      27.198  15.934 -15.412  1.00 97.29           N  
ATOM   1600  H   GLU A 107      27.901  15.881 -16.135  1.00 97.29           H  
ATOM   1601  CA  GLU A 107      25.927  16.571 -15.731  1.00 97.29           C  
ATOM   1602  HA  GLU A 107      25.722  17.305 -14.952  1.00 97.29           H  
ATOM   1603  C   GLU A 107      24.774  15.558 -15.747  1.00 97.29           C  
ATOM   1604  CB  GLU A 107      26.054  17.324 -17.058  1.00 97.29           C  
ATOM   1605  HB2 GLU A 107      26.170  16.604 -17.868  1.00 97.29           H  
ATOM   1606  HB3 GLU A 107      26.937  17.960 -17.022  1.00 97.29           H  
ATOM   1607  O   GLU A 107      24.928  14.408 -16.175  1.00 97.29           O  
ATOM   1608  CG  GLU A 107      24.828  18.199 -17.323  1.00 97.29           C  
ATOM   1609  HG2 GLU A 107      23.947  17.568 -17.442  1.00 97.29           H  
ATOM   1610  HG3 GLU A 107      24.668  18.851 -16.465  1.00 97.29           H  
ATOM   1611  CD  GLU A 107      24.981  19.040 -18.586  1.00 97.29           C  
ATOM   1612  OE1 GLU A 107      24.295  20.074 -18.680  1.00 97.29           O  
ATOM   1613  OE2 GLU A 107      25.675  18.636 -19.542  1.00 97.29           O  
ATOM   1614  N   SER A 108      23.600  16.010 -15.301  1.00 97.00           N  
ATOM   1615  H   SER A 108      23.529  16.980 -15.027  1.00 97.00           H  
ATOM   1616  CA  SER A 108      22.359  15.239 -15.324  1.00 97.00           C  
ATOM   1617  HA  SER A 108      22.530  14.324 -15.890  1.00 97.00           H  
ATOM   1618  C   SER A 108      21.235  16.007 -16.011  1.00 97.00           C  
ATOM   1619  CB  SER A 108      21.936  14.842 -13.909  1.00 97.00           C  
ATOM   1620  HB2 SER A 108      21.007  14.275 -13.958  1.00 97.00           H  
ATOM   1621  HB3 SER A 108      21.775  15.736 -13.306  1.00 97.00           H  
ATOM   1622  O   SER A 108      21.132  17.223 -15.879  1.00 97.00           O  
ATOM   1623  OG  SER A 108      22.937  14.040 -13.312  1.00 97.00           O  
ATOM   1624  HG  SER A 108      23.712  14.589 -13.177  1.00 97.00           H  
ATOM   1625  N   VAL A 109      20.363  15.285 -16.711  1.00 97.14           N  
ATOM   1626  H   VAL A 109      20.533  14.293 -16.792  1.00 97.14           H  
ATOM   1627  CA  VAL A 109      19.112  15.810 -17.272  1.00 97.14           C  
ATOM   1628  HA  VAL A 109      18.946  16.818 -16.890  1.00 97.14           H  
ATOM   1629  C   VAL A 109      17.950  14.954 -16.794  1.00 97.14           C  
ATOM   1630  CB  VAL A 109      19.179  15.904 -18.810  1.00 97.14           C  
ATOM   1631  HB  VAL A 109      19.626  14.993 -19.208  1.00 97.14           H  
ATOM   1632  O   VAL A 109      18.024  13.723 -16.809  1.00 97.14           O  
ATOM   1633  CG1 VAL A 109      17.811  16.101 -19.480  1.00 97.14           C  
ATOM   1634 HG11 VAL A 109      17.300  16.964 -19.054  1.00 97.14           H  
ATOM   1635 HG12 VAL A 109      17.936  16.259 -20.551  1.00 97.14           H  
ATOM   1636 HG13 VAL A 109      17.191  15.216 -19.342  1.00 97.14           H  
ATOM   1637  CG2 VAL A 109      20.043  17.105 -19.213  1.00 97.14           C  
ATOM   1638 HG21 VAL A 109      21.031  17.025 -18.760  1.00 97.14           H  
ATOM   1639 HG22 VAL A 109      19.584  18.028 -18.860  1.00 97.14           H  
ATOM   1640 HG23 VAL A 109      20.147  17.151 -20.297  1.00 97.14           H  
ATOM   1641  N   LYS A 110      16.870  15.622 -16.387  1.00 97.45           N  
ATOM   1642  H   LYS A 110      16.887  16.631 -16.432  1.00 97.45           H  
ATOM   1643  CA  LYS A 110      15.599  14.996 -16.034  1.00 97.45           C  
ATOM   1644  HA  LYS A 110      15.786  13.985 -15.672  1.00 97.45           H  
ATOM   1645  C   LYS A 110      14.695  14.905 -17.258  1.00 97.45           C  
ATOM   1646  CB  LYS A 110      14.919  15.776 -14.908  1.00 97.45           C  
ATOM   1647  HB2 LYS A 110      13.913  15.380 -14.770  1.00 97.45           H  
ATOM   1648  HB3 LYS A 110      14.834  16.826 -15.191  1.00 97.45           H  
ATOM   1649  O   LYS A 110      14.589  15.861 -18.023  1.00 97.45           O  
ATOM   1650  CG  LYS A 110      15.678  15.655 -13.579  1.00 97.45           C  
ATOM   1651  HG2 LYS A 110      15.700  14.608 -13.279  1.00 97.45           H  
ATOM   1652  HG3 LYS A 110      16.698  16.028 -13.674  1.00 97.45           H  
ATOM   1653  CD  LYS A 110      14.929  16.476 -12.529  1.00 97.45           C  
ATOM   1654  HD2 LYS A 110      13.864  16.271 -12.642  1.00 97.45           H  
ATOM   1655  HD3 LYS A 110      15.078  17.541 -12.708  1.00 97.45           H  
ATOM   1656  CE  LYS A 110      15.353  16.125 -11.104  1.00 97.45           C  
ATOM   1657  HE2 LYS A 110      15.680  15.085 -11.085  1.00 97.45           H  
ATOM   1658  HE3 LYS A 110      16.181  16.763 -10.793  1.00 97.45           H  
ATOM   1659  NZ  LYS A 110      14.180  16.277 -10.211  1.00 97.45           N  
ATOM   1660  HZ1 LYS A 110      13.437  15.686 -10.556  1.00 97.45           H  
ATOM   1661  HZ2 LYS A 110      13.798  17.211 -10.240  1.00 97.45           H  
ATOM   1662  HZ3 LYS A 110      14.367  15.998  -9.259  1.00 97.45           H  
ATOM   1663  N   VAL A 111      14.047  13.761 -17.439  1.00 97.37           N  
ATOM   1664  H   VAL A 111      14.226  13.015 -16.783  1.00 97.37           H  
ATOM   1665  CA  VAL A 111      13.078  13.522 -18.512  1.00 97.37           C  
ATOM   1666  HA  VAL A 111      12.874  14.458 -19.031  1.00 97.37           H  
ATOM   1667  C   VAL A 111      11.790  12.997 -17.885  1.00 97.37           C  
ATOM   1668  CB  VAL A 111      13.627  12.539 -19.566  1.00 97.37           C  
ATOM   1669  HB  VAL A 111      13.822  11.570 -19.107  1.00 97.37           H  
ATOM   1670  O   VAL A 111      11.808  11.881 -17.363  1.00 97.37           O  
ATOM   1671  CG1 VAL A 111      12.621  12.337 -20.704  1.00 97.37           C  
ATOM   1672 HG11 VAL A 111      13.049  11.694 -21.474  1.00 97.37           H  
ATOM   1673 HG12 VAL A 111      12.361  13.303 -21.137  1.00 97.37           H  
ATOM   1674 HG13 VAL A 111      11.720  11.855 -20.325  1.00 97.37           H  
ATOM   1675  CG2 VAL A 111      14.944  13.043 -20.175  1.00 97.37           C  
ATOM   1676 HG21 VAL A 111      15.265  12.369 -20.970  1.00 97.37           H  
ATOM   1677 HG22 VAL A 111      15.720  13.066 -19.410  1.00 97.37           H  
ATOM   1678 HG23 VAL A 111      14.806  14.045 -20.580  1.00 97.37           H  
ATOM   1679  N   PRO A 112      10.678  13.752 -17.930  1.00 97.76           N  
ATOM   1680  CA  PRO A 112       9.387  13.256 -17.466  1.00 97.76           C  
ATOM   1681  HA  PRO A 112       9.446  13.074 -16.393  1.00 97.76           H  
ATOM   1682  C   PRO A 112       8.996  11.966 -18.191  1.00 97.76           C  
ATOM   1683  CB  PRO A 112       8.386  14.385 -17.727  1.00 97.76           C  
ATOM   1684  HB2 PRO A 112       7.615  14.424 -16.956  1.00 97.76           H  
ATOM   1685  HB3 PRO A 112       7.934  14.270 -18.712  1.00 97.76           H  
ATOM   1686  O   PRO A 112       9.228  11.830 -19.395  1.00 97.76           O  
ATOM   1687  CG  PRO A 112       9.260  15.639 -17.717  1.00 97.76           C  
ATOM   1688  HG2 PRO A 112       9.435  15.954 -16.688  1.00 97.76           H  
ATOM   1689  HG3 PRO A 112       8.818  16.448 -18.298  1.00 97.76           H  
ATOM   1690  CD  PRO A 112      10.569  15.147 -18.330  1.00 97.76           C  
ATOM   1691  HD2 PRO A 112      10.520  15.214 -19.417  1.00 97.76           H  
ATOM   1692  HD3 PRO A 112      11.400  15.741 -17.949  1.00 97.76           H  
ATOM   1693  N   ILE A 113       8.404  11.023 -17.468  1.00 97.07           N  
ATOM   1694  H   ILE A 113       8.246  11.203 -16.487  1.00 97.07           H  
ATOM   1695  CA  ILE A 113       7.883   9.763 -18.001  1.00 97.07           C  
ATOM   1696  HA  ILE A 113       7.812   9.846 -19.086  1.00 97.07           H  
ATOM   1697  C   ILE A 113       6.466   9.556 -17.473  1.00 97.07           C  
ATOM   1698  CB  ILE A 113       8.838   8.580 -17.689  1.00 97.07           C  
ATOM   1699  HB  ILE A 113       9.757   8.762 -18.247  1.00 97.07           H  
ATOM   1700  O   ILE A 113       6.234   9.715 -16.276  1.00 97.07           O  
ATOM   1701  CG1 ILE A 113       8.247   7.244 -18.198  1.00 97.07           C  
ATOM   1702 HG12 ILE A 113       7.375   6.982 -17.599  1.00 97.07           H  
ATOM   1703 HG13 ILE A 113       7.922   7.375 -19.230  1.00 97.07           H  
ATOM   1704  CG2 ILE A 113       9.229   8.495 -16.199  1.00 97.07           C  
ATOM   1705 HG21 ILE A 113       8.344   8.380 -15.574  1.00 97.07           H  
ATOM   1706 HG22 ILE A 113       9.750   9.407 -15.908  1.00 97.07           H  
ATOM   1707 HG23 ILE A 113       9.914   7.667 -16.015  1.00 97.07           H  
ATOM   1708  CD1 ILE A 113       9.226   6.062 -18.160  1.00 97.07           C  
ATOM   1709 HD11 ILE A 113      10.118   6.297 -18.741  1.00 97.07           H  
ATOM   1710 HD12 ILE A 113       8.743   5.183 -18.588  1.00 97.07           H  
ATOM   1711 HD13 ILE A 113       9.508   5.821 -17.136  1.00 97.07           H  
ATOM   1712  N   SER A 114       5.542   9.160 -18.346  1.00 97.23           N  
ATOM   1713  H   SER A 114       5.784   9.098 -19.325  1.00 97.23           H  
ATOM   1714  CA  SER A 114       4.216   8.679 -17.944  1.00 97.23           C  
ATOM   1715  HA  SER A 114       4.216   8.520 -16.866  1.00 97.23           H  
ATOM   1716  C   SER A 114       3.915   7.342 -18.603  1.00 97.23           C  
ATOM   1717  CB  SER A 114       3.100   9.682 -18.247  1.00 97.23           C  
ATOM   1718  HB2 SER A 114       2.150   9.279 -17.895  1.00 97.23           H  
ATOM   1719  HB3 SER A 114       3.025   9.832 -19.324  1.00 97.23           H  
ATOM   1720  O   SER A 114       4.299   7.106 -19.748  1.00 97.23           O  
ATOM   1721  OG  SER A 114       3.340  10.919 -17.609  1.00 97.23           O  
ATOM   1722  HG  SER A 114       3.138  10.825 -16.675  1.00 97.23           H  
ATOM   1723  N   VAL A 115       3.239   6.459 -17.874  1.00 97.79           N  
ATOM   1724  H   VAL A 115       2.957   6.731 -16.943  1.00 97.79           H  
ATOM   1725  CA  VAL A 115       2.886   5.105 -18.314  1.00 97.79           C  
ATOM   1726  HA  VAL A 115       2.952   5.043 -19.401  1.00 97.79           H  
ATOM   1727  C   VAL A 115       1.453   4.819 -17.900  1.00 97.79           C  
ATOM   1728  CB  VAL A 115       3.832   4.054 -17.704  1.00 97.79           C  
ATOM   1729  HB  VAL A 115       3.724   4.057 -16.619  1.00 97.79           H  
ATOM   1730  O   VAL A 115       1.112   5.025 -16.737  1.00 97.79           O  
ATOM   1731  CG1 VAL A 115       3.492   2.649 -18.216  1.00 97.79           C  
ATOM   1732 HG11 VAL A 115       2.516   2.352 -17.833  1.00 97.79           H  
ATOM   1733 HG12 VAL A 115       4.226   1.928 -17.857  1.00 97.79           H  
ATOM   1734 HG13 VAL A 115       3.473   2.638 -19.306  1.00 97.79           H  
ATOM   1735  CG2 VAL A 115       5.298   4.364 -18.030  1.00 97.79           C  
ATOM   1736 HG21 VAL A 115       5.941   3.603 -17.588  1.00 97.79           H  
ATOM   1737 HG22 VAL A 115       5.583   5.317 -17.586  1.00 97.79           H  
ATOM   1738 HG23 VAL A 115       5.447   4.406 -19.109  1.00 97.79           H  
ATOM   1739  N   SER A 116       0.634   4.325 -18.826  1.00 97.50           N  
ATOM   1740  H   SER A 116       0.996   4.150 -19.753  1.00 97.50           H  
ATOM   1741  CA  SER A 116      -0.771   3.994 -18.575  1.00 97.50           C  
ATOM   1742  HA  SER A 116      -1.002   4.197 -17.529  1.00 97.50           H  
ATOM   1743  C   SER A 116      -1.046   2.517 -18.824  1.00 97.50           C  
ATOM   1744  CB  SER A 116      -1.733   4.840 -19.412  1.00 97.50           C  
ATOM   1745  HB2 SER A 116      -2.725   4.785 -18.963  1.00 97.50           H  
ATOM   1746  HB3 SER A 116      -1.794   4.421 -20.417  1.00 97.50           H  
ATOM   1747  O   SER A 116      -0.692   1.982 -19.880  1.00 97.50           O  
ATOM   1748  OG  SER A 116      -1.323   6.195 -19.490  1.00 97.50           O  
ATOM   1749  HG  SER A 116      -0.948   6.312 -20.366  1.00 97.50           H  
ATOM   1750  N   ALA A 117      -1.704   1.883 -17.855  1.00 96.35           N  
ATOM   1751  H   ALA A 117      -2.007   2.421 -17.055  1.00 96.35           H  
ATOM   1752  CA  ALA A 117      -2.205   0.520 -17.950  1.00 96.35           C  
ATOM   1753  HA  ALA A 117      -1.534  -0.062 -18.583  1.00 96.35           H  
ATOM   1754  C   ALA A 117      -3.621   0.509 -18.545  1.00 96.35           C  
ATOM   1755  CB  ALA A 117      -2.227  -0.108 -16.554  1.00 96.35           C  
ATOM   1756  HB1 ALA A 117      -2.827   0.504 -15.880  1.00 96.35           H  
ATOM   1757  HB2 ALA A 117      -2.673  -1.100 -16.617  1.00 96.35           H  
ATOM   1758  HB3 ALA A 117      -1.218  -0.198 -16.153  1.00 96.35           H  
ATOM   1759  O   ALA A 117      -4.431   1.362 -18.174  1.00 96.35           O  
ATOM   1760  N   PRO A 118      -3.973  -0.465 -19.400  1.00 95.74           N  
ATOM   1761  CA  PRO A 118      -5.354  -0.628 -19.843  1.00 95.74           C  
ATOM   1762  HA  PRO A 118      -5.738   0.320 -20.218  1.00 95.74           H  
ATOM   1763  C   PRO A 118      -6.253  -1.092 -18.682  1.00 95.74           C  
ATOM   1764  CB  PRO A 118      -5.282  -1.626 -21.001  1.00 95.74           C  
ATOM   1765  HB2 PRO A 118      -6.178  -2.241 -21.073  1.00 95.74           H  
ATOM   1766  HB3 PRO A 118      -5.127  -1.079 -21.932  1.00 95.74           H  
ATOM   1767  O   PRO A 118      -5.781  -1.724 -17.740  1.00 95.74           O  
ATOM   1768  CG  PRO A 118      -4.040  -2.465 -20.703  1.00 95.74           C  
ATOM   1769  HG2 PRO A 118      -3.571  -2.821 -21.619  1.00 95.74           H  
ATOM   1770  HG3 PRO A 118      -4.331  -3.309 -20.078  1.00 95.74           H  
ATOM   1771  CD  PRO A 118      -3.118  -1.516 -19.936  1.00 95.74           C  
ATOM   1772  HD2 PRO A 118      -2.394  -1.076 -20.622  1.00 95.74           H  
ATOM   1773  HD3 PRO A 118      -2.606  -2.053 -19.137  1.00 95.74           H  
ATOM   1774  N   GLU A 119      -7.554  -0.801 -18.730  1.00 90.08           N  
ATOM   1775  H   GLU A 119      -7.901  -0.232 -19.490  1.00 90.08           H  
ATOM   1776  CA  GLU A 119      -8.514  -1.133 -17.653  1.00 90.08           C  
ATOM   1777  HA  GLU A 119      -8.225  -0.645 -16.722  1.00 90.08           H  
ATOM   1778  C   GLU A 119      -8.611  -2.634 -17.344  1.00 90.08           C  
ATOM   1779  CB  GLU A 119      -9.907  -0.621 -18.034  1.00 90.08           C  
ATOM   1780  HB2 GLU A 119     -10.631  -1.033 -17.332  1.00 90.08           H  
ATOM   1781  HB3 GLU A 119     -10.152  -0.973 -19.036  1.00 90.08           H  
ATOM   1782  O   GLU A 119      -8.773  -3.025 -16.191  1.00 90.08           O  
ATOM   1783  CG  GLU A 119     -10.000   0.910 -17.979  1.00 90.08           C  
ATOM   1784  HG2 GLU A 119      -9.760   1.232 -16.966  1.00 90.08           H  
ATOM   1785  HG3 GLU A 119      -9.262   1.336 -18.659  1.00 90.08           H  
ATOM   1786  CD  GLU A 119     -11.395   1.434 -18.351  1.00 90.08           C  
ATOM   1787  OE1 GLU A 119     -11.570   2.667 -18.256  1.00 90.08           O  
ATOM   1788  OE2 GLU A 119     -12.249   0.607 -18.740  1.00 90.08           O  
ATOM   1789  N   GLY A 120      -8.477  -3.484 -18.364  1.00 88.46           N  
ATOM   1790  H   GLY A 120      -8.380  -3.086 -19.287  1.00 88.46           H  
ATOM   1791  CA  GLY A 120      -8.587  -4.940 -18.239  1.00 88.46           C  
ATOM   1792  HA2 GLY A 120      -9.298  -5.179 -17.449  1.00 88.46           H  
ATOM   1793  HA3 GLY A 120      -8.978  -5.344 -19.173  1.00 88.46           H  
ATOM   1794  C   GLY A 120      -7.278  -5.666 -17.923  1.00 88.46           C  
ATOM   1795  O   GLY A 120      -7.229  -6.887 -18.055  1.00 88.46           O  
ATOM   1796  N   VAL A 121      -6.195  -4.958 -17.574  1.00 93.39           N  
ATOM   1797  H   VAL A 121      -6.279  -3.961 -17.436  1.00 93.39           H  
ATOM   1798  CA  VAL A 121      -4.910  -5.627 -17.329  1.00 93.39           C  
ATOM   1799  HA  VAL A 121      -4.738  -6.274 -18.189  1.00 93.39           H  
ATOM   1800  C   VAL A 121      -4.976  -6.538 -16.098  1.00 93.39           C  
ATOM   1801  CB  VAL A 121      -3.728  -4.647 -17.284  1.00 93.39           C  
ATOM   1802  HB  VAL A 121      -3.762  -4.028 -18.181  1.00 93.39           H  
ATOM   1803  O   VAL A 121      -5.486  -6.162 -15.042  1.00 93.39           O  
ATOM   1804  CG1 VAL A 121      -3.719  -3.707 -16.081  1.00 93.39           C  
ATOM   1805 HG11 VAL A 121      -2.761  -3.192 -16.011  1.00 93.39           H  
ATOM   1806 HG12 VAL A 121      -4.523  -2.979 -16.185  1.00 93.39           H  
ATOM   1807 HG13 VAL A 121      -3.897  -4.259 -15.158  1.00 93.39           H  
ATOM   1808  CG2 VAL A 121      -2.404  -5.405 -17.329  1.00 93.39           C  
ATOM   1809 HG21 VAL A 121      -2.423  -6.153 -18.122  1.00 93.39           H  
ATOM   1810 HG22 VAL A 121      -2.219  -5.889 -16.370  1.00 93.39           H  
ATOM   1811 HG23 VAL A 121      -1.599  -4.702 -17.540  1.00 93.39           H  
ATOM   1812  N   ALA A 122      -4.434  -7.749 -16.228  1.00 90.63           N  
ATOM   1813  H   ALA A 122      -4.045  -8.022 -17.119  1.00 90.63           H  
ATOM   1814  CA  ALA A 122      -4.387  -8.707 -15.132  1.00 90.63           C  
ATOM   1815  HA  ALA A 122      -5.390  -8.778 -14.712  1.00 90.63           H  
ATOM   1816  C   ALA A 122      -3.386  -8.258 -14.047  1.00 90.63           C  
ATOM   1817  CB  ALA A 122      -4.025 -10.087 -15.689  1.00 90.63           C  
ATOM   1818  HB1 ALA A 122      -4.017 -10.817 -14.880  1.00 90.63           H  
ATOM   1819  HB2 ALA A 122      -4.763 -10.392 -16.431  1.00 90.63           H  
ATOM   1820  HB3 ALA A 122      -3.038 -10.060 -16.151  1.00 90.63           H  
ATOM   1821  O   ALA A 122      -2.271  -7.852 -14.404  1.00 90.63           O  
ATOM   1822  N   PRO A 123      -3.726  -8.373 -12.747  1.00 88.88           N  
ATOM   1823  CA  PRO A 123      -2.780  -8.156 -11.655  1.00 88.88           C  
ATOM   1824  HA  PRO A 123      -2.402  -7.136 -11.735  1.00 88.88           H  
ATOM   1825  C   PRO A 123      -1.608  -9.144 -11.720  1.00 88.88           C  
ATOM   1826  CB  PRO A 123      -3.588  -8.289 -10.357  1.00 88.88           C  
ATOM   1827  HB2 PRO A 123      -3.253  -7.579  -9.602  1.00 88.88           H  
ATOM   1828  HB3 PRO A 123      -3.531  -9.306  -9.969  1.00 88.88           H  
ATOM   1829  O   PRO A 123      -1.793 -10.348 -11.560  1.00 88.88           O  
ATOM   1830  CG  PRO A 123      -5.022  -8.007 -10.798  1.00 88.88           C  
ATOM   1831  HG2 PRO A 123      -5.187  -6.930 -10.841  1.00 88.88           H  
ATOM   1832  HG3 PRO A 123      -5.751  -8.483 -10.142  1.00 88.88           H  
ATOM   1833  CD  PRO A 123      -5.062  -8.588 -12.208  1.00 88.88           C  
ATOM   1834  HD2 PRO A 123      -5.824  -8.070 -12.791  1.00 88.88           H  
ATOM   1835  HD3 PRO A 123      -5.271  -9.657 -12.167  1.00 88.88           H  
ATOM   1836  N   ALA A 124      -0.410  -8.636 -12.009  1.00 92.42           N  
ATOM   1837  H   ALA A 124      -0.333  -7.632 -12.085  1.00 92.42           H  
ATOM   1838  CA  ALA A 124       0.815  -9.410 -12.210  1.00 92.42           C  
ATOM   1839  HA  ALA A 124       0.937 -10.106 -11.380  1.00 92.42           H  
ATOM   1840  C   ALA A 124       2.038  -8.471 -12.270  1.00 92.42           C  
ATOM   1841  CB  ALA A 124       0.688 -10.200 -13.527  1.00 92.42           C  
ATOM   1842  HB1 ALA A 124       1.620 -10.713 -13.767  1.00 92.42           H  
ATOM   1843  HB2 ALA A 124      -0.103 -10.945 -13.445  1.00 92.42           H  
ATOM   1844  HB3 ALA A 124       0.449  -9.523 -14.347  1.00 92.42           H  
ATOM   1845  O   ALA A 124       1.877  -7.259 -12.462  1.00 92.42           O  
ATOM   1846  N   PRO A 125       3.271  -8.990 -12.143  1.00 95.03           N  
ATOM   1847  CA  PRO A 125       4.467  -8.238 -12.505  1.00 95.03           C  
ATOM   1848  HA  PRO A 125       4.451  -7.260 -12.023  1.00 95.03           H  
ATOM   1849  C   PRO A 125       4.569  -8.047 -14.029  1.00 95.03           C  
ATOM   1850  CB  PRO A 125       5.636  -9.045 -11.939  1.00 95.03           C  
ATOM   1851  HB2 PRO A 125       5.817  -8.743 -10.908  1.00 95.03           H  
ATOM   1852  HB3 PRO A 125       6.543  -8.930 -12.533  1.00 95.03           H  
ATOM   1853  O   PRO A 125       4.371  -8.980 -14.804  1.00 95.03           O  
ATOM   1854  CG  PRO A 125       5.116 -10.483 -11.965  1.00 95.03           C  
ATOM   1855  HG2 PRO A 125       5.608 -11.105 -11.217  1.00 95.03           H  
ATOM   1856  HG3 PRO A 125       5.252 -10.904 -12.962  1.00 95.03           H  
ATOM   1857  CD  PRO A 125       3.624 -10.325 -11.676  1.00 95.03           C  
ATOM   1858  HD2 PRO A 125       3.062 -11.106 -12.188  1.00 95.03           H  
ATOM   1859  HD3 PRO A 125       3.451 -10.385 -10.602  1.00 95.03           H  
ATOM   1860  N   TYR A 126       4.950  -6.843 -14.451  1.00 96.56           N  
ATOM   1861  H   TYR A 126       5.128  -6.145 -13.743  1.00 96.56           H  
ATOM   1862  CA  TYR A 126       5.268  -6.476 -15.832  1.00 96.56           C  
ATOM   1863  HA  TYR A 126       5.332  -7.381 -16.436  1.00 96.56           H  
ATOM   1864  C   TYR A 126       6.636  -5.786 -15.889  1.00 96.56           C  
ATOM   1865  CB  TYR A 126       4.170  -5.581 -16.437  1.00 96.56           C  
ATOM   1866  HB2 TYR A 126       4.490  -5.232 -17.419  1.00 96.56           H  
ATOM   1867  HB3 TYR A 126       4.036  -4.700 -15.810  1.00 96.56           H  
ATOM   1868  O   TYR A 126       7.256  -5.462 -14.875  1.00 96.56           O  
ATOM   1869  CG  TYR A 126       2.821  -6.246 -16.593  1.00 96.56           C  
ATOM   1870  CD1 TYR A 126       2.416  -6.788 -17.829  1.00 96.56           C  
ATOM   1871  HD1 TYR A 126       3.071  -6.738 -18.687  1.00 96.56           H  
ATOM   1872  CD2 TYR A 126       1.969  -6.328 -15.480  1.00 96.56           C  
ATOM   1873  HD2 TYR A 126       2.283  -5.919 -14.531  1.00 96.56           H  
ATOM   1874  CE1 TYR A 126       1.164  -7.427 -17.940  1.00 96.56           C  
ATOM   1875  HE1 TYR A 126       0.844  -7.866 -18.874  1.00 96.56           H  
ATOM   1876  CE2 TYR A 126       0.729  -6.977 -15.584  1.00 96.56           C  
ATOM   1877  HE2 TYR A 126       0.095  -7.068 -14.714  1.00 96.56           H  
ATOM   1878  OH  TYR A 126      -0.872  -8.172 -16.889  1.00 96.56           O  
ATOM   1879  HH  TYR A 126      -1.319  -8.151 -16.040  1.00 96.56           H  
ATOM   1880  CZ  TYR A 126       0.324  -7.534 -16.810  1.00 96.56           C  
ATOM   1881  N   THR A 127       7.153  -5.565 -17.094  1.00 95.95           N  
ATOM   1882  H   THR A 127       6.627  -5.836 -17.912  1.00 95.95           H  
ATOM   1883  CA  THR A 127       8.428  -4.868 -17.299  1.00 95.95           C  
ATOM   1884  HA  THR A 127       8.660  -4.261 -16.424  1.00 95.95           H  
ATOM   1885  C   THR A 127       8.329  -3.932 -18.491  1.00 95.95           C  
ATOM   1886  CB  THR A 127       9.566  -5.881 -17.487  1.00 95.95           C  
ATOM   1887  HB  THR A 127       9.326  -6.552 -18.312  1.00 95.95           H  
ATOM   1888  O   THR A 127       7.869  -4.331 -19.559  1.00 95.95           O  
ATOM   1889  CG2 THR A 127      10.923  -5.228 -17.746  1.00 95.95           C  
ATOM   1890 HG21 THR A 127      10.926  -4.747 -18.724  1.00 95.95           H  
ATOM   1891 HG22 THR A 127      11.133  -4.491 -16.972  1.00 95.95           H  
ATOM   1892 HG23 THR A 127      11.695  -5.998 -17.740  1.00 95.95           H  
ATOM   1893  OG1 THR A 127       9.720  -6.633 -16.307  1.00 95.95           O  
ATOM   1894  HG1 THR A 127       8.895  -6.585 -15.817  1.00 95.95           H  
ATOM   1895  N   LEU A 128       8.798  -2.696 -18.319  1.00 96.44           N  
ATOM   1896  H   LEU A 128       9.117  -2.429 -17.399  1.00 96.44           H  
ATOM   1897  CA  LEU A 128       9.029  -1.762 -19.421  1.00 96.44           C  
ATOM   1898  HA  LEU A 128       8.417  -2.067 -20.269  1.00 96.44           H  
ATOM   1899  C   LEU A 128      10.497  -1.834 -19.840  1.00 96.44           C  
ATOM   1900  CB  LEU A 128       8.635  -0.314 -19.069  1.00 96.44           C  
ATOM   1901  HB2 LEU A 128       8.451   0.226 -19.998  1.00 96.44           H  
ATOM   1902  HB3 LEU A 128       9.484   0.170 -18.586  1.00 96.44           H  
ATOM   1903  O   LEU A 128      11.390  -1.987 -19.005  1.00 96.44           O  
ATOM   1904  CG  LEU A 128       7.412  -0.166 -18.158  1.00 96.44           C  
ATOM   1905  HG  LEU A 128       7.628  -0.685 -17.224  1.00 96.44           H  
ATOM   1906  CD1 LEU A 128       7.181   1.293 -17.806  1.00 96.44           C  
ATOM   1907 HD11 LEU A 128       6.840   1.828 -18.692  1.00 96.44           H  
ATOM   1908 HD12 LEU A 128       6.419   1.353 -17.029  1.00 96.44           H  
ATOM   1909 HD13 LEU A 128       8.098   1.742 -17.423  1.00 96.44           H  
ATOM   1910  CD2 LEU A 128       6.140  -0.722 -18.802  1.00 96.44           C  
ATOM   1911 HD21 LEU A 128       6.223  -1.804 -18.901  1.00 96.44           H  
ATOM   1912 HD22 LEU A 128       5.275  -0.502 -18.176  1.00 96.44           H  
ATOM   1913 HD23 LEU A 128       5.979  -0.278 -19.785  1.00 96.44           H  
ATOM   1914  N   GLY A 129      10.761  -1.681 -21.131  1.00 95.71           N  
ATOM   1915  H   GLY A 129       9.976  -1.540 -21.750  1.00 95.71           H  
ATOM   1916  CA  GLY A 129      12.112  -1.577 -21.671  1.00 95.71           C  
ATOM   1917  HA2 GLY A 129      12.838  -2.010 -20.983  1.00 95.71           H  
ATOM   1918  HA3 GLY A 129      12.164  -2.130 -22.609  1.00 95.71           H  
ATOM   1919  C   GLY A 129      12.479  -0.126 -21.947  1.00 95.71           C  
ATOM   1920  O   GLY A 129      12.025   0.438 -22.940  1.00 95.71           O  
ATOM   1921  N   LEU A 130      13.331   0.478 -21.119  1.00 95.64           N  
ATOM   1922  H   LEU A 130      13.670  -0.031 -20.315  1.00 95.64           H  
ATOM   1923  CA  LEU A 130      13.942   1.769 -21.427  1.00 95.64           C  
ATOM   1924  HA  LEU A 130      13.223   2.379 -21.973  1.00 95.64           H  
ATOM   1925  C   LEU A 130      15.153   1.546 -22.331  1.00 95.64           C  
ATOM   1926  CB  LEU A 130      14.300   2.509 -20.129  1.00 95.64           C  
ATOM   1927  HB2 LEU A 130      13.385   2.693 -19.566  1.00 95.64           H  
ATOM   1928  HB3 LEU A 130      14.941   1.867 -19.525  1.00 95.64           H  
ATOM   1929  O   LEU A 130      16.212   1.117 -21.875  1.00 95.64           O  
ATOM   1930  CG  LEU A 130      15.024   3.848 -20.373  1.00 95.64           C  
ATOM   1931  HG  LEU A 130      15.933   3.680 -20.951  1.00 95.64           H  
ATOM   1932  CD1 LEU A 130      14.151   4.857 -21.126  1.00 95.64           C  
ATOM   1933 HD11 LEU A 130      13.952   4.504 -22.138  1.00 95.64           H  
ATOM   1934 HD12 LEU A 130      13.206   4.996 -20.600  1.00 95.64           H  
ATOM   1935 HD13 LEU A 130      14.667   5.814 -21.194  1.00 95.64           H  
ATOM   1936  CD2 LEU A 130      15.438   4.454 -19.037  1.00 95.64           C  
ATOM   1937 HD21 LEU A 130      16.102   3.770 -18.510  1.00 95.64           H  
ATOM   1938 HD22 LEU A 130      15.967   5.390 -19.216  1.00 95.64           H  
ATOM   1939 HD23 LEU A 130      14.556   4.646 -18.425  1.00 95.64           H  
ATOM   1940  N   TYR A 131      14.999   1.852 -23.613  1.00 95.17           N  
ATOM   1941  H   TYR A 131      14.112   2.232 -23.913  1.00 95.17           H  
ATOM   1942  CA  TYR A 131      16.089   1.809 -24.575  1.00 95.17           C  
ATOM   1943  HA  TYR A 131      16.830   1.087 -24.231  1.00 95.17           H  
ATOM   1944  C   TYR A 131      16.773   3.172 -24.683  1.00 95.17           C  
ATOM   1945  CB  TYR A 131      15.587   1.310 -25.928  1.00 95.17           C  
ATOM   1946  HB2 TYR A 131      15.171   0.310 -25.801  1.00 95.17           H  
ATOM   1947  HB3 TYR A 131      14.779   1.960 -26.265  1.00 95.17           H  
ATOM   1948  O   TYR A 131      16.130   4.204 -24.891  1.00 95.17           O  
ATOM   1949  CG  TYR A 131      16.676   1.251 -26.983  1.00 95.17           C  
ATOM   1950  CD1 TYR A 131      16.696   2.168 -28.050  1.00 95.17           C  
ATOM   1951  HD1 TYR A 131      15.926   2.923 -28.121  1.00 95.17           H  
ATOM   1952  CD2 TYR A 131      17.691   0.282 -26.876  1.00 95.17           C  
ATOM   1953  HD2 TYR A 131      17.686  -0.405 -26.043  1.00 95.17           H  
ATOM   1954  CE1 TYR A 131      17.708   2.095 -29.025  1.00 95.17           C  
ATOM   1955  HE1 TYR A 131      17.712   2.781 -29.860  1.00 95.17           H  
ATOM   1956  CE2 TYR A 131      18.707   0.204 -27.845  1.00 95.17           C  
ATOM   1957  HE2 TYR A 131      19.471  -0.554 -27.750  1.00 95.17           H  
ATOM   1958  OH  TYR A 131      19.691   1.044 -29.870  1.00 95.17           O  
ATOM   1959  HH  TYR A 131      20.243   0.273 -29.721  1.00 95.17           H  
ATOM   1960  CZ  TYR A 131      18.714   1.111 -28.925  1.00 95.17           C  
ATOM   1961  N   GLN A 132      18.097   3.161 -24.576  1.00 94.47           N  
ATOM   1962  H   GLN A 132      18.545   2.276 -24.385  1.00 94.47           H  
ATOM   1963  CA  GLN A 132      18.952   4.335 -24.660  1.00 94.47           C  
ATOM   1964  HA  GLN A 132      18.350   5.205 -24.925  1.00 94.47           H  
ATOM   1965  C   GLN A 132      19.999   4.113 -25.739  1.00 94.47           C  
ATOM   1966  CB  GLN A 132      19.627   4.617 -23.313  1.00 94.47           C  
ATOM   1967  HB2 GLN A 132      20.139   5.578 -23.375  1.00 94.47           H  
ATOM   1968  HB3 GLN A 132      20.369   3.846 -23.108  1.00 94.47           H  
ATOM   1969  O   GLN A 132      20.697   3.102 -25.735  1.00 94.47           O  
ATOM   1970  CG  GLN A 132      18.626   4.647 -22.154  1.00 94.47           C  
ATOM   1971  HG2 GLN A 132      17.808   5.331 -22.380  1.00 94.47           H  
ATOM   1972  HG3 GLN A 132      18.204   3.653 -22.008  1.00 94.47           H  
ATOM   1973  CD  GLN A 132      19.295   5.057 -20.859  1.00 94.47           C  
ATOM   1974  NE2 GLN A 132      19.500   6.336 -20.645  1.00 94.47           N  
ATOM   1975 HE21 GLN A 132      19.143   7.036 -21.281  1.00 94.47           H  
ATOM   1976 HE22 GLN A 132      19.807   6.559 -19.709  1.00 94.47           H  
ATOM   1977  OE1 GLN A 132      19.636   4.230 -20.031  1.00 94.47           O  
ATOM   1978  N   ARG A 133      20.138   5.068 -26.659  1.00 94.41           N  
ATOM   1979  H   ARG A 133      19.506   5.854 -26.610  1.00 94.41           H  
ATOM   1980  CA  ARG A 133      21.148   5.014 -27.719  1.00 94.41           C  
ATOM   1981  HA  ARG A 133      21.797   4.160 -27.528  1.00 94.41           H  
ATOM   1982  C   ARG A 133      22.025   6.255 -27.701  1.00 94.41           C  
ATOM   1983  CB  ARG A 133      20.469   4.771 -29.070  1.00 94.41           C  
ATOM   1984  HB2 ARG A 133      19.791   3.923 -28.970  1.00 94.41           H  
ATOM   1985  HB3 ARG A 133      19.889   5.649 -29.351  1.00 94.41           H  
ATOM   1986  O   ARG A 133      21.582   7.329 -28.112  1.00 94.41           O  
ATOM   1987  CG  ARG A 133      21.503   4.443 -30.158  1.00 94.41           C  
ATOM   1988  HG2 ARG A 133      22.208   5.266 -30.273  1.00 94.41           H  
ATOM   1989  HG3 ARG A 133      22.057   3.553 -29.858  1.00 94.41           H  
ATOM   1990  CD  ARG A 133      20.827   4.159 -31.502  1.00 94.41           C  
ATOM   1991  HD2 ARG A 133      21.583   3.761 -32.179  1.00 94.41           H  
ATOM   1992  HD3 ARG A 133      20.063   3.396 -31.354  1.00 94.41           H  
ATOM   1993  NE  ARG A 133      20.236   5.375 -32.096  1.00 94.41           N  
ATOM   1994  HE  ARG A 133      20.423   6.240 -31.609  1.00 94.41           H  
ATOM   1995  NH1 ARG A 133      19.298   4.355 -33.926  1.00 94.41           N  
ATOM   1996 HH11 ARG A 133      18.848   4.394 -34.830  1.00 94.41           H  
ATOM   1997 HH12 ARG A 133      19.580   3.459 -33.557  1.00 94.41           H  
ATOM   1998  NH2 ARG A 133      19.182   6.574 -33.724  1.00 94.41           N  
ATOM   1999 HH21 ARG A 133      19.471   7.428 -33.269  1.00 94.41           H  
ATOM   2000 HH22 ARG A 133      18.775   6.596 -34.648  1.00 94.41           H  
ATOM   2001  CZ  ARG A 133      19.574   5.428 -33.239  1.00 94.41           C  
ATOM   2002  N   THR A 134      23.279   6.084 -27.296  1.00 91.33           N  
ATOM   2003  H   THR A 134      23.548   5.151 -27.019  1.00 91.33           H  
ATOM   2004  CA  THR A 134      24.299   7.139 -27.223  1.00 91.33           C  
ATOM   2005  HA  THR A 134      23.842   8.105 -27.437  1.00 91.33           H  
ATOM   2006  C   THR A 134      25.376   6.873 -28.273  1.00 91.33           C  
ATOM   2007  CB  THR A 134      24.899   7.229 -25.812  1.00 91.33           C  
ATOM   2008  HB  THR A 134      25.441   6.309 -25.590  1.00 91.33           H  
ATOM   2009  O   THR A 134      26.267   6.034 -28.110  1.00 91.33           O  
ATOM   2010  CG2 THR A 134      25.850   8.416 -25.665  1.00 91.33           C  
ATOM   2011 HG21 THR A 134      26.742   8.243 -26.267  1.00 91.33           H  
ATOM   2012 HG22 THR A 134      25.365   9.338 -25.983  1.00 91.33           H  
ATOM   2013 HG23 THR A 134      26.149   8.511 -24.621  1.00 91.33           H  
ATOM   2014  OG1 THR A 134      23.883   7.373 -24.856  1.00 91.33           O  
ATOM   2015  HG1 THR A 134      23.546   8.272 -24.885  1.00 91.33           H  
ATOM   2016  N   GLY A 135      25.297   7.581 -29.401  1.00 87.71           N  
ATOM   2017  H   GLY A 135      24.542   8.245 -29.495  1.00 87.71           H  
ATOM   2018  CA  GLY A 135      26.139   7.293 -30.565  1.00 87.71           C  
ATOM   2019  HA2 GLY A 135      25.929   8.018 -31.352  1.00 87.71           H  
ATOM   2020  HA3 GLY A 135      27.187   7.383 -30.282  1.00 87.71           H  
ATOM   2021  C   GLY A 135      25.874   5.887 -31.124  1.00 87.71           C  
ATOM   2022  O   GLY A 135      24.752   5.586 -31.521  1.00 87.71           O  
ATOM   2023  N   ARG A 136      26.910   5.035 -31.166  1.00 86.92           N  
ATOM   2024  H   ARG A 136      27.783   5.341 -30.761  1.00 86.92           H  
ATOM   2025  CA  ARG A 136      26.825   3.638 -31.646  1.00 86.92           C  
ATOM   2026  HA  ARG A 136      26.019   3.557 -32.377  1.00 86.92           H  
ATOM   2027  C   ARG A 136      26.464   2.622 -30.558  1.00 86.92           C  
ATOM   2028  CB  ARG A 136      28.140   3.214 -32.325  1.00 86.92           C  
ATOM   2029  HB2 ARG A 136      28.966   3.343 -31.626  1.00 86.92           H  
ATOM   2030  HB3 ARG A 136      28.078   2.155 -32.577  1.00 86.92           H  
ATOM   2031  O   ARG A 136      26.294   1.449 -30.873  1.00 86.92           O  
ATOM   2032  CG  ARG A 136      28.435   3.983 -33.619  1.00 86.92           C  
ATOM   2033  HG2 ARG A 136      28.606   5.035 -33.392  1.00 86.92           H  
ATOM   2034  HG3 ARG A 136      27.584   3.895 -34.294  1.00 86.92           H  
ATOM   2035  CD  ARG A 136      29.680   3.398 -34.299  1.00 86.92           C  
ATOM   2036  HD2 ARG A 136      30.512   3.438 -33.597  1.00 86.92           H  
ATOM   2037  HD3 ARG A 136      29.490   2.354 -34.548  1.00 86.92           H  
ATOM   2038  NE  ARG A 136      30.030   4.138 -35.528  1.00 86.92           N  
ATOM   2039  HE  ARG A 136      29.327   4.751 -35.915  1.00 86.92           H  
ATOM   2040  NH1 ARG A 136      32.125   3.240 -35.827  1.00 86.92           N  
ATOM   2041 HH11 ARG A 136      32.986   3.187 -36.353  1.00 86.92           H  
ATOM   2042 HH12 ARG A 136      31.970   2.605 -35.057  1.00 86.92           H  
ATOM   2043  NH2 ARG A 136      31.367   4.765 -37.266  1.00 86.92           N  
ATOM   2044 HH21 ARG A 136      30.644   5.366 -37.636  1.00 86.92           H  
ATOM   2045 HH22 ARG A 136      32.232   4.679 -37.781  1.00 86.92           H  
ATOM   2046  CZ  ARG A 136      31.168   4.045 -36.198  1.00 86.92           C  
ATOM   2047  N   MET A 137      26.391   3.051 -29.301  1.00 86.54           N  
ATOM   2048  H   MET A 137      26.445   4.042 -29.110  1.00 86.54           H  
ATOM   2049  CA  MET A 137      26.060   2.171 -28.183  1.00 86.54           C  
ATOM   2050  HA  MET A 137      26.318   1.142 -28.431  1.00 86.54           H  
ATOM   2051  C   MET A 137      24.566   2.235 -27.910  1.00 86.54           C  
ATOM   2052  CB  MET A 137      26.850   2.562 -26.932  1.00 86.54           C  
ATOM   2053  HB2 MET A 137      26.593   3.586 -26.662  1.00 86.54           H  
ATOM   2054  HB3 MET A 137      26.564   1.903 -26.112  1.00 86.54           H  
ATOM   2055  O   MET A 137      23.998   3.328 -27.847  1.00 86.54           O  
ATOM   2056  CG  MET A 137      28.361   2.441 -27.156  1.00 86.54           C  
ATOM   2057  HG2 MET A 137      28.581   1.435 -27.514  1.00 86.54           H  
ATOM   2058  HG3 MET A 137      28.663   3.150 -27.926  1.00 86.54           H  
ATOM   2059  SD  MET A 137      29.377   2.741 -25.687  1.00 86.54           S  
ATOM   2060  CE  MET A 137      28.761   4.367 -25.169  1.00 86.54           C  
ATOM   2061  HE1 MET A 137      28.876   5.088 -25.979  1.00 86.54           H  
ATOM   2062  HE2 MET A 137      27.710   4.294 -24.891  1.00 86.54           H  
ATOM   2063  HE3 MET A 137      29.312   4.704 -24.291  1.00 86.54           H  
ATOM   2064  N   GLY A 138      23.952   1.068 -27.746  1.00 90.59           N  
ATOM   2065  H   GLY A 138      24.494   0.220 -27.829  1.00 90.59           H  
ATOM   2066  CA  GLY A 138      22.581   0.927 -27.280  1.00 90.59           C  
ATOM   2067  HA2 GLY A 138      21.987   0.411 -28.035  1.00 90.59           H  
ATOM   2068  HA3 GLY A 138      22.138   1.909 -27.111  1.00 90.59           H  
ATOM   2069  C   GLY A 138      22.536   0.111 -25.996  1.00 90.59           C  
ATOM   2070  O   GLY A 138      23.180  -0.934 -25.917  1.00 90.59           O  
ATOM   2071  N   THR A 139      21.762   0.561 -25.016  1.00 91.32           N  
ATOM   2072  H   THR A 139      21.293   1.448 -25.127  1.00 91.32           H  
ATOM   2073  CA  THR A 139      21.485  -0.184 -23.786  1.00 91.32           C  
ATOM   2074  HA  THR A 139      21.843  -1.208 -23.898  1.00 91.32           H  
ATOM   2075  C   THR A 139      19.991  -0.252 -23.547  1.00 91.32           C  
ATOM   2076  CB  THR A 139      22.186   0.414 -22.559  1.00 91.32           C  
ATOM   2077  HB  THR A 139      21.876  -0.132 -21.668  1.00 91.32           H  
ATOM   2078  O   THR A 139      19.287   0.739 -23.735  1.00 91.32           O  
ATOM   2079  CG2 THR A 139      23.702   0.306 -22.692  1.00 91.32           C  
ATOM   2080 HG21 THR A 139      24.160   0.607 -21.750  1.00 91.32           H  
ATOM   2081 HG22 THR A 139      23.975  -0.726 -22.911  1.00 91.32           H  
ATOM   2082 HG23 THR A 139      24.058   0.953 -23.494  1.00 91.32           H  
ATOM   2083  OG1 THR A 139      21.886   1.781 -22.396  1.00 91.32           O  
ATOM   2084  HG1 THR A 139      20.995   1.858 -22.048  1.00 91.32           H  
ATOM   2085  N   THR A 140      19.520  -1.414 -23.107  1.00 92.52           N  
ATOM   2086  H   THR A 140      20.162  -2.183 -22.971  1.00 92.52           H  
ATOM   2087  CA  THR A 140      18.145  -1.584 -22.637  1.00 92.52           C  
ATOM   2088  HA  THR A 140      17.583  -0.670 -22.828  1.00 92.52           H  
ATOM   2089  C   THR A 140      18.164  -1.828 -21.142  1.00 92.52           C  
ATOM   2090  CB  THR A 140      17.398  -2.712 -23.357  1.00 92.52           C  
ATOM   2091  HB  THR A 140      17.870  -3.669 -23.132  1.00 92.52           H  
ATOM   2092  O   THR A 140      18.882  -2.699 -20.646  1.00 92.52           O  
ATOM   2093  CG2 THR A 140      15.922  -2.761 -22.960  1.00 92.52           C  
ATOM   2094 HG21 THR A 140      15.822  -3.024 -21.907  1.00 92.52           H  
ATOM   2095 HG22 THR A 140      15.407  -3.521 -23.548  1.00 92.52           H  
ATOM   2096 HG23 THR A 140      15.453  -1.793 -23.135  1.00 92.52           H  
ATOM   2097  OG1 THR A 140      17.430  -2.497 -24.747  1.00 92.52           O  
ATOM   2098  HG1 THR A 140      16.985  -3.246 -25.150  1.00 92.52           H  
ATOM   2099  N   THR A 141      17.349  -1.060 -20.439  1.00 91.98           N  
ATOM   2100  H   THR A 141      16.832  -0.341 -20.925  1.00 91.98           H  
ATOM   2101  CA  THR A 141      17.210  -1.104 -18.993  1.00 91.98           C  
ATOM   2102  HA  THR A 141      17.901  -1.831 -18.567  1.00 91.98           H  
ATOM   2103  C   THR A 141      15.785  -1.519 -18.653  1.00 91.98           C  
ATOM   2104  CB  THR A 141      17.565   0.270 -18.428  1.00 91.98           C  
ATOM   2105  HB  THR A 141      16.885   1.027 -18.818  1.00 91.98           H  
ATOM   2106  O   THR A 141      14.831  -0.912 -19.138  1.00 91.98           O  
ATOM   2107  CG2 THR A 141      17.513   0.255 -16.924  1.00 91.98           C  
ATOM   2108 HG21 THR A 141      17.859   1.223 -16.561  1.00 91.98           H  
ATOM   2109 HG22 THR A 141      16.490   0.086 -16.588  1.00 91.98           H  
ATOM   2110 HG23 THR A 141      18.167  -0.531 -16.547  1.00 91.98           H  
ATOM   2111  OG1 THR A 141      18.892   0.612 -18.766  1.00 91.98           O  
ATOM   2112  HG1 THR A 141      18.979   1.566 -18.698  1.00 91.98           H  
ATOM   2113  N   ALA A 142      15.636  -2.563 -17.840  1.00 94.54           N  
ATOM   2114  H   ALA A 142      16.453  -2.998 -17.435  1.00 94.54           H  
ATOM   2115  CA  ALA A 142      14.330  -3.034 -17.399  1.00 94.54           C  
ATOM   2116  HA  ALA A 142      13.634  -3.003 -18.237  1.00 94.54           H  
ATOM   2117  C   ALA A 142      13.785  -2.130 -16.284  1.00 94.54           C  
ATOM   2118  CB  ALA A 142      14.459  -4.493 -16.947  1.00 94.54           C  
ATOM   2119  HB1 ALA A 142      15.205  -4.574 -16.156  1.00 94.54           H  
ATOM   2120  HB2 ALA A 142      13.504  -4.845 -16.557  1.00 94.54           H  
ATOM   2121  HB3 ALA A 142      14.752  -5.119 -17.789  1.00 94.54           H  
ATOM   2122  O   ALA A 142      14.468  -1.893 -15.286  1.00 94.54           O  
ATOM   2123  N   LEU A 143      12.553  -1.652 -16.449  1.00 94.53           N  
ATOM   2124  H   LEU A 143      12.079  -1.856 -17.317  1.00 94.53           H  
ATOM   2125  CA  LEU A 143      11.779  -0.977 -15.411  1.00 94.53           C  
ATOM   2126  HA  LEU A 143      12.420  -0.731 -14.565  1.00 94.53           H  
ATOM   2127  C   LEU A 143      10.678  -1.945 -14.951  1.00 94.53           C  
ATOM   2128  CB  LEU A 143      11.193   0.347 -15.941  1.00 94.53           C  
ATOM   2129  HB2 LEU A 143      10.422   0.113 -16.674  1.00 94.53           H  
ATOM   2130  HB3 LEU A 143      10.701   0.851 -15.109  1.00 94.53           H  
ATOM   2131  O   LEU A 143       9.652  -2.044 -15.629  1.00 94.53           O  
ATOM   2132  CG  LEU A 143      12.181   1.325 -16.599  1.00 94.53           C  
ATOM   2133  HG  LEU A 143      12.608   0.872 -17.494  1.00 94.53           H  
ATOM   2134  CD1 LEU A 143      11.451   2.602 -17.013  1.00 94.53           C  
ATOM   2135 HD11 LEU A 143      10.628   2.351 -17.682  1.00 94.53           H  
ATOM   2136 HD12 LEU A 143      11.046   3.106 -16.136  1.00 94.53           H  
ATOM   2137 HD13 LEU A 143      12.134   3.276 -17.531  1.00 94.53           H  
ATOM   2138  CD2 LEU A 143      13.308   1.724 -15.657  1.00 94.53           C  
ATOM   2139 HD21 LEU A 143      13.950   0.857 -15.503  1.00 94.53           H  
ATOM   2140 HD22 LEU A 143      13.894   2.524 -16.111  1.00 94.53           H  
ATOM   2141 HD23 LEU A 143      12.901   2.061 -14.703  1.00 94.53           H  
ATOM   2142  N   PRO A 144      10.890  -2.721 -13.874  1.00 94.81           N  
ATOM   2143  CA  PRO A 144       9.851  -3.594 -13.348  1.00 94.81           C  
ATOM   2144  HA  PRO A 144       9.448  -4.224 -14.141  1.00 94.81           H  
ATOM   2145  C   PRO A 144       8.721  -2.758 -12.743  1.00 94.81           C  
ATOM   2146  CB  PRO A 144      10.540  -4.475 -12.305  1.00 94.81           C  
ATOM   2147  HB2 PRO A 144      10.962  -5.353 -12.794  1.00 94.81           H  
ATOM   2148  HB3 PRO A 144       9.863  -4.775 -11.505  1.00 94.81           H  
ATOM   2149  O   PRO A 144       8.969  -1.752 -12.078  1.00 94.81           O  
ATOM   2150  CG  PRO A 144      11.669  -3.582 -11.792  1.00 94.81           C  
ATOM   2151  HG2 PRO A 144      12.501  -4.166 -11.400  1.00 94.81           H  
ATOM   2152  HG3 PRO A 144      11.283  -2.909 -11.026  1.00 94.81           H  
ATOM   2153  CD  PRO A 144      12.075  -2.776 -13.028  1.00 94.81           C  
ATOM   2154  HD2 PRO A 144      12.874  -3.293 -13.560  1.00 94.81           H  
ATOM   2155  HD3 PRO A 144      12.401  -1.781 -12.725  1.00 94.81           H  
ATOM   2156  N   LEU A 145       7.491  -3.209 -12.951  1.00 94.79           N  
ATOM   2157  H   LEU A 145       7.369  -4.055 -13.489  1.00 94.79           H  
ATOM   2158  CA  LEU A 145       6.299  -2.673 -12.306  1.00 94.79           C  
ATOM   2159  HA  LEU A 145       6.591  -2.153 -11.393  1.00 94.79           H  
ATOM   2160  C   LEU A 145       5.374  -3.824 -11.909  1.00 94.79           C  
ATOM   2161  CB  LEU A 145       5.582  -1.666 -13.222  1.00 94.79           C  
ATOM   2162  HB2 LEU A 145       4.744  -1.252 -12.662  1.00 94.79           H  
ATOM   2163  HB3 LEU A 145       6.254  -0.838 -13.447  1.00 94.79           H  
ATOM   2164  O   LEU A 145       5.438  -4.905 -12.489  1.00 94.79           O  
ATOM   2165  CG  LEU A 145       5.064  -2.306 -14.524  1.00 94.79           C  
ATOM   2166  HG  LEU A 145       5.056  -3.393 -14.441  1.00 94.79           H  
ATOM   2167  CD1 LEU A 145       3.649  -1.857 -14.836  1.00 94.79           C  
ATOM   2168 HD11 LEU A 145       3.606  -0.770 -14.917  1.00 94.79           H  
ATOM   2169 HD12 LEU A 145       2.982  -2.195 -14.044  1.00 94.79           H  
ATOM   2170 HD13 LEU A 145       3.339  -2.310 -15.778  1.00 94.79           H  
ATOM   2171  CD2 LEU A 145       5.934  -1.947 -15.713  1.00 94.79           C  
ATOM   2172 HD21 LEU A 145       5.570  -2.465 -16.600  1.00 94.79           H  
ATOM   2173 HD22 LEU A 145       6.962  -2.250 -15.517  1.00 94.79           H  
ATOM   2174 HD23 LEU A 145       5.888  -0.867 -15.857  1.00 94.79           H  
ATOM   2175  N   THR A 146       4.486  -3.582 -10.960  1.00 94.44           N  
ATOM   2176  H   THR A 146       4.505  -2.686 -10.493  1.00 94.44           H  
ATOM   2177  CA  THR A 146       3.442  -4.533 -10.580  1.00 94.44           C  
ATOM   2178  HA  THR A 146       3.508  -5.428 -11.199  1.00 94.44           H  
ATOM   2179  C   THR A 146       2.084  -3.907 -10.826  1.00 94.44           C  
ATOM   2180  CB  THR A 146       3.602  -4.987  -9.126  1.00 94.44           C  
ATOM   2181  HB  THR A 146       3.430  -4.147  -8.453  1.00 94.44           H  
ATOM   2182  O   THR A 146       1.824  -2.780 -10.406  1.00 94.44           O  
ATOM   2183  CG2 THR A 146       2.653  -6.127  -8.770  1.00 94.44           C  
ATOM   2184 HG21 THR A 146       1.618  -5.792  -8.835  1.00 94.44           H  
ATOM   2185 HG22 THR A 146       2.804  -6.968  -9.447  1.00 94.44           H  
ATOM   2186 HG23 THR A 146       2.844  -6.451  -7.747  1.00 94.44           H  
ATOM   2187  OG1 THR A 146       4.915  -5.469  -8.940  1.00 94.44           O  
ATOM   2188  HG1 THR A 146       5.481  -4.696  -8.887  1.00 94.44           H  
ATOM   2189  N   VAL A 147       1.211  -4.634 -11.513  1.00 94.44           N  
ATOM   2190  H   VAL A 147       1.477  -5.557 -11.825  1.00 94.44           H  
ATOM   2191  CA  VAL A 147      -0.202  -4.280 -11.569  1.00 94.44           C  
ATOM   2192  HA  VAL A 147      -0.293  -3.194 -11.575  1.00 94.44           H  
ATOM   2193  C   VAL A 147      -0.872  -4.833 -10.323  1.00 94.44           C  
ATOM   2194  CB  VAL A 147      -0.875  -4.796 -12.840  1.00 94.44           C  
ATOM   2195  HB  VAL A 147      -0.687  -5.866 -12.926  1.00 94.44           H  
ATOM   2196  O   VAL A 147      -0.918  -6.048 -10.144  1.00 94.44           O  
ATOM   2197  CG1 VAL A 147      -2.390  -4.563 -12.837  1.00 94.44           C  
ATOM   2198 HG11 VAL A 147      -2.820  -5.165 -13.637  1.00 94.44           H  
ATOM   2199 HG12 VAL A 147      -2.854  -4.905 -11.912  1.00 94.44           H  
ATOM   2200 HG13 VAL A 147      -2.622  -3.507 -12.979  1.00 94.44           H  
ATOM   2201  CG2 VAL A 147      -0.311  -4.084 -14.071  1.00 94.44           C  
ATOM   2202 HG21 VAL A 147       0.774  -4.184 -14.110  1.00 94.44           H  
ATOM   2203 HG22 VAL A 147      -0.574  -3.027 -14.039  1.00 94.44           H  
ATOM   2204 HG23 VAL A 147      -0.745  -4.534 -14.964  1.00 94.44           H  
ATOM   2205  N   ASN A 148      -1.423  -3.948  -9.502  1.00 92.25           N  
ATOM   2206  H   ASN A 148      -1.383  -2.973  -9.764  1.00 92.25           H  
ATOM   2207  CA  ASN A 148      -2.237  -4.298  -8.341  1.00 92.25           C  
ATOM   2208  HA  ASN A 148      -2.446  -5.367  -8.340  1.00 92.25           H  
ATOM   2209  C   ASN A 148      -3.574  -3.568  -8.417  1.00 92.25           C  
ATOM   2210  CB  ASN A 148      -1.486  -3.938  -7.046  1.00 92.25           C  
ATOM   2211  HB2 ASN A 148      -2.179  -3.938  -6.204  1.00 92.25           H  
ATOM   2212  HB3 ASN A 148      -1.073  -2.933  -7.134  1.00 92.25           H  
ATOM   2213  O   ASN A 148      -3.691  -2.527  -9.057  1.00 92.25           O  
ATOM   2214  CG  ASN A 148      -0.377  -4.910  -6.699  1.00 92.25           C  
ATOM   2215  ND2 ASN A 148       0.646  -4.443  -6.026  1.00 92.25           N  
ATOM   2216 HD21 ASN A 148       1.399  -5.071  -5.784  1.00 92.25           H  
ATOM   2217 HD22 ASN A 148       0.676  -3.484  -5.710  1.00 92.25           H  
ATOM   2218  OD1 ASN A 148      -0.436  -6.098  -6.973  1.00 92.25           O  
ATOM   2219  N   ARG A 149      -4.592  -4.066  -7.717  1.00 91.48           N  
ATOM   2220  H   ARG A 149      -4.442  -4.894  -7.159  1.00 91.48           H  
ATOM   2221  CA  ARG A 149      -5.783  -3.246  -7.471  1.00 91.48           C  
ATOM   2222  HA  ARG A 149      -6.182  -2.930  -8.435  1.00 91.48           H  
ATOM   2223  C   ARG A 149      -5.392  -1.981  -6.677  1.00 91.48           C  
ATOM   2224  CB  ARG A 149      -6.846  -4.063  -6.731  1.00 91.48           C  
ATOM   2225  HB2 ARG A 149      -7.663  -3.411  -6.421  1.00 91.48           H  
ATOM   2226  HB3 ARG A 149      -6.389  -4.474  -5.831  1.00 91.48           H  
ATOM   2227  O   ARG A 149      -4.426  -2.032  -5.902  1.00 91.48           O  
ATOM   2228  CG  ARG A 149      -7.417  -5.232  -7.538  1.00 91.48           C  
ATOM   2229  HG2 ARG A 149      -7.968  -5.867  -6.844  1.00 91.48           H  
ATOM   2230  HG3 ARG A 149      -6.616  -5.833  -7.971  1.00 91.48           H  
ATOM   2231  CD  ARG A 149      -8.363  -4.753  -8.641  1.00 91.48           C  
ATOM   2232  HD2 ARG A 149      -9.037  -4.006  -8.222  1.00 91.48           H  
ATOM   2233  HD3 ARG A 149      -7.777  -4.301  -9.441  1.00 91.48           H  
ATOM   2234  NE  ARG A 149      -9.170  -5.874  -9.141  1.00 91.48           N  
ATOM   2235  HE  ARG A 149      -9.506  -6.506  -8.429  1.00 91.48           H  
ATOM   2236  NH1 ARG A 149      -9.535  -5.120 -11.284  1.00 91.48           N  
ATOM   2237 HH11 ARG A 149      -9.103  -4.240 -11.041  1.00 91.48           H  
ATOM   2238 HH12 ARG A 149      -9.918  -5.264 -12.207  1.00 91.48           H  
ATOM   2239  NH2 ARG A 149     -10.302  -7.122 -10.644  1.00 91.48           N  
ATOM   2240 HH21 ARG A 149     -10.452  -7.787  -9.898  1.00 91.48           H  
ATOM   2241 HH22 ARG A 149     -10.699  -7.271 -11.561  1.00 91.48           H  
ATOM   2242  CZ  ARG A 149      -9.660  -6.029 -10.354  1.00 91.48           C  
ATOM   2243  N   PRO A 150      -6.103  -0.854  -6.868  1.00 91.63           N  
ATOM   2244  CA  PRO A 150      -5.895   0.357  -6.078  1.00 91.63           C  
ATOM   2245  HA  PRO A 150      -4.962   0.825  -6.394  1.00 91.63           H  
ATOM   2246  C   PRO A 150      -5.852   0.078  -4.571  1.00 91.63           C  
ATOM   2247  CB  PRO A 150      -7.070   1.277  -6.420  1.00 91.63           C  
ATOM   2248  HB2 PRO A 150      -7.897   1.096  -5.732  1.00 91.63           H  
ATOM   2249  HB3 PRO A 150      -6.782   2.328  -6.394  1.00 91.63           H  
ATOM   2250  O   PRO A 150      -6.620  -0.747  -4.077  1.00 91.63           O  
ATOM   2251  CG  PRO A 150      -7.496   0.840  -7.818  1.00 91.63           C  
ATOM   2252  HG2 PRO A 150      -6.906   1.380  -8.559  1.00 91.63           H  
ATOM   2253  HG3 PRO A 150      -8.559   1.010  -7.983  1.00 91.63           H  
ATOM   2254  CD  PRO A 150      -7.157  -0.650  -7.854  1.00 91.63           C  
ATOM   2255  HD2 PRO A 150      -8.032  -1.243  -7.589  1.00 91.63           H  
ATOM   2256  HD3 PRO A 150      -6.827  -0.932  -8.854  1.00 91.63           H  
ATOM   2257  N   ASN A 151      -4.960   0.767  -3.853  1.00 94.58           N  
ATOM   2258  H   ASN A 151      -4.387   1.458  -4.317  1.00 94.58           H  
ATOM   2259  CA  ASN A 151      -4.980   0.797  -2.393  1.00 94.58           C  
ATOM   2260  HA  ASN A 151      -5.264  -0.184  -2.013  1.00 94.58           H  
ATOM   2261  C   ASN A 151      -6.040   1.807  -1.927  1.00 94.58           C  
ATOM   2262  CB  ASN A 151      -3.580   1.142  -1.838  1.00 94.58           C  
ATOM   2263  HB2 ASN A 151      -2.853   0.399  -2.167  1.00 94.58           H  
ATOM   2264  HB3 ASN A 151      -3.273   2.126  -2.191  1.00 94.58           H  
ATOM   2265  O   ASN A 151      -5.821   3.013  -2.011  1.00 94.58           O  
ATOM   2266  CG  ASN A 151      -3.594   1.158  -0.317  1.00 94.58           C  
ATOM   2267  ND2 ASN A 151      -2.564   1.650   0.332  1.00 94.58           N  
ATOM   2268 HD21 ASN A 151      -2.601   1.659   1.341  1.00 94.58           H  
ATOM   2269 HD22 ASN A 151      -1.771   2.064  -0.137  1.00 94.58           H  
ATOM   2270  OD1 ASN A 151      -4.539   0.693   0.292  1.00 94.58           O  
ATOM   2271  N   LEU A 152      -7.179   1.308  -1.458  1.00 96.57           N  
ATOM   2272  H   LEU A 152      -7.264   0.304  -1.389  1.00 96.57           H  
ATOM   2273  CA  LEU A 152      -8.320   2.112  -1.026  1.00 96.57           C  
ATOM   2274  HA  LEU A 152      -8.427   2.968  -1.693  1.00 96.57           H  
ATOM   2275  C   LEU A 152      -8.154   2.685   0.384  1.00 96.57           C  
ATOM   2276  CB  LEU A 152      -9.598   1.258  -1.100  1.00 96.57           C  
ATOM   2277  HB2 LEU A 152     -10.438   1.887  -0.802  1.00 96.57           H  
ATOM   2278  HB3 LEU A 152      -9.521   0.448  -0.375  1.00 96.57           H  
ATOM   2279  O   LEU A 152      -8.876   3.614   0.732  1.00 96.57           O  
ATOM   2280  CG  LEU A 152      -9.910   0.649  -2.478  1.00 96.57           C  
ATOM   2281  HG  LEU A 152      -9.158  -0.097  -2.734  1.00 96.57           H  
ATOM   2282  CD1 LEU A 152     -11.271  -0.043  -2.417  1.00 96.57           C  
ATOM   2283 HD11 LEU A 152     -11.516  -0.477  -3.387  1.00 96.57           H  
ATOM   2284 HD12 LEU A 152     -11.248  -0.835  -1.668  1.00 96.57           H  
ATOM   2285 HD13 LEU A 152     -12.040   0.682  -2.150  1.00 96.57           H  
ATOM   2286  CD2 LEU A 152      -9.949   1.707  -3.579  1.00 96.57           C  
ATOM   2287 HD21 LEU A 152     -10.303   1.262  -4.509  1.00 96.57           H  
ATOM   2288 HD22 LEU A 152     -10.610   2.519  -3.279  1.00 96.57           H  
ATOM   2289 HD23 LEU A 152      -8.949   2.109  -3.743  1.00 96.57           H  
ATOM   2290  N   SER A 153      -7.240   2.143   1.195  1.00 98.25           N  
ATOM   2291  H   SER A 153      -6.648   1.399   0.856  1.00 98.25           H  
ATOM   2292  CA  SER A 153      -7.018   2.595   2.573  1.00 98.25           C  
ATOM   2293  HA  SER A 153      -7.960   2.976   2.969  1.00 98.25           H  
ATOM   2294  C   SER A 153      -6.016   3.744   2.687  1.00 98.25           C  
ATOM   2295  CB  SER A 153      -6.619   1.422   3.473  1.00 98.25           C  
ATOM   2296  HB2 SER A 153      -6.388   1.785   4.475  1.00 98.25           H  
ATOM   2297  HB3 SER A 153      -7.466   0.740   3.549  1.00 98.25           H  
ATOM   2298  O   SER A 153      -5.960   4.371   3.739  1.00 98.25           O  
ATOM   2299  OG  SER A 153      -5.517   0.724   2.939  1.00 98.25           O  
ATOM   2300  HG  SER A 153      -4.859   0.564   3.620  1.00 98.25           H  
ATOM   2301  N   LEU A 154      -5.267   4.069   1.626  1.00 97.35           N  
ATOM   2302  H   LEU A 154      -5.389   3.537   0.776  1.00 97.35           H  
ATOM   2303  CA  LEU A 154      -4.249   5.125   1.654  1.00 97.35           C  
ATOM   2304  HA  LEU A 154      -3.498   4.830   2.386  1.00 97.35           H  
ATOM   2305  C   LEU A 154      -4.842   6.477   2.091  1.00 97.35           C  
ATOM   2306  CB  LEU A 154      -3.582   5.234   0.271  1.00 97.35           C  
ATOM   2307  HB2 LEU A 154      -4.339   5.544  -0.450  1.00 97.35           H  
ATOM   2308  HB3 LEU A 154      -3.217   4.252  -0.028  1.00 97.35           H  
ATOM   2309  O   LEU A 154      -5.760   7.003   1.459  1.00 97.35           O  
ATOM   2310  CG  LEU A 154      -2.409   6.235   0.222  1.00 97.35           C  
ATOM   2311  HG  LEU A 154      -2.744   7.215   0.561  1.00 97.35           H  
ATOM   2312  CD1 LEU A 154      -1.226   5.786   1.081  1.00 97.35           C  
ATOM   2313 HD11 LEU A 154      -0.895   4.788   0.798  1.00 97.35           H  
ATOM   2314 HD12 LEU A 154      -0.397   6.486   0.978  1.00 97.35           H  
ATOM   2315 HD13 LEU A 154      -1.504   5.773   2.135  1.00 97.35           H  
ATOM   2316  CD2 LEU A 154      -1.920   6.377  -1.220  1.00 97.35           C  
ATOM   2317 HD21 LEU A 154      -1.108   7.103  -1.256  1.00 97.35           H  
ATOM   2318 HD22 LEU A 154      -1.563   5.415  -1.589  1.00 97.35           H  
ATOM   2319 HD23 LEU A 154      -2.738   6.731  -1.848  1.00 97.35           H  
ATOM   2320  N   GLY A 155      -4.293   7.041   3.166  1.00 98.26           N  
ATOM   2321  H   GLY A 155      -3.555   6.537   3.635  1.00 98.26           H  
ATOM   2322  CA  GLY A 155      -4.689   8.321   3.752  1.00 98.26           C  
ATOM   2323  HA2 GLY A 155      -3.971   8.577   4.530  1.00 98.26           H  
ATOM   2324  HA3 GLY A 155      -4.656   9.092   2.981  1.00 98.26           H  
ATOM   2325  C   GLY A 155      -6.084   8.336   4.382  1.00 98.26           C  
ATOM   2326  O   GLY A 155      -6.591   9.411   4.705  1.00 98.26           O  
ATOM   2327  N   LYS A 156      -6.739   7.180   4.526  1.00 98.66           N  
ATOM   2328  H   LYS A 156      -6.264   6.323   4.282  1.00 98.66           H  
ATOM   2329  CA  LYS A 156      -8.096   7.097   5.073  1.00 98.66           C  
ATOM   2330  HA  LYS A 156      -8.655   7.952   4.693  1.00 98.66           H  
ATOM   2331  C   LYS A 156      -8.105   7.191   6.603  1.00 98.66           C  
ATOM   2332  CB  LYS A 156      -8.775   5.807   4.609  1.00 98.66           C  
ATOM   2333  HB2 LYS A 156      -9.734   5.711   5.118  1.00 98.66           H  
ATOM   2334  HB3 LYS A 156      -8.161   4.960   4.915  1.00 98.66           H  
ATOM   2335  O   LYS A 156      -7.115   6.847   7.246  1.00 98.66           O  
ATOM   2336  CG  LYS A 156      -9.016   5.724   3.099  1.00 98.66           C  
ATOM   2337  HG2 LYS A 156      -9.427   4.733   2.905  1.00 98.66           H  
ATOM   2338  HG3 LYS A 156      -8.067   5.813   2.570  1.00 98.66           H  
ATOM   2339  CD  LYS A 156     -10.005   6.759   2.549  1.00 98.66           C  
ATOM   2340  HD2 LYS A 156     -10.968   6.615   3.038  1.00 98.66           H  
ATOM   2341  HD3 LYS A 156      -9.643   7.771   2.731  1.00 98.66           H  
ATOM   2342  CE  LYS A 156     -10.124   6.524   1.039  1.00 98.66           C  
ATOM   2343  HE2 LYS A 156      -9.225   6.899   0.551  1.00 98.66           H  
ATOM   2344  HE3 LYS A 156     -10.158   5.448   0.868  1.00 98.66           H  
ATOM   2345  NZ  LYS A 156     -11.344   7.130   0.460  1.00 98.66           N  
ATOM   2346  HZ1 LYS A 156     -11.376   8.127   0.616  1.00 98.66           H  
ATOM   2347  HZ2 LYS A 156     -12.146   6.684   0.882  1.00 98.66           H  
ATOM   2348  HZ3 LYS A 156     -11.391   6.929  -0.529  1.00 98.66           H  
ATOM   2349  N   PRO A 157      -9.223   7.622   7.217  1.00 98.65           N  
ATOM   2350  CA  PRO A 157      -9.364   7.601   8.667  1.00 98.65           C  
ATOM   2351  HA  PRO A 157      -8.601   8.249   9.099  1.00 98.65           H  
ATOM   2352  C   PRO A 157      -9.214   6.183   9.223  1.00 98.65           C  
ATOM   2353  CB  PRO A 157     -10.749   8.182   8.968  1.00 98.65           C  
ATOM   2354  HB2 PRO A 157     -10.742   8.790   9.873  1.00 98.65           H  
ATOM   2355  HB3 PRO A 157     -11.488   7.385   9.053  1.00 98.65           H  
ATOM   2356  O   PRO A 157      -9.907   5.259   8.792  1.00 98.65           O  
ATOM   2357  CG  PRO A 157     -11.060   9.018   7.729  1.00 98.65           C  
ATOM   2358  HG2 PRO A 157     -10.582   9.994   7.814  1.00 98.65           H  
ATOM   2359  HG3 PRO A 157     -12.133   9.125   7.570  1.00 98.65           H  
ATOM   2360  CD  PRO A 157     -10.400   8.221   6.607  1.00 98.65           C  
ATOM   2361  HD2 PRO A 157     -10.146   8.892   5.787  1.00 98.65           H  
ATOM   2362  HD3 PRO A 157     -11.074   7.435   6.265  1.00 98.65           H  
ATOM   2363  N   ALA A 158      -8.338   6.032  10.211  1.00 98.86           N  
ATOM   2364  H   ALA A 158      -7.799   6.829  10.517  1.00 98.86           H  
ATOM   2365  CA  ALA A 158      -8.115   4.776  10.905  1.00 98.86           C  
ATOM   2366  HA  ALA A 158      -8.913   4.084  10.639  1.00 98.86           H  
ATOM   2367  C   ALA A 158      -8.176   4.968  12.422  1.00 98.86           C  
ATOM   2368  CB  ALA A 158      -6.790   4.164  10.443  1.00 98.86           C  
ATOM   2369  HB1 ALA A 158      -6.813   4.006   9.365  1.00 98.86           H  
ATOM   2370  HB2 ALA A 158      -6.652   3.202  10.937  1.00 98.86           H  
ATOM   2371  HB3 ALA A 158      -5.959   4.823  10.694  1.00 98.86           H  
ATOM   2372  O   ALA A 158      -7.771   6.003  12.956  1.00 98.86           O  
ATOM   2373  N   THR A 159      -8.669   3.949  13.112  1.00 98.83           N  
ATOM   2374  H   THR A 159      -8.945   3.125  12.597  1.00 98.83           H  
ATOM   2375  CA  THR A 159      -8.715   3.845  14.569  1.00 98.83           C  
ATOM   2376  HA  THR A 159      -8.104   4.635  15.005  1.00 98.83           H  
ATOM   2377  C   THR A 159      -8.114   2.516  15.004  1.00 98.83           C  
ATOM   2378  CB  THR A 159     -10.142   3.996  15.121  1.00 98.83           C  
ATOM   2379  HB  THR A 159     -10.108   3.897  16.206  1.00 98.83           H  
ATOM   2380  O   THR A 159      -7.925   1.596  14.212  1.00 98.83           O  
ATOM   2381  CG2 THR A 159     -10.751   5.357  14.786  1.00 98.83           C  
ATOM   2382 HG21 THR A 159     -10.899   5.450  13.710  1.00 98.83           H  
ATOM   2383 HG22 THR A 159     -10.083   6.149  15.123  1.00 98.83           H  
ATOM   2384 HG23 THR A 159     -11.710   5.465  15.292  1.00 98.83           H  
ATOM   2385  OG1 THR A 159     -11.006   3.010  14.607  1.00 98.83           O  
ATOM   2386  HG1 THR A 159     -11.858   3.121  15.035  1.00 98.83           H  
ATOM   2387  N   GLN A 160      -7.781   2.409  16.279  1.00 98.86           N  
ATOM   2388  H   GLN A 160      -7.988   3.161  16.920  1.00 98.86           H  
ATOM   2389  CA  GLN A 160      -7.304   1.174  16.885  1.00 98.86           C  
ATOM   2390  HA  GLN A 160      -7.759   0.325  16.376  1.00 98.86           H  
ATOM   2391  C   GLN A 160      -7.775   1.128  18.332  1.00 98.86           C  
ATOM   2392  CB  GLN A 160      -5.780   1.066  16.735  1.00 98.86           C  
ATOM   2393  HB2 GLN A 160      -5.543   1.079  15.671  1.00 98.86           H  
ATOM   2394  HB3 GLN A 160      -5.442   0.113  17.143  1.00 98.86           H  
ATOM   2395  O   GLN A 160      -8.149   2.168  18.880  1.00 98.86           O  
ATOM   2396  CG  GLN A 160      -5.025   2.199  17.439  1.00 98.86           C  
ATOM   2397  HG2 GLN A 160      -5.232   2.134  18.507  1.00 98.86           H  
ATOM   2398  HG3 GLN A 160      -5.396   3.173  17.119  1.00 98.86           H  
ATOM   2399  CD  GLN A 160      -3.522   2.163  17.186  1.00 98.86           C  
ATOM   2400  NE2 GLN A 160      -2.755   2.757  18.065  1.00 98.86           N  
ATOM   2401 HE21 GLN A 160      -1.752   2.717  17.950  1.00 98.86           H  
ATOM   2402 HE22 GLN A 160      -3.166   3.025  18.947  1.00 98.86           H  
ATOM   2403  OE1 GLN A 160      -3.036   1.677  16.175  1.00 98.86           O  
ATOM   2404  N   LYS A 161      -7.761  -0.064  18.928  1.00 98.70           N  
ATOM   2405  H   LYS A 161      -7.459  -0.855  18.379  1.00 98.70           H  
ATOM   2406  CA  LYS A 161      -8.328  -0.313  20.258  1.00 98.70           C  
ATOM   2407  HA  LYS A 161      -9.408  -0.173  20.213  1.00 98.70           H  
ATOM   2408  C   LYS A 161      -7.822   0.664  21.318  1.00 98.70           C  
ATOM   2409  CB  LYS A 161      -8.024  -1.762  20.643  1.00 98.70           C  
ATOM   2410  HB2 LYS A 161      -6.954  -1.897  20.801  1.00 98.70           H  
ATOM   2411  HB3 LYS A 161      -8.346  -2.422  19.837  1.00 98.70           H  
ATOM   2412  O   LYS A 161      -8.601   1.237  22.074  1.00 98.70           O  
ATOM   2413  CG  LYS A 161      -8.786  -2.117  21.919  1.00 98.70           C  
ATOM   2414  HG2 LYS A 161      -8.391  -1.545  22.759  1.00 98.70           H  
ATOM   2415  HG3 LYS A 161      -9.838  -1.863  21.795  1.00 98.70           H  
ATOM   2416  CD  LYS A 161      -8.676  -3.606  22.212  1.00 98.70           C  
ATOM   2417  HD2 LYS A 161      -9.189  -4.161  21.426  1.00 98.70           H  
ATOM   2418  HD3 LYS A 161      -7.631  -3.914  22.255  1.00 98.70           H  
ATOM   2419  CE  LYS A 161      -9.344  -3.845  23.558  1.00 98.70           C  
ATOM   2420  HE2 LYS A 161     -10.243  -3.230  23.611  1.00 98.70           H  
ATOM   2421  HE3 LYS A 161      -8.667  -3.520  24.348  1.00 98.70           H  
ATOM   2422  NZ  LYS A 161      -9.714  -5.263  23.706  1.00 98.70           N  
ATOM   2423  HZ1 LYS A 161     -10.176  -5.410  24.592  1.00 98.70           H  
ATOM   2424  HZ2 LYS A 161     -10.353  -5.520  22.967  1.00 98.70           H  
ATOM   2425  HZ3 LYS A 161      -8.902  -5.859  23.625  1.00 98.70           H  
ATOM   2426  N   SER A 162      -6.516   0.889  21.324  1.00 98.75           N  
ATOM   2427  H   SER A 162      -5.940   0.348  20.694  1.00 98.75           H  
ATOM   2428  CA  SER A 162      -5.835   1.870  22.159  1.00 98.75           C  
ATOM   2429  HA  SER A 162      -6.486   2.731  22.312  1.00 98.75           H  
ATOM   2430  C   SER A 162      -4.560   2.340  21.462  1.00 98.75           C  
ATOM   2431  CB  SER A 162      -5.516   1.246  23.519  1.00 98.75           C  
ATOM   2432  HB2 SER A 162      -6.439   0.930  24.005  1.00 98.75           H  
ATOM   2433  HB3 SER A 162      -5.018   1.981  24.152  1.00 98.75           H  
ATOM   2434  O   SER A 162      -4.103   1.715  20.508  1.00 98.75           O  
ATOM   2435  OG  SER A 162      -4.674   0.134  23.343  1.00 98.75           O  
ATOM   2436  HG  SER A 162      -5.212  -0.654  23.447  1.00 98.75           H  
ATOM   2437  N   THR A 163      -3.964   3.440  21.916  1.00 98.69           N  
ATOM   2438  H   THR A 163      -4.352   3.913  22.720  1.00 98.69           H  
ATOM   2439  CA  THR A 163      -2.679   3.924  21.389  1.00 98.69           C  
ATOM   2440  HA  THR A 163      -2.372   3.328  20.530  1.00 98.69           H  
ATOM   2441  C   THR A 163      -1.596   3.751  22.440  1.00 98.69           C  
ATOM   2442  CB  THR A 163      -2.780   5.378  20.908  1.00 98.69           C  
ATOM   2443  HB  THR A 163      -3.075   6.019  21.739  1.00 98.69           H  
ATOM   2444  O   THR A 163      -1.671   4.354  23.507  1.00 98.69           O  
ATOM   2445  CG2 THR A 163      -1.473   5.893  20.307  1.00 98.69           C  
ATOM   2446 HG21 THR A 163      -1.131   5.213  19.526  1.00 98.69           H  
ATOM   2447 HG22 THR A 163      -0.708   5.960  21.080  1.00 98.69           H  
ATOM   2448 HG23 THR A 163      -1.622   6.886  19.884  1.00 98.69           H  
ATOM   2449  OG1 THR A 163      -3.752   5.469  19.887  1.00 98.69           O  
ATOM   2450  HG1 THR A 163      -3.968   6.399  19.791  1.00 98.69           H  
ATOM   2451  N   GLY A 164      -0.590   2.935  22.129  1.00 98.15           N  
ATOM   2452  H   GLY A 164      -0.591   2.500  21.217  1.00 98.15           H  
ATOM   2453  CA  GLY A 164       0.633   2.796  22.913  1.00 98.15           C  
ATOM   2454  HA2 GLY A 164       0.463   3.128  23.937  1.00 98.15           H  
ATOM   2455  HA3 GLY A 164       0.931   1.748  22.939  1.00 98.15           H  
ATOM   2456  C   GLY A 164       1.774   3.605  22.297  1.00 98.15           C  
ATOM   2457  O   GLY A 164       1.872   3.709  21.075  1.00 98.15           O  
ATOM   2458  N   TYR A 165       2.647   4.161  23.142  1.00 97.13           N  
ATOM   2459  H   TYR A 165       2.495   4.026  24.131  1.00 97.13           H  
ATOM   2460  CA  TYR A 165       3.918   4.786  22.739  1.00 97.13           C  
ATOM   2461  HA  TYR A 165       4.303   5.325  23.605  1.00 97.13           H  
ATOM   2462  C   TYR A 165       3.808   5.830  21.608  1.00 97.13           C  
ATOM   2463  CB  TYR A 165       4.936   3.691  22.389  1.00 97.13           C  
ATOM   2464  HB2 TYR A 165       4.646   3.256  21.433  1.00 97.13           H  
ATOM   2465  HB3 TYR A 165       5.913   4.158  22.263  1.00 97.13           H  
ATOM   2466  O   TYR A 165       4.655   5.871  20.716  1.00 97.13           O  
ATOM   2467  CG  TYR A 165       5.075   2.565  23.385  1.00 97.13           C  
ATOM   2468  CD1 TYR A 165       5.911   2.725  24.505  1.00 97.13           C  
ATOM   2469  HD1 TYR A 165       6.438   3.656  24.654  1.00 97.13           H  
ATOM   2470  CD2 TYR A 165       4.392   1.350  23.175  1.00 97.13           C  
ATOM   2471  HD2 TYR A 165       3.774   1.218  22.300  1.00 97.13           H  
ATOM   2472  CE1 TYR A 165       6.066   1.669  25.422  1.00 97.13           C  
ATOM   2473  HE1 TYR A 165       6.708   1.788  26.282  1.00 97.13           H  
ATOM   2474  CE2 TYR A 165       4.539   0.296  24.095  1.00 97.13           C  
ATOM   2475  HE2 TYR A 165       4.033  -0.646  23.946  1.00 97.13           H  
ATOM   2476  OH  TYR A 165       5.518  -0.568  26.098  1.00 97.13           O  
ATOM   2477  HH  TYR A 165       6.100  -0.351  26.830  1.00 97.13           H  
ATOM   2478  CZ  TYR A 165       5.377   0.454  25.217  1.00 97.13           C  
ATOM   2479  N   ASP A 166       2.741   6.636  21.606  1.00 97.70           N  
ATOM   2480  H   ASP A 166       2.130   6.624  22.410  1.00 97.70           H  
ATOM   2481  CA  ASP A 166       2.486   7.669  20.589  1.00 97.70           C  
ATOM   2482  HA  ASP A 166       1.460   8.004  20.739  1.00 97.70           H  
ATOM   2483  C   ASP A 166       2.535   7.146  19.137  1.00 97.70           C  
ATOM   2484  CB  ASP A 166       3.380   8.896  20.840  1.00 97.70           C  
ATOM   2485  HB2 ASP A 166       4.425   8.623  20.693  1.00 97.70           H  
ATOM   2486  HB3 ASP A 166       3.128   9.673  20.118  1.00 97.70           H  
ATOM   2487  O   ASP A 166       2.961   7.839  18.208  1.00 97.70           O  
ATOM   2488  CG  ASP A 166       3.183   9.470  22.244  1.00 97.70           C  
ATOM   2489  OD1 ASP A 166       2.006   9.567  22.661  1.00 97.70           O  
ATOM   2490  OD2 ASP A 166       4.205   9.791  22.889  1.00 97.70           O  
ATOM   2491  N   ALA A 167       2.096   5.901  18.926  1.00 98.49           N  
ATOM   2492  H   ALA A 167       1.876   5.338  19.736  1.00 98.49           H  
ATOM   2493  CA  ALA A 167       2.048   5.246  17.623  1.00 98.49           C  
ATOM   2494  HA  ALA A 167       2.592   5.848  16.895  1.00 98.49           H  
ATOM   2495  C   ALA A 167       0.598   5.093  17.121  1.00 98.49           C  
ATOM   2496  CB  ALA A 167       2.810   3.931  17.732  1.00 98.49           C  
ATOM   2497  HB1 ALA A 167       2.365   3.312  18.510  1.00 98.49           H  
ATOM   2498  HB2 ALA A 167       2.779   3.403  16.779  1.00 98.49           H  
ATOM   2499  HB3 ALA A 167       3.846   4.155  17.985  1.00 98.49           H  
ATOM   2500  O   ALA A 167      -0.014   4.033  17.294  1.00 98.49           O  
ATOM   2501  N   PRO A 168       0.025   6.152  16.513  1.00 98.73           N  
ATOM   2502  CA  PRO A 168      -1.384   6.195  16.139  1.00 98.73           C  
ATOM   2503  HA  PRO A 168      -2.002   5.934  16.999  1.00 98.73           H  
ATOM   2504  C   PRO A 168      -1.714   5.247  14.985  1.00 98.73           C  
ATOM   2505  CB  PRO A 168      -1.647   7.651  15.737  1.00 98.73           C  
ATOM   2506  HB2 PRO A 168      -2.443   7.746  14.998  1.00 98.73           H  
ATOM   2507  HB3 PRO A 168      -1.884   8.237  16.625  1.00 98.73           H  
ATOM   2508  O   PRO A 168      -0.867   4.951  14.142  1.00 98.73           O  
ATOM   2509  CG  PRO A 168      -0.299   8.097  15.176  1.00 98.73           C  
ATOM   2510  HG2 PRO A 168      -0.173   7.720  14.161  1.00 98.73           H  
ATOM   2511  HG3 PRO A 168      -0.184   9.181  15.205  1.00 98.73           H  
ATOM   2512  CD  PRO A 168       0.674   7.398  16.119  1.00 98.73           C  
ATOM   2513  HD2 PRO A 168       0.818   8.023  17.001  1.00 98.73           H  
ATOM   2514  HD3 PRO A 168       1.622   7.225  15.611  1.00 98.73           H  
ATOM   2515  N   ALA A 169      -2.994   4.878  14.888  1.00 98.86           N  
ATOM   2516  H   ALA A 169      -3.613   5.132  15.644  1.00 98.86           H  
ATOM   2517  CA  ALA A 169      -3.547   4.039  13.823  1.00 98.86           C  
ATOM   2518  HA  ALA A 169      -3.129   3.036  13.912  1.00 98.86           H  
ATOM   2519  C   ALA A 169      -3.256   4.548  12.401  1.00 98.86           C  
ATOM   2520  CB  ALA A 169      -5.063   3.972  14.034  1.00 98.86           C  
ATOM   2521  HB1 ALA A 169      -5.535   3.414  13.226  1.00 98.86           H  
ATOM   2522  HB2 ALA A 169      -5.487   4.976  14.056  1.00 98.86           H  
ATOM   2523  HB3 ALA A 169      -5.285   3.462  14.972  1.00 98.86           H  
ATOM   2524  O   ALA A 169      -3.160   3.743  11.478  1.00 98.86           O  
ATOM   2525  N   SER A 170      -3.110   5.863  12.213  1.00 98.79           N  
ATOM   2526  H   SER A 170      -3.140   6.479  13.013  1.00 98.79           H  
ATOM   2527  CA  SER A 170      -2.883   6.476  10.901  1.00 98.79           C  
ATOM   2528  HA  SER A 170      -3.678   6.156  10.229  1.00 98.79           H  
ATOM   2529  C   SER A 170      -1.559   6.077  10.243  1.00 98.79           C  
ATOM   2530  CB  SER A 170      -2.955   8.000  11.013  1.00 98.79           C  
ATOM   2531  HB2 SER A 170      -3.968   8.290  11.291  1.00 98.79           H  
ATOM   2532  HB3 SER A 170      -2.718   8.445  10.047  1.00 98.79           H  
ATOM   2533  O   SER A 170      -1.455   6.197   9.028  1.00 98.79           O  
ATOM   2534  OG  SER A 170      -2.051   8.474  11.997  1.00 98.79           O  
ATOM   2535  HG  SER A 170      -1.487   9.133  11.585  1.00 98.79           H  
ATOM   2536  N   ARG A 171      -0.573   5.572  11.002  1.00 98.75           N  
ATOM   2537  H   ARG A 171      -0.723   5.487  11.997  1.00 98.75           H  
ATOM   2538  CA  ARG A 171       0.690   5.072  10.426  1.00 98.75           C  
ATOM   2539  HA  ARG A 171       1.144   5.838   9.797  1.00 98.75           H  
ATOM   2540  C   ARG A 171       0.470   3.885   9.490  1.00 98.75           C  
ATOM   2541  CB  ARG A 171       1.687   4.693  11.528  1.00 98.75           C  
ATOM   2542  HB2 ARG A 171       1.213   4.008  12.230  1.00 98.75           H  
ATOM   2543  HB3 ARG A 171       2.529   4.177  11.067  1.00 98.75           H  
ATOM   2544  O   ARG A 171       1.133   3.792   8.478  1.00 98.75           O  
ATOM   2545  CG  ARG A 171       2.225   5.916  12.279  1.00 98.75           C  
ATOM   2546  HG2 ARG A 171       1.402   6.480  12.718  1.00 98.75           H  
ATOM   2547  HG3 ARG A 171       2.777   6.552  11.586  1.00 98.75           H  
ATOM   2548  CD  ARG A 171       3.158   5.432  13.389  1.00 98.75           C  
ATOM   2549  HD2 ARG A 171       3.935   4.813  12.941  1.00 98.75           H  
ATOM   2550  HD3 ARG A 171       2.575   4.821  14.079  1.00 98.75           H  
ATOM   2551  NE  ARG A 171       3.782   6.539  14.134  1.00 98.75           N  
ATOM   2552  HE  ARG A 171       3.643   7.472  13.772  1.00 98.75           H  
ATOM   2553  NH1 ARG A 171       4.998   5.224  15.572  1.00 98.75           N  
ATOM   2554 HH11 ARG A 171       5.594   5.127  16.382  1.00 98.75           H  
ATOM   2555 HH12 ARG A 171       4.646   4.399  15.108  1.00 98.75           H  
ATOM   2556  NH2 ARG A 171       4.993   7.437  15.841  1.00 98.75           N  
ATOM   2557 HH21 ARG A 171       4.579   8.339  15.657  1.00 98.75           H  
ATOM   2558 HH22 ARG A 171       5.430   7.296  16.741  1.00 98.75           H  
ATOM   2559  CZ  ARG A 171       4.599   6.398  15.163  1.00 98.75           C  
ATOM   2560  N   ALA A 172      -0.521   3.032   9.762  1.00 98.80           N  
ATOM   2561  H   ALA A 172      -1.101   3.197  10.572  1.00 98.80           H  
ATOM   2562  CA  ALA A 172      -0.806   1.874   8.910  1.00 98.80           C  
ATOM   2563  HA  ALA A 172       0.154   1.453   8.614  1.00 98.80           H  
ATOM   2564  C   ALA A 172      -1.550   2.216   7.601  1.00 98.80           C  
ATOM   2565  CB  ALA A 172      -1.545   0.816   9.736  1.00 98.80           C  
ATOM   2566  HB1 ALA A 172      -1.834  -0.018   9.096  1.00 98.80           H  
ATOM   2567  HB2 ALA A 172      -0.885   0.429  10.513  1.00 98.80           H  
ATOM   2568  HB3 ALA A 172      -2.441   1.250  10.180  1.00 98.80           H  
ATOM   2569  O   ALA A 172      -1.992   1.309   6.898  1.00 98.80           O  
ATOM   2570  N   VAL A 173      -1.762   3.498   7.302  1.00 98.71           N  
ATOM   2571  H   VAL A 173      -1.334   4.192   7.898  1.00 98.71           H  
ATOM   2572  CA  VAL A 173      -2.423   3.987   6.081  1.00 98.71           C  
ATOM   2573  HA  VAL A 173      -2.358   3.209   5.321  1.00 98.71           H  
ATOM   2574  C   VAL A 173      -1.688   5.183   5.479  1.00 98.71           C  
ATOM   2575  CB  VAL A 173      -3.914   4.311   6.327  1.00 98.71           C  
ATOM   2576  HB  VAL A 173      -4.305   4.885   5.486  1.00 98.71           H  
ATOM   2577  O   VAL A 173      -2.259   5.914   4.670  1.00 98.71           O  
ATOM   2578  CG1 VAL A 173      -4.726   3.020   6.392  1.00 98.71           C  
ATOM   2579 HG11 VAL A 173      -4.625   2.507   5.436  1.00 98.71           H  
ATOM   2580 HG12 VAL A 173      -4.314   2.363   7.157  1.00 98.71           H  
ATOM   2581 HG13 VAL A 173      -5.775   3.241   6.589  1.00 98.71           H  
ATOM   2582  CG2 VAL A 173      -4.162   5.144   7.588  1.00 98.71           C  
ATOM   2583 HG21 VAL A 173      -3.823   4.604   8.472  1.00 98.71           H  
ATOM   2584 HG22 VAL A 173      -3.634   6.094   7.506  1.00 98.71           H  
ATOM   2585 HG23 VAL A 173      -5.230   5.337   7.689  1.00 98.71           H  
ATOM   2586  N   ASP A 174      -0.437   5.425   5.865  1.00 98.30           N  
ATOM   2587  H   ASP A 174       0.052   4.732   6.415  1.00 98.30           H  
ATOM   2588  CA  ASP A 174       0.342   6.564   5.372  1.00 98.30           C  
ATOM   2589  HA  ASP A 174      -0.356   7.346   5.075  1.00 98.30           H  
ATOM   2590  C   ASP A 174       1.147   6.235   4.097  1.00 98.30           C  
ATOM   2591  CB  ASP A 174       1.172   7.170   6.518  1.00 98.30           C  
ATOM   2592  HB2 ASP A 174       1.575   8.124   6.176  1.00 98.30           H  
ATOM   2593  HB3 ASP A 174       0.510   7.381   7.357  1.00 98.30           H  
ATOM   2594  O   ASP A 174       1.683   7.139   3.448  1.00 98.30           O  
ATOM   2595  CG  ASP A 174       2.340   6.312   7.009  1.00 98.30           C  
ATOM   2596  OD1 ASP A 174       2.722   5.379   6.277  1.00 98.30           O  
ATOM   2597  OD2 ASP A 174       2.907   6.670   8.068  1.00 98.30           O  
ATOM   2598  N   GLY A 175       1.175   4.960   3.688  1.00 96.25           N  
ATOM   2599  H   GLY A 175       0.785   4.264   4.308  1.00 96.25           H  
ATOM   2600  CA  GLY A 175       1.903   4.472   2.520  1.00 96.25           C  
ATOM   2601  HA2 GLY A 175       1.370   3.608   2.122  1.00 96.25           H  
ATOM   2602  HA3 GLY A 175       1.927   5.249   1.756  1.00 96.25           H  
ATOM   2603  C   GLY A 175       3.343   4.042   2.813  1.00 96.25           C  
ATOM   2604  O   GLY A 175       4.050   3.633   1.884  1.00 96.25           O  
ATOM   2605  N   ASN A 176       3.800   4.118   4.065  1.00 97.11           N  
ATOM   2606  H   ASN A 176       3.179   4.444   4.791  1.00 97.11           H  
ATOM   2607  CA  ASN A 176       5.138   3.730   4.490  1.00 97.11           C  
ATOM   2608  HA  ASN A 176       5.816   3.833   3.643  1.00 97.11           H  
ATOM   2609  C   ASN A 176       5.186   2.273   4.962  1.00 97.11           C  
ATOM   2610  CB  ASN A 176       5.628   4.685   5.583  1.00 97.11           C  
ATOM   2611  HB2 ASN A 176       5.533   5.717   5.245  1.00 97.11           H  
ATOM   2612  HB3 ASN A 176       5.005   4.560   6.469  1.00 97.11           H  
ATOM   2613  O   ASN A 176       4.902   1.929   6.101  1.00 97.11           O  
ATOM   2614  CG  ASN A 176       7.059   4.421   5.999  1.00 97.11           C  
ATOM   2615  ND2 ASN A 176       7.536   5.176   6.959  1.00 97.11           N  
ATOM   2616 HD21 ASN A 176       6.897   5.803   7.425  1.00 97.11           H  
ATOM   2617 HD22 ASN A 176       8.479   5.004   7.276  1.00 97.11           H  
ATOM   2618  OD1 ASN A 176       7.774   3.577   5.470  1.00 97.11           O  
ATOM   2619  N   THR A 177       5.691   1.397   4.101  1.00 97.34           N  
ATOM   2620  H   THR A 177       5.906   1.716   3.168  1.00 97.34           H  
ATOM   2621  CA  THR A 177       5.797  -0.040   4.381  1.00 97.34           C  
ATOM   2622  HA  THR A 177       4.949  -0.332   5.001  1.00 97.34           H  
ATOM   2623  C   THR A 177       7.064  -0.444   5.158  1.00 97.34           C  
ATOM   2624  CB  THR A 177       5.695  -0.813   3.064  1.00 97.34           C  
ATOM   2625  HB  THR A 177       5.722  -1.876   3.305  1.00 97.34           H  
ATOM   2626  O   THR A 177       7.464  -1.607   5.102  1.00 97.34           O  
ATOM   2627  CG2 THR A 177       4.408  -0.550   2.284  1.00 97.34           C  
ATOM   2628 HG21 THR A 177       4.291   0.512   2.065  1.00 97.34           H  
ATOM   2629 HG22 THR A 177       3.561  -0.898   2.875  1.00 97.34           H  
ATOM   2630 HG23 THR A 177       4.435  -1.106   1.346  1.00 97.34           H  
ATOM   2631  OG1 THR A 177       6.799  -0.525   2.232  1.00 97.34           O  
ATOM   2632  HG1 THR A 177       7.546  -0.936   2.675  1.00 97.34           H  
ATOM   2633  N   GLY A 178       7.771   0.504   5.789  1.00 94.76           N  
ATOM   2634  H   GLY A 178       7.381   1.436   5.817  1.00 94.76           H  
ATOM   2635  CA  GLY A 178       9.130   0.316   6.319  1.00 94.76           C  
ATOM   2636  HA2 GLY A 178       9.787  -0.006   5.512  1.00 94.76           H  
ATOM   2637  HA3 GLY A 178       9.485   1.278   6.691  1.00 94.76           H  
ATOM   2638  C   GLY A 178       9.255  -0.694   7.465  1.00 94.76           C  
ATOM   2639  O   GLY A 178      10.264  -1.392   7.545  1.00 94.76           O  
ATOM   2640  N   GLY A 179       8.239  -0.798   8.326  1.00 96.80           N  
ATOM   2641  H   GLY A 179       7.468  -0.153   8.230  1.00 96.80           H  
ATOM   2642  CA  GLY A 179       8.185  -1.768   9.427  1.00 96.80           C  
ATOM   2643  HA2 GLY A 179       7.213  -1.680   9.913  1.00 96.80           H  
ATOM   2644  HA3 GLY A 179       8.282  -2.776   9.022  1.00 96.80           H  
ATOM   2645  C   GLY A 179       9.230  -1.590  10.533  1.00 96.80           C  
ATOM   2646  O   GLY A 179       9.334  -2.456  11.394  1.00 96.80           O  
ATOM   2647  N   ASP A 180       9.990  -0.498  10.532  1.00 97.50           N  
ATOM   2648  H   ASP A 180       9.786   0.198   9.830  1.00 97.50           H  
ATOM   2649  CA  ASP A 180      10.958  -0.143  11.571  1.00 97.50           C  
ATOM   2650  HA  ASP A 180      11.280  -1.044  12.094  1.00 97.50           H  
ATOM   2651  C   ASP A 180      10.306   0.798  12.594  1.00 97.50           C  
ATOM   2652  CB  ASP A 180      12.201   0.472  10.907  1.00 97.50           C  
ATOM   2653  HB2 ASP A 180      11.892   1.331  10.311  1.00 97.50           H  
ATOM   2654  HB3 ASP A 180      12.624  -0.266  10.225  1.00 97.50           H  
ATOM   2655  O   ASP A 180       9.886   1.918  12.259  1.00 97.50           O  
ATOM   2656  CG  ASP A 180      13.306   0.922  11.874  1.00 97.50           C  
ATOM   2657  OD1 ASP A 180      13.124   0.867  13.114  1.00 97.50           O  
ATOM   2658  OD2 ASP A 180      14.342   1.388  11.362  1.00 97.50           O  
ATOM   2659  N   TRP A 181      10.233   0.338  13.846  1.00 97.09           N  
ATOM   2660  H   TRP A 181      10.535  -0.609  14.022  1.00 97.09           H  
ATOM   2661  CA  TRP A 181       9.735   1.117  14.979  1.00 97.09           C  
ATOM   2662  HA  TRP A 181       8.678   1.336  14.827  1.00 97.09           H  
ATOM   2663  C   TRP A 181      10.471   2.447  15.164  1.00 97.09           C  
ATOM   2664  CB  TRP A 181       9.898   0.284  16.253  1.00 97.09           C  
ATOM   2665  HB2 TRP A 181      10.946   0.004  16.369  1.00 97.09           H  
ATOM   2666  HB3 TRP A 181       9.309  -0.625  16.135  1.00 97.09           H  
ATOM   2667  O   TRP A 181       9.839   3.486  15.361  1.00 97.09           O  
ATOM   2668  CG  TRP A 181       9.451   0.984  17.497  1.00 97.09           C  
ATOM   2669  CD1 TRP A 181      10.232   1.567  18.434  1.00 97.09           C  
ATOM   2670  HD1 TRP A 181      11.312   1.562  18.419  1.00 97.09           H  
ATOM   2671  CD2 TRP A 181       8.089   1.299  17.874  1.00 97.09           C  
ATOM   2672  CE2 TRP A 181       8.101   2.131  19.025  1.00 97.09           C  
ATOM   2673  CE3 TRP A 181       6.846   0.976  17.317  1.00 97.09           C  
ATOM   2674  HE3 TRP A 181       6.834   0.267  16.501  1.00 97.09           H  
ATOM   2675  NE1 TRP A 181       9.435   2.225  19.356  1.00 97.09           N  
ATOM   2676  HE1 TRP A 181       9.800   2.769  20.125  1.00 97.09           H  
ATOM   2677  CH2 TRP A 181       5.695   2.359  18.950  1.00 97.09           C  
ATOM   2678  HH2 TRP A 181       4.775   2.754  19.355  1.00 97.09           H  
ATOM   2679  CZ2 TRP A 181       6.922   2.652  19.573  1.00 97.09           C  
ATOM   2680  HZ2 TRP A 181       6.961   3.288  20.445  1.00 97.09           H  
ATOM   2681  CZ3 TRP A 181       5.663   1.543  17.804  1.00 97.09           C  
ATOM   2682  HZ3 TRP A 181       4.737   1.335  17.290  1.00 97.09           H  
ATOM   2683  N   SER A 182      11.803   2.433  15.079  1.00 96.53           N  
ATOM   2684  H   SER A 182      12.246   1.596  14.730  1.00 96.53           H  
ATOM   2685  CA  SER A 182      12.643   3.610  15.334  1.00 96.53           C  
ATOM   2686  HA  SER A 182      12.338   4.049  16.284  1.00 96.53           H  
ATOM   2687  C   SER A 182      12.479   4.694  14.266  1.00 96.53           C  
ATOM   2688  CB  SER A 182      14.107   3.183  15.460  1.00 96.53           C  
ATOM   2689  HB2 SER A 182      14.184   2.357  16.167  1.00 96.53           H  
ATOM   2690  HB3 SER A 182      14.682   4.023  15.849  1.00 96.53           H  
ATOM   2691  O   SER A 182      12.641   5.880  14.553  1.00 96.53           O  
ATOM   2692  OG  SER A 182      14.669   2.794  14.223  1.00 96.53           O  
ATOM   2693  HG  SER A 182      14.192   2.059  13.829  1.00 96.53           H  
ATOM   2694  N   ALA A 183      12.070   4.296  13.057  1.00 96.86           N  
ATOM   2695  H   ALA A 183      12.004   3.301  12.895  1.00 96.86           H  
ATOM   2696  CA  ALA A 183      11.701   5.193  11.967  1.00 96.86           C  
ATOM   2697  HA  ALA A 183      12.370   6.054  11.991  1.00 96.86           H  
ATOM   2698  C   ALA A 183      10.263   5.738  12.083  1.00 96.86           C  
ATOM   2699  CB  ALA A 183      11.928   4.450  10.645  1.00 96.86           C  
ATOM   2700  HB1 ALA A 183      11.776   5.133   9.809  1.00 96.86           H  
ATOM   2701  HB2 ALA A 183      12.945   4.060  10.608  1.00 96.86           H  
ATOM   2702  HB3 ALA A 183      11.223   3.623  10.560  1.00 96.86           H  
ATOM   2703  O   ALA A 183       9.819   6.479  11.206  1.00 96.86           O  
ATOM   2704  N   GLY A 184       9.512   5.359  13.125  1.00 96.62           N  
ATOM   2705  H   GLY A 184       9.923   4.750  13.819  1.00 96.62           H  
ATOM   2706  CA  GLY A 184       8.127   5.785  13.327  1.00 96.62           C  
ATOM   2707  HA2 GLY A 184       7.806   5.460  14.316  1.00 96.62           H  
ATOM   2708  HA3 GLY A 184       8.076   6.873  13.280  1.00 96.62           H  
ATOM   2709  C   GLY A 184       7.148   5.216  12.298  1.00 96.62           C  
ATOM   2710  O   GLY A 184       6.088   5.797  12.094  1.00 96.62           O  
ATOM   2711  N   SER A 185       7.494   4.099  11.649  1.00 97.27           N  
ATOM   2712  H   SER A 185       8.371   3.666  11.901  1.00 97.27           H  
ATOM   2713  CA  SER A 185       6.735   3.529  10.521  1.00 97.27           C  
ATOM   2714  HA  SER A 185       6.185   4.337  10.038  1.00 97.27           H  
ATOM   2715  C   SER A 185       5.680   2.495  10.918  1.00 97.27           C  
ATOM   2716  CB  SER A 185       7.695   2.963   9.472  1.00 97.27           C  
ATOM   2717  HB2 SER A 185       8.406   3.739   9.189  1.00 97.27           H  
ATOM   2718  HB3 SER A 185       7.128   2.678   8.586  1.00 97.27           H  
ATOM   2719  O   SER A 185       5.145   1.806  10.062  1.00 97.27           O  
ATOM   2720  OG  SER A 185       8.411   1.837   9.945  1.00 97.27           O  
ATOM   2721  HG  SER A 185       8.857   2.037  10.770  1.00 97.27           H  
ATOM   2722  N   THR A 186       5.402   2.337  12.212  1.00 98.44           N  
ATOM   2723  H   THR A 186       5.917   2.887  12.884  1.00 98.44           H  
ATOM   2724  CA  THR A 186       4.477   1.312  12.714  1.00 98.44           C  
ATOM   2725  HA  THR A 186       3.886   0.934  11.881  1.00 98.44           H  
ATOM   2726  C   THR A 186       3.508   1.880  13.743  1.00 98.44           C  
ATOM   2727  CB  THR A 186       5.233   0.130  13.335  1.00 98.44           C  
ATOM   2728  HB  THR A 186       4.517  -0.580  13.750  1.00 98.44           H  
ATOM   2729  O   THR A 186       3.896   2.712  14.572  1.00 98.44           O  
ATOM   2730  CG2 THR A 186       6.159  -0.608  12.371  1.00 98.44           C  
ATOM   2731 HG21 THR A 186       5.575  -1.016  11.546  1.00 98.44           H  
ATOM   2732 HG22 THR A 186       6.920   0.067  11.980  1.00 98.44           H  
ATOM   2733 HG23 THR A 186       6.650  -1.427  12.896  1.00 98.44           H  
ATOM   2734  OG1 THR A 186       6.053   0.619  14.359  1.00 98.44           O  
ATOM   2735  HG1 THR A 186       5.497   1.113  14.966  1.00 98.44           H  
ATOM   2736  N   THR A 187       2.268   1.395  13.730  1.00 98.80           N  
ATOM   2737  H   THR A 187       2.030   0.734  13.005  1.00 98.80           H  
ATOM   2738  CA  THR A 187       1.284   1.591  14.804  1.00 98.80           C  
ATOM   2739  HA  THR A 187       1.258   2.648  15.073  1.00 98.80           H  
ATOM   2740  C   THR A 187       1.668   0.787  16.050  1.00 98.80           C  
ATOM   2741  CB  THR A 187      -0.139   1.189  14.374  1.00 98.80           C  
ATOM   2742  HB  THR A 187      -0.831   1.574  15.123  1.00 98.80           H  
ATOM   2743  O   THR A 187       2.493  -0.129  15.979  1.00 98.80           O  
ATOM   2744  CG2 THR A 187      -0.559   1.725  13.009  1.00 98.80           C  
ATOM   2745 HG21 THR A 187      -0.546   2.815  13.018  1.00 98.80           H  
ATOM   2746 HG22 THR A 187       0.125   1.371  12.238  1.00 98.80           H  
ATOM   2747 HG23 THR A 187      -1.570   1.390  12.778  1.00 98.80           H  
ATOM   2748  OG1 THR A 187      -0.288  -0.212  14.318  1.00 98.80           O  
ATOM   2749  HG1 THR A 187      -1.224  -0.386  14.436  1.00 98.80           H  
ATOM   2750  N   HIS A 188       1.065   1.104  17.195  1.00 98.72           N  
ATOM   2751  H   HIS A 188       0.465   1.915  17.237  1.00 98.72           H  
ATOM   2752  CA  HIS A 188       1.135   0.255  18.384  1.00 98.72           C  
ATOM   2753  HA  HIS A 188       1.175  -0.788  18.071  1.00 98.72           H  
ATOM   2754  C   HIS A 188      -0.094   0.467  19.260  1.00 98.72           C  
ATOM   2755  CB  HIS A 188       2.402   0.569  19.192  1.00 98.72           C  
ATOM   2756  HB2 HIS A 188       2.215   1.397  19.876  1.00 98.72           H  
ATOM   2757  HB3 HIS A 188       3.179   0.893  18.500  1.00 98.72           H  
ATOM   2758  O   HIS A 188      -0.447   1.609  19.565  1.00 98.72           O  
ATOM   2759  CG  HIS A 188       2.952  -0.594  19.971  1.00 98.72           C  
ATOM   2760  CD2 HIS A 188       4.038  -1.357  19.644  1.00 98.72           C  
ATOM   2761  HD2 HIS A 188       4.648  -1.233  18.761  1.00 98.72           H  
ATOM   2762  ND1 HIS A 188       2.491  -1.068  21.170  1.00 98.72           N  
ATOM   2763  HD1 HIS A 188       1.658  -0.766  21.656  1.00 98.72           H  
ATOM   2764  CE1 HIS A 188       3.260  -2.093  21.558  1.00 98.72           C  
ATOM   2765  HE1 HIS A 188       3.126  -2.666  22.463  1.00 98.72           H  
ATOM   2766  NE2 HIS A 188       4.219  -2.319  20.646  1.00 98.72           N  
ATOM   2767  N   THR A 189      -0.715  -0.618  19.712  1.00 98.80           N  
ATOM   2768  H   THR A 189      -0.441  -1.527  19.367  1.00 98.80           H  
ATOM   2769  CA  THR A 189      -1.737  -0.552  20.762  1.00 98.80           C  
ATOM   2770  HA  THR A 189      -2.190   0.439  20.733  1.00 98.80           H  
ATOM   2771  C   THR A 189      -1.129  -0.670  22.162  1.00 98.80           C  
ATOM   2772  CB  THR A 189      -2.879  -1.536  20.516  1.00 98.80           C  
ATOM   2773  HB  THR A 189      -3.666  -1.247  21.212  1.00 98.80           H  
ATOM   2774  O   THR A 189       0.087  -0.775  22.304  1.00 98.80           O  
ATOM   2775  CG2 THR A 189      -3.486  -1.453  19.116  1.00 98.80           C  
ATOM   2776 HG21 THR A 189      -2.752  -1.745  18.365  1.00 98.80           H  
ATOM   2777 HG22 THR A 189      -3.804  -0.428  18.922  1.00 98.80           H  
ATOM   2778 HG23 THR A 189      -4.353  -2.110  19.058  1.00 98.80           H  
ATOM   2779  OG1 THR A 189      -2.499  -2.870  20.756  1.00 98.80           O  
ATOM   2780  HG1 THR A 189      -3.156  -3.146  21.398  1.00 98.80           H  
ATOM   2781  N   ALA A 190      -1.914  -0.569  23.232  1.00 98.41           N  
ATOM   2782  H   ALA A 190      -2.914  -0.493  23.118  1.00 98.41           H  
ATOM   2783  CA  ALA A 190      -1.390  -0.767  24.582  1.00 98.41           C  
ATOM   2784  HA  ALA A 190      -0.570  -0.066  24.736  1.00 98.41           H  
ATOM   2785  C   ALA A 190      -0.826  -2.190  24.758  1.00 98.41           C  
ATOM   2786  CB  ALA A 190      -2.482  -0.449  25.607  1.00 98.41           C  
ATOM   2787  HB1 ALA A 190      -2.830   0.575  25.472  1.00 98.41           H  
ATOM   2788  HB2 ALA A 190      -3.319  -1.135  25.477  1.00 98.41           H  
ATOM   2789  HB3 ALA A 190      -2.087  -0.562  26.616  1.00 98.41           H  
ATOM   2790  O   ALA A 190      -1.269  -3.136  24.112  1.00 98.41           O  
ATOM   2791  N   GLU A 191       0.156  -2.348  25.646  1.00 96.05           N  
ATOM   2792  H   GLU A 191       0.470  -1.552  26.182  1.00 96.05           H  
ATOM   2793  CA  GLU A 191       0.752  -3.643  25.978  1.00 96.05           C  
ATOM   2794  HA  GLU A 191       0.174  -4.426  25.487  1.00 96.05           H  
ATOM   2795  C   GLU A 191       0.713  -3.852  27.503  1.00 96.05           C  
ATOM   2796  CB  GLU A 191       2.182  -3.727  25.408  1.00 96.05           C  
ATOM   2797  HB2 GLU A 191       2.790  -2.923  25.822  1.00 96.05           H  
ATOM   2798  HB3 GLU A 191       2.121  -3.585  24.329  1.00 96.05           H  
ATOM   2799  O   GLU A 191       1.232  -3.001  28.231  1.00 96.05           O  
ATOM   2800  CG  GLU A 191       2.865  -5.078  25.702  1.00 96.05           C  
ATOM   2801  HG2 GLU A 191       3.069  -5.139  26.771  1.00 96.05           H  
ATOM   2802  HG3 GLU A 191       2.167  -5.879  25.460  1.00 96.05           H  
ATOM   2803  CD  GLU A 191       4.181  -5.318  24.928  1.00 96.05           C  
ATOM   2804  OE1 GLU A 191       4.815  -6.379  25.129  1.00 96.05           O  
ATOM   2805  OE2 GLU A 191       4.570  -4.520  24.044  1.00 96.05           O  
ATOM   2806  N   PRO A 192       0.133  -4.962  28.006  1.00 97.39           N  
ATOM   2807  CA  PRO A 192      -0.593  -6.005  27.271  1.00 97.39           C  
ATOM   2808  HA  PRO A 192      -0.047  -6.311  26.379  1.00 97.39           H  
ATOM   2809  C   PRO A 192      -2.013  -5.568  26.872  1.00 97.39           C  
ATOM   2810  CB  PRO A 192      -0.646  -7.191  28.236  1.00 97.39           C  
ATOM   2811  HB2 PRO A 192       0.285  -7.753  28.172  1.00 97.39           H  
ATOM   2812  HB3 PRO A 192      -1.498  -7.844  28.047  1.00 97.39           H  
ATOM   2813  O   PRO A 192      -2.633  -4.746  27.546  1.00 97.39           O  
ATOM   2814  CG  PRO A 192      -0.742  -6.510  29.602  1.00 97.39           C  
ATOM   2815  HG2 PRO A 192      -0.368  -7.151  30.400  1.00 97.39           H  
ATOM   2816  HG3 PRO A 192      -1.774  -6.219  29.796  1.00 97.39           H  
ATOM   2817  CD  PRO A 192       0.121  -5.260  29.431  1.00 97.39           C  
ATOM   2818  HD2 PRO A 192       1.140  -5.464  29.761  1.00 97.39           H  
ATOM   2819  HD3 PRO A 192      -0.296  -4.428  29.999  1.00 97.39           H  
ATOM   2820  N   GLU A 193      -2.572  -6.175  25.824  1.00 98.30           N  
ATOM   2821  H   GLU A 193      -2.030  -6.842  25.293  1.00 98.30           H  
ATOM   2822  CA  GLU A 193      -3.955  -5.919  25.416  1.00 98.30           C  
ATOM   2823  HA  GLU A 193      -4.523  -5.645  26.305  1.00 98.30           H  
ATOM   2824  C   GLU A 193      -4.624  -7.156  24.803  1.00 98.30           C  
ATOM   2825  CB  GLU A 193      -3.995  -4.711  24.476  1.00 98.30           C  
ATOM   2826  HB2 GLU A 193      -3.496  -3.880  24.973  1.00 98.30           H  
ATOM   2827  HB3 GLU A 193      -3.468  -4.949  23.551  1.00 98.30           H  
ATOM   2828  O   GLU A 193      -4.113  -7.788  23.882  1.00 98.30           O  
ATOM   2829  CG  GLU A 193      -5.423  -4.257  24.171  1.00 98.30           C  
ATOM   2830  HG2 GLU A 193      -5.939  -5.029  23.601  1.00 98.30           H  
ATOM   2831  HG3 GLU A 193      -5.963  -4.109  25.106  1.00 98.30           H  
ATOM   2832  CD  GLU A 193      -5.398  -2.960  23.367  1.00 98.30           C  
ATOM   2833  OE1 GLU A 193      -6.088  -1.994  23.760  1.00 98.30           O  
ATOM   2834  OE2 GLU A 193      -4.741  -2.944  22.308  1.00 98.30           O  
ATOM   2835  N   LYS A 194      -5.803  -7.513  25.324  1.00 98.58           N  
ATOM   2836  H   LYS A 194      -6.169  -6.963  26.087  1.00 98.58           H  
ATOM   2837  CA  LYS A 194      -6.593  -8.642  24.820  1.00 98.58           C  
ATOM   2838  HA  LYS A 194      -5.919  -9.484  24.658  1.00 98.58           H  
ATOM   2839  C   LYS A 194      -7.219  -8.296  23.477  1.00 98.58           C  
ATOM   2840  CB  LYS A 194      -7.657  -9.045  25.858  1.00 98.58           C  
ATOM   2841  HB2 LYS A 194      -7.162  -9.357  26.777  1.00 98.58           H  
ATOM   2842  HB3 LYS A 194      -8.284  -8.181  26.080  1.00 98.58           H  
ATOM   2843  O   LYS A 194      -7.932  -7.296  23.392  1.00 98.58           O  
ATOM   2844  CG  LYS A 194      -8.552 -10.188  25.349  1.00 98.58           C  
ATOM   2845  HG2 LYS A 194      -7.938 -11.067  25.149  1.00 98.58           H  
ATOM   2846  HG3 LYS A 194      -9.031  -9.880  24.420  1.00 98.58           H  
ATOM   2847  CD  LYS A 194      -9.669 -10.564  26.329  1.00 98.58           C  
ATOM   2848  HD2 LYS A 194      -9.241 -10.946  27.256  1.00 98.58           H  
ATOM   2849  HD3 LYS A 194     -10.266  -9.677  26.538  1.00 98.58           H  
ATOM   2850  CE  LYS A 194     -10.545 -11.640  25.665  1.00 98.58           C  
ATOM   2851  HE2 LYS A 194      -9.971 -12.563  25.596  1.00 98.58           H  
ATOM   2852  HE3 LYS A 194     -10.773 -11.320  24.649  1.00 98.58           H  
ATOM   2853  NZ  LYS A 194     -11.818 -11.876  26.391  1.00 98.58           N  
ATOM   2854  HZ1 LYS A 194     -11.654 -12.189  27.337  1.00 98.58           H  
ATOM   2855  HZ2 LYS A 194     -12.366 -12.567  25.900  1.00 98.58           H  
ATOM   2856  HZ3 LYS A 194     -12.379 -11.036  26.398  1.00 98.58           H  
ATOM   2857  N   GLN A 195      -7.057  -9.173  22.486  1.00 98.75           N  
ATOM   2858  H   GLN A 195      -6.432  -9.952  22.635  1.00 98.75           H  
ATOM   2859  CA  GLN A 195      -7.712  -9.090  21.177  1.00 98.75           C  
ATOM   2860  HA  GLN A 195      -7.163  -9.762  20.517  1.00 98.75           H  
ATOM   2861  C   GLN A 195      -7.593  -7.693  20.550  1.00 98.75           C  
ATOM   2862  CB  GLN A 195      -9.167  -9.590  21.260  1.00 98.75           C  
ATOM   2863  HB2 GLN A 195      -9.650  -9.445  20.294  1.00 98.75           H  
ATOM   2864  HB3 GLN A 195      -9.700  -8.995  22.002  1.00 98.75           H  
ATOM   2865  O   GLN A 195      -8.585  -7.118  20.089  1.00 98.75           O  
ATOM   2866  CG  GLN A 195      -9.285 -11.083  21.601  1.00 98.75           C  
ATOM   2867  HG2 GLN A 195      -8.880 -11.665  20.773  1.00 98.75           H  
ATOM   2868  HG3 GLN A 195      -8.701 -11.318  22.491  1.00 98.75           H  
ATOM   2869  CD  GLN A 195     -10.730 -11.509  21.851  1.00 98.75           C  
ATOM   2870  NE2 GLN A 195     -11.046 -12.776  21.705  1.00 98.75           N  
ATOM   2871 HE21 GLN A 195     -10.370 -13.436  21.350  1.00 98.75           H  
ATOM   2872 HE22 GLN A 195     -12.020 -13.017  21.824  1.00 98.75           H  
ATOM   2873  OE1 GLN A 195     -11.588 -10.740  22.248  1.00 98.75           O  
ATOM   2874  N   ALA A 196      -6.387  -7.117  20.608  1.00 98.86           N  
ATOM   2875  H   ALA A 196      -5.621  -7.615  21.039  1.00 98.86           H  
ATOM   2876  CA  ALA A 196      -6.105  -5.798  20.059  1.00 98.86           C  
ATOM   2877  HA  ALA A 196      -6.699  -5.064  20.603  1.00 98.86           H  
ATOM   2878  C   ALA A 196      -6.498  -5.724  18.577  1.00 98.86           C  
ATOM   2879  CB  ALA A 196      -4.630  -5.465  20.281  1.00 98.86           C  
ATOM   2880  HB1 ALA A 196      -4.421  -4.470  19.888  1.00 98.86           H  
ATOM   2881  HB2 ALA A 196      -3.995  -6.191  19.773  1.00 98.86           H  
ATOM   2882  HB3 ALA A 196      -4.400  -5.480  21.346  1.00 98.86           H  
ATOM   2883  O   ALA A 196      -6.310  -6.682  17.817  1.00 98.86           O  
ATOM   2884  N   TRP A 197      -7.061  -4.586  18.174  1.00 98.91           N  
ATOM   2885  H   TRP A 197      -7.161  -3.827  18.832  1.00 98.91           H  
ATOM   2886  CA  TRP A 197      -7.562  -4.373  16.821  1.00 98.91           C  
ATOM   2887  HA  TRP A 197      -7.100  -5.115  16.170  1.00 98.91           H  
ATOM   2888  C   TRP A 197      -7.171  -3.011  16.262  1.00 98.91           C  
ATOM   2889  CB  TRP A 197      -9.081  -4.583  16.763  1.00 98.91           C  
ATOM   2890  HB2 TRP A 197      -9.418  -4.438  15.737  1.00 98.91           H  
ATOM   2891  HB3 TRP A 197      -9.291  -5.621  17.025  1.00 98.91           H  
ATOM   2892  O   TRP A 197      -6.952  -2.047  16.995  1.00 98.91           O  
ATOM   2893  CG  TRP A 197      -9.907  -3.716  17.659  1.00 98.91           C  
ATOM   2894  CD1 TRP A 197     -10.477  -4.112  18.820  1.00 98.91           C  
ATOM   2895  HD1 TRP A 197     -10.414  -5.107  19.235  1.00 98.91           H  
ATOM   2896  CD2 TRP A 197     -10.275  -2.311  17.487  1.00 98.91           C  
ATOM   2897  CE2 TRP A 197     -11.037  -1.910  18.620  1.00 98.91           C  
ATOM   2898  CE3 TRP A 197     -10.058  -1.334  16.490  1.00 98.91           C  
ATOM   2899  HE3 TRP A 197      -9.512  -1.600  15.597  1.00 98.91           H  
ATOM   2900  NE1 TRP A 197     -11.148  -3.045  19.379  1.00 98.91           N  
ATOM   2901  HE1 TRP A 197     -11.723  -3.082  20.209  1.00 98.91           H  
ATOM   2902  CH2 TRP A 197     -11.248   0.352  17.801  1.00 98.91           C  
ATOM   2903  HH2 TRP A 197     -11.595   1.367  17.927  1.00 98.91           H  
ATOM   2904  CZ2 TRP A 197     -11.523  -0.608  18.786  1.00 98.91           C  
ATOM   2905  HZ2 TRP A 197     -12.088  -0.359  19.673  1.00 98.91           H  
ATOM   2906  CZ3 TRP A 197     -10.532  -0.017  16.647  1.00 98.91           C  
ATOM   2907  HZ3 TRP A 197     -10.341   0.716  15.877  1.00 98.91           H  
ATOM   2908  N   TRP A 198      -7.136  -2.951  14.937  1.00 98.90           N  
ATOM   2909  H   TRP A 198      -7.300  -3.813  14.437  1.00 98.90           H  
ATOM   2910  CA  TRP A 198      -6.981  -1.757  14.118  1.00 98.90           C  
ATOM   2911  HA  TRP A 198      -7.114  -0.859  14.720  1.00 98.90           H  
ATOM   2912  C   TRP A 198      -8.049  -1.774  13.024  1.00 98.90           C  
ATOM   2913  CB  TRP A 198      -5.574  -1.740  13.527  1.00 98.90           C  
ATOM   2914  HB2 TRP A 198      -4.850  -1.690  14.340  1.00 98.90           H  
ATOM   2915  HB3 TRP A 198      -5.412  -2.672  12.985  1.00 98.90           H  
ATOM   2916  O   TRP A 198      -8.366  -2.840  12.495  1.00 98.90           O  
ATOM   2917  CG  TRP A 198      -5.319  -0.610  12.588  1.00 98.90           C  
ATOM   2918  CD1 TRP A 198      -4.692   0.545  12.901  1.00 98.90           C  
ATOM   2919  HD1 TRP A 198      -4.280   0.788  13.869  1.00 98.90           H  
ATOM   2920  CD2 TRP A 198      -5.667  -0.519  11.173  1.00 98.90           C  
ATOM   2921  CE2 TRP A 198      -5.231   0.748  10.700  1.00 98.90           C  
ATOM   2922  CE3 TRP A 198      -6.295  -1.373  10.238  1.00 98.90           C  
ATOM   2923  HE3 TRP A 198      -6.643  -2.344  10.559  1.00 98.90           H  
ATOM   2924  NE1 TRP A 198      -4.643   1.349  11.783  1.00 98.90           N  
ATOM   2925  HE1 TRP A 198      -4.146   2.226  11.734  1.00 98.90           H  
ATOM   2926  CH2 TRP A 198      -5.950   0.255   8.453  1.00 98.90           C  
ATOM   2927  HH2 TRP A 198      -6.020   0.528   7.411  1.00 98.90           H  
ATOM   2928  CZ2 TRP A 198      -5.380   1.147   9.374  1.00 98.90           C  
ATOM   2929  HZ2 TRP A 198      -5.020   2.122   9.080  1.00 98.90           H  
ATOM   2930  CZ3 TRP A 198      -6.442  -0.987   8.892  1.00 98.90           C  
ATOM   2931  HZ3 TRP A 198      -6.912  -1.656   8.187  1.00 98.90           H  
ATOM   2932  N   GLN A 199      -8.616  -0.622  12.684  1.00 98.92           N  
ATOM   2933  H   GLN A 199      -8.274   0.228  13.110  1.00 98.92           H  
ATOM   2934  CA  GLN A 199      -9.716  -0.491  11.736  1.00 98.92           C  
ATOM   2935  HA  GLN A 199      -9.720  -1.364  11.083  1.00 98.92           H  
ATOM   2936  C   GLN A 199      -9.563   0.750  10.862  1.00 98.92           C  
ATOM   2937  CB  GLN A 199     -11.033  -0.454  12.522  1.00 98.92           C  
ATOM   2938  HB2 GLN A 199     -11.119  -1.385  13.082  1.00 98.92           H  
ATOM   2939  HB3 GLN A 199     -10.998   0.369  13.235  1.00 98.92           H  
ATOM   2940  O   GLN A 199      -9.263   1.829  11.361  1.00 98.92           O  
ATOM   2941  CG  GLN A 199     -12.279  -0.285  11.638  1.00 98.92           C  
ATOM   2942  HG2 GLN A 199     -12.256   0.685  11.140  1.00 98.92           H  
ATOM   2943  HG3 GLN A 199     -12.308  -1.069  10.880  1.00 98.92           H  
ATOM   2944  CD  GLN A 199     -13.531  -0.384  12.489  1.00 98.92           C  
ATOM   2945  NE2 GLN A 199     -14.364   0.630  12.557  1.00 98.92           N  
ATOM   2946 HE21 GLN A 199     -15.116   0.547  13.225  1.00 98.92           H  
ATOM   2947 HE22 GLN A 199     -14.159   1.492  12.072  1.00 98.92           H  
ATOM   2948  OE1 GLN A 199     -13.763  -1.382  13.148  1.00 98.92           O  
ATOM   2949  N   VAL A 200      -9.877   0.620   9.575  1.00 98.89           N  
ATOM   2950  H   VAL A 200     -10.128  -0.299   9.241  1.00 98.89           H  
ATOM   2951  CA  VAL A 200      -9.969   1.738   8.627  1.00 98.89           C  
ATOM   2952  HA  VAL A 200      -9.697   2.658   9.143  1.00 98.89           H  
ATOM   2953  C   VAL A 200     -11.395   1.918   8.129  1.00 98.89           C  
ATOM   2954  CB  VAL A 200      -8.959   1.578   7.481  1.00 98.89           C  
ATOM   2955  HB  VAL A 200      -7.976   1.545   7.951  1.00 98.89           H  
ATOM   2956  O   VAL A 200     -12.104   0.942   7.880  1.00 98.89           O  
ATOM   2957  CG1 VAL A 200      -9.155   0.298   6.654  1.00 98.89           C  
ATOM   2958 HG11 VAL A 200      -9.100  -0.573   7.306  1.00 98.89           H  
ATOM   2959 HG12 VAL A 200     -10.120   0.316   6.148  1.00 98.89           H  
ATOM   2960 HG13 VAL A 200      -8.360   0.219   5.912  1.00 98.89           H  
ATOM   2961  CG2 VAL A 200      -8.919   2.777   6.533  1.00 98.89           C  
ATOM   2962 HG21 VAL A 200      -8.734   3.688   7.103  1.00 98.89           H  
ATOM   2963 HG22 VAL A 200      -8.102   2.653   5.822  1.00 98.89           H  
ATOM   2964 HG23 VAL A 200      -9.856   2.872   5.985  1.00 98.89           H  
ATOM   2965  N   ASP A 201     -11.798   3.176   7.970  1.00 98.70           N  
ATOM   2966  H   ASP A 201     -11.148   3.911   8.210  1.00 98.70           H  
ATOM   2967  CA  ASP A 201     -12.993   3.586   7.237  1.00 98.70           C  
ATOM   2968  HA  ASP A 201     -13.681   2.746   7.145  1.00 98.70           H  
ATOM   2969  C   ASP A 201     -12.591   4.046   5.829  1.00 98.70           C  
ATOM   2970  CB  ASP A 201     -13.710   4.708   8.009  1.00 98.70           C  
ATOM   2971  HB2 ASP A 201     -13.897   4.368   9.027  1.00 98.70           H  
ATOM   2972  HB3 ASP A 201     -13.060   5.581   8.068  1.00 98.70           H  
ATOM   2973  O   ASP A 201     -11.995   5.107   5.655  1.00 98.70           O  
ATOM   2974  CG  ASP A 201     -15.041   5.122   7.366  1.00 98.70           C  
ATOM   2975  OD1 ASP A 201     -15.364   4.667   6.247  1.00 98.70           O  
ATOM   2976  OD2 ASP A 201     -15.819   5.878   7.992  1.00 98.70           O  
ATOM   2977  N   LEU A 202     -12.942   3.274   4.801  1.00 98.41           N  
ATOM   2978  H   LEU A 202     -13.465   2.431   4.993  1.00 98.41           H  
ATOM   2979  CA  LEU A 202     -12.648   3.607   3.402  1.00 98.41           C  
ATOM   2980  HA  LEU A 202     -11.594   3.875   3.327  1.00 98.41           H  
ATOM   2981  C   LEU A 202     -13.453   4.825   2.898  1.00 98.41           C  
ATOM   2982  CB  LEU A 202     -12.905   2.363   2.531  1.00 98.41           C  
ATOM   2983  HB2 LEU A 202     -12.636   2.602   1.502  1.00 98.41           H  
ATOM   2984  HB3 LEU A 202     -13.974   2.150   2.551  1.00 98.41           H  
ATOM   2985  O   LEU A 202     -13.158   5.380   1.834  1.00 98.41           O  
ATOM   2986  CG  LEU A 202     -12.144   1.087   2.953  1.00 98.41           C  
ATOM   2987  HG  LEU A 202     -12.402   0.807   3.974  1.00 98.41           H  
ATOM   2988  CD1 LEU A 202     -12.554  -0.064   2.034  1.00 98.41           C  
ATOM   2989 HD11 LEU A 202     -12.186   0.107   1.023  1.00 98.41           H  
ATOM   2990 HD12 LEU A 202     -13.640  -0.145   2.011  1.00 98.41           H  
ATOM   2991 HD13 LEU A 202     -12.157  -1.001   2.426  1.00 98.41           H  
ATOM   2992  CD2 LEU A 202     -10.626   1.255   2.901  1.00 98.41           C  
ATOM   2993 HD21 LEU A 202     -10.322   1.566   1.902  1.00 98.41           H  
ATOM   2994 HD22 LEU A 202     -10.145   0.310   3.153  1.00 98.41           H  
ATOM   2995 HD23 LEU A 202     -10.312   2.005   3.626  1.00 98.41           H  
ATOM   2996  N   GLY A 203     -14.464   5.259   3.655  1.00 97.63           N  
ATOM   2997  H   GLY A 203     -14.598   4.803   4.546  1.00 97.63           H  
ATOM   2998  CA  GLY A 203     -15.376   6.367   3.365  1.00 97.63           C  
ATOM   2999  HA2 GLY A 203     -14.858   7.118   2.768  1.00 97.63           H  
ATOM   3000  HA3 GLY A 203     -15.681   6.823   4.307  1.00 97.63           H  
ATOM   3001  C   GLY A 203     -16.637   5.939   2.611  1.00 97.63           C  
ATOM   3002  O   GLY A 203     -17.703   6.514   2.820  1.00 97.63           O  
ATOM   3003  N   ALA A 204     -16.544   4.899   1.783  1.00 96.73           N  
ATOM   3004  H   ALA A 204     -15.646   4.448   1.681  1.00 96.73           H  
ATOM   3005  CA  ALA A 204     -17.664   4.319   1.049  1.00 96.73           C  
ATOM   3006  HA  ALA A 204     -18.585   4.502   1.602  1.00 96.73           H  
ATOM   3007  C   ALA A 204     -17.497   2.801   0.900  1.00 96.73           C  
ATOM   3008  CB  ALA A 204     -17.774   5.008  -0.317  1.00 96.73           C  
ATOM   3009  HB1 ALA A 204     -18.618   4.602  -0.875  1.00 96.73           H  
ATOM   3010  HB2 ALA A 204     -16.861   4.847  -0.890  1.00 96.73           H  
ATOM   3011  HB3 ALA A 204     -17.926   6.079  -0.180  1.00 96.73           H  
ATOM   3012  O   ALA A 204     -16.390   2.273   0.997  1.00 96.73           O  
ATOM   3013  N   SER A 205     -18.609   2.107   0.652  1.00 97.44           N  
ATOM   3014  H   SER A 205     -19.475   2.614   0.536  1.00 97.44           H  
ATOM   3015  CA  SER A 205     -18.602   0.675   0.342  1.00 97.44           C  
ATOM   3016  HA  SER A 205     -18.048   0.146   1.117  1.00 97.44           H  
ATOM   3017  C   SER A 205     -17.930   0.425  -1.010  1.00 97.44           C  
ATOM   3018  CB  SER A 205     -20.035   0.140   0.328  1.00 97.44           C  
ATOM   3019  HB2 SER A 205     -20.504   0.337   1.292  1.00 97.44           H  
ATOM   3020  HB3 SER A 205     -20.601   0.655  -0.449  1.00 97.44           H  
ATOM   3021  O   SER A 205     -18.295   1.039  -2.016  1.00 97.44           O  
ATOM   3022  OG  SER A 205     -20.064  -1.248   0.077  1.00 97.44           O  
ATOM   3023  HG  SER A 205     -20.108  -1.670   0.939  1.00 97.44           H  
ATOM   3024  N   ALA A 206     -16.968  -0.493  -1.043  1.00 97.11           N  
ATOM   3025  H   ALA A 206     -16.697  -0.929  -0.173  1.00 97.11           H  
ATOM   3026  CA  ALA A 206     -16.211  -0.861  -2.235  1.00 97.11           C  
ATOM   3027  HA  ALA A 206     -16.678  -0.426  -3.119  1.00 97.11           H  
ATOM   3028  C   ALA A 206     -16.186  -2.383  -2.422  1.00 97.11           C  
ATOM   3029  CB  ALA A 206     -14.806  -0.268  -2.102  1.00 97.11           C  
ATOM   3030  HB1 ALA A 206     -14.871   0.813  -1.979  1.00 97.11           H  
ATOM   3031  HB2 ALA A 206     -14.307  -0.691  -1.231  1.00 97.11           H  
ATOM   3032  HB3 ALA A 206     -14.215  -0.489  -2.991  1.00 97.11           H  
ATOM   3033  O   ALA A 206     -16.396  -3.136  -1.470  1.00 97.11           O  
ATOM   3034  N   ARG A 207     -15.913  -2.848  -3.649  1.00 96.29           N  
ATOM   3035  H   ARG A 207     -15.634  -2.175  -4.350  1.00 96.29           H  
ATOM   3036  CA  ARG A 207     -15.580  -4.262  -3.881  1.00 96.29           C  
ATOM   3037  HA  ARG A 207     -16.212  -4.891  -3.254  1.00 96.29           H  
ATOM   3038  C   ARG A 207     -14.138  -4.477  -3.444  1.00 96.29           C  
ATOM   3039  CB  ARG A 207     -15.800  -4.652  -5.351  1.00 96.29           C  
ATOM   3040  HB2 ARG A 207     -15.177  -4.023  -5.988  1.00 96.29           H  
ATOM   3041  HB3 ARG A 207     -16.845  -4.481  -5.610  1.00 96.29           H  
ATOM   3042  O   ARG A 207     -13.248  -3.787  -3.939  1.00 96.29           O  
ATOM   3043  CG  ARG A 207     -15.452  -6.132  -5.603  1.00 96.29           C  
ATOM   3044  HG2 ARG A 207     -16.059  -6.762  -4.954  1.00 96.29           H  
ATOM   3045  HG3 ARG A 207     -14.400  -6.305  -5.375  1.00 96.29           H  
ATOM   3046  CD  ARG A 207     -15.701  -6.520  -7.065  1.00 96.29           C  
ATOM   3047  HD2 ARG A 207     -15.128  -5.850  -7.706  1.00 96.29           H  
ATOM   3048  HD3 ARG A 207     -16.762  -6.399  -7.280  1.00 96.29           H  
ATOM   3049  NE  ARG A 207     -15.290  -7.915  -7.331  1.00 96.29           N  
ATOM   3050  HE  ARG A 207     -14.725  -8.356  -6.620  1.00 96.29           H  
ATOM   3051  NH1 ARG A 207     -16.190  -8.123  -9.434  1.00 96.29           N  
ATOM   3052 HH11 ARG A 207     -16.427  -8.714 -10.217  1.00 96.29           H  
ATOM   3053 HH12 ARG A 207     -16.493  -7.160  -9.392  1.00 96.29           H  
ATOM   3054  NH2 ARG A 207     -15.202  -9.886  -8.484  1.00 96.29           N  
ATOM   3055 HH21 ARG A 207     -15.484 -10.488  -9.244  1.00 96.29           H  
ATOM   3056 HH22 ARG A 207     -14.695 -10.324  -7.727  1.00 96.29           H  
ATOM   3057  CZ  ARG A 207     -15.560  -8.632  -8.411  1.00 96.29           C  
ATOM   3058  N   LEU A 208     -13.916  -5.428  -2.546  1.00 97.27           N  
ATOM   3059  H   LEU A 208     -14.688  -6.005  -2.246  1.00 97.27           H  
ATOM   3060  CA  LEU A 208     -12.608  -5.712  -1.968  1.00 97.27           C  
ATOM   3061  HA  LEU A 208     -11.905  -4.927  -2.247  1.00 97.27           H  
ATOM   3062  C   LEU A 208     -12.075  -7.035  -2.531  1.00 97.27           C  
ATOM   3063  CB  LEU A 208     -12.710  -5.721  -0.432  1.00 97.27           C  
ATOM   3064  HB2 LEU A 208     -13.223  -6.635  -0.134  1.00 97.27           H  
ATOM   3065  HB3 LEU A 208     -11.696  -5.752  -0.032  1.00 97.27           H  
ATOM   3066  O   LEU A 208     -12.804  -8.022  -2.596  1.00 97.27           O  
ATOM   3067  CG  LEU A 208     -13.450  -4.531   0.212  1.00 97.27           C  
ATOM   3068  HG  LEU A 208     -14.499  -4.553  -0.085  1.00 97.27           H  
ATOM   3069  CD1 LEU A 208     -13.392  -4.665   1.732  1.00 97.27           C  
ATOM   3070 HD11 LEU A 208     -12.358  -4.626   2.075  1.00 97.27           H  
ATOM   3071 HD12 LEU A 208     -13.833  -5.619   2.023  1.00 97.27           H  
ATOM   3072 HD13 LEU A 208     -13.957  -3.856   2.195  1.00 97.27           H  
ATOM   3073  CD2 LEU A 208     -12.853  -3.178  -0.174  1.00 97.27           C  
ATOM   3074 HD21 LEU A 208     -12.974  -3.003  -1.243  1.00 97.27           H  
ATOM   3075 HD22 LEU A 208     -11.793  -3.155   0.080  1.00 97.27           H  
ATOM   3076 HD23 LEU A 208     -13.376  -2.387   0.363  1.00 97.27           H  
ATOM   3077  N   ASP A 209     -10.811  -7.052  -2.946  1.00 95.39           N  
ATOM   3078  H   ASP A 209     -10.274  -6.199  -2.873  1.00 95.39           H  
ATOM   3079  CA  ASP A 209     -10.135  -8.231  -3.500  1.00 95.39           C  
ATOM   3080  HA  ASP A 209     -10.868  -8.989  -3.777  1.00 95.39           H  
ATOM   3081  C   ASP A 209      -9.188  -8.865  -2.461  1.00 95.39           C  
ATOM   3082  CB  ASP A 209      -9.348  -7.837  -4.768  1.00 95.39           C  
ATOM   3083  HB2 ASP A 209      -8.662  -7.026  -4.523  1.00 95.39           H  
ATOM   3084  HB3 ASP A 209      -8.735  -8.690  -5.062  1.00 95.39           H  
ATOM   3085  O   ASP A 209      -9.182 -10.082  -2.256  1.00 95.39           O  
ATOM   3086  CG  ASP A 209     -10.194  -7.424  -5.988  1.00 95.39           C  
ATOM   3087  OD1 ASP A 209     -10.508  -8.294  -6.833  1.00 95.39           O  
ATOM   3088  OD2 ASP A 209     -10.385  -6.209  -6.215  1.00 95.39           O  
ATOM   3089  N   SER A 210      -8.369  -8.049  -1.792  1.00 97.04           N  
ATOM   3090  H   SER A 210      -8.425  -7.054  -1.960  1.00 97.04           H  
ATOM   3091  CA  SER A 210      -7.413  -8.518  -0.785  1.00 97.04           C  
ATOM   3092  HA  SER A 210      -7.886  -9.318  -0.215  1.00 97.04           H  
ATOM   3093  C   SER A 210      -7.036  -7.426   0.209  1.00 97.04           C  
ATOM   3094  CB  SER A 210      -6.151  -9.099  -1.452  1.00 97.04           C  
ATOM   3095  HB2 SER A 210      -6.456  -9.860  -2.170  1.00 97.04           H  
ATOM   3096  HB3 SER A 210      -5.536  -9.585  -0.695  1.00 97.04           H  
ATOM   3097  O   SER A 210      -7.249  -6.239  -0.030  1.00 97.04           O  
ATOM   3098  OG  SER A 210      -5.360  -8.130  -2.120  1.00 97.04           O  
ATOM   3099  HG  SER A 210      -4.745  -7.750  -1.488  1.00 97.04           H  
ATOM   3100  N   VAL A 211      -6.421  -7.827   1.316  1.00 98.60           N  
ATOM   3101  H   VAL A 211      -6.322  -8.819   1.478  1.00 98.60           H  
ATOM   3102  CA  VAL A 211      -5.774  -6.921   2.268  1.00 98.60           C  
ATOM   3103  HA  VAL A 211      -5.820  -5.898   1.895  1.00 98.60           H  
ATOM   3104  C   VAL A 211      -4.308  -7.319   2.369  1.00 98.60           C  
ATOM   3105  CB  VAL A 211      -6.488  -6.946   3.630  1.00 98.60           C  
ATOM   3106  HB  VAL A 211      -6.421  -7.948   4.054  1.00 98.60           H  
ATOM   3107  O   VAL A 211      -3.993  -8.438   2.774  1.00 98.60           O  
ATOM   3108  CG1 VAL A 211      -5.850  -5.955   4.608  1.00 98.60           C  
ATOM   3109 HG11 VAL A 211      -6.370  -5.991   5.565  1.00 98.60           H  
ATOM   3110 HG12 VAL A 211      -5.906  -4.944   4.205  1.00 98.60           H  
ATOM   3111 HG13 VAL A 211      -4.805  -6.214   4.777  1.00 98.60           H  
ATOM   3112  CG2 VAL A 211      -7.969  -6.566   3.475  1.00 98.60           C  
ATOM   3113 HG21 VAL A 211      -8.489  -7.328   2.895  1.00 98.60           H  
ATOM   3114 HG22 VAL A 211      -8.060  -5.604   2.971  1.00 98.60           H  
ATOM   3115 HG23 VAL A 211      -8.443  -6.504   4.455  1.00 98.60           H  
ATOM   3116  N   ASP A 212      -3.412  -6.422   1.963  1.00 98.17           N  
ATOM   3117  H   ASP A 212      -3.737  -5.507   1.683  1.00 98.17           H  
ATOM   3118  CA  ASP A 212      -1.974  -6.614   2.137  1.00 98.17           C  
ATOM   3119  HA  ASP A 212      -1.744  -7.678   2.100  1.00 98.17           H  
ATOM   3120  C   ASP A 212      -1.581  -6.071   3.517  1.00 98.17           C  
ATOM   3121  CB  ASP A 212      -1.161  -5.933   1.023  1.00 98.17           C  
ATOM   3122  HB2 ASP A 212      -1.281  -4.853   1.110  1.00 98.17           H  
ATOM   3123  HB3 ASP A 212      -0.106  -6.144   1.200  1.00 98.17           H  
ATOM   3124  O   ASP A 212      -1.668  -4.868   3.762  1.00 98.17           O  
ATOM   3125  CG  ASP A 212      -1.485  -6.359  -0.415  1.00 98.17           C  
ATOM   3126  OD1 ASP A 212      -1.891  -7.516  -0.668  1.00 98.17           O  
ATOM   3127  OD2 ASP A 212      -1.170  -5.595  -1.358  1.00 98.17           O  
ATOM   3128  N   VAL A 213      -1.168  -6.961   4.417  1.00 98.81           N  
ATOM   3129  H   VAL A 213      -1.132  -7.932   4.142  1.00 98.81           H  
ATOM   3130  CA  VAL A 213      -0.788  -6.634   5.797  1.00 98.81           C  
ATOM   3131  HA  VAL A 213      -1.166  -5.645   6.056  1.00 98.81           H  
ATOM   3132  C   VAL A 213       0.730  -6.610   5.900  1.00 98.81           C  
ATOM   3133  CB  VAL A 213      -1.387  -7.649   6.790  1.00 98.81           C  
ATOM   3134  HB  VAL A 213      -0.960  -8.635   6.606  1.00 98.81           H  
ATOM   3135  O   VAL A 213       1.373  -7.625   5.633  1.00 98.81           O  
ATOM   3136  CG1 VAL A 213      -1.078  -7.250   8.236  1.00 98.81           C  
ATOM   3137 HG11 VAL A 213      -0.002  -7.258   8.410  1.00 98.81           H  
ATOM   3138 HG12 VAL A 213      -1.540  -7.958   8.924  1.00 98.81           H  
ATOM   3139 HG13 VAL A 213      -1.464  -6.250   8.436  1.00 98.81           H  
ATOM   3140  CG2 VAL A 213      -2.909  -7.756   6.627  1.00 98.81           C  
ATOM   3141 HG21 VAL A 213      -3.326  -8.390   7.410  1.00 98.81           H  
ATOM   3142 HG22 VAL A 213      -3.152  -8.200   5.662  1.00 98.81           H  
ATOM   3143 HG23 VAL A 213      -3.355  -6.764   6.684  1.00 98.81           H  
ATOM   3144  N   TRP A 214       1.303  -5.473   6.283  1.00 98.65           N  
ATOM   3145  H   TRP A 214       0.724  -4.664   6.460  1.00 98.65           H  
ATOM   3146  CA  TRP A 214       2.738  -5.311   6.491  1.00 98.65           C  
ATOM   3147  HA  TRP A 214       3.270  -6.142   6.028  1.00 98.65           H  
ATOM   3148  C   TRP A 214       3.057  -5.329   7.982  1.00 98.65           C  
ATOM   3149  CB  TRP A 214       3.226  -4.027   5.823  1.00 98.65           C  
ATOM   3150  HB2 TRP A 214       2.680  -3.181   6.240  1.00 98.65           H  
ATOM   3151  HB3 TRP A 214       4.276  -3.891   6.082  1.00 98.65           H  
ATOM   3152  O   TRP A 214       2.594  -4.479   8.745  1.00 98.65           O  
ATOM   3153  CG  TRP A 214       3.113  -3.981   4.333  1.00 98.65           C  
ATOM   3154  CD1 TRP A 214       1.982  -3.794   3.612  1.00 98.65           C  
ATOM   3155  HD1 TRP A 214       1.001  -3.656   4.042  1.00 98.65           H  
ATOM   3156  CD2 TRP A 214       4.193  -4.078   3.366  1.00 98.65           C  
ATOM   3157  CE2 TRP A 214       3.647  -3.925   2.058  1.00 98.65           C  
ATOM   3158  CE3 TRP A 214       5.590  -4.240   3.474  1.00 98.65           C  
ATOM   3159  HE3 TRP A 214       6.035  -4.281   4.457  1.00 98.65           H  
ATOM   3160  NE1 TRP A 214       2.292  -3.756   2.264  1.00 98.65           N  
ATOM   3161  HE1 TRP A 214       1.610  -3.562   1.545  1.00 98.65           H  
ATOM   3162  CH2 TRP A 214       5.842  -4.086   1.052  1.00 98.65           C  
ATOM   3163  HH2 TRP A 214       6.480  -4.074   0.181  1.00 98.65           H  
ATOM   3164  CZ2 TRP A 214       4.451  -3.936   0.910  1.00 98.65           C  
ATOM   3165  HZ2 TRP A 214       4.005  -3.799  -0.064  1.00 98.65           H  
ATOM   3166  CZ3 TRP A 214       6.409  -4.240   2.330  1.00 98.65           C  
ATOM   3167  HZ3 TRP A 214       7.478  -4.342   2.441  1.00 98.65           H  
ATOM   3168  N   ASN A 215       3.848  -6.315   8.391  1.00 98.62           N  
ATOM   3169  H   ASN A 215       4.200  -6.977   7.715  1.00 98.62           H  
ATOM   3170  CA  ASN A 215       4.264  -6.496   9.773  1.00 98.62           C  
ATOM   3171  HA  ASN A 215       3.421  -6.256  10.420  1.00 98.62           H  
ATOM   3172  C   ASN A 215       5.424  -5.553  10.146  1.00 98.62           C  
ATOM   3173  CB  ASN A 215       4.611  -7.986   9.959  1.00 98.62           C  
ATOM   3174  HB2 ASN A 215       3.882  -8.591   9.421  1.00 98.62           H  
ATOM   3175  HB3 ASN A 215       5.595  -8.188   9.535  1.00 98.62           H  
ATOM   3176  O   ASN A 215       6.160  -5.064   9.283  1.00 98.62           O  
ATOM   3177  CG  ASN A 215       4.594  -8.458  11.402  1.00 98.62           C  
ATOM   3178  ND2 ASN A 215       4.735  -9.745  11.603  1.00 98.62           N  
ATOM   3179 HD21 ASN A 215       4.715 -10.086  12.553  1.00 98.62           H  
ATOM   3180 HD22 ASN A 215       4.826 -10.372  10.816  1.00 98.62           H  
ATOM   3181  OD1 ASN A 215       4.401  -7.705  12.342  1.00 98.62           O  
ATOM   3182  N   ARG A 216       5.611  -5.349  11.451  1.00 98.14           N  
ATOM   3183  H   ARG A 216       5.003  -5.864  12.072  1.00 98.14           H  
ATOM   3184  CA  ARG A 216       6.848  -4.819  12.032  1.00 98.14           C  
ATOM   3185  HA  ARG A 216       7.076  -3.855  11.575  1.00 98.14           H  
ATOM   3186  C   ARG A 216       8.017  -5.775  11.741  1.00 98.14           C  
ATOM   3187  CB  ARG A 216       6.614  -4.628  13.536  1.00 98.14           C  
ATOM   3188  HB2 ARG A 216       5.765  -3.960  13.683  1.00 98.14           H  
ATOM   3189  HB3 ARG A 216       6.378  -5.591  13.988  1.00 98.14           H  
ATOM   3190  O   ARG A 216       7.834  -6.991  11.718  1.00 98.14           O  
ATOM   3191  CG  ARG A 216       7.836  -4.035  14.238  1.00 98.14           C  
ATOM   3192  HG2 ARG A 216       8.079  -3.070  13.792  1.00 98.14           H  
ATOM   3193  HG3 ARG A 216       8.689  -4.705  14.127  1.00 98.14           H  
ATOM   3194  CD  ARG A 216       7.571  -3.849  15.727  1.00 98.14           C  
ATOM   3195  HD2 ARG A 216       7.314  -4.814  16.164  1.00 98.14           H  
ATOM   3196  HD3 ARG A 216       6.737  -3.159  15.856  1.00 98.14           H  
ATOM   3197  NE  ARG A 216       8.773  -3.317  16.377  1.00 98.14           N  
ATOM   3198  HE  ARG A 216       9.557  -3.124  15.770  1.00 98.14           H  
ATOM   3199  NH1 ARG A 216       7.937  -3.076  18.492  1.00 98.14           N  
ATOM   3200 HH11 ARG A 216       7.040  -3.389  18.149  1.00 98.14           H  
ATOM   3201 HH12 ARG A 216       8.043  -2.746  19.441  1.00 98.14           H  
ATOM   3202  NH2 ARG A 216      10.058  -2.508  18.048  1.00 98.14           N  
ATOM   3203 HH21 ARG A 216      10.204  -2.214  19.003  1.00 98.14           H  
ATOM   3204 HH22 ARG A 216      10.801  -2.425  17.369  1.00 98.14           H  
ATOM   3205  CZ  ARG A 216       8.918  -2.977  17.637  1.00 98.14           C  
ATOM   3206  N   LEU A 217       9.214  -5.230  11.517  1.00 96.76           N  
ATOM   3207  H   LEU A 217       9.281  -4.224  11.582  1.00 96.76           H  
ATOM   3208  CA  LEU A 217      10.393  -5.960  11.034  1.00 96.76           C  
ATOM   3209  HA  LEU A 217      10.171  -7.027  10.996  1.00 96.76           H  
ATOM   3210  C   LEU A 217      11.635  -5.838  11.929  1.00 96.76           C  
ATOM   3211  CB  LEU A 217      10.730  -5.470   9.612  1.00 96.76           C  
ATOM   3212  HB2 LEU A 217      10.868  -4.389   9.643  1.00 96.76           H  
ATOM   3213  HB3 LEU A 217      11.681  -5.912   9.312  1.00 96.76           H  
ATOM   3214  O   LEU A 217      12.500  -6.707  11.858  1.00 96.76           O  
ATOM   3215  CG  LEU A 217       9.684  -5.805   8.534  1.00 96.76           C  
ATOM   3216  HG  LEU A 217       8.727  -5.352   8.792  1.00 96.76           H  
ATOM   3217  CD1 LEU A 217      10.133  -5.234   7.188  1.00 96.76           C  
ATOM   3218 HD11 LEU A 217       9.374  -5.428   6.431  1.00 96.76           H  
ATOM   3219 HD12 LEU A 217      10.258  -4.155   7.280  1.00 96.76           H  
ATOM   3220 HD13 LEU A 217      11.081  -5.681   6.887  1.00 96.76           H  
ATOM   3221  CD2 LEU A 217       9.499  -7.318   8.378  1.00 96.76           C  
ATOM   3222 HD21 LEU A 217       8.974  -7.713   9.248  1.00 96.76           H  
ATOM   3223 HD22 LEU A 217       8.903  -7.540   7.493  1.00 96.76           H  
ATOM   3224 HD23 LEU A 217      10.470  -7.806   8.287  1.00 96.76           H  
ATOM   3225  N   ASP A 218      11.752  -4.796  12.756  1.00 95.85           N  
ATOM   3226  H   ASP A 218      11.016  -4.106  12.801  1.00 95.85           H  
ATOM   3227  CA  ASP A 218      12.939  -4.561  13.597  1.00 95.85           C  
ATOM   3228  HA  ASP A 218      13.829  -4.760  12.999  1.00 95.85           H  
ATOM   3229  C   ASP A 218      13.012  -5.495  14.820  1.00 95.85           C  
ATOM   3230  CB  ASP A 218      12.988  -3.082  14.018  1.00 95.85           C  
ATOM   3231  HB2 ASP A 218      13.004  -2.457  13.125  1.00 95.85           H  
ATOM   3232  HB3 ASP A 218      13.913  -2.904  14.567  1.00 95.85           H  
ATOM   3233  O   ASP A 218      14.094  -5.918  15.225  1.00 95.85           O  
ATOM   3234  CG  ASP A 218      11.796  -2.678  14.889  1.00 95.85           C  
ATOM   3235  OD1 ASP A 218      10.650  -2.742  14.398  1.00 95.85           O  
ATOM   3236  OD2 ASP A 218      11.967  -2.357  16.084  1.00 95.85           O  
ATOM   3237  N   CYS A 219      11.862  -5.859  15.391  1.00 94.53           N  
ATOM   3238  H   CYS A 219      11.012  -5.464  15.016  1.00 94.53           H  
ATOM   3239  CA  CYS A 219      11.718  -6.909  16.397  1.00 94.53           C  
ATOM   3240  HA  CYS A 219      12.375  -7.737  16.130  1.00 94.53           H  
ATOM   3241  C   CYS A 219      10.276  -7.408  16.425  1.00 94.53           C  
ATOM   3242  CB  CYS A 219      12.109  -6.390  17.795  1.00 94.53           C  
ATOM   3243  HB2 CYS A 219      12.959  -5.717  17.681  1.00 94.53           H  
ATOM   3244  HB3 CYS A 219      12.448  -7.231  18.400  1.00 94.53           H  
ATOM   3245  O   CYS A 219       9.385  -6.804  15.824  1.00 94.53           O  
ATOM   3246  SG  CYS A 219      10.814  -5.515  18.739  1.00 94.53           S  
ATOM   3247  N   CYS A 220      10.031  -8.451  17.222  1.00 95.64           N  
ATOM   3248  H   CYS A 220      10.809  -8.893  17.690  1.00 95.64           H  
ATOM   3249  CA  CYS A 220       8.699  -8.707  17.766  1.00 95.64           C  
ATOM   3250  HA  CYS A 220       8.777  -9.585  18.406  1.00 95.64           H  
ATOM   3251  C   CYS A 220       7.629  -9.046  16.707  1.00 95.64           C  
ATOM   3252  CB  CYS A 220       8.330  -7.510  18.660  1.00 95.64           C  
ATOM   3253  HB2 CYS A 220       7.995  -6.684  18.033  1.00 95.64           H  
ATOM   3254  HB3 CYS A 220       7.486  -7.820  19.277  1.00 95.64           H  
ATOM   3255  O   CYS A 220       6.430  -8.961  16.973  1.00 95.64           O  
ATOM   3256  SG  CYS A 220       9.650  -6.896  19.769  1.00 95.64           S  
ATOM   3257  N   ALA A 221       8.066  -9.428  15.502  1.00 97.29           N  
ATOM   3258  H   ALA A 221       9.062  -9.395  15.336  1.00 97.29           H  
ATOM   3259  CA  ALA A 221       7.207  -9.768  14.373  1.00 97.29           C  
ATOM   3260  HA  ALA A 221       6.587  -8.906  14.127  1.00 97.29           H  
ATOM   3261  C   ALA A 221       6.276 -10.952  14.687  1.00 97.29           C  
ATOM   3262  CB  ALA A 221       8.117 -10.079  13.179  1.00 97.29           C  
ATOM   3263  HB1 ALA A 221       8.732 -10.953  13.391  1.00 97.29           H  
ATOM   3264  HB2 ALA A 221       8.759  -9.222  12.971  1.00 97.29           H  
ATOM   3265  HB3 ALA A 221       7.505 -10.271  12.297  1.00 97.29           H  
ATOM   3266  O   ALA A 221       5.189 -11.057  14.120  1.00 97.29           O  
ATOM   3267  N   ASP A 222       6.668 -11.812  15.630  1.00 97.71           N  
ATOM   3268  H   ASP A 222       7.523 -11.616  16.131  1.00 97.71           H  
ATOM   3269  CA  ASP A 222       5.902 -12.958  16.123  1.00 97.71           C  
ATOM   3270  HA  ASP A 222       5.584 -13.561  15.273  1.00 97.71           H  
ATOM   3271  C   ASP A 222       4.623 -12.574  16.883  1.00 97.71           C  
ATOM   3272  CB  ASP A 222       6.823 -13.815  17.003  1.00 97.71           C  
ATOM   3273  HB2 ASP A 222       7.738 -14.046  16.457  1.00 97.71           H  
ATOM   3274  HB3 ASP A 222       6.321 -14.756  17.224  1.00 97.71           H  
ATOM   3275  O   ASP A 222       3.777 -13.439  17.126  1.00 97.71           O  
ATOM   3276  CG  ASP A 222       7.177 -13.102  18.311  1.00 97.71           C  
ATOM   3277  OD1 ASP A 222       7.885 -12.068  18.234  1.00 97.71           O  
ATOM   3278  OD2 ASP A 222       6.693 -13.582  19.360  1.00 97.71           O  
ATOM   3279  N   ARG A 223       4.454 -11.291  17.234  1.00 98.40           N  
ATOM   3280  H   ARG A 223       5.213 -10.652  17.043  1.00 98.40           H  
ATOM   3281  CA  ARG A 223       3.241 -10.768  17.877  1.00 98.40           C  
ATOM   3282  HA  ARG A 223       2.951 -11.447  18.680  1.00 98.40           H  
ATOM   3283  C   ARG A 223       2.054 -10.703  16.918  1.00 98.40           C  
ATOM   3284  CB  ARG A 223       3.516  -9.383  18.477  1.00 98.40           C  
ATOM   3285  HB2 ARG A 223       2.582  -8.969  18.856  1.00 98.40           H  
ATOM   3286  HB3 ARG A 223       3.883  -8.720  17.693  1.00 98.40           H  
ATOM   3287  O   ARG A 223       0.930 -10.942  17.359  1.00 98.40           O  
ATOM   3288  CG  ARG A 223       4.528  -9.431  19.631  1.00 98.40           C  
ATOM   3289  HG2 ARG A 223       5.449  -9.917  19.309  1.00 98.40           H  
ATOM   3290  HG3 ARG A 223       4.102  -9.996  20.460  1.00 98.40           H  
ATOM   3291  CD  ARG A 223       4.851  -8.006  20.092  1.00 98.40           C  
ATOM   3292  HD2 ARG A 223       5.273  -7.450  19.254  1.00 98.40           H  
ATOM   3293  HD3 ARG A 223       3.922  -7.524  20.396  1.00 98.40           H  
ATOM   3294  NE  ARG A 223       5.800  -8.003  21.222  1.00 98.40           N  
ATOM   3295  HE  ARG A 223       6.202  -8.892  21.482  1.00 98.40           H  
ATOM   3296  NH1 ARG A 223       5.596  -5.780  21.792  1.00 98.40           N  
ATOM   3297 HH11 ARG A 223       5.088  -5.568  20.945  1.00 98.40           H  
ATOM   3298 HH12 ARG A 223       5.466  -5.163  22.581  1.00 98.40           H  
ATOM   3299  NH2 ARG A 223       6.600  -7.178  23.180  1.00 98.40           N  
ATOM   3300 HH21 ARG A 223       6.265  -6.567  23.911  1.00 98.40           H  
ATOM   3301 HH22 ARG A 223       6.840  -8.112  23.478  1.00 98.40           H  
ATOM   3302  CZ  ARG A 223       6.013  -6.987  22.041  1.00 98.40           C  
ATOM   3303  N   LEU A 224       2.296 -10.422  15.632  1.00 98.68           N  
ATOM   3304  H   LEU A 224       3.258 -10.302  15.350  1.00 98.68           H  
ATOM   3305  CA  LEU A 224       1.268 -10.396  14.589  1.00 98.68           C  
ATOM   3306  HA  LEU A 224       0.316 -10.166  15.067  1.00 98.68           H  
ATOM   3307  C   LEU A 224       1.131 -11.780  13.946  1.00 98.68           C  
ATOM   3308  CB  LEU A 224       1.555  -9.271  13.582  1.00 98.68           C  
ATOM   3309  HB2 LEU A 224       2.513  -9.475  13.103  1.00 98.68           H  
ATOM   3310  HB3 LEU A 224       1.644  -8.330  14.124  1.00 98.68           H  
ATOM   3311  O   LEU A 224       1.671 -12.062  12.878  1.00 98.68           O  
ATOM   3312  CG  LEU A 224       0.480  -9.114  12.486  1.00 98.68           C  
ATOM   3313  HG  LEU A 224       0.433 -10.018  11.879  1.00 98.68           H  
ATOM   3314  CD1 LEU A 224      -0.920  -8.868  13.048  1.00 98.68           C  
ATOM   3315 HD11 LEU A 224      -1.290  -9.768  13.539  1.00 98.68           H  
ATOM   3316 HD12 LEU A 224      -1.608  -8.625  12.238  1.00 98.68           H  
ATOM   3317 HD13 LEU A 224      -0.886  -8.043  13.760  1.00 98.68           H  
ATOM   3318  CD2 LEU A 224       0.845  -7.940  11.581  1.00 98.68           C  
ATOM   3319 HD21 LEU A 224       1.813  -8.119  11.112  1.00 98.68           H  
ATOM   3320 HD22 LEU A 224       0.910  -7.027  12.172  1.00 98.68           H  
ATOM   3321 HD23 LEU A 224       0.090  -7.820  10.803  1.00 98.68           H  
ATOM   3322  N   LYS A 225       0.401 -12.650  14.635  1.00 98.40           N  
ATOM   3323  H   LYS A 225       0.006 -12.329  15.507  1.00 98.40           H  
ATOM   3324  CA  LYS A 225      -0.009 -13.990  14.201  1.00 98.40           C  
ATOM   3325  HA  LYS A 225      -0.099 -14.019  13.115  1.00 98.40           H  
ATOM   3326  C   LYS A 225      -1.378 -14.294  14.793  1.00 98.40           C  
ATOM   3327  CB  LYS A 225       1.033 -15.030  14.638  1.00 98.40           C  
ATOM   3328  HB2 LYS A 225       0.803 -15.985  14.165  1.00 98.40           H  
ATOM   3329  HB3 LYS A 225       2.015 -14.704  14.296  1.00 98.40           H  
ATOM   3330  O   LYS A 225      -1.795 -13.591  15.714  1.00 98.40           O  
ATOM   3331  CG  LYS A 225       1.099 -15.227  16.158  1.00 98.40           C  
ATOM   3332  HG2 LYS A 225       1.253 -14.262  16.642  1.00 98.40           H  
ATOM   3333  HG3 LYS A 225       0.169 -15.662  16.524  1.00 98.40           H  
ATOM   3334  CD  LYS A 225       2.260 -16.160  16.505  1.00 98.40           C  
ATOM   3335  HD2 LYS A 225       2.052 -17.163  16.132  1.00 98.40           H  
ATOM   3336  HD3 LYS A 225       3.167 -15.783  16.034  1.00 98.40           H  
ATOM   3337  CE  LYS A 225       2.443 -16.180  18.022  1.00 98.40           C  
ATOM   3338  HE2 LYS A 225       1.617 -16.730  18.473  1.00 98.40           H  
ATOM   3339  HE3 LYS A 225       2.405 -15.149  18.373  1.00 98.40           H  
ATOM   3340  NZ  LYS A 225       3.751 -16.766  18.386  1.00 98.40           N  
ATOM   3341  HZ1 LYS A 225       3.875 -16.777  19.388  1.00 98.40           H  
ATOM   3342  HZ2 LYS A 225       4.480 -16.179  18.006  1.00 98.40           H  
ATOM   3343  HZ3 LYS A 225       3.848 -17.699  18.009  1.00 98.40           H  
ATOM   3344  N   ASP A 226      -2.038 -15.335  14.298  1.00 98.56           N  
ATOM   3345  H   ASP A 226      -1.611 -15.886  13.567  1.00 98.56           H  
ATOM   3346  CA  ASP A 226      -3.361 -15.744  14.778  1.00 98.56           C  
ATOM   3347  HA  ASP A 226      -3.766 -16.437  14.040  1.00 98.56           H  
ATOM   3348  C   ASP A 226      -4.345 -14.560  14.837  1.00 98.56           C  
ATOM   3349  CB  ASP A 226      -3.214 -16.522  16.094  1.00 98.56           C  
ATOM   3350  HB2 ASP A 226      -2.447 -17.287  15.968  1.00 98.56           H  
ATOM   3351  HB3 ASP A 226      -2.889 -15.846  16.886  1.00 98.56           H  
ATOM   3352  O   ASP A 226      -4.836 -14.144  15.890  1.00 98.56           O  
ATOM   3353  CG  ASP A 226      -4.511 -17.214  16.510  1.00 98.56           C  
ATOM   3354  OD1 ASP A 226      -5.320 -17.531  15.608  1.00 98.56           O  
ATOM   3355  OD2 ASP A 226      -4.672 -17.450  17.726  1.00 98.56           O  
ATOM   3356  N   PHE A 227      -4.555 -13.937  13.679  1.00 98.83           N  
ATOM   3357  H   PHE A 227      -4.161 -14.350  12.846  1.00 98.83           H  
ATOM   3358  CA  PHE A 227      -5.378 -12.741  13.534  1.00 98.83           C  
ATOM   3359  HA  PHE A 227      -5.897 -12.555  14.475  1.00 98.83           H  
ATOM   3360  C   PHE A 227      -6.459 -12.925  12.480  1.00 98.83           C  
ATOM   3361  CB  PHE A 227      -4.503 -11.513  13.250  1.00 98.83           C  
ATOM   3362  HB2 PHE A 227      -3.726 -11.464  14.014  1.00 98.83           H  
ATOM   3363  HB3 PHE A 227      -5.107 -10.610  13.345  1.00 98.83           H  
ATOM   3364  O   PHE A 227      -6.421 -13.829  11.647  1.00 98.83           O  
ATOM   3365  CG  PHE A 227      -3.815 -11.497  11.903  1.00 98.83           C  
ATOM   3366  CD1 PHE A 227      -2.561 -12.114  11.760  1.00 98.83           C  
ATOM   3367  HD1 PHE A 227      -2.112 -12.626  12.598  1.00 98.83           H  
ATOM   3368  CD2 PHE A 227      -4.409 -10.852  10.803  1.00 98.83           C  
ATOM   3369  HD2 PHE A 227      -5.384 -10.397  10.904  1.00 98.83           H  
ATOM   3370  CE1 PHE A 227      -1.895 -12.081  10.526  1.00 98.83           C  
ATOM   3371  HE1 PHE A 227      -0.946 -12.587  10.422  1.00 98.83           H  
ATOM   3372  CE2 PHE A 227      -3.733 -10.799   9.572  1.00 98.83           C  
ATOM   3373  HE2 PHE A 227      -4.182 -10.294   8.729  1.00 98.83           H  
ATOM   3374  CZ  PHE A 227      -2.473 -11.408   9.435  1.00 98.83           C  
ATOM   3375  HZ  PHE A 227      -1.956 -11.375   8.487  1.00 98.83           H  
ATOM   3376  N   TRP A 228      -7.434 -12.029  12.514  1.00 98.86           N  
ATOM   3377  H   TRP A 228      -7.416 -11.337  13.250  1.00 98.86           H  
ATOM   3378  CA  TRP A 228      -8.545 -11.994  11.583  1.00 98.86           C  
ATOM   3379  HA  TRP A 228      -8.463 -12.823  10.881  1.00 98.86           H  
ATOM   3380  C   TRP A 228      -8.520 -10.703  10.786  1.00 98.86           C  
ATOM   3381  CB  TRP A 228      -9.851 -12.172  12.352  1.00 98.86           C  
ATOM   3382  HB2 TRP A 228     -10.684 -11.962  11.681  1.00 98.86           H  
ATOM   3383  HB3 TRP A 228      -9.896 -11.452  13.169  1.00 98.86           H  
ATOM   3384  O   TRP A 228      -8.371  -9.618  11.349  1.00 98.86           O  
ATOM   3385  CG  TRP A 228     -10.031 -13.553  12.897  1.00 98.86           C  
ATOM   3386  CD1 TRP A 228      -9.452 -14.053  14.011  1.00 98.86           C  
ATOM   3387  HD1 TRP A 228      -8.783 -13.504  14.657  1.00 98.86           H  
ATOM   3388  CD2 TRP A 228     -10.810 -14.644  12.328  1.00 98.86           C  
ATOM   3389  CE2 TRP A 228     -10.705 -15.773  13.193  1.00 98.86           C  
ATOM   3390  CE3 TRP A 228     -11.585 -14.792  11.160  1.00 98.86           C  
ATOM   3391  HE3 TRP A 228     -11.637 -13.967  10.465  1.00 98.86           H  
ATOM   3392  NE1 TRP A 228      -9.843 -15.366  14.188  1.00 98.86           N  
ATOM   3393  HE1 TRP A 228      -9.488 -15.956  14.927  1.00 98.86           H  
ATOM   3394  CH2 TRP A 228     -12.175 -17.079  11.779  1.00 98.86           C  
ATOM   3395  HH2 TRP A 228     -12.683 -18.006  11.555  1.00 98.86           H  
ATOM   3396  CZ2 TRP A 228     -11.378 -16.976  12.934  1.00 98.86           C  
ATOM   3397  HZ2 TRP A 228     -11.261 -17.816  13.603  1.00 98.86           H  
ATOM   3398  CZ3 TRP A 228     -12.269 -15.992  10.889  1.00 98.86           C  
ATOM   3399  HZ3 TRP A 228     -12.856 -16.085   9.987  1.00 98.86           H  
ATOM   3400  N   VAL A 229      -8.704 -10.833   9.475  1.00 98.90           N  
ATOM   3401  H   VAL A 229      -8.797 -11.769   9.108  1.00 98.90           H  
ATOM   3402  CA  VAL A 229      -9.040  -9.726   8.582  1.00 98.90           C  
ATOM   3403  HA  VAL A 229      -8.785  -8.779   9.058  1.00 98.90           H  
ATOM   3404  C   VAL A 229     -10.539  -9.769   8.353  1.00 98.90           C  
ATOM   3405  CB  VAL A 229      -8.274  -9.811   7.256  1.00 98.90           C  
ATOM   3406  HB  VAL A 229      -8.507 -10.752   6.759  1.00 98.90           H  
ATOM   3407  O   VAL A 229     -11.066 -10.753   7.832  1.00 98.90           O  
ATOM   3408  CG1 VAL A 229      -8.657  -8.660   6.319  1.00 98.90           C  
ATOM   3409 HG11 VAL A 229      -8.112  -8.772   5.382  1.00 98.90           H  
ATOM   3410 HG12 VAL A 229      -8.411  -7.702   6.777  1.00 98.90           H  
ATOM   3411 HG13 VAL A 229      -9.722  -8.690   6.089  1.00 98.90           H  
ATOM   3412  CG2 VAL A 229      -6.762  -9.742   7.501  1.00 98.90           C  
ATOM   3413 HG21 VAL A 229      -6.235  -9.654   6.551  1.00 98.90           H  
ATOM   3414 HG22 VAL A 229      -6.434 -10.652   8.004  1.00 98.90           H  
ATOM   3415 HG23 VAL A 229      -6.520  -8.880   8.121  1.00 98.90           H  
ATOM   3416  N   MET A 230     -11.228  -8.708   8.750  1.00 98.85           N  
ATOM   3417  H   MET A 230     -10.728  -7.945   9.184  1.00 98.85           H  
ATOM   3418  CA  MET A 230     -12.677  -8.600   8.650  1.00 98.85           C  
ATOM   3419  HA  MET A 230     -13.060  -9.501   8.170  1.00 98.85           H  
ATOM   3420  C   MET A 230     -13.068  -7.405   7.790  1.00 98.85           C  
ATOM   3421  CB  MET A 230     -13.305  -8.516  10.042  1.00 98.85           C  
ATOM   3422  HB2 MET A 230     -12.918  -7.634  10.552  1.00 98.85           H  
ATOM   3423  HB3 MET A 230     -14.386  -8.417   9.936  1.00 98.85           H  
ATOM   3424  O   MET A 230     -12.446  -6.349   7.882  1.00 98.85           O  
ATOM   3425  CG  MET A 230     -13.038  -9.765  10.883  1.00 98.85           C  
ATOM   3426  HG2 MET A 230     -13.561 -10.605  10.426  1.00 98.85           H  
ATOM   3427  HG3 MET A 230     -11.971  -9.989  10.890  1.00 98.85           H  
ATOM   3428  SD  MET A 230     -13.591  -9.612  12.596  1.00 98.85           S  
ATOM   3429  CE  MET A 230     -12.266  -8.563  13.237  1.00 98.85           C  
ATOM   3430  HE1 MET A 230     -12.428  -8.406  14.304  1.00 98.85           H  
ATOM   3431  HE2 MET A 230     -12.269  -7.603  12.721  1.00 98.85           H  
ATOM   3432  HE3 MET A 230     -11.306  -9.054  13.083  1.00 98.85           H  
ATOM   3433  N   ALA A 231     -14.111  -7.560   6.981  1.00 98.83           N  
ATOM   3434  H   ALA A 231     -14.571  -8.459   6.972  1.00 98.83           H  
ATOM   3435  CA  ALA A 231     -14.689  -6.504   6.161  1.00 98.83           C  
ATOM   3436  HA  ALA A 231     -14.257  -5.549   6.459  1.00 98.83           H  
ATOM   3437  C   ALA A 231     -16.204  -6.426   6.370  1.00 98.83           C  
ATOM   3438  CB  ALA A 231     -14.331  -6.742   4.692  1.00 98.83           C  
ATOM   3439  HB1 ALA A 231     -14.780  -5.954   4.086  1.00 98.83           H  
ATOM   3440  HB2 ALA A 231     -13.248  -6.722   4.566  1.00 98.83           H  
ATOM   3441  HB3 ALA A 231     -14.718  -7.707   4.365  1.00 98.83           H  
ATOM   3442  O   ALA A 231     -16.866  -7.459   6.481  1.00 98.83           O  
ATOM   3443  N   SER A 232     -16.743  -5.208   6.422  1.00 98.56           N  
ATOM   3444  H   SER A 232     -16.129  -4.408   6.365  1.00 98.56           H  
ATOM   3445  CA  SER A 232     -18.175  -4.947   6.606  1.00 98.56           C  
ATOM   3446  HA  SER A 232     -18.755  -5.726   6.111  1.00 98.56           H  
ATOM   3447  C   SER A 232     -18.573  -3.591   6.023  1.00 98.56           C  
ATOM   3448  CB  SER A 232     -18.500  -4.972   8.100  1.00 98.56           C  
ATOM   3449  HB2 SER A 232     -17.943  -4.184   8.605  1.00 98.56           H  
ATOM   3450  HB3 SER A 232     -18.187  -5.933   8.508  1.00 98.56           H  
ATOM   3451  O   SER A 232     -17.757  -2.672   5.940  1.00 98.56           O  
ATOM   3452  OG  SER A 232     -19.887  -4.798   8.324  1.00 98.56           O  
ATOM   3453  HG  SER A 232     -20.018  -4.798   9.275  1.00 98.56           H  
ATOM   3454  N   ASP A 233     -19.837  -3.432   5.634  1.00 98.33           N  
ATOM   3455  H   ASP A 233     -20.459  -4.224   5.716  1.00 98.33           H  
ATOM   3456  CA  ASP A 233     -20.408  -2.117   5.306  1.00 98.33           C  
ATOM   3457  HA  ASP A 233     -19.675  -1.533   4.749  1.00 98.33           H  
ATOM   3458  C   ASP A 233     -20.727  -1.286   6.562  1.00 98.33           C  
ATOM   3459  CB  ASP A 233     -21.654  -2.294   4.415  1.00 98.33           C  
ATOM   3460  HB2 ASP A 233     -22.253  -1.386   4.470  1.00 98.33           H  
ATOM   3461  HB3 ASP A 233     -22.262  -3.115   4.796  1.00 98.33           H  
ATOM   3462  O   ASP A 233     -20.781  -0.058   6.486  1.00 98.33           O  
ATOM   3463  CG  ASP A 233     -21.318  -2.529   2.934  1.00 98.33           C  
ATOM   3464  OD1 ASP A 233     -20.228  -2.099   2.489  1.00 98.33           O  
ATOM   3465  OD2 ASP A 233     -22.175  -3.060   2.194  1.00 98.33           O  
ATOM   3466  N   GLN A 234     -20.894  -1.935   7.718  1.00 98.15           N  
ATOM   3467  H   GLN A 234     -20.714  -2.929   7.728  1.00 98.15           H  
ATOM   3468  CA  GLN A 234     -21.135  -1.290   9.011  1.00 98.15           C  
ATOM   3469  HA  GLN A 234     -21.450  -0.261   8.834  1.00 98.15           H  
ATOM   3470  C   GLN A 234     -19.853  -1.251   9.855  1.00 98.15           C  
ATOM   3471  CB  GLN A 234     -22.262  -2.017   9.766  1.00 98.15           C  
ATOM   3472  HB2 GLN A 234     -22.402  -1.547  10.739  1.00 98.15           H  
ATOM   3473  HB3 GLN A 234     -21.968  -3.053   9.936  1.00 98.15           H  
ATOM   3474  O   GLN A 234     -19.037  -2.172   9.761  1.00 98.15           O  
ATOM   3475  CG  GLN A 234     -23.603  -2.000   9.016  1.00 98.15           C  
ATOM   3476  HG2 GLN A 234     -24.361  -2.483   9.633  1.00 98.15           H  
ATOM   3477  HG3 GLN A 234     -23.509  -2.578   8.096  1.00 98.15           H  
ATOM   3478  CD  GLN A 234     -24.080  -0.588   8.687  1.00 98.15           C  
ATOM   3479  NE2 GLN A 234     -24.512  -0.334   7.473  1.00 98.15           N  
ATOM   3480 HE21 GLN A 234     -24.785   0.622   7.296  1.00 98.15           H  
ATOM   3481 HE22 GLN A 234     -24.495  -1.049   6.759  1.00 98.15           H  
ATOM   3482  OE1 GLN A 234     -24.059   0.317   9.504  1.00 98.15           O  
ATOM   3483  N   PRO A 235     -19.655  -0.219  10.696  1.00 97.87           N  
ATOM   3484  CA  PRO A 235     -18.497  -0.165  11.577  1.00 97.87           C  
ATOM   3485  HA  PRO A 235     -17.580  -0.269  10.997  1.00 97.87           H  
ATOM   3486  C   PRO A 235     -18.562  -1.286  12.618  1.00 97.87           C  
ATOM   3487  CB  PRO A 235     -18.538   1.222  12.224  1.00 97.87           C  
ATOM   3488  HB2 PRO A 235     -17.997   1.932  11.598  1.00 97.87           H  
ATOM   3489  HB3 PRO A 235     -18.127   1.220  13.234  1.00 97.87           H  
ATOM   3490  O   PRO A 235     -19.621  -1.574  13.175  1.00 97.87           O  
ATOM   3491  CG  PRO A 235     -20.027   1.572  12.218  1.00 97.87           C  
ATOM   3492  HG2 PRO A 235     -20.513   1.119  13.083  1.00 97.87           H  
ATOM   3493  HG3 PRO A 235     -20.189   2.650  12.209  1.00 97.87           H  
ATOM   3494  CD  PRO A 235     -20.541   0.913  10.939  1.00 97.87           C  
ATOM   3495  HD2 PRO A 235     -20.473   1.617  10.110  1.00 97.87           H  
ATOM   3496  HD3 PRO A 235     -21.575   0.596  11.075  1.00 97.87           H  
ATOM   3497  N   PHE A 236     -17.417  -1.888  12.934  1.00 98.56           N  
ATOM   3498  H   PHE A 236     -16.568  -1.640  12.445  1.00 98.56           H  
ATOM   3499  CA  PHE A 236     -17.323  -2.804  14.065  1.00 98.56           C  
ATOM   3500  HA  PHE A 236     -18.200  -3.451  14.078  1.00 98.56           H  
ATOM   3501  C   PHE A 236     -17.278  -1.987  15.364  1.00 98.56           C  
ATOM   3502  CB  PHE A 236     -16.084  -3.687  13.936  1.00 98.56           C  
ATOM   3503  HB2 PHE A 236     -15.219  -3.026  13.993  1.00 98.56           H  
ATOM   3504  HB3 PHE A 236     -16.052  -4.366  14.788  1.00 98.56           H  
ATOM   3505  O   PHE A 236     -16.426  -1.110  15.521  1.00 98.56           O  
ATOM   3506  CG  PHE A 236     -15.935  -4.486  12.663  1.00 98.56           C  
ATOM   3507  CD1 PHE A 236     -16.347  -5.828  12.634  1.00 98.56           C  
ATOM   3508  HD1 PHE A 236     -16.782  -6.290  13.508  1.00 98.56           H  
ATOM   3509  CD2 PHE A 236     -15.347  -3.907  11.519  1.00 98.56           C  
ATOM   3510  HD2 PHE A 236     -15.012  -2.880  11.539  1.00 98.56           H  
ATOM   3511  CE1 PHE A 236     -16.199  -6.576  11.458  1.00 98.56           C  
ATOM   3512  HE1 PHE A 236     -16.513  -7.610  11.447  1.00 98.56           H  
ATOM   3513  CE2 PHE A 236     -15.214  -4.653  10.336  1.00 98.56           C  
ATOM   3514  HE2 PHE A 236     -14.787  -4.204   9.452  1.00 98.56           H  
ATOM   3515  CZ  PHE A 236     -15.656  -5.985  10.303  1.00 98.56           C  
ATOM   3516  HZ  PHE A 236     -15.579  -6.556   9.389  1.00 98.56           H  
ATOM   3517  N   THR A 237     -18.192  -2.267  16.291  1.00 96.67           N  
ATOM   3518  H   THR A 237     -18.943  -2.898  16.050  1.00 96.67           H  
ATOM   3519  CA  THR A 237     -18.350  -1.509  17.548  1.00 96.67           C  
ATOM   3520  HA  THR A 237     -17.709  -0.628  17.538  1.00 96.67           H  
ATOM   3521  C   THR A 237     -17.969  -2.300  18.797  1.00 96.67           C  
ATOM   3522  CB  THR A 237     -19.799  -1.029  17.695  1.00 96.67           C  
ATOM   3523  HB  THR A 237     -19.934  -0.574  18.676  1.00 96.67           H  
ATOM   3524  O   THR A 237     -17.748  -1.705  19.845  1.00 96.67           O  
ATOM   3525  CG2 THR A 237     -20.178  -0.009  16.622  1.00 96.67           C  
ATOM   3526 HG21 THR A 237     -19.483   0.830  16.654  1.00 96.67           H  
ATOM   3527 HG22 THR A 237     -21.186   0.362  16.810  1.00 96.67           H  
ATOM   3528 HG23 THR A 237     -20.144  -0.465  15.633  1.00 96.67           H  
ATOM   3529  OG1 THR A 237     -20.671  -2.130  17.561  1.00 96.67           O  
ATOM   3530  HG1 THR A 237     -21.567  -1.806  17.681  1.00 96.67           H  
ATOM   3531  N   THR A 238     -17.878  -3.626  18.695  1.00 98.19           N  
ATOM   3532  H   THR A 238     -18.052  -4.044  17.792  1.00 98.19           H  
ATOM   3533  CA  THR A 238     -17.460  -4.511  19.790  1.00 98.19           C  
ATOM   3534  HA  THR A 238     -17.702  -4.027  20.736  1.00 98.19           H  
ATOM   3535  C   THR A 238     -15.950  -4.741  19.772  1.00 98.19           C  
ATOM   3536  CB  THR A 238     -18.246  -5.833  19.762  1.00 98.19           C  
ATOM   3537  HB  THR A 238     -19.309  -5.598  19.800  1.00 98.19           H  
ATOM   3538  O   THR A 238     -15.334  -4.781  18.704  1.00 98.19           O  
ATOM   3539  CG2 THR A 238     -17.974  -6.667  18.508  1.00 98.19           C  
ATOM   3540 HG21 THR A 238     -18.711  -7.468  18.445  1.00 98.19           H  
ATOM   3541 HG22 THR A 238     -18.057  -6.057  17.608  1.00 98.19           H  
ATOM   3542 HG23 THR A 238     -16.976  -7.101  18.563  1.00 98.19           H  
ATOM   3543  OG1 THR A 238     -17.916  -6.604  20.896  1.00 98.19           O  
ATOM   3544  HG1 THR A 238     -18.595  -7.270  21.021  1.00 98.19           H  
ATOM   3545  N   ASP A 239     -15.363  -4.918  20.953  1.00 98.52           N  
ATOM   3546  H   ASP A 239     -15.937  -4.841  21.780  1.00 98.52           H  
ATOM   3547  CA  ASP A 239     -13.978  -5.366  21.127  1.00 98.52           C  
ATOM   3548  HA  ASP A 239     -13.358  -4.990  20.313  1.00 98.52           H  
ATOM   3549  C   ASP A 239     -13.851  -6.892  21.127  1.00 98.52           C  
ATOM   3550  CB  ASP A 239     -13.435  -4.837  22.463  1.00 98.52           C  
ATOM   3551  HB2 ASP A 239     -14.181  -4.991  23.243  1.00 98.52           H  
ATOM   3552  HB3 ASP A 239     -12.554  -5.417  22.737  1.00 98.52           H  
ATOM   3553  O   ASP A 239     -12.744  -7.407  20.973  1.00 98.52           O  
ATOM   3554  CG  ASP A 239     -13.010  -3.374  22.444  1.00 98.52           C  
ATOM   3555  OD1 ASP A 239     -12.976  -2.770  21.353  1.00 98.52           O  
ATOM   3556  OD2 ASP A 239     -12.580  -2.923  23.523  1.00 98.52           O  
ATOM   3557  N   ASP A 240     -14.952  -7.619  21.324  1.00 98.60           N  
ATOM   3558  H   ASP A 240     -15.849  -7.154  21.348  1.00 98.60           H  
ATOM   3559  CA  ASP A 240     -14.944  -9.076  21.379  1.00 98.60           C  
ATOM   3560  HA  ASP A 240     -14.081  -9.397  21.962  1.00 98.60           H  
ATOM   3561  C   ASP A 240     -14.814  -9.665  19.970  1.00 98.60           C  
ATOM   3562  CB  ASP A 240     -16.194  -9.582  22.103  1.00 98.60           C  
ATOM   3563  HB2 ASP A 240     -16.236  -9.148  23.102  1.00 98.60           H  
ATOM   3564  HB3 ASP A 240     -17.088  -9.277  21.558  1.00 98.60           H  
ATOM   3565  O   ASP A 240     -15.628  -9.393  19.083  1.00 98.60           O  
ATOM   3566  CG  ASP A 240     -16.143 -11.102  22.211  1.00 98.60           C  
ATOM   3567  OD1 ASP A 240     -16.708 -11.756  21.306  1.00 98.60           O  
ATOM   3568  OD2 ASP A 240     -15.479 -11.588  23.155  1.00 98.60           O  
ATOM   3569  N   LEU A 241     -13.768 -10.467  19.754  1.00 98.78           N  
ATOM   3570  H   LEU A 241     -13.123 -10.621  20.516  1.00 98.78           H  
ATOM   3571  CA  LEU A 241     -13.467 -11.023  18.435  1.00 98.78           C  
ATOM   3572  HA  LEU A 241     -13.379 -10.196  17.730  1.00 98.78           H  
ATOM   3573  C   LEU A 241     -14.577 -11.948  17.917  1.00 98.78           C  
ATOM   3574  CB  LEU A 241     -12.122 -11.763  18.502  1.00 98.78           C  
ATOM   3575  HB2 LEU A 241     -11.336 -11.046  18.740  1.00 98.78           H  
ATOM   3576  HB3 LEU A 241     -12.184 -12.493  19.310  1.00 98.78           H  
ATOM   3577  O   LEU A 241     -14.878 -11.914  16.724  1.00 98.78           O  
ATOM   3578  CG  LEU A 241     -11.745 -12.527  17.219  1.00 98.78           C  
ATOM   3579  HG  LEU A 241     -12.493 -13.293  17.018  1.00 98.78           H  
ATOM   3580  CD1 LEU A 241     -11.611 -11.627  15.988  1.00 98.78           C  
ATOM   3581 HD11 LEU A 241     -10.817 -10.895  16.140  1.00 98.78           H  
ATOM   3582 HD12 LEU A 241     -11.373 -12.239  15.118  1.00 98.78           H  
ATOM   3583 HD13 LEU A 241     -12.548 -11.107  15.789  1.00 98.78           H  
ATOM   3584  CD2 LEU A 241     -10.412 -13.232  17.439  1.00 98.78           C  
ATOM   3585 HD21 LEU A 241     -10.457 -13.839  18.343  1.00 98.78           H  
ATOM   3586 HD22 LEU A 241     -10.206 -13.892  16.596  1.00 98.78           H  
ATOM   3587 HD23 LEU A 241      -9.617 -12.492  17.526  1.00 98.78           H  
ATOM   3588  N   ASP A 242     -15.181 -12.770  18.778  1.00 98.60           N  
ATOM   3589  H   ASP A 242     -15.035 -12.649  19.770  1.00 98.60           H  
ATOM   3590  CA  ASP A 242     -16.206 -13.722  18.347  1.00 98.60           C  
ATOM   3591  HA  ASP A 242     -15.838 -14.261  17.474  1.00 98.60           H  
ATOM   3592  C   ASP A 242     -17.463 -12.992  17.885  1.00 98.60           C  
ATOM   3593  CB  ASP A 242     -16.515 -14.744  19.454  1.00 98.60           C  
ATOM   3594  HB2 ASP A 242     -17.478 -15.207  19.236  1.00 98.60           H  
ATOM   3595  HB3 ASP A 242     -16.598 -14.239  20.416  1.00 98.60           H  
ATOM   3596  O   ASP A 242     -17.999 -13.307  16.820  1.00 98.60           O  
ATOM   3597  CG  ASP A 242     -15.477 -15.867  19.544  1.00 98.60           C  
ATOM   3598  OD1 ASP A 242     -14.781 -16.121  18.526  1.00 98.60           O  
ATOM   3599  OD2 ASP A 242     -15.441 -16.554  20.582  1.00 98.60           O  
ATOM   3600  N   GLN A 243     -17.879 -11.954  18.609  1.00 98.65           N  
ATOM   3601  H   GLN A 243     -17.406 -11.763  19.481  1.00 98.65           H  
ATOM   3602  CA  GLN A 243     -18.961 -11.077  18.172  1.00 98.65           C  
ATOM   3603  HA  GLN A 243     -19.846 -11.679  17.965  1.00 98.65           H  
ATOM   3604  C   GLN A 243     -18.605 -10.329  16.881  1.00 98.65           C  
ATOM   3605  CB  GLN A 243     -19.292 -10.077  19.280  1.00 98.65           C  
ATOM   3606  HB2 GLN A 243     -18.382  -9.545  19.558  1.00 98.65           H  
ATOM   3607  HB3 GLN A 243     -20.013  -9.358  18.892  1.00 98.65           H  
ATOM   3608  O   GLN A 243     -19.420 -10.286  15.960  1.00 98.65           O  
ATOM   3609  CG  GLN A 243     -19.896 -10.731  20.525  1.00 98.65           C  
ATOM   3610  HG2 GLN A 243     -20.834 -11.217  20.256  1.00 98.65           H  
ATOM   3611  HG3 GLN A 243     -19.221 -11.492  20.918  1.00 98.65           H  
ATOM   3612  CD  GLN A 243     -20.169  -9.714  21.627  1.00 98.65           C  
ATOM   3613  NE2 GLN A 243     -20.714 -10.147  22.742  1.00 98.65           N  
ATOM   3614 HE21 GLN A 243     -20.845 -11.139  22.882  1.00 98.65           H  
ATOM   3615 HE22 GLN A 243     -20.842  -9.459  23.470  1.00 98.65           H  
ATOM   3616  OE1 GLN A 243     -19.921  -8.519  21.513  1.00 98.65           O  
ATOM   3617  N   ALA A 244     -17.393  -9.770  16.775  1.00 98.64           N  
ATOM   3618  H   ALA A 244     -16.765  -9.822  17.564  1.00 98.64           H  
ATOM   3619  CA  ALA A 244     -16.974  -9.007  15.598  1.00 98.64           C  
ATOM   3620  HA  ALA A 244     -17.694  -8.206  15.435  1.00 98.64           H  
ATOM   3621  C   ALA A 244     -16.952  -9.865  14.324  1.00 98.64           C  
ATOM   3622  CB  ALA A 244     -15.601  -8.374  15.863  1.00 98.64           C  
ATOM   3623  HB1 ALA A 244     -15.652  -7.710  16.726  1.00 98.64           H  
ATOM   3624  HB2 ALA A 244     -15.285  -7.801  14.991  1.00 98.64           H  
ATOM   3625  HB3 ALA A 244     -14.861  -9.150  16.060  1.00 98.64           H  
ATOM   3626  O   ALA A 244     -17.471  -9.440  13.294  1.00 98.64           O  
ATOM   3627  N   ARG A 245     -16.393 -11.081  14.386  1.00 98.30           N  
ATOM   3628  H   ARG A 245     -15.974 -11.359  15.262  1.00 98.30           H  
ATOM   3629  CA  ARG A 245     -16.227 -11.954  13.209  1.00 98.30           C  
ATOM   3630  HA  ARG A 245     -15.962 -11.321  12.362  1.00 98.30           H  
ATOM   3631  C   ARG A 245     -17.505 -12.680  12.783  1.00 98.30           C  
ATOM   3632  CB  ARG A 245     -15.054 -12.926  13.440  1.00 98.30           C  
ATOM   3633  HB2 ARG A 245     -14.215 -12.382  13.874  1.00 98.30           H  
ATOM   3634  HB3 ARG A 245     -14.734 -13.332  12.481  1.00 98.30           H  
ATOM   3635  O   ARG A 245     -17.552 -13.187  11.667  1.00 98.30           O  
ATOM   3636  CG  ARG A 245     -15.441 -14.093  14.356  1.00 98.30           C  
ATOM   3637  HG2 ARG A 245     -15.895 -13.704  15.267  1.00 98.30           H  
ATOM   3638  HG3 ARG A 245     -16.176 -14.713  13.842  1.00 98.30           H  
ATOM   3639  CD  ARG A 245     -14.243 -14.968  14.727  1.00 98.30           C  
ATOM   3640  HD2 ARG A 245     -13.469 -14.334  15.161  1.00 98.30           H  
ATOM   3641  HD3 ARG A 245     -13.833 -15.436  13.832  1.00 98.30           H  
ATOM   3642  NE  ARG A 245     -14.628 -15.988  15.718  1.00 98.30           N  
ATOM   3643  HE  ARG A 245     -14.386 -15.820  16.684  1.00 98.30           H  
ATOM   3644  NH1 ARG A 245     -15.833 -17.411  14.368  1.00 98.30           N  
ATOM   3645 HH11 ARG A 245     -16.412 -18.233  14.276  1.00 98.30           H  
ATOM   3646 HH12 ARG A 245     -15.598 -16.829  13.577  1.00 98.30           H  
ATOM   3647  NH2 ARG A 245     -15.654 -17.797  16.568  1.00 98.30           N  
ATOM   3648 HH21 ARG A 245     -16.231 -18.624  16.522  1.00 98.30           H  
ATOM   3649 HH22 ARG A 245     -15.333 -17.440  17.457  1.00 98.30           H  
ATOM   3650  CZ  ARG A 245     -15.369 -17.062  15.537  1.00 98.30           C  
ATOM   3651  N   THR A 246     -18.505 -12.781  13.666  1.00 98.24           N  
ATOM   3652  H   THR A 246     -18.375 -12.368  14.578  1.00 98.24           H  
ATOM   3653  CA  THR A 246     -19.781 -13.475  13.395  1.00 98.24           C  
ATOM   3654  HA  THR A 246     -19.693 -14.017  12.453  1.00 98.24           H  
ATOM   3655  C   THR A 246     -20.966 -12.529  13.198  1.00 98.24           C  
ATOM   3656  CB  THR A 246     -20.126 -14.517  14.469  1.00 98.24           C  
ATOM   3657  HB  THR A 246     -21.059 -15.002  14.184  1.00 98.24           H  
ATOM   3658  O   THR A 246     -22.071 -12.991  12.904  1.00 98.24           O  
ATOM   3659  CG2 THR A 246     -19.064 -15.609  14.608  1.00 98.24           C  
ATOM   3660 HG21 THR A 246     -19.429 -16.370  15.298  1.00 98.24           H  
ATOM   3661 HG22 THR A 246     -18.878 -16.065  13.635  1.00 98.24           H  
ATOM   3662 HG23 THR A 246     -18.137 -15.193  15.002  1.00 98.24           H  
ATOM   3663  OG1 THR A 246     -20.313 -13.918  15.727  1.00 98.24           O  
ATOM   3664  HG1 THR A 246     -19.456 -13.697  16.098  1.00 98.24           H  
ATOM   3665  N   ALA A 247     -20.761 -11.215  13.331  1.00 98.10           N  
ATOM   3666  H   ALA A 247     -19.853 -10.881  13.619  1.00 98.10           H  
ATOM   3667  CA  ALA A 247     -21.819 -10.236  13.128  1.00 98.10           C  
ATOM   3668  HA  ALA A 247     -22.602 -10.482  13.845  1.00 98.10           H  
ATOM   3669  C   ALA A 247     -22.403 -10.304  11.695  1.00 98.10           C  
ATOM   3670  CB  ALA A 247     -21.298  -8.837  13.476  1.00 98.10           C  
ATOM   3671  HB1 ALA A 247     -22.074  -8.095  13.289  1.00 98.10           H  
ATOM   3672  HB2 ALA A 247     -21.019  -8.798  14.529  1.00 98.10           H  
ATOM   3673  HB3 ALA A 247     -20.424  -8.602  12.869  1.00 98.10           H  
ATOM   3674  O   ALA A 247     -21.673 -10.563  10.732  1.00 98.10           O  
ATOM   3675  N   PRO A 248     -23.715 -10.047  11.516  1.00 97.74           N  
ATOM   3676  CA  PRO A 248     -24.345 -10.072  10.199  1.00 97.74           C  
ATOM   3677  HA  PRO A 248     -24.320 -11.098   9.832  1.00 97.74           H  
ATOM   3678  C   PRO A 248     -23.651  -9.147   9.191  1.00 97.74           C  
ATOM   3679  CB  PRO A 248     -25.801  -9.654  10.429  1.00 97.74           C  
ATOM   3680  HB2 PRO A 248     -26.478 -10.156   9.738  1.00 97.74           H  
ATOM   3681  HB3 PRO A 248     -25.903  -8.573  10.343  1.00 97.74           H  
ATOM   3682  O   PRO A 248     -23.370  -7.988   9.486  1.00 97.74           O  
ATOM   3683  CG  PRO A 248     -26.060 -10.067  11.875  1.00 97.74           C  
ATOM   3684  HG2 PRO A 248     -26.296 -11.130  11.916  1.00 97.74           H  
ATOM   3685  HG3 PRO A 248     -26.857  -9.477  12.330  1.00 97.74           H  
ATOM   3686  CD  PRO A 248     -24.715  -9.815  12.550  1.00 97.74           C  
ATOM   3687  HD2 PRO A 248     -24.605 -10.500  13.390  1.00 97.74           H  
ATOM   3688  HD3 PRO A 248     -24.654  -8.781  12.888  1.00 97.74           H  
ATOM   3689  N   GLY A 249     -23.405  -9.656   7.981  1.00 97.57           N  
ATOM   3690  H   GLY A 249     -23.618 -10.630   7.820  1.00 97.57           H  
ATOM   3691  CA  GLY A 249     -22.764  -8.900   6.898  1.00 97.57           C  
ATOM   3692  HA2 GLY A 249     -23.022  -9.361   5.944  1.00 97.57           H  
ATOM   3693  HA3 GLY A 249     -23.149  -7.880   6.898  1.00 97.57           H  
ATOM   3694  C   GLY A 249     -21.236  -8.818   6.978  1.00 97.57           C  
ATOM   3695  O   GLY A 249     -20.622  -8.258   6.072  1.00 97.57           O  
ATOM   3696  N   VAL A 250     -20.611  -9.396   8.008  1.00 98.62           N  
ATOM   3697  H   VAL A 250     -21.153  -9.824   8.745  1.00 98.62           H  
ATOM   3698  CA  VAL A 250     -19.152  -9.459   8.115  1.00 98.62           C  
ATOM   3699  HA  VAL A 250     -18.744  -8.522   7.734  1.00 98.62           H  
ATOM   3700  C   VAL A 250     -18.602 -10.594   7.257  1.00 98.62           C  
ATOM   3701  CB  VAL A 250     -18.697  -9.585   9.580  1.00 98.62           C  
ATOM   3702  HB  VAL A 250     -19.170 -10.453  10.040  1.00 98.62           H  
ATOM   3703  O   VAL A 250     -18.994 -11.751   7.387  1.00 98.62           O  
ATOM   3704  CG1 VAL A 250     -17.177  -9.756   9.696  1.00 98.62           C  
ATOM   3705 HG11 VAL A 250     -16.887  -9.760  10.747  1.00 98.62           H  
ATOM   3706 HG12 VAL A 250     -16.665  -8.947   9.174  1.00 98.62           H  
ATOM   3707 HG13 VAL A 250     -16.880 -10.716   9.274  1.00 98.62           H  
ATOM   3708  CG2 VAL A 250     -19.101  -8.322  10.351  1.00 98.62           C  
ATOM   3709 HG21 VAL A 250     -18.632  -7.442   9.910  1.00 98.62           H  
ATOM   3710 HG22 VAL A 250     -18.773  -8.410  11.387  1.00 98.62           H  
ATOM   3711 HG23 VAL A 250     -20.184  -8.202  10.342  1.00 98.62           H  
ATOM   3712  N   THR A 251     -17.632 -10.268   6.408  1.00 98.74           N  
ATOM   3713  H   THR A 251     -17.368  -9.294   6.366  1.00 98.74           H  
ATOM   3714  CA  THR A 251     -16.694 -11.258   5.870  1.00 98.74           C  
ATOM   3715  HA  THR A 251     -17.169 -12.238   5.819  1.00 98.74           H  
ATOM   3716  C   THR A 251     -15.491 -11.331   6.799  1.00 98.74           C  
ATOM   3717  CB  THR A 251     -16.236 -10.867   4.465  1.00 98.74           C  
ATOM   3718  HB  THR A 251     -15.768  -9.883   4.493  1.00 98.74           H  
ATOM   3719  O   THR A 251     -14.899 -10.295   7.080  1.00 98.74           O  
ATOM   3720  CG2 THR A 251     -15.248 -11.879   3.896  1.00 98.74           C  
ATOM   3721 HG21 THR A 251     -15.012 -11.589   2.873  1.00 98.74           H  
ATOM   3722 HG22 THR A 251     -15.690 -12.876   3.904  1.00 98.74           H  
ATOM   3723 HG23 THR A 251     -14.321 -11.879   4.469  1.00 98.74           H  
ATOM   3724  OG1 THR A 251     -17.338 -10.828   3.589  1.00 98.74           O  
ATOM   3725  HG1 THR A 251     -18.037 -10.359   4.051  1.00 98.74           H  
ATOM   3726  N   ALA A 252     -15.097 -12.526   7.240  1.00 98.68           N  
ATOM   3727  H   ALA A 252     -15.631 -13.346   6.989  1.00 98.68           H  
ATOM   3728  CA  ALA A 252     -13.957 -12.725   8.133  1.00 98.68           C  
ATOM   3729  HA  ALA A 252     -13.387 -11.799   8.212  1.00 98.68           H  
ATOM   3730  C   ALA A 252     -13.015 -13.810   7.589  1.00 98.68           C  
ATOM   3731  CB  ALA A 252     -14.495 -13.060   9.530  1.00 98.68           C  
ATOM   3732  HB1 ALA A 252     -13.674 -13.095  10.247  1.00 98.68           H  
ATOM   3733  HB2 ALA A 252     -15.200 -12.295   9.854  1.00 98.68           H  
ATOM   3734  HB3 ALA A 252     -15.003 -14.024   9.517  1.00 98.68           H  
ATOM   3735  O   ALA A 252     -13.452 -14.917   7.279  1.00 98.68           O  
ATOM   3736  N   VAL A 253     -11.723 -13.496   7.484  1.00 98.83           N  
ATOM   3737  H   VAL A 253     -11.442 -12.555   7.723  1.00 98.83           H  
ATOM   3738  CA  VAL A 253     -10.665 -14.415   7.041  1.00 98.83           C  
ATOM   3739  HA  VAL A 253     -11.097 -15.398   6.855  1.00 98.83           H  
ATOM   3740  C   VAL A 253      -9.631 -14.554   8.149  1.00 98.83           C  
ATOM   3741  CB  VAL A 253     -10.006 -13.939   5.730  1.00 98.83           C  
ATOM   3742  HB  VAL A 253      -9.535 -12.970   5.890  1.00 98.83           H  
ATOM   3743  O   VAL A 253      -9.073 -13.557   8.610  1.00 98.83           O  
ATOM   3744  CG1 VAL A 253      -8.937 -14.931   5.250  1.00 98.83           C  
ATOM   3745 HG11 VAL A 253      -8.533 -14.604   4.292  1.00 98.83           H  
ATOM   3746 HG12 VAL A 253      -8.116 -14.981   5.964  1.00 98.83           H  
ATOM   3747 HG13 VAL A 253      -9.370 -15.925   5.131  1.00 98.83           H  
ATOM   3748  CG2 VAL A 253     -11.042 -13.793   4.607  1.00 98.83           C  
ATOM   3749 HG21 VAL A 253     -10.539 -13.533   3.676  1.00 98.83           H  
ATOM   3750 HG22 VAL A 253     -11.748 -12.999   4.852  1.00 98.83           H  
ATOM   3751 HG23 VAL A 253     -11.584 -14.730   4.475  1.00 98.83           H  
ATOM   3752  N   HIS A 254      -9.376 -15.789   8.573  1.00 98.73           N  
ATOM   3753  H   HIS A 254      -9.857 -16.563   8.136  1.00 98.73           H  
ATOM   3754  CA  HIS A 254      -8.372 -16.110   9.585  1.00 98.73           C  
ATOM   3755  HA  HIS A 254      -8.327 -15.302  10.315  1.00 98.73           H  
ATOM   3756  C   HIS A 254      -6.986 -16.269   8.964  1.00 98.73           C  
ATOM   3757  CB  HIS A 254      -8.782 -17.390  10.317  1.00 98.73           C  
ATOM   3758  HB2 HIS A 254      -9.778 -17.256  10.738  1.00 98.73           H  
ATOM   3759  HB3 HIS A 254      -8.832 -18.209   9.599  1.00 98.73           H  
ATOM   3760  O   HIS A 254      -6.833 -16.872   7.901  1.00 98.73           O  
ATOM   3761  CG  HIS A 254      -7.852 -17.792  11.431  1.00 98.73           C  
ATOM   3762  CD2 HIS A 254      -7.395 -16.992  12.438  1.00 98.73           C  
ATOM   3763  HD2 HIS A 254      -7.623 -15.948  12.592  1.00 98.73           H  
ATOM   3764  ND1 HIS A 254      -7.341 -19.077  11.602  1.00 98.73           N  
ATOM   3765  CE1 HIS A 254      -6.596 -19.028  12.715  1.00 98.73           C  
ATOM   3766  HE1 HIS A 254      -6.075 -19.867  13.151  1.00 98.73           H  
ATOM   3767  NE2 HIS A 254      -6.609 -17.792  13.233  1.00 98.73           N  
ATOM   3768  HE2 HIS A 254      -6.165 -17.544  14.105  1.00 98.73           H  
ATOM   3769  N   VAL A 255      -5.976 -15.756   9.658  1.00 98.58           N  
ATOM   3770  H   VAL A 255      -6.189 -15.242  10.501  1.00 98.58           H  
ATOM   3771  CA  VAL A 255      -4.559 -15.932   9.350  1.00 98.58           C  
ATOM   3772  HA  VAL A 255      -4.448 -16.665   8.551  1.00 98.58           H  
ATOM   3773  C   VAL A 255      -3.875 -16.470  10.604  1.00 98.58           C  
ATOM   3774  CB  VAL A 255      -3.924 -14.611   8.881  1.00 98.58           C  
ATOM   3775  HB  VAL A 255      -3.933 -13.892   9.701  1.00 98.58           H  
ATOM   3776  O   VAL A 255      -3.578 -15.719  11.531  1.00 98.58           O  
ATOM   3777  CG1 VAL A 255      -2.474 -14.852   8.433  1.00 98.58           C  
ATOM   3778 HG11 VAL A 255      -2.041 -13.925   8.059  1.00 98.58           H  
ATOM   3779 HG12 VAL A 255      -1.875 -15.184   9.281  1.00 98.58           H  
ATOM   3780 HG13 VAL A 255      -2.442 -15.609   7.649  1.00 98.58           H  
ATOM   3781  CG2 VAL A 255      -4.683 -13.986   7.702  1.00 98.58           C  
ATOM   3782 HG21 VAL A 255      -5.689 -13.705   8.013  1.00 98.58           H  
ATOM   3783 HG22 VAL A 255      -4.743 -14.692   6.874  1.00 98.58           H  
ATOM   3784 HG23 VAL A 255      -4.163 -13.081   7.387  1.00 98.58           H  
ATOM   3785  N   GLY A 256      -3.651 -17.786  10.641  1.00 98.17           N  
ATOM   3786  H   GLY A 256      -4.020 -18.358   9.894  1.00 98.17           H  
ATOM   3787  CA  GLY A 256      -3.014 -18.456  11.781  1.00 98.17           C  
ATOM   3788  HA2 GLY A 256      -3.152 -19.532  11.678  1.00 98.17           H  
ATOM   3789  HA3 GLY A 256      -3.492 -18.140  12.708  1.00 98.17           H  
ATOM   3790  C   GLY A 256      -1.510 -18.186  11.887  1.00 98.17           C  
ATOM   3791  O   GLY A 256      -0.982 -17.998  12.981  1.00 98.17           O  
ATOM   3792  N   GLU A 257      -0.827 -18.125  10.745  1.00 97.69           N  
ATOM   3793  H   GLU A 257      -1.330 -18.276   9.882  1.00 97.69           H  
ATOM   3794  CA  GLU A 257       0.624 -17.934  10.664  1.00 97.69           C  
ATOM   3795  HA  GLU A 257       1.104 -18.621  11.361  1.00 97.69           H  
ATOM   3796  C   GLU A 257       1.054 -16.505  11.038  1.00 97.69           C  
ATOM   3797  CB  GLU A 257       1.114 -18.275   9.245  1.00 97.69           C  
ATOM   3798  HB2 GLU A 257       2.198 -18.173   9.207  1.00 97.69           H  
ATOM   3799  HB3 GLU A 257       0.696 -17.544   8.553  1.00 97.69           H  
ATOM   3800  O   GLU A 257       0.262 -15.558  11.012  1.00 97.69           O  
ATOM   3801  CG  GLU A 257       0.725 -19.677   8.741  1.00 97.69           C  
ATOM   3802  HG2 GLU A 257      -0.361 -19.747   8.686  1.00 97.69           H  
ATOM   3803  HG3 GLU A 257       1.103 -19.784   7.724  1.00 97.69           H  
ATOM   3804  CD  GLU A 257       1.285 -20.823   9.596  1.00 97.69           C  
ATOM   3805  OE1 GLU A 257       0.606 -21.871   9.658  1.00 97.69           O  
ATOM   3806  OE2 GLU A 257       2.387 -20.643  10.164  1.00 97.69           O  
ATOM   3807  N   GLN A 258       2.345 -16.329  11.334  1.00 98.32           N  
ATOM   3808  H   GLN A 258       2.957 -17.130  11.286  1.00 98.32           H  
ATOM   3809  CA  GLN A 258       2.941 -15.001  11.490  1.00 98.32           C  
ATOM   3810  HA  GLN A 258       2.381 -14.458  12.251  1.00 98.32           H  
ATOM   3811  C   GLN A 258       2.837 -14.199  10.187  1.00 98.32           C  
ATOM   3812  CB  GLN A 258       4.399 -15.144  11.954  1.00 98.32           C  
ATOM   3813  HB2 GLN A 258       4.980 -15.618  11.163  1.00 98.32           H  
ATOM   3814  HB3 GLN A 258       4.429 -15.784  12.836  1.00 98.32           H  
ATOM   3815  O   GLN A 258       3.187 -14.690   9.112  1.00 98.32           O  
ATOM   3816  CG  GLN A 258       5.033 -13.793  12.310  1.00 98.32           C  
ATOM   3817  HG2 GLN A 258       4.939 -13.103  11.471  1.00 98.32           H  
ATOM   3818  HG3 GLN A 258       4.503 -13.366  13.161  1.00 98.32           H  
ATOM   3819  CD  GLN A 258       6.509 -13.937  12.659  1.00 98.32           C  
ATOM   3820  NE2 GLN A 258       7.397 -13.296  11.933  1.00 98.32           N  
ATOM   3821 HE21 GLN A 258       8.362 -13.411  12.205  1.00 98.32           H  
ATOM   3822 HE22 GLN A 258       7.091 -12.691  11.184  1.00 98.32           H  
ATOM   3823  OE1 GLN A 258       6.897 -14.646  13.573  1.00 98.32           O  
ATOM   3824  N   ALA A 259       2.398 -12.943  10.276  1.00 98.25           N  
ATOM   3825  H   ALA A 259       2.128 -12.582  11.180  1.00 98.25           H  
ATOM   3826  CA  ALA A 259       2.356 -12.055   9.124  1.00 98.25           C  
ATOM   3827  HA  ALA A 259       1.800 -12.568   8.340  1.00 98.25           H  
ATOM   3828  C   ALA A 259       3.765 -11.742   8.594  1.00 98.25           C  
ATOM   3829  CB  ALA A 259       1.605 -10.771   9.476  1.00 98.25           C  
ATOM   3830  HB1 ALA A 259       1.575 -10.109   8.611  1.00 98.25           H  
ATOM   3831  HB2 ALA A 259       0.586 -11.004   9.783  1.00 98.25           H  
ATOM   3832  HB3 ALA A 259       2.128 -10.269  10.290  1.00 98.25           H  
ATOM   3833  O   ALA A 259       4.703 -11.502   9.360  1.00 98.25           O  
ATOM   3834  N   GLY A 260       3.894 -11.700   7.269  1.00 97.63           N  
ATOM   3835  H   GLY A 260       3.074 -11.902   6.714  1.00 97.63           H  
ATOM   3836  CA  GLY A 260       5.055 -11.171   6.566  1.00 97.63           C  
ATOM   3837  HA2 GLY A 260       5.953 -11.298   7.170  1.00 97.63           H  
ATOM   3838  HA3 GLY A 260       5.184 -11.729   5.638  1.00 97.63           H  
ATOM   3839  C   GLY A 260       4.902  -9.686   6.229  1.00 97.63           C  
ATOM   3840  O   GLY A 260       4.061  -8.980   6.783  1.00 97.63           O  
ATOM   3841  N   SER A 261       5.701  -9.229   5.264  1.00 95.97           N  
ATOM   3842  H   SER A 261       6.377  -9.864   4.865  1.00 95.97           H  
ATOM   3843  CA  SER A 261       5.716  -7.838   4.796  1.00 95.97           C  
ATOM   3844  HA  SER A 261       4.790  -7.341   5.086  1.00 95.97           H  
ATOM   3845  C   SER A 261       5.827  -7.778   3.261  1.00 95.97           C  
ATOM   3846  CB  SER A 261       6.827  -7.061   5.514  1.00 95.97           C  
ATOM   3847  HB2 SER A 261       6.939  -6.071   5.070  1.00 95.97           H  
ATOM   3848  HB3 SER A 261       7.774  -7.595   5.432  1.00 95.97           H  
ATOM   3849  O   SER A 261       6.936  -7.637   2.741  1.00 95.97           O  
ATOM   3850  OG  SER A 261       6.445  -6.930   6.871  1.00 95.97           O  
ATOM   3851  HG  SER A 261       6.888  -6.195   7.302  1.00 95.97           H  
ATOM   3852  N   PRO A 262       4.704  -7.924   2.519  1.00 96.88           N  
ATOM   3853  CA  PRO A 262       3.339  -8.136   3.017  1.00 96.88           C  
ATOM   3854  HA  PRO A 262       3.181  -7.645   3.977  1.00 96.88           H  
ATOM   3855  C   PRO A 262       2.931  -9.613   3.139  1.00 96.88           C  
ATOM   3856  CB  PRO A 262       2.445  -7.439   1.994  1.00 96.88           C  
ATOM   3857  HB2 PRO A 262       1.440  -7.859   1.967  1.00 96.88           H  
ATOM   3858  HB3 PRO A 262       2.396  -6.375   2.227  1.00 96.88           H  
ATOM   3859  O   PRO A 262       3.340 -10.455   2.338  1.00 96.88           O  
ATOM   3860  CG  PRO A 262       3.187  -7.650   0.675  1.00 96.88           C  
ATOM   3861  HG2 PRO A 262       2.904  -8.611   0.246  1.00 96.88           H  
ATOM   3862  HG3 PRO A 262       2.984  -6.843  -0.029  1.00 96.88           H  
ATOM   3863  CD  PRO A 262       4.665  -7.686   1.080  1.00 96.88           C  
ATOM   3864  HD2 PRO A 262       5.188  -8.480   0.547  1.00 96.88           H  
ATOM   3865  HD3 PRO A 262       5.130  -6.724   0.861  1.00 96.88           H  
ATOM   3866  N   SER A 263       1.997  -9.898   4.047  1.00 97.36           N  
ATOM   3867  H   SER A 263       1.761  -9.175   4.712  1.00 97.36           H  
ATOM   3868  CA  SER A 263       1.051 -11.011   3.904  1.00 97.36           C  
ATOM   3869  HA  SER A 263       1.546 -11.855   3.423  1.00 97.36           H  
ATOM   3870  C   SER A 263      -0.135 -10.576   3.046  1.00 97.36           C  
ATOM   3871  CB  SER A 263       0.527 -11.479   5.263  1.00 97.36           C  
ATOM   3872  HB2 SER A 263       0.328 -10.622   5.907  1.00 97.36           H  
ATOM   3873  HB3 SER A 263      -0.399 -12.036   5.119  1.00 97.36           H  
ATOM   3874  O   SER A 263      -0.852  -9.646   3.407  1.00 97.36           O  
ATOM   3875  OG  SER A 263       1.474 -12.335   5.859  1.00 97.36           O  
ATOM   3876  HG  SER A 263       1.017 -12.932   6.456  1.00 97.36           H  
ATOM   3877  N   LYS A 264      -0.376 -11.257   1.921  1.00 96.57           N  
ATOM   3878  H   LYS A 264       0.238 -12.025   1.688  1.00 96.57           H  
ATOM   3879  CA  LYS A 264      -1.539 -10.993   1.058  1.00 96.57           C  
ATOM   3880  HA  LYS A 264      -1.837  -9.950   1.159  1.00 96.57           H  
ATOM   3881  C   LYS A 264      -2.731 -11.839   1.496  1.00 96.57           C  
ATOM   3882  CB  LYS A 264      -1.195 -11.231  -0.420  1.00 96.57           C  
ATOM   3883  HB2 LYS A 264      -2.096 -11.043  -1.004  1.00 96.57           H  
ATOM   3884  HB3 LYS A 264      -0.891 -12.266  -0.576  1.00 96.57           H  
ATOM   3885  O   LYS A 264      -2.810 -13.018   1.156  1.00 96.57           O  
ATOM   3886  CG  LYS A 264      -0.081 -10.296  -0.902  1.00 96.57           C  
ATOM   3887  HG2 LYS A 264       0.875 -10.629  -0.499  1.00 96.57           H  
ATOM   3888  HG3 LYS A 264      -0.264  -9.295  -0.511  1.00 96.57           H  
ATOM   3889  CD  LYS A 264       0.008 -10.259  -2.435  1.00 96.57           C  
ATOM   3890  HD2 LYS A 264      -0.988 -10.207  -2.875  1.00 96.57           H  
ATOM   3891  HD3 LYS A 264       0.495 -11.171  -2.780  1.00 96.57           H  
ATOM   3892  CE  LYS A 264       0.824  -9.039  -2.874  1.00 96.57           C  
ATOM   3893  HE2 LYS A 264       1.165  -9.179  -3.900  1.00 96.57           H  
ATOM   3894  HE3 LYS A 264       1.699  -8.961  -2.228  1.00 96.57           H  
ATOM   3895  NZ  LYS A 264       0.007  -7.799  -2.780  1.00 96.57           N  
ATOM   3896  HZ1 LYS A 264       0.546  -6.946  -2.736  1.00 96.57           H  
ATOM   3897  HZ2 LYS A 264      -0.560  -7.779  -1.944  1.00 96.57           H  
ATOM   3898  HZ3 LYS A 264      -0.664  -7.713  -3.530  1.00 96.57           H  
ATOM   3899  N   VAL A 265      -3.665 -11.242   2.231  1.00 98.30           N  
ATOM   3900  H   VAL A 265      -3.543 -10.272   2.482  1.00 98.30           H  
ATOM   3901  CA  VAL A 265      -4.883 -11.922   2.687  1.00 98.30           C  
ATOM   3902  HA  VAL A 265      -4.665 -12.983   2.811  1.00 98.30           H  
ATOM   3903  C   VAL A 265      -5.958 -11.776   1.619  1.00 98.30           C  
ATOM   3904  CB  VAL A 265      -5.353 -11.404   4.058  1.00 98.30           C  
ATOM   3905  HB  VAL A 265      -5.702 -10.375   3.972  1.00 98.30           H  
ATOM   3906  O   VAL A 265      -6.526 -10.699   1.432  1.00 98.30           O  
ATOM   3907  CG1 VAL A 265      -6.501 -12.279   4.579  1.00 98.30           C  
ATOM   3908 HG11 VAL A 265      -7.370 -12.196   3.927  1.00 98.30           H  
ATOM   3909 HG12 VAL A 265      -6.792 -11.954   5.578  1.00 98.30           H  
ATOM   3910 HG13 VAL A 265      -6.187 -13.322   4.636  1.00 98.30           H  
ATOM   3911  CG2 VAL A 265      -4.202 -11.447   5.072  1.00 98.30           C  
ATOM   3912 HG21 VAL A 265      -3.768 -12.446   5.105  1.00 98.30           H  
ATOM   3913 HG22 VAL A 265      -4.569 -11.182   6.064  1.00 98.30           H  
ATOM   3914 HG23 VAL A 265      -3.433 -10.725   4.800  1.00 98.30           H  
ATOM   3915  N   LYS A 266      -6.215 -12.853   0.873  1.00 97.62           N  
ATOM   3916  H   LYS A 266      -5.714 -13.705   1.081  1.00 97.62           H  
ATOM   3917  CA  LYS A 266      -7.264 -12.877  -0.151  1.00 97.62           C  
ATOM   3918  HA  LYS A 266      -7.201 -11.960  -0.736  1.00 97.62           H  
ATOM   3919  C   LYS A 266      -8.639 -12.898   0.515  1.00 97.62           C  
ATOM   3920  CB  LYS A 266      -7.048 -14.071  -1.093  1.00 97.62           C  
ATOM   3921  HB2 LYS A 266      -6.043 -14.009  -1.511  1.00 97.62           H  
ATOM   3922  HB3 LYS A 266      -7.138 -15.001  -0.531  1.00 97.62           H  
ATOM   3923  O   LYS A 266      -8.892 -13.745   1.369  1.00 97.62           O  
ATOM   3924  CG  LYS A 266      -8.069 -14.062  -2.238  1.00 97.62           C  
ATOM   3925  HG2 LYS A 266      -9.064 -14.227  -1.825  1.00 97.62           H  
ATOM   3926  HG3 LYS A 266      -8.046 -13.092  -2.733  1.00 97.62           H  
ATOM   3927  CD  LYS A 266      -7.791 -15.160  -3.268  1.00 97.62           C  
ATOM   3928  HD2 LYS A 266      -7.842 -16.132  -2.777  1.00 97.62           H  
ATOM   3929  HD3 LYS A 266      -6.798 -15.017  -3.696  1.00 97.62           H  
ATOM   3930  CE  LYS A 266      -8.857 -15.066  -4.365  1.00 97.62           C  
ATOM   3931  HE2 LYS A 266      -8.784 -14.087  -4.839  1.00 97.62           H  
ATOM   3932  HE3 LYS A 266      -9.837 -15.119  -3.892  1.00 97.62           H  
ATOM   3933  NZ  LYS A 266      -8.718 -16.146  -5.373  1.00 97.62           N  
ATOM   3934  HZ1 LYS A 266      -9.452 -16.065  -6.062  1.00 97.62           H  
ATOM   3935  HZ2 LYS A 266      -8.809 -17.048  -4.928  1.00 97.62           H  
ATOM   3936  HZ3 LYS A 266      -7.824 -16.090  -5.838  1.00 97.62           H  
ATOM   3937  N   LEU A 267      -9.522 -12.000   0.092  1.00 98.34           N  
ATOM   3938  H   LEU A 267      -9.276 -11.379  -0.666  1.00 98.34           H  
ATOM   3939  CA  LEU A 267     -10.920 -12.019   0.508  1.00 98.34           C  
ATOM   3940  HA  LEU A 267     -10.972 -12.434   1.515  1.00 98.34           H  
ATOM   3941  C   LEU A 267     -11.730 -12.938  -0.426  1.00 98.34           C  
ATOM   3942  CB  LEU A 267     -11.467 -10.583   0.560  1.00 98.34           C  
ATOM   3943  HB2 LEU A 267     -12.532 -10.619   0.790  1.00 98.34           H  
ATOM   3944  HB3 LEU A 267     -11.361 -10.137  -0.429  1.00 98.34           H  
ATOM   3945  O   LEU A 267     -11.357 -13.111  -1.594  1.00 98.34           O  
ATOM   3946  CG  LEU A 267     -10.764  -9.688   1.601  1.00 98.34           C  
ATOM   3947  HG  LEU A 267      -9.687  -9.699   1.433  1.00 98.34           H  
ATOM   3948  CD1 LEU A 267     -11.240  -8.248   1.441  1.00 98.34           C  
ATOM   3949 HD11 LEU A 267     -12.319  -8.191   1.586  1.00 98.34           H  
ATOM   3950 HD12 LEU A 267     -10.746  -7.604   2.168  1.00 98.34           H  
ATOM   3951 HD13 LEU A 267     -10.987  -7.907   0.437  1.00 98.34           H  
ATOM   3952  CD2 LEU A 267     -11.037 -10.130   3.042  1.00 98.34           C  
ATOM   3953 HD21 LEU A 267     -10.601  -9.413   3.737  1.00 98.34           H  
ATOM   3954 HD22 LEU A 267     -10.577 -11.100   3.229  1.00 98.34           H  
ATOM   3955 HD23 LEU A 267     -12.111 -10.193   3.219  1.00 98.34           H  
ATOM   3956  N   PRO A 268     -12.818 -13.558   0.066  1.00 97.95           N  
ATOM   3957  CA  PRO A 268     -13.780 -14.250  -0.779  1.00 97.95           C  
ATOM   3958  HA  PRO A 268     -13.320 -15.170  -1.140  1.00 97.95           H  
ATOM   3959  C   PRO A 268     -14.219 -13.397  -1.974  1.00 97.95           C  
ATOM   3960  CB  PRO A 268     -14.958 -14.600   0.133  1.00 97.95           C  
ATOM   3961  HB2 PRO A 268     -15.677 -13.781   0.149  1.00 97.95           H  
ATOM   3962  HB3 PRO A 268     -15.444 -15.528  -0.170  1.00 97.95           H  
ATOM   3963  O   PRO A 268     -14.329 -12.173  -1.904  1.00 97.95           O  
ATOM   3964  CG  PRO A 268     -14.301 -14.723   1.506  1.00 97.95           C  
ATOM   3965  HG2 PRO A 268     -13.843 -15.707   1.608  1.00 97.95           H  
ATOM   3966  HG3 PRO A 268     -15.012 -14.546   2.313  1.00 97.95           H  
ATOM   3967  CD  PRO A 268     -13.212 -13.654   1.461  1.00 97.95           C  
ATOM   3968  HD2 PRO A 268     -13.603 -12.689   1.782  1.00 97.95           H  
ATOM   3969  HD3 PRO A 268     -12.376 -13.957   2.093  1.00 97.95           H  
ATOM   3970  N   GLU A 269     -14.468 -14.045  -3.108  1.00 95.02           N  
ATOM   3971  H   GLU A 269     -14.462 -15.055  -3.126  1.00 95.02           H  
ATOM   3972  CA  GLU A 269     -14.924 -13.319  -4.286  1.00 95.02           C  
ATOM   3973  HA  GLU A 269     -14.190 -12.540  -4.492  1.00 95.02           H  
ATOM   3974  C   GLU A 269     -16.274 -12.639  -4.017  1.00 95.02           C  
ATOM   3975  CB  GLU A 269     -14.975 -14.250  -5.500  1.00 95.02           C  
ATOM   3976  HB2 GLU A 269     -13.988 -14.692  -5.633  1.00 95.02           H  
ATOM   3977  HB3 GLU A 269     -15.704 -15.043  -5.330  1.00 95.02           H  
ATOM   3978  O   GLU A 269     -17.193 -13.241  -3.468  1.00 95.02           O  
ATOM   3979  CG  GLU A 269     -15.350 -13.456  -6.759  1.00 95.02           C  
ATOM   3980  HG2 GLU A 269     -14.707 -12.579  -6.820  1.00 95.02           H  
ATOM   3981  HG3 GLU A 269     -16.379 -13.106  -6.671  1.00 95.02           H  
ATOM   3982  CD  GLU A 269     -15.218 -14.253  -8.058  1.00 95.02           C  
ATOM   3983  OE1 GLU A 269     -15.374 -13.584  -9.107  1.00 95.02           O  
ATOM   3984  OE2 GLU A 269     -14.901 -15.462  -7.999  1.00 95.02           O  
ATOM   3985  N   GLY A 270     -16.384 -11.369  -4.411  1.00 94.40           N  
ATOM   3986  H   GLY A 270     -15.557 -10.906  -4.760  1.00 94.40           H  
ATOM   3987  CA  GLY A 270     -17.600 -10.583  -4.212  1.00 94.40           C  
ATOM   3988  HA2 GLY A 270     -18.471 -11.228  -4.328  1.00 94.40           H  
ATOM   3989  HA3 GLY A 270     -17.649  -9.804  -4.973  1.00 94.40           H  
ATOM   3990  C   GLY A 270     -17.699  -9.910  -2.843  1.00 94.40           C  
ATOM   3991  O   GLY A 270     -18.685  -9.213  -2.612  1.00 94.40           O  
ATOM   3992  N   THR A 271     -16.693 -10.041  -1.966  1.00 97.82           N  
ATOM   3993  H   THR A 271     -15.942 -10.692  -2.148  1.00 97.82           H  
ATOM   3994  CA  THR A 271     -16.646  -9.280  -0.712  1.00 97.82           C  
ATOM   3995  HA  THR A 271     -17.492  -9.597  -0.102  1.00 97.82           H  
ATOM   3996  C   THR A 271     -16.791  -7.781  -0.980  1.00 97.82           C  
ATOM   3997  CB  THR A 271     -15.366  -9.570   0.086  1.00 97.82           C  
ATOM   3998  HB  THR A 271     -14.488  -9.390  -0.534  1.00 97.82           H  
ATOM   3999  O   THR A 271     -16.074  -7.191  -1.796  1.00 97.82           O  
ATOM   4000  CG2 THR A 271     -15.261  -8.752   1.375  1.00 97.82           C  
ATOM   4001 HG21 THR A 271     -15.065  -7.706   1.140  1.00 97.82           H  
ATOM   4002 HG22 THR A 271     -14.438  -9.130   1.983  1.00 97.82           H  
ATOM   4003 HG23 THR A 271     -16.186  -8.823   1.946  1.00 97.82           H  
ATOM   4004  OG1 THR A 271     -15.382 -10.912   0.502  1.00 97.82           O  
ATOM   4005  HG1 THR A 271     -16.087 -11.017   1.146  1.00 97.82           H  
ATOM   4006  N   ARG A 272     -17.735  -7.159  -0.270  1.00 97.18           N  
ATOM   4007  H   ARG A 272     -18.265  -7.707   0.393  1.00 97.18           H  
ATOM   4008  CA  ARG A 272     -17.931  -5.708  -0.221  1.00 97.18           C  
ATOM   4009  HA  ARG A 272     -17.152  -5.230  -0.814  1.00 97.18           H  
ATOM   4010  C   ARG A 272     -17.753  -5.224   1.210  1.00 97.18           C  
ATOM   4011  CB  ARG A 272     -19.303  -5.294  -0.786  1.00 97.18           C  
ATOM   4012  HB2 ARG A 272     -20.090  -5.784  -0.212  1.00 97.18           H  
ATOM   4013  HB3 ARG A 272     -19.414  -4.217  -0.667  1.00 97.18           H  
ATOM   4014  O   ARG A 272     -18.029  -5.964   2.152  1.00 97.18           O  
ATOM   4015  CG  ARG A 272     -19.458  -5.648  -2.274  1.00 97.18           C  
ATOM   4016  HG2 ARG A 272     -19.383  -6.729  -2.384  1.00 97.18           H  
ATOM   4017  HG3 ARG A 272     -18.652  -5.190  -2.847  1.00 97.18           H  
ATOM   4018  CD  ARG A 272     -20.813  -5.215  -2.856  1.00 97.18           C  
ATOM   4019  HD2 ARG A 272     -20.952  -5.738  -3.802  1.00 97.18           H  
ATOM   4020  HD3 ARG A 272     -21.612  -5.540  -2.190  1.00 97.18           H  
ATOM   4021  NE  ARG A 272     -20.884  -3.762  -3.123  1.00 97.18           N  
ATOM   4022  HE  ARG A 272     -20.357  -3.423  -3.915  1.00 97.18           H  
ATOM   4023  NH1 ARG A 272     -22.272  -3.144  -1.391  1.00 97.18           N  
ATOM   4024 HH11 ARG A 272     -22.236  -4.083  -1.020  1.00 97.18           H  
ATOM   4025 HH12 ARG A 272     -22.526  -2.423  -0.730  1.00 97.18           H  
ATOM   4026  NH2 ARG A 272     -21.512  -1.599  -2.802  1.00 97.18           N  
ATOM   4027 HH21 ARG A 272     -20.933  -1.298  -3.572  1.00 97.18           H  
ATOM   4028 HH22 ARG A 272     -21.940  -0.915  -2.194  1.00 97.18           H  
ATOM   4029  CZ  ARG A 272     -21.558  -2.850  -2.441  1.00 97.18           C  
ATOM   4030  N   GLY A 273     -17.282  -3.996   1.363  1.00 97.90           N  
ATOM   4031  H   GLY A 273     -17.031  -3.459   0.545  1.00 97.90           H  
ATOM   4032  CA  GLY A 273     -17.169  -3.368   2.670  1.00 97.90           C  
ATOM   4033  HA2 GLY A 273     -16.451  -3.911   3.285  1.00 97.90           H  
ATOM   4034  HA3 GLY A 273     -18.139  -3.412   3.164  1.00 97.90           H  
ATOM   4035  C   GLY A 273     -16.731  -1.914   2.584  1.00 97.90           C  
ATOM   4036  O   GLY A 273     -16.073  -1.502   1.627  1.00 97.90           O  
ATOM   4037  N   ARG A 274     -17.093  -1.150   3.612  1.00 98.24           N  
ATOM   4038  H   ARG A 274     -17.659  -1.599   4.319  1.00 98.24           H  
ATOM   4039  CA  ARG A 274     -16.590   0.199   3.899  1.00 98.24           C  
ATOM   4040  HA  ARG A 274     -16.099   0.611   3.018  1.00 98.24           H  
ATOM   4041  C   ARG A 274     -15.545   0.176   5.012  1.00 98.24           C  
ATOM   4042  CB  ARG A 274     -17.782   1.093   4.272  1.00 98.24           C  
ATOM   4043  HB2 ARG A 274     -18.348   0.623   5.077  1.00 98.24           H  
ATOM   4044  HB3 ARG A 274     -18.436   1.195   3.406  1.00 98.24           H  
ATOM   4045  O   ARG A 274     -14.618   0.976   4.993  1.00 98.24           O  
ATOM   4046  CG  ARG A 274     -17.329   2.481   4.739  1.00 98.24           C  
ATOM   4047  HG2 ARG A 274     -16.764   2.381   5.666  1.00 98.24           H  
ATOM   4048  HG3 ARG A 274     -16.691   2.939   3.983  1.00 98.24           H  
ATOM   4049  CD  ARG A 274     -18.521   3.388   5.021  1.00 98.24           C  
ATOM   4050  HD2 ARG A 274     -19.224   2.860   5.666  1.00 98.24           H  
ATOM   4051  HD3 ARG A 274     -19.010   3.643   4.081  1.00 98.24           H  
ATOM   4052  NE  ARG A 274     -18.057   4.601   5.698  1.00 98.24           N  
ATOM   4053  HE  ARG A 274     -17.077   4.634   5.940  1.00 98.24           H  
ATOM   4054  NH1 ARG A 274     -20.048   5.710   5.871  1.00 98.24           N  
ATOM   4055 HH11 ARG A 274     -20.576   6.502   6.209  1.00 98.24           H  
ATOM   4056 HH12 ARG A 274     -20.485   4.945   5.376  1.00 98.24           H  
ATOM   4057  NH2 ARG A 274     -18.191   6.579   6.775  1.00 98.24           N  
ATOM   4058 HH21 ARG A 274     -18.702   7.381   7.116  1.00 98.24           H  
ATOM   4059 HH22 ARG A 274     -17.247   6.413   7.092  1.00 98.24           H  
ATOM   4060  CZ  ARG A 274     -18.768   5.626   6.105  1.00 98.24           C  
ATOM   4061  N   TYR A 275     -15.693  -0.731   5.970  1.00 98.85           N  
ATOM   4062  H   TYR A 275     -16.471  -1.372   5.911  1.00 98.85           H  
ATOM   4063  CA  TYR A 275     -14.805  -0.880   7.111  1.00 98.85           C  
ATOM   4064  HA  TYR A 275     -14.118  -0.034   7.140  1.00 98.85           H  
ATOM   4065  C   TYR A 275     -13.995  -2.157   6.967  1.00 98.85           C  
ATOM   4066  CB  TYR A 275     -15.610  -0.865   8.413  1.00 98.85           C  
ATOM   4067  HB2 TYR A 275     -14.929  -1.015   9.251  1.00 98.85           H  
ATOM   4068  HB3 TYR A 275     -16.320  -1.692   8.411  1.00 98.85           H  
ATOM   4069  O   TYR A 275     -14.552  -3.220   6.691  1.00 98.85           O  
ATOM   4070  CG  TYR A 275     -16.354   0.436   8.616  1.00 98.85           C  
ATOM   4071  CD1 TYR A 275     -15.700   1.534   9.206  1.00 98.85           C  
ATOM   4072  HD1 TYR A 275     -14.669   1.445   9.512  1.00 98.85           H  
ATOM   4073  CD2 TYR A 275     -17.681   0.563   8.163  1.00 98.85           C  
ATOM   4074  HD2 TYR A 275     -18.173  -0.279   7.699  1.00 98.85           H  
ATOM   4075  CE1 TYR A 275     -16.380   2.757   9.352  1.00 98.85           C  
ATOM   4076  HE1 TYR A 275     -15.885   3.608   9.796  1.00 98.85           H  
ATOM   4077  CE2 TYR A 275     -18.361   1.786   8.304  1.00 98.85           C  
ATOM   4078  HE2 TYR A 275     -19.377   1.889   7.952  1.00 98.85           H  
ATOM   4079  OH  TYR A 275     -18.330   4.090   8.988  1.00 98.85           O  
ATOM   4080  HH  TYR A 275     -17.692   4.773   9.207  1.00 98.85           H  
ATOM   4081  CZ  TYR A 275     -17.706   2.888   8.891  1.00 98.85           C  
ATOM   4082  N   VAL A 276     -12.687  -2.052   7.188  1.00 98.90           N  
ATOM   4083  H   VAL A 276     -12.313  -1.141   7.414  1.00 98.90           H  
ATOM   4084  CA  VAL A 276     -11.787  -3.205   7.280  1.00 98.90           C  
ATOM   4085  HA  VAL A 276     -12.382  -4.117   7.225  1.00 98.90           H  
ATOM   4086  C   VAL A 276     -11.102  -3.175   8.635  1.00 98.90           C  
ATOM   4087  CB  VAL A 276     -10.776  -3.252   6.120  1.00 98.90           C  
ATOM   4088  HB  VAL A 276     -10.202  -2.325   6.098  1.00 98.90           H  
ATOM   4089  O   VAL A 276     -10.579  -2.136   9.031  1.00 98.90           O  
ATOM   4090  CG1 VAL A 276      -9.796  -4.424   6.263  1.00 98.90           C  
ATOM   4091 HG11 VAL A 276     -10.341  -5.366   6.325  1.00 98.90           H  
ATOM   4092 HG12 VAL A 276      -9.128  -4.451   5.401  1.00 98.90           H  
ATOM   4093 HG13 VAL A 276      -9.181  -4.301   7.154  1.00 98.90           H  
ATOM   4094  CG2 VAL A 276     -11.506  -3.408   4.780  1.00 98.90           C  
ATOM   4095 HG21 VAL A 276     -10.781  -3.534   3.975  1.00 98.90           H  
ATOM   4096 HG22 VAL A 276     -12.105  -2.521   4.575  1.00 98.90           H  
ATOM   4097 HG23 VAL A 276     -12.158  -4.280   4.811  1.00 98.90           H  
ATOM   4098  N   ARG A 277     -11.105  -4.305   9.344  1.00 98.92           N  
ATOM   4099  H   ARG A 277     -11.541  -5.115   8.927  1.00 98.92           H  
ATOM   4100  CA  ARG A 277     -10.489  -4.465  10.663  1.00 98.92           C  
ATOM   4101  HA  ARG A 277      -9.929  -3.559  10.894  1.00 98.92           H  
ATOM   4102  C   ARG A 277      -9.493  -5.621  10.656  1.00 98.92           C  
ATOM   4103  CB  ARG A 277     -11.591  -4.623  11.727  1.00 98.92           C  
ATOM   4104  HB2 ARG A 277     -12.211  -5.482  11.471  1.00 98.92           H  
ATOM   4105  HB3 ARG A 277     -12.221  -3.733  11.719  1.00 98.92           H  
ATOM   4106  O   ARG A 277      -9.805  -6.701  10.162  1.00 98.92           O  
ATOM   4107  CG  ARG A 277     -11.022  -4.820  13.141  1.00 98.92           C  
ATOM   4108  HG2 ARG A 277     -10.424  -3.956  13.432  1.00 98.92           H  
ATOM   4109  HG3 ARG A 277     -10.383  -5.703  13.149  1.00 98.92           H  
ATOM   4110  CD  ARG A 277     -12.113  -5.047  14.184  1.00 98.92           C  
ATOM   4111  HD2 ARG A 277     -12.873  -5.720  13.786  1.00 98.92           H  
ATOM   4112  HD3 ARG A 277     -11.643  -5.533  15.039  1.00 98.92           H  
ATOM   4113  NE  ARG A 277     -12.746  -3.799  14.639  1.00 98.92           N  
ATOM   4114  HE  ARG A 277     -12.717  -2.982  14.046  1.00 98.92           H  
ATOM   4115  NH1 ARG A 277     -13.665  -4.717  16.521  1.00 98.92           N  
ATOM   4116 HH11 ARG A 277     -14.199  -4.622  17.373  1.00 98.92           H  
ATOM   4117 HH12 ARG A 277     -13.228  -5.606  16.325  1.00 98.92           H  
ATOM   4118  NH2 ARG A 277     -13.916  -2.537  16.124  1.00 98.92           N  
ATOM   4119 HH21 ARG A 277     -13.873  -1.748  15.493  1.00 98.92           H  
ATOM   4120 HH22 ARG A 277     -14.363  -2.446  17.025  1.00 98.92           H  
ATOM   4121  CZ  ARG A 277     -13.428  -3.685  15.762  1.00 98.92           C  
ATOM   4122  N   ILE A 278      -8.324  -5.397  11.248  1.00 98.94           N  
ATOM   4123  H   ILE A 278      -8.187  -4.484  11.658  1.00 98.94           H  
ATOM   4124  CA  ILE A 278      -7.372  -6.441  11.638  1.00 98.94           C  
ATOM   4125  HA  ILE A 278      -7.645  -7.380  11.157  1.00 98.94           H  
ATOM   4126  C   ILE A 278      -7.484  -6.609  13.147  1.00 98.94           C  
ATOM   4127  CB  ILE A 278      -5.932  -6.094  11.209  1.00 98.94           C  
ATOM   4128  HB  ILE A 278      -5.651  -5.142  11.658  1.00 98.94           H  
ATOM   4129  O   ILE A 278      -7.365  -5.625  13.874  1.00 98.94           O  
ATOM   4130  CG1 ILE A 278      -5.883  -5.946   9.673  1.00 98.94           C  
ATOM   4131 HG12 ILE A 278      -6.270  -6.851   9.203  1.00 98.94           H  
ATOM   4132 HG13 ILE A 278      -6.516  -5.111   9.375  1.00 98.94           H  
ATOM   4133  CG2 ILE A 278      -4.948  -7.172  11.708  1.00 98.94           C  
ATOM   4134 HG21 ILE A 278      -3.923  -6.909  11.444  1.00 98.94           H  
ATOM   4135 HG22 ILE A 278      -4.978  -7.254  12.795  1.00 98.94           H  
ATOM   4136 HG23 ILE A 278      -5.195  -8.136  11.265  1.00 98.94           H  
ATOM   4137  CD1 ILE A 278      -4.483  -5.670   9.129  1.00 98.94           C  
ATOM   4138 HD11 ILE A 278      -4.560  -5.366   8.085  1.00 98.94           H  
ATOM   4139 HD12 ILE A 278      -3.871  -6.570   9.190  1.00 98.94           H  
ATOM   4140 HD13 ILE A 278      -4.014  -4.873   9.707  1.00 98.94           H  
ATOM   4141  N   GLN A 279      -7.721  -7.828  13.623  1.00 98.91           N  
ATOM   4142  H   GLN A 279      -7.848  -8.588  12.971  1.00 98.91           H  
ATOM   4143  CA  GLN A 279      -7.879  -8.102  15.051  1.00 98.91           C  
ATOM   4144  HA  GLN A 279      -7.432  -7.289  15.622  1.00 98.91           H  
ATOM   4145  C   GLN A 279      -7.156  -9.386  15.451  1.00 98.91           C  
ATOM   4146  CB  GLN A 279      -9.376  -8.138  15.385  1.00 98.91           C  
ATOM   4147  HB2 GLN A 279      -9.854  -8.953  14.841  1.00 98.91           H  
ATOM   4148  HB3 GLN A 279      -9.814  -7.194  15.060  1.00 98.91           H  
ATOM   4149  O   GLN A 279      -7.355 -10.430  14.833  1.00 98.91           O  
ATOM   4150  CG  GLN A 279      -9.635  -8.316  16.887  1.00 98.91           C  
ATOM   4151  HG2 GLN A 279      -9.473  -9.358  17.163  1.00 98.91           H  
ATOM   4152  HG3 GLN A 279      -8.913  -7.728  17.453  1.00 98.91           H  
ATOM   4153  CD  GLN A 279     -11.041  -7.908  17.324  1.00 98.91           C  
ATOM   4154  NE2 GLN A 279     -11.253  -7.864  18.616  1.00 98.91           N  
ATOM   4155 HE21 GLN A 279     -12.172  -7.661  18.982  1.00 98.91           H  
ATOM   4156 HE22 GLN A 279     -10.483  -7.983  19.258  1.00 98.91           H  
ATOM   4157  OE1 GLN A 279     -11.930  -7.591  16.541  1.00 98.91           O  
ATOM   4158  N   LEU A 280      -6.323  -9.311  16.488  1.00 98.92           N  
ATOM   4159  H   LEU A 280      -6.239  -8.428  16.971  1.00 98.92           H  
ATOM   4160  CA  LEU A 280      -5.642 -10.473  17.058  1.00 98.92           C  
ATOM   4161  HA  LEU A 280      -5.210 -11.068  16.253  1.00 98.92           H  
ATOM   4162  C   LEU A 280      -6.641 -11.368  17.806  1.00 98.92           C  
ATOM   4163  CB  LEU A 280      -4.517  -9.997  18.003  1.00 98.92           C  
ATOM   4164  HB2 LEU A 280      -4.133 -10.853  18.558  1.00 98.92           H  
ATOM   4165  HB3 LEU A 280      -4.948  -9.302  18.724  1.00 98.92           H  
ATOM   4166  O   LEU A 280      -7.541 -10.867  18.480  1.00 98.92           O  
ATOM   4167  CG  LEU A 280      -3.333  -9.312  17.297  1.00 98.92           C  
ATOM   4168  HG  LEU A 280      -3.707  -8.561  16.600  1.00 98.92           H  
ATOM   4169  CD1 LEU A 280      -2.420  -8.631  18.312  1.00 98.92           C  
ATOM   4170 HD11 LEU A 280      -2.035  -9.357  19.028  1.00 98.92           H  
ATOM   4171 HD12 LEU A 280      -2.975  -7.869  18.859  1.00 98.92           H  
ATOM   4172 HD13 LEU A 280      -1.581  -8.155  17.804  1.00 98.92           H  
ATOM   4173  CD2 LEU A 280      -2.454 -10.310  16.546  1.00 98.92           C  
ATOM   4174 HD21 LEU A 280      -1.924 -10.955  17.247  1.00 98.92           H  
ATOM   4175 HD22 LEU A 280      -3.060 -10.948  15.903  1.00 98.92           H  
ATOM   4176 HD23 LEU A 280      -1.727  -9.767  15.942  1.00 98.92           H  
ATOM   4177  N   ALA A 281      -6.444 -12.686  17.762  1.00 98.78           N  
ATOM   4178  H   ALA A 281      -5.767 -13.073  17.120  1.00 98.78           H  
ATOM   4179  CA  ALA A 281      -7.084 -13.617  18.697  1.00 98.78           C  
ATOM   4180  HA  ALA A 281      -8.094 -13.273  18.916  1.00 98.78           H  
ATOM   4181  C   ALA A 281      -6.345 -13.691  20.045  1.00 98.78           C  
ATOM   4182  CB  ALA A 281      -7.184 -14.987  18.024  1.00 98.78           C  
ATOM   4183  HB1 ALA A 281      -7.714 -15.683  18.675  1.00 98.78           H  
ATOM   4184  HB2 ALA A 281      -7.716 -14.906  17.076  1.00 98.78           H  
ATOM   4185  HB3 ALA A 281      -6.185 -15.380  17.838  1.00 98.78           H  
ATOM   4186  O   ALA A 281      -6.910 -14.150  21.040  1.00 98.78           O  
ATOM   4187  N   SER A 282      -5.101 -13.198  20.088  1.00 98.51           N  
ATOM   4188  H   SER A 282      -4.712 -12.881  19.211  1.00 98.51           H  
ATOM   4189  CA  SER A 282      -4.238 -13.221  21.269  1.00 98.51           C  
ATOM   4190  HA  SER A 282      -3.973 -14.265  21.438  1.00 98.51           H  
ATOM   4191  C   SER A 282      -4.916 -12.641  22.523  1.00 98.51           C  
ATOM   4192  CB  SER A 282      -2.948 -12.446  20.999  1.00 98.51           C  
ATOM   4193  HB2 SER A 282      -3.189 -11.405  20.782  1.00 98.51           H  
ATOM   4194  HB3 SER A 282      -2.436 -12.880  20.140  1.00 98.51           H  
ATOM   4195  O   SER A 282      -5.542 -11.578  22.456  1.00 98.51           O  
ATOM   4196  OG  SER A 282      -2.106 -12.505  22.137  1.00 98.51           O  
ATOM   4197  HG  SER A 282      -1.240 -12.812  21.858  1.00 98.51           H  
ATOM   4198  N   PRO A 283      -4.752 -13.280  23.697  1.00 98.06           N  
ATOM   4199  CA  PRO A 283      -5.293 -12.775  24.953  1.00 98.06           C  
ATOM   4200  HA  PRO A 283      -6.325 -12.456  24.804  1.00 98.06           H  
ATOM   4201  C   PRO A 283      -4.504 -11.594  25.537  1.00 98.06           C  
ATOM   4202  CB  PRO A 283      -5.277 -13.981  25.896  1.00 98.06           C  
ATOM   4203  HB2 PRO A 283      -5.188 -13.691  26.943  1.00 98.06           H  
ATOM   4204  HB3 PRO A 283      -6.179 -14.574  25.743  1.00 98.06           H  
ATOM   4205  O   PRO A 283      -4.987 -10.981  26.487  1.00 98.06           O  
ATOM   4206  CG  PRO A 283      -4.061 -14.772  25.421  1.00 98.06           C  
ATOM   4207  HG2 PRO A 283      -3.152 -14.331  25.829  1.00 98.06           H  
ATOM   4208  HG3 PRO A 283      -4.132 -15.827  25.688  1.00 98.06           H  
ATOM   4209  CD  PRO A 283      -4.098 -14.567  23.909  1.00 98.06           C  
ATOM   4210  HD2 PRO A 283      -3.084 -14.576  23.510  1.00 98.06           H  
ATOM   4211  HD3 PRO A 283      -4.693 -15.354  23.445  1.00 98.06           H  
ATOM   4212  N   SER A 284      -3.312 -11.278  25.016  1.00 98.08           N  
ATOM   4213  H   SER A 284      -2.955 -11.839  24.256  1.00 98.08           H  
ATOM   4214  CA  SER A 284      -2.415 -10.292  25.641  1.00 98.08           C  
ATOM   4215  HA  SER A 284      -3.016  -9.543  26.158  1.00 98.08           H  
ATOM   4216  C   SER A 284      -1.495  -9.516  24.697  1.00 98.08           C  
ATOM   4217  CB  SER A 284      -1.544 -11.005  26.683  1.00 98.08           C  
ATOM   4218  HB2 SER A 284      -2.191 -11.448  27.441  1.00 98.08           H  
ATOM   4219  HB3 SER A 284      -0.887 -10.286  27.172  1.00 98.08           H  
ATOM   4220  O   SER A 284      -0.915  -8.523  25.135  1.00 98.08           O  
ATOM   4221  OG  SER A 284      -0.767 -12.032  26.085  1.00 98.08           O  
ATOM   4222  HG  SER A 284      -0.019 -11.638  25.630  1.00 98.08           H  
ATOM   4223  N   ASN A 285      -1.293  -9.956  23.450  1.00 98.40           N  
ATOM   4224  H   ASN A 285      -1.821 -10.742  23.100  1.00 98.40           H  
ATOM   4225  CA  ASN A 285      -0.346  -9.282  22.558  1.00 98.40           C  
ATOM   4226  HA  ASN A 285       0.574  -9.132  23.122  1.00 98.40           H  
ATOM   4227  C   ASN A 285      -0.885  -7.918  22.104  1.00 98.40           C  
ATOM   4228  CB  ASN A 285      -0.015 -10.129  21.317  1.00 98.40           C  
ATOM   4229  HB2 ASN A 285       0.527  -9.506  20.606  1.00 98.40           H  
ATOM   4230  HB3 ASN A 285      -0.941 -10.436  20.831  1.00 98.40           H  
ATOM   4231  O   ASN A 285      -2.030  -7.849  21.652  1.00 98.40           O  
ATOM   4232  CG  ASN A 285       0.847 -11.340  21.592  1.00 98.40           C  
ATOM   4233  ND2 ASN A 285       1.011 -12.191  20.606  1.00 98.40           N  
ATOM   4234 HD21 ASN A 285       0.683 -11.952  19.681  1.00 98.40           H  
ATOM   4235 HD22 ASN A 285       1.675 -12.933  20.772  1.00 98.40           H  
ATOM   4236  OD1 ASN A 285       1.370 -11.556  22.669  1.00 98.40           O  
ATOM   4237  N   PRO A 286      -0.046  -6.867  22.109  1.00 98.56           N  
ATOM   4238  CA  PRO A 286      -0.376  -5.633  21.413  1.00 98.56           C  
ATOM   4239  HA  PRO A 286      -1.340  -5.247  21.745  1.00 98.56           H  
ATOM   4240  C   PRO A 286      -0.402  -5.871  19.900  1.00 98.56           C  
ATOM   4241  CB  PRO A 286       0.732  -4.651  21.785  1.00 98.56           C  
ATOM   4242  HB2 PRO A 286       0.883  -3.884  21.026  1.00 98.56           H  
ATOM   4243  HB3 PRO A 286       0.511  -4.193  22.750  1.00 98.56           H  
ATOM   4244  O   PRO A 286       0.291  -6.751  19.375  1.00 98.56           O  
ATOM   4245  CG  PRO A 286       1.941  -5.568  21.927  1.00 98.56           C  
ATOM   4246  HG2 PRO A 286       2.710  -5.122  22.557  1.00 98.56           H  
ATOM   4247  HG3 PRO A 286       2.346  -5.798  20.942  1.00 98.56           H  
ATOM   4248  CD  PRO A 286       1.344  -6.828  22.554  1.00 98.56           C  
ATOM   4249  HD2 PRO A 286       1.368  -6.757  23.641  1.00 98.56           H  
ATOM   4250  HD3 PRO A 286       1.904  -7.701  22.217  1.00 98.56           H  
ATOM   4251  N   LEU A 287      -1.146  -5.030  19.186  1.00 98.84           N  
ATOM   4252  H   LEU A 287      -1.646  -4.303  19.677  1.00 98.84           H  
ATOM   4253  CA  LEU A 287      -1.124  -4.987  17.730  1.00 98.84           C  
ATOM   4254  HA  LEU A 287      -0.739  -5.937  17.358  1.00 98.84           H  
ATOM   4255  C   LEU A 287      -0.177  -3.878  17.260  1.00 98.84           C  
ATOM   4256  CB  LEU A 287      -2.562  -4.837  17.210  1.00 98.84           C  
ATOM   4257  HB2 LEU A 287      -3.145  -5.689  17.560  1.00 98.84           H  
ATOM   4258  HB3 LEU A 287      -2.996  -3.936  17.644  1.00 98.84           H  
ATOM   4259  O   LEU A 287      -0.298  -2.726  17.674  1.00 98.84           O  
ATOM   4260  CG  LEU A 287      -2.691  -4.752  15.680  1.00 98.84           C  
ATOM   4261  HG  LEU A 287      -2.160  -3.874  15.313  1.00 98.84           H  
ATOM   4262  CD1 LEU A 287      -2.154  -5.994  14.972  1.00 98.84           C  
ATOM   4263 HD11 LEU A 287      -2.629  -6.890  15.371  1.00 98.84           H  
ATOM   4264 HD12 LEU A 287      -1.073  -6.064  15.100  1.00 98.84           H  
ATOM   4265 HD13 LEU A 287      -2.362  -5.926  13.904  1.00 98.84           H  
ATOM   4266  CD2 LEU A 287      -4.167  -4.609  15.325  1.00 98.84           C  
ATOM   4267 HD21 LEU A 287      -4.727  -5.470  15.691  1.00 98.84           H  
ATOM   4268 HD22 LEU A 287      -4.290  -4.535  14.244  1.00 98.84           H  
ATOM   4269 HD23 LEU A 287      -4.550  -3.701  15.790  1.00 98.84           H  
ATOM   4270  N   SER A 288       0.742  -4.228  16.362  1.00 98.64           N  
ATOM   4271  H   SER A 288       0.751  -5.185  16.038  1.00 98.64           H  
ATOM   4272  CA  SER A 288       1.574  -3.272  15.628  1.00 98.64           C  
ATOM   4273  HA  SER A 288       1.148  -2.275  15.745  1.00 98.64           H  
ATOM   4274  C   SER A 288       1.532  -3.608  14.144  1.00 98.64           C  
ATOM   4275  CB  SER A 288       3.007  -3.214  16.180  1.00 98.64           C  
ATOM   4276  HB2 SER A 288       2.966  -2.878  17.216  1.00 98.64           H  
ATOM   4277  HB3 SER A 288       3.583  -2.486  15.609  1.00 98.64           H  
ATOM   4278  O   SER A 288       1.634  -4.775  13.765  1.00 98.64           O  
ATOM   4279  OG  SER A 288       3.668  -4.466  16.129  1.00 98.64           O  
ATOM   4280  HG  SER A 288       3.001  -5.157  16.112  1.00 98.64           H  
ATOM   4281  N   LEU A 289       1.320  -2.591  13.316  1.00 98.83           N  
ATOM   4282  H   LEU A 289       1.193  -1.670  13.712  1.00 98.83           H  
ATOM   4283  CA  LEU A 289       1.172  -2.703  11.867  1.00 98.83           C  
ATOM   4284  HA  LEU A 289       1.494  -3.685  11.522  1.00 98.83           H  
ATOM   4285  C   LEU A 289       2.056  -1.648  11.216  1.00 98.83           C  
ATOM   4286  CB  LEU A 289      -0.302  -2.470  11.487  1.00 98.83           C  
ATOM   4287  HB2 LEU A 289      -0.380  -2.385  10.403  1.00 98.83           H  
ATOM   4288  HB3 LEU A 289      -0.611  -1.515  11.911  1.00 98.83           H  
ATOM   4289  O   LEU A 289       2.019  -0.493  11.632  1.00 98.83           O  
ATOM   4290  CG  LEU A 289      -1.268  -3.563  11.973  1.00 98.83           C  
ATOM   4291  HG  LEU A 289      -1.060  -3.819  13.012  1.00 98.83           H  
ATOM   4292  CD1 LEU A 289      -2.703  -3.051  11.896  1.00 98.83           C  
ATOM   4293 HD11 LEU A 289      -2.825  -2.222  12.593  1.00 98.83           H  
ATOM   4294 HD12 LEU A 289      -2.924  -2.697  10.889  1.00 98.83           H  
ATOM   4295 HD13 LEU A 289      -3.396  -3.849  12.163  1.00 98.83           H  
ATOM   4296  CD2 LEU A 289      -1.154  -4.821  11.115  1.00 98.83           C  
ATOM   4297 HD21 LEU A 289      -1.410  -4.585  10.082  1.00 98.83           H  
ATOM   4298 HD22 LEU A 289      -1.823  -5.594  11.493  1.00 98.83           H  
ATOM   4299 HD23 LEU A 289      -0.131  -5.197  11.149  1.00 98.83           H  
ATOM   4300  N   ALA A 290       2.833  -2.034  10.208  1.00 98.65           N  
ATOM   4301  H   ALA A 290       2.792  -2.991   9.889  1.00 98.65           H  
ATOM   4302  CA  ALA A 290       3.594  -1.081   9.408  1.00 98.65           C  
ATOM   4303  HA  ALA A 290       4.020  -0.319  10.060  1.00 98.65           H  
ATOM   4304  C   ALA A 290       2.679  -0.365   8.412  1.00 98.65           C  
ATOM   4305  CB  ALA A 290       4.738  -1.822   8.713  1.00 98.65           C  
ATOM   4306  HB1 ALA A 290       5.293  -2.407   9.446  1.00 98.65           H  
ATOM   4307  HB2 ALA A 290       5.393  -1.096   8.232  1.00 98.65           H  
ATOM   4308  HB3 ALA A 290       4.345  -2.501   7.957  1.00 98.65           H  
ATOM   4309  O   ALA A 290       2.622   0.850   8.370  1.00 98.65           O  
ATOM   4310  N   GLU A 291       1.909  -1.142   7.655  1.00 98.70           N  
ATOM   4311  H   GLU A 291       1.959  -2.142   7.789  1.00 98.70           H  
ATOM   4312  CA  GLU A 291       0.993  -0.647   6.632  1.00 98.70           C  
ATOM   4313  HA  GLU A 291       0.538   0.287   6.959  1.00 98.70           H  
ATOM   4314  C   GLU A 291      -0.108  -1.693   6.409  1.00 98.70           C  
ATOM   4315  CB  GLU A 291       1.784  -0.346   5.344  1.00 98.70           C  
ATOM   4316  HB2 GLU A 291       2.279  -1.262   5.024  1.00 98.70           H  
ATOM   4317  HB3 GLU A 291       2.567   0.382   5.557  1.00 98.70           H  
ATOM   4318  O   GLU A 291       0.121  -2.903   6.491  1.00 98.70           O  
ATOM   4319  CG  GLU A 291       0.952   0.164   4.156  1.00 98.70           C  
ATOM   4320  HG2 GLU A 291       0.120  -0.519   3.986  1.00 98.70           H  
ATOM   4321  HG3 GLU A 291       1.578   0.104   3.265  1.00 98.70           H  
ATOM   4322  CD  GLU A 291       0.416   1.601   4.242  1.00 98.70           C  
ATOM   4323  OE1 GLU A 291      -0.245   1.987   3.247  1.00 98.70           O  
ATOM   4324  OE2 GLU A 291       0.679   2.319   5.223  1.00 98.70           O  
ATOM   4325  N   VAL A 292      -1.313  -1.235   6.092  1.00 98.88           N  
ATOM   4326  H   VAL A 292      -1.460  -0.236   6.109  1.00 98.88           H  
ATOM   4327  CA  VAL A 292      -2.439  -2.061   5.667  1.00 98.88           C  
ATOM   4328  HA  VAL A 292      -2.096  -3.079   5.480  1.00 98.88           H  
ATOM   4329  C   VAL A 292      -2.983  -1.488   4.373  1.00 98.88           C  
ATOM   4330  CB  VAL A 292      -3.537  -2.121   6.740  1.00 98.88           C  
ATOM   4331  HB  VAL A 292      -3.897  -1.116   6.959  1.00 98.88           H  
ATOM   4332  O   VAL A 292      -3.538  -0.390   4.347  1.00 98.88           O  
ATOM   4333  CG1 VAL A 292      -4.713  -2.983   6.255  1.00 98.88           C  
ATOM   4334 HG11 VAL A 292      -5.218  -2.498   5.419  1.00 98.88           H  
ATOM   4335 HG12 VAL A 292      -5.434  -3.111   7.062  1.00 98.88           H  
ATOM   4336 HG13 VAL A 292      -4.344  -3.961   5.946  1.00 98.88           H  
ATOM   4337  CG2 VAL A 292      -3.010  -2.748   8.032  1.00 98.88           C  
ATOM   4338 HG21 VAL A 292      -2.189  -2.153   8.433  1.00 98.88           H  
ATOM   4339 HG22 VAL A 292      -2.647  -3.758   7.842  1.00 98.88           H  
ATOM   4340 HG23 VAL A 292      -3.812  -2.762   8.771  1.00 98.88           H  
ATOM   4341  N   GLN A 293      -2.868  -2.257   3.293  1.00 98.20           N  
ATOM   4342  H   GLN A 293      -2.421  -3.157   3.391  1.00 98.20           H  
ATOM   4343  CA  GLN A 293      -3.340  -1.841   1.976  1.00 98.20           C  
ATOM   4344  HA  GLN A 293      -3.614  -0.786   2.015  1.00 98.20           H  
ATOM   4345  C   GLN A 293      -4.589  -2.636   1.617  1.00 98.20           C  
ATOM   4346  CB  GLN A 293      -2.238  -1.954   0.915  1.00 98.20           C  
ATOM   4347  HB2 GLN A 293      -2.063  -3.004   0.680  1.00 98.20           H  
ATOM   4348  HB3 GLN A 293      -2.577  -1.465   0.002  1.00 98.20           H  
ATOM   4349  O   GLN A 293      -4.518  -3.829   1.312  1.00 98.20           O  
ATOM   4350  CG  GLN A 293      -0.930  -1.299   1.382  1.00 98.20           C  
ATOM   4351  HG2 GLN A 293      -0.584  -1.785   2.295  1.00 98.20           H  
ATOM   4352  HG3 GLN A 293      -1.105  -0.247   1.604  1.00 98.20           H  
ATOM   4353  CD  GLN A 293       0.204  -1.439   0.388  1.00 98.20           C  
ATOM   4354  NE2 GLN A 293       1.061  -0.450   0.282  1.00 98.20           N  
ATOM   4355 HE21 GLN A 293       0.983   0.325   0.925  1.00 98.20           H  
ATOM   4356 HE22 GLN A 293       1.888  -0.595  -0.279  1.00 98.20           H  
ATOM   4357  OE1 GLN A 293       0.377  -2.461  -0.262  1.00 98.20           O  
ATOM   4358  N   VAL A 294      -5.743  -1.975   1.652  1.00 98.49           N  
ATOM   4359  H   VAL A 294      -5.721  -0.996   1.901  1.00 98.49           H  
ATOM   4360  CA  VAL A 294      -7.015  -2.577   1.248  1.00 98.49           C  
ATOM   4361  HA  VAL A 294      -7.010  -3.632   1.521  1.00 98.49           H  
ATOM   4362  C   VAL A 294      -7.126  -2.478  -0.267  1.00 98.49           C  
ATOM   4363  CB  VAL A 294      -8.205  -1.927   1.967  1.00 98.49           C  
ATOM   4364  HB  VAL A 294      -8.252  -0.865   1.724  1.00 98.49           H  
ATOM   4365  O   VAL A 294      -7.328  -1.403  -0.824  1.00 98.49           O  
ATOM   4366  CG1 VAL A 294      -9.504  -2.602   1.523  1.00 98.49           C  
ATOM   4367 HG11 VAL A 294     -10.340  -2.189   2.087  1.00 98.49           H  
ATOM   4368 HG12 VAL A 294      -9.679  -2.407   0.465  1.00 98.49           H  
ATOM   4369 HG13 VAL A 294      -9.454  -3.678   1.693  1.00 98.49           H  
ATOM   4370  CG2 VAL A 294      -8.077  -2.084   3.488  1.00 98.49           C  
ATOM   4371 HG21 VAL A 294      -7.183  -1.575   3.849  1.00 98.49           H  
ATOM   4372 HG22 VAL A 294      -8.009  -3.140   3.751  1.00 98.49           H  
ATOM   4373 HG23 VAL A 294      -8.943  -1.643   3.982  1.00 98.49           H  
ATOM   4374  N   ARG A 295      -6.956  -3.607  -0.951  1.00 96.27           N  
ATOM   4375  H   ARG A 295      -6.872  -4.467  -0.429  1.00 96.27           H  
ATOM   4376  CA  ARG A 295      -6.909  -3.697  -2.409  1.00 96.27           C  
ATOM   4377  HA  ARG A 295      -6.575  -2.741  -2.814  1.00 96.27           H  
ATOM   4378  C   ARG A 295      -8.309  -3.969  -2.952  1.00 96.27           C  
ATOM   4379  CB  ARG A 295      -5.901  -4.788  -2.805  1.00 96.27           C  
ATOM   4380  HB2 ARG A 295      -6.269  -5.746  -2.437  1.00 96.27           H  
ATOM   4381  HB3 ARG A 295      -5.854  -4.862  -3.891  1.00 96.27           H  
ATOM   4382  O   ARG A 295      -8.917  -4.981  -2.609  1.00 96.27           O  
ATOM   4383  CG  ARG A 295      -4.465  -4.586  -2.286  1.00 96.27           C  
ATOM   4384  HG2 ARG A 295      -4.449  -4.654  -1.199  1.00 96.27           H  
ATOM   4385  HG3 ARG A 295      -3.849  -5.395  -2.679  1.00 96.27           H  
ATOM   4386  CD  ARG A 295      -3.859  -3.247  -2.724  1.00 96.27           C  
ATOM   4387  HD2 ARG A 295      -4.348  -2.439  -2.179  1.00 96.27           H  
ATOM   4388  HD3 ARG A 295      -4.056  -3.123  -3.789  1.00 96.27           H  
ATOM   4389  NE  ARG A 295      -2.405  -3.197  -2.479  1.00 96.27           N  
ATOM   4390  HE  ARG A 295      -2.016  -3.875  -1.839  1.00 96.27           H  
ATOM   4391  NH1 ARG A 295      -1.819  -1.686  -4.130  1.00 96.27           N  
ATOM   4392 HH11 ARG A 295      -1.031  -1.291  -4.625  1.00 96.27           H  
ATOM   4393 HH12 ARG A 295      -2.761  -1.666  -4.494  1.00 96.27           H  
ATOM   4394  NH2 ARG A 295      -0.259  -2.547  -2.864  1.00 96.27           N  
ATOM   4395 HH21 ARG A 295       0.422  -2.122  -3.477  1.00 96.27           H  
ATOM   4396 HH22 ARG A 295       0.037  -2.933  -1.979  1.00 96.27           H  
ATOM   4397  CZ  ARG A 295      -1.519  -2.473  -3.138  1.00 96.27           C  
ATOM   4398  N   GLY A 296      -8.817  -3.085  -3.806  1.00 94.25           N  
ATOM   4399  H   GLY A 296      -8.294  -2.247  -4.014  1.00 94.25           H  
ATOM   4400  CA  GLY A 296     -10.175  -3.209  -4.339  1.00 94.25           C  
ATOM   4401  HA2 GLY A 296     -10.329  -4.211  -4.741  1.00 94.25           H  
ATOM   4402  HA3 GLY A 296     -10.879  -3.069  -3.518  1.00 94.25           H  
ATOM   4403  C   GLY A 296     -10.511  -2.198  -5.429  1.00 94.25           C  
ATOM   4404  O   GLY A 296      -9.641  -1.476  -5.914  1.00 94.25           O  
ATOM   4405  N   LEU A 297     -11.786  -2.138  -5.811  1.00 87.89           N  
ATOM   4406  H   LEU A 297     -12.441  -2.727  -5.318  1.00 87.89           H  
ATOM   4407  CA  LEU A 297     -12.331  -1.160  -6.755  1.00 87.89           C  
ATOM   4408  HA  LEU A 297     -11.544  -0.473  -7.069  1.00 87.89           H  
ATOM   4409  C   LEU A 297     -13.417  -0.322  -6.074  1.00 87.89           C  
ATOM   4410  CB  LEU A 297     -12.892  -1.870  -8.002  1.00 87.89           C  
ATOM   4411  HB2 LEU A 297     -13.665  -2.565  -7.674  1.00 87.89           H  
ATOM   4412  HB3 LEU A 297     -13.371  -1.123  -8.635  1.00 87.89           H  
ATOM   4413  O   LEU A 297     -14.374  -0.868  -5.517  1.00 87.89           O  
ATOM   4414  CG  LEU A 297     -11.864  -2.643  -8.848  1.00 87.89           C  
ATOM   4415  HG  LEU A 297     -11.341  -3.368  -8.224  1.00 87.89           H  
ATOM   4416  CD1 LEU A 297     -12.596  -3.408  -9.952  1.00 87.89           C  
ATOM   4417 HD11 LEU A 297     -11.884  -3.954 -10.571  1.00 87.89           H  
ATOM   4418 HD12 LEU A 297     -13.289  -4.119  -9.502  1.00 87.89           H  
ATOM   4419 HD13 LEU A 297     -13.155  -2.712 -10.579  1.00 87.89           H  
ATOM   4420  CD2 LEU A 297     -10.833  -1.722  -9.509  1.00 87.89           C  
ATOM   4421 HD21 LEU A 297     -11.340  -0.995 -10.144  1.00 87.89           H  
ATOM   4422 HD22 LEU A 297     -10.142  -2.309 -10.114  1.00 87.89           H  
ATOM   4423 HD23 LEU A 297     -10.266  -1.196  -8.742  1.00 87.89           H  
ATOM   4424  N   GLU A 298     -13.288   1.002  -6.161  1.00 78.25           N  
ATOM   4425  H   GLU A 298     -12.485   1.393  -6.633  1.00 78.25           H  
ATOM   4426  CA  GLU A 298     -14.369   1.922  -5.799  1.00 78.25           C  
ATOM   4427  HA  GLU A 298     -14.712   1.680  -4.793  1.00 78.25           H  
ATOM   4428  C   GLU A 298     -15.551   1.744  -6.760  1.00 78.25           C  
ATOM   4429  CB  GLU A 298     -13.894   3.386  -5.803  1.00 78.25           C  
ATOM   4430  HB2 GLU A 298     -14.746   4.026  -5.573  1.00 78.25           H  
ATOM   4431  HB3 GLU A 298     -13.527   3.637  -6.798  1.00 78.25           H  
ATOM   4432  O   GLU A 298     -15.377   1.432  -7.943  1.00 78.25           O  
ATOM   4433  CG  GLU A 298     -12.791   3.645  -4.765  1.00 78.25           C  
ATOM   4434  HG2 GLU A 298     -13.129   3.279  -3.796  1.00 78.25           H  
ATOM   4435  HG3 GLU A 298     -11.912   3.074  -5.064  1.00 78.25           H  
ATOM   4436  CD  GLU A 298     -12.388   5.125  -4.649  1.00 78.25           C  
ATOM   4437  OE1 GLU A 298     -11.928   5.517  -3.550  1.00 78.25           O  
ATOM   4438  OE2 GLU A 298     -12.494   5.843  -5.671  1.00 78.25           O  
ATOM   4439  N   HIS A 299     -16.769   1.953  -6.261  1.00 64.27           N  
ATOM   4440  H   HIS A 299     -16.868   2.249  -5.301  1.00 64.27           H  
ATOM   4441  CA  HIS A 299     -17.944   1.988  -7.121  1.00 64.27           C  
ATOM   4442  HA  HIS A 299     -17.901   1.134  -7.796  1.00 64.27           H  
ATOM   4443  C   HIS A 299     -17.894   3.275  -7.957  1.00 64.27           C  
ATOM   4444  CB  HIS A 299     -19.221   1.862  -6.269  1.00 64.27           C  
ATOM   4445  HB2 HIS A 299     -19.686   2.838  -6.123  1.00 64.27           H  
ATOM   4446  HB3 HIS A 299     -18.963   1.484  -5.280  1.00 64.27           H  
ATOM   4447  O   HIS A 299     -18.153   4.365  -7.452  1.00 64.27           O  
ATOM   4448  CG  HIS A 299     -20.233   0.919  -6.865  1.00 64.27           C  
ATOM   4449  CD2 HIS A 299     -20.481  -0.356  -6.440  1.00 64.27           C  
ATOM   4450  HD2 HIS A 299     -19.974  -0.856  -5.628  1.00 64.27           H  
ATOM   4451  ND1 HIS A 299     -21.063   1.158  -7.936  1.00 64.27           N  
ATOM   4452  HD1 HIS A 299     -21.120   2.013  -8.471  1.00 64.27           H  
ATOM   4453  CE1 HIS A 299     -21.803   0.052  -8.139  1.00 64.27           C  
ATOM   4454  HE1 HIS A 299     -22.551  -0.059  -8.910  1.00 64.27           H  
ATOM   4455  NE2 HIS A 299     -21.482  -0.900  -7.246  1.00 64.27           N  
ATOM   4456  N   HIS A 300     -17.550   3.171  -9.240  1.00 50.44           N  
ATOM   4457  H   HIS A 300     -17.226   2.283  -9.596  1.00 50.44           H  
ATOM   4458  CA  HIS A 300     -17.697   4.297 -10.155  1.00 50.44           C  
ATOM   4459  HA  HIS A 300     -17.350   5.203  -9.659  1.00 50.44           H  
ATOM   4460  C   HIS A 300     -19.187   4.483 -10.463  1.00 50.44           C  
ATOM   4461  CB  HIS A 300     -16.827   4.096 -11.408  1.00 50.44           C  
ATOM   4462  HB2 HIS A 300     -16.994   3.101 -11.819  1.00 50.44           H  
ATOM   4463  HB3 HIS A 300     -17.128   4.823 -12.163  1.00 50.44           H  
ATOM   4464  O   HIS A 300     -19.806   3.651 -11.126  1.00 50.44           O  
ATOM   4465  CG  HIS A 300     -15.355   4.299 -11.127  1.00 50.44           C  
ATOM   4466  CD2 HIS A 300     -14.344   3.378 -11.230  1.00 50.44           C  
ATOM   4467  HD2 HIS A 300     -14.456   2.354 -11.555  1.00 50.44           H  
ATOM   4468  ND1 HIS A 300     -14.789   5.461 -10.659  1.00 50.44           N  
ATOM   4469  HD1 HIS A 300     -15.284   6.309 -10.424  1.00 50.44           H  
ATOM   4470  CE1 HIS A 300     -13.482   5.241 -10.463  1.00 50.44           C  
ATOM   4471  HE1 HIS A 300     -12.801   5.966 -10.041  1.00 50.44           H  
ATOM   4472  NE2 HIS A 300     -13.149   3.989 -10.813  1.00 50.44           N  
ATOM   4473  N   HIS A 301     -19.780   5.570  -9.966  1.00 37.11           N  
ATOM   4474  H   HIS A 301     -19.262   6.171  -9.341  1.00 37.11           H  
ATOM   4475  CA  HIS A 301     -21.035   6.063 -10.517  1.00 37.11           C  
ATOM   4476  HA  HIS A 301     -21.758   5.249 -10.568  1.00 37.11           H  
ATOM   4477  C   HIS A 301     -20.754   6.548 -11.942  1.00 37.11           C  
ATOM   4478  CB  HIS A 301     -21.625   7.177  -9.636  1.00 37.11           C  
ATOM   4479  HB2 HIS A 301     -22.368   7.725 -10.217  1.00 37.11           H  
ATOM   4480  HB3 HIS A 301     -20.844   7.885  -9.358  1.00 37.11           H  
ATOM   4481  O   HIS A 301     -20.136   7.593 -12.141  1.00 37.11           O  
ATOM   4482  CG  HIS A 301     -22.309   6.657  -8.396  1.00 37.11           C  
ATOM   4483  CD2 HIS A 301     -21.854   6.729  -7.107  1.00 37.11           C  
ATOM   4484  HD2 HIS A 301     -20.921   7.169  -6.785  1.00 37.11           H  
ATOM   4485  ND1 HIS A 301     -23.534   6.028  -8.358  1.00 37.11           N  
ATOM   4486  HD1 HIS A 301     -24.153   5.886  -9.142  1.00 37.11           H  
ATOM   4487  CE1 HIS A 301     -23.808   5.727  -7.077  1.00 37.11           C  
ATOM   4488  HE1 HIS A 301     -24.712   5.249  -6.730  1.00 37.11           H  
ATOM   4489  NE2 HIS A 301     -22.809   6.129  -6.279  1.00 37.11           N  
ATOM   4490  N   HIS A 302     -21.193   5.784 -12.942  1.00 33.60           N  
ATOM   4491  H   HIS A 302     -21.594   4.881 -12.733  1.00 33.60           H  
ATOM   4492  CA  HIS A 302     -21.415   6.345 -14.265  1.00 33.60           C  
ATOM   4493  HA  HIS A 302     -20.527   6.887 -14.589  1.00 33.60           H  
ATOM   4494  C   HIS A 302     -22.573   7.339 -14.136  1.00 33.60           C  
ATOM   4495  CB  HIS A 302     -21.701   5.232 -15.286  1.00 33.60           C  
ATOM   4496  HB2 HIS A 302     -22.058   5.690 -16.209  1.00 33.60           H  
ATOM   4497  HB3 HIS A 302     -22.495   4.585 -14.913  1.00 33.60           H  
ATOM   4498  O   HIS A 302     -23.728   6.941 -13.992  1.00 33.60           O  
ATOM   4499  CG  HIS A 302     -20.484   4.403 -15.617  1.00 33.60           C  
ATOM   4500  CD2 HIS A 302     -20.239   3.110 -15.238  1.00 33.60           C  
ATOM   4501  HD2 HIS A 302     -20.890   2.490 -14.640  1.00 33.60           H  
ATOM   4502  ND1 HIS A 302     -19.403   4.814 -16.366  1.00 33.60           N  
ATOM   4503  HD1 HIS A 302     -19.301   5.710 -16.820  1.00 33.60           H  
ATOM   4504  CE1 HIS A 302     -18.530   3.795 -16.434  1.00 33.60           C  
ATOM   4505  HE1 HIS A 302     -17.589   3.814 -16.965  1.00 33.60           H  
ATOM   4506  NE2 HIS A 302     -18.996   2.734 -15.759  1.00 33.60           N  
ATOM   4507  N   HIS A 303     -22.260   8.633 -14.127  1.00 31.35           N  
ATOM   4508  H   HIS A 303     -21.286   8.899 -14.144  1.00 31.35           H  
ATOM   4509  CA  HIS A 303     -23.243   9.638 -14.506  1.00 31.35           C  
ATOM   4510  HA  HIS A 303     -24.188   9.444 -13.999  1.00 31.35           H  
ATOM   4511  C   HIS A 303     -23.461   9.476 -16.014  1.00 31.35           C  
ATOM   4512  CB  HIS A 303     -22.762  11.040 -14.104  1.00 31.35           C  
ATOM   4513  HB2 HIS A 303     -23.386  11.776 -14.612  1.00 31.35           H  
ATOM   4514  HB3 HIS A 303     -21.736  11.189 -14.439  1.00 31.35           H  
ATOM   4515  O   HIS A 303     -22.544   9.726 -16.798  1.00 31.35           O  
ATOM   4516  CG  HIS A 303     -22.859  11.292 -12.618  1.00 31.35           C  
ATOM   4517  CD2 HIS A 303     -21.834  11.317 -11.710  1.00 31.35           C  
ATOM   4518  HD2 HIS A 303     -20.789  11.154 -11.929  1.00 31.35           H  
ATOM   4519  ND1 HIS A 303     -24.020  11.534 -11.921  1.00 31.35           N  
ATOM   4520  HD1 HIS A 303     -24.944  11.605 -12.323  1.00 31.35           H  
ATOM   4521  CE1 HIS A 303     -23.704  11.704 -10.626  1.00 31.35           C  
ATOM   4522  HE1 HIS A 303     -24.409  11.921  -9.838  1.00 31.35           H  
ATOM   4523  NE2 HIS A 303     -22.380  11.581 -10.447  1.00 31.35           N  
ATOM   4524  N   HIS A 304     -24.625   8.939 -16.377  1.00 29.77           N  
ATOM   4525  H   HIS A 304     -25.297   8.742 -15.649  1.00 29.77           H  
ATOM   4526  CA  HIS A 304     -25.150   8.964 -17.740  1.00 29.77           C  
ATOM   4527  HA  HIS A 304     -24.358   8.710 -18.444  1.00 29.77           H  
ATOM   4528  C   HIS A 304     -25.608  10.374 -18.110  1.00 29.77           C  
ATOM   4529  CB  HIS A 304     -26.301   7.956 -17.873  1.00 29.77           C  
ATOM   4530  HB2 HIS A 304     -26.832   8.165 -18.802  1.00 29.77           H  
ATOM   4531  HB3 HIS A 304     -27.006   8.096 -17.054  1.00 29.77           H  
ATOM   4532  O   HIS A 304     -26.110  11.077 -17.201  1.00 29.77           O  
ATOM   4533  CG  HIS A 304     -25.839   6.525 -17.920  1.00 29.77           C  
ATOM   4534  CD2 HIS A 304     -26.059   5.544 -16.992  1.00 29.77           C  
ATOM   4535  HD2 HIS A 304     -26.595   5.664 -16.062  1.00 29.77           H  
ATOM   4536  ND1 HIS A 304     -25.118   5.962 -18.942  1.00 29.77           N  
ATOM   4537  HD1 HIS A 304     -24.789   6.461 -19.756  1.00 29.77           H  
ATOM   4538  CE1 HIS A 304     -24.907   4.670 -18.643  1.00 29.77           C  
ATOM   4539  HE1 HIS A 304     -24.360   3.972 -19.258  1.00 29.77           H  
ATOM   4540  NE2 HIS A 304     -25.466   4.364 -17.461  1.00 29.77           N  
ATOM   4541  OXT HIS A 304     -25.452  10.687 -19.307  1.00 29.77           O  
TER    4542      HIS A 304                                                       
END   
