# Supplementary material for: Harnessing the acceptor substrate promiscuity of Clostridium botulinum Maf glycosyltransferase to glyco-engineer mini-flagellin protein chimeras
Source: Commun Biol. 2024 Aug 21;7:1029. doi: 10.1038/s42003-024-06736-y (PMC11339370; doi:10.1038/s42003-024-06736-y)
Supplement: Supplementary file 5 — Supplementary Data 2 [file 42003_2024_6736_MOESM5_ESM.zip › SupplementaryData2/CbFla.pdb]

ATOM      1  N   MET A   1     -57.949 -18.117  59.316  1.00 40.04           N  
ATOM      2  H   MET A   1     -57.004 -17.824  59.520  1.00 40.04           H  
ATOM      3  H2  MET A   1     -57.917 -18.968  58.773  1.00 40.04           H  
ATOM      4  H3  MET A   1     -58.433 -18.298  60.184  1.00 40.04           H  
ATOM      5  CA  MET A   1     -58.641 -17.049  58.564  1.00 40.04           C  
ATOM      6  HA  MET A   1     -59.654 -17.363  58.313  1.00 40.04           H  
ATOM      7  C   MET A   1     -57.889 -16.804  57.264  1.00 40.04           C  
ATOM      8  CB  MET A   1     -58.728 -15.757  59.399  1.00 40.04           C  
ATOM      9  HB2 MET A   1     -57.747 -15.506  59.803  1.00 40.04           H  
ATOM     10  HB3 MET A   1     -59.048 -14.940  58.752  1.00 40.04           H  
ATOM     11  O   MET A   1     -56.846 -16.165  57.296  1.00 40.04           O  
ATOM     12  CG  MET A   1     -59.733 -15.869  60.550  1.00 40.04           C  
ATOM     13  HG2 MET A   1     -59.749 -14.918  61.082  1.00 40.04           H  
ATOM     14  HG3 MET A   1     -59.415 -16.643  61.248  1.00 40.04           H  
ATOM     15  SD  MET A   1     -61.411 -16.234  59.983  1.00 40.04           S  
ATOM     16  CE  MET A   1     -62.335 -16.017  61.531  1.00 40.04           C  
ATOM     17  HE1 MET A   1     -62.217 -14.996  61.892  1.00 40.04           H  
ATOM     18  HE2 MET A   1     -61.970 -16.714  62.285  1.00 40.04           H  
ATOM     19  HE3 MET A   1     -63.394 -16.208  61.352  1.00 40.04           H  
ATOM     20  N   ALA A   2     -58.340 -17.379  56.145  1.00 46.85           N  
ATOM     21  H   ALA A   2     -59.229 -17.858  56.139  1.00 46.85           H  
ATOM     22  CA  ALA A   2     -57.772 -17.057  54.835  1.00 46.85           C  
ATOM     23  HA  ALA A   2     -56.690 -17.185  54.866  1.00 46.85           H  
ATOM     24  C   ALA A   2     -58.091 -15.585  54.529  1.00 46.85           C  
ATOM     25  CB  ALA A   2     -58.349 -18.017  53.786  1.00 46.85           C  
ATOM     26  HB1 ALA A   2     -57.929 -17.784  52.807  1.00 46.85           H  
ATOM     27  HB2 ALA A   2     -58.097 -19.047  54.040  1.00 46.85           H  
ATOM     28  HB3 ALA A   2     -59.433 -17.911  53.733  1.00 46.85           H  
ATOM     29  O   ALA A   2     -59.243 -15.176  54.631  1.00 46.85           O  
ATOM     30  N   ILE A   3     -57.079 -14.768  54.244  1.00 54.71           N  
ATOM     31  H   ILE A   3     -56.146 -15.151  54.186  1.00 54.71           H  
ATOM     32  CA  ILE A   3     -57.244 -13.333  53.990  1.00 54.71           C  
ATOM     33  HA  ILE A   3     -57.888 -12.908  54.761  1.00 54.71           H  
ATOM     34  C   ILE A   3     -57.943 -13.174  52.629  1.00 54.71           C  
ATOM     35  CB  ILE A   3     -55.868 -12.623  54.069  1.00 54.71           C  
ATOM     36  HB  ILE A   3     -55.208 -13.074  53.328  1.00 54.71           H  
ATOM     37  O   ILE A   3     -57.319 -13.337  51.588  1.00 54.71           O  
ATOM     38  CG1 ILE A   3     -55.229 -12.806  55.470  1.00 54.71           C  
ATOM     39 HG12 ILE A   3     -55.258 -13.857  55.758  1.00 54.71           H  
ATOM     40 HG13 ILE A   3     -55.803 -12.246  56.208  1.00 54.71           H  
ATOM     41  CG2 ILE A   3     -56.008 -11.124  53.738  1.00 54.71           C  
ATOM     42 HG21 ILE A   3     -56.416 -10.992  52.736  1.00 54.71           H  
ATOM     43 HG22 ILE A   3     -55.030 -10.642  53.750  1.00 54.71           H  
ATOM     44 HG23 ILE A   3     -56.655 -10.634  54.465  1.00 54.71           H  
ATOM     45  CD1 ILE A   3     -53.758 -12.377  55.548  1.00 54.71           C  
ATOM     46 HD11 ILE A   3     -53.359 -12.638  56.529  1.00 54.71           H  
ATOM     47 HD12 ILE A   3     -53.663 -11.300  55.415  1.00 54.71           H  
ATOM     48 HD13 ILE A   3     -53.178 -12.893  54.782  1.00 54.71           H  
ATOM     49  N   ILE A   4     -59.249 -12.888  52.637  1.00 54.37           N  
ATOM     50  H   ILE A   4     -59.717 -12.913  53.532  1.00 54.37           H  
ATOM     51  CA  ILE A   4     -60.099 -12.801  51.430  1.00 54.37           C  
ATOM     52  HA  ILE A   4     -59.875 -13.654  50.791  1.00 54.37           H  
ATOM     53  C   ILE A   4     -59.785 -11.539  50.596  1.00 54.37           C  
ATOM     54  CB  ILE A   4     -61.598 -12.898  51.840  1.00 54.37           C  
ATOM     55  HB  ILE A   4     -61.807 -12.089  52.540  1.00 54.37           H  
ATOM     56  O   ILE A   4     -59.952 -11.550  49.381  1.00 54.37           O  
ATOM     57  CG1 ILE A   4     -61.894 -14.245  52.547  1.00 54.37           C  
ATOM     58 HG12 ILE A   4     -61.162 -14.408  53.338  1.00 54.37           H  
ATOM     59 HG13 ILE A   4     -61.800 -15.063  51.832  1.00 54.37           H  
ATOM     60  CG2 ILE A   4     -62.547 -12.741  50.638  1.00 54.37           C  
ATOM     61 HG21 ILE A   4     -63.589 -12.799  50.953  1.00 54.37           H  
ATOM     62 HG22 ILE A   4     -62.416 -11.765  50.170  1.00 54.37           H  
ATOM     63 HG23 ILE A   4     -62.353 -13.517  49.898  1.00 54.37           H  
ATOM     64  CD1 ILE A   4     -63.265 -14.322  53.230  1.00 54.37           C  
ATOM     65 HD11 ILE A   4     -64.065 -14.322  52.490  1.00 54.37           H  
ATOM     66 HD12 ILE A   4     -63.329 -15.242  53.811  1.00 54.37           H  
ATOM     67 HD13 ILE A   4     -63.394 -13.473  53.903  1.00 54.37           H  
ATOM     68  N   ASN A   5     -59.273 -10.464  51.213  1.00 57.59           N  
ATOM     69  H   ASN A   5     -59.153 -10.510  52.215  1.00 57.59           H  
ATOM     70  CA  ASN A   5     -59.073  -9.172  50.534  1.00 57.59           C  
ATOM     71  HA  ASN A   5     -59.869  -9.049  49.799  1.00 57.59           H  
ATOM     72  C   ASN A   5     -57.784  -9.055  49.708  1.00 57.59           C  
ATOM     73  CB  ASN A   5     -59.177  -8.030  51.566  1.00 57.59           C  
ATOM     74  HB2 ASN A   5     -58.598  -7.174  51.219  1.00 57.59           H  
ATOM     75  HB3 ASN A   5     -58.767  -8.343  52.527  1.00 57.59           H  
ATOM     76  O   ASN A   5     -57.709  -8.209  48.818  1.00 57.59           O  
ATOM     77  CG  ASN A   5     -60.600  -7.527  51.742  1.00 57.59           C  
ATOM     78  ND2 ASN A   5     -60.925  -6.964  52.880  1.00 57.59           N  
ATOM     79 HD21 ASN A   5     -61.870  -6.612  52.934  1.00 57.59           H  
ATOM     80 HD22 ASN A   5     -60.243  -6.805  53.608  1.00 57.59           H  
ATOM     81  OD1 ASN A   5     -61.435  -7.618  50.864  1.00 57.59           O  
ATOM     82  N   HIS A   6     -56.763  -9.871  49.970  1.00 66.48           N  
ATOM     83  H   HIS A   6     -56.890 -10.600  50.658  1.00 66.48           H  
ATOM     84  CA  HIS A   6     -55.516  -9.859  49.204  1.00 66.48           C  
ATOM     85  HA  HIS A   6     -55.644  -9.284  48.287  1.00 66.48           H  
ATOM     86  C   HIS A   6     -55.185 -11.276  48.761  1.00 66.48           C  
ATOM     87  CB  HIS A   6     -54.377  -9.195  49.999  1.00 66.48           C  
ATOM     88  HB2 HIS A   6     -53.427  -9.568  49.618  1.00 66.48           H  
ATOM     89  HB3 HIS A   6     -54.445  -9.474  51.050  1.00 66.48           H  
ATOM     90  O   HIS A   6     -54.654 -12.083  49.521  1.00 66.48           O  
ATOM     91  CG  HIS A   6     -54.339  -7.688  49.875  1.00 66.48           C  
ATOM     92  CD2 HIS A   6     -53.331  -6.866  50.302  1.00 66.48           C  
ATOM     93  HD2 HIS A   6     -52.431  -7.176  50.813  1.00 66.48           H  
ATOM     94  ND1 HIS A   6     -55.270  -6.882  49.255  1.00 66.48           N  
ATOM     95  HD1 HIS A   6     -56.159  -7.180  48.878  1.00 66.48           H  
ATOM     96  CE1 HIS A   6     -54.837  -5.614  49.307  1.00 66.48           C  
ATOM     97  HE1 HIS A   6     -55.366  -4.758  48.917  1.00 66.48           H  
ATOM     98  NE2 HIS A   6     -53.655  -5.556  49.938  1.00 66.48           N  
ATOM     99  N   ASN A   7     -55.484 -11.570  47.496  1.00 72.14           N  
ATOM    100  H   ASN A   7     -55.954 -10.875  46.935  1.00 72.14           H  
ATOM    101  CA  ASN A   7     -55.050 -12.801  46.854  1.00 72.14           C  
ATOM    102  HA  ASN A   7     -55.189 -13.623  47.555  1.00 72.14           H  
ATOM    103  C   ASN A   7     -53.549 -12.714  46.534  1.00 72.14           C  
ATOM    104  CB  ASN A   7     -55.936 -13.077  45.632  1.00 72.14           C  
ATOM    105  HB2 ASN A   7     -55.741 -12.347  44.847  1.00 72.14           H  
ATOM    106  HB3 ASN A   7     -56.982 -12.999  45.927  1.00 72.14           H  
ATOM    107  O   ASN A   7     -53.144 -12.492  45.391  1.00 72.14           O  
ATOM    108  CG  ASN A   7     -55.712 -14.473  45.077  1.00 72.14           C  
ATOM    109  ND2 ASN A   7     -56.565 -14.889  44.176  1.00 72.14           N  
ATOM    110 HD21 ASN A   7     -57.266 -14.271  43.792  1.00 72.14           H  
ATOM    111 HD22 ASN A   7     -56.527 -15.861  43.905  1.00 72.14           H  
ATOM    112  OD1 ASN A   7     -54.792 -15.193  45.444  1.00 72.14           O  
ATOM    113  N   LEU A   8     -52.718 -12.856  47.568  1.00 80.49           N  
ATOM    114  H   LEU A   8     -53.135 -12.932  48.485  1.00 80.49           H  
ATOM    115  CA  LEU A   8     -51.259 -12.785  47.465  1.00 80.49           C  
ATOM    116  HA  LEU A   8     -50.973 -11.793  47.118  1.00 80.49           H  
ATOM    117  C   LEU A   8     -50.715 -13.789  46.437  1.00 80.49           C  
ATOM    118  CB  LEU A   8     -50.641 -13.044  48.852  1.00 80.49           C  
ATOM    119  HB2 LEU A   8     -49.558 -13.103  48.741  1.00 80.49           H  
ATOM    120  HB3 LEU A   8     -50.987 -14.015  49.209  1.00 80.49           H  
ATOM    121  O   LEU A   8     -49.787 -13.467  45.699  1.00 80.49           O  
ATOM    122  CG  LEU A   8     -50.961 -11.981  49.921  1.00 80.49           C  
ATOM    123  HG  LEU A   8     -52.041 -11.878  50.025  1.00 80.49           H  
ATOM    124  CD1 LEU A   8     -50.395 -12.424  51.269  1.00 80.49           C  
ATOM    125 HD11 LEU A   8     -49.311 -12.523  51.210  1.00 80.49           H  
ATOM    126 HD12 LEU A   8     -50.830 -13.381  51.556  1.00 80.49           H  
ATOM    127 HD13 LEU A   8     -50.646 -11.688  52.033  1.00 80.49           H  
ATOM    128  CD2 LEU A   8     -50.368 -10.614  49.572  1.00 80.49           C  
ATOM    129 HD21 LEU A   8     -50.558  -9.915  50.386  1.00 80.49           H  
ATOM    130 HD22 LEU A   8     -50.838 -10.218  48.671  1.00 80.49           H  
ATOM    131 HD23 LEU A   8     -49.292 -10.699  49.417  1.00 80.49           H  
ATOM    132  N   ASN A   9     -51.335 -14.968  46.329  1.00 79.76           N  
ATOM    133  H   ASN A   9     -52.107 -15.160  46.951  1.00 79.76           H  
ATOM    134  CA  ASN A   9     -50.939 -15.997  45.368  1.00 79.76           C  
ATOM    135  HA  ASN A   9     -49.871 -16.182  45.476  1.00 79.76           H  
ATOM    136  C   ASN A   9     -51.159 -15.538  43.919  1.00 79.76           C  
ATOM    137  CB  ASN A   9     -51.689 -17.305  45.678  1.00 79.76           C  
ATOM    138  HB2 ASN A   9     -52.762 -17.116  45.719  1.00 79.76           H  
ATOM    139  HB3 ASN A   9     -51.501 -18.018  44.875  1.00 79.76           H  
ATOM    140  O   ASN A   9     -50.245 -15.657  43.104  1.00 79.76           O  
ATOM    141  CG  ASN A   9     -51.248 -17.956  46.979  1.00 79.76           C  
ATOM    142  ND2 ASN A   9     -51.919 -19.002  47.397  1.00 79.76           N  
ATOM    143 HD21 ASN A   9     -51.587 -19.431  48.249  1.00 79.76           H  
ATOM    144 HD22 ASN A   9     -52.694 -19.370  46.865  1.00 79.76           H  
ATOM    145  OD1 ASN A   9     -50.306 -17.544  47.633  1.00 79.76           O  
ATOM    146  N   ALA A  10     -52.321 -14.953  43.602  1.00 81.71           N  
ATOM    147  H   ALA A  10     -53.042 -14.874  44.305  1.00 81.71           H  
ATOM    148  CA  ALA A  10     -52.579 -14.403  42.269  1.00 81.71           C  
ATOM    149  HA  ALA A  10     -52.357 -15.170  41.527  1.00 81.71           H  
ATOM    150  C   ALA A  10     -51.684 -13.194  41.960  1.00 81.71           C  
ATOM    151  CB  ALA A  10     -54.058 -14.033  42.136  1.00 81.71           C  
ATOM    152  HB1 ALA A  10     -54.327 -13.278  42.874  1.00 81.71           H  
ATOM    153  HB2 ALA A  10     -54.674 -14.923  42.268  1.00 81.71           H  
ATOM    154  HB3 ALA A  10     -54.247 -13.636  41.139  1.00 81.71           H  
ATOM    155  O   ALA A  10     -51.163 -13.090  40.851  1.00 81.71           O  
ATOM    156  N   MET A  11     -51.443 -12.309  42.936  1.00 85.66           N  
ATOM    157  H   MET A  11     -51.913 -12.429  43.822  1.00 85.66           H  
ATOM    158  CA  MET A  11     -50.536 -11.167  42.755  1.00 85.66           C  
ATOM    159  HA  MET A  11     -50.864 -10.593  41.888  1.00 85.66           H  
ATOM    160  C   MET A  11     -49.096 -11.616  42.477  1.00 85.66           C  
ATOM    161  CB  MET A  11     -50.561 -10.251  43.985  1.00 85.66           C  
ATOM    162  HB2 MET A  11     -50.366 -10.832  44.886  1.00 85.66           H  
ATOM    163  HB3 MET A  11     -49.771  -9.507  43.878  1.00 85.66           H  
ATOM    164  O   MET A  11     -48.432 -11.055  41.604  1.00 85.66           O  
ATOM    165  CG  MET A  11     -51.896  -9.516  44.132  1.00 85.66           C  
ATOM    166  HG2 MET A  11     -52.131  -9.006  43.198  1.00 85.66           H  
ATOM    167  HG3 MET A  11     -52.681 -10.249  44.317  1.00 85.66           H  
ATOM    168  SD  MET A  11     -51.928  -8.302  45.478  1.00 85.66           S  
ATOM    169  CE  MET A  11     -50.924  -6.973  44.760  1.00 85.66           C  
ATOM    170  HE1 MET A  11     -51.062  -6.064  45.345  1.00 85.66           H  
ATOM    171  HE2 MET A  11     -51.237  -6.786  43.733  1.00 85.66           H  
ATOM    172  HE3 MET A  11     -49.871  -7.257  44.780  1.00 85.66           H  
ATOM    173  N   ASN A  12     -48.623 -12.648  43.177  1.00 85.04           N  
ATOM    174  H   ASN A  12     -49.192 -13.032  43.918  1.00 85.04           H  
ATOM    175  CA  ASN A  12     -47.307 -13.236  42.943  1.00 85.04           C  
ATOM    176  HA  ASN A  12     -46.559 -12.443  42.939  1.00 85.04           H  
ATOM    177  C   ASN A  12     -47.228 -13.912  41.566  1.00 85.04           C  
ATOM    178  CB  ASN A  12     -46.980 -14.207  44.090  1.00 85.04           C  
ATOM    179  HB2 ASN A  12     -46.105 -14.798  43.820  1.00 85.04           H  
ATOM    180  HB3 ASN A  12     -47.815 -14.890  44.244  1.00 85.04           H  
ATOM    181  O   ASN A  12     -46.274 -13.663  40.828  1.00 85.04           O  
ATOM    182  CG  ASN A  12     -46.657 -13.501  45.399  1.00 85.04           C  
ATOM    183  ND2 ASN A  12     -46.736 -14.203  46.506  1.00 85.04           N  
ATOM    184 HD21 ASN A  12     -47.070 -15.156  46.488  1.00 85.04           H  
ATOM    185 HD22 ASN A  12     -46.523 -13.718  47.366  1.00 85.04           H  
ATOM    186  OD1 ASN A  12     -46.290 -12.335  45.445  1.00 85.04           O  
ATOM    187  N   ALA A  13     -48.245 -14.692  41.178  1.00 84.88           N  
ATOM    188  H   ALA A  13     -48.993 -14.879  41.830  1.00 84.88           H  
ATOM    189  CA  ALA A  13     -48.316 -15.317  39.855  1.00 84.88           C  
ATOM    190  HA  ALA A  13     -47.430 -15.936  39.714  1.00 84.88           H  
ATOM    191  C   ALA A  13     -48.331 -14.271  38.725  1.00 84.88           C  
ATOM    192  CB  ALA A  13     -49.551 -16.226  39.797  1.00 84.88           C  
ATOM    193  HB1 ALA A  13     -49.591 -16.729  38.830  1.00 84.88           H  
ATOM    194  HB2 ALA A  13     -50.460 -15.639  39.927  1.00 84.88           H  
ATOM    195  HB3 ALA A  13     -49.496 -16.979  40.582  1.00 84.88           H  
ATOM    196  O   ALA A  13     -47.581 -14.396  37.758  1.00 84.88           O  
ATOM    197  N   HIS A  14     -49.111 -13.196  38.874  1.00 88.75           N  
ATOM    198  H   HIS A  14     -49.735 -13.164  39.667  1.00 88.75           H  
ATOM    199  CA  HIS A  14     -49.167 -12.100  37.908  1.00 88.75           C  
ATOM    200  HA  HIS A  14     -49.392 -12.513  36.924  1.00 88.75           H  
ATOM    201  C   HIS A  14     -47.830 -11.353  37.802  1.00 88.75           C  
ATOM    202  CB  HIS A  14     -50.301 -11.143  38.297  1.00 88.75           C  
ATOM    203  HB2 HIS A  14     -51.224 -11.714  38.410  1.00 88.75           H  
ATOM    204  HB3 HIS A  14     -50.077 -10.677  39.256  1.00 88.75           H  
ATOM    205  O   HIS A  14     -47.366 -11.059  36.700  1.00 88.75           O  
ATOM    206  CG  HIS A  14     -50.532 -10.067  37.267  1.00 88.75           C  
ATOM    207  CD2 HIS A  14     -51.518 -10.047  36.318  1.00 88.75           C  
ATOM    208  HD2 HIS A  14     -52.289 -10.791  36.182  1.00 88.75           H  
ATOM    209  ND1 HIS A  14     -49.762  -8.941  37.069  1.00 88.75           N  
ATOM    210  HD1 HIS A  14     -48.927  -8.686  37.577  1.00 88.75           H  
ATOM    211  CE1 HIS A  14     -50.271  -8.265  36.026  1.00 88.75           C  
ATOM    212  HE1 HIS A  14     -49.875  -7.345  35.622  1.00 88.75           H  
ATOM    213  NE2 HIS A  14     -51.344  -8.902  35.540  1.00 88.75           N  
ATOM    214  N   ARG A  15     -47.166 -11.068  38.932  1.00 89.35           N  
ATOM    215  H   ARG A  15     -47.594 -11.315  39.813  1.00 89.35           H  
ATOM    216  CA  ARG A  15     -45.832 -10.447  38.931  1.00 89.35           C  
ATOM    217  HA  ARG A  15     -45.881  -9.510  38.376  1.00 89.35           H  
ATOM    218  C   ARG A  15     -44.815 -11.326  38.203  1.00 89.35           C  
ATOM    219  CB  ARG A  15     -45.399 -10.159  40.376  1.00 89.35           C  
ATOM    220  HB2 ARG A  15     -46.207  -9.630  40.881  1.00 89.35           H  
ATOM    221  HB3 ARG A  15     -45.229 -11.102  40.896  1.00 89.35           H  
ATOM    222  O   ARG A  15     -44.059 -10.819  37.378  1.00 89.35           O  
ATOM    223  CG  ARG A  15     -44.125  -9.299  40.439  1.00 89.35           C  
ATOM    224  HG2 ARG A  15     -44.330  -8.314  40.021  1.00 89.35           H  
ATOM    225  HG3 ARG A  15     -43.336  -9.766  39.850  1.00 89.35           H  
ATOM    226  CD  ARG A  15     -43.610  -9.149  41.876  1.00 89.35           C  
ATOM    227  HD2 ARG A  15     -42.706  -8.541  41.858  1.00 89.35           H  
ATOM    228  HD3 ARG A  15     -43.354 -10.139  42.252  1.00 89.35           H  
ATOM    229  NE  ARG A  15     -44.608  -8.520  42.764  1.00 89.35           N  
ATOM    230  HE  ARG A  15     -45.424  -8.121  42.323  1.00 89.35           H  
ATOM    231  NH1 ARG A  15     -43.553  -8.958  44.757  1.00 89.35           N  
ATOM    232 HH11 ARG A  15     -43.560  -8.960  45.767  1.00 89.35           H  
ATOM    233 HH12 ARG A  15     -42.794  -9.397  44.254  1.00 89.35           H  
ATOM    234  NH2 ARG A  15     -45.535  -7.937  44.760  1.00 89.35           N  
ATOM    235 HH21 ARG A  15     -45.502  -7.930  45.770  1.00 89.35           H  
ATOM    236 HH22 ARG A  15     -46.342  -7.560  44.284  1.00 89.35           H  
ATOM    237  CZ  ARG A  15     -44.560  -8.476  44.084  1.00 89.35           C  
ATOM    238  N   GLN A  16     -44.828 -12.634  38.464  1.00 88.95           N  
ATOM    239  H   GLN A  16     -45.461 -12.984  39.170  1.00 88.95           H  
ATOM    240  CA  GLN A  16     -43.939 -13.576  37.791  1.00 88.95           C  
ATOM    241  HA  GLN A  16     -42.920 -13.204  37.901  1.00 88.95           H  
ATOM    242  C   GLN A  16     -44.236 -13.667  36.289  1.00 88.95           C  
ATOM    243  CB  GLN A  16     -44.040 -14.952  38.468  1.00 88.95           C  
ATOM    244  HB2 GLN A  16     -45.015 -15.392  38.260  1.00 88.95           H  
ATOM    245  HB3 GLN A  16     -43.945 -14.831  39.547  1.00 88.95           H  
ATOM    246  O   GLN A  16     -43.307 -13.679  35.484  1.00 88.95           O  
ATOM    247  CG  GLN A  16     -42.940 -15.909  37.983  1.00 88.95           C  
ATOM    248  HG2 GLN A  16     -43.057 -16.870  38.485  1.00 88.95           H  
ATOM    249  HG3 GLN A  16     -43.051 -16.078  36.912  1.00 88.95           H  
ATOM    250  CD  GLN A  16     -41.539 -15.380  38.282  1.00 88.95           C  
ATOM    251  NE2 GLN A  16     -40.647 -15.297  37.318  1.00 88.95           N  
ATOM    252 HE21 GLN A  16     -39.750 -14.919  37.587  1.00 88.95           H  
ATOM    253 HE22 GLN A  16     -40.862 -15.478  36.348  1.00 88.95           H  
ATOM    254  OE1 GLN A  16     -41.226 -14.992  39.393  1.00 88.95           O  
ATOM    255  N   MET A  17     -45.513 -13.669  35.899  1.00 90.97           N  
ATOM    256  H   MET A  17     -46.235 -13.713  36.604  1.00 90.97           H  
ATOM    257  CA  MET A  17     -45.924 -13.638  34.496  1.00 90.97           C  
ATOM    258  HA  MET A  17     -45.486 -14.498  33.990  1.00 90.97           H  
ATOM    259  C   MET A  17     -45.411 -12.377  33.792  1.00 90.97           C  
ATOM    260  CB  MET A  17     -47.452 -13.755  34.406  1.00 90.97           C  
ATOM    261  HB2 MET A  17     -47.920 -12.887  34.870  1.00 90.97           H  
ATOM    262  HB3 MET A  17     -47.777 -14.648  34.940  1.00 90.97           H  
ATOM    263  O   MET A  17     -44.825 -12.491  32.722  1.00 90.97           O  
ATOM    264  CG  MET A  17     -47.930 -13.860  32.957  1.00 90.97           C  
ATOM    265  HG2 MET A  17     -47.651 -12.951  32.424  1.00 90.97           H  
ATOM    266  HG3 MET A  17     -47.440 -14.707  32.477  1.00 90.97           H  
ATOM    267  SD  MET A  17     -49.721 -14.073  32.820  1.00 90.97           S  
ATOM    268  CE  MET A  17     -49.886 -13.852  31.034  1.00 90.97           C  
ATOM    269  HE1 MET A  17     -49.202 -14.529  30.521  1.00 90.97           H  
ATOM    270  HE2 MET A  17     -50.915 -14.054  30.737  1.00 90.97           H  
ATOM    271  HE3 MET A  17     -49.635 -12.824  30.772  1.00 90.97           H  
ATOM    272  N   ALA A  18     -45.552 -11.193  34.397  1.00 91.98           N  
ATOM    273  H   ALA A  18     -46.065 -11.153  35.266  1.00 91.98           H  
ATOM    274  CA  ALA A  18     -45.058  -9.940  33.823  1.00 91.98           C  
ATOM    275  HA  ALA A  18     -45.516  -9.803  32.843  1.00 91.98           H  
ATOM    276  C   ALA A  18     -43.531  -9.950  33.615  1.00 91.98           C  
ATOM    277  CB  ALA A  18     -45.500  -8.784  34.727  1.00 91.98           C  
ATOM    278  HB1 ALA A  18     -45.058  -8.890  35.718  1.00 91.98           H  
ATOM    279  HB2 ALA A  18     -46.586  -8.781  34.817  1.00 91.98           H  
ATOM    280  HB3 ALA A  18     -45.179  -7.837  34.293  1.00 91.98           H  
ATOM    281  O   ALA A  18     -43.049  -9.557  32.551  1.00 91.98           O  
ATOM    282  N   ILE A  19     -42.773 -10.458  34.596  1.00 91.70           N  
ATOM    283  H   ILE A  19     -43.230 -10.750  35.448  1.00 91.70           H  
ATOM    284  CA  ILE A  19     -41.315 -10.620  34.486  1.00 91.70           C  
ATOM    285  HA  ILE A  19     -40.873  -9.656  34.232  1.00 91.70           H  
ATOM    286  C   ILE A  19     -40.966 -11.584  33.345  1.00 91.70           C  
ATOM    287  CB  ILE A  19     -40.716 -11.091  35.834  1.00 91.70           C  
ATOM    288  HB  ILE A  19     -41.268 -11.969  36.168  1.00 91.70           H  
ATOM    289  O   ILE A  19     -40.141 -11.256  32.492  1.00 91.70           O  
ATOM    290  CG1 ILE A  19     -40.855  -9.981  36.902  1.00 91.70           C  
ATOM    291 HG12 ILE A  19     -40.159  -9.172  36.678  1.00 91.70           H  
ATOM    292 HG13 ILE A  19     -41.860  -9.561  36.871  1.00 91.70           H  
ATOM    293  CG2 ILE A  19     -39.233 -11.484  35.680  1.00 91.70           C  
ATOM    294 HG21 ILE A  19     -38.661 -10.647  35.281  1.00 91.70           H  
ATOM    295 HG22 ILE A  19     -39.129 -12.338  35.010  1.00 91.70           H  
ATOM    296 HG23 ILE A  19     -38.812 -11.782  36.640  1.00 91.70           H  
ATOM    297  CD1 ILE A  19     -40.608 -10.470  38.335  1.00 91.70           C  
ATOM    298 HD11 ILE A  19     -39.570 -10.772  38.469  1.00 91.70           H  
ATOM    299 HD12 ILE A  19     -40.823  -9.660  39.032  1.00 91.70           H  
ATOM    300 HD13 ILE A  19     -41.265 -11.311  38.558  1.00 91.70           H  
ATOM    301  N   ASN A  20     -41.613 -12.751  33.295  1.00 91.67           N  
ATOM    302  H   ASN A  20     -42.280 -12.966  34.022  1.00 91.67           H  
ATOM    303  CA  ASN A  20     -41.333 -13.764  32.280  1.00 91.67           C  
ATOM    304  HA  ASN A  20     -40.265 -13.978  32.280  1.00 91.67           H  
ATOM    305  C   ASN A  20     -41.695 -13.280  30.871  1.00 91.67           C  
ATOM    306  CB  ASN A  20     -42.091 -15.054  32.608  1.00 91.67           C  
ATOM    307  HB2 ASN A  20     -41.942 -15.758  31.790  1.00 91.67           H  
ATOM    308  HB3 ASN A  20     -43.154 -14.829  32.701  1.00 91.67           H  
ATOM    309  O   ASN A  20     -40.927 -13.523  29.948  1.00 91.67           O  
ATOM    310  CG  ASN A  20     -41.633 -15.764  33.860  1.00 91.67           C  
ATOM    311  ND2 ASN A  20     -42.462 -16.635  34.380  1.00 91.67           N  
ATOM    312 HD21 ASN A  20     -42.141 -17.172  35.173  1.00 91.67           H  
ATOM    313 HD22 ASN A  20     -43.351 -16.823  33.939  1.00 91.67           H  
ATOM    314  OD1 ASN A  20     -40.545 -15.583  34.382  1.00 91.67           O  
ATOM    315  N   THR A  21     -42.808 -12.561  30.699  1.00 91.55           N  
ATOM    316  H   THR A  21     -43.445 -12.455  31.475  1.00 91.55           H  
ATOM    317  CA  THR A  21     -43.191 -11.957  29.413  1.00 91.55           C  
ATOM    318  HA  THR A  21     -43.239 -12.740  28.656  1.00 91.55           H  
ATOM    319  C   THR A  21     -42.156 -10.929  28.955  1.00 91.55           C  
ATOM    320  CB  THR A  21     -44.579 -11.304  29.512  1.00 91.55           C  
ATOM    321  HB  THR A  21     -44.555 -10.506  30.253  1.00 91.55           H  
ATOM    322  O   THR A  21     -41.775 -10.924  27.786  1.00 91.55           O  
ATOM    323  CG2 THR A  21     -45.076 -10.749  28.179  1.00 91.55           C  
ATOM    324 HG21 THR A  21     -45.062 -11.531  27.420  1.00 91.55           H  
ATOM    325 HG22 THR A  21     -44.442  -9.924  27.853  1.00 91.55           H  
ATOM    326 HG23 THR A  21     -46.094 -10.374  28.289  1.00 91.55           H  
ATOM    327  OG1 THR A  21     -45.527 -12.267  29.904  1.00 91.55           O  
ATOM    328  HG1 THR A  21     -46.309 -11.796  30.201  1.00 91.55           H  
ATOM    329  N   GLY A  22     -41.637 -10.104  29.873  1.00 91.95           N  
ATOM    330  H   GLY A  22     -41.989 -10.143  30.819  1.00 91.95           H  
ATOM    331  CA  GLY A  22     -40.550  -9.168  29.576  1.00 91.95           C  
ATOM    332  HA2 GLY A  22     -40.857  -8.502  28.769  1.00 91.95           H  
ATOM    333  HA3 GLY A  22     -40.347  -8.572  30.466  1.00 91.95           H  
ATOM    334  C   GLY A  22     -39.253  -9.871  29.162  1.00 91.95           C  
ATOM    335  O   GLY A  22     -38.631  -9.486  28.172  1.00 91.95           O  
ATOM    336  N   SER A  23     -38.860 -10.934  29.872  1.00 90.18           N  
ATOM    337  H   SER A  23     -39.369 -11.173  30.711  1.00 90.18           H  
ATOM    338  CA  SER A  23     -37.697 -11.753  29.502  1.00 90.18           C  
ATOM    339  HA  SER A  23     -36.830 -11.103  29.386  1.00 90.18           H  
ATOM    340  C   SER A  23     -37.893 -12.481  28.171  1.00 90.18           C  
ATOM    341  CB  SER A  23     -37.378 -12.778  30.591  1.00 90.18           C  
ATOM    342  HB2 SER A  23     -38.278 -13.334  30.855  1.00 90.18           H  
ATOM    343  HB3 SER A  23     -36.627 -13.472  30.214  1.00 90.18           H  
ATOM    344  O   SER A  23     -36.959 -12.533  27.378  1.00 90.18           O  
ATOM    345  OG  SER A  23     -36.864 -12.123  31.735  1.00 90.18           O  
ATOM    346  HG  SER A  23     -36.555 -12.792  32.351  1.00 90.18           H  
ATOM    347  N   ASN A  24     -39.100 -12.979  27.893  1.00 91.64           N  
ATOM    348  H   ASN A  24     -39.818 -12.934  28.601  1.00 91.64           H  
ATOM    349  CA  ASN A  24     -39.438 -13.622  26.625  1.00 91.64           C  
ATOM    350  HA  ASN A  24     -38.748 -14.451  26.464  1.00 91.64           H  
ATOM    351  C   ASN A  24     -39.279 -12.644  25.454  1.00 91.64           C  
ATOM    352  CB  ASN A  24     -40.880 -14.159  26.705  1.00 91.64           C  
ATOM    353  HB2 ASN A  24     -41.593 -13.343  26.584  1.00 91.64           H  
ATOM    354  HB3 ASN A  24     -41.045 -14.625  27.676  1.00 91.64           H  
ATOM    355  O   ASN A  24     -38.664 -12.978  24.448  1.00 91.64           O  
ATOM    356  CG  ASN A  24     -41.153 -15.237  25.678  1.00 91.64           C  
ATOM    357  ND2 ASN A  24     -42.362 -15.350  25.186  1.00 91.64           N  
ATOM    358 HD21 ASN A  24     -42.556 -16.231  24.732  1.00 91.64           H  
ATOM    359 HD22 ASN A  24     -43.095 -14.697  25.424  1.00 91.64           H  
ATOM    360  OD1 ASN A  24     -40.304 -16.053  25.385  1.00 91.64           O  
ATOM    361  N   GLY A  25     -39.757 -11.405  25.618  1.00 91.81           N  
ATOM    362  H   GLY A  25     -40.280 -11.196  26.457  1.00 91.81           H  
ATOM    363  CA  GLY A  25     -39.576 -10.345  24.625  1.00 91.81           C  
ATOM    364  HA2 GLY A  25     -40.047  -9.432  24.990  1.00 91.81           H  
ATOM    365  HA3 GLY A  25     -40.055 -10.638  23.691  1.00 91.81           H  
ATOM    366  C   GLY A  25     -38.102 -10.045  24.339  1.00 91.81           C  
ATOM    367  O   GLY A  25     -37.718  -9.937  23.179  1.00 91.81           O  
ATOM    368  N   LYS A  26     -37.256  -9.989  25.377  1.00 91.51           N  
ATOM    369  H   LYS A  26     -37.636 -10.101  26.306  1.00 91.51           H  
ATOM    370  CA  LYS A  26     -35.801  -9.814  25.208  1.00 91.51           C  
ATOM    371  HA  LYS A  26     -35.617  -8.962  24.554  1.00 91.51           H  
ATOM    372  C   LYS A  26     -35.140 -11.011  24.521  1.00 91.51           C  
ATOM    373  CB  LYS A  26     -35.121  -9.567  26.559  1.00 91.51           C  
ATOM    374  HB2 LYS A  26     -34.042  -9.603  26.407  1.00 91.51           H  
ATOM    375  HB3 LYS A  26     -35.393 -10.360  27.256  1.00 91.51           H  
ATOM    376  O   LYS A  26     -34.270 -10.809  23.683  1.00 91.51           O  
ATOM    377  CG  LYS A  26     -35.476  -8.204  27.163  1.00 91.51           C  
ATOM    378  HG2 LYS A  26     -35.217  -7.418  26.453  1.00 91.51           H  
ATOM    379  HG3 LYS A  26     -36.544  -8.154  27.374  1.00 91.51           H  
ATOM    380  CD  LYS A  26     -34.684  -8.000  28.458  1.00 91.51           C  
ATOM    381  HD2 LYS A  26     -33.620  -8.028  28.221  1.00 91.51           H  
ATOM    382  HD3 LYS A  26     -34.919  -8.801  29.158  1.00 91.51           H  
ATOM    383  CE  LYS A  26     -35.032  -6.648  29.083  1.00 91.51           C  
ATOM    384  HE2 LYS A  26     -34.946  -5.885  28.310  1.00 91.51           H  
ATOM    385  HE3 LYS A  26     -36.069  -6.675  29.419  1.00 91.51           H  
ATOM    386  NZ  LYS A  26     -34.118  -6.330  30.207  1.00 91.51           N  
ATOM    387  HZ1 LYS A  26     -34.154  -7.047  30.917  1.00 91.51           H  
ATOM    388  HZ2 LYS A  26     -34.353  -5.439  30.619  1.00 91.51           H  
ATOM    389  HZ3 LYS A  26     -33.171  -6.263  29.862  1.00 91.51           H  
ATOM    390  N   ALA A  27     -35.536 -12.236  24.861  1.00 91.46           N  
ATOM    391  H   ALA A  27     -36.223 -12.348  25.593  1.00 91.46           H  
ATOM    392  CA  ALA A  27     -34.994 -13.435  24.225  1.00 91.46           C  
ATOM    393  HA  ALA A  27     -33.906 -13.405  24.288  1.00 91.46           H  
ATOM    394  C   ALA A  27     -35.362 -13.488  22.735  1.00 91.46           C  
ATOM    395  CB  ALA A  27     -35.479 -14.670  24.989  1.00 91.46           C  
ATOM    396  HB1 ALA A  27     -35.019 -15.557  24.555  1.00 91.46           H  
ATOM    397  HB2 ALA A  27     -35.173 -14.599  26.033  1.00 91.46           H  
ATOM    398  HB3 ALA A  27     -36.564 -14.753  24.931  1.00 91.46           H  
ATOM    399  O   ALA A  27     -34.499 -13.761  21.908  1.00 91.46           O  
ATOM    400  N   ILE A  28     -36.603 -13.136  22.375  1.00 92.50           N  
ATOM    401  H   ILE A  28     -37.278 -12.949  23.103  1.00 92.50           H  
ATOM    402  CA  ILE A  28     -37.029 -12.990  20.973  1.00 92.50           C  
ATOM    403  HA  ILE A  28     -36.856 -13.932  20.453  1.00 92.50           H  
ATOM    404  C   ILE A  28     -36.191 -11.925  20.263  1.00 92.50           C  
ATOM    405  CB  ILE A  28     -38.536 -12.652  20.885  1.00 92.50           C  
ATOM    406  HB  ILE A  28     -38.734 -11.793  21.526  1.00 92.50           H  
ATOM    407  O   ILE A  28     -35.728 -12.158  19.153  1.00 92.50           O  
ATOM    408  CG1 ILE A  28     -39.390 -13.842  21.373  1.00 92.50           C  
ATOM    409 HG12 ILE A  28     -39.362 -14.640  20.632  1.00 92.50           H  
ATOM    410 HG13 ILE A  28     -38.969 -14.241  22.296  1.00 92.50           H  
ATOM    411  CG2 ILE A  28     -38.948 -12.284  19.445  1.00 92.50           C  
ATOM    412 HG21 ILE A  28     -38.438 -11.379  19.115  1.00 92.50           H  
ATOM    413 HG22 ILE A  28     -40.018 -12.084  19.383  1.00 92.50           H  
ATOM    414 HG23 ILE A  28     -38.697 -13.098  18.764  1.00 92.50           H  
ATOM    415  CD1 ILE A  28     -40.853 -13.465  21.654  1.00 92.50           C  
ATOM    416 HD11 ILE A  28     -40.892 -12.625  22.348  1.00 92.50           H  
ATOM    417 HD12 ILE A  28     -41.369 -13.201  20.731  1.00 92.50           H  
ATOM    418 HD13 ILE A  28     -41.373 -14.311  22.103  1.00 92.50           H  
ATOM    419  N   GLU A  29     -35.960 -10.776  20.902  1.00 93.26           N  
ATOM    420  H   GLU A  29     -36.413 -10.618  21.791  1.00 93.26           H  
ATOM    421  CA  GLU A  29     -35.141  -9.696  20.342  1.00 93.26           C  
ATOM    422  HA  GLU A  29     -35.596  -9.351  19.414  1.00 93.26           H  
ATOM    423  C   GLU A  29     -33.718 -10.177  20.018  1.00 93.26           C  
ATOM    424  CB  GLU A  29     -35.111  -8.534  21.349  1.00 93.26           C  
ATOM    425  HB2 GLU A  29     -34.441  -8.794  22.168  1.00 93.26           H  
ATOM    426  HB3 GLU A  29     -36.111  -8.393  21.760  1.00 93.26           H  
ATOM    427  O   GLU A  29     -33.217  -9.925  18.926  1.00 93.26           O  
ATOM    428  CG  GLU A  29     -34.663  -7.190  20.763  1.00 93.26           C  
ATOM    429  HG2 GLU A  29     -35.463  -6.800  20.133  1.00 93.26           H  
ATOM    430  HG3 GLU A  29     -33.791  -7.343  20.127  1.00 93.26           H  
ATOM    431  CD  GLU A  29     -34.334  -6.165  21.866  1.00 93.26           C  
ATOM    432  OE1 GLU A  29     -33.512  -5.260  21.615  1.00 93.26           O  
ATOM    433  OE2 GLU A  29     -34.865  -6.267  23.002  1.00 93.26           O  
ATOM    434  N   LYS A  30     -33.081 -10.906  20.941  1.00 94.16           N  
ATOM    435  H   LYS A  30     -33.563 -11.081  21.811  1.00 94.16           H  
ATOM    436  CA  LYS A  30     -31.718 -11.435  20.773  1.00 94.16           C  
ATOM    437  HA  LYS A  30     -31.063 -10.659  20.377  1.00 94.16           H  
ATOM    438  C   LYS A  30     -31.642 -12.583  19.774  1.00 94.16           C  
ATOM    439  CB  LYS A  30     -31.170 -11.889  22.125  1.00 94.16           C  
ATOM    440  HB2 LYS A  30     -30.212 -12.382  21.963  1.00 94.16           H  
ATOM    441  HB3 LYS A  30     -31.859 -12.605  22.573  1.00 94.16           H  
ATOM    442  O   LYS A  30     -30.729 -12.611  18.962  1.00 94.16           O  
ATOM    443  CG  LYS A  30     -30.957 -10.708  23.076  1.00 94.16           C  
ATOM    444  HG2 LYS A  30     -30.236 -10.008  22.654  1.00 94.16           H  
ATOM    445  HG3 LYS A  30     -31.892 -10.172  23.241  1.00 94.16           H  
ATOM    446  CD  LYS A  30     -30.437 -11.241  24.403  1.00 94.16           C  
ATOM    447  HD2 LYS A  30     -31.166 -11.935  24.819  1.00 94.16           H  
ATOM    448  HD3 LYS A  30     -29.494 -11.761  24.236  1.00 94.16           H  
ATOM    449  CE  LYS A  30     -30.233 -10.072  25.357  1.00 94.16           C  
ATOM    450  HE2 LYS A  30     -29.557  -9.352  24.895  1.00 94.16           H  
ATOM    451  HE3 LYS A  30     -31.192  -9.578  25.514  1.00 94.16           H  
ATOM    452  NZ  LYS A  30     -29.675 -10.569  26.628  1.00 94.16           N  
ATOM    453  HZ1 LYS A  30     -30.268 -11.304  26.987  1.00 94.16           H  
ATOM    454  HZ2 LYS A  30     -29.585  -9.808  27.286  1.00 94.16           H  
ATOM    455  HZ3 LYS A  30     -28.762 -10.958  26.442  1.00 94.16           H  
ATOM    456  N   LEU A  31     -32.601 -13.509  19.796  1.00 93.69           N  
ATOM    457  H   LEU A  31     -33.314 -13.444  20.509  1.00 93.69           H  
ATOM    458  CA  LEU A  31     -32.685 -14.598  18.817  1.00 93.69           C  
ATOM    459  HA  LEU A  31     -31.729 -15.121  18.775  1.00 93.69           H  
ATOM    460  C   LEU A  31     -32.947 -14.060  17.407  1.00 93.69           C  
ATOM    461  CB  LEU A  31     -33.802 -15.575  19.225  1.00 93.69           C  
ATOM    462  HB2 LEU A  31     -34.030 -16.221  18.377  1.00 93.69           H  
ATOM    463  HB3 LEU A  31     -34.701 -15.000  19.446  1.00 93.69           H  
ATOM    464  O   LEU A  31     -32.401 -14.575  16.439  1.00 93.69           O  
ATOM    465  CG  LEU A  31     -33.458 -16.467  20.430  1.00 93.69           C  
ATOM    466  HG  LEU A  31     -33.083 -15.857  21.252  1.00 93.69           H  
ATOM    467  CD1 LEU A  31     -34.712 -17.204  20.902  1.00 93.69           C  
ATOM    468 HD11 LEU A  31     -35.095 -17.844  20.107  1.00 93.69           H  
ATOM    469 HD12 LEU A  31     -34.466 -17.813  21.772  1.00 93.69           H  
ATOM    470 HD13 LEU A  31     -35.475 -16.480  21.187  1.00 93.69           H  
ATOM    471  CD2 LEU A  31     -32.396 -17.509  20.073  1.00 93.69           C  
ATOM    472 HD21 LEU A  31     -31.451 -17.020  19.837  1.00 93.69           H  
ATOM    473 HD22 LEU A  31     -32.230 -18.175  20.920  1.00 93.69           H  
ATOM    474 HD23 LEU A  31     -32.722 -18.102  19.218  1.00 93.69           H  
ATOM    475  N   SER A  32     -33.760 -13.009  17.289  1.00 93.87           N  
ATOM    476  H   SER A  32     -34.223 -12.655  18.113  1.00 93.87           H  
ATOM    477  CA  SER A  32     -34.049 -12.383  16.002  1.00 93.87           C  
ATOM    478  HA  SER A  32     -34.252 -13.166  15.271  1.00 93.87           H  
ATOM    479  C   SER A  32     -32.881 -11.551  15.478  1.00 93.87           C  
ATOM    480  CB  SER A  32     -35.289 -11.499  16.109  1.00 93.87           C  
ATOM    481  HB2 SER A  32     -36.122 -12.080  16.504  1.00 93.87           H  
ATOM    482  HB3 SER A  32     -35.087 -10.665  16.782  1.00 93.87           H  
ATOM    483  O   SER A  32     -32.705 -11.489  14.264  1.00 93.87           O  
ATOM    484  OG  SER A  32     -35.634 -11.007  14.829  1.00 93.87           O  
ATOM    485  HG  SER A  32     -34.837 -10.954  14.298  1.00 93.87           H  
ATOM    486  N   SER A  33     -32.122 -10.877  16.348  1.00 94.54           N  
ATOM    487  H   SER A  33     -32.354 -10.889  17.331  1.00 94.54           H  
ATOM    488  CA  SER A  33     -30.972 -10.066  15.930  1.00 94.54           C  
ATOM    489  HA  SER A  33     -31.178  -9.647  14.945  1.00 94.54           H  
ATOM    490  C   SER A  33     -29.676 -10.868  15.801  1.00 94.54           C  
ATOM    491  CB  SER A  33     -30.764  -8.892  16.890  1.00 94.54           C  
ATOM    492  HB2 SER A  33     -30.026  -8.216  16.458  1.00 94.54           H  
ATOM    493  HB3 SER A  33     -31.702  -8.351  17.013  1.00 94.54           H  
ATOM    494  O   SER A  33     -28.756 -10.415  15.126  1.00 94.54           O  
ATOM    495  OG  SER A  33     -30.297  -9.325  18.151  1.00 94.54           O  
ATOM    496  HG  SER A  33     -29.994  -8.544  18.619  1.00 94.54           H  
ATOM    497  N   GLY A  34     -29.578 -12.022  16.467  1.00 95.54           N  
ATOM    498  H   GLY A  34     -30.357 -12.302  17.046  1.00 95.54           H  
ATOM    499  CA  GLY A  34     -28.334 -12.776  16.630  1.00 95.54           C  
ATOM    500  HA2 GLY A  34     -28.574 -13.770  17.006  1.00 95.54           H  
ATOM    501  HA3 GLY A  34     -27.845 -12.879  15.661  1.00 95.54           H  
ATOM    502  C   GLY A  34     -27.340 -12.124  17.600  1.00 95.54           C  
ATOM    503  O   GLY A  34     -26.225 -12.617  17.749  1.00 95.54           O  
ATOM    504  N   LEU A  35     -27.717 -11.034  18.279  1.00 94.58           N  
ATOM    505  H   LEU A  35     -28.670 -10.716  18.170  1.00 94.58           H  
ATOM    506  CA  LEU A  35     -26.827 -10.256  19.139  1.00 94.58           C  
ATOM    507  HA  LEU A  35     -25.814 -10.649  19.048  1.00 94.58           H  
ATOM    508  C   LEU A  35     -27.240 -10.368  20.608  1.00 94.58           C  
ATOM    509  CB  LEU A  35     -26.785  -8.785  18.697  1.00 94.58           C  
ATOM    510  HB2 LEU A  35     -27.776  -8.366  18.872  1.00 94.58           H  
ATOM    511  HB3 LEU A  35     -26.083  -8.249  19.336  1.00 94.58           H  
ATOM    512  O   LEU A  35     -28.399 -10.198  20.979  1.00 94.58           O  
ATOM    513  CG  LEU A  35     -26.417  -8.528  17.226  1.00 94.58           C  
ATOM    514  HG  LEU A  35     -27.090  -9.082  16.572  1.00 94.58           H  
ATOM    515  CD1 LEU A  35     -26.604  -7.037  16.928  1.00 94.58           C  
ATOM    516 HD11 LEU A  35     -26.274  -6.824  15.911  1.00 94.58           H  
ATOM    517 HD12 LEU A  35     -26.050  -6.443  17.655  1.00 94.58           H  
ATOM    518 HD13 LEU A  35     -27.664  -6.798  17.010  1.00 94.58           H  
ATOM    519  CD2 LEU A  35     -24.980  -8.925  16.898  1.00 94.58           C  
ATOM    520 HD21 LEU A  35     -24.854  -9.998  17.044  1.00 94.58           H  
ATOM    521 HD22 LEU A  35     -24.262  -8.405  17.532  1.00 94.58           H  
ATOM    522 HD23 LEU A  35     -24.763  -8.723  15.849  1.00 94.58           H  
ATOM    523  N   ARG A  36     -26.258 -10.577  21.483  1.00 94.16           N  
ATOM    524  H   ARG A  36     -25.333 -10.683  21.093  1.00 94.16           H  
ATOM    525  CA  ARG A  36     -26.396 -10.500  22.939  1.00 94.16           C  
ATOM    526  HA  ARG A  36     -27.263 -11.091  23.233  1.00 94.16           H  
ATOM    527  C   ARG A  36     -26.629  -9.064  23.414  1.00 94.16           C  
ATOM    528  CB  ARG A  36     -25.122 -11.093  23.558  1.00 94.16           C  
ATOM    529  HB2 ARG A  36     -24.981 -12.103  23.173  1.00 94.16           H  
ATOM    530  HB3 ARG A  36     -24.267 -10.491  23.249  1.00 94.16           H  
ATOM    531  O   ARG A  36     -27.331  -8.879  24.411  1.00 94.16           O  
ATOM    532  CG  ARG A  36     -25.178 -11.164  25.092  1.00 94.16           C  
ATOM    533  HG2 ARG A  36     -25.390 -10.181  25.512  1.00 94.16           H  
ATOM    534  HG3 ARG A  36     -25.973 -11.849  25.383  1.00 94.16           H  
ATOM    535  CD  ARG A  36     -23.851 -11.661  25.678  1.00 94.16           C  
ATOM    536  HD2 ARG A  36     -23.981 -11.859  26.742  1.00 94.16           H  
ATOM    537  HD3 ARG A  36     -23.585 -12.600  25.193  1.00 94.16           H  
ATOM    538  NE  ARG A  36     -22.750 -10.693  25.487  1.00 94.16           N  
ATOM    539  HE  ARG A  36     -22.147 -10.841  24.691  1.00 94.16           H  
ATOM    540  NH1 ARG A  36     -23.148  -9.200  27.230  1.00 94.16           N  
ATOM    541 HH11 ARG A  36     -24.049  -9.606  27.440  1.00 94.16           H  
ATOM    542 HH12 ARG A  36     -22.820  -8.365  27.693  1.00 94.16           H  
ATOM    543  NH2 ARG A  36     -21.354  -8.973  26.026  1.00 94.16           N  
ATOM    544 HH21 ARG A  36     -20.891  -9.107  25.138  1.00 94.16           H  
ATOM    545 HH22 ARG A  36     -21.180  -8.149  26.584  1.00 94.16           H  
ATOM    546  CZ  ARG A  36     -22.432  -9.649  26.241  1.00 94.16           C  
ATOM    547  N   ILE A  37     -26.023  -8.083  22.735  1.00 94.02           N  
ATOM    548  H   ILE A  37     -25.495  -8.358  21.920  1.00 94.02           H  
ATOM    549  CA  ILE A  37     -26.112  -6.647  23.046  1.00 94.02           C  
ATOM    550  HA  ILE A  37     -26.674  -6.516  23.970  1.00 94.02           H  
ATOM    551  C   ILE A  37     -26.874  -5.933  21.918  1.00 94.02           C  
ATOM    552  CB  ILE A  37     -24.712  -6.010  23.249  1.00 94.02           C  
ATOM    553  HB  ILE A  37     -24.225  -5.942  22.276  1.00 94.02           H  
ATOM    554  O   ILE A  37     -26.288  -5.600  20.885  1.00 94.02           O  
ATOM    555  CG1 ILE A  37     -23.765  -6.825  24.160  1.00 94.02           C  
ATOM    556 HG12 ILE A  37     -23.633  -7.823  23.741  1.00 94.02           H  
ATOM    557 HG13 ILE A  37     -24.199  -6.925  25.155  1.00 94.02           H  
ATOM    558  CG2 ILE A  37     -24.893  -4.577  23.793  1.00 94.02           C  
ATOM    559 HG21 ILE A  37     -25.275  -4.603  24.813  1.00 94.02           H  
ATOM    560 HG22 ILE A  37     -23.938  -4.052  23.783  1.00 94.02           H  
ATOM    561 HG23 ILE A  37     -25.580  -4.005  23.169  1.00 94.02           H  
ATOM    562  CD1 ILE A  37     -22.371  -6.184  24.257  1.00 94.02           C  
ATOM    563 HD11 ILE A  37     -22.414  -5.265  24.842  1.00 94.02           H  
ATOM    564 HD12 ILE A  37     -21.669  -6.858  24.747  1.00 94.02           H  
ATOM    565 HD13 ILE A  37     -21.992  -5.964  23.259  1.00 94.02           H  
ATOM    566  N   ASN A  38     -28.168  -5.667  22.120  1.00 87.88           N  
ATOM    567  H   ASN A  38     -28.607  -5.962  22.980  1.00 87.88           H  
ATOM    568  CA  ASN A  38     -28.990  -4.932  21.147  1.00 87.88           C  
ATOM    569  HA  ASN A  38     -28.559  -5.022  20.150  1.00 87.88           H  
ATOM    570  C   ASN A  38     -29.048  -3.430  21.447  1.00 87.88           C  
ATOM    571  CB  ASN A  38     -30.395  -5.549  21.123  1.00 87.88           C  
ATOM    572  HB2 ASN A  38     -31.084  -4.863  20.630  1.00 87.88           H  
ATOM    573  HB3 ASN A  38     -30.756  -5.708  22.140  1.00 87.88           H  
ATOM    574  O   ASN A  38     -29.134  -2.606  20.538  1.00 87.88           O  
ATOM    575  CG  ASN A  38     -30.445  -6.847  20.346  1.00 87.88           C  
ATOM    576  ND2 ASN A  38     -31.316  -7.753  20.708  1.00 87.88           N  
ATOM    577 HD21 ASN A  38     -31.417  -8.569  20.121  1.00 87.88           H  
ATOM    578 HD22 ASN A  38     -31.999  -7.501  21.409  1.00 87.88           H  
ATOM    579  OD1 ASN A  38     -29.723  -7.048  19.385  1.00 87.88           O  
ATOM    580  N   ARG A  39     -28.969  -3.065  22.728  1.00 90.13           N  
ATOM    581  H   ARG A  39     -28.929  -3.808  23.410  1.00 90.13           H  
ATOM    582  CA  ARG A  39     -29.060  -1.682  23.218  1.00 90.13           C  
ATOM    583  HA  ARG A  39     -28.793  -1.011  22.401  1.00 90.13           H  
ATOM    584  C   ARG A  39     -28.071  -1.430  24.347  1.00 90.13           C  
ATOM    585  CB  ARG A  39     -30.511  -1.379  23.639  1.00 90.13           C  
ATOM    586  HB2 ARG A  39     -30.556  -0.409  24.135  1.00 90.13           H  
ATOM    587  HB3 ARG A  39     -31.120  -1.323  22.736  1.00 90.13           H  
ATOM    588  O   ARG A  39     -27.654  -2.352  25.042  1.00 90.13           O  
ATOM    589  CG  ARG A  39     -31.111  -2.458  24.558  1.00 90.13           C  
ATOM    590  HG2 ARG A  39     -31.131  -3.400  24.011  1.00 90.13           H  
ATOM    591  HG3 ARG A  39     -30.504  -2.585  25.455  1.00 90.13           H  
ATOM    592  CD  ARG A  39     -32.549  -2.131  24.956  1.00 90.13           C  
ATOM    593  HD2 ARG A  39     -33.020  -1.593  24.133  1.00 90.13           H  
ATOM    594  HD3 ARG A  39     -32.548  -1.504  25.847  1.00 90.13           H  
ATOM    595  NE  ARG A  39     -33.301  -3.374  25.195  1.00 90.13           N  
ATOM    596  HE  ARG A  39     -32.773  -4.234  25.146  1.00 90.13           H  
ATOM    597  NH1 ARG A  39     -35.398  -2.451  25.238  1.00 90.13           N  
ATOM    598 HH11 ARG A  39     -34.969  -1.538  25.192  1.00 90.13           H  
ATOM    599 HH12 ARG A  39     -36.392  -2.565  25.099  1.00 90.13           H  
ATOM    600  NH2 ARG A  39     -35.175  -4.662  25.132  1.00 90.13           N  
ATOM    601 HH21 ARG A  39     -36.168  -4.713  24.957  1.00 90.13           H  
ATOM    602 HH22 ARG A  39     -34.695  -5.343  24.561  1.00 90.13           H  
ATOM    603  CZ  ARG A  39     -34.613  -3.494  25.193  1.00 90.13           C  
ATOM    604  N   ALA A  40     -27.771  -0.155  24.597  1.00 90.03           N  
ATOM    605  H   ALA A  40     -28.121   0.552  23.968  1.00 90.03           H  
ATOM    606  CA  ALA A  40     -26.869   0.260  25.676  1.00 90.03           C  
ATOM    607  HA  ALA A  40     -25.880  -0.160  25.487  1.00 90.03           H  
ATOM    608  C   ALA A  40     -27.307  -0.233  27.070  1.00 90.03           C  
ATOM    609  CB  ALA A  40     -26.765   1.790  25.642  1.00 90.03           C  
ATOM    610  HB1 ALA A  40     -26.060   2.121  26.404  1.00 90.03           H  
ATOM    611  HB2 ALA A  40     -27.737   2.241  25.839  1.00 90.03           H  
ATOM    612  HB3 ALA A  40     -26.402   2.119  24.668  1.00 90.03           H  
ATOM    613  O   ALA A  40     -26.466  -0.430  27.940  1.00 90.03           O  
ATOM    614  N   GLY A  41     -28.609  -0.466  27.277  1.00 89.01           N  
ATOM    615  H   GLY A  41     -29.251  -0.289  26.517  1.00 89.01           H  
ATOM    616  CA  GLY A  41     -29.141  -1.004  28.533  1.00 89.01           C  
ATOM    617  HA2 GLY A  41     -28.719  -0.443  29.367  1.00 89.01           H  
ATOM    618  HA3 GLY A  41     -30.223  -0.872  28.544  1.00 89.01           H  
ATOM    619  C   GLY A  41     -28.851  -2.490  28.779  1.00 89.01           C  
ATOM    620  O   GLY A  41     -28.990  -2.929  29.916  1.00 89.01           O  
ATOM    621  N   ASP A  42     -28.466  -3.262  27.756  1.00 89.17           N  
ATOM    622  H   ASP A  42     -28.322  -2.855  26.843  1.00 89.17           H  
ATOM    623  CA  ASP A  42     -28.120  -4.680  27.931  1.00 89.17           C  
ATOM    624  HA  ASP A  42     -28.793  -5.127  28.662  1.00 89.17           H  
ATOM    625  C   ASP A  42     -26.691  -4.842  28.470  1.00 89.17           C  
ATOM    626  CB  ASP A  42     -28.276  -5.450  26.609  1.00 89.17           C  
ATOM    627  HB2 ASP A  42     -27.616  -5.008  25.862  1.00 89.17           H  
ATOM    628  HB3 ASP A  42     -27.951  -6.478  26.767  1.00 89.17           H  
ATOM    629  O   ASP A  42     -26.455  -5.684  29.335  1.00 89.17           O  
ATOM    630  CG  ASP A  42     -29.706  -5.489  26.061  1.00 89.17           C  
ATOM    631  OD1 ASP A  42     -30.672  -5.566  26.862  1.00 89.17           O  
ATOM    632  OD2 ASP A  42     -29.825  -5.464  24.815  1.00 89.17           O  
ATOM    633  N   ASP A  43     -25.750  -4.039  27.958  1.00 92.69           N  
ATOM    634  H   ASP A  43     -26.038  -3.386  27.244  1.00 92.69           H  
ATOM    635  CA  ASP A  43     -24.338  -4.008  28.363  1.00 92.69           C  
ATOM    636  HA  ASP A  43     -24.270  -3.976  29.450  1.00 92.69           H  
ATOM    637  C   ASP A  43     -23.648  -2.760  27.776  1.00 92.69           C  
ATOM    638  CB  ASP A  43     -23.658  -5.298  27.870  1.00 92.69           C  
ATOM    639  HB2 ASP A  43     -24.205  -6.164  28.243  1.00 92.69           H  
ATOM    640  HB3 ASP A  43     -23.711  -5.330  26.782  1.00 92.69           H  
ATOM    641  O   ASP A  43     -23.166  -2.765  26.640  1.00 92.69           O  
ATOM    642  CG  ASP A  43     -22.201  -5.468  28.299  1.00 92.69           C  
ATOM    643  OD1 ASP A  43     -21.631  -4.534  28.918  1.00 92.69           O  
ATOM    644  OD2 ASP A  43     -21.673  -6.562  27.966  1.00 92.69           O  
ATOM    645  N   ALA A  44     -23.618  -1.659  28.532  1.00 94.06           N  
ATOM    646  H   ALA A  44     -24.101  -1.671  29.419  1.00 94.06           H  
ATOM    647  CA  ALA A  44     -23.064  -0.391  28.050  1.00 94.06           C  
ATOM    648  HA  ALA A  44     -23.562  -0.129  27.117  1.00 94.06           H  
ATOM    649  C   ALA A  44     -21.553  -0.473  27.763  1.00 94.06           C  
ATOM    650  CB  ALA A  44     -23.369   0.699  29.085  1.00 94.06           C  
ATOM    651  HB1 ALA A  44     -22.999   1.658  28.723  1.00 94.06           H  
ATOM    652  HB2 ALA A  44     -22.884   0.466  30.033  1.00 94.06           H  
ATOM    653  HB3 ALA A  44     -24.445   0.774  29.240  1.00 94.06           H  
ATOM    654  O   ALA A  44     -21.074   0.085  26.773  1.00 94.06           O  
ATOM    655  N   ALA A  45     -20.804  -1.183  28.613  1.00 93.40           N  
ATOM    656  H   ALA A  45     -21.271  -1.723  29.328  1.00 93.40           H  
ATOM    657  CA  ALA A  45     -19.361  -1.340  28.463  1.00 93.40           C  
ATOM    658  HA  ALA A  45     -18.916  -0.364  28.271  1.00 93.40           H  
ATOM    659  C   ALA A  45     -19.028  -2.241  27.266  1.00 93.40           C  
ATOM    660  CB  ALA A  45     -18.786  -1.887  29.775  1.00 93.40           C  
ATOM    661  HB1 ALA A  45     -19.232  -2.855  30.004  1.00 93.40           H  
ATOM    662  HB2 ALA A  45     -17.707  -2.007  29.679  1.00 93.40           H  
ATOM    663  HB3 ALA A  45     -18.995  -1.192  30.588  1.00 93.40           H  
ATOM    664  O   ALA A  45     -18.201  -1.873  26.429  1.00 93.40           O  
ATOM    665  N   GLY A  46     -19.718  -3.380  27.140  1.00 94.54           N  
ATOM    666  H   GLY A  46     -20.369  -3.644  27.866  1.00 94.54           H  
ATOM    667  CA  GLY A  46     -19.587  -4.279  25.996  1.00 94.54           C  
ATOM    668  HA2 GLY A  46     -18.563  -4.648  25.937  1.00 94.54           H  
ATOM    669  HA3 GLY A  46     -20.258  -5.127  26.135  1.00 94.54           H  
ATOM    670  C   GLY A  46     -19.940  -3.592  24.677  1.00 94.54           C  
ATOM    671  O   GLY A  46     -19.206  -3.742  23.700  1.00 94.54           O  
ATOM    672  N   LEU A  47     -20.992  -2.762  24.658  1.00 93.75           N  
ATOM    673  H   LEU A  47     -21.581  -2.705  25.477  1.00 93.75           H  
ATOM    674  CA  LEU A  47     -21.351  -1.967  23.483  1.00 93.75           C  
ATOM    675  HA  LEU A  47     -21.514  -2.661  22.659  1.00 93.75           H  
ATOM    676  C   LEU A  47     -20.212  -1.021  23.087  1.00 93.75           C  
ATOM    677  CB  LEU A  47     -22.658  -1.195  23.736  1.00 93.75           C  
ATOM    678  HB2 LEU A  47     -23.438  -1.893  24.040  1.00 93.75           H  
ATOM    679  HB3 LEU A  47     -22.500  -0.500  24.562  1.00 93.75           H  
ATOM    680  O   LEU A  47     -19.771  -1.064  21.942  1.00 93.75           O  
ATOM    681  CG  LEU A  47     -23.153  -0.401  22.510  1.00 93.75           C  
ATOM    682  HG  LEU A  47     -22.388   0.313  22.204  1.00 93.75           H  
ATOM    683  CD1 LEU A  47     -23.499  -1.301  21.321  1.00 93.75           C  
ATOM    684 HD11 LEU A  47     -22.598  -1.780  20.938  1.00 93.75           H  
ATOM    685 HD12 LEU A  47     -23.916  -0.700  20.514  1.00 93.75           H  
ATOM    686 HD13 LEU A  47     -24.218  -2.065  21.618  1.00 93.75           H  
ATOM    687  CD2 LEU A  47     -24.406   0.386  22.890  1.00 93.75           C  
ATOM    688 HD21 LEU A  47     -25.206  -0.305  23.156  1.00 93.75           H  
ATOM    689 HD22 LEU A  47     -24.721   0.997  22.044  1.00 93.75           H  
ATOM    690 HD23 LEU A  47     -24.185   1.040  23.734  1.00 93.75           H  
ATOM    691  N   ALA A  48     -19.687  -0.222  24.020  1.00 95.59           N  
ATOM    692  H   ALA A  48     -20.073  -0.248  24.953  1.00 95.59           H  
ATOM    693  CA  ALA A  48     -18.615   0.734  23.733  1.00 95.59           C  
ATOM    694  HA  ALA A  48     -18.965   1.429  22.969  1.00 95.59           H  
ATOM    695  C   ALA A  48     -17.343   0.057  23.189  1.00 95.59           C  
ATOM    696  CB  ALA A  48     -18.320   1.523  25.013  1.00 95.59           C  
ATOM    697  HB1 ALA A  48     -17.973   0.851  25.798  1.00 95.59           H  
ATOM    698  HB2 ALA A  48     -19.225   2.027  25.352  1.00 95.59           H  
ATOM    699  HB3 ALA A  48     -17.552   2.270  24.814  1.00 95.59           H  
ATOM    700  O   ALA A  48     -16.729   0.551  22.240  1.00 95.59           O  
ATOM    701  N   ILE A  49     -16.964  -1.094  23.755  1.00 95.33           N  
ATOM    702  H   ILE A  49     -17.500  -1.441  24.538  1.00 95.33           H  
ATOM    703  CA  ILE A  49     -15.820  -1.880  23.275  1.00 95.33           C  
ATOM    704  HA  ILE A  49     -14.957  -1.219  23.191  1.00 95.33           H  
ATOM    705  C   ILE A  49     -16.099  -2.427  21.871  1.00 95.33           C  
ATOM    706  CB  ILE A  49     -15.468  -3.003  24.276  1.00 95.33           C  
ATOM    707  HB  ILE A  49     -16.359  -3.607  24.446  1.00 95.33           H  
ATOM    708  O   ILE A  49     -15.250  -2.288  20.991  1.00 95.33           O  
ATOM    709  CG1 ILE A  49     -15.001  -2.404  25.624  1.00 95.33           C  
ATOM    710 HG12 ILE A  49     -15.680  -1.609  25.934  1.00 95.33           H  
ATOM    711 HG13 ILE A  49     -14.014  -1.958  25.503  1.00 95.33           H  
ATOM    712  CG2 ILE A  49     -14.360  -3.911  23.702  1.00 95.33           C  
ATOM    713 HG21 ILE A  49     -13.473  -3.323  23.467  1.00 95.33           H  
ATOM    714 HG22 ILE A  49     -14.097  -4.692  24.416  1.00 95.33           H  
ATOM    715 HG23 ILE A  49     -14.705  -4.412  22.798  1.00 95.33           H  
ATOM    716  CD1 ILE A  49     -14.954  -3.427  26.765  1.00 95.33           C  
ATOM    717 HD11 ILE A  49     -14.724  -2.913  27.698  1.00 95.33           H  
ATOM    718 HD12 ILE A  49     -14.182  -4.175  26.584  1.00 95.33           H  
ATOM    719 HD13 ILE A  49     -15.923  -3.917  26.864  1.00 95.33           H  
ATOM    720  N   SER A  50     -17.285  -2.999  21.637  1.00 94.59           N  
ATOM    721  H   SER A  50     -17.936  -3.104  22.402  1.00 94.59           H  
ATOM    722  CA  SER A  50     -17.659  -3.537  20.323  1.00 94.59           C  
ATOM    723  HA  SER A  50     -16.893  -4.253  20.023  1.00 94.59           H  
ATOM    724  C   SER A  50     -17.707  -2.452  19.241  1.00 94.59           C  
ATOM    725  CB  SER A  50     -18.986  -4.304  20.400  1.00 94.59           C  
ATOM    726  HB2 SER A  50     -19.115  -4.880  19.483  1.00 94.59           H  
ATOM    727  HB3 SER A  50     -18.949  -5.003  21.236  1.00 94.59           H  
ATOM    728  O   SER A  50     -17.215  -2.665  18.138  1.00 94.59           O  
ATOM    729  OG  SER A  50     -20.104  -3.447  20.548  1.00 94.59           O  
ATOM    730  HG  SER A  50     -19.894  -2.756  21.180  1.00 94.59           H  
ATOM    731  N   GLU A  51     -18.198  -1.251  19.556  1.00 95.11           N  
ATOM    732  H   GLU A  51     -18.626  -1.122  20.462  1.00 95.11           H  
ATOM    733  CA  GLU A  51     -18.210  -0.123  18.620  1.00 95.11           C  
ATOM    734  HA  GLU A  51     -18.627  -0.453  17.668  1.00 95.11           H  
ATOM    735  C   GLU A  51     -16.791   0.372  18.317  1.00 95.11           C  
ATOM    736  CB  GLU A  51     -19.091   1.015  19.164  1.00 95.11           C  
ATOM    737  HB2 GLU A  51     -18.930   1.904  18.554  1.00 95.11           H  
ATOM    738  HB3 GLU A  51     -18.782   1.254  20.181  1.00 95.11           H  
ATOM    739  O   GLU A  51     -16.468   0.657  17.162  1.00 95.11           O  
ATOM    740  CG  GLU A  51     -20.598   0.688  19.158  1.00 95.11           C  
ATOM    741  HG2 GLU A  51     -20.790  -0.135  19.846  1.00 95.11           H  
ATOM    742  HG3 GLU A  51     -21.140   1.557  19.531  1.00 95.11           H  
ATOM    743  CD  GLU A  51     -21.148   0.311  17.770  1.00 95.11           C  
ATOM    744  OE1 GLU A  51     -22.017  -0.596  17.690  1.00 95.11           O  
ATOM    745  OE2 GLU A  51     -20.681   0.886  16.762  1.00 95.11           O  
ATOM    746  N   LYS A  52     -15.895   0.388  19.315  1.00 95.96           N  
ATOM    747  H   LYS A  52     -16.213   0.160  20.247  1.00 95.96           H  
ATOM    748  CA  LYS A  52     -14.471   0.664  19.084  1.00 95.96           C  
ATOM    749  HA  LYS A  52     -14.393   1.621  18.568  1.00 95.96           H  
ATOM    750  C   LYS A  52     -13.842  -0.379  18.155  1.00 95.96           C  
ATOM    751  CB  LYS A  52     -13.735   0.766  20.428  1.00 95.96           C  
ATOM    752  HB2 LYS A  52     -13.792  -0.189  20.950  1.00 95.96           H  
ATOM    753  HB3 LYS A  52     -14.223   1.524  21.040  1.00 95.96           H  
ATOM    754  O   LYS A  52     -13.139   0.002  17.221  1.00 95.96           O  
ATOM    755  CG  LYS A  52     -12.259   1.146  20.235  1.00 95.96           C  
ATOM    756  HG2 LYS A  52     -12.195   2.105  19.721  1.00 95.96           H  
ATOM    757  HG3 LYS A  52     -11.762   0.390  19.627  1.00 95.96           H  
ATOM    758  CD  LYS A  52     -11.536   1.236  21.582  1.00 95.96           C  
ATOM    759  HD2 LYS A  52     -11.628   0.282  22.100  1.00 95.96           H  
ATOM    760  HD3 LYS A  52     -11.997   2.017  22.188  1.00 95.96           H  
ATOM    761  CE  LYS A  52     -10.057   1.554  21.343  1.00 95.96           C  
ATOM    762  HE2 LYS A  52      -9.984   2.507  20.819  1.00 95.96           H  
ATOM    763  HE3 LYS A  52      -9.643   0.785  20.690  1.00 95.96           H  
ATOM    764  NZ  LYS A  52      -9.299   1.603  22.618  1.00 95.96           N  
ATOM    765  HZ1 LYS A  52      -8.327   1.813  22.444  1.00 95.96           H  
ATOM    766  HZ2 LYS A  52      -9.353   0.712  23.089  1.00 95.96           H  
ATOM    767  HZ3 LYS A  52      -9.678   2.314  23.227  1.00 95.96           H  
ATOM    768  N   MET A  53     -14.112  -1.668  18.375  1.00 96.35           N  
ATOM    769  H   MET A  53     -14.695  -1.905  19.165  1.00 96.35           H  
ATOM    770  CA  MET A  53     -13.627  -2.749  17.506  1.00 96.35           C  
ATOM    771  HA  MET A  53     -12.541  -2.689  17.434  1.00 96.35           H  
ATOM    772  C   MET A  53     -14.177  -2.610  16.084  1.00 96.35           C  
ATOM    773  CB  MET A  53     -13.996  -4.123  18.080  1.00 96.35           C  
ATOM    774  HB2 MET A  53     -15.060  -4.156  18.313  1.00 96.35           H  
ATOM    775  HB3 MET A  53     -13.788  -4.886  17.330  1.00 96.35           H  
ATOM    776  O   MET A  53     -13.407  -2.670  15.132  1.00 96.35           O  
ATOM    777  CG  MET A  53     -13.189  -4.467  19.334  1.00 96.35           C  
ATOM    778  HG2 MET A  53     -12.134  -4.515  19.065  1.00 96.35           H  
ATOM    779  HG3 MET A  53     -13.321  -3.684  20.081  1.00 96.35           H  
ATOM    780  SD  MET A  53     -13.677  -6.050  20.064  1.00 96.35           S  
ATOM    781  CE  MET A  53     -12.418  -6.208  21.353  1.00 96.35           C  
ATOM    782  HE1 MET A  53     -12.476  -5.358  22.032  1.00 96.35           H  
ATOM    783  HE2 MET A  53     -12.587  -7.131  21.909  1.00 96.35           H  
ATOM    784  HE3 MET A  53     -11.431  -6.243  20.892  1.00 96.35           H  
ATOM    785  N   ARG A  54     -15.473  -2.322  15.915  1.00 95.97           N  
ATOM    786  H   ARG A  54     -16.064  -2.318  16.734  1.00 95.97           H  
ATOM    787  CA  ARG A  54     -16.086  -2.055  14.601  1.00 95.97           C  
ATOM    788  HA  ARG A  54     -15.930  -2.916  13.951  1.00 95.97           H  
ATOM    789  C   ARG A  54     -15.455  -0.865  13.895  1.00 95.97           C  
ATOM    790  CB  ARG A  54     -17.589  -1.803  14.763  1.00 95.97           C  
ATOM    791  HB2 ARG A  54     -17.978  -1.361  13.846  1.00 95.97           H  
ATOM    792  HB3 ARG A  54     -17.764  -1.103  15.581  1.00 95.97           H  
ATOM    793  O   ARG A  54     -15.191  -0.939  12.696  1.00 95.97           O  
ATOM    794  CG  ARG A  54     -18.342  -3.104  15.021  1.00 95.97           C  
ATOM    795  HG2 ARG A  54     -17.950  -3.598  15.910  1.00 95.97           H  
ATOM    796  HG3 ARG A  54     -18.210  -3.769  14.168  1.00 95.97           H  
ATOM    797  CD  ARG A  54     -19.829  -2.826  15.220  1.00 95.97           C  
ATOM    798  HD2 ARG A  54     -20.209  -2.276  14.358  1.00 95.97           H  
ATOM    799  HD3 ARG A  54     -19.971  -2.225  16.119  1.00 95.97           H  
ATOM    800  NE  ARG A  54     -20.523  -4.105  15.360  1.00 95.97           N  
ATOM    801  HE  ARG A  54     -20.010  -4.857  15.797  1.00 95.97           H  
ATOM    802  NH1 ARG A  54     -22.581  -3.591  14.495  1.00 95.97           N  
ATOM    803 HH11 ARG A  54     -22.348  -2.614  14.601  1.00 95.97           H  
ATOM    804 HH12 ARG A  54     -23.503  -3.904  14.230  1.00 95.97           H  
ATOM    805  NH2 ARG A  54     -22.043  -5.708  15.074  1.00 95.97           N  
ATOM    806 HH21 ARG A  54     -22.900  -6.110  14.720  1.00 95.97           H  
ATOM    807 HH22 ARG A  54     -21.341  -6.316  15.472  1.00 95.97           H  
ATOM    808  CZ  ARG A  54     -21.720  -4.457  14.961  1.00 95.97           C  
ATOM    809  N   GLY A  55     -15.199   0.220  14.624  1.00 96.79           N  
ATOM    810  H   GLY A  55     -15.505   0.231  15.586  1.00 96.79           H  
ATOM    811  CA  GLY A  55     -14.479   1.380  14.105  1.00 96.79           C  
ATOM    812  HA2 GLY A  55     -15.041   1.829  13.286  1.00 96.79           H  
ATOM    813  HA3 GLY A  55     -14.366   2.113  14.903  1.00 96.79           H  
ATOM    814  C   GLY A  55     -13.088   0.998  13.599  1.00 96.79           C  
ATOM    815  O   GLY A  55     -12.722   1.357  12.481  1.00 96.79           O  
ATOM    816  N   GLN A  56     -12.350   0.200  14.376  1.00 96.08           N  
ATOM    817  H   GLN A  56     -12.715  -0.073  15.277  1.00 96.08           H  
ATOM    818  CA  GLN A  56     -11.036  -0.307  13.980  1.00 96.08           C  
ATOM    819  HA  GLN A  56     -10.417   0.539  13.681  1.00 96.08           H  
ATOM    820  C   GLN A  56     -11.107  -1.233  12.763  1.00 96.08           C  
ATOM    821  CB  GLN A  56     -10.349  -1.006  15.161  1.00 96.08           C  
ATOM    822  HB2 GLN A  56     -11.032  -1.716  15.627  1.00 96.08           H  
ATOM    823  HB3 GLN A  56      -9.484  -1.555  14.788  1.00 96.08           H  
ATOM    824  O   GLN A  56     -10.358  -1.008  11.823  1.00 96.08           O  
ATOM    825  CG  GLN A  56      -9.860   0.011  16.199  1.00 96.08           C  
ATOM    826  HG2 GLN A  56      -9.199   0.722  15.703  1.00 96.08           H  
ATOM    827  HG3 GLN A  56     -10.701   0.566  16.614  1.00 96.08           H  
ATOM    828  CD  GLN A  56      -9.101  -0.645  17.345  1.00 96.08           C  
ATOM    829  NE2 GLN A  56      -8.095   0.012  17.882  1.00 96.08           N  
ATOM    830 HE21 GLN A  56      -7.526  -0.535  18.513  1.00 96.08           H  
ATOM    831 HE22 GLN A  56      -7.789   0.881  17.467  1.00 96.08           H  
ATOM    832  OE1 GLN A  56      -9.386  -1.737  17.802  1.00 96.08           O  
ATOM    833  N   ILE A  57     -12.024  -2.203  12.722  1.00 97.08           N  
ATOM    834  H   ILE A  57     -12.589  -2.357  13.545  1.00 97.08           H  
ATOM    835  CA  ILE A  57     -12.211  -3.112  11.576  1.00 97.08           C  
ATOM    836  HA  ILE A  57     -11.290  -3.671  11.407  1.00 97.08           H  
ATOM    837  C   ILE A  57     -12.500  -2.316  10.299  1.00 97.08           C  
ATOM    838  CB  ILE A  57     -13.346  -4.123  11.869  1.00 97.08           C  
ATOM    839  HB  ILE A  57     -14.226  -3.560  12.181  1.00 97.08           H  
ATOM    840  O   ILE A  57     -11.866  -2.534   9.271  1.00 97.08           O  
ATOM    841  CG1 ILE A  57     -12.948  -5.093  13.004  1.00 97.08           C  
ATOM    842 HG12 ILE A  57     -12.404  -4.559  13.784  1.00 97.08           H  
ATOM    843 HG13 ILE A  57     -12.280  -5.861  12.615  1.00 97.08           H  
ATOM    844  CG2 ILE A  57     -13.716  -4.937  10.614  1.00 97.08           C  
ATOM    845 HG21 ILE A  57     -12.834  -5.442  10.223  1.00 97.08           H  
ATOM    846 HG22 ILE A  57     -14.131  -4.296   9.836  1.00 97.08           H  
ATOM    847 HG23 ILE A  57     -14.464  -5.693  10.852  1.00 97.08           H  
ATOM    848  CD1 ILE A  57     -14.162  -5.765  13.661  1.00 97.08           C  
ATOM    849 HD11 ILE A  57     -14.637  -6.462  12.969  1.00 97.08           H  
ATOM    850 HD12 ILE A  57     -13.835  -6.312  14.545  1.00 97.08           H  
ATOM    851 HD13 ILE A  57     -14.885  -5.013  13.974  1.00 97.08           H  
ATOM    852  N   ARG A  58     -13.405  -1.330  10.359  1.00 97.31           N  
ATOM    853  H   ARG A  58     -13.885  -1.180  11.235  1.00 97.31           H  
ATOM    854  CA  ARG A  58     -13.690  -0.449   9.213  1.00 97.31           C  
ATOM    855  HA  ARG A  58     -13.968  -1.059   8.353  1.00 97.31           H  
ATOM    856  C   ARG A  58     -12.455   0.337   8.777  1.00 97.31           C  
ATOM    857  CB  ARG A  58     -14.831   0.513   9.556  1.00 97.31           C  
ATOM    858  HB2 ARG A  58     -14.622   0.994  10.511  1.00 97.31           H  
ATOM    859  HB3 ARG A  58     -14.885   1.284   8.788  1.00 97.31           H  
ATOM    860  O   ARG A  58     -12.210   0.460   7.580  1.00 97.31           O  
ATOM    861  CG  ARG A  58     -16.186  -0.201   9.619  1.00 97.31           C  
ATOM    862  HG2 ARG A  58     -16.148  -1.027  10.328  1.00 97.31           H  
ATOM    863  HG3 ARG A  58     -16.434  -0.594   8.633  1.00 97.31           H  
ATOM    864  CD  ARG A  58     -17.255   0.802  10.056  1.00 97.31           C  
ATOM    865  HD2 ARG A  58     -17.299   1.610   9.326  1.00 97.31           H  
ATOM    866  HD3 ARG A  58     -16.965   1.212  11.023  1.00 97.31           H  
ATOM    867  NE  ARG A  58     -18.578   0.167  10.173  1.00 97.31           N  
ATOM    868  HE  ARG A  58     -18.631  -0.815   9.945  1.00 97.31           H  
ATOM    869  NH1 ARG A  58     -19.712   2.020  10.917  1.00 97.31           N  
ATOM    870 HH11 ARG A  58     -18.854   2.552  10.866  1.00 97.31           H  
ATOM    871 HH12 ARG A  58     -20.552   2.445  11.282  1.00 97.31           H  
ATOM    872  NH2 ARG A  58     -20.795   0.084  10.685  1.00 97.31           N  
ATOM    873 HH21 ARG A  58     -20.820  -0.890  10.419  1.00 97.31           H  
ATOM    874 HH22 ARG A  58     -21.637   0.542  11.004  1.00 97.31           H  
ATOM    875  CZ  ARG A  58     -19.684   0.758  10.589  1.00 97.31           C  
ATOM    876  N   GLY A  59     -11.681   0.842   9.736  1.00 97.54           N  
ATOM    877  H   GLY A  59     -11.963   0.714  10.698  1.00 97.54           H  
ATOM    878  CA  GLY A  59     -10.414   1.518   9.471  1.00 97.54           C  
ATOM    879  HA2 GLY A  59     -10.004   1.878  10.415  1.00 97.54           H  
ATOM    880  HA3 GLY A  59     -10.585   2.372   8.816  1.00 97.54           H  
ATOM    881  C   GLY A  59      -9.377   0.601   8.816  1.00 97.54           C  
ATOM    882  O   GLY A  59      -8.741   1.012   7.850  1.00 97.54           O  
ATOM    883  N   LEU A  60      -9.239  -0.644   9.282  1.00 97.11           N  
ATOM    884  H   LEU A  60      -9.798  -0.920  10.077  1.00 97.11           H  
ATOM    885  CA  LEU A  60      -8.324  -1.641   8.716  1.00 97.11           C  
ATOM    886  HA  LEU A  60      -7.324  -1.212   8.644  1.00 97.11           H  
ATOM    887  C   LEU A  60      -8.733  -2.028   7.292  1.00 97.11           C  
ATOM    888  CB  LEU A  60      -8.272  -2.891   9.614  1.00 97.11           C  
ATOM    889  HB2 LEU A  60      -7.724  -3.670   9.084  1.00 97.11           H  
ATOM    890  HB3 LEU A  60      -9.289  -3.255   9.759  1.00 97.11           H  
ATOM    891  O   LEU A  60      -7.897  -2.007   6.396  1.00 97.11           O  
ATOM    892  CG  LEU A  60      -7.610  -2.695  10.989  1.00 97.11           C  
ATOM    893  HG  LEU A  60      -8.088  -1.878  11.528  1.00 97.11           H  
ATOM    894  CD1 LEU A  60      -7.773  -3.973  11.805  1.00 97.11           C  
ATOM    895 HD11 LEU A  60      -7.314  -3.854  12.787  1.00 97.11           H  
ATOM    896 HD12 LEU A  60      -7.299  -4.804  11.282  1.00 97.11           H  
ATOM    897 HD13 LEU A  60      -8.833  -4.194  11.923  1.00 97.11           H  
ATOM    898  CD2 LEU A  60      -6.118  -2.385  10.900  1.00 97.11           C  
ATOM    899 HD21 LEU A  60      -5.955  -1.458  10.350  1.00 97.11           H  
ATOM    900 HD22 LEU A  60      -5.702  -2.280  11.902  1.00 97.11           H  
ATOM    901 HD23 LEU A  60      -5.614  -3.207  10.392  1.00 97.11           H  
ATOM    902  N   ASN A  61     -10.023  -2.269   7.053  1.00 97.00           N  
ATOM    903  H   ASN A  61     -10.645  -2.362   7.843  1.00 97.00           H  
ATOM    904  CA  ASN A  61     -10.539  -2.573   5.717  1.00 97.00           C  
ATOM    905  HA  ASN A  61      -9.996  -3.428   5.314  1.00 97.00           H  
ATOM    906  C   ASN A  61     -10.329  -1.399   4.748  1.00 97.00           C  
ATOM    907  CB  ASN A  61     -12.031  -2.934   5.826  1.00 97.00           C  
ATOM    908  HB2 ASN A  61     -12.563  -2.140   6.349  1.00 97.00           H  
ATOM    909  HB3 ASN A  61     -12.444  -3.034   4.823  1.00 97.00           H  
ATOM    910  O   ASN A  61     -10.008  -1.596   3.577  1.00 97.00           O  
ATOM    911  CG  ASN A  61     -12.275  -4.250   6.545  1.00 97.00           C  
ATOM    912  ND2 ASN A  61     -13.504  -4.557   6.884  1.00 97.00           N  
ATOM    913 HD21 ASN A  61     -14.288  -3.987   6.598  1.00 97.00           H  
ATOM    914 HD22 ASN A  61     -13.594  -5.475   7.296  1.00 97.00           H  
ATOM    915  OD1 ASN A  61     -11.386  -5.031   6.807  1.00 97.00           O  
ATOM    916  N   GLN A  62     -10.482  -0.157   5.219  1.00 96.96           N  
ATOM    917  H   GLN A  62     -10.775  -0.029   6.177  1.00 96.96           H  
ATOM    918  CA  GLN A  62     -10.152   1.015   4.410  1.00 96.96           C  
ATOM    919  HA  GLN A  62     -10.648   0.904   3.445  1.00 96.96           H  
ATOM    920  C   GLN A  62      -8.649   1.105   4.128  1.00 96.96           C  
ATOM    921  CB  GLN A  62     -10.669   2.296   5.082  1.00 96.96           C  
ATOM    922  HB2 GLN A  62     -10.146   2.449   6.027  1.00 96.96           H  
ATOM    923  HB3 GLN A  62     -11.732   2.187   5.296  1.00 96.96           H  
ATOM    924  O   GLN A  62      -8.267   1.392   2.999  1.00 96.96           O  
ATOM    925  CG  GLN A  62     -10.458   3.534   4.190  1.00 96.96           C  
ATOM    926  HG2 GLN A  62      -9.393   3.694   4.021  1.00 96.96           H  
ATOM    927  HG3 GLN A  62     -10.844   4.414   4.704  1.00 96.96           H  
ATOM    928  CD  GLN A  62     -11.177   3.411   2.851  1.00 96.96           C  
ATOM    929  NE2 GLN A  62     -10.547   3.708   1.738  1.00 96.96           N  
ATOM    930 HE21 GLN A  62      -9.557   3.910   1.724  1.00 96.96           H  
ATOM    931 HE22 GLN A  62     -11.029   3.604   0.857  1.00 96.96           H  
ATOM    932  OE1 GLN A  62     -12.326   2.997   2.794  1.00 96.96           O  
ATOM    933  N   ALA A  63      -7.801   0.843   5.121  1.00 97.37           N  
ATOM    934  H   ALA A  63      -8.171   0.633   6.037  1.00 97.37           H  
ATOM    935  CA  ALA A  63      -6.352   0.834   4.958  1.00 97.37           C  
ATOM    936  HA  ALA A  63      -6.032   1.795   4.554  1.00 97.37           H  
ATOM    937  C   ALA A  63      -5.868  -0.257   3.986  1.00 97.37           C  
ATOM    938  CB  ALA A  63      -5.729   0.662   6.341  1.00 97.37           C  
ATOM    939  HB1 ALA A  63      -5.963   1.531   6.956  1.00 97.37           H  
ATOM    940  HB2 ALA A  63      -6.106  -0.239   6.824  1.00 97.37           H  
ATOM    941  HB3 ALA A  63      -4.650   0.560   6.227  1.00 97.37           H  
ATOM    942  O   ALA A  63      -4.950  -0.011   3.204  1.00 97.37           O  
ATOM    943  N   SER A  64      -6.509  -1.428   3.993  1.00 97.46           N  
ATOM    944  H   SER A  64      -7.185  -1.596   4.725  1.00 97.46           H  
ATOM    945  CA  SER A  64      -6.254  -2.515   3.041  1.00 97.46           C  
ATOM    946  HA  SER A  64      -5.198  -2.783   3.084  1.00 97.46           H  
ATOM    947  C   SER A  64      -6.555  -2.050   1.609  1.00 97.46           C  
ATOM    948  CB  SER A  64      -7.062  -3.755   3.455  1.00 97.46           C  
ATOM    949  HB2 SER A  64      -6.808  -4.017   4.482  1.00 97.46           H  
ATOM    950  HB3 SER A  64      -8.129  -3.543   3.402  1.00 97.46           H  
ATOM    951  O   SER A  64      -5.677  -2.093   0.747  1.00 97.46           O  
ATOM    952  OG  SER A  64      -6.763  -4.853   2.629  1.00 97.46           O  
ATOM    953  HG  SER A  64      -6.904  -5.658   3.133  1.00 97.46           H  
ATOM    954  N   ARG A  65      -7.721  -1.426   1.379  1.00 97.44           N  
ATOM    955  H   ARG A  65      -8.401  -1.415   2.126  1.00 97.44           H  
ATOM    956  CA  ARG A  65      -8.065  -0.811   0.080  1.00 97.44           C  
ATOM    957  HA  ARG A  65      -7.977  -1.568  -0.699  1.00 97.44           H  
ATOM    958  C   ARG A  65      -7.102   0.303  -0.338  1.00 97.44           C  
ATOM    959  CB  ARG A  65      -9.506  -0.290   0.091  1.00 97.44           C  
ATOM    960  HB2 ARG A  65      -9.670   0.283  -0.822  1.00 97.44           H  
ATOM    961  HB3 ARG A  65      -9.660   0.369   0.946  1.00 97.44           H  
ATOM    962  O   ARG A  65      -6.626   0.301  -1.466  1.00 97.44           O  
ATOM    963  CG  ARG A  65     -10.509  -1.449   0.124  1.00 97.44           C  
ATOM    964  HG2 ARG A  65     -10.436  -1.992   1.067  1.00 97.44           H  
ATOM    965  HG3 ARG A  65     -10.269  -2.140  -0.684  1.00 97.44           H  
ATOM    966  CD  ARG A  65     -11.944  -0.961  -0.082  1.00 97.44           C  
ATOM    967  HD2 ARG A  65     -11.982  -0.383  -1.005  1.00 97.44           H  
ATOM    968  HD3 ARG A  65     -12.576  -1.841  -0.201  1.00 97.44           H  
ATOM    969  NE  ARG A  65     -12.449  -0.147   1.045  1.00 97.44           N  
ATOM    970  HE  ARG A  65     -11.814   0.009   1.814  1.00 97.44           H  
ATOM    971  NH1 ARG A  65     -14.553   0.148   0.194  1.00 97.44           N  
ATOM    972 HH11 ARG A  65     -15.484   0.536   0.251  1.00 97.44           H  
ATOM    973 HH12 ARG A  65     -14.258  -0.372  -0.620  1.00 97.44           H  
ATOM    974  NH2 ARG A  65     -14.056   1.039   2.162  1.00 97.44           N  
ATOM    975 HH21 ARG A  65     -14.981   1.443   2.170  1.00 97.44           H  
ATOM    976 HH22 ARG A  65     -13.336   1.518   2.683  1.00 97.44           H  
ATOM    977  CZ  ARG A  65     -13.673   0.339   1.137  1.00 97.44           C  
ATOM    978  N   ASN A  66      -6.734   1.202   0.575  1.00 95.58           N  
ATOM    979  H   ASN A  66      -7.189   1.181   1.477  1.00 95.58           H  
ATOM    980  CA  ASN A  66      -5.744   2.248   0.289  1.00 95.58           C  
ATOM    981  HA  ASN A  66      -6.102   2.866  -0.535  1.00 95.58           H  
ATOM    982  C   ASN A  66      -4.386   1.648  -0.122  1.00 95.58           C  
ATOM    983  CB  ASN A  66      -5.523   3.116   1.536  1.00 95.58           C  
ATOM    984  HB2 ASN A  66      -5.194   2.477   2.356  1.00 95.58           H  
ATOM    985  HB3 ASN A  66      -4.713   3.814   1.328  1.00 95.58           H  
ATOM    986  O   ASN A  66      -3.685   2.201  -0.969  1.00 95.58           O  
ATOM    987  CG  ASN A  66      -6.702   3.938   2.015  1.00 95.58           C  
ATOM    988  ND2 ASN A  66      -6.558   4.495   3.195  1.00 95.58           N  
ATOM    989 HD21 ASN A  66      -5.703   4.321   3.703  1.00 95.58           H  
ATOM    990 HD22 ASN A  66      -7.311   5.076   3.534  1.00 95.58           H  
ATOM    991  OD1 ASN A  66      -7.732   4.120   1.386  1.00 95.58           O  
ATOM    992  N   SER A  67      -4.000   0.521   0.483  1.00 96.86           N  
ATOM    993  H   SER A  67      -4.611   0.113   1.177  1.00 96.86           H  
ATOM    994  CA  SER A  67      -2.767  -0.195   0.142  1.00 96.86           C  
ATOM    995  HA  SER A  67      -1.941   0.516   0.124  1.00 96.86           H  
ATOM    996  C   SER A  67      -2.860  -0.829  -1.250  1.00 96.86           C  
ATOM    997  CB  SER A  67      -2.444  -1.255   1.199  1.00 96.86           C  
ATOM    998  HB2 SER A  67      -3.226  -2.014   1.209  1.00 96.86           H  
ATOM    999  HB3 SER A  67      -1.497  -1.733   0.949  1.00 96.86           H  
ATOM   1000  O   SER A  67      -1.896  -0.756  -2.006  1.00 96.86           O  
ATOM   1001  OG  SER A  67      -2.348  -0.670   2.485  1.00 96.86           O  
ATOM   1002  HG  SER A  67      -3.239  -0.456   2.773  1.00 96.86           H  
ATOM   1003  N   GLN A  68      -4.023  -1.365  -1.637  1.00 97.04           N  
ATOM   1004  H   GLN A  68      -4.779  -1.407  -0.968  1.00 97.04           H  
ATOM   1005  CA  GLN A  68      -4.285  -1.871  -2.994  1.00 97.04           C  
ATOM   1006  HA  GLN A  68      -3.518  -2.600  -3.258  1.00 97.04           H  
ATOM   1007  C   GLN A  68      -4.240  -0.755  -4.051  1.00 97.04           C  
ATOM   1008  CB  GLN A  68      -5.655  -2.565  -3.035  1.00 97.04           C  
ATOM   1009  HB2 GLN A  68      -6.418  -1.874  -2.677  1.00 97.04           H  
ATOM   1010  HB3 GLN A  68      -5.894  -2.814  -4.069  1.00 97.04           H  
ATOM   1011  O   GLN A  68      -3.627  -0.922  -5.109  1.00 97.04           O  
ATOM   1012  CG  GLN A  68      -5.704  -3.859  -2.209  1.00 97.04           C  
ATOM   1013  HG2 GLN A  68      -5.080  -4.609  -2.694  1.00 97.04           H  
ATOM   1014  HG3 GLN A  68      -5.302  -3.686  -1.211  1.00 97.04           H  
ATOM   1015  CD  GLN A  68      -7.116  -4.419  -2.048  1.00 97.04           C  
ATOM   1016  NE2 GLN A  68      -7.245  -5.620  -1.530  1.00 97.04           N  
ATOM   1017 HE21 GLN A  68      -8.186  -5.950  -1.373  1.00 97.04           H  
ATOM   1018 HE22 GLN A  68      -6.443  -6.116  -1.169  1.00 97.04           H  
ATOM   1019  OE1 GLN A  68      -8.126  -3.798  -2.347  1.00 97.04           O  
ATOM   1020  N   ASP A  69      -4.812   0.413  -3.752  1.00 96.70           N  
ATOM   1021  H   ASP A  69      -5.415   0.462  -2.943  1.00 96.70           H  
ATOM   1022  CA  ASP A  69      -4.714   1.592  -4.622  1.00 96.70           C  
ATOM   1023  HA  ASP A  69      -5.094   1.343  -5.613  1.00 96.70           H  
ATOM   1024  C   ASP A  69      -3.254   2.050  -4.770  1.00 96.70           C  
ATOM   1025  CB  ASP A  69      -5.556   2.744  -4.049  1.00 96.70           C  
ATOM   1026  HB2 ASP A  69      -5.348   3.643  -4.629  1.00 96.70           H  
ATOM   1027  HB3 ASP A  69      -5.247   2.936  -3.022  1.00 96.70           H  
ATOM   1028  O   ASP A  69      -2.810   2.433  -5.854  1.00 96.70           O  
ATOM   1029  CG  ASP A  69      -7.071   2.511  -4.086  1.00 96.70           C  
ATOM   1030  OD1 ASP A  69      -7.533   1.731  -4.945  1.00 96.70           O  
ATOM   1031  OD2 ASP A  69      -7.761   3.183  -3.285  1.00 96.70           O  
ATOM   1032  N   SER A  70      -2.475   1.956  -3.688  1.00 95.36           N  
ATOM   1033  H   SER A  70      -2.907   1.635  -2.833  1.00 95.36           H  
ATOM   1034  CA  SER A  70      -1.042   2.271  -3.691  1.00 95.36           C  
ATOM   1035  HA  SER A  70      -0.906   3.264  -4.120  1.00 95.36           H  
ATOM   1036  C   SER A  70      -0.243   1.286  -4.553  1.00 95.36           C  
ATOM   1037  CB  SER A  70      -0.482   2.297  -2.266  1.00 95.36           C  
ATOM   1038  HB2 SER A  70       0.558   2.621  -2.299  1.00 95.36           H  
ATOM   1039  HB3 SER A  70      -0.522   1.298  -1.832  1.00 95.36           H  
ATOM   1040  O   SER A  70       0.624   1.717  -5.311  1.00 95.36           O  
ATOM   1041  OG  SER A  70      -1.217   3.180  -1.443  1.00 95.36           O  
ATOM   1042  HG  SER A  70      -2.113   2.846  -1.358  1.00 95.36           H  
ATOM   1043  N   ILE A  71      -0.561  -0.015  -4.505  1.00 97.25           N  
ATOM   1044  H   ILE A  71      -1.265  -0.311  -3.845  1.00 97.25           H  
ATOM   1045  CA  ILE A  71       0.019  -1.025  -5.408  1.00 97.25           C  
ATOM   1046  HA  ILE A  71       1.105  -0.989  -5.326  1.00 97.25           H  
ATOM   1047  C   ILE A  71      -0.324  -0.693  -6.864  1.00 97.25           C  
ATOM   1048  CB  ILE A  71      -0.443  -2.454  -5.027  1.00 97.25           C  
ATOM   1049  HB  ILE A  71      -1.526  -2.454  -4.905  1.00 97.25           H  
ATOM   1050  O   ILE A  71       0.562  -0.697  -7.712  1.00 97.25           O  
ATOM   1051  CG1 ILE A  71       0.201  -2.876  -3.688  1.00 97.25           C  
ATOM   1052 HG12 ILE A  71       0.005  -2.107  -2.941  1.00 97.25           H  
ATOM   1053 HG13 ILE A  71       1.282  -2.950  -3.808  1.00 97.25           H  
ATOM   1054  CG2 ILE A  71      -0.093  -3.469  -6.133  1.00 97.25           C  
ATOM   1055 HG21 ILE A  71      -0.656  -3.255  -7.041  1.00 97.25           H  
ATOM   1056 HG22 ILE A  71      -0.362  -4.483  -5.834  1.00 97.25           H  
ATOM   1057 HG23 ILE A  71       0.973  -3.436  -6.358  1.00 97.25           H  
ATOM   1058  CD1 ILE A  71      -0.326  -4.198  -3.118  1.00 97.25           C  
ATOM   1059 HD11 ILE A  71       0.068  -4.336  -2.111  1.00 97.25           H  
ATOM   1060 HD12 ILE A  71      -1.415  -4.177  -3.078  1.00 97.25           H  
ATOM   1061 HD13 ILE A  71       0.004  -5.040  -3.727  1.00 97.25           H  
ATOM   1062  N   SER A  72      -1.575  -0.331  -7.150  1.00 97.36           N  
ATOM   1063  H   SER A  72      -2.259  -0.360  -6.408  1.00 97.36           H  
ATOM   1064  CA  SER A  72      -2.015   0.024  -8.508  1.00 97.36           C  
ATOM   1065  HA  SER A  72      -1.827  -0.818  -9.173  1.00 97.36           H  
ATOM   1066  C   SER A  72      -1.261   1.243  -9.061  1.00 97.36           C  
ATOM   1067  CB  SER A  72      -3.519   0.312  -8.510  1.00 97.36           C  
ATOM   1068  HB2 SER A  72      -3.732   1.192  -7.903  1.00 97.36           H  
ATOM   1069  HB3 SER A  72      -3.839   0.510  -9.533  1.00 97.36           H  
ATOM   1070  O   SER A  72      -0.860   1.271 -10.229  1.00 97.36           O  
ATOM   1071  OG  SER A  72      -4.251  -0.790  -8.008  1.00 97.36           O  
ATOM   1072  HG  SER A  72      -4.099  -0.876  -7.064  1.00 97.36           H  
ATOM   1073  N   LEU A  73      -1.009   2.245  -8.211  1.00 95.66           N  
ATOM   1074  H   LEU A  73      -1.409   2.195  -7.285  1.00 95.66           H  
ATOM   1075  CA  LEU A  73      -0.172   3.396  -8.551  1.00 95.66           C  
ATOM   1076  HA  LEU A  73      -0.567   3.852  -9.458  1.00 95.66           H  
ATOM   1077  C   LEU A  73       1.270   2.970  -8.849  1.00 95.66           C  
ATOM   1078  CB  LEU A  73      -0.269   4.422  -7.409  1.00 95.66           C  
ATOM   1079  HB2 LEU A  73      -1.322   4.686  -7.315  1.00 95.66           H  
ATOM   1080  HB3 LEU A  73       0.037   3.965  -6.468  1.00 95.66           H  
ATOM   1081  O   LEU A  73       1.836   3.401  -9.856  1.00 95.66           O  
ATOM   1082  CG  LEU A  73       0.547   5.710  -7.637  1.00 95.66           C  
ATOM   1083  HG  LEU A  73       0.511   5.986  -8.691  1.00 95.66           H  
ATOM   1084  CD1 LEU A  73      -0.078   6.848  -6.827  1.00 95.66           C  
ATOM   1085 HD11 LEU A  73      -0.136   6.565  -5.776  1.00 95.66           H  
ATOM   1086 HD12 LEU A  73       0.512   7.757  -6.940  1.00 95.66           H  
ATOM   1087 HD13 LEU A  73      -1.086   7.038  -7.197  1.00 95.66           H  
ATOM   1088  CD2 LEU A  73       2.011   5.597  -7.191  1.00 95.66           C  
ATOM   1089 HD21 LEU A  73       2.569   4.923  -7.841  1.00 95.66           H  
ATOM   1090 HD22 LEU A  73       2.487   6.575  -7.259  1.00 95.66           H  
ATOM   1091 HD23 LEU A  73       2.063   5.232  -6.165  1.00 95.66           H  
ATOM   1092  N   ILE A  74       1.856   2.122  -7.999  1.00 95.90           N  
ATOM   1093  H   ILE A  74       1.326   1.800  -7.201  1.00 95.90           H  
ATOM   1094  CA  ILE A  74       3.219   1.610  -8.181  1.00 95.90           C  
ATOM   1095  HA  ILE A  74       3.898   2.458  -8.274  1.00 95.90           H  
ATOM   1096  C   ILE A  74       3.335   0.826  -9.491  1.00 95.90           C  
ATOM   1097  CB  ILE A  74       3.658   0.779  -6.953  1.00 95.90           C  
ATOM   1098  HB  ILE A  74       2.863   0.081  -6.688  1.00 95.90           H  
ATOM   1099  O   ILE A  74       4.259   1.084 -10.254  1.00 95.90           O  
ATOM   1100  CG1 ILE A  74       3.924   1.725  -5.761  1.00 95.90           C  
ATOM   1101 HG12 ILE A  74       4.779   2.362  -5.985  1.00 95.90           H  
ATOM   1102 HG13 ILE A  74       3.061   2.376  -5.613  1.00 95.90           H  
ATOM   1103  CG2 ILE A  74       4.923  -0.033  -7.269  1.00 95.90           C  
ATOM   1104 HG21 ILE A  74       5.681   0.644  -7.663  1.00 95.90           H  
ATOM   1105 HG22 ILE A  74       5.300  -0.545  -6.384  1.00 95.90           H  
ATOM   1106 HG23 ILE A  74       4.714  -0.807  -8.008  1.00 95.90           H  
ATOM   1107  CD1 ILE A  74       4.185   0.991  -4.441  1.00 95.90           C  
ATOM   1108 HD11 ILE A  74       3.419   0.228  -4.301  1.00 95.90           H  
ATOM   1109 HD12 ILE A  74       4.144   1.698  -3.613  1.00 95.90           H  
ATOM   1110 HD13 ILE A  74       5.169   0.522  -4.449  1.00 95.90           H  
ATOM   1111  N   GLN A  75       2.379  -0.049  -9.801  1.00 96.60           N  
ATOM   1112  H   GLN A  75       1.665  -0.237  -9.112  1.00 96.60           H  
ATOM   1113  CA  GLN A  75       2.355  -0.828 -11.043  1.00 96.60           C  
ATOM   1114  HA  GLN A  75       3.287  -1.385 -11.138  1.00 96.60           H  
ATOM   1115  C   GLN A  75       2.218   0.061 -12.285  1.00 96.60           C  
ATOM   1116  CB  GLN A  75       1.186  -1.817 -10.984  1.00 96.60           C  
ATOM   1117  HB2 GLN A  75       0.280  -1.287 -10.690  1.00 96.60           H  
ATOM   1118  HB3 GLN A  75       1.028  -2.244 -11.974  1.00 96.60           H  
ATOM   1119  O   GLN A  75       2.868  -0.185 -13.299  1.00 96.60           O  
ATOM   1120  CG  GLN A  75       1.460  -2.967 -10.005  1.00 96.60           C  
ATOM   1121  HG2 GLN A  75       1.738  -2.579  -9.025  1.00 96.60           H  
ATOM   1122  HG3 GLN A  75       2.300  -3.554 -10.377  1.00 96.60           H  
ATOM   1123  CD  GLN A  75       0.260  -3.889  -9.827  1.00 96.60           C  
ATOM   1124  NE2 GLN A  75       0.453  -5.030  -9.205  1.00 96.60           N  
ATOM   1125 HE21 GLN A  75       1.361  -5.247  -8.820  1.00 96.60           H  
ATOM   1126 HE22 GLN A  75      -0.358  -5.617  -9.072  1.00 96.60           H  
ATOM   1127  OE1 GLN A  75      -0.863  -3.609 -10.221  1.00 96.60           O  
ATOM   1128  N   THR A  76       1.425   1.135 -12.202  1.00 96.63           N  
ATOM   1129  H   THR A  76       0.896   1.268 -11.352  1.00 96.63           H  
ATOM   1130  CA  THR A  76       1.312   2.124 -13.288  1.00 96.63           C  
ATOM   1131  HA  THR A  76       1.035   1.610 -14.208  1.00 96.63           H  
ATOM   1132  C   THR A  76       2.651   2.826 -13.533  1.00 96.63           C  
ATOM   1133  CB  THR A  76       0.231   3.171 -12.974  1.00 96.63           C  
ATOM   1134  HB  THR A  76       0.513   3.731 -12.082  1.00 96.63           H  
ATOM   1135  O   THR A  76       3.070   2.987 -14.680  1.00 96.63           O  
ATOM   1136  CG2 THR A  76       0.019   4.156 -14.125  1.00 96.63           C  
ATOM   1137 HG21 THR A  76      -0.203   3.610 -15.042  1.00 96.63           H  
ATOM   1138 HG22 THR A  76      -0.817   4.815 -13.890  1.00 96.63           H  
ATOM   1139 HG23 THR A  76       0.910   4.766 -14.272  1.00 96.63           H  
ATOM   1140  OG1 THR A  76      -1.014   2.553 -12.737  1.00 96.63           O  
ATOM   1141  HG1 THR A  76      -0.941   2.011 -11.948  1.00 96.63           H  
ATOM   1142  N   ALA A  77       3.349   3.218 -12.462  1.00 95.28           N  
ATOM   1143  H   ALA A  77       2.973   3.042 -11.541  1.00 95.28           H  
ATOM   1144  CA  ALA A  77       4.682   3.800 -12.571  1.00 95.28           C  
ATOM   1145  HA  ALA A  77       4.646   4.622 -13.286  1.00 95.28           H  
ATOM   1146  C   ALA A  77       5.701   2.782 -13.105  1.00 95.28           C  
ATOM   1147  CB  ALA A  77       5.103   4.366 -11.210  1.00 95.28           C  
ATOM   1148  HB1 ALA A  77       5.111   3.576 -10.459  1.00 95.28           H  
ATOM   1149  HB2 ALA A  77       6.104   4.792 -11.287  1.00 95.28           H  
ATOM   1150  HB3 ALA A  77       4.409   5.146 -10.899  1.00 95.28           H  
ATOM   1151  O   ALA A  77       6.446   3.103 -14.026  1.00 95.28           O  
ATOM   1152  N   GLU A  78       5.720   1.555 -12.581  1.00 96.30           N  
ATOM   1153  H   GLU A  78       5.085   1.338 -11.826  1.00 96.30           H  
ATOM   1154  CA  GLU A  78       6.652   0.509 -13.005  1.00 96.30           C  
ATOM   1155  HA  GLU A  78       7.668   0.886 -12.883  1.00 96.30           H  
ATOM   1156  C   GLU A  78       6.473   0.151 -14.484  1.00 96.30           C  
ATOM   1157  CB  GLU A  78       6.497  -0.738 -12.124  1.00 96.30           C  
ATOM   1158  HB2 GLU A  78       5.540  -1.215 -12.339  1.00 96.30           H  
ATOM   1159  HB3 GLU A  78       6.526  -0.448 -11.074  1.00 96.30           H  
ATOM   1160  O   GLU A  78       7.462   0.079 -15.211  1.00 96.30           O  
ATOM   1161  CG  GLU A  78       7.652  -1.714 -12.403  1.00 96.30           C  
ATOM   1162  HG2 GLU A  78       7.738  -1.883 -13.477  1.00 96.30           H  
ATOM   1163  HG3 GLU A  78       8.583  -1.254 -12.071  1.00 96.30           H  
ATOM   1164  CD  GLU A  78       7.503  -3.086 -11.744  1.00 96.30           C  
ATOM   1165  OE1 GLU A  78       8.343  -3.945 -12.110  1.00 96.30           O  
ATOM   1166  OE2 GLU A  78       6.586  -3.257 -10.916  1.00 96.30           O  
ATOM   1167  N   GLY A  79       5.232   0.004 -14.959  1.00 97.26           N  
ATOM   1168  H   GLY A  79       4.458   0.047 -14.311  1.00 97.26           H  
ATOM   1169  CA  GLY A  79       4.946  -0.240 -16.373  1.00 97.26           C  
ATOM   1170  HA2 GLY A  79       5.362  -1.203 -16.668  1.00 97.26           H  
ATOM   1171  HA3 GLY A  79       3.865  -0.263 -16.518  1.00 97.26           H  
ATOM   1172  C   GLY A  79       5.531   0.846 -17.279  1.00 97.26           C  
ATOM   1173  O   GLY A  79       6.208   0.544 -18.258  1.00 97.26           O  
ATOM   1174  N   ALA A  80       5.376   2.116 -16.906  1.00 96.81           N  
ATOM   1175  H   ALA A  80       4.831   2.319 -16.080  1.00 96.81           H  
ATOM   1176  CA  ALA A  80       5.976   3.229 -17.640  1.00 96.81           C  
ATOM   1177  HA  ALA A  80       5.722   3.134 -18.696  1.00 96.81           H  
ATOM   1178  C   ALA A  80       7.519   3.262 -17.548  1.00 96.81           C  
ATOM   1179  CB  ALA A  80       5.335   4.507 -17.105  1.00 96.81           C  
ATOM   1180  HB1 ALA A  80       5.444   4.549 -16.021  1.00 96.81           H  
ATOM   1181  HB2 ALA A  80       4.274   4.515 -17.354  1.00 96.81           H  
ATOM   1182  HB3 ALA A  80       5.812   5.377 -17.556  1.00 96.81           H  
ATOM   1183  O   ALA A  80       8.199   3.633 -18.511  1.00 96.81           O  
ATOM   1184  N   LEU A  81       8.101   2.843 -16.419  1.00 96.37           N  
ATOM   1185  H   LEU A  81       7.509   2.562 -15.651  1.00 96.37           H  
ATOM   1186  CA  LEU A  81       9.555   2.702 -16.282  1.00 96.37           C  
ATOM   1187  HA  LEU A  81      10.031   3.602 -16.672  1.00 96.37           H  
ATOM   1188  C   LEU A  81      10.114   1.543 -17.110  1.00 96.37           C  
ATOM   1189  CB  LEU A  81       9.955   2.525 -14.809  1.00 96.37           C  
ATOM   1190  HB2 LEU A  81      11.020   2.293 -14.773  1.00 96.37           H  
ATOM   1191  HB3 LEU A  81       9.415   1.670 -14.401  1.00 96.37           H  
ATOM   1192  O   LEU A  81      11.253   1.635 -17.565  1.00 96.37           O  
ATOM   1193  CG  LEU A  81       9.709   3.743 -13.912  1.00 96.37           C  
ATOM   1194  HG  LEU A  81       8.647   3.991 -13.898  1.00 96.37           H  
ATOM   1195  CD1 LEU A  81      10.148   3.429 -12.482  1.00 96.37           C  
ATOM   1196 HD11 LEU A  81       9.881   4.254 -11.822  1.00 96.37           H  
ATOM   1197 HD12 LEU A  81       9.639   2.528 -12.141  1.00 96.37           H  
ATOM   1198 HD13 LEU A  81      11.226   3.271 -12.442  1.00 96.37           H  
ATOM   1199  CD2 LEU A  81      10.453   4.988 -14.369  1.00 96.37           C  
ATOM   1200 HD21 LEU A  81      10.136   5.288 -15.368  1.00 96.37           H  
ATOM   1201 HD22 LEU A  81      10.160   5.775 -13.675  1.00 96.37           H  
ATOM   1202 HD23 LEU A  81      11.532   4.834 -14.340  1.00 96.37           H  
ATOM   1203  N   ASN A  82       9.339   0.480 -17.337  1.00 97.19           N  
ATOM   1204  H   ASN A  82       8.445   0.431 -16.870  1.00 97.19           H  
ATOM   1205  CA  ASN A  82       9.726  -0.620 -18.224  1.00 97.19           C  
ATOM   1206  HA  ASN A  82      10.701  -0.995 -17.914  1.00 97.19           H  
ATOM   1207  C   ASN A  82       9.876  -0.139 -19.673  1.00 97.19           C  
ATOM   1208  CB  ASN A  82       8.703  -1.767 -18.121  1.00 97.19           C  
ATOM   1209  HB2 ASN A  82       7.701  -1.400 -18.343  1.00 97.19           H  
ATOM   1210  HB3 ASN A  82       8.944  -2.525 -18.866  1.00 97.19           H  
ATOM   1211  O   ASN A  82      10.883  -0.437 -20.319  1.00 97.19           O  
ATOM   1212  CG  ASN A  82       8.701  -2.443 -16.768  1.00 97.19           C  
ATOM   1213  ND2 ASN A  82       7.659  -3.151 -16.409  1.00 97.19           N  
ATOM   1214 HD21 ASN A  82       7.648  -3.501 -15.462  1.00 97.19           H  
ATOM   1215 HD22 ASN A  82       6.845  -3.188 -17.006  1.00 97.19           H  
ATOM   1216  OD1 ASN A  82       9.660  -2.382 -16.029  1.00 97.19           O  
ATOM   1217  N   GLU A  83       8.931   0.670 -20.153  1.00 97.41           N  
ATOM   1218  H   GLU A  83       8.085   0.801 -19.617  1.00 97.41           H  
ATOM   1219  CA  GLU A  83       9.022   1.302 -21.475  1.00 97.41           C  
ATOM   1220  HA  GLU A  83       9.193   0.539 -22.235  1.00 97.41           H  
ATOM   1221  C   GLU A  83      10.211   2.268 -21.549  1.00 97.41           C  
ATOM   1222  CB  GLU A  83       7.710   2.035 -21.799  1.00 97.41           C  
ATOM   1223  HB2 GLU A  83       7.498   2.763 -21.016  1.00 97.41           H  
ATOM   1224  HB3 GLU A  83       7.837   2.580 -22.735  1.00 97.41           H  
ATOM   1225  O   GLU A  83      11.025   2.198 -22.469  1.00 97.41           O  
ATOM   1226  CG  GLU A  83       6.504   1.092 -21.936  1.00 97.41           C  
ATOM   1227  HG2 GLU A  83       5.641   1.678 -22.251  1.00 97.41           H  
ATOM   1228  HG3 GLU A  83       6.276   0.672 -20.956  1.00 97.41           H  
ATOM   1229  CD  GLU A  83       6.752  -0.040 -22.944  1.00 97.41           C  
ATOM   1230  OE1 GLU A  83       6.343  -1.182 -22.640  1.00 97.41           O  
ATOM   1231  OE2 GLU A  83       7.385   0.239 -23.986  1.00 97.41           O  
ATOM   1232  N   THR A  84      10.394   3.102 -20.519  1.00 96.08           N  
ATOM   1233  H   THR A  84       9.685   3.118 -19.801  1.00 96.08           H  
ATOM   1234  CA  THR A  84      11.549   4.014 -20.432  1.00 96.08           C  
ATOM   1235  HA  THR A  84      11.529   4.679 -21.295  1.00 96.08           H  
ATOM   1236  C   THR A  84      12.879   3.252 -20.467  1.00 96.08           C  
ATOM   1237  CB  THR A  84      11.483   4.875 -19.161  1.00 96.08           C  
ATOM   1238  HB  THR A  84      11.578   4.237 -18.283  1.00 96.08           H  
ATOM   1239  O   THR A  84      13.802   3.652 -21.173  1.00 96.08           O  
ATOM   1240  CG2 THR A  84      12.581   5.941 -19.123  1.00 96.08           C  
ATOM   1241 HG21 THR A  84      12.440   6.574 -18.247  1.00 96.08           H  
ATOM   1242 HG22 THR A  84      12.518   6.558 -20.020  1.00 96.08           H  
ATOM   1243 HG23 THR A  84      13.566   5.478 -19.069  1.00 96.08           H  
ATOM   1244  OG1 THR A  84      10.258   5.570 -19.091  1.00 96.08           O  
ATOM   1245  HG1 THR A  84       9.542   4.933 -19.033  1.00 96.08           H  
ATOM   1246  N   HIS A  85      12.988   2.130 -19.748  1.00 96.68           N  
ATOM   1247  H   HIS A  85      12.199   1.837 -19.189  1.00 96.68           H  
ATOM   1248  CA  HIS A  85      14.180   1.280 -19.760  1.00 96.68           C  
ATOM   1249  HA  HIS A  85      15.042   1.882 -19.470  1.00 96.68           H  
ATOM   1250  C   HIS A  85      14.460   0.722 -21.160  1.00 96.68           C  
ATOM   1251  CB  HIS A  85      14.009   0.147 -18.738  1.00 96.68           C  
ATOM   1252  HB2 HIS A  85      13.157  -0.472 -19.019  1.00 96.68           H  
ATOM   1253  HB3 HIS A  85      13.798   0.580 -17.760  1.00 96.68           H  
ATOM   1254  O   HIS A  85      15.597   0.778 -21.624  1.00 96.68           O  
ATOM   1255  CG  HIS A  85      15.224  -0.740 -18.614  1.00 96.68           C  
ATOM   1256  CD2 HIS A  85      15.507  -1.856 -19.358  1.00 96.68           C  
ATOM   1257  HD2 HIS A  85      14.903  -2.253 -20.160  1.00 96.68           H  
ATOM   1258  ND1 HIS A  85      16.250  -0.587 -17.710  1.00 96.68           N  
ATOM   1259  HD1 HIS A  85      16.330   0.127 -17.000  1.00 96.68           H  
ATOM   1260  CE1 HIS A  85      17.117  -1.596 -17.889  1.00 96.68           C  
ATOM   1261  HE1 HIS A  85      18.000  -1.767 -17.292  1.00 96.68           H  
ATOM   1262  NE2 HIS A  85      16.719  -2.385 -18.897  1.00 96.68           N  
ATOM   1263  N   SER A  86      13.430   0.235 -21.853  1.00 98.09           N  
ATOM   1264  H   SER A  86      12.516   0.228 -21.422  1.00 98.09           H  
ATOM   1265  CA  SER A  86      13.553  -0.306 -23.212  1.00 98.09           C  
ATOM   1266  HA  SER A  86      14.303  -1.096 -23.212  1.00 98.09           H  
ATOM   1267  C   SER A  86      14.007   0.764 -24.210  1.00 98.09           C  
ATOM   1268  CB  SER A  86      12.220  -0.921 -23.650  1.00 98.09           C  
ATOM   1269  HB2 SER A  86      11.449  -0.154 -23.708  1.00 98.09           H  
ATOM   1270  HB3 SER A  86      12.341  -1.378 -24.632  1.00 98.09           H  
ATOM   1271  O   SER A  86      14.901   0.520 -25.022  1.00 98.09           O  
ATOM   1272  OG  SER A  86      11.836  -1.914 -22.716  1.00 98.09           O  
ATOM   1273  HG  SER A  86      11.268  -1.506 -22.059  1.00 98.09           H  
ATOM   1274  N   ILE A  87      13.476   1.984 -24.095  1.00 97.47           N  
ATOM   1275  H   ILE A  87      12.718   2.118 -23.441  1.00 97.47           H  
ATOM   1276  CA  ILE A  87      13.901   3.123 -24.916  1.00 97.47           C  
ATOM   1277  HA  ILE A  87      13.842   2.832 -25.965  1.00 97.47           H  
ATOM   1278  C   ILE A  87      15.363   3.496 -24.638  1.00 97.47           C  
ATOM   1279  CB  ILE A  87      12.959   4.325 -24.701  1.00 97.47           C  
ATOM   1280  HB  ILE A  87      12.902   4.550 -23.636  1.00 97.47           H  
ATOM   1281  O   ILE A  87      16.122   3.739 -25.575  1.00 97.47           O  
ATOM   1282  CG1 ILE A  87      11.544   4.014 -25.235  1.00 97.47           C  
ATOM   1283 HG12 ILE A  87      11.242   3.008 -24.945  1.00 97.47           H  
ATOM   1284 HG13 ILE A  87      11.543   4.055 -26.324  1.00 97.47           H  
ATOM   1285  CG2 ILE A  87      13.521   5.548 -25.441  1.00 97.47           C  
ATOM   1286 HG21 ILE A  87      12.787   6.350 -25.515  1.00 97.47           H  
ATOM   1287 HG22 ILE A  87      14.411   5.932 -24.941  1.00 97.47           H  
ATOM   1288 HG23 ILE A  87      13.804   5.245 -26.449  1.00 97.47           H  
ATOM   1289  CD1 ILE A  87      10.489   4.980 -24.690  1.00 97.47           C  
ATOM   1290 HD11 ILE A  87      10.485   4.939 -23.601  1.00 97.47           H  
ATOM   1291 HD12 ILE A  87      10.690   6.002 -25.013  1.00 97.47           H  
ATOM   1292 HD13 ILE A  87       9.508   4.679 -25.058  1.00 97.47           H  
ATOM   1293  N   LEU A  88      15.794   3.504 -23.373  1.00 96.35           N  
ATOM   1294  H   LEU A  88      15.129   3.318 -22.636  1.00 96.35           H  
ATOM   1295  CA  LEU A  88      17.192   3.776 -23.026  1.00 96.35           C  
ATOM   1296  HA  LEU A  88      17.485   4.724 -23.477  1.00 96.35           H  
ATOM   1297  C   LEU A  88      18.145   2.714 -23.591  1.00 96.35           C  
ATOM   1298  CB  LEU A  88      17.348   3.873 -21.503  1.00 96.35           C  
ATOM   1299  HB2 LEU A  88      16.904   2.986 -21.051  1.00 96.35           H  
ATOM   1300  HB3 LEU A  88      18.414   3.865 -21.277  1.00 96.35           H  
ATOM   1301  O   LEU A  88      19.213   3.069 -24.091  1.00 96.35           O  
ATOM   1302  CG  LEU A  88      16.741   5.130 -20.861  1.00 96.35           C  
ATOM   1303  HG  LEU A  88      15.706   5.263 -21.177  1.00 96.35           H  
ATOM   1304  CD1 LEU A  88      16.781   4.963 -19.342  1.00 96.35           C  
ATOM   1305 HD11 LEU A  88      16.204   4.083 -19.058  1.00 96.35           H  
ATOM   1306 HD12 LEU A  88      17.810   4.848 -19.003  1.00 96.35           H  
ATOM   1307 HD13 LEU A  88      16.334   5.837 -18.866  1.00 96.35           H  
ATOM   1308  CD2 LEU A  88      17.521   6.395 -21.223  1.00 96.35           C  
ATOM   1309 HD21 LEU A  88      17.102   7.245 -20.686  1.00 96.35           H  
ATOM   1310 HD22 LEU A  88      18.570   6.272 -20.955  1.00 96.35           H  
ATOM   1311 HD23 LEU A  88      17.438   6.588 -22.293  1.00 96.35           H  
ATOM   1312  N   GLN A  89      17.759   1.434 -23.579  1.00 97.49           N  
ATOM   1313  H   GLN A  89      16.882   1.194 -23.139  1.00 97.49           H  
ATOM   1314  CA  GLN A  89      18.538   0.377 -24.235  1.00 97.49           C  
ATOM   1315  HA  GLN A  89      19.561   0.413 -23.860  1.00 97.49           H  
ATOM   1316  C   GLN A  89      18.621   0.603 -25.748  1.00 97.49           C  
ATOM   1317  CB  GLN A  89      17.949  -1.011 -23.938  1.00 97.49           C  
ATOM   1318  HB2 GLN A  89      18.465  -1.752 -24.547  1.00 97.49           H  
ATOM   1319  HB3 GLN A  89      16.897  -1.023 -24.224  1.00 97.49           H  
ATOM   1320  O   GLN A  89      19.707   0.528 -26.321  1.00 97.49           O  
ATOM   1321  CG  GLN A  89      18.059  -1.433 -22.466  1.00 97.49           C  
ATOM   1322  HG2 GLN A  89      17.517  -2.370 -22.337  1.00 97.49           H  
ATOM   1323  HG3 GLN A  89      17.581  -0.688 -21.830  1.00 97.49           H  
ATOM   1324  CD  GLN A  89      19.482  -1.640 -21.959  1.00 97.49           C  
ATOM   1325  NE2 GLN A  89      19.620  -1.934 -20.686  1.00 97.49           N  
ATOM   1326 HE21 GLN A  89      20.564  -2.086 -20.358  1.00 97.49           H  
ATOM   1327 HE22 GLN A  89      18.797  -2.066 -20.115  1.00 97.49           H  
ATOM   1328  OE1 GLN A  89      20.481  -1.550 -22.660  1.00 97.49           O  
ATOM   1329  N   ARG A  90      17.517   0.996 -26.395  1.00 97.46           N  
ATOM   1330  H   ARG A  90      16.640   1.005 -25.893  1.00 97.46           H  
ATOM   1331  CA  ARG A  90      17.532   1.356 -27.819  1.00 97.46           C  
ATOM   1332  HA  ARG A  90      17.954   0.507 -28.357  1.00 97.46           H  
ATOM   1333  C   ARG A  90      18.447   2.551 -28.102  1.00 97.46           C  
ATOM   1334  CB  ARG A  90      16.092   1.600 -28.301  1.00 97.46           C  
ATOM   1335  HB2 ARG A  90      15.496   0.708 -28.109  1.00 97.46           H  
ATOM   1336  HB3 ARG A  90      15.653   2.424 -27.739  1.00 97.46           H  
ATOM   1337  O   ARG A  90      19.236   2.516 -29.042  1.00 97.46           O  
ATOM   1338  CG  ARG A  90      16.007   1.941 -29.795  1.00 97.46           C  
ATOM   1339  HG2 ARG A  90      16.585   2.843 -29.999  1.00 97.46           H  
ATOM   1340  HG3 ARG A  90      14.966   2.131 -30.057  1.00 97.46           H  
ATOM   1341  CD  ARG A  90      16.547   0.809 -30.666  1.00 97.46           C  
ATOM   1342  HD2 ARG A  90      15.955  -0.091 -30.500  1.00 97.46           H  
ATOM   1343  HD3 ARG A  90      17.580   0.600 -30.389  1.00 97.46           H  
ATOM   1344  NE  ARG A  90      16.518   1.168 -32.087  1.00 97.46           N  
ATOM   1345  HE  ARG A  90      16.059   2.018 -32.384  1.00 97.46           H  
ATOM   1346  NH1 ARG A  90      17.857  -0.564 -32.798  1.00 97.46           N  
ATOM   1347 HH11 ARG A  90      17.999  -0.889 -31.852  1.00 97.46           H  
ATOM   1348 HH12 ARG A  90      18.362  -1.028 -33.540  1.00 97.46           H  
ATOM   1349  NH2 ARG A  90      17.062   0.980 -34.245  1.00 97.46           N  
ATOM   1350 HH21 ARG A  90      17.620   0.610 -35.001  1.00 97.46           H  
ATOM   1351 HH22 ARG A  90      16.616   1.881 -34.346  1.00 97.46           H  
ATOM   1352  CZ  ARG A  90      17.145   0.513 -33.035  1.00 97.46           C  
ATOM   1353  N   MET A  91      18.410   3.590 -27.267  1.00 94.90           N  
ATOM   1354  H   MET A  91      17.718   3.578 -26.532  1.00 94.90           H  
ATOM   1355  CA  MET A  91      19.331   4.729 -27.375  1.00 94.90           C  
ATOM   1356  HA  MET A  91      19.226   5.179 -28.362  1.00 94.90           H  
ATOM   1357  C   MET A  91      20.793   4.292 -27.227  1.00 94.90           C  
ATOM   1358  CB  MET A  91      19.011   5.788 -26.311  1.00 94.90           C  
ATOM   1359  HB2 MET A  91      19.829   6.509 -26.291  1.00 94.90           H  
ATOM   1360  HB3 MET A  91      18.949   5.321 -25.328  1.00 94.90           H  
ATOM   1361  O   MET A  91      21.663   4.811 -27.928  1.00 94.90           O  
ATOM   1362  CG  MET A  91      17.714   6.549 -26.594  1.00 94.90           C  
ATOM   1363  HG2 MET A  91      17.812   7.075 -27.544  1.00 94.90           H  
ATOM   1364  HG3 MET A  91      16.896   5.836 -26.691  1.00 94.90           H  
ATOM   1365  SD  MET A  91      17.254   7.750 -25.311  1.00 94.90           S  
ATOM   1366  CE  MET A  91      18.675   8.873 -25.345  1.00 94.90           C  
ATOM   1367  HE1 MET A  91      18.900   9.154 -26.373  1.00 94.90           H  
ATOM   1368  HE2 MET A  91      19.542   8.384 -24.901  1.00 94.90           H  
ATOM   1369  HE3 MET A  91      18.434   9.771 -24.776  1.00 94.90           H  
ATOM   1370  N   ARG A  92      21.071   3.327 -26.343  1.00 94.76           N  
ATOM   1371  H   ARG A  92      20.315   2.970 -25.775  1.00 94.76           H  
ATOM   1372  CA  ARG A  92      22.406   2.750 -26.163  1.00 94.76           C  
ATOM   1373  HA  ARG A  92      23.113   3.559 -25.975  1.00 94.76           H  
ATOM   1374  C   ARG A  92      22.880   2.026 -27.421  1.00 94.76           C  
ATOM   1375  CB  ARG A  92      22.386   1.811 -24.951  1.00 94.76           C  
ATOM   1376  HB2 ARG A  92      21.806   0.918 -25.184  1.00 94.76           H  
ATOM   1377  HB3 ARG A  92      21.918   2.307 -24.101  1.00 94.76           H  
ATOM   1378  O   ARG A  92      24.010   2.250 -27.847  1.00 94.76           O  
ATOM   1379  CG  ARG A  92      23.793   1.377 -24.552  1.00 94.76           C  
ATOM   1380  HG2 ARG A  92      24.355   2.242 -24.200  1.00 94.76           H  
ATOM   1381  HG3 ARG A  92      24.308   0.933 -25.405  1.00 94.76           H  
ATOM   1382  CD  ARG A  92      23.689   0.341 -23.434  1.00 94.76           C  
ATOM   1383  HD2 ARG A  92      23.187   0.794 -22.580  1.00 94.76           H  
ATOM   1384  HD3 ARG A  92      23.092  -0.511 -23.759  1.00 94.76           H  
ATOM   1385  NE  ARG A  92      25.026  -0.083 -23.016  1.00 94.76           N  
ATOM   1386  HE  ARG A  92      25.361   0.397 -22.193  1.00 94.76           H  
ATOM   1387  NH1 ARG A  92      25.377  -1.712 -24.591  1.00 94.76           N  
ATOM   1388 HH11 ARG A  92      24.417  -1.592 -24.882  1.00 94.76           H  
ATOM   1389 HH12 ARG A  92      25.963  -2.425 -25.002  1.00 94.76           H  
ATOM   1390  NH2 ARG A  92      27.002  -1.159 -23.139  1.00 94.76           N  
ATOM   1391 HH21 ARG A  92      27.289  -0.562 -22.377  1.00 94.76           H  
ATOM   1392 HH22 ARG A  92      27.627  -1.843 -23.541  1.00 94.76           H  
ATOM   1393  CZ  ARG A  92      25.793  -0.986 -23.586  1.00 94.76           C  
ATOM   1394  N   GLU A  93      22.033   1.201 -28.035  1.00 94.10           N  
ATOM   1395  H   GLU A  93      21.132   1.037 -27.608  1.00 94.10           H  
ATOM   1396  CA  GLU A  93      22.337   0.525 -29.305  1.00 94.10           C  
ATOM   1397  HA  GLU A  93      23.196  -0.135 -29.177  1.00 94.10           H  
ATOM   1398  C   GLU A  93      22.685   1.530 -30.407  1.00 94.10           C  
ATOM   1399  CB  GLU A  93      21.141  -0.310 -29.774  1.00 94.10           C  
ATOM   1400  HB2 GLU A  93      21.336  -0.656 -30.789  1.00 94.10           H  
ATOM   1401  HB3 GLU A  93      20.258   0.328 -29.799  1.00 94.10           H  
ATOM   1402  O   GLU A  93      23.704   1.379 -31.078  1.00 94.10           O  
ATOM   1403  CG  GLU A  93      20.858  -1.536 -28.900  1.00 94.10           C  
ATOM   1404  HG2 GLU A  93      20.805  -1.237 -27.854  1.00 94.10           H  
ATOM   1405  HG3 GLU A  93      21.689  -2.234 -29.004  1.00 94.10           H  
ATOM   1406  CD  GLU A  93      19.544  -2.233 -29.294  1.00 94.10           C  
ATOM   1407  OE1 GLU A  93      19.216  -3.221 -28.604  1.00 94.10           O  
ATOM   1408  OE2 GLU A  93      18.883  -1.789 -30.274  1.00 94.10           O  
ATOM   1409  N   LEU A  94      21.892   2.597 -30.543  1.00 92.84           N  
ATOM   1410  H   LEU A  94      21.054   2.637 -29.980  1.00 92.84           H  
ATOM   1411  CA  LEU A  94      22.131   3.658 -31.525  1.00 92.84           C  
ATOM   1412  HA  LEU A  94      22.231   3.208 -32.513  1.00 92.84           H  
ATOM   1413  C   LEU A  94      23.432   4.420 -31.250  1.00 92.84           C  
ATOM   1414  CB  LEU A  94      20.939   4.627 -31.524  1.00 92.84           C  
ATOM   1415  HB2 LEU A  94      20.804   5.005 -30.511  1.00 92.84           H  
ATOM   1416  HB3 LEU A  94      21.174   5.476 -32.167  1.00 92.84           H  
ATOM   1417  O   LEU A  94      24.156   4.765 -32.186  1.00 92.84           O  
ATOM   1418  CG  LEU A  94      19.618   4.005 -32.007  1.00 92.84           C  
ATOM   1419  HG  LEU A  94      19.412   3.084 -31.460  1.00 92.84           H  
ATOM   1420  CD1 LEU A  94      18.484   4.989 -31.742  1.00 92.84           C  
ATOM   1421 HD11 LEU A  94      18.465   5.253 -30.684  1.00 92.84           H  
ATOM   1422 HD12 LEU A  94      17.537   4.512 -31.994  1.00 92.84           H  
ATOM   1423 HD13 LEU A  94      18.609   5.886 -32.349  1.00 92.84           H  
ATOM   1424  CD2 LEU A  94      19.647   3.673 -33.496  1.00 92.84           C  
ATOM   1425 HD21 LEU A  94      19.796   4.581 -34.080  1.00 92.84           H  
ATOM   1426 HD22 LEU A  94      20.428   2.947 -33.720  1.00 92.84           H  
ATOM   1427 HD23 LEU A  94      18.689   3.240 -33.785  1.00 92.84           H  
ATOM   1428  N   ALA A  95      23.767   4.660 -29.979  1.00 90.31           N  
ATOM   1429  H   ALA A  95      23.115   4.397 -29.254  1.00 90.31           H  
ATOM   1430  CA  ALA A  95      25.029   5.287 -29.597  1.00 90.31           C  
ATOM   1431  HA  ALA A  95      25.143   6.206 -30.172  1.00 90.31           H  
ATOM   1432  C   ALA A  95      26.233   4.393 -29.936  1.00 90.31           C  
ATOM   1433  CB  ALA A  95      24.976   5.654 -28.110  1.00 90.31           C  
ATOM   1434  HB1 ALA A  95      25.892   6.172 -27.828  1.00 90.31           H  
ATOM   1435  HB2 ALA A  95      24.870   4.754 -27.503  1.00 90.31           H  
ATOM   1436  HB3 ALA A  95      24.125   6.309 -27.923  1.00 90.31           H  
ATOM   1437  O   ALA A  95      27.212   4.880 -30.500  1.00 90.31           O  
ATOM   1438  N   VAL A  96      26.148   3.086 -29.667  1.00 90.70           N  
ATOM   1439  H   VAL A  96      25.314   2.748 -29.209  1.00 90.70           H  
ATOM   1440  CA  VAL A  96      27.184   2.110 -30.049  1.00 90.70           C  
ATOM   1441  HA  VAL A  96      28.148   2.453 -29.674  1.00 90.70           H  
ATOM   1442  C   VAL A  96      27.308   2.016 -31.571  1.00 90.70           C  
ATOM   1443  CB  VAL A  96      26.892   0.728 -29.430  1.00 90.70           C  
ATOM   1444  HB  VAL A  96      25.875   0.427 -29.682  1.00 90.70           H  
ATOM   1445  O   VAL A  96      28.420   2.018 -32.094  1.00 90.70           O  
ATOM   1446  CG1 VAL A  96      27.857  -0.357 -29.929  1.00 90.70           C  
ATOM   1447 HG11 VAL A  96      27.654  -1.296 -29.414  1.00 90.70           H  
ATOM   1448 HG12 VAL A  96      28.889  -0.058 -29.744  1.00 90.70           H  
ATOM   1449 HG13 VAL A  96      27.719  -0.526 -30.997  1.00 90.70           H  
ATOM   1450  CG2 VAL A  96      27.029   0.769 -27.901  1.00 90.70           C  
ATOM   1451 HG21 VAL A  96      26.406   1.557 -27.480  1.00 90.70           H  
ATOM   1452 HG22 VAL A  96      26.709  -0.184 -27.480  1.00 90.70           H  
ATOM   1453 HG23 VAL A  96      28.067   0.956 -27.625  1.00 90.70           H  
ATOM   1454  N   GLN A  97      26.185   1.997 -32.293  1.00 89.36           N  
ATOM   1455  H   GLN A  97      25.298   1.945 -31.812  1.00 89.36           H  
ATOM   1456  CA  GLN A  97      26.179   1.993 -33.752  1.00 89.36           C  
ATOM   1457  HA  GLN A  97      26.769   1.143 -34.093  1.00 89.36           H  
ATOM   1458  C   GLN A  97      26.837   3.258 -34.310  1.00 89.36           C  
ATOM   1459  CB  GLN A  97      24.741   1.816 -34.262  1.00 89.36           C  
ATOM   1460  HB2 GLN A  97      24.131   2.663 -33.947  1.00 89.36           H  
ATOM   1461  HB3 GLN A  97      24.327   0.908 -33.824  1.00 89.36           H  
ATOM   1462  O   GLN A  97      27.693   3.142 -35.180  1.00 89.36           O  
ATOM   1463  CG  GLN A  97      24.683   1.694 -35.794  1.00 89.36           C  
ATOM   1464  HG2 GLN A  97      25.303   0.856 -36.112  1.00 89.36           H  
ATOM   1465  HG3 GLN A  97      25.075   2.603 -36.249  1.00 89.36           H  
ATOM   1466  CD  GLN A  97      23.270   1.474 -36.325  1.00 89.36           C  
ATOM   1467  NE2 GLN A  97      23.084   1.499 -37.626  1.00 89.36           N  
ATOM   1468 HE21 GLN A  97      23.847   1.689 -38.260  1.00 89.36           H  
ATOM   1469 HE22 GLN A  97      22.128   1.377 -37.928  1.00 89.36           H  
ATOM   1470  OE1 GLN A  97      22.310   1.274 -35.602  1.00 89.36           O  
ATOM   1471  N   SER A  98      26.499   4.443 -33.788  1.00 87.82           N  
ATOM   1472  H   SER A  98      25.768   4.454 -33.091  1.00 87.82           H  
ATOM   1473  CA  SER A  98      27.068   5.732 -34.211  1.00 87.82           C  
ATOM   1474  HA  SER A  98      26.943   5.834 -35.289  1.00 87.82           H  
ATOM   1475  C   SER A  98      28.565   5.865 -33.905  1.00 87.82           C  
ATOM   1476  CB  SER A  98      26.292   6.872 -33.547  1.00 87.82           C  
ATOM   1477  HB2 SER A  98      26.426   6.837 -32.466  1.00 87.82           H  
ATOM   1478  HB3 SER A  98      25.234   6.756 -33.781  1.00 87.82           H  
ATOM   1479  O   SER A  98      29.299   6.486 -34.679  1.00 87.82           O  
ATOM   1480  OG  SER A  98      26.758   8.106 -34.064  1.00 87.82           O  
ATOM   1481  HG  SER A  98      26.178   8.832 -33.823  1.00 87.82           H  
ATOM   1482  N   ALA A  99      29.035   5.237 -32.819  1.00 86.45           N  
ATOM   1483  H   ALA A  99      28.375   4.767 -32.216  1.00 86.45           H  
ATOM   1484  CA  ALA A  99      30.444   5.219 -32.418  1.00 86.45           C  
ATOM   1485  HA  ALA A  99      30.793   6.248 -32.339  1.00 86.45           H  
ATOM   1486  C   ALA A  99      31.367   4.514 -33.425  1.00 86.45           C  
ATOM   1487  CB  ALA A  99      30.568   4.557 -31.039  1.00 86.45           C  
ATOM   1488  HB1 ALA A  99      29.887   5.020 -30.324  1.00 86.45           H  
ATOM   1489  HB2 ALA A  99      31.589   4.663 -30.674  1.00 86.45           H  
ATOM   1490  HB3 ALA A  99      30.331   3.496 -31.113  1.00 86.45           H  
ATOM   1491  O   ALA A  99      32.582   4.679 -33.339  1.00 86.45           O  
ATOM   1492  N   ASN A 100      30.816   3.736 -34.362  1.00 84.22           N  
ATOM   1493  H   ASN A 100      29.813   3.621 -34.374  1.00 84.22           H  
ATOM   1494  CA  ASN A 100      31.602   3.121 -35.420  1.00 84.22           C  
ATOM   1495  HA  ASN A 100      32.492   2.688 -34.964  1.00 84.22           H  
ATOM   1496  C   ASN A 100      32.069   4.177 -36.442  1.00 84.22           C  
ATOM   1497  CB  ASN A 100      30.796   1.971 -36.043  1.00 84.22           C  
ATOM   1498  HB2 ASN A 100      30.402   1.338 -35.247  1.00 84.22           H  
ATOM   1499  HB3 ASN A 100      29.958   2.372 -36.613  1.00 84.22           H  
ATOM   1500  O   ASN A 100      31.260   4.872 -37.067  1.00 84.22           O  
ATOM   1501  CG  ASN A 100      31.633   1.102 -36.962  1.00 84.22           C  
ATOM   1502  ND2 ASN A 100      31.068   0.033 -37.466  1.00 84.22           N  
ATOM   1503 HD21 ASN A 100      30.091  -0.154 -37.294  1.00 84.22           H  
ATOM   1504 HD22 ASN A 100      31.597  -0.429 -38.192  1.00 84.22           H  
ATOM   1505  OD1 ASN A 100      32.794   1.361 -37.235  1.00 84.22           O  
ATOM   1506  N   ASP A 101      33.386   4.268 -36.634  1.00 80.75           N  
ATOM   1507  H   ASP A 101      33.988   3.686 -36.069  1.00 80.75           H  
ATOM   1508  CA  ASP A 101      34.031   5.239 -37.524  1.00 80.75           C  
ATOM   1509  HA  ASP A 101      33.654   6.234 -37.286  1.00 80.75           H  
ATOM   1510  C   ASP A 101      33.718   4.999 -39.009  1.00 80.75           C  
ATOM   1511  CB  ASP A 101      35.554   5.229 -37.291  1.00 80.75           C  
ATOM   1512  HB2 ASP A 101      35.904   4.198 -37.249  1.00 80.75           H  
ATOM   1513  HB3 ASP A 101      36.039   5.705 -38.144  1.00 80.75           H  
ATOM   1514  O   ASP A 101      33.867   5.915 -39.817  1.00 80.75           O  
ATOM   1515  CG  ASP A 101      36.013   5.986 -36.035  1.00 80.75           C  
ATOM   1516  OD1 ASP A 101      35.257   6.849 -35.530  1.00 80.75           O  
ATOM   1517  OD2 ASP A 101      37.165   5.742 -35.613  1.00 80.75           O  
ATOM   1518  N   THR A 102      33.229   3.808 -39.382  1.00 84.97           N  
ATOM   1519  H   THR A 102      33.119   3.087 -38.683  1.00 84.97           H  
ATOM   1520  CA  THR A 102      32.786   3.525 -40.759  1.00 84.97           C  
ATOM   1521  HA  THR A 102      33.589   3.801 -41.443  1.00 84.97           H  
ATOM   1522  C   THR A 102      31.560   4.337 -41.170  1.00 84.97           C  
ATOM   1523  CB  THR A 102      32.467   2.037 -40.974  1.00 84.97           C  
ATOM   1524  HB  THR A 102      32.186   1.887 -42.016  1.00 84.97           H  
ATOM   1525  O   THR A 102      31.291   4.462 -42.362  1.00 84.97           O  
ATOM   1526  CG2 THR A 102      33.665   1.136 -40.674  1.00 84.97           C  
ATOM   1527 HG21 THR A 102      33.958   1.223 -39.628  1.00 84.97           H  
ATOM   1528 HG22 THR A 102      33.396   0.099 -40.880  1.00 84.97           H  
ATOM   1529 HG23 THR A 102      34.504   1.419 -41.308  1.00 84.97           H  
ATOM   1530  OG1 THR A 102      31.394   1.617 -40.160  1.00 84.97           O  
ATOM   1531  HG1 THR A 102      30.585   1.998 -40.507  1.00 84.97           H  
ATOM   1532  N   ASN A 103      30.802   4.873 -40.209  1.00 81.19           N  
ATOM   1533  H   ASN A 103      31.086   4.756 -39.247  1.00 81.19           H  
ATOM   1534  CA  ASN A 103      29.640   5.702 -40.502  1.00 81.19           C  
ATOM   1535  HA  ASN A 103      29.034   5.205 -41.260  1.00 81.19           H  
ATOM   1536  C   ASN A 103      30.061   7.063 -41.048  1.00 81.19           C  
ATOM   1537  CB  ASN A 103      28.785   5.886 -39.251  1.00 81.19           C  
ATOM   1538  HB2 ASN A 103      27.969   6.576 -39.466  1.00 81.19           H  
ATOM   1539  HB3 ASN A 103      29.395   6.322 -38.460  1.00 81.19           H  
ATOM   1540  O   ASN A 103      30.913   7.764 -40.482  1.00 81.19           O  
ATOM   1541  CG  ASN A 103      28.165   4.596 -38.775  1.00 81.19           C  
ATOM   1542  ND2 ASN A 103      28.325   4.337 -37.508  1.00 81.19           N  
ATOM   1543 HD21 ASN A 103      27.887   3.524 -37.098  1.00 81.19           H  
ATOM   1544 HD22 ASN A 103      28.977   4.881 -36.962  1.00 81.19           H  
ATOM   1545  OD1 ASN A 103      27.546   3.844 -39.506  1.00 81.19           O  
ATOM   1546  N   VAL A 104      29.389   7.485 -42.111  1.00 84.67           N  
ATOM   1547  H   VAL A 104      28.654   6.905 -42.490  1.00 84.67           H  
ATOM   1548  CA  VAL A 104      29.581   8.806 -42.696  1.00 84.67           C  
ATOM   1549  HA  VAL A 104      30.635   9.061 -42.584  1.00 84.67           H  
ATOM   1550  C   VAL A 104      28.759   9.829 -41.903  1.00 84.67           C  
ATOM   1551  CB  VAL A 104      29.275   8.792 -44.211  1.00 84.67           C  
ATOM   1552  HB  VAL A 104      28.197   8.833 -44.365  1.00 84.67           H  
ATOM   1553  O   VAL A 104      27.892   9.502 -41.092  1.00 84.67           O  
ATOM   1554  CG1 VAL A 104      29.926   9.995 -44.921  1.00 84.67           C  
ATOM   1555 HG11 VAL A 104      29.430  10.926 -44.649  1.00 84.67           H  
ATOM   1556 HG12 VAL A 104      29.815   9.881 -45.999  1.00 84.67           H  
ATOM   1557 HG13 VAL A 104      30.989  10.041 -44.687  1.00 84.67           H  
ATOM   1558  CG2 VAL A 104      29.825   7.537 -44.909  1.00 84.67           C  
ATOM   1559 HG21 VAL A 104      29.648   7.593 -45.983  1.00 84.67           H  
ATOM   1560 HG22 VAL A 104      29.307   6.649 -44.549  1.00 84.67           H  
ATOM   1561 HG23 VAL A 104      30.892   7.429 -44.718  1.00 84.67           H  
ATOM   1562  N   LYS A 105      29.037  11.118 -42.121  1.00 84.25           N  
ATOM   1563  H   LYS A 105      29.768  11.315 -42.790  1.00 84.25           H  
ATOM   1564  CA  LYS A 105      28.326  12.241 -41.493  1.00 84.25           C  
ATOM   1565  HA  LYS A 105      28.554  12.249 -40.427  1.00 84.25           H  
ATOM   1566  C   LYS A 105      26.796  12.105 -41.577  1.00 84.25           C  
ATOM   1567  CB  LYS A 105      28.841  13.543 -42.140  1.00 84.25           C  
ATOM   1568  HB2 LYS A 105      29.898  13.652 -41.899  1.00 84.25           H  
ATOM   1569  HB3 LYS A 105      28.733  13.491 -43.224  1.00 84.25           H  
ATOM   1570  O   LYS A 105      26.120  12.279 -40.569  1.00 84.25           O  
ATOM   1571  CG  LYS A 105      28.077  14.763 -41.629  1.00 84.25           C  
ATOM   1572  HG2 LYS A 105      27.097  14.805 -42.104  1.00 84.25           H  
ATOM   1573  HG3 LYS A 105      27.929  14.605 -40.560  1.00 84.25           H  
ATOM   1574  CD  LYS A 105      28.793  16.103 -41.832  1.00 84.25           C  
ATOM   1575  HD2 LYS A 105      29.802  16.051 -41.422  1.00 84.25           H  
ATOM   1576  HD3 LYS A 105      28.839  16.320 -42.899  1.00 84.25           H  
ATOM   1577  CE  LYS A 105      27.989  17.186 -41.100  1.00 84.25           C  
ATOM   1578  HE2 LYS A 105      26.940  17.092 -41.380  1.00 84.25           H  
ATOM   1579  HE3 LYS A 105      28.044  16.996 -40.028  1.00 84.25           H  
ATOM   1580  NZ  LYS A 105      28.478  18.556 -41.378  1.00 84.25           N  
ATOM   1581  HZ1 LYS A 105      29.442  18.657 -41.092  1.00 84.25           H  
ATOM   1582  HZ2 LYS A 105      28.385  18.767 -42.361  1.00 84.25           H  
ATOM   1583  HZ3 LYS A 105      27.915  19.212 -40.857  1.00 84.25           H  
ATOM   1584  N   VAL A 106      26.287  11.754 -42.757  1.00 87.00           N  
ATOM   1585  H   VAL A 106      26.928  11.560 -43.513  1.00 87.00           H  
ATOM   1586  CA  VAL A 106      24.847  11.613 -43.024  1.00 87.00           C  
ATOM   1587  HA  VAL A 106      24.342  12.529 -42.719  1.00 87.00           H  
ATOM   1588  C   VAL A 106      24.228  10.475 -42.207  1.00 87.00           C  
ATOM   1589  CB  VAL A 106      24.610  11.402 -44.533  1.00 87.00           C  
ATOM   1590  HB  VAL A 106      25.138  10.504 -44.855  1.00 87.00           H  
ATOM   1591  O   VAL A 106      23.120  10.628 -41.699  1.00 87.00           O  
ATOM   1592  CG1 VAL A 106      23.124  11.243 -44.873  1.00 87.00           C  
ATOM   1593 HG11 VAL A 106      22.738  10.327 -44.425  1.00 87.00           H  
ATOM   1594 HG12 VAL A 106      22.558  12.095 -44.498  1.00 87.00           H  
ATOM   1595 HG13 VAL A 106      22.996  11.164 -45.953  1.00 87.00           H  
ATOM   1596  CG2 VAL A 106      25.149  12.594 -45.342  1.00 87.00           C  
ATOM   1597 HG21 VAL A 106      24.941  12.441 -46.401  1.00 87.00           H  
ATOM   1598 HG22 VAL A 106      24.665  13.514 -45.014  1.00 87.00           H  
ATOM   1599 HG23 VAL A 106      26.228  12.687 -45.221  1.00 87.00           H  
ATOM   1600  N   ASP A 107      24.950   9.369 -42.017  1.00 88.50           N  
ATOM   1601  H   ASP A 107      25.849   9.272 -42.465  1.00 88.50           H  
ATOM   1602  CA  ASP A 107      24.458   8.216 -41.257  1.00 88.50           C  
ATOM   1603  HA  ASP A 107      23.484   7.921 -41.649  1.00 88.50           H  
ATOM   1604  C   ASP A 107      24.291   8.572 -39.778  1.00 88.50           C  
ATOM   1605  CB  ASP A 107      25.411   7.022 -41.412  1.00 88.50           C  
ATOM   1606  HB2 ASP A 107      26.350   7.254 -40.909  1.00 88.50           H  
ATOM   1607  HB3 ASP A 107      24.972   6.151 -40.926  1.00 88.50           H  
ATOM   1608  O   ASP A 107      23.239   8.320 -39.191  1.00 88.50           O  
ATOM   1609  CG  ASP A 107      25.699   6.685 -42.873  1.00 88.50           C  
ATOM   1610  OD1 ASP A 107      24.750   6.755 -43.684  1.00 88.50           O  
ATOM   1611  OD2 ASP A 107      26.897   6.470 -43.171  1.00 88.50           O  
ATOM   1612  N   ARG A 108      25.286   9.255 -39.193  1.00 88.12           N  
ATOM   1613  H   ARG A 108      26.110   9.441 -39.748  1.00 88.12           H  
ATOM   1614  CA  ARG A 108      25.204   9.745 -37.807  1.00 88.12           C  
ATOM   1615  HA  ARG A 108      24.953   8.910 -37.153  1.00 88.12           H  
ATOM   1616  C   ARG A 108      24.077  10.754 -37.615  1.00 88.12           C  
ATOM   1617  CB  ARG A 108      26.543  10.342 -37.353  1.00 88.12           C  
ATOM   1618  HB2 ARG A 108      26.382  10.841 -36.398  1.00 88.12           H  
ATOM   1619  HB3 ARG A 108      26.892  11.081 -38.075  1.00 88.12           H  
ATOM   1620  O   ARG A 108      23.384  10.707 -36.603  1.00 88.12           O  
ATOM   1621  CG  ARG A 108      27.606   9.252 -37.154  1.00 88.12           C  
ATOM   1622  HG2 ARG A 108      27.169   8.436 -36.578  1.00 88.12           H  
ATOM   1623  HG3 ARG A 108      27.916   8.847 -38.118  1.00 88.12           H  
ATOM   1624  CD  ARG A 108      28.823   9.785 -36.383  1.00 88.12           C  
ATOM   1625  HD2 ARG A 108      29.311   8.945 -35.889  1.00 88.12           H  
ATOM   1626  HD3 ARG A 108      28.488  10.456 -35.592  1.00 88.12           H  
ATOM   1627  NE  ARG A 108      29.773  10.479 -37.278  1.00 88.12           N  
ATOM   1628  HE  ARG A 108      29.585  11.453 -37.467  1.00 88.12           H  
ATOM   1629  NH1 ARG A 108      31.093   8.649 -37.743  1.00 88.12           N  
ATOM   1630 HH11 ARG A 108      31.626   8.146 -38.438  1.00 88.12           H  
ATOM   1631 HH12 ARG A 108      30.667   8.117 -36.997  1.00 88.12           H  
ATOM   1632  NH2 ARG A 108      31.418  10.524 -38.867  1.00 88.12           N  
ATOM   1633 HH21 ARG A 108      31.192  11.475 -39.119  1.00 88.12           H  
ATOM   1634 HH22 ARG A 108      32.075   9.967 -39.394  1.00 88.12           H  
ATOM   1635  CZ  ARG A 108      30.752   9.888 -37.945  1.00 88.12           C  
ATOM   1636  N   ASP A 109      23.855  11.634 -38.589  1.00 89.19           N  
ATOM   1637  H   ASP A 109      24.476  11.642 -39.386  1.00 89.19           H  
ATOM   1638  CA  ASP A 109      22.747  12.591 -38.540  1.00 89.19           C  
ATOM   1639  HA  ASP A 109      22.771  13.100 -37.577  1.00 89.19           H  
ATOM   1640  C   ASP A 109      21.376  11.887 -38.633  1.00 89.19           C  
ATOM   1641  CB  ASP A 109      22.921  13.657 -39.638  1.00 89.19           C  
ATOM   1642  HB2 ASP A 109      22.018  14.268 -39.667  1.00 89.19           H  
ATOM   1643  HB3 ASP A 109      23.014  13.161 -40.605  1.00 89.19           H  
ATOM   1644  O   ASP A 109      20.410  12.350 -38.027  1.00 89.19           O  
ATOM   1645  CG  ASP A 109      24.120  14.604 -39.433  1.00 89.19           C  
ATOM   1646  OD1 ASP A 109      24.606  14.769 -38.285  1.00 89.19           O  
ATOM   1647  OD2 ASP A 109      24.564  15.226 -40.427  1.00 89.19           O  
ATOM   1648  N   ASN A 110      21.272  10.749 -39.329  1.00 90.61           N  
ATOM   1649  H   ASN A 110      22.084  10.415 -39.829  1.00 90.61           H  
ATOM   1650  CA  ASN A 110      20.049   9.940 -39.357  1.00 90.61           C  
ATOM   1651  HA  ASN A 110      19.193  10.609 -39.453  1.00 90.61           H  
ATOM   1652  C   ASN A 110      19.821   9.170 -38.047  1.00 90.61           C  
ATOM   1653  CB  ASN A 110      20.069   9.015 -40.582  1.00 90.61           C  
ATOM   1654  HB2 ASN A 110      21.013   8.471 -40.612  1.00 90.61           H  
ATOM   1655  HB3 ASN A 110      19.265   8.284 -40.493  1.00 90.61           H  
ATOM   1656  O   ASN A 110      18.704   9.190 -37.534  1.00 90.61           O  
ATOM   1657  CG  ASN A 110      19.862   9.757 -41.891  1.00 90.61           C  
ATOM   1658  ND2 ASN A 110      20.410   9.232 -42.963  1.00 90.61           N  
ATOM   1659 HD21 ASN A 110      20.304   9.723 -43.839  1.00 90.61           H  
ATOM   1660 HD22 ASN A 110      21.011   8.425 -42.873  1.00 90.61           H  
ATOM   1661  OD1 ASN A 110      19.181  10.783 -41.978  1.00 90.61           O  
ATOM   1662  N   LEU A 111      20.865   8.579 -37.456  1.00 91.60           N  
ATOM   1663  H   LEU A 111      21.749   8.565 -37.943  1.00 91.60           H  
ATOM   1664  CA  LEU A 111      20.778   7.948 -36.129  1.00 91.60           C  
ATOM   1665  HA  LEU A 111      19.993   7.192 -36.141  1.00 91.60           H  
ATOM   1666  C   LEU A 111      20.391   8.966 -35.046  1.00 91.60           C  
ATOM   1667  CB  LEU A 111      22.124   7.288 -35.774  1.00 91.60           C  
ATOM   1668  HB2 LEU A 111      22.068   6.924 -34.748  1.00 91.60           H  
ATOM   1669  HB3 LEU A 111      22.903   8.049 -35.815  1.00 91.60           H  
ATOM   1670  O   LEU A 111      19.600   8.665 -34.154  1.00 91.60           O  
ATOM   1671  CG  LEU A 111      22.533   6.107 -36.673  1.00 91.60           C  
ATOM   1672  HG  LEU A 111      22.512   6.411 -37.719  1.00 91.60           H  
ATOM   1673  CD1 LEU A 111      23.957   5.669 -36.324  1.00 91.60           C  
ATOM   1674 HD11 LEU A 111      23.993   5.305 -35.298  1.00 91.60           H  
ATOM   1675 HD12 LEU A 111      24.268   4.873 -37.001  1.00 91.60           H  
ATOM   1676 HD13 LEU A 111      24.641   6.510 -36.441  1.00 91.60           H  
ATOM   1677  CD2 LEU A 111      21.615   4.898 -36.508  1.00 91.60           C  
ATOM   1678 HD21 LEU A 111      21.669   4.520 -35.487  1.00 91.60           H  
ATOM   1679 HD22 LEU A 111      20.583   5.160 -36.740  1.00 91.60           H  
ATOM   1680 HD23 LEU A 111      21.925   4.107 -37.191  1.00 91.60           H  
ATOM   1681  N   GLN A 112      20.896  10.200 -35.145  1.00 90.67           N  
ATOM   1682  H   GLN A 112      21.597  10.379 -35.850  1.00 90.67           H  
ATOM   1683  CA  GLN A 112      20.537  11.273 -34.219  1.00 90.67           C  
ATOM   1684  HA  GLN A 112      20.738  10.916 -33.209  1.00 90.67           H  
ATOM   1685  C   GLN A 112      19.049  11.636 -34.282  1.00 90.67           C  
ATOM   1686  CB  GLN A 112      21.416  12.506 -34.488  1.00 90.67           C  
ATOM   1687  HB2 GLN A 112      22.461  12.226 -34.356  1.00 90.67           H  
ATOM   1688  HB3 GLN A 112      21.280  12.828 -35.521  1.00 90.67           H  
ATOM   1689  O   GLN A 112      18.481  11.995 -33.251  1.00 90.67           O  
ATOM   1690  CG  GLN A 112      21.094  13.694 -33.561  1.00 90.67           C  
ATOM   1691  HG2 GLN A 112      21.802  14.498 -33.763  1.00 90.67           H  
ATOM   1692  HG3 GLN A 112      20.097  14.075 -33.783  1.00 90.67           H  
ATOM   1693  CD  GLN A 112      21.187  13.342 -32.079  1.00 90.67           C  
ATOM   1694  NE2 GLN A 112      20.381  13.917 -31.215  1.00 90.67           N  
ATOM   1695 HE21 GLN A 112      20.423  13.590 -30.260  1.00 90.67           H  
ATOM   1696 HE22 GLN A 112      19.571  14.424 -31.542  1.00 90.67           H  
ATOM   1697  OE1 GLN A 112      22.013  12.556 -31.660  1.00 90.67           O  
ATOM   1698  N   LYS A 113      18.403  11.549 -35.453  1.00 93.20           N  
ATOM   1699  H   LYS A 113      18.913  11.224 -36.262  1.00 93.20           H  
ATOM   1700  CA  LYS A 113      16.952  11.774 -35.561  1.00 93.20           C  
ATOM   1701  HA  LYS A 113      16.694  12.729 -35.102  1.00 93.20           H  
ATOM   1702  C   LYS A 113      16.176  10.715 -34.785  1.00 93.20           C  
ATOM   1703  CB  LYS A 113      16.491  11.781 -37.021  1.00 93.20           C  
ATOM   1704  HB2 LYS A 113      16.812  10.854 -37.495  1.00 93.20           H  
ATOM   1705  HB3 LYS A 113      15.402  11.804 -37.045  1.00 93.20           H  
ATOM   1706  O   LYS A 113      15.263  11.067 -34.051  1.00 93.20           O  
ATOM   1707  CG  LYS A 113      17.012  12.987 -37.812  1.00 93.20           C  
ATOM   1708  HG2 LYS A 113      18.083  13.107 -37.647  1.00 93.20           H  
ATOM   1709  HG3 LYS A 113      16.503  13.893 -37.483  1.00 93.20           H  
ATOM   1710  CD  LYS A 113      16.750  12.750 -39.302  1.00 93.20           C  
ATOM   1711  HD2 LYS A 113      15.677  12.750 -39.489  1.00 93.20           H  
ATOM   1712  HD3 LYS A 113      17.152  11.772 -39.568  1.00 93.20           H  
ATOM   1713  CE  LYS A 113      17.438  13.811 -40.157  1.00 93.20           C  
ATOM   1714  HE2 LYS A 113      16.892  14.751 -40.068  1.00 93.20           H  
ATOM   1715  HE3 LYS A 113      18.445  13.958 -39.768  1.00 93.20           H  
ATOM   1716  NZ  LYS A 113      17.510  13.356 -41.566  1.00 93.20           N  
ATOM   1717  HZ1 LYS A 113      16.589  13.153 -41.928  1.00 93.20           H  
ATOM   1718  HZ2 LYS A 113      18.051  12.504 -41.621  1.00 93.20           H  
ATOM   1719  HZ3 LYS A 113      17.969  14.041 -42.149  1.00 93.20           H  
ATOM   1720  N   GLU A 114      16.573   9.447 -34.888  1.00 95.18           N  
ATOM   1721  H   GLU A 114      17.342   9.218 -35.502  1.00 95.18           H  
ATOM   1722  CA  GLU A 114      15.950   8.371 -34.108  1.00 95.18           C  
ATOM   1723  HA  GLU A 114      14.876   8.385 -34.290  1.00 95.18           H  
ATOM   1724  C   GLU A 114      16.151   8.596 -32.603  1.00 95.18           C  
ATOM   1725  CB  GLU A 114      16.496   7.010 -34.572  1.00 95.18           C  
ATOM   1726  HB2 GLU A 114      16.431   6.970 -35.660  1.00 95.18           H  
ATOM   1727  HB3 GLU A 114      17.543   6.917 -34.285  1.00 95.18           H  
ATOM   1728  O   GLU A 114      15.191   8.553 -31.841  1.00 95.18           O  
ATOM   1729  CG  GLU A 114      15.694   5.832 -33.989  1.00 95.18           C  
ATOM   1730  HG2 GLU A 114      15.747   5.873 -32.901  1.00 95.18           H  
ATOM   1731  HG3 GLU A 114      14.649   5.947 -34.277  1.00 95.18           H  
ATOM   1732  CD  GLU A 114      16.191   4.452 -34.465  1.00 95.18           C  
ATOM   1733  OE1 GLU A 114      15.855   3.432 -33.811  1.00 95.18           O  
ATOM   1734  OE2 GLU A 114      16.928   4.379 -35.471  1.00 95.18           O  
ATOM   1735  N   VAL A 115      17.367   8.950 -32.171  1.00 94.43           N  
ATOM   1736  H   VAL A 115      18.128   8.950 -32.835  1.00 94.43           H  
ATOM   1737  CA  VAL A 115      17.632   9.306 -30.766  1.00 94.43           C  
ATOM   1738  HA  VAL A 115      17.340   8.461 -30.142  1.00 94.43           H  
ATOM   1739  C   VAL A 115      16.780  10.489 -30.295  1.00 94.43           C  
ATOM   1740  CB  VAL A 115      19.134   9.570 -30.543  1.00 94.43           C  
ATOM   1741  HB  VAL A 115      19.512  10.238 -31.316  1.00 94.43           H  
ATOM   1742  O   VAL A 115      16.295  10.463 -29.166  1.00 94.43           O  
ATOM   1743  CG1 VAL A 115      19.442  10.194 -29.177  1.00 94.43           C  
ATOM   1744 HG11 VAL A 115      18.976   9.590 -28.398  1.00 94.43           H  
ATOM   1745 HG12 VAL A 115      20.519  10.241 -29.017  1.00 94.43           H  
ATOM   1746 HG13 VAL A 115      19.048  11.209 -29.129  1.00 94.43           H  
ATOM   1747  CG2 VAL A 115      19.893   8.241 -30.610  1.00 94.43           C  
ATOM   1748 HG21 VAL A 115      19.823   7.823 -31.614  1.00 94.43           H  
ATOM   1749 HG22 VAL A 115      19.471   7.530 -29.899  1.00 94.43           H  
ATOM   1750 HG23 VAL A 115      20.942   8.397 -30.361  1.00 94.43           H  
ATOM   1751  N   ALA A 116      16.564  11.502 -31.137  1.00 94.51           N  
ATOM   1752  H   ALA A 116      16.983  11.471 -32.056  1.00 94.51           H  
ATOM   1753  CA  ALA A 116      15.719  12.645 -30.798  1.00 94.51           C  
ATOM   1754  HA  ALA A 116      16.071  13.066 -29.856  1.00 94.51           H  
ATOM   1755  C   ALA A 116      14.249  12.241 -30.588  1.00 94.51           C  
ATOM   1756  CB  ALA A 116      15.869  13.719 -31.882  1.00 94.51           C  
ATOM   1757  HB1 ALA A 116      15.295  14.600 -31.595  1.00 94.51           H  
ATOM   1758  HB2 ALA A 116      15.488  13.347 -32.833  1.00 94.51           H  
ATOM   1759  HB3 ALA A 116      16.918  13.992 -31.989  1.00 94.51           H  
ATOM   1760  O   ALA A 116      13.625  12.689 -29.626  1.00 94.51           O  
ATOM   1761  N   GLU A 117      13.710  11.348 -31.422  1.00 96.80           N  
ATOM   1762  H   GLU A 117      14.247  11.024 -32.213  1.00 96.80           H  
ATOM   1763  CA  GLU A 117      12.354  10.820 -31.227  1.00 96.80           C  
ATOM   1764  HA  GLU A 117      11.668  11.654 -31.086  1.00 96.80           H  
ATOM   1765  C   GLU A 117      12.245   9.973 -29.953  1.00 96.80           C  
ATOM   1766  CB  GLU A 117      11.899  10.014 -32.455  1.00 96.80           C  
ATOM   1767  HB2 GLU A 117      12.623   9.226 -32.663  1.00 96.80           H  
ATOM   1768  HB3 GLU A 117      10.948   9.535 -32.222  1.00 96.80           H  
ATOM   1769  O   GLU A 117      11.295  10.121 -29.188  1.00 96.80           O  
ATOM   1770  CG  GLU A 117      11.711  10.865 -33.723  1.00 96.80           C  
ATOM   1771  HG2 GLU A 117      11.299  10.229 -34.507  1.00 96.80           H  
ATOM   1772  HG3 GLU A 117      12.687  11.208 -34.065  1.00 96.80           H  
ATOM   1773  CD  GLU A 117      10.789  12.081 -33.523  1.00 96.80           C  
ATOM   1774  OE1 GLU A 117      11.044  13.117 -34.178  1.00 96.80           O  
ATOM   1775  OE2 GLU A 117       9.859  12.006 -32.688  1.00 96.80           O  
ATOM   1776  N   LEU A 118      13.256   9.157 -29.648  1.00 96.82           N  
ATOM   1777  H   LEU A 118      14.002   9.053 -30.321  1.00 96.82           H  
ATOM   1778  CA  LEU A 118      13.307   8.395 -28.396  1.00 96.82           C  
ATOM   1779  HA  LEU A 118      12.385   7.822 -28.296  1.00 96.82           H  
ATOM   1780  C   LEU A 118      13.380   9.312 -27.163  1.00 96.82           C  
ATOM   1781  CB  LEU A 118      14.502   7.432 -28.451  1.00 96.82           C  
ATOM   1782  HB2 LEU A 118      15.399   8.017 -28.656  1.00 96.82           H  
ATOM   1783  HB3 LEU A 118      14.640   6.977 -27.470  1.00 96.82           H  
ATOM   1784  O   LEU A 118      12.724   9.054 -26.155  1.00 96.82           O  
ATOM   1785  CG  LEU A 118      14.386   6.323 -29.515  1.00 96.82           C  
ATOM   1786  HG  LEU A 118      14.248   6.779 -30.495  1.00 96.82           H  
ATOM   1787  CD1 LEU A 118      15.689   5.529 -29.544  1.00 96.82           C  
ATOM   1788 HD11 LEU A 118      15.655   4.847 -30.394  1.00 96.82           H  
ATOM   1789 HD12 LEU A 118      15.814   4.969 -28.617  1.00 96.82           H  
ATOM   1790 HD13 LEU A 118      16.527   6.211 -29.686  1.00 96.82           H  
ATOM   1791  CD2 LEU A 118      13.231   5.337 -29.326  1.00 96.82           C  
ATOM   1792 HD21 LEU A 118      13.175   4.690 -30.202  1.00 96.82           H  
ATOM   1793 HD22 LEU A 118      13.383   4.708 -28.448  1.00 96.82           H  
ATOM   1794 HD23 LEU A 118      12.283   5.869 -29.243  1.00 96.82           H  
ATOM   1795  N   GLN A 119      14.125  10.420 -27.236  1.00 95.27           N  
ATOM   1796  H   GLN A 119      14.659  10.575 -28.079  1.00 95.27           H  
ATOM   1797  CA  GLN A 119      14.150  11.441 -26.183  1.00 95.27           C  
ATOM   1798  HA  GLN A 119      14.412  10.968 -25.236  1.00 95.27           H  
ATOM   1799  C   GLN A 119      12.777  12.108 -25.999  1.00 95.27           C  
ATOM   1800  CB  GLN A 119      15.201  12.511 -26.525  1.00 95.27           C  
ATOM   1801  HB2 GLN A 119      15.033  13.389 -25.901  1.00 95.27           H  
ATOM   1802  HB3 GLN A 119      15.063  12.813 -27.563  1.00 95.27           H  
ATOM   1803  O   GLN A 119      12.345  12.324 -24.862  1.00 95.27           O  
ATOM   1804  CG  GLN A 119      16.652  12.051 -26.315  1.00 95.27           C  
ATOM   1805  HG2 GLN A 119      16.797  11.060 -26.745  1.00 95.27           H  
ATOM   1806  HG3 GLN A 119      16.845  11.977 -25.244  1.00 95.27           H  
ATOM   1807  CD  GLN A 119      17.674  12.998 -26.948  1.00 95.27           C  
ATOM   1808  NE2 GLN A 119      18.904  12.999 -26.486  1.00 95.27           N  
ATOM   1809 HE21 GLN A 119      19.561  13.585 -26.980  1.00 95.27           H  
ATOM   1810 HE22 GLN A 119      19.141  12.514 -25.633  1.00 95.27           H  
ATOM   1811  OE1 GLN A 119      17.413  13.764 -27.858  1.00 95.27           O  
ATOM   1812  N   ASN A 120      12.083  12.421 -27.097  1.00 95.72           N  
ATOM   1813  H   ASN A 120      12.500  12.251 -28.000  1.00 95.72           H  
ATOM   1814  CA  ASN A 120      10.720  12.954 -27.051  1.00 95.72           C  
ATOM   1815  HA  ASN A 120      10.708  13.854 -26.435  1.00 95.72           H  
ATOM   1816  C   ASN A 120       9.760  11.953 -26.404  1.00 95.72           C  
ATOM   1817  CB  ASN A 120      10.252  13.320 -28.467  1.00 95.72           C  
ATOM   1818  HB2 ASN A 120       9.188  13.557 -28.447  1.00 95.72           H  
ATOM   1819  HB3 ASN A 120      10.383  12.469 -29.136  1.00 95.72           H  
ATOM   1820  O   ASN A 120       8.952  12.341 -25.560  1.00 95.72           O  
ATOM   1821  CG  ASN A 120      10.969  14.521 -29.050  1.00 95.72           C  
ATOM   1822  ND2 ASN A 120      10.983  14.632 -30.358  1.00 95.72           N  
ATOM   1823 HD21 ASN A 120      10.594  13.905 -30.942  1.00 95.72           H  
ATOM   1824 HD22 ASN A 120      11.521  15.386 -30.762  1.00 95.72           H  
ATOM   1825  OD1 ASN A 120      11.470  15.386 -28.341  1.00 95.72           O  
ATOM   1826  N   GLU A 121       9.897  10.671 -26.731  1.00 97.07           N  
ATOM   1827  H   GLU A 121      10.523  10.429 -27.486  1.00 97.07           H  
ATOM   1828  CA  GLU A 121       9.063   9.612 -26.176  1.00 97.07           C  
ATOM   1829  HA  GLU A 121       8.025   9.926 -26.290  1.00 97.07           H  
ATOM   1830  C   GLU A 121       9.300   9.409 -24.672  1.00 97.07           C  
ATOM   1831  CB  GLU A 121       9.276   8.332 -26.996  1.00 97.07           C  
ATOM   1832  HB2 GLU A 121      10.312   8.009 -26.892  1.00 97.07           H  
ATOM   1833  HB3 GLU A 121       9.096   8.548 -28.049  1.00 97.07           H  
ATOM   1834  O   GLU A 121       8.335   9.357 -23.910  1.00 97.07           O  
ATOM   1835  CG  GLU A 121       8.365   7.177 -26.570  1.00 97.07           C  
ATOM   1836  HG2 GLU A 121       8.605   6.914 -25.539  1.00 97.07           H  
ATOM   1837  HG3 GLU A 121       8.592   6.313 -27.195  1.00 97.07           H  
ATOM   1838  CD  GLU A 121       6.863   7.475 -26.655  1.00 97.07           C  
ATOM   1839  OE1 GLU A 121       6.089   6.702 -26.057  1.00 97.07           O  
ATOM   1840  OE2 GLU A 121       6.423   8.494 -27.234  1.00 97.07           O  
ATOM   1841  N   ILE A 122      10.554   9.424 -24.198  1.00 96.40           N  
ATOM   1842  H   ILE A 122      11.311   9.429 -24.865  1.00 96.40           H  
ATOM   1843  CA  ILE A 122      10.857   9.424 -22.751  1.00 96.40           C  
ATOM   1844  HA  ILE A 122      10.450   8.514 -22.310  1.00 96.40           H  
ATOM   1845  C   ILE A 122      10.166  10.606 -22.058  1.00 96.40           C  
ATOM   1846  CB  ILE A 122      12.386   9.454 -22.496  1.00 96.40           C  
ATOM   1847  HB  ILE A 122      12.823  10.237 -23.116  1.00 96.40           H  
ATOM   1848  O   ILE A 122       9.554  10.448 -21.000  1.00 96.40           O  
ATOM   1849  CG1 ILE A 122      13.020   8.104 -22.893  1.00 96.40           C  
ATOM   1850 HG12 ILE A 122      12.638   7.315 -22.245  1.00 96.40           H  
ATOM   1851 HG13 ILE A 122      12.719   7.863 -23.912  1.00 96.40           H  
ATOM   1852  CG2 ILE A 122      12.712   9.773 -21.019  1.00 96.40           C  
ATOM   1853 HG21 ILE A 122      12.346  10.761 -20.740  1.00 96.40           H  
ATOM   1854 HG22 ILE A 122      13.789   9.780 -20.846  1.00 96.40           H  
ATOM   1855 HG23 ILE A 122      12.253   9.031 -20.366  1.00 96.40           H  
ATOM   1856  CD1 ILE A 122      14.555   8.094 -22.841  1.00 96.40           C  
ATOM   1857 HD11 ILE A 122      14.912   8.212 -21.818  1.00 96.40           H  
ATOM   1858 HD12 ILE A 122      14.927   7.135 -23.201  1.00 96.40           H  
ATOM   1859 HD13 ILE A 122      14.954   8.892 -23.467  1.00 96.40           H  
ATOM   1860  N   ASN A 123      10.232  11.804 -22.646  1.00 95.70           N  
ATOM   1861  H   ASN A 123      10.722  11.878 -23.525  1.00 95.70           H  
ATOM   1862  CA  ASN A 123       9.573  12.985 -22.086  1.00 95.70           C  
ATOM   1863  HA  ASN A 123       9.858  13.083 -21.038  1.00 95.70           H  
ATOM   1864  C   ASN A 123       8.045  12.870 -22.096  1.00 95.70           C  
ATOM   1865  CB  ASN A 123      10.039  14.227 -22.856  1.00 95.70           C  
ATOM   1866  HB2 ASN A 123      10.052  14.019 -23.926  1.00 95.70           H  
ATOM   1867  HB3 ASN A 123       9.342  15.047 -22.681  1.00 95.70           H  
ATOM   1868  O   ASN A 123       7.384  13.306 -21.146  1.00 95.70           O  
ATOM   1869  CG  ASN A 123      11.404  14.705 -22.414  1.00 95.70           C  
ATOM   1870  ND2 ASN A 123      12.106  15.409 -23.266  1.00 95.70           N  
ATOM   1871 HD21 ASN A 123      12.979  15.777 -22.914  1.00 95.70           H  
ATOM   1872 HD22 ASN A 123      11.800  15.503 -24.224  1.00 95.70           H  
ATOM   1873  OD1 ASN A 123      11.836  14.510 -21.285  1.00 95.70           O  
ATOM   1874  N   ARG A 124       7.470  12.264 -23.137  1.00 96.47           N  
ATOM   1875  H   ARG A 124       8.061  11.959 -23.896  1.00 96.47           H  
ATOM   1876  CA  ARG A 124       6.036  11.987 -23.224  1.00 96.47           C  
ATOM   1877  HA  ARG A 124       5.484  12.914 -23.069  1.00 96.47           H  
ATOM   1878  C   ARG A 124       5.606  11.015 -22.128  1.00 96.47           C  
ATOM   1879  CB  ARG A 124       5.711  11.453 -24.625  1.00 96.47           C  
ATOM   1880  HB2 ARG A 124       6.150  12.103 -25.382  1.00 96.47           H  
ATOM   1881  HB3 ARG A 124       6.132  10.455 -24.743  1.00 96.47           H  
ATOM   1882  O   ARG A 124       4.684  11.332 -21.383  1.00 96.47           O  
ATOM   1883  CG  ARG A 124       4.195  11.407 -24.836  1.00 96.47           C  
ATOM   1884  HG2 ARG A 124       3.728  10.933 -23.972  1.00 96.47           H  
ATOM   1885  HG3 ARG A 124       3.819  12.426 -24.923  1.00 96.47           H  
ATOM   1886  CD  ARG A 124       3.809  10.620 -26.090  1.00 96.47           C  
ATOM   1887  HD2 ARG A 124       2.756  10.794 -26.311  1.00 96.47           H  
ATOM   1888  HD3 ARG A 124       4.396  10.979 -26.935  1.00 96.47           H  
ATOM   1889  NE  ARG A 124       4.042   9.176 -25.924  1.00 96.47           N  
ATOM   1890  HE  ARG A 124       4.860   8.795 -26.378  1.00 96.47           H  
ATOM   1891  NH1 ARG A 124       2.207   8.642 -24.628  1.00 96.47           N  
ATOM   1892 HH11 ARG A 124       1.678   7.933 -24.140  1.00 96.47           H  
ATOM   1893 HH12 ARG A 124       1.961   9.616 -24.528  1.00 96.47           H  
ATOM   1894  NH2 ARG A 124       3.603   7.053 -25.239  1.00 96.47           N  
ATOM   1895 HH21 ARG A 124       4.494   6.799 -25.639  1.00 96.47           H  
ATOM   1896 HH22 ARG A 124       3.084   6.356 -24.724  1.00 96.47           H  
ATOM   1897  CZ  ARG A 124       3.289   8.308 -25.274  1.00 96.47           C  
ATOM   1898  N   ILE A 125       6.308   9.894 -21.958  1.00 96.46           N  
ATOM   1899  H   ILE A 125       7.046   9.694 -22.618  1.00 96.46           H  
ATOM   1900  CA  ILE A 125       6.048   8.922 -20.884  1.00 96.46           C  
ATOM   1901  HA  ILE A 125       5.024   8.560 -20.979  1.00 96.46           H  
ATOM   1902  C   ILE A 125       6.163   9.604 -19.517  1.00 96.46           C  
ATOM   1903  CB  ILE A 125       6.999   7.708 -21.009  1.00 96.46           C  
ATOM   1904  HB  ILE A 125       8.024   8.071 -21.076  1.00 96.46           H  
ATOM   1905  O   ILE A 125       5.254   9.491 -18.692  1.00 96.46           O  
ATOM   1906  CG1 ILE A 125       6.669   6.900 -22.285  1.00 96.46           C  
ATOM   1907 HG12 ILE A 125       5.711   6.395 -22.163  1.00 96.46           H  
ATOM   1908 HG13 ILE A 125       6.578   7.571 -23.139  1.00 96.46           H  
ATOM   1909  CG2 ILE A 125       6.885   6.797 -19.771  1.00 96.46           C  
ATOM   1910 HG21 ILE A 125       7.527   5.924 -19.881  1.00 96.46           H  
ATOM   1911 HG22 ILE A 125       7.215   7.316 -18.871  1.00 96.46           H  
ATOM   1912 HG23 ILE A 125       5.855   6.461 -19.649  1.00 96.46           H  
ATOM   1913  CD1 ILE A 125       7.738   5.861 -22.641  1.00 96.46           C  
ATOM   1914 HD11 ILE A 125       8.709   6.350 -22.721  1.00 96.46           H  
ATOM   1915 HD12 ILE A 125       7.490   5.407 -23.601  1.00 96.46           H  
ATOM   1916 HD13 ILE A 125       7.785   5.073 -21.890  1.00 96.46           H  
ATOM   1917  N   ALA A 126       7.223  10.381 -19.287  1.00 94.84           N  
ATOM   1918  H   ALA A 126       7.961  10.407 -19.976  1.00 94.84           H  
ATOM   1919  CA  ALA A 126       7.432  11.066 -18.015  1.00 94.84           C  
ATOM   1920  HA  ALA A 126       7.435  10.307 -17.233  1.00 94.84           H  
ATOM   1921  C   ALA A 126       6.324  12.086 -17.683  1.00 94.84           C  
ATOM   1922  CB  ALA A 126       8.815  11.724 -18.034  1.00 94.84           C  
ATOM   1923  HB1 ALA A 126       9.011  12.188 -17.068  1.00 94.84           H  
ATOM   1924  HB2 ALA A 126       8.859  12.480 -18.818  1.00 94.84           H  
ATOM   1925  HB3 ALA A 126       9.575  10.966 -18.224  1.00 94.84           H  
ATOM   1926  O   ALA A 126       5.966  12.250 -16.516  1.00 94.84           O  
ATOM   1927  N   SER A 127       5.779  12.771 -18.694  1.00 94.18           N  
ATOM   1928  H   SER A 127       6.116  12.580 -19.626  1.00 94.18           H  
ATOM   1929  CA  SER A 127       4.763  13.821 -18.521  1.00 94.18           C  
ATOM   1930  HA  SER A 127       4.898  14.272 -17.538  1.00 94.18           H  
ATOM   1931  C   SER A 127       3.316  13.323 -18.561  1.00 94.18           C  
ATOM   1932  CB  SER A 127       4.963  14.937 -19.551  1.00 94.18           C  
ATOM   1933  HB2 SER A 127       4.192  15.694 -19.410  1.00 94.18           H  
ATOM   1934  HB3 SER A 127       5.937  15.401 -19.394  1.00 94.18           H  
ATOM   1935  O   SER A 127       2.461  13.959 -17.950  1.00 94.18           O  
ATOM   1936  OG  SER A 127       4.897  14.446 -20.873  1.00 94.18           O  
ATOM   1937  HG  SER A 127       5.732  14.014 -21.065  1.00 94.18           H  
ATOM   1938  N   GLN A 128       3.032  12.213 -19.247  1.00 94.82           N  
ATOM   1939  H   GLN A 128       3.771  11.797 -19.796  1.00 94.82           H  
ATOM   1940  CA  GLN A 128       1.674  11.679 -19.426  1.00 94.82           C  
ATOM   1941  HA  GLN A 128       0.952  12.453 -19.166  1.00 94.82           H  
ATOM   1942  C   GLN A 128       1.351  10.487 -18.515  1.00 94.82           C  
ATOM   1943  CB  GLN A 128       1.444  11.312 -20.901  1.00 94.82           C  
ATOM   1944  HB2 GLN A 128       2.177  10.567 -21.212  1.00 94.82           H  
ATOM   1945  HB3 GLN A 128       0.452  10.870 -20.997  1.00 94.82           H  
ATOM   1946  O   GLN A 128       0.181  10.126 -18.389  1.00 94.82           O  
ATOM   1947  CG  GLN A 128       1.510  12.535 -21.830  1.00 94.82           C  
ATOM   1948  HG2 GLN A 128       0.827  13.297 -21.454  1.00 94.82           H  
ATOM   1949  HG3 GLN A 128       2.517  12.953 -21.829  1.00 94.82           H  
ATOM   1950  CD  GLN A 128       1.128  12.206 -23.270  1.00 94.82           C  
ATOM   1951  NE2 GLN A 128       0.641  13.164 -24.025  1.00 94.82           N  
ATOM   1952 HE21 GLN A 128       0.393  12.910 -24.971  1.00 94.82           H  
ATOM   1953 HE22 GLN A 128       0.537  14.100 -23.660  1.00 94.82           H  
ATOM   1954  OE1 GLN A 128       1.258  11.097 -23.764  1.00 94.82           O  
ATOM   1955  N   THR A 129       2.347   9.875 -17.863  1.00 96.08           N  
ATOM   1956  H   THR A 129       3.299  10.166 -18.037  1.00 96.08           H  
ATOM   1957  CA  THR A 129       2.099   8.790 -16.901  1.00 96.08           C  
ATOM   1958  HA  THR A 129       1.401   8.085 -17.351  1.00 96.08           H  
ATOM   1959  C   THR A 129       1.472   9.352 -15.631  1.00 96.08           C  
ATOM   1960  CB  THR A 129       3.362   7.996 -16.558  1.00 96.08           C  
ATOM   1961  HB  THR A 129       4.104   8.651 -16.100  1.00 96.08           H  
ATOM   1962  O   THR A 129       2.144   9.969 -14.795  1.00 96.08           O  
ATOM   1963  CG2 THR A 129       3.067   6.823 -15.620  1.00 96.08           C  
ATOM   1964 HG21 THR A 129       3.998   6.308 -15.387  1.00 96.08           H  
ATOM   1965 HG22 THR A 129       2.384   6.122 -16.100  1.00 96.08           H  
ATOM   1966 HG23 THR A 129       2.633   7.173 -14.683  1.00 96.08           H  
ATOM   1967  OG1 THR A 129       3.885   7.447 -17.737  1.00 96.08           O  
ATOM   1968  HG1 THR A 129       4.383   8.142 -18.173  1.00 96.08           H  
ATOM   1969  N   GLN A 130       0.174   9.102 -15.485  1.00 94.55           N  
ATOM   1970  H   GLN A 130      -0.302   8.596 -16.218  1.00 94.55           H  
ATOM   1971  CA  GLN A 130      -0.632   9.598 -14.382  1.00 94.55           C  
ATOM   1972  HA  GLN A 130       0.050   9.970 -13.618  1.00 94.55           H  
ATOM   1973  C   GLN A 130      -1.466   8.492 -13.738  1.00 94.55           C  
ATOM   1974  CB  GLN A 130      -1.503  10.781 -14.843  1.00 94.55           C  
ATOM   1975  HB2 GLN A 130      -0.851  11.572 -15.212  1.00 94.55           H  
ATOM   1976  HB3 GLN A 130      -2.046  11.168 -13.980  1.00 94.55           H  
ATOM   1977  O   GLN A 130      -1.970   7.599 -14.415  1.00 94.55           O  
ATOM   1978  CG  GLN A 130      -2.513  10.409 -15.946  1.00 94.55           C  
ATOM   1979  HG2 GLN A 130      -1.978  10.041 -16.822  1.00 94.55           H  
ATOM   1980  HG3 GLN A 130      -3.170   9.615 -15.593  1.00 94.55           H  
ATOM   1981  CD  GLN A 130      -3.392  11.574 -16.385  1.00 94.55           C  
ATOM   1982  NE2 GLN A 130      -4.227  11.378 -17.381  1.00 94.55           N  
ATOM   1983 HE21 GLN A 130      -4.207  10.509 -17.895  1.00 94.55           H  
ATOM   1984 HE22 GLN A 130      -4.766  12.182 -17.670  1.00 94.55           H  
ATOM   1985  OE1 GLN A 130      -3.402  12.654 -15.821  1.00 94.55           O  
ATOM   1986  N   PHE A 131      -1.678   8.613 -12.432  1.00 93.93           N  
ATOM   1987  H   PHE A 131      -1.215   9.367 -11.946  1.00 93.93           H  
ATOM   1988  CA  PHE A 131      -2.664   7.832 -11.694  1.00 93.93           C  
ATOM   1989  HA  PHE A 131      -3.227   7.200 -12.382  1.00 93.93           H  
ATOM   1990  C   PHE A 131      -3.632   8.791 -11.013  1.00 93.93           C  
ATOM   1991  CB  PHE A 131      -1.965   6.911 -10.695  1.00 93.93           C  
ATOM   1992  HB2 PHE A 131      -1.276   6.270 -11.245  1.00 93.93           H  
ATOM   1993  HB3 PHE A 131      -1.388   7.508  -9.988  1.00 93.93           H  
ATOM   1994  O   PHE A 131      -3.209   9.669 -10.260  1.00 93.93           O  
ATOM   1995  CG  PHE A 131      -2.916   6.016  -9.933  1.00 93.93           C  
ATOM   1996  CD1 PHE A 131      -3.471   6.439  -8.710  1.00 93.93           C  
ATOM   1997  HD1 PHE A 131      -3.221   7.410  -8.309  1.00 93.93           H  
ATOM   1998  CD2 PHE A 131      -3.243   4.751 -10.452  1.00 93.93           C  
ATOM   1999  HD2 PHE A 131      -2.814   4.413 -11.384  1.00 93.93           H  
ATOM   2000  CE1 PHE A 131      -4.336   5.587  -7.999  1.00 93.93           C  
ATOM   2001  HE1 PHE A 131      -4.744   5.888  -7.045  1.00 93.93           H  
ATOM   2002  CE2 PHE A 131      -4.114   3.905  -9.745  1.00 93.93           C  
ATOM   2003  HE2 PHE A 131      -4.352   2.928 -10.137  1.00 93.93           H  
ATOM   2004  CZ  PHE A 131      -4.655   4.320  -8.517  1.00 93.93           C  
ATOM   2005  HZ  PHE A 131      -5.305   3.657  -7.964  1.00 93.93           H  
ATOM   2006  N   ASN A 132      -4.928   8.656 -11.299  1.00 91.39           N  
ATOM   2007  H   ASN A 132      -5.210   7.881 -11.883  1.00 91.39           H  
ATOM   2008  CA  ASN A 132      -5.968   9.544 -10.775  1.00 91.39           C  
ATOM   2009  HA  ASN A 132      -6.863   9.391 -11.377  1.00 91.39           H  
ATOM   2010  C   ASN A 132      -5.599  11.041 -10.914  1.00 91.39           C  
ATOM   2011  CB  ASN A 132      -6.297   9.109  -9.334  1.00 91.39           C  
ATOM   2012  HB2 ASN A 132      -5.461   9.356  -8.679  1.00 91.39           H  
ATOM   2013  HB3 ASN A 132      -6.454   8.031  -9.303  1.00 91.39           H  
ATOM   2014  O   ASN A 132      -5.604  11.787  -9.936  1.00 91.39           O  
ATOM   2015  CG  ASN A 132      -7.554   9.773  -8.805  1.00 91.39           C  
ATOM   2016  ND2 ASN A 132      -7.737   9.803  -7.506  1.00 91.39           N  
ATOM   2017 HD21 ASN A 132      -8.622  10.188  -7.208  1.00 91.39           H  
ATOM   2018 HD22 ASN A 132      -7.121   9.287  -6.895  1.00 91.39           H  
ATOM   2019  OD1 ASN A 132      -8.404  10.238  -9.542  1.00 91.39           O  
ATOM   2020  N   THR A 133      -5.204  11.467 -12.123  1.00 90.60           N  
ATOM   2021  H   THR A 133      -5.216  10.791 -12.874  1.00 90.60           H  
ATOM   2022  CA  THR A 133      -4.766  12.843 -12.474  1.00 90.60           C  
ATOM   2023  HA  THR A 133      -4.532  12.825 -13.539  1.00 90.60           H  
ATOM   2024  C   THR A 133      -3.469  13.341 -11.820  1.00 90.60           C  
ATOM   2025  CB  THR A 133      -5.893  13.884 -12.318  1.00 90.60           C  
ATOM   2026  HB  THR A 133      -5.563  14.824 -12.759  1.00 90.60           H  
ATOM   2027  O   THR A 133      -3.089  14.498 -11.994  1.00 90.60           O  
ATOM   2028  CG2 THR A 133      -7.184  13.464 -13.022  1.00 90.60           C  
ATOM   2029 HG21 THR A 133      -6.977  13.239 -14.069  1.00 90.60           H  
ATOM   2030 HG22 THR A 133      -7.623  12.593 -12.536  1.00 90.60           H  
ATOM   2031 HG23 THR A 133      -7.896  14.288 -12.975  1.00 90.60           H  
ATOM   2032  OG1 THR A 133      -6.215  14.117 -10.965  1.00 90.60           O  
ATOM   2033  HG1 THR A 133      -6.122  13.284 -10.496  1.00 90.60           H  
ATOM   2034  N   LYS A 134      -2.751  12.486 -11.083  1.00 90.92           N  
ATOM   2035  H   LYS A 134      -3.112  11.555 -10.932  1.00 90.92           H  
ATOM   2036  CA  LYS A 134      -1.444  12.814 -10.503  1.00 90.92           C  
ATOM   2037  HA  LYS A 134      -1.330  13.897 -10.456  1.00 90.92           H  
ATOM   2038  C   LYS A 134      -0.326  12.261 -11.372  1.00 90.92           C  
ATOM   2039  CB  LYS A 134      -1.332  12.260  -9.079  1.00 90.92           C  
ATOM   2040  HB2 LYS A 134      -1.451  11.177  -9.097  1.00 90.92           H  
ATOM   2041  HB3 LYS A 134      -0.335  12.482  -8.699  1.00 90.92           H  
ATOM   2042  O   LYS A 134      -0.257  11.052 -11.582  1.00 90.92           O  
ATOM   2043  CG  LYS A 134      -2.373  12.876  -8.137  1.00 90.92           C  
ATOM   2044  HG2 LYS A 134      -2.246  13.958  -8.112  1.00 90.92           H  
ATOM   2045  HG3 LYS A 134      -3.378  12.641  -8.487  1.00 90.92           H  
ATOM   2046  CD  LYS A 134      -2.189  12.302  -6.731  1.00 90.92           C  
ATOM   2047  HD2 LYS A 134      -2.313  11.220  -6.773  1.00 90.92           H  
ATOM   2048  HD3 LYS A 134      -1.185  12.534  -6.376  1.00 90.92           H  
ATOM   2049  CE  LYS A 134      -3.228  12.906  -5.786  1.00 90.92           C  
ATOM   2050  HE2 LYS A 134      -3.106  13.989  -5.779  1.00 90.92           H  
ATOM   2051  HE3 LYS A 134      -4.220  12.684  -6.181  1.00 90.92           H  
ATOM   2052  NZ  LYS A 134      -3.081  12.355  -4.417  1.00 90.92           N  
ATOM   2053  HZ1 LYS A 134      -3.775  12.747  -3.798  1.00 90.92           H  
ATOM   2054  HZ2 LYS A 134      -3.196  11.351  -4.434  1.00 90.92           H  
ATOM   2055  HZ3 LYS A 134      -2.162  12.558  -4.052  1.00 90.92           H  
ATOM   2056  N   ASN A 135       0.573  13.133 -11.815  1.00 93.18           N  
ATOM   2057  H   ASN A 135       0.415  14.117 -11.650  1.00 93.18           H  
ATOM   2058  CA  ASN A 135       1.766  12.728 -12.554  1.00 93.18           C  
ATOM   2059  HA  ASN A 135       1.471  12.045 -13.350  1.00 93.18           H  
ATOM   2060  C   ASN A 135       2.748  12.002 -11.636  1.00 93.18           C  
ATOM   2061  CB  ASN A 135       2.431  13.954 -13.190  1.00 93.18           C  
ATOM   2062  HB2 ASN A 135       2.670  14.682 -12.415  1.00 93.18           H  
ATOM   2063  HB3 ASN A 135       3.357  13.645 -13.674  1.00 93.18           H  
ATOM   2064  O   ASN A 135       3.043  12.476 -10.537  1.00 93.18           O  
ATOM   2065  CG  ASN A 135       1.564  14.599 -14.249  1.00 93.18           C  
ATOM   2066  ND2 ASN A 135       1.767  15.865 -14.512  1.00 93.18           N  
ATOM   2067 HD21 ASN A 135       1.208  16.228 -15.271  1.00 93.18           H  
ATOM   2068 HD22 ASN A 135       2.545  16.351 -14.090  1.00 93.18           H  
ATOM   2069  OD1 ASN A 135       0.693  13.990 -14.836  1.00 93.18           O  
ATOM   2070  N   LEU A 136       3.270  10.873 -12.109  1.00 93.26           N  
ATOM   2071  H   LEU A 136       2.936  10.533 -13.000  1.00 93.26           H  
ATOM   2072  CA  LEU A 136       4.137  10.004 -11.312  1.00 93.26           C  
ATOM   2073  HA  LEU A 136       4.020  10.235 -10.254  1.00 93.26           H  
ATOM   2074  C   LEU A 136       5.621  10.209 -11.631  1.00 93.26           C  
ATOM   2075  CB  LEU A 136       3.704   8.542 -11.523  1.00 93.26           C  
ATOM   2076  HB2 LEU A 136       4.320   7.908 -10.886  1.00 93.26           H  
ATOM   2077  HB3 LEU A 136       3.899   8.264 -12.559  1.00 93.26           H  
ATOM   2078  O   LEU A 136       6.457  10.155 -10.736  1.00 93.26           O  
ATOM   2079  CG  LEU A 136       2.219   8.257 -11.218  1.00 93.26           C  
ATOM   2080  HG  LEU A 136       1.592   8.797 -11.928  1.00 93.26           H  
ATOM   2081  CD1 LEU A 136       1.943   6.766 -11.393  1.00 93.26           C  
ATOM   2082 HD11 LEU A 136       2.438   6.194 -10.608  1.00 93.26           H  
ATOM   2083 HD12 LEU A 136       2.296   6.424 -12.366  1.00 93.26           H  
ATOM   2084 HD13 LEU A 136       0.871   6.580 -11.331  1.00 93.26           H  
ATOM   2085  CD2 LEU A 136       1.821   8.664  -9.797  1.00 93.26           C  
ATOM   2086 HD21 LEU A 136       1.871   9.748  -9.690  1.00 93.26           H  
ATOM   2087 HD22 LEU A 136       2.487   8.193  -9.074  1.00 93.26           H  
ATOM   2088 HD23 LEU A 136       0.795   8.353  -9.602  1.00 93.26           H  
ATOM   2089  N   LEU A 137       5.949  10.476 -12.898  1.00 92.21           N  
ATOM   2090  H   LEU A 137       5.197  10.514 -13.572  1.00 92.21           H  
ATOM   2091  CA  LEU A 137       7.319  10.390 -13.419  1.00 92.21           C  
ATOM   2092  HA  LEU A 137       7.974   9.971 -12.656  1.00 92.21           H  
ATOM   2093  C   LEU A 137       7.945  11.741 -13.796  1.00 92.21           C  
ATOM   2094  CB  LEU A 137       7.310   9.434 -14.621  1.00 92.21           C  
ATOM   2095  HB2 LEU A 137       8.308   9.428 -15.060  1.00 92.21           H  
ATOM   2096  HB3 LEU A 137       6.614   9.829 -15.361  1.00 92.21           H  
ATOM   2097  O   LEU A 137       9.125  11.808 -14.130  1.00 92.21           O  
ATOM   2098  CG  LEU A 137       6.896   7.980 -14.333  1.00 92.21           C  
ATOM   2099  HG  LEU A 137       5.829   7.943 -14.111  1.00 92.21           H  
ATOM   2100  CD1 LEU A 137       7.161   7.146 -15.581  1.00 92.21           C  
ATOM   2101 HD11 LEU A 137       8.210   7.209 -15.871  1.00 92.21           H  
ATOM   2102 HD12 LEU A 137       6.536   7.495 -16.403  1.00 92.21           H  
ATOM   2103 HD13 LEU A 137       6.927   6.101 -15.375  1.00 92.21           H  
ATOM   2104  CD2 LEU A 137       7.654   7.362 -13.161  1.00 92.21           C  
ATOM   2105 HD21 LEU A 137       8.726   7.510 -13.291  1.00 92.21           H  
ATOM   2106 HD22 LEU A 137       7.439   6.296 -13.097  1.00 92.21           H  
ATOM   2107 HD23 LEU A 137       7.334   7.832 -12.231  1.00 92.21           H  
ATOM   2108  N   ASN A 138       7.207  12.845 -13.716  1.00 88.38           N  
ATOM   2109  H   ASN A 138       6.236  12.751 -13.451  1.00 88.38           H  
ATOM   2110  CA  ASN A 138       7.724  14.183 -14.032  1.00 88.38           C  
ATOM   2111  HA  ASN A 138       8.417  14.088 -14.868  1.00 88.38           H  
ATOM   2112  C   ASN A 138       8.518  14.822 -12.868  1.00 88.38           C  
ATOM   2113  CB  ASN A 138       6.558  15.072 -14.502  1.00 88.38           C  
ATOM   2114  HB2 ASN A 138       6.971  15.984 -14.932  1.00 88.38           H  
ATOM   2115  HB3 ASN A 138       5.985  14.560 -15.275  1.00 88.38           H  
ATOM   2116  O   ASN A 138       8.989  15.951 -12.984  1.00 88.38           O  
ATOM   2117  CG  ASN A 138       5.624  15.454 -13.371  1.00 88.38           C  
ATOM   2118  ND2 ASN A 138       4.823  16.478 -13.543  1.00 88.38           N  
ATOM   2119 HD21 ASN A 138       4.473  16.856 -12.674  1.00 88.38           H  
ATOM   2120 HD22 ASN A 138       4.896  17.027 -14.387  1.00 88.38           H  
ATOM   2121  OD1 ASN A 138       5.619  14.864 -12.303  1.00 88.38           O  
ATOM   2122  N   GLY A 139       8.640  14.127 -11.731  1.00 86.04           N  
ATOM   2123  H   GLY A 139       8.237  13.202 -11.707  1.00 86.04           H  
ATOM   2124  CA  GLY A 139       9.282  14.635 -10.517  1.00 86.04           C  
ATOM   2125  HA2 GLY A 139       9.629  13.782  -9.934  1.00 86.04           H  
ATOM   2126  HA3 GLY A 139      10.145  15.242 -10.789  1.00 86.04           H  
ATOM   2127  C   GLY A 139       8.372  15.473  -9.613  1.00 86.04           C  
ATOM   2128  O   GLY A 139       8.861  16.040  -8.637  1.00 86.04           O  
ATOM   2129  N   SER A 140       7.067  15.555  -9.896  1.00 86.12           N  
ATOM   2130  H   SER A 140       6.727  15.161 -10.762  1.00 86.12           H  
ATOM   2131  CA  SER A 140       6.073  16.126  -8.975  1.00 86.12           C  
ATOM   2132  HA  SER A 140       6.478  17.037  -8.535  1.00 86.12           H  
ATOM   2133  C   SER A 140       5.743  15.175  -7.817  1.00 86.12           C  
ATOM   2134  CB  SER A 140       4.783  16.490  -9.722  1.00 86.12           C  
ATOM   2135  HB2 SER A 140       4.060  16.887  -9.010  1.00 86.12           H  
ATOM   2136  HB3 SER A 140       4.359  15.595 -10.178  1.00 86.12           H  
ATOM   2137  O   SER A 140       5.417  15.633  -6.725  1.00 86.12           O  
ATOM   2138  OG  SER A 140       5.026  17.467 -10.724  1.00 86.12           O  
ATOM   2139  HG  SER A 140       5.430  18.233 -10.310  1.00 86.12           H  
ATOM   2140  N   ALA A 141       5.889  13.862  -8.011  1.00 81.82           N  
ATOM   2141  H   ALA A 141       6.146  13.543  -8.935  1.00 81.82           H  
ATOM   2142  CA  ALA A 141       5.596  12.820  -7.024  1.00 81.82           C  
ATOM   2143  HA  ALA A 141       4.708  13.121  -6.469  1.00 81.82           H  
ATOM   2144  C   ALA A 141       6.718  12.618  -5.977  1.00 81.82           C  
ATOM   2145  CB  ALA A 141       5.240  11.545  -7.790  1.00 81.82           C  
ATOM   2146  HB1 ALA A 141       6.097  11.215  -8.378  1.00 81.82           H  
ATOM   2147  HB2 ALA A 141       4.394  11.730  -8.452  1.00 81.82           H  
ATOM   2148  HB3 ALA A 141       4.966  10.754  -7.092  1.00 81.82           H  
ATOM   2149  O   ALA A 141       7.099  11.494  -5.652  1.00 81.82           O  
ATOM   2150  N   LYS A 142       7.269  13.713  -5.433  1.00 80.99           N  
ATOM   2151  H   LYS A 142       6.896  14.607  -5.719  1.00 80.99           H  
ATOM   2152  CA  LYS A 142       8.393  13.657  -4.477  1.00 80.99           C  
ATOM   2153  HA  LYS A 142       9.131  12.949  -4.853  1.00 80.99           H  
ATOM   2154  C   LYS A 142       8.020  13.139  -3.096  1.00 80.99           C  
ATOM   2155  CB  LYS A 142       9.054  15.030  -4.322  1.00 80.99           C  
ATOM   2156  HB2 LYS A 142       9.663  15.039  -3.418  1.00 80.99           H  
ATOM   2157  HB3 LYS A 142       8.288  15.800  -4.231  1.00 80.99           H  
ATOM   2158  O   LYS A 142       8.893  12.599  -2.437  1.00 80.99           O  
ATOM   2159  CG  LYS A 142       9.966  15.322  -5.510  1.00 80.99           C  
ATOM   2160  HG2 LYS A 142       9.370  15.284  -6.421  1.00 80.99           H  
ATOM   2161  HG3 LYS A 142      10.745  14.561  -5.567  1.00 80.99           H  
ATOM   2162  CD  LYS A 142      10.612  16.700  -5.360  1.00 80.99           C  
ATOM   2163  HD2 LYS A 142      11.239  16.707  -4.469  1.00 80.99           H  
ATOM   2164  HD3 LYS A 142       9.830  17.452  -5.258  1.00 80.99           H  
ATOM   2165  CE  LYS A 142      11.454  17.000  -6.600  1.00 80.99           C  
ATOM   2166  HE2 LYS A 142      10.798  16.988  -7.470  1.00 80.99           H  
ATOM   2167  HE3 LYS A 142      12.185  16.200  -6.725  1.00 80.99           H  
ATOM   2168  NZ  LYS A 142      12.136  18.310  -6.478  1.00 80.99           N  
ATOM   2169  HZ1 LYS A 142      11.452  19.045  -6.372  1.00 80.99           H  
ATOM   2170  HZ2 LYS A 142      12.748  18.315  -5.674  1.00 80.99           H  
ATOM   2171  HZ3 LYS A 142      12.682  18.499  -7.307  1.00 80.99           H  
ATOM   2172  N   SER A 143       6.781  13.331  -2.658  1.00 85.11           N  
ATOM   2173  H   SER A 143       6.118  13.790  -3.267  1.00 85.11           H  
ATOM   2174  CA  SER A 143       6.304  12.873  -1.352  1.00 85.11           C  
ATOM   2175  HA  SER A 143       6.849  11.977  -1.052  1.00 85.11           H  
ATOM   2176  C   SER A 143       4.827  12.523  -1.470  1.00 85.11           C  
ATOM   2177  CB  SER A 143       6.553  13.944  -0.284  1.00 85.11           C  
ATOM   2178  HB2 SER A 143       7.613  14.198  -0.264  1.00 85.11           H  
ATOM   2179  HB3 SER A 143       5.979  14.839  -0.523  1.00 85.11           H  
ATOM   2180  O   SER A 143       3.957  13.394  -1.516  1.00 85.11           O  
ATOM   2181  OG  SER A 143       6.175  13.470   0.988  1.00 85.11           O  
ATOM   2182  HG  SER A 143       6.890  12.946   1.356  1.00 85.11           H  
ATOM   2183  N   MET A 144       4.551  11.232  -1.621  1.00 89.55           N  
ATOM   2184  H   MET A 144       5.313  10.569  -1.636  1.00 89.55           H  
ATOM   2185  CA  MET A 144       3.204  10.682  -1.566  1.00 89.55           C  
ATOM   2186  HA  MET A 144       2.469  11.488  -1.570  1.00 89.55           H  
ATOM   2187  C   MET A 144       3.067   9.916  -0.263  1.00 89.55           C  
ATOM   2188  CB  MET A 144       2.929   9.780  -2.771  1.00 89.55           C  
ATOM   2189  HB2 MET A 144       3.680   8.991  -2.811  1.00 89.55           H  
ATOM   2190  HB3 MET A 144       1.949   9.318  -2.652  1.00 89.55           H  
ATOM   2191  O   MET A 144       3.837   9.000   0.005  1.00 89.55           O  
ATOM   2192  CG  MET A 144       2.941  10.580  -4.076  1.00 89.55           C  
ATOM   2193  HG2 MET A 144       3.930  11.013  -4.223  1.00 89.55           H  
ATOM   2194  HG3 MET A 144       2.223  11.396  -3.989  1.00 89.55           H  
ATOM   2195  SD  MET A 144       2.517   9.612  -5.545  1.00 89.55           S  
ATOM   2196  CE  MET A 144       3.976   8.538  -5.596  1.00 89.55           C  
ATOM   2197  HE1 MET A 144       4.885   9.138  -5.544  1.00 89.55           H  
ATOM   2198  HE2 MET A 144       3.957   7.856  -4.746  1.00 89.55           H  
ATOM   2199  HE3 MET A 144       3.978   7.967  -6.525  1.00 89.55           H  
ATOM   2200  N   VAL A 145       2.088  10.297   0.548  1.00 93.26           N  
ATOM   2201  H   VAL A 145       1.490  11.063   0.271  1.00 93.26           H  
ATOM   2202  CA  VAL A 145       1.830   9.660   1.837  1.00 93.26           C  
ATOM   2203  HA  VAL A 145       2.656   8.995   2.089  1.00 93.26           H  
ATOM   2204  C   VAL A 145       0.569   8.819   1.713  1.00 93.26           C  
ATOM   2205  CB  VAL A 145       1.738  10.706   2.960  1.00 93.26           C  
ATOM   2206  HB  VAL A 145       0.896  11.372   2.773  1.00 93.26           H  
ATOM   2207  O   VAL A 145      -0.501   9.337   1.388  1.00 93.26           O  
ATOM   2208  CG1 VAL A 145       1.547  10.032   4.320  1.00 93.26           C  
ATOM   2209 HG11 VAL A 145       1.476  10.789   5.100  1.00 93.26           H  
ATOM   2210 HG12 VAL A 145       0.631   9.440   4.330  1.00 93.26           H  
ATOM   2211 HG13 VAL A 145       2.405   9.392   4.525  1.00 93.26           H  
ATOM   2212  CG2 VAL A 145       3.022  11.545   3.041  1.00 93.26           C  
ATOM   2213 HG21 VAL A 145       3.159  12.131   2.132  1.00 93.26           H  
ATOM   2214 HG22 VAL A 145       3.890  10.899   3.174  1.00 93.26           H  
ATOM   2215 HG23 VAL A 145       2.965  12.238   3.881  1.00 93.26           H  
ATOM   2216  N   PHE A 146       0.697   7.524   1.978  1.00 93.56           N  
ATOM   2217  H   PHE A 146       1.620   7.167   2.179  1.00 93.56           H  
ATOM   2218  CA  PHE A 146      -0.405   6.571   1.964  1.00 93.56           C  
ATOM   2219  HA  PHE A 146      -1.284   7.039   1.519  1.00 93.56           H  
ATOM   2220  C   PHE A 146      -0.753   6.151   3.384  1.00 93.56           C  
ATOM   2221  CB  PHE A 146      -0.044   5.362   1.103  1.00 93.56           C  
ATOM   2222  HB2 PHE A 146       0.791   4.834   1.562  1.00 93.56           H  
ATOM   2223  HB3 PHE A 146      -0.893   4.678   1.080  1.00 93.56           H  
ATOM   2224  O   PHE A 146       0.111   5.705   4.138  1.00 93.56           O  
ATOM   2225  CG  PHE A 146       0.314   5.724  -0.321  1.00 93.56           C  
ATOM   2226  CD1 PHE A 146      -0.666   6.236  -1.193  1.00 93.56           C  
ATOM   2227  HD1 PHE A 146      -1.683   6.359  -0.850  1.00 93.56           H  
ATOM   2228  CD2 PHE A 146       1.624   5.522  -0.784  1.00 93.56           C  
ATOM   2229  HD2 PHE A 146       2.378   5.111  -0.129  1.00 93.56           H  
ATOM   2230  CE1 PHE A 146      -0.338   6.545  -2.525  1.00 93.56           C  
ATOM   2231  HE1 PHE A 146      -1.099   6.906  -3.201  1.00 93.56           H  
ATOM   2232  CE2 PHE A 146       1.937   5.806  -2.120  1.00 93.56           C  
ATOM   2233  HE2 PHE A 146       2.921   5.568  -2.498  1.00 93.56           H  
ATOM   2234  CZ  PHE A 146       0.971   6.333  -2.988  1.00 93.56           C  
ATOM   2235  HZ  PHE A 146       1.231   6.539  -4.016  1.00 93.56           H  
ATOM   2236  N   GLN A 147      -2.029   6.268   3.742  1.00 94.46           N  
ATOM   2237  H   GLN A 147      -2.687   6.636   3.071  1.00 94.46           H  
ATOM   2238  CA  GLN A 147      -2.547   5.781   5.015  1.00 94.46           C  
ATOM   2239  HA  GLN A 147      -1.799   5.946   5.790  1.00 94.46           H  
ATOM   2240  C   GLN A 147      -2.813   4.276   4.908  1.00 94.46           C  
ATOM   2241  CB  GLN A 147      -3.798   6.590   5.383  1.00 94.46           C  
ATOM   2242  HB2 GLN A 147      -3.552   7.652   5.394  1.00 94.46           H  
ATOM   2243  HB3 GLN A 147      -4.565   6.432   4.625  1.00 94.46           H  
ATOM   2244  O   GLN A 147      -3.835   3.856   4.359  1.00 94.46           O  
ATOM   2245  CG  GLN A 147      -4.370   6.196   6.752  1.00 94.46           C  
ATOM   2246  HG2 GLN A 147      -4.589   5.129   6.760  1.00 94.46           H  
ATOM   2247  HG3 GLN A 147      -5.314   6.721   6.897  1.00 94.46           H  
ATOM   2248  CD  GLN A 147      -3.466   6.542   7.932  1.00 94.46           C  
ATOM   2249  NE2 GLN A 147      -3.602   5.816   9.012  1.00 94.46           N  
ATOM   2250 HE21 GLN A 147      -4.238   5.031   9.009  1.00 94.46           H  
ATOM   2251 HE22 GLN A 147      -3.074   6.052   9.840  1.00 94.46           H  
ATOM   2252  OE1 GLN A 147      -2.681   7.474   7.917  1.00 94.46           O  
ATOM   2253  N   ILE A 148      -1.889   3.487   5.452  1.00 93.53           N  
ATOM   2254  H   ILE A 148      -1.117   3.933   5.928  1.00 93.53           H  
ATOM   2255  CA  ILE A 148      -1.865   2.017   5.392  1.00 93.53           C  
ATOM   2256  HA  ILE A 148      -2.641   1.684   4.702  1.00 93.53           H  
ATOM   2257  C   ILE A 148      -2.214   1.378   6.746  1.00 93.53           C  
ATOM   2258  CB  ILE A 148      -0.520   1.510   4.831  1.00 93.53           C  
ATOM   2259  HB  ILE A 148      -0.565   0.421   4.810  1.00 93.53           H  
ATOM   2260  O   ILE A 148      -1.856   0.240   7.028  1.00 93.53           O  
ATOM   2261  CG1 ILE A 148       0.663   1.956   5.723  1.00 93.53           C  
ATOM   2262 HG12 ILE A 148       0.388   1.885   6.775  1.00 93.53           H  
ATOM   2263 HG13 ILE A 148       0.893   3.000   5.514  1.00 93.53           H  
ATOM   2264  CG2 ILE A 148      -0.323   1.984   3.379  1.00 93.53           C  
ATOM   2265 HG21 ILE A 148      -0.172   3.063   3.340  1.00 93.53           H  
ATOM   2266 HG22 ILE A 148       0.540   1.488   2.935  1.00 93.53           H  
ATOM   2267 HG23 ILE A 148      -1.200   1.728   2.783  1.00 93.53           H  
ATOM   2268  CD1 ILE A 148       1.934   1.122   5.532  1.00 93.53           C  
ATOM   2269 HD11 ILE A 148       2.762   1.614   6.044  1.00 93.53           H  
ATOM   2270 HD12 ILE A 148       1.798   0.134   5.973  1.00 93.53           H  
ATOM   2271 HD13 ILE A 148       2.175   1.019   4.474  1.00 93.53           H  
ATOM   2272  N   GLY A 149      -2.911   2.113   7.613  1.00 94.02           N  
ATOM   2273  H   GLY A 149      -3.147   3.060   7.351  1.00 94.02           H  
ATOM   2274  CA  GLY A 149      -3.451   1.594   8.865  1.00 94.02           C  
ATOM   2275  HA2 GLY A 149      -3.739   0.552   8.729  1.00 94.02           H  
ATOM   2276  HA3 GLY A 149      -2.680   1.631   9.635  1.00 94.02           H  
ATOM   2277  C   GLY A 149      -4.680   2.368   9.335  1.00 94.02           C  
ATOM   2278  O   GLY A 149      -5.037   3.406   8.778  1.00 94.02           O  
ATOM   2279  N   ALA A 150      -5.345   1.856  10.368  1.00 92.04           N  
ATOM   2280  H   ALA A 150      -4.970   1.031  10.813  1.00 92.04           H  
ATOM   2281  CA  ALA A 150      -6.577   2.439  10.899  1.00 92.04           C  
ATOM   2282  HA  ALA A 150      -7.213   2.737  10.065  1.00 92.04           H  
ATOM   2283  C   ALA A 150      -6.346   3.689  11.770  1.00 92.04           C  
ATOM   2284  CB  ALA A 150      -7.300   1.347  11.696  1.00 92.04           C  
ATOM   2285  HB1 ALA A 150      -8.257   1.726  12.054  1.00 92.04           H  
ATOM   2286  HB2 ALA A 150      -6.695   1.049  12.553  1.00 92.04           H  
ATOM   2287  HB3 ALA A 150      -7.476   0.479  11.062  1.00 92.04           H  
ATOM   2288  O   ALA A 150      -7.276   4.461  11.990  1.00 92.04           O  
ATOM   2289  N   ASN A 151      -5.131   3.875  12.296  1.00 91.95           N  
ATOM   2290  H   ASN A 151      -4.393   3.242  12.023  1.00 91.95           H  
ATOM   2291  CA  ASN A 151      -4.824   4.885  13.308  1.00 91.95           C  
ATOM   2292  HA  ASN A 151      -5.743   5.402  13.583  1.00 91.95           H  
ATOM   2293  C   ASN A 151      -3.844   5.951  12.804  1.00 91.95           C  
ATOM   2294  CB  ASN A 151      -4.284   4.194  14.572  1.00 91.95           C  
ATOM   2295  HB2 ASN A 151      -4.109   4.933  15.354  1.00 91.95           H  
ATOM   2296  HB3 ASN A 151      -3.326   3.730  14.337  1.00 91.95           H  
ATOM   2297  O   ASN A 151      -3.187   5.803  11.773  1.00 91.95           O  
ATOM   2298  CG  ASN A 151      -5.232   3.154  15.137  1.00 91.95           C  
ATOM   2299  ND2 ASN A 151      -4.773   1.933  15.280  1.00 91.95           N  
ATOM   2300 HD21 ASN A 151      -5.431   1.227  15.578  1.00 91.95           H  
ATOM   2301 HD22 ASN A 151      -3.853   1.710  14.930  1.00 91.95           H  
ATOM   2302  OD1 ASN A 151      -6.375   3.413  15.473  1.00 91.95           O  
ATOM   2303  N   LYS A 152      -3.718   7.026  13.587  1.00 90.34           N  
ATOM   2304  H   LYS A 152      -4.262   7.055  14.437  1.00 90.34           H  
ATOM   2305  CA  LYS A 152      -2.772   8.117  13.340  1.00 90.34           C  
ATOM   2306  HA  LYS A 152      -3.056   8.606  12.408  1.00 90.34           H  
ATOM   2307  C   LYS A 152      -1.337   7.591  13.174  1.00 90.34           C  
ATOM   2308  CB  LYS A 152      -2.882   9.124  14.496  1.00 90.34           C  
ATOM   2309  HB2 LYS A 152      -2.427   8.689  15.386  1.00 90.34           H  
ATOM   2310  HB3 LYS A 152      -3.931   9.334  14.705  1.00 90.34           H  
ATOM   2311  O   LYS A 152      -0.941   6.649  13.857  1.00 90.34           O  
ATOM   2312  CG  LYS A 152      -2.186  10.441  14.148  1.00 90.34           C  
ATOM   2313  HG2 LYS A 152      -1.187  10.224  13.770  1.00 90.34           H  
ATOM   2314  HG3 LYS A 152      -2.740  10.952  13.361  1.00 90.34           H  
ATOM   2315  CD  LYS A 152      -2.040  11.364  15.357  1.00 90.34           C  
ATOM   2316  HD2 LYS A 152      -3.005  11.803  15.610  1.00 90.34           H  
ATOM   2317  HD3 LYS A 152      -1.651  10.794  16.201  1.00 90.34           H  
ATOM   2318  CE  LYS A 152      -1.026  12.443  14.973  1.00 90.34           C  
ATOM   2319  HE2 LYS A 152      -1.389  12.988  14.102  1.00 90.34           H  
ATOM   2320  HE3 LYS A 152      -0.105  11.941  14.677  1.00 90.34           H  
ATOM   2321  NZ  LYS A 152      -0.752  13.360  16.099  1.00 90.34           N  
ATOM   2322  HZ1 LYS A 152      -1.587  13.852  16.383  1.00 90.34           H  
ATOM   2323  HZ2 LYS A 152      -0.039  14.017  15.817  1.00 90.34           H  
ATOM   2324  HZ3 LYS A 152      -0.378  12.820  16.866  1.00 90.34           H  
ATOM   2325  N   ASP A 153      -0.591   8.216  12.264  1.00 90.34           N  
ATOM   2326  H   ASP A 153      -0.994   9.016  11.797  1.00 90.34           H  
ATOM   2327  CA  ASP A 153       0.831   7.968  11.980  1.00 90.34           C  
ATOM   2328  HA  ASP A 153       1.106   8.675  11.197  1.00 90.34           H  
ATOM   2329  C   ASP A 153       1.143   6.583  11.372  1.00 90.34           C  
ATOM   2330  CB  ASP A 153       1.700   8.354  13.199  1.00 90.34           C  
ATOM   2331  HB2 ASP A 153       1.553   7.621  13.993  1.00 90.34           H  
ATOM   2332  HB3 ASP A 153       2.750   8.323  12.908  1.00 90.34           H  
ATOM   2333  O   ASP A 153       2.301   6.245  11.134  1.00 90.34           O  
ATOM   2334  CG  ASP A 153       1.384   9.763  13.735  1.00 90.34           C  
ATOM   2335  OD1 ASP A 153       1.202  10.689  12.913  1.00 90.34           O  
ATOM   2336  OD2 ASP A 153       1.207   9.931  14.966  1.00 90.34           O  
ATOM   2337  N   GLN A 154       0.118   5.792  11.027  1.00 92.66           N  
ATOM   2338  H   GLN A 154      -0.816   6.098  11.261  1.00 92.66           H  
ATOM   2339  CA  GLN A 154       0.264   4.536  10.281  1.00 92.66           C  
ATOM   2340  HA  GLN A 154       1.213   4.080  10.561  1.00 92.66           H  
ATOM   2341  C   GLN A 154       0.338   4.795   8.770  1.00 92.66           C  
ATOM   2342  CB  GLN A 154      -0.843   3.544  10.659  1.00 92.66           C  
ATOM   2343  HB2 GLN A 154      -0.690   2.632  10.082  1.00 92.66           H  
ATOM   2344  HB3 GLN A 154      -1.818   3.959  10.403  1.00 92.66           H  
ATOM   2345  O   GLN A 154      -0.551   4.414   8.002  1.00 92.66           O  
ATOM   2346  CG  GLN A 154      -0.808   3.183  12.149  1.00 92.66           C  
ATOM   2347  HG2 GLN A 154       0.204   2.876  12.413  1.00 92.66           H  
ATOM   2348  HG3 GLN A 154      -1.067   4.054  12.751  1.00 92.66           H  
ATOM   2349  CD  GLN A 154      -1.775   2.057  12.491  1.00 92.66           C  
ATOM   2350  NE2 GLN A 154      -1.370   1.100  13.295  1.00 92.66           N  
ATOM   2351 HE21 GLN A 154      -0.411   1.092  13.613  1.00 92.66           H  
ATOM   2352 HE22 GLN A 154      -1.967   0.289  13.372  1.00 92.66           H  
ATOM   2353  OE1 GLN A 154      -2.923   2.012  12.077  1.00 92.66           O  
ATOM   2354  N   VAL A 155       1.406   5.476   8.356  1.00 94.19           N  
ATOM   2355  H   VAL A 155       2.088   5.752   9.048  1.00 94.19           H  
ATOM   2356  CA  VAL A 155       1.616   5.903   6.971  1.00 94.19           C  
ATOM   2357  HA  VAL A 155       0.755   5.575   6.390  1.00 94.19           H  
ATOM   2358  C   VAL A 155       2.835   5.252   6.322  1.00 94.19           C  
ATOM   2359  CB  VAL A 155       1.667   7.435   6.832  1.00 94.19           C  
ATOM   2360  HB  VAL A 155       1.830   7.656   5.777  1.00 94.19           H  
ATOM   2361  O   VAL A 155       3.797   4.853   6.978  1.00 94.19           O  
ATOM   2362  CG1 VAL A 155       0.341   8.084   7.235  1.00 94.19           C  
ATOM   2363 HG11 VAL A 155       0.394   9.163   7.088  1.00 94.19           H  
ATOM   2364 HG12 VAL A 155       0.110   7.879   8.280  1.00 94.19           H  
ATOM   2365 HG13 VAL A 155      -0.458   7.690   6.606  1.00 94.19           H  
ATOM   2366  CG2 VAL A 155       2.801   8.084   7.633  1.00 94.19           C  
ATOM   2367 HG21 VAL A 155       2.657   7.920   8.701  1.00 94.19           H  
ATOM   2368 HG22 VAL A 155       3.761   7.665   7.333  1.00 94.19           H  
ATOM   2369 HG23 VAL A 155       2.820   9.157   7.439  1.00 94.19           H  
ATOM   2370  N   MET A 156       2.799   5.168   4.998  1.00 92.60           N  
ATOM   2371  H   MET A 156       1.953   5.468   4.535  1.00 92.60           H  
ATOM   2372  CA  MET A 156       3.948   4.882   4.150  1.00 92.60           C  
ATOM   2373  HA  MET A 156       4.834   4.720   4.765  1.00 92.60           H  
ATOM   2374  C   MET A 156       4.201   6.095   3.265  1.00 92.60           C  
ATOM   2375  CB  MET A 156       3.679   3.609   3.333  1.00 92.60           C  
ATOM   2376  HB2 MET A 156       3.683   2.756   4.012  1.00 92.60           H  
ATOM   2377  HB3 MET A 156       2.693   3.681   2.872  1.00 92.60           H  
ATOM   2378  O   MET A 156       3.299   6.544   2.563  1.00 92.60           O  
ATOM   2379  CG  MET A 156       4.708   3.364   2.220  1.00 92.60           C  
ATOM   2380  HG2 MET A 156       4.702   4.231   1.559  1.00 92.60           H  
ATOM   2381  HG3 MET A 156       5.714   3.296   2.633  1.00 92.60           H  
ATOM   2382  SD  MET A 156       4.363   1.933   1.154  1.00 92.60           S  
ATOM   2383  CE  MET A 156       4.571   0.474   2.208  1.00 92.60           C  
ATOM   2384  HE1 MET A 156       3.992  -0.361   1.812  1.00 92.60           H  
ATOM   2385  HE2 MET A 156       4.224   0.676   3.221  1.00 92.60           H  
ATOM   2386  HE3 MET A 156       5.620   0.176   2.187  1.00 92.60           H  
ATOM   2387  N   GLU A 157       5.432   6.596   3.275  1.00 92.17           N  
ATOM   2388  H   GLU A 157       6.137   6.209   3.886  1.00 92.17           H  
ATOM   2389  CA  GLU A 157       5.876   7.579   2.295  1.00 92.17           C  
ATOM   2390  HA  GLU A 157       5.011   8.149   1.954  1.00 92.17           H  
ATOM   2391  C   GLU A 157       6.485   6.864   1.087  1.00 92.17           C  
ATOM   2392  CB  GLU A 157       6.832   8.586   2.943  1.00 92.17           C  
ATOM   2393  HB2 GLU A 157       6.349   8.994   3.831  1.00 92.17           H  
ATOM   2394  HB3 GLU A 157       7.752   8.082   3.238  1.00 92.17           H  
ATOM   2395  O   GLU A 157       7.373   6.019   1.225  1.00 92.17           O  
ATOM   2396  CG  GLU A 157       7.150   9.738   1.976  1.00 92.17           C  
ATOM   2397  HG2 GLU A 157       7.708   9.345   1.126  1.00 92.17           H  
ATOM   2398  HG3 GLU A 157       6.211  10.144   1.599  1.00 92.17           H  
ATOM   2399  CD  GLU A 157       7.957  10.872   2.622  1.00 92.17           C  
ATOM   2400  OE1 GLU A 157       8.050  11.933   1.958  1.00 92.17           O  
ATOM   2401  OE2 GLU A 157       8.466  10.686   3.748  1.00 92.17           O  
ATOM   2402  N   LEU A 158       5.995   7.210  -0.099  1.00 92.27           N  
ATOM   2403  H   LEU A 158       5.246   7.887  -0.115  1.00 92.27           H  
ATOM   2404  CA  LEU A 158       6.545   6.811  -1.381  1.00 92.27           C  
ATOM   2405  HA  LEU A 158       7.376   6.126  -1.213  1.00 92.27           H  
ATOM   2406  C   LEU A 158       7.057   8.055  -2.094  1.00 92.27           C  
ATOM   2407  CB  LEU A 158       5.470   6.097  -2.210  1.00 92.27           C  
ATOM   2408  HB2 LEU A 158       4.661   6.810  -2.365  1.00 92.27           H  
ATOM   2409  HB3 LEU A 158       5.089   5.251  -1.638  1.00 92.27           H  
ATOM   2410  O   LEU A 158       6.344   9.045  -2.264  1.00 92.27           O  
ATOM   2411  CG  LEU A 158       5.946   5.602  -3.589  1.00 92.27           C  
ATOM   2412  HG  LEU A 158       6.353   6.436  -4.160  1.00 92.27           H  
ATOM   2413  CD1 LEU A 158       7.013   4.519  -3.456  1.00 92.27           C  
ATOM   2414 HD11 LEU A 158       7.916   4.932  -3.006  1.00 92.27           H  
ATOM   2415 HD12 LEU A 158       7.264   4.143  -4.447  1.00 92.27           H  
ATOM   2416 HD13 LEU A 158       6.628   3.703  -2.845  1.00 92.27           H  
ATOM   2417  CD2 LEU A 158       4.792   4.998  -4.388  1.00 92.27           C  
ATOM   2418 HD21 LEU A 158       5.146   4.692  -5.372  1.00 92.27           H  
ATOM   2419 HD22 LEU A 158       4.388   4.129  -3.869  1.00 92.27           H  
ATOM   2420 HD23 LEU A 158       3.996   5.730  -4.525  1.00 92.27           H  
ATOM   2421  N   THR A 159       8.293   7.975  -2.558  1.00 90.51           N  
ATOM   2422  H   THR A 159       8.820   7.127  -2.405  1.00 90.51           H  
ATOM   2423  CA  THR A 159       8.910   9.018  -3.367  1.00 90.51           C  
ATOM   2424  HA  THR A 159       8.208   9.840  -3.513  1.00 90.51           H  
ATOM   2425  C   THR A 159       9.209   8.428  -4.734  1.00 90.51           C  
ATOM   2426  CB  THR A 159      10.140   9.610  -2.656  1.00 90.51           C  
ATOM   2427  HB  THR A 159      10.496  10.472  -3.220  1.00 90.51           H  
ATOM   2428  O   THR A 159       9.752   7.328  -4.805  1.00 90.51           O  
ATOM   2429  CG2 THR A 159       9.822  10.035  -1.220  1.00 90.51           C  
ATOM   2430 HG21 THR A 159       9.806   9.176  -0.549  1.00 90.51           H  
ATOM   2431 HG22 THR A 159       8.838  10.499  -1.168  1.00 90.51           H  
ATOM   2432 HG23 THR A 159      10.562  10.755  -0.870  1.00 90.51           H  
ATOM   2433  OG1 THR A 159      11.194   8.684  -2.494  1.00 90.51           O  
ATOM   2434  HG1 THR A 159      11.615   8.958  -1.677  1.00 90.51           H  
ATOM   2435  N   ILE A 160       8.839   9.127  -5.804  1.00 91.29           N  
ATOM   2436  H   ILE A 160       8.324   9.988  -5.684  1.00 91.29           H  
ATOM   2437  CA  ILE A 160       9.191   8.750  -7.174  1.00 91.29           C  
ATOM   2438  HA  ILE A 160       9.839   7.875  -7.149  1.00 91.29           H  
ATOM   2439  C   ILE A 160       9.991   9.901  -7.768  1.00 91.29           C  
ATOM   2440  CB  ILE A 160       7.960   8.360  -8.021  1.00 91.29           C  
ATOM   2441  HB  ILE A 160       7.324   9.236  -8.147  1.00 91.29           H  
ATOM   2442  O   ILE A 160       9.529  11.046  -7.834  1.00 91.29           O  
ATOM   2443  CG1 ILE A 160       7.142   7.256  -7.312  1.00 91.29           C  
ATOM   2444 HG12 ILE A 160       7.798   6.415  -7.088  1.00 91.29           H  
ATOM   2445 HG13 ILE A 160       6.768   7.648  -6.366  1.00 91.29           H  
ATOM   2446  CG2 ILE A 160       8.433   7.888  -9.407  1.00 91.29           C  
ATOM   2447 HG21 ILE A 160       9.089   7.023  -9.310  1.00 91.29           H  
ATOM   2448 HG22 ILE A 160       7.574   7.621 -10.023  1.00 91.29           H  
ATOM   2449 HG23 ILE A 160       8.960   8.689  -9.925  1.00 91.29           H  
ATOM   2450  CD1 ILE A 160       5.925   6.748  -8.098  1.00 91.29           C  
ATOM   2451 HD11 ILE A 160       6.247   6.151  -8.952  1.00 91.29           H  
ATOM   2452 HD12 ILE A 160       5.317   6.115  -7.453  1.00 91.29           H  
ATOM   2453 HD13 ILE A 160       5.326   7.590  -8.444  1.00 91.29           H  
ATOM   2454  N   ALA A 161      11.236   9.615  -8.137  1.00 89.47           N  
ATOM   2455  H   ALA A 161      11.551   8.657  -8.074  1.00 89.47           H  
ATOM   2456  CA  ALA A 161      12.092  10.608  -8.764  1.00 89.47           C  
ATOM   2457  HA  ALA A 161      12.028  11.526  -8.180  1.00 89.47           H  
ATOM   2458  C   ALA A 161      11.600  10.943 -10.183  1.00 89.47           C  
ATOM   2459  CB  ALA A 161      13.545  10.128  -8.705  1.00 89.47           C  
ATOM   2460  HB1 ALA A 161      14.191  10.794  -9.276  1.00 89.47           H  
ATOM   2461  HB2 ALA A 161      13.880  10.104  -7.668  1.00 89.47           H  
ATOM   2462  HB3 ALA A 161      13.621   9.117  -9.106  1.00 89.47           H  
ATOM   2463  O   ALA A 161      10.903  10.164 -10.829  1.00 89.47           O  
ATOM   2464  N   GLY A 162      11.965  12.127 -10.679  1.00 90.43           N  
ATOM   2465  H   GLY A 162      12.604  12.699 -10.145  1.00 90.43           H  
ATOM   2466  CA  GLY A 162      11.688  12.487 -12.067  1.00 90.43           C  
ATOM   2467  HA2 GLY A 162      10.622  12.361 -12.256  1.00 90.43           H  
ATOM   2468  HA3 GLY A 162      11.959  13.526 -12.252  1.00 90.43           H  
ATOM   2469  C   GLY A 162      12.475  11.595 -13.029  1.00 90.43           C  
ATOM   2470  O   GLY A 162      13.667  11.390 -12.828  1.00 90.43           O  
ATOM   2471  N   MET A 163      11.814  11.103 -14.075  1.00 92.63           N  
ATOM   2472  H   MET A 163      10.819  11.273 -14.113  1.00 92.63           H  
ATOM   2473  CA  MET A 163      12.357  10.164 -15.069  1.00 92.63           C  
ATOM   2474  HA  MET A 163      13.414   9.998 -14.861  1.00 92.63           H  
ATOM   2475  C   MET A 163      12.302  10.731 -16.495  1.00 92.63           C  
ATOM   2476  CB  MET A 163      11.644   8.807 -14.941  1.00 92.63           C  
ATOM   2477  HB2 MET A 163      12.007   8.114 -15.700  1.00 92.63           H  
ATOM   2478  HB3 MET A 163      10.571   8.945 -15.075  1.00 92.63           H  
ATOM   2479  O   MET A 163      12.458  10.009 -17.471  1.00 92.63           O  
ATOM   2480  CG  MET A 163      11.912   8.208 -13.558  1.00 92.63           C  
ATOM   2481  HG2 MET A 163      11.686   8.952 -12.794  1.00 92.63           H  
ATOM   2482  HG3 MET A 163      11.223   7.384 -13.374  1.00 92.63           H  
ATOM   2483  SD  MET A 163      13.598   7.601 -13.305  1.00 92.63           S  
ATOM   2484  CE  MET A 163      13.787   8.075 -11.573  1.00 92.63           C  
ATOM   2485  HE1 MET A 163      12.948   7.690 -10.993  1.00 92.63           H  
ATOM   2486  HE2 MET A 163      13.811   9.162 -11.498  1.00 92.63           H  
ATOM   2487  HE3 MET A 163      14.716   7.661 -11.181  1.00 92.63           H  
ATOM   2488  N   GLY A 164      12.093  12.045 -16.623  1.00 90.16           N  
ATOM   2489  H   GLY A 164      11.946  12.576 -15.777  1.00 90.16           H  
ATOM   2490  CA  GLY A 164      12.238  12.757 -17.893  1.00 90.16           C  
ATOM   2491  HA2 GLY A 164      11.786  13.746 -17.819  1.00 90.16           H  
ATOM   2492  HA3 GLY A 164      11.717  12.207 -18.676  1.00 90.16           H  
ATOM   2493  C   GLY A 164      13.703  12.913 -18.310  1.00 90.16           C  
ATOM   2494  O   GLY A 164      14.628  12.707 -17.514  1.00 90.16           O  
ATOM   2495  N   THR A 165      13.936  13.353 -19.547  1.00 88.34           N  
ATOM   2496  H   THR A 165      13.160  13.582 -20.152  1.00 88.34           H  
ATOM   2497  CA  THR A 165      15.291  13.394 -20.118  1.00 88.34           C  
ATOM   2498  HA  THR A 165      15.715  12.395 -20.017  1.00 88.34           H  
ATOM   2499  C   THR A 165      16.236  14.352 -19.389  1.00 88.34           C  
ATOM   2500  CB  THR A 165      15.284  13.740 -21.610  1.00 88.34           C  
ATOM   2501  HB  THR A 165      16.313  13.676 -21.965  1.00 88.34           H  
ATOM   2502  O   THR A 165      17.442  14.106 -19.350  1.00 88.34           O  
ATOM   2503  CG2 THR A 165      14.470  12.771 -22.459  1.00 88.34           C  
ATOM   2504 HG21 THR A 165      14.528  13.065 -23.508  1.00 88.34           H  
ATOM   2505 HG22 THR A 165      13.424  12.754 -22.154  1.00 88.34           H  
ATOM   2506 HG23 THR A 165      14.868  11.761 -22.361  1.00 88.34           H  
ATOM   2507  OG1 THR A 165      14.832  15.051 -21.846  1.00 88.34           O  
ATOM   2508  HG1 THR A 165      14.823  15.145 -22.802  1.00 88.34           H  
ATOM   2509  N   SER A 166      15.713  15.414 -18.766  1.00 89.49           N  
ATOM   2510  H   SER A 166      14.742  15.628 -18.940  1.00 89.49           H  
ATOM   2511  CA  SER A 166      16.502  16.336 -17.937  1.00 89.49           C  
ATOM   2512  HA  SER A 166      17.393  16.633 -18.490  1.00 89.49           H  
ATOM   2513  C   SER A 166      16.963  15.701 -16.624  1.00 89.49           C  
ATOM   2514  CB  SER A 166      15.697  17.597 -17.607  1.00 89.49           C  
ATOM   2515  HB2 SER A 166      14.879  17.341 -16.934  1.00 89.49           H  
ATOM   2516  HB3 SER A 166      16.344  18.320 -17.110  1.00 89.49           H  
ATOM   2517  O   SER A 166      18.098  15.918 -16.209  1.00 89.49           O  
ATOM   2518  OG  SER A 166      15.155  18.176 -18.775  1.00 89.49           O  
ATOM   2519  HG  SER A 166      15.857  18.376 -19.399  1.00 89.49           H  
ATOM   2520  N   ALA A 167      16.109  14.900 -15.980  1.00 89.03           N  
ATOM   2521  H   ALA A 167      15.238  14.655 -16.430  1.00 89.03           H  
ATOM   2522  CA  ALA A 167      16.435  14.241 -14.717  1.00 89.03           C  
ATOM   2523  HA  ALA A 167      16.927  14.956 -14.058  1.00 89.03           H  
ATOM   2524  C   ALA A 167      17.408  13.070 -14.926  1.00 89.03           C  
ATOM   2525  CB  ALA A 167      15.128  13.800 -14.056  1.00 89.03           C  
ATOM   2526  HB1 ALA A 167      15.354  13.350 -13.089  1.00 89.03           H  
ATOM   2527  HB2 ALA A 167      14.474  14.658 -13.904  1.00 89.03           H  
ATOM   2528  HB3 ALA A 167      14.625  13.063 -14.682  1.00 89.03           H  
ATOM   2529  O   ALA A 167      18.359  12.912 -14.164  1.00 89.03           O  
ATOM   2530  N   LEU A 168      17.224  12.321 -16.018  1.00 90.07           N  
ATOM   2531  H   LEU A 168      16.384  12.474 -16.557  1.00 90.07           H  
ATOM   2532  CA  LEU A 168      18.113  11.238 -16.446  1.00 90.07           C  
ATOM   2533  HA  LEU A 168      18.446  10.679 -15.571  1.00 90.07           H  
ATOM   2534  C   LEU A 168      19.394  11.729 -17.145  1.00 90.07           C  
ATOM   2535  CB  LEU A 168      17.311  10.301 -17.365  1.00 90.07           C  
ATOM   2536  HB2 LEU A 168      17.990   9.563 -17.792  1.00 90.07           H  
ATOM   2537  HB3 LEU A 168      16.901  10.893 -18.184  1.00 90.07           H  
ATOM   2538  O   LEU A 168      20.261  10.926 -17.467  1.00 90.07           O  
ATOM   2539  CG  LEU A 168      16.148   9.551 -16.690  1.00 90.07           C  
ATOM   2540  HG  LEU A 168      15.436  10.266 -16.277  1.00 90.07           H  
ATOM   2541  CD1 LEU A 168      15.436   8.704 -17.740  1.00 90.07           C  
ATOM   2542 HD11 LEU A 168      14.614   8.155 -17.278  1.00 90.07           H  
ATOM   2543 HD12 LEU A 168      15.018   9.345 -18.515  1.00 90.07           H  
ATOM   2544 HD13 LEU A 168      16.133   7.996 -18.188  1.00 90.07           H  
ATOM   2545  CD2 LEU A 168      16.628   8.629 -15.571  1.00 90.07           C  
ATOM   2546 HD21 LEU A 168      17.385   7.945 -15.956  1.00 90.07           H  
ATOM   2547 HD22 LEU A 168      17.039   9.212 -14.747  1.00 90.07           H  
ATOM   2548 HD23 LEU A 168      15.784   8.053 -15.190  1.00 90.07           H  
ATOM   2549  N   LYS A 169      19.521  13.039 -17.404  1.00 89.99           N  
ATOM   2550  H   LYS A 169      18.768  13.635 -17.089  1.00 89.99           H  
ATOM   2551  CA  LYS A 169      20.632  13.673 -18.146  1.00 89.99           C  
ATOM   2552  HA  LYS A 169      20.385  14.731 -18.238  1.00 89.99           H  
ATOM   2553  C   LYS A 169      20.816  13.185 -19.592  1.00 89.99           C  
ATOM   2554  CB  LYS A 169      21.947  13.579 -17.352  1.00 89.99           C  
ATOM   2555  HB2 LYS A 169      22.709  14.159 -17.874  1.00 89.99           H  
ATOM   2556  HB3 LYS A 169      22.280  12.541 -17.332  1.00 89.99           H  
ATOM   2557  O   LYS A 169      21.821  13.503 -20.223  1.00 89.99           O  
ATOM   2558  CG  LYS A 169      21.841  14.104 -15.915  1.00 89.99           C  
ATOM   2559  HG2 LYS A 169      21.527  15.148 -15.929  1.00 89.99           H  
ATOM   2560  HG3 LYS A 169      21.114  13.517 -15.354  1.00 89.99           H  
ATOM   2561  CD  LYS A 169      23.206  13.979 -15.234  1.00 89.99           C  
ATOM   2562  HD2 LYS A 169      23.941  14.561 -15.790  1.00 89.99           H  
ATOM   2563  HD3 LYS A 169      23.504  12.930 -15.238  1.00 89.99           H  
ATOM   2564  CE  LYS A 169      23.123  14.485 -13.795  1.00 89.99           C  
ATOM   2565  HE2 LYS A 169      22.328  13.940 -13.286  1.00 89.99           H  
ATOM   2566  HE3 LYS A 169      22.850  15.541 -13.809  1.00 89.99           H  
ATOM   2567  NZ  LYS A 169      24.413  14.282 -13.092  1.00 89.99           N  
ATOM   2568  HZ1 LYS A 169      24.356  14.605 -12.137  1.00 89.99           H  
ATOM   2569  HZ2 LYS A 169      25.158  14.773 -13.566  1.00 89.99           H  
ATOM   2570  HZ3 LYS A 169      24.645  13.299 -13.081  1.00 89.99           H  
ATOM   2571  N   VAL A 170      19.835  12.481 -20.154  1.00 88.91           N  
ATOM   2572  H   VAL A 170      19.041  12.250 -19.574  1.00 88.91           H  
ATOM   2573  CA  VAL A 170      19.875  11.976 -21.536  1.00 88.91           C  
ATOM   2574  HA  VAL A 170      20.917  11.768 -21.777  1.00 88.91           H  
ATOM   2575  C   VAL A 170      19.404  12.998 -22.573  1.00 88.91           C  
ATOM   2576  CB  VAL A 170      19.126  10.640 -21.689  1.00 88.91           C  
ATOM   2577  HB  VAL A 170      19.214  10.313 -22.725  1.00 88.91           H  
ATOM   2578  O   VAL A 170      19.597  12.785 -23.764  1.00 88.91           O  
ATOM   2579  CG1 VAL A 170      19.758   9.558 -20.813  1.00 88.91           C  
ATOM   2580 HG11 VAL A 170      19.299   8.594 -21.033  1.00 88.91           H  
ATOM   2581 HG12 VAL A 170      20.826   9.482 -21.015  1.00 88.91           H  
ATOM   2582 HG13 VAL A 170      19.612   9.785 -19.757  1.00 88.91           H  
ATOM   2583  CG2 VAL A 170      17.636  10.757 -21.358  1.00 88.91           C  
ATOM   2584 HG21 VAL A 170      17.160   9.785 -21.485  1.00 88.91           H  
ATOM   2585 HG22 VAL A 170      17.164  11.458 -22.046  1.00 88.91           H  
ATOM   2586 HG23 VAL A 170      17.502  11.085 -20.327  1.00 88.91           H  
ATOM   2587  N   GLY A 171      18.818  14.125 -22.149  1.00 83.33           N  
ATOM   2588  H   GLY A 171      18.648  14.224 -21.158  1.00 83.33           H  
ATOM   2589  CA  GLY A 171      18.286  15.148 -23.062  1.00 83.33           C  
ATOM   2590  HA2 GLY A 171      17.614  14.675 -23.779  1.00 83.33           H  
ATOM   2591  HA3 GLY A 171      17.715  15.875 -22.485  1.00 83.33           H  
ATOM   2592  C   GLY A 171      19.350  15.910 -23.857  1.00 83.33           C  
ATOM   2593  O   GLY A 171      19.067  16.403 -24.941  1.00 83.33           O  
ATOM   2594  N   SER A 172      20.584  15.976 -23.350  1.00 83.74           N  
ATOM   2595  H   SER A 172      20.749  15.570 -22.440  1.00 83.74           H  
ATOM   2596  CA  SER A 172      21.707  16.649 -24.024  1.00 83.74           C  
ATOM   2597  HA  SER A 172      21.310  17.431 -24.671  1.00 83.74           H  
ATOM   2598  C   SER A 172      22.528  15.712 -24.917  1.00 83.74           C  
ATOM   2599  CB  SER A 172      22.623  17.323 -22.998  1.00 83.74           C  
ATOM   2600  HB2 SER A 172      23.097  16.561 -22.380  1.00 83.74           H  
ATOM   2601  HB3 SER A 172      23.396  17.886 -23.521  1.00 83.74           H  
ATOM   2602  O   SER A 172      23.548  16.127 -25.472  1.00 83.74           O  
ATOM   2603  OG  SER A 172      21.887  18.206 -22.171  1.00 83.74           O  
ATOM   2604  HG  SER A 172      22.500  18.698 -21.621  1.00 83.74           H  
ATOM   2605  N   ILE A 173      22.131  14.441 -25.027  1.00 84.13           N  
ATOM   2606  H   ILE A 173      21.253  14.167 -24.607  1.00 84.13           H  
ATOM   2607  CA  ILE A 173      22.837  13.456 -25.845  1.00 84.13           C  
ATOM   2608  HA  ILE A 173      23.902  13.527 -25.624  1.00 84.13           H  
ATOM   2609  C   ILE A 173      22.641  13.804 -27.318  1.00 84.13           C  
ATOM   2610  CB  ILE A 173      22.390  12.019 -25.509  1.00 84.13           C  
ATOM   2611  HB  ILE A 173      21.304  11.961 -25.572  1.00 84.13           H  
ATOM   2612  O   ILE A 173      21.514  13.897 -27.806  1.00 84.13           O  
ATOM   2613  CG1 ILE A 173      22.830  11.703 -24.061  1.00 84.13           C  
ATOM   2614 HG12 ILE A 173      22.405  12.439 -23.379  1.00 84.13           H  
ATOM   2615 HG13 ILE A 173      23.915  11.765 -23.989  1.00 84.13           H  
ATOM   2616  CG2 ILE A 173      22.971  11.010 -26.520  1.00 84.13           C  
ATOM   2617 HG21 ILE A 173      22.607  11.222 -27.525  1.00 84.13           H  
ATOM   2618 HG22 ILE A 173      24.060  11.046 -26.514  1.00 84.13           H  
ATOM   2619 HG23 ILE A 173      22.641   9.997 -26.288  1.00 84.13           H  
ATOM   2620  CD1 ILE A 173      22.393  10.321 -23.587  1.00 84.13           C  
ATOM   2621 HD11 ILE A 173      22.629  10.205 -22.530  1.00 84.13           H  
ATOM   2622 HD12 ILE A 173      21.324  10.184 -23.748  1.00 84.13           H  
ATOM   2623 HD13 ILE A 173      22.949   9.575 -24.155  1.00 84.13           H  
ATOM   2624  N   ASN A 174      23.760  13.978 -28.019  1.00 84.33           N  
ATOM   2625  H   ASN A 174      24.643  13.850 -27.545  1.00 84.33           H  
ATOM   2626  CA  ASN A 174      23.796  14.225 -29.451  1.00 84.33           C  
ATOM   2627  HA  ASN A 174      22.847  13.910 -29.883  1.00 84.33           H  
ATOM   2628  C   ASN A 174      24.909  13.380 -30.085  1.00 84.33           C  
ATOM   2629  CB  ASN A 174      23.938  15.736 -29.698  1.00 84.33           C  
ATOM   2630  HB2 ASN A 174      23.151  16.249 -29.144  1.00 84.33           H  
ATOM   2631  HB3 ASN A 174      24.904  16.086 -29.335  1.00 84.33           H  
ATOM   2632  O   ASN A 174      26.083  13.744 -30.030  1.00 84.33           O  
ATOM   2633  CG  ASN A 174      23.806  16.098 -31.168  1.00 84.33           C  
ATOM   2634  ND2 ASN A 174      23.321  17.279 -31.468  1.00 84.33           N  
ATOM   2635 HD21 ASN A 174      22.933  17.869 -30.746  1.00 84.33           H  
ATOM   2636 HD22 ASN A 174      23.194  17.462 -32.453  1.00 84.33           H  
ATOM   2637  OD1 ASN A 174      24.144  15.352 -32.069  1.00 84.33           O  
ATOM   2638  N   ILE A 175      24.515  12.255 -30.673  1.00 82.66           N  
ATOM   2639  H   ILE A 175      23.519  12.102 -30.734  1.00 82.66           H  
ATOM   2640  CA  ILE A 175      25.348  11.296 -31.405  1.00 82.66           C  
ATOM   2641  HA  ILE A 175      26.346  11.302 -30.967  1.00 82.66           H  
ATOM   2642  C   ILE A 175      25.526  11.668 -32.890  1.00 82.66           C  
ATOM   2643  CB  ILE A 175      24.770   9.869 -31.254  1.00 82.66           C  
ATOM   2644  HB  ILE A 175      25.426   9.189 -31.798  1.00 82.66           H  
ATOM   2645  O   ILE A 175      26.010  10.850 -33.672  1.00 82.66           O  
ATOM   2646  CG1 ILE A 175      23.345   9.754 -31.846  1.00 82.66           C  
ATOM   2647 HG12 ILE A 175      23.274  10.337 -32.764  1.00 82.66           H  
ATOM   2648 HG13 ILE A 175      22.619  10.146 -31.134  1.00 82.66           H  
ATOM   2649  CG2 ILE A 175      24.791   9.426 -29.780  1.00 82.66           C  
ATOM   2650 HG21 ILE A 175      25.801   9.516 -29.379  1.00 82.66           H  
ATOM   2651 HG22 ILE A 175      24.480   8.384 -29.698  1.00 82.66           H  
ATOM   2652 HG23 ILE A 175      24.113  10.037 -29.184  1.00 82.66           H  
ATOM   2653  CD1 ILE A 175      22.952   8.320 -32.201  1.00 82.66           C  
ATOM   2654 HD11 ILE A 175      23.630   7.935 -32.962  1.00 82.66           H  
ATOM   2655 HD12 ILE A 175      21.943   8.317 -32.613  1.00 82.66           H  
ATOM   2656 HD13 ILE A 175      22.988   7.676 -31.322  1.00 82.66           H  
ATOM   2657  N   GLY A 176      25.097  12.868 -33.292  1.00 79.97           N  
ATOM   2658  H   GLY A 176      24.693  13.489 -32.605  1.00 79.97           H  
ATOM   2659  CA  GLY A 176      25.193  13.360 -34.659  1.00 79.97           C  
ATOM   2660  HA2 GLY A 176      24.877  12.576 -35.347  1.00 79.97           H  
ATOM   2661  HA3 GLY A 176      24.513  14.203 -34.780  1.00 79.97           H  
ATOM   2662  C   GLY A 176      26.601  13.806 -35.056  1.00 79.97           C  
ATOM   2663  O   GLY A 176      27.615  13.543 -34.401  1.00 79.97           O  
ATOM   2664  N   SER A 177      26.675  14.493 -36.188  1.00 68.56           N  
ATOM   2665  H   SER A 177      25.827  14.664 -36.710  1.00 68.56           H  
ATOM   2666  CA  SER A 177      27.941  14.856 -36.807  1.00 68.56           C  
ATOM   2667  HA  SER A 177      28.526  13.939 -36.871  1.00 68.56           H  
ATOM   2668  C   SER A 177      28.793  15.875 -36.033  1.00 68.56           C  
ATOM   2669  CB  SER A 177      27.660  15.294 -38.227  1.00 68.56           C  
ATOM   2670  HB2 SER A 177      28.608  15.534 -38.709  1.00 68.56           H  
ATOM   2671  HB3 SER A 177      27.191  14.442 -38.719  1.00 68.56           H  
ATOM   2672  O   SER A 177      28.302  16.816 -35.416  1.00 68.56           O  
ATOM   2673  OG  SER A 177      26.779  16.390 -38.334  1.00 68.56           O  
ATOM   2674  HG  SER A 177      25.901  16.005 -38.375  1.00 68.56           H  
ATOM   2675  N   GLY A 178      30.121  15.690 -36.082  1.00 66.99           N  
ATOM   2676  H   GLY A 178      30.467  14.879 -36.573  1.00 66.99           H  
ATOM   2677  CA  GLY A 178      31.107  16.557 -35.413  1.00 66.99           C  
ATOM   2678  HA2 GLY A 178      30.687  17.554 -35.281  1.00 66.99           H  
ATOM   2679  HA3 GLY A 178      31.985  16.646 -36.052  1.00 66.99           H  
ATOM   2680  C   GLY A 178      31.583  16.065 -34.040  1.00 66.99           C  
ATOM   2681  O   GLY A 178      32.415  16.718 -33.413  1.00 66.99           O  
ATOM   2682  N   LYS A 179      31.092  14.913 -33.571  1.00 66.20           N  
ATOM   2683  H   LYS A 179      30.372  14.446 -34.102  1.00 66.20           H  
ATOM   2684  CA  LYS A 179      31.571  14.237 -32.358  1.00 66.20           C  
ATOM   2685  HA  LYS A 179      32.149  14.933 -31.750  1.00 66.20           H  
ATOM   2686  C   LYS A 179      32.507  13.088 -32.745  1.00 66.20           C  
ATOM   2687  CB  LYS A 179      30.358  13.754 -31.541  1.00 66.20           C  
ATOM   2688  HB2 LYS A 179      30.709  13.250 -30.641  1.00 66.20           H  
ATOM   2689  HB3 LYS A 179      29.809  13.018 -32.129  1.00 66.20           H  
ATOM   2690  O   LYS A 179      32.158  12.274 -33.591  1.00 66.20           O  
ATOM   2691  CG  LYS A 179      29.373  14.866 -31.136  1.00 66.20           C  
ATOM   2692  HG2 LYS A 179      28.934  15.310 -32.030  1.00 66.20           H  
ATOM   2693  HG3 LYS A 179      28.566  14.400 -30.571  1.00 66.20           H  
ATOM   2694  CD  LYS A 179      29.997  15.971 -30.271  1.00 66.20           C  
ATOM   2695  HD2 LYS A 179      30.769  16.485 -30.843  1.00 66.20           H  
ATOM   2696  HD3 LYS A 179      30.436  15.525 -29.379  1.00 66.20           H  
ATOM   2697  CE  LYS A 179      28.904  16.970 -29.879  1.00 66.20           C  
ATOM   2698  HE2 LYS A 179      28.445  17.349 -30.792  1.00 66.20           H  
ATOM   2699  HE3 LYS A 179      28.130  16.437 -29.326  1.00 66.20           H  
ATOM   2700  NZ  LYS A 179      29.448  18.090 -29.073  1.00 66.20           N  
ATOM   2701  HZ1 LYS A 179      29.857  17.741 -28.217  1.00 66.20           H  
ATOM   2702  HZ2 LYS A 179      28.709  18.737 -28.838  1.00 66.20           H  
ATOM   2703  HZ3 LYS A 179      30.154  18.584 -29.600  1.00 66.20           H  
ATOM   2704  N   GLY A 180      33.705  13.039 -32.160  1.00 66.28           N  
ATOM   2705  H   GLY A 180      33.931  13.741 -31.470  1.00 66.28           H  
ATOM   2706  CA  GLY A 180      34.614  11.896 -32.323  1.00 66.28           C  
ATOM   2707  HA2 GLY A 180      34.616  11.574 -33.364  1.00 66.28           H  
ATOM   2708  HA3 GLY A 180      35.630  12.187 -32.054  1.00 66.28           H  
ATOM   2709  C   GLY A 180      34.191  10.711 -31.447  1.00 66.28           C  
ATOM   2710  O   GLY A 180      33.458  10.904 -30.474  1.00 66.28           O  
ATOM   2711  N   ALA A 181      34.707   9.510 -31.731  1.00 73.05           N  
ATOM   2712  H   ALA A 181      35.216   9.389 -32.595  1.00 73.05           H  
ATOM   2713  CA  ALA A 181      34.388   8.276 -30.995  1.00 73.05           C  
ATOM   2714  HA  ALA A 181      33.365   7.985 -31.231  1.00 73.05           H  
ATOM   2715  C   ALA A 181      34.490   8.421 -29.458  1.00 73.05           C  
ATOM   2716  CB  ALA A 181      35.323   7.175 -31.513  1.00 73.05           C  
ATOM   2717  HB1 ALA A 181      36.366   7.424 -31.316  1.00 73.05           H  
ATOM   2718  HB2 ALA A 181      35.185   7.042 -32.586  1.00 73.05           H  
ATOM   2719  HB3 ALA A 181      35.081   6.230 -31.026  1.00 73.05           H  
ATOM   2720  O   ALA A 181      33.640   7.926 -28.720  1.00 73.05           O  
ATOM   2721  N   LYS A 182      35.466   9.198 -28.957  1.00 76.66           N  
ATOM   2722  H   LYS A 182      36.134   9.570 -29.616  1.00 76.66           H  
ATOM   2723  CA  LYS A 182      35.620   9.492 -27.516  1.00 76.66           C  
ATOM   2724  HA  LYS A 182      35.688   8.549 -26.974  1.00 76.66           H  
ATOM   2725  C   LYS A 182      34.419  10.224 -26.907  1.00 76.66           C  
ATOM   2726  CB  LYS A 182      36.896  10.309 -27.260  1.00 76.66           C  
ATOM   2727  HB2 LYS A 182      36.883  10.646 -26.224  1.00 76.66           H  
ATOM   2728  HB3 LYS A 182      36.904  11.189 -27.904  1.00 76.66           H  
ATOM   2729  O   LYS A 182      34.042   9.936 -25.777  1.00 76.66           O  
ATOM   2730  CG  LYS A 182      38.178   9.493 -27.479  1.00 76.66           C  
ATOM   2731  HG2 LYS A 182      38.251   9.203 -28.527  1.00 76.66           H  
ATOM   2732  HG3 LYS A 182      38.138   8.593 -26.866  1.00 76.66           H  
ATOM   2733  CD  LYS A 182      39.417  10.313 -27.090  1.00 76.66           C  
ATOM   2734  HD2 LYS A 182      39.461  11.211 -27.705  1.00 76.66           H  
ATOM   2735  HD3 LYS A 182      39.339  10.599 -26.041  1.00 76.66           H  
ATOM   2736  CE  LYS A 182      40.683   9.475 -27.301  1.00 76.66           C  
ATOM   2737  HE2 LYS A 182      40.738   9.183 -28.350  1.00 76.66           H  
ATOM   2738  HE3 LYS A 182      40.593   8.561 -26.713  1.00 76.66           H  
ATOM   2739  NZ  LYS A 182      41.910  10.213 -26.908  1.00 76.66           N  
ATOM   2740  HZ1 LYS A 182      42.017  11.052 -27.460  1.00 76.66           H  
ATOM   2741  HZ2 LYS A 182      41.873  10.465 -25.931  1.00 76.66           H  
ATOM   2742  HZ3 LYS A 182      42.724   9.633 -27.050  1.00 76.66           H  
ATOM   2743  N   SER A 183      33.813  11.166 -27.632  1.00 81.35           N  
ATOM   2744  H   SER A 183      34.085  11.285 -28.597  1.00 81.35           H  
ATOM   2745  CA  SER A 183      32.630  11.889 -27.148  1.00 81.35           C  
ATOM   2746  HA  SER A 183      32.815  12.251 -26.137  1.00 81.35           H  
ATOM   2747  C   SER A 183      31.405  10.981 -27.086  1.00 81.35           C  
ATOM   2748  CB  SER A 183      32.312  13.083 -28.049  1.00 81.35           C  
ATOM   2749  HB2 SER A 183      32.134  12.729 -29.064  1.00 81.35           H  
ATOM   2750  HB3 SER A 183      31.410  13.575 -27.684  1.00 81.35           H  
ATOM   2751  O   SER A 183      30.627  11.086 -26.143  1.00 81.35           O  
ATOM   2752  OG  SER A 183      33.379  14.013 -28.062  1.00 81.35           O  
ATOM   2753  HG  SER A 183      33.649  14.174 -27.155  1.00 81.35           H  
ATOM   2754  N   ILE A 184      31.259  10.074 -28.056  1.00 82.88           N  
ATOM   2755  H   ILE A 184      31.946  10.028 -28.794  1.00 82.88           H  
ATOM   2756  CA  ILE A 184      30.153   9.110 -28.086  1.00 82.88           C  
ATOM   2757  HA  ILE A 184      29.224   9.648 -27.902  1.00 82.88           H  
ATOM   2758  C   ILE A 184      30.306   8.091 -26.948  1.00 82.88           C  
ATOM   2759  CB  ILE A 184      30.039   8.446 -29.478  1.00 82.88           C  
ATOM   2760  HB  ILE A 184      30.955   7.894 -29.688  1.00 82.88           H  
ATOM   2761  O   ILE A 184      29.325   7.775 -26.283  1.00 82.88           O  
ATOM   2762  CG1 ILE A 184      29.832   9.518 -30.579  1.00 82.88           C  
ATOM   2763 HG12 ILE A 184      30.611  10.277 -30.505  1.00 82.88           H  
ATOM   2764 HG13 ILE A 184      28.872  10.011 -30.426  1.00 82.88           H  
ATOM   2765  CG2 ILE A 184      28.856   7.464 -29.472  1.00 82.88           C  
ATOM   2766 HG21 ILE A 184      28.721   7.019 -30.457  1.00 82.88           H  
ATOM   2767 HG22 ILE A 184      29.027   6.649 -28.769  1.00 82.88           H  
ATOM   2768 HG23 ILE A 184      27.934   7.978 -29.198  1.00 82.88           H  
ATOM   2769  CD1 ILE A 184      29.889   8.985 -32.016  1.00 82.88           C  
ATOM   2770 HD11 ILE A 184      29.062   8.302 -32.212  1.00 82.88           H  
ATOM   2771 HD12 ILE A 184      30.840   8.481 -32.187  1.00 82.88           H  
ATOM   2772 HD13 ILE A 184      29.808   9.821 -32.711  1.00 82.88           H  
ATOM   2773  N   SER A 185      31.534   7.671 -26.624  1.00 84.69           N  
ATOM   2774  H   SER A 185      32.299   7.892 -27.246  1.00 84.69           H  
ATOM   2775  CA  SER A 185      31.797   6.814 -25.458  1.00 84.69           C  
ATOM   2776  HA  SER A 185      31.279   5.865 -25.601  1.00 84.69           H  
ATOM   2777  C   SER A 185      31.294   7.423 -24.142  1.00 84.69           C  
ATOM   2778  CB  SER A 185      33.293   6.523 -25.345  1.00 84.69           C  
ATOM   2779  HB2 SER A 185      33.667   6.172 -26.307  1.00 84.69           H  
ATOM   2780  HB3 SER A 185      33.825   7.434 -25.071  1.00 84.69           H  
ATOM   2781  O   SER A 185      30.692   6.716 -23.341  1.00 84.69           O  
ATOM   2782  OG  SER A 185      33.537   5.528 -24.372  1.00 84.69           O  
ATOM   2783  HG  SER A 185      32.978   5.663 -23.604  1.00 84.69           H  
ATOM   2784  N   GLY A 186      31.480   8.731 -23.925  1.00 87.07           N  
ATOM   2785  H   GLY A 186      32.005   9.268 -24.600  1.00 87.07           H  
ATOM   2786  CA  GLY A 186      30.935   9.410 -22.739  1.00 87.07           C  
ATOM   2787  HA2 GLY A 186      31.237   8.873 -21.840  1.00 87.07           H  
ATOM   2788  HA3 GLY A 186      31.342  10.420 -22.689  1.00 87.07           H  
ATOM   2789  C   GLY A 186      29.401   9.515 -22.742  1.00 87.07           C  
ATOM   2790  O   GLY A 186      28.766   9.556 -21.689  1.00 87.07           O  
ATOM   2791  N   MET A 187      28.774   9.519 -23.923  1.00 88.61           N  
ATOM   2792  H   MET A 187      29.327   9.445 -24.764  1.00 88.61           H  
ATOM   2793  CA  MET A 187      27.313   9.466 -24.042  1.00 88.61           C  
ATOM   2794  HA  MET A 187      26.873  10.155 -23.320  1.00 88.61           H  
ATOM   2795  C   MET A 187      26.774   8.076 -23.710  1.00 88.61           C  
ATOM   2796  CB  MET A 187      26.854   9.893 -25.440  1.00 88.61           C  
ATOM   2797  HB2 MET A 187      25.775   9.757 -25.517  1.00 88.61           H  
ATOM   2798  HB3 MET A 187      27.328   9.272 -26.200  1.00 88.61           H  
ATOM   2799  O   MET A 187      25.759   7.991 -23.028  1.00 88.61           O  
ATOM   2800  CG  MET A 187      27.183  11.360 -25.702  1.00 88.61           C  
ATOM   2801  HG2 MET A 187      28.236  11.532 -25.477  1.00 88.61           H  
ATOM   2802  HG3 MET A 187      26.589  11.979 -25.029  1.00 88.61           H  
ATOM   2803  SD  MET A 187      26.885  11.889 -27.403  1.00 88.61           S  
ATOM   2804  CE  MET A 187      27.567  13.557 -27.258  1.00 88.61           C  
ATOM   2805  HE1 MET A 187      27.624  14.026 -28.240  1.00 88.61           H  
ATOM   2806  HE2 MET A 187      26.935  14.153 -26.600  1.00 88.61           H  
ATOM   2807  HE3 MET A 187      28.571  13.495 -26.839  1.00 88.61           H  
ATOM   2808  N   ILE A 188      27.469   7.008 -24.117  1.00 92.26           N  
ATOM   2809  H   ILE A 188      28.283   7.154 -24.697  1.00 92.26           H  
ATOM   2810  CA  ILE A 188      27.137   5.632 -23.714  1.00 92.26           C  
ATOM   2811  HA  ILE A 188      26.116   5.412 -24.026  1.00 92.26           H  
ATOM   2812  C   ILE A 188      27.169   5.519 -22.188  1.00 92.26           C  
ATOM   2813  CB  ILE A 188      28.077   4.605 -24.388  1.00 92.26           C  
ATOM   2814  HB  ILE A 188      29.110   4.879 -24.173  1.00 92.26           H  
ATOM   2815  O   ILE A 188      26.197   5.060 -21.602  1.00 92.26           O  
ATOM   2816  CG1 ILE A 188      27.871   4.611 -25.921  1.00 92.26           C  
ATOM   2817 HG12 ILE A 188      26.909   4.156 -26.157  1.00 92.26           H  
ATOM   2818 HG13 ILE A 188      27.846   5.637 -26.289  1.00 92.26           H  
ATOM   2819  CG2 ILE A 188      27.830   3.189 -23.832  1.00 92.26           C  
ATOM   2820 HG21 ILE A 188      28.472   2.459 -24.325  1.00 92.26           H  
ATOM   2821 HG22 ILE A 188      28.060   3.146 -22.767  1.00 92.26           H  
ATOM   2822 HG23 ILE A 188      26.787   2.904 -23.969  1.00 92.26           H  
ATOM   2823  CD1 ILE A 188      28.969   3.880 -26.704  1.00 92.26           C  
ATOM   2824 HD11 ILE A 188      28.976   2.817 -26.461  1.00 92.26           H  
ATOM   2825 HD12 ILE A 188      29.943   4.310 -26.471  1.00 92.26           H  
ATOM   2826 HD13 ILE A 188      28.781   3.991 -27.772  1.00 92.26           H  
ATOM   2827  N   GLU A 189      28.210   6.044 -21.537  1.00 93.10           N  
ATOM   2828  H   GLU A 189      29.007   6.365 -22.069  1.00 93.10           H  
ATOM   2829  CA  GLU A 189      28.294   6.069 -20.070  1.00 93.10           C  
ATOM   2830  HA  GLU A 189      28.244   5.046 -19.698  1.00 93.10           H  
ATOM   2831  C   GLU A 189      27.133   6.856 -19.433  1.00 93.10           C  
ATOM   2832  CB  GLU A 189      29.650   6.671 -19.674  1.00 93.10           C  
ATOM   2833  HB2 GLU A 189      29.681   7.714 -19.989  1.00 93.10           H  
ATOM   2834  HB3 GLU A 189      30.438   6.127 -20.195  1.00 93.10           H  
ATOM   2835  O   GLU A 189      26.573   6.455 -18.413  1.00 93.10           O  
ATOM   2836  CG  GLU A 189      29.911   6.588 -18.163  1.00 93.10           C  
ATOM   2837  HG2 GLU A 189      29.882   5.542 -17.860  1.00 93.10           H  
ATOM   2838  HG3 GLU A 189      29.115   7.117 -17.637  1.00 93.10           H  
ATOM   2839  CD  GLU A 189      31.251   7.208 -17.741  1.00 93.10           C  
ATOM   2840  OE1 GLU A 189      31.532   7.158 -16.523  1.00 93.10           O  
ATOM   2841  OE2 GLU A 189      31.962   7.769 -18.609  1.00 93.10           O  
ATOM   2842  N   THR A 190      26.711   7.966 -20.046  1.00 93.18           N  
ATOM   2843  H   THR A 190      27.191   8.245 -20.890  1.00 93.18           H  
ATOM   2844  CA  THR A 190      25.547   8.735 -19.574  1.00 93.18           C  
ATOM   2845  HA  THR A 190      25.686   8.961 -18.517  1.00 93.18           H  
ATOM   2846  C   THR A 190      24.247   7.929 -19.694  1.00 93.18           C  
ATOM   2847  CB  THR A 190      25.421  10.069 -20.325  1.00 93.18           C  
ATOM   2848  HB  THR A 190      25.216   9.881 -21.379  1.00 93.18           H  
ATOM   2849  O   THR A 190      23.421   7.971 -18.782  1.00 93.18           O  
ATOM   2850  CG2 THR A 190      24.314  10.959 -19.754  1.00 93.18           C  
ATOM   2851 HG21 THR A 190      24.321  11.922 -20.263  1.00 93.18           H  
ATOM   2852 HG22 THR A 190      24.473  11.112 -18.686  1.00 93.18           H  
ATOM   2853 HG23 THR A 190      23.339  10.496 -19.909  1.00 93.18           H  
ATOM   2854  OG1 THR A 190      26.620  10.810 -20.217  1.00 93.18           O  
ATOM   2855  HG1 THR A 190      27.338  10.287 -20.581  1.00 93.18           H  
ATOM   2856  N   ILE A 191      24.071   7.168 -20.780  1.00 95.25           N  
ATOM   2857  H   ILE A 191      24.804   7.145 -21.474  1.00 95.25           H  
ATOM   2858  CA  ILE A 191      22.910   6.285 -20.976  1.00 95.25           C  
ATOM   2859  HA  ILE A 191      22.004   6.850 -20.761  1.00 95.25           H  
ATOM   2860  C   ILE A 191      22.950   5.118 -19.987  1.00 95.25           C  
ATOM   2861  CB  ILE A 191      22.820   5.777 -22.435  1.00 95.25           C  
ATOM   2862  HB  ILE A 191      23.750   5.272 -22.694  1.00 95.25           H  
ATOM   2863  O   ILE A 191      21.933   4.830 -19.366  1.00 95.25           O  
ATOM   2864  CG1 ILE A 191      22.602   6.953 -23.406  1.00 95.25           C  
ATOM   2865 HG12 ILE A 191      21.598   7.355 -23.277  1.00 95.25           H  
ATOM   2866 HG13 ILE A 191      23.314   7.737 -23.151  1.00 95.25           H  
ATOM   2867  CG2 ILE A 191      21.659   4.782 -22.589  1.00 95.25           C  
ATOM   2868 HG21 ILE A 191      20.731   5.213 -22.214  1.00 95.25           H  
ATOM   2869 HG22 ILE A 191      21.874   3.865 -22.040  1.00 95.25           H  
ATOM   2870 HG23 ILE A 191      21.516   4.506 -23.634  1.00 95.25           H  
ATOM   2871  CD1 ILE A 191      22.825   6.607 -24.885  1.00 95.25           C  
ATOM   2872 HD11 ILE A 191      22.063   5.912 -25.237  1.00 95.25           H  
ATOM   2873 HD12 ILE A 191      22.763   7.515 -25.485  1.00 95.25           H  
ATOM   2874 HD13 ILE A 191      23.812   6.164 -25.018  1.00 95.25           H  
ATOM   2875  N   ASP A 192      24.108   4.494 -19.776  1.00 96.21           N  
ATOM   2876  H   ASP A 192      24.901   4.736 -20.353  1.00 96.21           H  
ATOM   2877  CA  ASP A 192      24.278   3.406 -18.806  1.00 96.21           C  
ATOM   2878  HA  ASP A 192      23.587   2.599 -19.047  1.00 96.21           H  
ATOM   2879  C   ASP A 192      23.943   3.881 -17.382  1.00 96.21           C  
ATOM   2880  CB  ASP A 192      25.716   2.854 -18.885  1.00 96.21           C  
ATOM   2881  HB2 ASP A 192      25.887   2.219 -18.016  1.00 96.21           H  
ATOM   2882  HB3 ASP A 192      26.423   3.682 -18.834  1.00 96.21           H  
ATOM   2883  O   ASP A 192      23.230   3.206 -16.636  1.00 96.21           O  
ATOM   2884  CG  ASP A 192      25.999   2.007 -20.138  1.00 96.21           C  
ATOM   2885  OD1 ASP A 192      25.047   1.452 -20.729  1.00 96.21           O  
ATOM   2886  OD2 ASP A 192      27.184   1.830 -20.499  1.00 96.21           O  
ATOM   2887  N   ASN A 193      24.362   5.096 -17.020  1.00 96.20           N  
ATOM   2888  H   ASN A 193      24.980   5.590 -17.647  1.00 96.20           H  
ATOM   2889  CA  ASN A 193      23.969   5.720 -15.760  1.00 96.20           C  
ATOM   2890  HA  ASN A 193      24.224   5.043 -14.944  1.00 96.20           H  
ATOM   2891  C   ASN A 193      22.450   5.944 -15.671  1.00 96.20           C  
ATOM   2892  CB  ASN A 193      24.759   7.025 -15.580  1.00 96.20           C  
ATOM   2893  HB2 ASN A 193      24.309   7.609 -14.778  1.00 96.20           H  
ATOM   2894  HB3 ASN A 193      24.717   7.611 -16.498  1.00 96.20           H  
ATOM   2895  O   ASN A 193      21.861   5.652 -14.632  1.00 96.20           O  
ATOM   2896  CG  ASN A 193      26.204   6.767 -15.192  1.00 96.20           C  
ATOM   2897  ND2 ASN A 193      27.134   7.541 -15.696  1.00 96.20           N  
ATOM   2898 HD21 ASN A 193      26.933   7.990 -16.578  1.00 96.20           H  
ATOM   2899 HD22 ASN A 193      28.080   7.251 -15.494  1.00 96.20           H  
ATOM   2900  OD1 ASN A 193      26.507   5.900 -14.392  1.00 96.20           O  
ATOM   2901  N   ALA A 194      21.801   6.399 -16.746  1.00 95.78           N  
ATOM   2902  H   ALA A 194      22.332   6.616 -17.578  1.00 95.78           H  
ATOM   2903  CA  ALA A 194      20.346   6.554 -16.790  1.00 95.78           C  
ATOM   2904  HA  ALA A 194      20.039   7.169 -15.944  1.00 95.78           H  
ATOM   2905  C   ALA A 194      19.601   5.208 -16.682  1.00 95.78           C  
ATOM   2906  CB  ALA A 194      19.972   7.298 -18.075  1.00 95.78           C  
ATOM   2907  HB1 ALA A 194      20.273   6.723 -18.951  1.00 95.78           H  
ATOM   2908  HB2 ALA A 194      20.472   8.266 -18.092  1.00 95.78           H  
ATOM   2909  HB3 ALA A 194      18.892   7.444 -18.110  1.00 95.78           H  
ATOM   2910  O   ALA A 194      18.585   5.102 -15.993  1.00 95.78           O  
ATOM   2911  N   ILE A 195      20.121   4.154 -17.316  1.00 97.28           N  
ATOM   2912  H   ILE A 195      20.933   4.306 -17.897  1.00 97.28           H  
ATOM   2913  CA  ILE A 195      19.598   2.787 -17.197  1.00 97.28           C  
ATOM   2914  HA  ILE A 195      18.543   2.785 -17.474  1.00 97.28           H  
ATOM   2915  C   ILE A 195      19.687   2.320 -15.743  1.00 97.28           C  
ATOM   2916  CB  ILE A 195      20.361   1.842 -18.157  1.00 97.28           C  
ATOM   2917  HB  ILE A 195      21.432   2.011 -18.046  1.00 97.28           H  
ATOM   2918  O   ILE A 195      18.720   1.764 -15.214  1.00 97.28           O  
ATOM   2919  CG1 ILE A 195      19.956   2.140 -19.617  1.00 97.28           C  
ATOM   2920 HG12 ILE A 195      19.962   3.218 -19.778  1.00 97.28           H  
ATOM   2921 HG13 ILE A 195      18.942   1.781 -19.793  1.00 97.28           H  
ATOM   2922  CG2 ILE A 195      20.072   0.367 -17.831  1.00 97.28           C  
ATOM   2923 HG21 ILE A 195      20.589  -0.285 -18.536  1.00 97.28           H  
ATOM   2924 HG22 ILE A 195      18.998   0.194 -17.898  1.00 97.28           H  
ATOM   2925 HG23 ILE A 195      20.436   0.106 -16.838  1.00 97.28           H  
ATOM   2926  CD1 ILE A 195      20.892   1.528 -20.665  1.00 97.28           C  
ATOM   2927 HD11 ILE A 195      20.924   0.441 -20.581  1.00 97.28           H  
ATOM   2928 HD12 ILE A 195      20.536   1.787 -21.663  1.00 97.28           H  
ATOM   2929 HD13 ILE A 195      21.899   1.923 -20.535  1.00 97.28           H  
ATOM   2930  N   ASN A 196      20.813   2.581 -15.077  1.00 96.97           N  
ATOM   2931  H   ASN A 196      21.586   2.981 -15.589  1.00 96.97           H  
ATOM   2932  CA  ASN A 196      21.009   2.239 -13.672  1.00 96.97           C  
ATOM   2933  HA  ASN A 196      20.771   1.185 -13.532  1.00 96.97           H  
ATOM   2934  C   ASN A 196      20.064   3.022 -12.750  1.00 96.97           C  
ATOM   2935  CB  ASN A 196      22.485   2.453 -13.301  1.00 96.97           C  
ATOM   2936  HB2 ASN A 196      22.807   3.446 -13.616  1.00 96.97           H  
ATOM   2937  HB3 ASN A 196      22.599   2.384 -12.219  1.00 96.97           H  
ATOM   2938  O   ASN A 196      19.508   2.431 -11.826  1.00 96.97           O  
ATOM   2939  CG  ASN A 196      23.399   1.407 -13.914  1.00 96.97           C  
ATOM   2940  ND2 ASN A 196      24.649   1.732 -14.141  1.00 96.97           N  
ATOM   2941 HD21 ASN A 196      25.196   1.038 -14.631  1.00 96.97           H  
ATOM   2942 HD22 ASN A 196      24.959   2.689 -14.048  1.00 96.97           H  
ATOM   2943  OD1 ASN A 196      23.015   0.275 -14.159  1.00 96.97           O  
ATOM   2944  N   THR A 197      19.810   4.311 -13.008  1.00 95.76           N  
ATOM   2945  H   THR A 197      20.299   4.774 -13.760  1.00 95.76           H  
ATOM   2946  CA  THR A 197      18.850   5.086 -12.203  1.00 95.76           C  
ATOM   2947  HA  THR A 197      19.094   4.935 -11.151  1.00 95.76           H  
ATOM   2948  C   THR A 197      17.418   4.589 -12.379  1.00 95.76           C  
ATOM   2949  CB  THR A 197      18.909   6.600 -12.462  1.00 95.76           C  
ATOM   2950  HB  THR A 197      18.121   7.080 -11.883  1.00 95.76           H  
ATOM   2951  O   THR A 197      16.720   4.415 -11.383  1.00 95.76           O  
ATOM   2952  CG2 THR A 197      20.241   7.209 -12.029  1.00 95.76           C  
ATOM   2953 HG21 THR A 197      20.367   7.079 -10.954  1.00 95.76           H  
ATOM   2954 HG22 THR A 197      20.246   8.274 -12.262  1.00 95.76           H  
ATOM   2955 HG23 THR A 197      21.072   6.727 -12.544  1.00 95.76           H  
ATOM   2956  OG1 THR A 197      18.731   6.936 -13.812  1.00 95.76           O  
ATOM   2957  HG1 THR A 197      17.811   6.811 -14.055  1.00 95.76           H  
ATOM   2958  N   VAL A 198      16.984   4.294 -13.612  1.00 96.16           N  
ATOM   2959  H   VAL A 198      17.601   4.459 -14.394  1.00 96.16           H  
ATOM   2960  CA  VAL A 198      15.647   3.723 -13.869  1.00 96.16           C  
ATOM   2961  HA  VAL A 198      14.895   4.361 -13.404  1.00 96.16           H  
ATOM   2962  C   VAL A 198      15.510   2.342 -13.227  1.00 96.16           C  
ATOM   2963  CB  VAL A 198      15.351   3.660 -15.383  1.00 96.16           C  
ATOM   2964  HB  VAL A 198      16.180   3.168 -15.893  1.00 96.16           H  
ATOM   2965  O   VAL A 198      14.500   2.050 -12.590  1.00 96.16           O  
ATOM   2966  CG1 VAL A 198      14.062   2.893 -15.707  1.00 96.16           C  
ATOM   2967 HG11 VAL A 198      13.226   3.316 -15.150  1.00 96.16           H  
ATOM   2968 HG12 VAL A 198      13.844   2.961 -16.773  1.00 96.16           H  
ATOM   2969 HG13 VAL A 198      14.166   1.838 -15.453  1.00 96.16           H  
ATOM   2970  CG2 VAL A 198      15.187   5.074 -15.953  1.00 96.16           C  
ATOM   2971 HG21 VAL A 198      14.356   5.582 -15.464  1.00 96.16           H  
ATOM   2972 HG22 VAL A 198      14.986   5.021 -17.023  1.00 96.16           H  
ATOM   2973 HG23 VAL A 198      16.098   5.654 -15.803  1.00 96.16           H  
ATOM   2974  N   SER A 199      16.537   1.497 -13.341  1.00 96.73           N  
ATOM   2975  H   SER A 199      17.343   1.789 -13.874  1.00 96.73           H  
ATOM   2976  CA  SER A 199      16.537   0.157 -12.738  1.00 96.73           C  
ATOM   2977  HA  SER A 199      15.636  -0.369 -13.054  1.00 96.73           H  
ATOM   2978  C   SER A 199      16.516   0.220 -11.208  1.00 96.73           C  
ATOM   2979  CB  SER A 199      17.745  -0.652 -13.217  1.00 96.73           C  
ATOM   2980  HB2 SER A 199      17.673  -1.666 -12.824  1.00 96.73           H  
ATOM   2981  HB3 SER A 199      18.666  -0.196 -12.853  1.00 96.73           H  
ATOM   2982  O   SER A 199      15.793  -0.544 -10.571  1.00 96.73           O  
ATOM   2983  OG  SER A 199      17.768  -0.696 -14.631  1.00 96.73           O  
ATOM   2984  HG  SER A 199      18.185   0.116 -14.925  1.00 96.73           H  
ATOM   2985  N   GLY A 200      17.250   1.165 -10.613  1.00 96.72           N  
ATOM   2986  H   GLY A 200      17.851   1.744 -11.183  1.00 96.72           H  
ATOM   2987  CA  GLY A 200      17.223   1.425  -9.174  1.00 96.72           C  
ATOM   2988  HA2 GLY A 200      17.951   2.202  -8.944  1.00 96.72           H  
ATOM   2989  HA3 GLY A 200      17.494   0.517  -8.635  1.00 96.72           H  
ATOM   2990  C   GLY A 200      15.852   1.895  -8.685  1.00 96.72           C  
ATOM   2991  O   GLY A 200      15.367   1.406  -7.664  1.00 96.72           O  
ATOM   2992  N   GLU A 201      15.186   2.781  -9.431  1.00 94.86           N  
ATOM   2993  H   GLU A 201      15.636   3.191 -10.236  1.00 94.86           H  
ATOM   2994  CA  GLU A 201      13.835   3.231  -9.080  1.00 94.86           C  
ATOM   2995  HA  GLU A 201      13.853   3.551  -8.038  1.00 94.86           H  
ATOM   2996  C   GLU A 201      12.817   2.085  -9.184  1.00 94.86           C  
ATOM   2997  CB  GLU A 201      13.420   4.437  -9.940  1.00 94.86           C  
ATOM   2998  HB2 GLU A 201      14.250   5.140 -10.007  1.00 94.86           H  
ATOM   2999  HB3 GLU A 201      13.192   4.096 -10.950  1.00 94.86           H  
ATOM   3000  O   GLU A 201      12.014   1.898  -8.273  1.00 94.86           O  
ATOM   3001  CG  GLU A 201      12.191   5.173  -9.364  1.00 94.86           C  
ATOM   3002  HG2 GLU A 201      11.886   5.938 -10.078  1.00 94.86           H  
ATOM   3003  HG3 GLU A 201      11.363   4.469  -9.279  1.00 94.86           H  
ATOM   3004  CD  GLU A 201      12.442   5.847  -7.996  1.00 94.86           C  
ATOM   3005  OE1 GLU A 201      11.472   6.120  -7.253  1.00 94.86           O  
ATOM   3006  OE2 GLU A 201      13.606   6.139  -7.645  1.00 94.86           O  
ATOM   3007  N   ARG A 202      12.896   1.246 -10.226  1.00 96.62           N  
ATOM   3008  H   ARG A 202      13.569   1.453 -10.950  1.00 96.62           H  
ATOM   3009  CA  ARG A 202      12.063   0.036 -10.344  1.00 96.62           C  
ATOM   3010  HA  ARG A 202      11.009   0.314 -10.322  1.00 96.62           H  
ATOM   3011  C   ARG A 202      12.271  -0.930  -9.179  1.00 96.62           C  
ATOM   3012  CB  ARG A 202      12.362  -0.693 -11.654  1.00 96.62           C  
ATOM   3013  HB2 ARG A 202      11.909  -1.683 -11.593  1.00 96.62           H  
ATOM   3014  HB3 ARG A 202      13.439  -0.821 -11.766  1.00 96.62           H  
ATOM   3015  O   ARG A 202      11.297  -1.417  -8.615  1.00 96.62           O  
ATOM   3016  CG  ARG A 202      11.800   0.032 -12.884  1.00 96.62           C  
ATOM   3017  HG2 ARG A 202      10.714   0.085 -12.809  1.00 96.62           H  
ATOM   3018  HG3 ARG A 202      12.195   1.046 -12.938  1.00 96.62           H  
ATOM   3019  CD  ARG A 202      12.185  -0.721 -14.160  1.00 96.62           C  
ATOM   3020  HD2 ARG A 202      11.771  -0.195 -15.020  1.00 96.62           H  
ATOM   3021  HD3 ARG A 202      13.271  -0.738 -14.244  1.00 96.62           H  
ATOM   3022  NE  ARG A 202      11.646  -2.089 -14.126  1.00 96.62           N  
ATOM   3023  HE  ARG A 202      10.751  -2.208 -13.674  1.00 96.62           H  
ATOM   3024  NH1 ARG A 202      13.073  -3.103 -15.615  1.00 96.62           N  
ATOM   3025 HH11 ARG A 202      13.323  -3.917 -16.159  1.00 96.62           H  
ATOM   3026 HH12 ARG A 202      13.508  -2.208 -15.788  1.00 96.62           H  
ATOM   3027  NH2 ARG A 202      11.414  -4.274 -14.655  1.00 96.62           N  
ATOM   3028 HH21 ARG A 202      11.632  -5.075 -15.231  1.00 96.62           H  
ATOM   3029 HH22 ARG A 202      10.573  -4.277 -14.096  1.00 96.62           H  
ATOM   3030  CZ  ARG A 202      12.052  -3.147 -14.800  1.00 96.62           C  
ATOM   3031  N   ALA A 203      13.519  -1.172  -8.779  1.00 97.67           N  
ATOM   3032  H   ALA A 203      14.281  -0.768  -9.303  1.00 97.67           H  
ATOM   3033  CA  ALA A 203      13.824  -2.036  -7.638  1.00 97.67           C  
ATOM   3034  HA  ALA A 203      13.393  -3.020  -7.820  1.00 97.67           H  
ATOM   3035  C   ALA A 203      13.211  -1.498  -6.333  1.00 97.67           C  
ATOM   3036  CB  ALA A 203      15.346  -2.181  -7.529  1.00 97.67           C  
ATOM   3037  HB1 ALA A 203      15.743  -2.596  -8.456  1.00 97.67           H  
ATOM   3038  HB2 ALA A 203      15.590  -2.855  -6.708  1.00 97.67           H  
ATOM   3039  HB3 ALA A 203      15.808  -1.211  -7.346  1.00 97.67           H  
ATOM   3040  O   ALA A 203      12.644  -2.255  -5.545  1.00 97.67           O  
ATOM   3041  N   LYS A 204      13.266  -0.178  -6.126  1.00 95.57           N  
ATOM   3042  H   LYS A 204      13.761   0.384  -6.803  1.00 95.57           H  
ATOM   3043  CA  LYS A 204      12.629   0.494  -4.987  1.00 95.57           C  
ATOM   3044  HA  LYS A 204      12.955   0.020  -4.061  1.00 95.57           H  
ATOM   3045  C   LYS A 204      11.102   0.378  -5.029  1.00 95.57           C  
ATOM   3046  CB  LYS A 204      13.095   1.948  -5.005  1.00 95.57           C  
ATOM   3047  HB2 LYS A 204      14.180   1.972  -4.906  1.00 95.57           H  
ATOM   3048  HB3 LYS A 204      12.843   2.373  -5.977  1.00 95.57           H  
ATOM   3049  O   LYS A 204      10.489   0.093  -4.002  1.00 95.57           O  
ATOM   3050  CG  LYS A 204      12.475   2.821  -3.907  1.00 95.57           C  
ATOM   3051  HG2 LYS A 204      12.857   2.533  -2.928  1.00 95.57           H  
ATOM   3052  HG3 LYS A 204      11.388   2.743  -3.922  1.00 95.57           H  
ATOM   3053  CD  LYS A 204      12.865   4.257  -4.238  1.00 95.57           C  
ATOM   3054  HD2 LYS A 204      12.573   4.453  -5.270  1.00 95.57           H  
ATOM   3055  HD3 LYS A 204      13.946   4.375  -4.166  1.00 95.57           H  
ATOM   3056  CE  LYS A 204      12.175   5.281  -3.352  1.00 95.57           C  
ATOM   3057  HE2 LYS A 204      11.137   4.985  -3.201  1.00 95.57           H  
ATOM   3058  HE3 LYS A 204      12.682   5.338  -2.389  1.00 95.57           H  
ATOM   3059  NZ  LYS A 204      12.217   6.570  -4.068  1.00 95.57           N  
ATOM   3060  HZ1 LYS A 204      11.659   6.504  -4.907  1.00 95.57           H  
ATOM   3061  HZ2 LYS A 204      13.145   6.811  -4.385  1.00 95.57           H  
ATOM   3062  HZ3 LYS A 204      11.794   7.320  -3.540  1.00 95.57           H  
ATOM   3063  N   LEU A 205      10.490   0.586  -6.194  1.00 95.50           N  
ATOM   3064  H   LEU A 205      11.055   0.849  -6.989  1.00 95.50           H  
ATOM   3065  CA  LEU A 205       9.051   0.416  -6.394  1.00 95.50           C  
ATOM   3066  HA  LEU A 205       8.512   1.034  -5.675  1.00 95.50           H  
ATOM   3067  C   LEU A 205       8.604  -1.025  -6.107  1.00 95.50           C  
ATOM   3068  CB  LEU A 205       8.685   0.858  -7.822  1.00 95.50           C  
ATOM   3069  HB2 LEU A 205       9.381   0.401  -8.525  1.00 95.50           H  
ATOM   3070  HB3 LEU A 205       7.705   0.448  -8.068  1.00 95.50           H  
ATOM   3071  O   LEU A 205       7.674  -1.216  -5.326  1.00 95.50           O  
ATOM   3072  CG  LEU A 205       8.667   2.379  -8.074  1.00 95.50           C  
ATOM   3073  HG  LEU A 205       9.687   2.764  -8.076  1.00 95.50           H  
ATOM   3074  CD1 LEU A 205       8.047   2.653  -9.442  1.00 95.50           C  
ATOM   3075 HD11 LEU A 205       8.574   2.070 -10.197  1.00 95.50           H  
ATOM   3076 HD12 LEU A 205       6.998   2.355  -9.446  1.00 95.50           H  
ATOM   3077 HD13 LEU A 205       8.131   3.712  -9.686  1.00 95.50           H  
ATOM   3078  CD2 LEU A 205       7.878   3.166  -7.029  1.00 95.50           C  
ATOM   3079 HD21 LEU A 205       8.440   3.176  -6.095  1.00 95.50           H  
ATOM   3080 HD22 LEU A 205       6.896   2.716  -6.887  1.00 95.50           H  
ATOM   3081 HD23 LEU A 205       7.761   4.196  -7.367  1.00 95.50           H  
ATOM   3082  N   GLY A 206       9.324  -2.024  -6.622  1.00 97.49           N  
ATOM   3083  H   GLY A 206      10.042  -1.802  -7.297  1.00 97.49           H  
ATOM   3084  CA  GLY A 206       9.053  -3.438  -6.346  1.00 97.49           C  
ATOM   3085  HA2 GLY A 206       8.037  -3.678  -6.659  1.00 97.49           H  
ATOM   3086  HA3 GLY A 206       9.743  -4.049  -6.927  1.00 97.49           H  
ATOM   3087  C   GLY A 206       9.212  -3.803  -4.865  1.00 97.49           C  
ATOM   3088  O   GLY A 206       8.371  -4.497  -4.298  1.00 97.49           O  
ATOM   3089  N   ALA A 207      10.234  -3.274  -4.182  1.00 97.16           N  
ATOM   3090  H   ALA A 207      10.933  -2.744  -4.683  1.00 97.16           H  
ATOM   3091  CA  ALA A 207      10.386  -3.463  -2.737  1.00 97.16           C  
ATOM   3092  HA  ALA A 207      10.403  -4.533  -2.528  1.00 97.16           H  
ATOM   3093  C   ALA A 207       9.211  -2.859  -1.945  1.00 97.16           C  
ATOM   3094  CB  ALA A 207      11.725  -2.860  -2.298  1.00 97.16           C  
ATOM   3095  HB1 ALA A 207      11.735  -1.788  -2.493  1.00 97.16           H  
ATOM   3096  HB2 ALA A 207      12.538  -3.331  -2.849  1.00 97.16           H  
ATOM   3097  HB3 ALA A 207      11.871  -3.031  -1.231  1.00 97.16           H  
ATOM   3098  O   ALA A 207       8.717  -3.467  -0.991  1.00 97.16           O  
ATOM   3099  N   ASN A 208       8.731  -1.681  -2.354  1.00 95.50           N  
ATOM   3100  H   ASN A 208       9.178  -1.226  -3.137  1.00 95.50           H  
ATOM   3101  CA  ASN A 208       7.559  -1.051  -1.750  1.00 95.50           C  
ATOM   3102  HA  ASN A 208       7.682  -1.057  -0.667  1.00 95.50           H  
ATOM   3103  C   ASN A 208       6.271  -1.832  -2.033  1.00 95.50           C  
ATOM   3104  CB  ASN A 208       7.458   0.407  -2.219  1.00 95.50           C  
ATOM   3105  HB2 ASN A 208       6.482   0.807  -1.945  1.00 95.50           H  
ATOM   3106  HB3 ASN A 208       7.549   0.451  -3.305  1.00 95.50           H  
ATOM   3107  O   ASN A 208       5.444  -1.945  -1.130  1.00 95.50           O  
ATOM   3108  CG  ASN A 208       8.507   1.293  -1.577  1.00 95.50           C  
ATOM   3109  ND2 ASN A 208       8.925   2.336  -2.249  1.00 95.50           N  
ATOM   3110 HD21 ASN A 208       9.642   2.885  -1.797  1.00 95.50           H  
ATOM   3111 HD22 ASN A 208       8.612   2.477  -3.199  1.00 95.50           H  
ATOM   3112  OD1 ASN A 208       8.941   1.100  -0.452  1.00 95.50           O  
ATOM   3113  N   GLN A 209       6.119  -2.418  -3.225  1.00 97.07           N  
ATOM   3114  H   GLN A 209       6.806  -2.256  -3.946  1.00 97.07           H  
ATOM   3115  CA  GLN A 209       5.001  -3.311  -3.531  1.00 97.07           C  
ATOM   3116  HA  GLN A 209       4.071  -2.768  -3.361  1.00 97.07           H  
ATOM   3117  C   GLN A 209       4.995  -4.528  -2.598  1.00 97.07           C  
ATOM   3118  CB  GLN A 209       5.037  -3.725  -5.008  1.00 97.07           C  
ATOM   3119  HB2 GLN A 209       4.980  -2.833  -5.632  1.00 97.07           H  
ATOM   3120  HB3 GLN A 209       5.965  -4.252  -5.230  1.00 97.07           H  
ATOM   3121  O   GLN A 209       3.998  -4.753  -1.917  1.00 97.07           O  
ATOM   3122  CG  GLN A 209       3.850  -4.646  -5.327  1.00 97.07           C  
ATOM   3123  HG2 GLN A 209       2.913  -4.133  -5.109  1.00 97.07           H  
ATOM   3124  HG3 GLN A 209       3.902  -5.536  -4.700  1.00 97.07           H  
ATOM   3125  CD  GLN A 209       3.816  -5.109  -6.772  1.00 97.07           C  
ATOM   3126  NE2 GLN A 209       3.287  -6.286  -7.020  1.00 97.07           N  
ATOM   3127 HE21 GLN A 209       3.017  -6.873  -6.244  1.00 97.07           H  
ATOM   3128 HE22 GLN A 209       3.441  -6.669  -7.942  1.00 97.07           H  
ATOM   3129  OE1 GLN A 209       4.225  -4.419  -7.689  1.00 97.07           O  
ATOM   3130  N   ASN A 210       6.116  -5.243  -2.469  1.00 97.21           N  
ATOM   3131  H   ASN A 210       6.874  -5.062  -3.113  1.00 97.21           H  
ATOM   3132  CA  ASN A 210       6.217  -6.399  -1.567  1.00 97.21           C  
ATOM   3133  HA  ASN A 210       5.504  -7.163  -1.877  1.00 97.21           H  
ATOM   3134  C   ASN A 210       5.889  -6.011  -0.117  1.00 97.21           C  
ATOM   3135  CB  ASN A 210       7.642  -6.973  -1.645  1.00 97.21           C  
ATOM   3136  HB2 ASN A 210       7.749  -7.754  -0.893  1.00 97.21           H  
ATOM   3137  HB3 ASN A 210       8.367  -6.186  -1.436  1.00 97.21           H  
ATOM   3138  O   ASN A 210       5.202  -6.728   0.612  1.00 97.21           O  
ATOM   3139  CG  ASN A 210       7.971  -7.596  -2.988  1.00 97.21           C  
ATOM   3140  ND2 ASN A 210       9.227  -7.873  -3.245  1.00 97.21           N  
ATOM   3141 HD21 ASN A 210       9.384  -8.278  -4.157  1.00 97.21           H  
ATOM   3142 HD22 ASN A 210       9.953  -7.691  -2.566  1.00 97.21           H  
ATOM   3143  OD1 ASN A 210       7.134  -7.854  -3.826  1.00 97.21           O  
ATOM   3144  N   ARG A 211       6.345  -4.829   0.315  1.00 97.12           N  
ATOM   3145  H   ARG A 211       6.926  -4.289  -0.311  1.00 97.12           H  
ATOM   3146  CA  ARG A 211       6.000  -4.293   1.634  1.00 97.12           C  
ATOM   3147  HA  ARG A 211       6.239  -5.055   2.375  1.00 97.12           H  
ATOM   3148  C   ARG A 211       4.494  -4.032   1.775  1.00 97.12           C  
ATOM   3149  CB  ARG A 211       6.852  -3.047   1.913  1.00 97.12           C  
ATOM   3150  HB2 ARG A 211       7.907  -3.318   1.868  1.00 97.12           H  
ATOM   3151  HB3 ARG A 211       6.653  -2.283   1.161  1.00 97.12           H  
ATOM   3152  O   ARG A 211       3.941  -4.316   2.840  1.00 97.12           O  
ATOM   3153  CG  ARG A 211       6.529  -2.486   3.300  1.00 97.12           C  
ATOM   3154  HG2 ARG A 211       6.646  -3.271   4.047  1.00 97.12           H  
ATOM   3155  HG3 ARG A 211       5.491  -2.151   3.309  1.00 97.12           H  
ATOM   3156  CD  ARG A 211       7.411  -1.299   3.684  1.00 97.12           C  
ATOM   3157  HD2 ARG A 211       7.495  -0.623   2.833  1.00 97.12           H  
ATOM   3158  HD3 ARG A 211       8.410  -1.660   3.928  1.00 97.12           H  
ATOM   3159  NE  ARG A 211       6.813  -0.630   4.858  1.00 97.12           N  
ATOM   3160  HE  ARG A 211       6.584  -1.235   5.634  1.00 97.12           H  
ATOM   3161  NH1 ARG A 211       6.674   1.507   4.045  1.00 97.12           N  
ATOM   3162 HH11 ARG A 211       6.386   2.468   4.155  1.00 97.12           H  
ATOM   3163 HH12 ARG A 211       7.222   1.236   3.241  1.00 97.12           H  
ATOM   3164  NH2 ARG A 211       5.710   1.020   5.983  1.00 97.12           N  
ATOM   3165 HH21 ARG A 211       5.427   0.356   6.689  1.00 97.12           H  
ATOM   3166 HH22 ARG A 211       5.402   1.979   6.057  1.00 97.12           H  
ATOM   3167  CZ  ARG A 211       6.404   0.622   4.954  1.00 97.12           C  
ATOM   3168  N   LEU A 212       3.831  -3.484   0.755  1.00 96.89           N  
ATOM   3169  H   LEU A 212       4.337  -3.296  -0.099  1.00 96.89           H  
ATOM   3170  CA  LEU A 212       2.380  -3.263   0.760  1.00 96.89           C  
ATOM   3171  HA  LEU A 212       2.107  -2.731   1.671  1.00 96.89           H  
ATOM   3172  C   LEU A 212       1.607  -4.584   0.785  1.00 96.89           C  
ATOM   3173  CB  LEU A 212       1.950  -2.422  -0.455  1.00 96.89           C  
ATOM   3174  HB2 LEU A 212       2.397  -2.849  -1.353  1.00 96.89           H  
ATOM   3175  HB3 LEU A 212       0.868  -2.498  -0.567  1.00 96.89           H  
ATOM   3176  O   LEU A 212       0.649  -4.686   1.541  1.00 96.89           O  
ATOM   3177  CG  LEU A 212       2.313  -0.933  -0.368  1.00 96.89           C  
ATOM   3178  HG  LEU A 212       3.369  -0.828  -0.122  1.00 96.89           H  
ATOM   3179  CD1 LEU A 212       2.083  -0.263  -1.716  1.00 96.89           C  
ATOM   3180 HD11 LEU A 212       1.028  -0.314  -1.984  1.00 96.89           H  
ATOM   3181 HD12 LEU A 212       2.405   0.777  -1.675  1.00 96.89           H  
ATOM   3182 HD13 LEU A 212       2.666  -0.790  -2.472  1.00 96.89           H  
ATOM   3183  CD2 LEU A 212       1.461  -0.200   0.674  1.00 96.89           C  
ATOM   3184 HD21 LEU A 212       0.405  -0.323   0.435  1.00 96.89           H  
ATOM   3185 HD22 LEU A 212       1.648  -0.593   1.674  1.00 96.89           H  
ATOM   3186 HD23 LEU A 212       1.698   0.864   0.661  1.00 96.89           H  
ATOM   3187  N   GLU A 213       2.047  -5.606   0.053  1.00 97.95           N  
ATOM   3188  H   GLU A 213       2.805  -5.447  -0.595  1.00 97.95           H  
ATOM   3189  CA  GLU A 213       1.431  -6.940   0.068  1.00 97.95           C  
ATOM   3190  HA  GLU A 213       0.379  -6.859  -0.205  1.00 97.95           H  
ATOM   3191  C   GLU A 213       1.484  -7.572   1.468  1.00 97.95           C  
ATOM   3192  CB  GLU A 213       2.126  -7.844  -0.961  1.00 97.95           C  
ATOM   3193  HB2 GLU A 213       1.790  -8.869  -0.808  1.00 97.95           H  
ATOM   3194  HB3 GLU A 213       3.203  -7.803  -0.799  1.00 97.95           H  
ATOM   3195  O   GLU A 213       0.465  -8.024   1.994  1.00 97.95           O  
ATOM   3196  CG  GLU A 213       1.801  -7.433  -2.409  1.00 97.95           C  
ATOM   3197  HG2 GLU A 213       0.736  -7.586  -2.580  1.00 97.95           H  
ATOM   3198  HG3 GLU A 213       2.004  -6.370  -2.537  1.00 97.95           H  
ATOM   3199  CD  GLU A 213       2.603  -8.216  -3.463  1.00 97.95           C  
ATOM   3200  OE1 GLU A 213       2.511  -7.827  -4.655  1.00 97.95           O  
ATOM   3201  OE2 GLU A 213       3.301  -9.180  -3.077  1.00 97.95           O  
ATOM   3202  N   HIS A 214       2.638  -7.506   2.142  1.00 97.82           N  
ATOM   3203  H   HIS A 214       3.463  -7.194   1.650  1.00 97.82           H  
ATOM   3204  CA  HIS A 214       2.743  -7.929   3.542  1.00 97.82           C  
ATOM   3205  HA  HIS A 214       2.379  -8.953   3.625  1.00 97.82           H  
ATOM   3206  C   HIS A 214       1.888  -7.080   4.488  1.00 97.82           C  
ATOM   3207  CB  HIS A 214       4.207  -7.879   3.988  1.00 97.82           C  
ATOM   3208  HB2 HIS A 214       4.250  -7.988   5.072  1.00 97.82           H  
ATOM   3209  HB3 HIS A 214       4.636  -6.911   3.729  1.00 97.82           H  
ATOM   3210  O   HIS A 214       1.342  -7.593   5.466  1.00 97.82           O  
ATOM   3211  CG  HIS A 214       5.041  -8.976   3.391  1.00 97.82           C  
ATOM   3212  CD2 HIS A 214       6.227  -8.834   2.725  1.00 97.82           C  
ATOM   3213  HD2 HIS A 214       6.726  -7.901   2.509  1.00 97.82           H  
ATOM   3214  ND1 HIS A 214       4.757 -10.322   3.434  1.00 97.82           N  
ATOM   3215  HD1 HIS A 214       3.912 -10.745   3.791  1.00 97.82           H  
ATOM   3216  CE1 HIS A 214       5.747 -10.973   2.803  1.00 97.82           C  
ATOM   3217  HE1 HIS A 214       5.787 -12.040   2.642  1.00 97.82           H  
ATOM   3218  NE2 HIS A 214       6.679 -10.109   2.377  1.00 97.82           N  
ATOM   3219  N   THR A 215       1.760  -5.783   4.206  1.00 96.12           N  
ATOM   3220  H   THR A 215       2.206  -5.433   3.370  1.00 96.12           H  
ATOM   3221  CA  THR A 215       0.912  -4.888   4.997  1.00 96.12           C  
ATOM   3222  HA  THR A 215       1.182  -4.994   6.048  1.00 96.12           H  
ATOM   3223  C   THR A 215      -0.556  -5.281   4.865  1.00 96.12           C  
ATOM   3224  CB  THR A 215       1.122  -3.421   4.608  1.00 96.12           C  
ATOM   3225  HB  THR A 215       0.840  -3.266   3.567  1.00 96.12           H  
ATOM   3226  O   THR A 215      -1.215  -5.431   5.887  1.00 96.12           O  
ATOM   3227  CG2 THR A 215       0.299  -2.480   5.479  1.00 96.12           C  
ATOM   3228 HG21 THR A 215       0.504  -1.456   5.164  1.00 96.12           H  
ATOM   3229 HG22 THR A 215       0.558  -2.604   6.530  1.00 96.12           H  
ATOM   3230 HG23 THR A 215      -0.766  -2.665   5.338  1.00 96.12           H  
ATOM   3231  OG1 THR A 215       2.481  -3.065   4.778  1.00 96.12           O  
ATOM   3232  HG1 THR A 215       2.980  -3.585   4.143  1.00 96.12           H  
ATOM   3233  N   ILE A 216      -1.046  -5.516   3.645  1.00 97.78           N  
ATOM   3234  H   ILE A 216      -0.431  -5.399   2.852  1.00 97.78           H  
ATOM   3235  CA  ILE A 216      -2.414  -5.979   3.369  1.00 97.78           C  
ATOM   3236  HA  ILE A 216      -3.127  -5.238   3.733  1.00 97.78           H  
ATOM   3237  C   ILE A 216      -2.692  -7.272   4.133  1.00 97.78           C  
ATOM   3238  CB  ILE A 216      -2.626  -6.147   1.847  1.00 97.78           C  
ATOM   3239  HB  ILE A 216      -1.785  -6.706   1.437  1.00 97.78           H  
ATOM   3240  O   ILE A 216      -3.620  -7.310   4.936  1.00 97.78           O  
ATOM   3241  CG1 ILE A 216      -2.676  -4.756   1.177  1.00 97.78           C  
ATOM   3242 HG12 ILE A 216      -3.627  -4.278   1.413  1.00 97.78           H  
ATOM   3243 HG13 ILE A 216      -1.881  -4.127   1.577  1.00 97.78           H  
ATOM   3244  CG2 ILE A 216      -3.915  -6.923   1.526  1.00 97.78           C  
ATOM   3245 HG21 ILE A 216      -4.076  -6.990   0.450  1.00 97.78           H  
ATOM   3246 HG22 ILE A 216      -3.863  -7.945   1.903  1.00 97.78           H  
ATOM   3247 HG23 ILE A 216      -4.777  -6.440   1.987  1.00 97.78           H  
ATOM   3248  CD1 ILE A 216      -2.503  -4.802  -0.344  1.00 97.78           C  
ATOM   3249 HD11 ILE A 216      -2.439  -3.785  -0.730  1.00 97.78           H  
ATOM   3250 HD12 ILE A 216      -1.584  -5.334  -0.593  1.00 97.78           H  
ATOM   3251 HD13 ILE A 216      -3.349  -5.301  -0.816  1.00 97.78           H  
ATOM   3252  N   ALA A 217      -1.824  -8.279   3.998  1.00 98.06           N  
ATOM   3253  H   ALA A 217      -1.080  -8.193   3.321  1.00 98.06           H  
ATOM   3254  CA  ALA A 217      -1.989  -9.544   4.709  1.00 98.06           C  
ATOM   3255  HA  ALA A 217      -2.925 -10.002   4.391  1.00 98.06           H  
ATOM   3256  C   ALA A 217      -2.061  -9.352   6.237  1.00 98.06           C  
ATOM   3257  CB  ALA A 217      -0.828 -10.466   4.317  1.00 98.06           C  
ATOM   3258  HB1 ALA A 217       0.120 -10.026   4.625  1.00 98.06           H  
ATOM   3259  HB2 ALA A 217      -0.823 -10.610   3.237  1.00 98.06           H  
ATOM   3260  HB3 ALA A 217      -0.954 -11.434   4.802  1.00 98.06           H  
ATOM   3261  O   ALA A 217      -2.877  -9.973   6.915  1.00 98.06           O  
ATOM   3262  N   ASN A 218      -1.233  -8.469   6.803  1.00 96.41           N  
ATOM   3263  H   ASN A 218      -0.571  -7.982   6.215  1.00 96.41           H  
ATOM   3264  CA  ASN A 218      -1.272  -8.171   8.233  1.00 96.41           C  
ATOM   3265  HA  ASN A 218      -1.273  -9.112   8.784  1.00 96.41           H  
ATOM   3266  C   ASN A 218      -2.547  -7.414   8.657  1.00 96.41           C  
ATOM   3267  CB  ASN A 218       0.002  -7.405   8.604  1.00 96.41           C  
ATOM   3268  HB2 ASN A 218       0.876  -8.001   8.341  1.00 96.41           H  
ATOM   3269  HB3 ASN A 218       0.045  -6.469   8.046  1.00 96.41           H  
ATOM   3270  O   ASN A 218      -3.087  -7.679   9.735  1.00 96.41           O  
ATOM   3271  CG  ASN A 218       0.048  -7.125  10.092  1.00 96.41           C  
ATOM   3272  ND2 ASN A 218      -0.065  -5.881  10.496  1.00 96.41           N  
ATOM   3273 HD21 ASN A 218      -0.117  -5.754  11.496  1.00 96.41           H  
ATOM   3274 HD22 ASN A 218      -0.221  -5.146   9.821  1.00 96.41           H  
ATOM   3275  OD1 ASN A 218       0.157  -8.015  10.914  1.00 96.41           O  
ATOM   3276  N   LEU A 219      -3.024  -6.473   7.839  1.00 96.04           N  
ATOM   3277  H   LEU A 219      -2.561  -6.333   6.952  1.00 96.04           H  
ATOM   3278  CA  LEU A 219      -4.257  -5.723   8.090  1.00 96.04           C  
ATOM   3279  HA  LEU A 219      -4.220  -5.293   9.091  1.00 96.04           H  
ATOM   3280  C   LEU A 219      -5.480  -6.636   8.046  1.00 96.04           C  
ATOM   3281  CB  LEU A 219      -4.425  -4.601   7.052  1.00 96.04           C  
ATOM   3282  HB2 LEU A 219      -4.350  -5.041   6.058  1.00 96.04           H  
ATOM   3283  HB3 LEU A 219      -5.432  -4.195   7.144  1.00 96.04           H  
ATOM   3284  O   LEU A 219      -6.300  -6.567   8.960  1.00 96.04           O  
ATOM   3285  CG  LEU A 219      -3.428  -3.437   7.158  1.00 96.04           C  
ATOM   3286  HG  LEU A 219      -2.401  -3.803   7.164  1.00 96.04           H  
ATOM   3287  CD1 LEU A 219      -3.633  -2.532   5.945  1.00 96.04           C  
ATOM   3288 HD11 LEU A 219      -4.650  -2.139   5.944  1.00 96.04           H  
ATOM   3289 HD12 LEU A 219      -2.917  -1.710   5.962  1.00 96.04           H  
ATOM   3290 HD13 LEU A 219      -3.469  -3.104   5.032  1.00 96.04           H  
ATOM   3291  CD2 LEU A 219      -3.616  -2.606   8.426  1.00 96.04           C  
ATOM   3292 HD21 LEU A 219      -3.443  -3.226   9.305  1.00 96.04           H  
ATOM   3293 HD22 LEU A 219      -2.892  -1.792   8.424  1.00 96.04           H  
ATOM   3294 HD23 LEU A 219      -4.626  -2.195   8.439  1.00 96.04           H  
ATOM   3295  N   ASP A 220      -5.565  -7.502   7.040  1.00 97.67           N  
ATOM   3296  H   ASP A 220      -4.884  -7.451   6.296  1.00 97.67           H  
ATOM   3297  CA  ASP A 220      -6.681  -8.427   6.850  1.00 97.67           C  
ATOM   3298  HA  ASP A 220      -7.615  -7.865   6.869  1.00 97.67           H  
ATOM   3299  C   ASP A 220      -6.728  -9.442   8.005  1.00 97.67           C  
ATOM   3300  CB  ASP A 220      -6.569  -9.098   5.469  1.00 97.67           C  
ATOM   3301  HB2 ASP A 220      -5.608  -9.608   5.403  1.00 97.67           H  
ATOM   3302  HB3 ASP A 220      -7.352  -9.852   5.393  1.00 97.67           H  
ATOM   3303  O   ASP A 220      -7.747  -9.554   8.688  1.00 97.67           O  
ATOM   3304  CG  ASP A 220      -6.713  -8.139   4.267  1.00 97.67           C  
ATOM   3305  OD1 ASP A 220      -7.163  -6.974   4.431  1.00 97.67           O  
ATOM   3306  OD2 ASP A 220      -6.361  -8.571   3.149  1.00 97.67           O  
ATOM   3307  N   ASN A 221      -5.588 -10.050   8.362  1.00 97.96           N  
ATOM   3308  H   ASN A 221      -4.790  -9.956   7.750  1.00 97.96           H  
ATOM   3309  CA  ASN A 221      -5.483 -10.919   9.543  1.00 97.96           C  
ATOM   3310  HA  ASN A 221      -6.150 -11.772   9.420  1.00 97.96           H  
ATOM   3311  C   ASN A 221      -5.883 -10.195  10.841  1.00 97.96           C  
ATOM   3312  CB  ASN A 221      -4.029 -11.409   9.671  1.00 97.96           C  
ATOM   3313  HB2 ASN A 221      -3.890 -11.858  10.655  1.00 97.96           H  
ATOM   3314  HB3 ASN A 221      -3.350 -10.561   9.584  1.00 97.96           H  
ATOM   3315  O   ASN A 221      -6.520 -10.765  11.730  1.00 97.96           O  
ATOM   3316  CG  ASN A 221      -3.650 -12.470   8.655  1.00 97.96           C  
ATOM   3317  ND2 ASN A 221      -2.392 -12.570   8.304  1.00 97.96           N  
ATOM   3318 HD21 ASN A 221      -1.769 -11.799   8.500  1.00 97.96           H  
ATOM   3319 HD22 ASN A 221      -2.231 -13.235   7.561  1.00 97.96           H  
ATOM   3320  OD1 ASN A 221      -4.445 -13.265   8.204  1.00 97.96           O  
ATOM   3321  N   SER A 222      -5.496  -8.926  10.993  1.00 96.84           N  
ATOM   3322  H   SER A 222      -4.984  -8.491  10.238  1.00 96.84           H  
ATOM   3323  CA  SER A 222      -5.873  -8.128  12.165  1.00 96.84           C  
ATOM   3324  HA  SER A 222      -5.637  -8.690  13.068  1.00 96.84           H  
ATOM   3325  C   SER A 222      -7.374  -7.830  12.186  1.00 96.84           C  
ATOM   3326  CB  SER A 222      -5.088  -6.817  12.208  1.00 96.84           C  
ATOM   3327  HB2 SER A 222      -5.261  -6.246  11.296  1.00 96.84           H  
ATOM   3328  HB3 SER A 222      -5.432  -6.229  13.059  1.00 96.84           H  
ATOM   3329  O   SER A 222      -7.990  -7.877  13.252  1.00 96.84           O  
ATOM   3330  OG  SER A 222      -3.704  -7.066  12.352  1.00 96.84           O  
ATOM   3331  HG  SER A 222      -3.388  -7.403  11.511  1.00 96.84           H  
ATOM   3332  N   ALA A 223      -7.971  -7.546  11.027  1.00 97.24           N  
ATOM   3333  H   ALA A 223      -7.420  -7.559  10.181  1.00 97.24           H  
ATOM   3334  CA  ALA A 223      -9.398  -7.287  10.885  1.00 97.24           C  
ATOM   3335  HA  ALA A 223      -9.685  -6.511  11.594  1.00 97.24           H  
ATOM   3336  C   ALA A 223     -10.225  -8.538  11.213  1.00 97.24           C  
ATOM   3337  CB  ALA A 223      -9.670  -6.766   9.468  1.00 97.24           C  
ATOM   3338  HB1 ALA A 223      -9.060  -5.886   9.265  1.00 97.24           H  
ATOM   3339  HB2 ALA A 223     -10.722  -6.501   9.366  1.00 97.24           H  
ATOM   3340  HB3 ALA A 223      -9.433  -7.533   8.730  1.00 97.24           H  
ATOM   3341  O   ALA A 223     -11.174  -8.440  11.989  1.00 97.24           O  
ATOM   3342  N   GLU A 224      -9.818  -9.710  10.722  1.00 97.82           N  
ATOM   3343  H   GLU A 224      -9.071  -9.713  10.042  1.00 97.82           H  
ATOM   3344  CA  GLU A 224     -10.459 -10.995  11.028  1.00 97.82           C  
ATOM   3345  HA  GLU A 224     -11.508 -10.960  10.735  1.00 97.82           H  
ATOM   3346  C   GLU A 224     -10.403 -11.324  12.525  1.00 97.82           C  
ATOM   3347  CB  GLU A 224      -9.768 -12.116  10.243  1.00 97.82           C  
ATOM   3348  HB2 GLU A 224      -8.690 -12.046  10.388  1.00 97.82           H  
ATOM   3349  HB3 GLU A 224     -10.112 -13.069  10.644  1.00 97.82           H  
ATOM   3350  O   GLU A 224     -11.420 -11.652  13.142  1.00 97.82           O  
ATOM   3351  CG  GLU A 224     -10.096 -12.078   8.744  1.00 97.82           C  
ATOM   3352  HG2 GLU A 224     -11.175 -12.173   8.628  1.00 97.82           H  
ATOM   3353  HG3 GLU A 224      -9.802 -11.113   8.329  1.00 97.82           H  
ATOM   3354  CD  GLU A 224      -9.404 -13.205   7.961  1.00 97.82           C  
ATOM   3355  OE1 GLU A 224      -9.559 -13.210   6.721  1.00 97.82           O  
ATOM   3356  OE2 GLU A 224      -8.782 -14.081   8.607  1.00 97.82           O  
ATOM   3357  N   ASN A 225      -9.236 -11.162  13.154  1.00 97.15           N  
ATOM   3358  H   ASN A 225      -8.427 -10.933  12.594  1.00 97.15           H  
ATOM   3359  CA  ASN A 225      -9.080 -11.398  14.590  1.00 97.15           C  
ATOM   3360  HA  ASN A 225      -9.426 -12.407  14.817  1.00 97.15           H  
ATOM   3361  C   ASN A 225      -9.930 -10.438  15.436  1.00 97.15           C  
ATOM   3362  CB  ASN A 225      -7.594 -11.283  14.953  1.00 97.15           C  
ATOM   3363  HB2 ASN A 225      -7.491 -11.175  16.033  1.00 97.15           H  
ATOM   3364  HB3 ASN A 225      -7.161 -10.402  14.478  1.00 97.15           H  
ATOM   3365  O   ASN A 225     -10.531 -10.849  16.435  1.00 97.15           O  
ATOM   3366  CG  ASN A 225      -6.817 -12.524  14.563  1.00 97.15           C  
ATOM   3367  ND2 ASN A 225      -5.699 -12.382  13.902  1.00 97.15           N  
ATOM   3368 HD21 ASN A 225      -5.619 -11.550  13.335  1.00 97.15           H  
ATOM   3369 HD22 ASN A 225      -5.300 -13.248  13.570  1.00 97.15           H  
ATOM   3370  OD1 ASN A 225      -7.187 -13.636  14.889  1.00 97.15           O  
ATOM   3371  N   LEU A 226     -10.010  -9.162  15.040  1.00 96.96           N  
ATOM   3372  H   LEU A 226      -9.495  -8.880  14.218  1.00 96.96           H  
ATOM   3373  CA  LEU A 226     -10.880  -8.188  15.697  1.00 96.96           C  
ATOM   3374  HA  LEU A 226     -10.724  -8.252  16.774  1.00 96.96           H  
ATOM   3375  C   LEU A 226     -12.358  -8.499  15.471  1.00 96.96           C  
ATOM   3376  CB  LEU A 226     -10.559  -6.764  15.220  1.00 96.96           C  
ATOM   3377  HB2 LEU A 226     -10.483  -6.770  14.132  1.00 96.96           H  
ATOM   3378  HB3 LEU A 226     -11.392  -6.116  15.491  1.00 96.96           H  
ATOM   3379  O   LEU A 226     -13.143  -8.334  16.400  1.00 96.96           O  
ATOM   3380  CG  LEU A 226      -9.279  -6.159  15.817  1.00 96.96           C  
ATOM   3381  HG  LEU A 226      -8.419  -6.788  15.586  1.00 96.96           H  
ATOM   3382  CD1 LEU A 226      -9.066  -4.775  15.206  1.00 96.96           C  
ATOM   3383 HD11 LEU A 226      -9.020  -4.879  14.122  1.00 96.96           H  
ATOM   3384 HD12 LEU A 226      -9.891  -4.115  15.473  1.00 96.96           H  
ATOM   3385 HD13 LEU A 226      -8.126  -4.354  15.562  1.00 96.96           H  
ATOM   3386  CD2 LEU A 226      -9.366  -5.982  17.337  1.00 96.96           C  
ATOM   3387 HD21 LEU A 226     -10.267  -5.426  17.596  1.00 96.96           H  
ATOM   3388 HD22 LEU A 226      -8.491  -5.436  17.690  1.00 96.96           H  
ATOM   3389 HD23 LEU A 226      -9.379  -6.955  17.827  1.00 96.96           H  
ATOM   3390  N   GLN A 227     -12.741  -8.984  14.292  1.00 96.88           N  
ATOM   3391  H   GLN A 227     -12.060  -9.060  13.549  1.00 96.88           H  
ATOM   3392  CA  GLN A 227     -14.108  -9.410  14.010  1.00 96.88           C  
ATOM   3393  HA  GLN A 227     -14.788  -8.595  14.261  1.00 96.88           H  
ATOM   3394  C   GLN A 227     -14.502 -10.609  14.880  1.00 96.88           C  
ATOM   3395  CB  GLN A 227     -14.234  -9.696  12.509  1.00 96.88           C  
ATOM   3396  HB2 GLN A 227     -13.949  -8.796  11.965  1.00 96.88           H  
ATOM   3397  HB3 GLN A 227     -13.559 -10.502  12.223  1.00 96.88           H  
ATOM   3398  O   GLN A 227     -15.570 -10.603  15.487  1.00 96.88           O  
ATOM   3399  CG  GLN A 227     -15.665 -10.081  12.114  1.00 96.88           C  
ATOM   3400  HG2 GLN A 227     -15.932 -11.025  12.588  1.00 96.88           H  
ATOM   3401  HG3 GLN A 227     -16.358  -9.315  12.461  1.00 96.88           H  
ATOM   3402  CD  GLN A 227     -15.837 -10.235  10.606  1.00 96.88           C  
ATOM   3403  NE2 GLN A 227     -16.916 -10.839  10.161  1.00 96.88           N  
ATOM   3404 HE21 GLN A 227     -17.581 -11.245  10.803  1.00 96.88           H  
ATOM   3405 HE22 GLN A 227     -16.951 -10.976   9.161  1.00 96.88           H  
ATOM   3406  OE1 GLN A 227     -15.040  -9.796   9.797  1.00 96.88           O  
ATOM   3407  N   ALA A 228     -13.618 -11.595  15.044  1.00 97.47           N  
ATOM   3408  H   ALA A 228     -12.781 -11.589  14.478  1.00 97.47           H  
ATOM   3409  CA  ALA A 228     -13.847 -12.717  15.953  1.00 97.47           C  
ATOM   3410  HA  ALA A 228     -14.802 -13.181  15.702  1.00 97.47           H  
ATOM   3411  C   ALA A 228     -13.914 -12.280  17.431  1.00 97.47           C  
ATOM   3412  CB  ALA A 228     -12.733 -13.744  15.725  1.00 97.47           C  
ATOM   3413  HB1 ALA A 228     -11.762 -13.308  15.958  1.00 97.47           H  
ATOM   3414  HB2 ALA A 228     -12.734 -14.059  14.681  1.00 97.47           H  
ATOM   3415  HB3 ALA A 228     -12.902 -14.618  16.355  1.00 97.47           H  
ATOM   3416  O   ALA A 228     -14.673 -12.833  18.231  1.00 97.47           O  
ATOM   3417  N   ALA A 229     -13.115 -11.289  17.838  1.00 96.40           N  
ATOM   3418  H   ALA A 229     -12.477 -10.883  17.169  1.00 96.40           H  
ATOM   3419  CA  ALA A 229     -13.200 -10.707  19.178  1.00 96.40           C  
ATOM   3420  HA  ALA A 229     -13.196 -11.511  19.914  1.00 96.40           H  
ATOM   3421  C   ALA A 229     -14.507  -9.924  19.392  1.00 96.40           C  
ATOM   3422  CB  ALA A 229     -11.963  -9.838  19.424  1.00 96.40           C  
ATOM   3423  HB1 ALA A 229     -11.056 -10.423  19.272  1.00 96.40           H  
ATOM   3424  HB2 ALA A 229     -11.981  -9.455  20.444  1.00 96.40           H  
ATOM   3425  HB3 ALA A 229     -11.960  -8.994  18.734  1.00 96.40           H  
ATOM   3426  O   ALA A 229     -15.124 -10.057  20.448  1.00 96.40           O  
ATOM   3427  N   GLU A 230     -14.948  -9.159  18.395  1.00 96.47           N  
ATOM   3428  H   GLU A 230     -14.380  -9.072  17.564  1.00 96.47           H  
ATOM   3429  CA  GLU A 230     -16.193  -8.391  18.434  1.00 96.47           C  
ATOM   3430  HA  GLU A 230     -16.202  -7.796  19.347  1.00 96.47           H  
ATOM   3431  C   GLU A 230     -17.417  -9.306  18.483  1.00 96.47           C  
ATOM   3432  CB  GLU A 230     -16.227  -7.428  17.238  1.00 96.47           C  
ATOM   3433  HB2 GLU A 230     -16.199  -7.981  16.299  1.00 96.47           H  
ATOM   3434  HB3 GLU A 230     -15.318  -6.828  17.282  1.00 96.47           H  
ATOM   3435  O   GLU A 230     -18.275  -9.112  19.344  1.00 96.47           O  
ATOM   3436  CG  GLU A 230     -17.414  -6.449  17.270  1.00 96.47           C  
ATOM   3437  HG2 GLU A 230     -17.080  -5.528  16.793  1.00 96.47           H  
ATOM   3438  HG3 GLU A 230     -17.642  -6.201  18.306  1.00 96.47           H  
ATOM   3439  CD  GLU A 230     -18.690  -6.911  16.543  1.00 96.47           C  
ATOM   3440  OE1 GLU A 230     -19.754  -6.282  16.781  1.00 96.47           O  
ATOM   3441  OE2 GLU A 230     -18.611  -7.754  15.634  1.00 96.47           O  
ATOM   3442  N   SER A 231     -17.433 -10.359  17.663  1.00 96.24           N  
ATOM   3443  H   SER A 231     -16.739 -10.391  16.930  1.00 96.24           H  
ATOM   3444  CA  SER A 231     -18.452 -11.412  17.674  1.00 96.24           C  
ATOM   3445  HA  SER A 231     -19.417 -10.978  17.412  1.00 96.24           H  
ATOM   3446  C   SER A 231     -18.581 -12.056  19.059  1.00 96.24           C  
ATOM   3447  CB  SER A 231     -18.096 -12.448  16.604  1.00 96.24           C  
ATOM   3448  HB2 SER A 231     -17.047 -12.724  16.711  1.00 96.24           H  
ATOM   3449  HB3 SER A 231     -18.242 -12.013  15.616  1.00 96.24           H  
ATOM   3450  O   SER A 231     -19.674 -12.116  19.613  1.00 96.24           O  
ATOM   3451  OG  SER A 231     -18.874 -13.615  16.726  1.00 96.24           O  
ATOM   3452  HG  SER A 231     -19.772 -13.399  16.465  1.00 96.24           H  
ATOM   3453  N   ARG A 232     -17.471 -12.412  19.725  1.00 94.23           N  
ATOM   3454  H   ARG A 232     -16.591 -12.341  19.235  1.00 94.23           H  
ATOM   3455  CA  ARG A 232     -17.513 -12.953  21.103  1.00 94.23           C  
ATOM   3456  HA  ARG A 232     -18.154 -13.835  21.106  1.00 94.23           H  
ATOM   3457  C   ARG A 232     -18.140 -12.004  22.127  1.00 94.23           C  
ATOM   3458  CB  ARG A 232     -16.102 -13.334  21.566  1.00 94.23           C  
ATOM   3459  HB2 ARG A 232     -15.405 -12.535  21.317  1.00 94.23           H  
ATOM   3460  HB3 ARG A 232     -16.106 -13.462  22.648  1.00 94.23           H  
ATOM   3461  O   ARG A 232     -18.659 -12.460  23.145  1.00 94.23           O  
ATOM   3462  CG  ARG A 232     -15.646 -14.654  20.935  1.00 94.23           C  
ATOM   3463  HG2 ARG A 232     -15.639 -14.578  19.848  1.00 94.23           H  
ATOM   3464  HG3 ARG A 232     -16.354 -15.434  21.214  1.00 94.23           H  
ATOM   3465  CD  ARG A 232     -14.258 -15.060  21.440  1.00 94.23           C  
ATOM   3466  HD2 ARG A 232     -14.251 -15.022  22.529  1.00 94.23           H  
ATOM   3467  HD3 ARG A 232     -14.079 -16.088  21.125  1.00 94.23           H  
ATOM   3468  NE  ARG A 232     -13.195 -14.199  20.891  1.00 94.23           N  
ATOM   3469  HE  ARG A 232     -13.489 -13.539  20.185  1.00 94.23           H  
ATOM   3470  NH1 ARG A 232     -11.433 -15.237  21.933  1.00 94.23           N  
ATOM   3471 HH11 ARG A 232     -10.437 -15.347  22.063  1.00 94.23           H  
ATOM   3472 HH12 ARG A 232     -12.086 -15.880  22.357  1.00 94.23           H  
ATOM   3473  NH2 ARG A 232     -11.040 -13.540  20.537  1.00 94.23           N  
ATOM   3474 HH21 ARG A 232     -11.360 -12.889  19.834  1.00 94.23           H  
ATOM   3475 HH22 ARG A 232     -10.047 -13.679  20.659  1.00 94.23           H  
ATOM   3476  CZ  ARG A 232     -11.900 -14.322  21.126  1.00 94.23           C  
ATOM   3477  N   ILE A 233     -18.062 -10.694  21.900  1.00 94.27           N  
ATOM   3478  H   ILE A 233     -17.640 -10.390  21.034  1.00 94.27           H  
ATOM   3479  CA  ILE A 233     -18.667  -9.697  22.786  1.00 94.27           C  
ATOM   3480  HA  ILE A 233     -18.631 -10.067  23.811  1.00 94.27           H  
ATOM   3481  C   ILE A 233     -20.140  -9.506  22.436  1.00 94.27           C  
ATOM   3482  CB  ILE A 233     -17.873  -8.371  22.740  1.00 94.27           C  
ATOM   3483  HB  ILE A 233     -17.784  -8.048  21.703  1.00 94.27           H  
ATOM   3484  O   ILE A 233     -20.971  -9.413  23.345  1.00 94.27           O  
ATOM   3485  CG1 ILE A 233     -16.456  -8.603  23.313  1.00 94.27           C  
ATOM   3486 HG12 ILE A 233     -15.983  -9.438  22.796  1.00 94.27           H  
ATOM   3487 HG13 ILE A 233     -16.530  -8.869  24.368  1.00 94.27           H  
ATOM   3488  CG2 ILE A 233     -18.592  -7.256  23.530  1.00 94.27           C  
ATOM   3489 HG21 ILE A 233     -18.708  -7.545  24.575  1.00 94.27           H  
ATOM   3490 HG22 ILE A 233     -18.029  -6.325  23.473  1.00 94.27           H  
ATOM   3491 HG23 ILE A 233     -19.571  -7.051  23.097  1.00 94.27           H  
ATOM   3492  CD1 ILE A 233     -15.521  -7.398  23.172  1.00 94.27           C  
ATOM   3493 HD11 ILE A 233     -15.833  -6.593  23.837  1.00 94.27           H  
ATOM   3494 HD12 ILE A 233     -15.527  -7.048  22.140  1.00 94.27           H  
ATOM   3495 HD13 ILE A 233     -14.508  -7.697  23.441  1.00 94.27           H  
ATOM   3496  N   ARG A 234     -20.464  -9.413  21.148  1.00 94.36           N  
ATOM   3497  H   ARG A 234     -19.738  -9.542  20.458  1.00 94.36           H  
ATOM   3498  CA  ARG A 234     -21.755  -8.906  20.694  1.00 94.36           C  
ATOM   3499  HA  ARG A 234     -22.234  -8.381  21.520  1.00 94.36           H  
ATOM   3500  C   ARG A 234     -22.732  -9.988  20.267  1.00 94.36           C  
ATOM   3501  CB  ARG A 234     -21.518  -7.905  19.564  1.00 94.36           C  
ATOM   3502  HB2 ARG A 234     -20.611  -7.332  19.757  1.00 94.36           H  
ATOM   3503  HB3 ARG A 234     -21.391  -8.443  18.624  1.00 94.36           H  
ATOM   3504  O   ARG A 234     -23.923  -9.764  20.456  1.00 94.36           O  
ATOM   3505  CG  ARG A 234     -22.694  -6.928  19.475  1.00 94.36           C  
ATOM   3506  HG2 ARG A 234     -22.705  -6.288  20.358  1.00 94.36           H  
ATOM   3507  HG3 ARG A 234     -23.642  -7.463  19.415  1.00 94.36           H  
ATOM   3508  CD  ARG A 234     -22.514  -6.072  18.233  1.00 94.36           C  
ATOM   3509  HD2 ARG A 234     -21.589  -5.505  18.342  1.00 94.36           H  
ATOM   3510  HD3 ARG A 234     -22.405  -6.744  17.382  1.00 94.36           H  
ATOM   3511  NE  ARG A 234     -23.675  -5.189  18.009  1.00 94.36           N  
ATOM   3512  HE  ARG A 234     -24.583  -5.605  18.161  1.00 94.36           H  
ATOM   3513  NH1 ARG A 234     -22.512  -3.274  17.564  1.00 94.36           N  
ATOM   3514 HH11 ARG A 234     -22.474  -2.265  17.547  1.00 94.36           H  
ATOM   3515 HH12 ARG A 234     -21.667  -3.754  17.840  1.00 94.36           H  
ATOM   3516  NH2 ARG A 234     -24.727  -3.252  17.431  1.00 94.36           N  
ATOM   3517 HH21 ARG A 234     -24.639  -2.254  17.307  1.00 94.36           H  
ATOM   3518 HH22 ARG A 234     -25.623  -3.680  17.614  1.00 94.36           H  
ATOM   3519  CZ  ARG A 234     -23.635  -3.918  17.666  1.00 94.36           C  
ATOM   3520  N   ASP A 235     -22.276 -11.120  19.757  1.00 96.01           N  
ATOM   3521  H   ASP A 235     -21.281 -11.255  19.648  1.00 96.01           H  
ATOM   3522  CA  ASP A 235     -23.147 -12.183  19.261  1.00 96.01           C  
ATOM   3523  HA  ASP A 235     -23.974 -11.716  18.726  1.00 96.01           H  
ATOM   3524  C   ASP A 235     -23.746 -12.986  20.414  1.00 96.01           C  
ATOM   3525  CB  ASP A 235     -22.440 -13.085  18.237  1.00 96.01           C  
ATOM   3526  HB2 ASP A 235     -21.568 -13.551  18.697  1.00 96.01           H  
ATOM   3527  HB3 ASP A 235     -23.126 -13.884  17.954  1.00 96.01           H  
ATOM   3528  O   ASP A 235     -23.182 -13.096  21.511  1.00 96.01           O  
ATOM   3529  CG  ASP A 235     -22.032 -12.345  16.957  1.00 96.01           C  
ATOM   3530  OD1 ASP A 235     -22.463 -11.187  16.761  1.00 96.01           O  
ATOM   3531  OD2 ASP A 235     -21.257 -12.943  16.179  1.00 96.01           O  
ATOM   3532  N   VAL A 236     -24.946 -13.511  20.183  1.00 93.32           N  
ATOM   3533  H   VAL A 236     -25.332 -13.420  19.254  1.00 93.32           H  
ATOM   3534  CA  VAL A 236     -25.626 -14.385  21.133  1.00 93.32           C  
ATOM   3535  HA  VAL A 236     -25.239 -14.161  22.127  1.00 93.32           H  
ATOM   3536  C   VAL A 236     -25.291 -15.843  20.842  1.00 93.32           C  
ATOM   3537  CB  VAL A 236     -27.139 -14.101  21.173  1.00 93.32           C  
ATOM   3538  HB  VAL A 236     -27.285 -13.021  21.168  1.00 93.32           H  
ATOM   3539  O   VAL A 236     -25.262 -16.284  19.695  1.00 93.32           O  
ATOM   3540  CG1 VAL A 236     -27.915 -14.682  19.995  1.00 93.32           C  
ATOM   3541 HG11 VAL A 236     -27.399 -14.468  19.059  1.00 93.32           H  
ATOM   3542 HG12 VAL A 236     -28.916 -14.253  19.958  1.00 93.32           H  
ATOM   3543 HG13 VAL A 236     -27.996 -15.764  20.096  1.00 93.32           H  
ATOM   3544  CG2 VAL A 236     -27.760 -14.627  22.470  1.00 93.32           C  
ATOM   3545 HG21 VAL A 236     -27.267 -14.174  23.330  1.00 93.32           H  
ATOM   3546 HG22 VAL A 236     -27.660 -15.711  22.518  1.00 93.32           H  
ATOM   3547 HG23 VAL A 236     -28.819 -14.370  22.493  1.00 93.32           H  
ATOM   3548  N   ASP A 237     -25.102 -16.628  21.899  1.00 94.49           N  
ATOM   3549  H   ASP A 237     -25.112 -16.218  22.822  1.00 94.49           H  
ATOM   3550  CA  ASP A 237     -25.182 -18.080  21.783  1.00 94.49           C  
ATOM   3551  HA  ASP A 237     -24.596 -18.408  20.925  1.00 94.49           H  
ATOM   3552  C   ASP A 237     -26.649 -18.463  21.546  1.00 94.49           C  
ATOM   3553  CB  ASP A 237     -24.575 -18.730  23.030  1.00 94.49           C  
ATOM   3554  HB2 ASP A 237     -25.087 -18.354  23.916  1.00 94.49           H  
ATOM   3555  HB3 ASP A 237     -23.531 -18.425  23.100  1.00 94.49           H  
ATOM   3556  O   ASP A 237     -27.467 -18.483  22.472  1.00 94.49           O  
ATOM   3557  CG  ASP A 237     -24.636 -20.263  23.032  1.00 94.49           C  
ATOM   3558  OD1 ASP A 237     -25.405 -20.857  22.239  1.00 94.49           O  
ATOM   3559  OD2 ASP A 237     -23.973 -20.830  23.927  1.00 94.49           O  
ATOM   3560  N   MET A 238     -26.975 -18.735  20.283  1.00 93.13           N  
ATOM   3561  H   MET A 238     -26.266 -18.570  19.583  1.00 93.13           H  
ATOM   3562  CA  MET A 238     -28.328 -19.061  19.835  1.00 93.13           C  
ATOM   3563  HA  MET A 238     -28.982 -18.211  20.026  1.00 93.13           H  
ATOM   3564  C   MET A 238     -28.914 -20.264  20.577  1.00 93.13           C  
ATOM   3565  CB  MET A 238     -28.301 -19.356  18.327  1.00 93.13           C  
ATOM   3566  HB2 MET A 238     -29.271 -19.747  18.021  1.00 93.13           H  
ATOM   3567  HB3 MET A 238     -27.554 -20.123  18.122  1.00 93.13           H  
ATOM   3568  O   MET A 238     -30.095 -20.256  20.923  1.00 93.13           O  
ATOM   3569  CG  MET A 238     -27.978 -18.114  17.486  1.00 93.13           C  
ATOM   3570  HG2 MET A 238     -27.000 -17.732  17.779  1.00 93.13           H  
ATOM   3571  HG3 MET A 238     -27.915 -18.410  16.439  1.00 93.13           H  
ATOM   3572  SD  MET A 238     -29.178 -16.761  17.623  1.00 93.13           S  
ATOM   3573  CE  MET A 238     -30.628 -17.508  16.838  1.00 93.13           C  
ATOM   3574  HE1 MET A 238     -31.444 -16.786  16.821  1.00 93.13           H  
ATOM   3575  HE2 MET A 238     -30.949 -18.386  17.399  1.00 93.13           H  
ATOM   3576  HE3 MET A 238     -30.384 -17.792  15.815  1.00 93.13           H  
ATOM   3577  N   ALA A 239     -28.105 -21.288  20.862  1.00 92.93           N  
ATOM   3578  H   ALA A 239     -27.111 -21.176  20.726  1.00 92.93           H  
ATOM   3579  CA  ALA A 239     -28.577 -22.484  21.551  1.00 92.93           C  
ATOM   3580  HA  ALA A 239     -29.482 -22.842  21.062  1.00 92.93           H  
ATOM   3581  C   ALA A 239     -28.927 -22.162  23.007  1.00 92.93           C  
ATOM   3582  CB  ALA A 239     -27.503 -23.572  21.447  1.00 92.93           C  
ATOM   3583  HB1 ALA A 239     -27.850 -24.479  21.942  1.00 92.93           H  
ATOM   3584  HB2 ALA A 239     -26.579 -23.239  21.919  1.00 92.93           H  
ATOM   3585  HB3 ALA A 239     -27.304 -23.794  20.398  1.00 92.93           H  
ATOM   3586  O   ALA A 239     -30.006 -22.513  23.492  1.00 92.93           O  
ATOM   3587  N   LYS A 240     -28.045 -21.432  23.694  1.00 92.50           N  
ATOM   3588  H   LYS A 240     -27.187 -21.170  23.229  1.00 92.50           H  
ATOM   3589  CA  LYS A 240     -28.286 -20.992  25.070  1.00 92.50           C  
ATOM   3590  HA  LYS A 240     -28.513 -21.867  25.679  1.00 92.50           H  
ATOM   3591  C   LYS A 240     -29.494 -20.066  25.177  1.00 92.50           C  
ATOM   3592  CB  LYS A 240     -27.012 -20.339  25.598  1.00 92.50           C  
ATOM   3593  HB2 LYS A 240     -26.801 -19.445  25.011  1.00 92.50           H  
ATOM   3594  HB3 LYS A 240     -26.187 -21.041  25.476  1.00 92.50           H  
ATOM   3595  O   LYS A 240     -30.308 -20.236  26.085  1.00 92.50           O  
ATOM   3596  CG  LYS A 240     -27.134 -19.959  27.076  1.00 92.50           C  
ATOM   3597  HG2 LYS A 240     -27.904 -19.199  27.205  1.00 92.50           H  
ATOM   3598  HG3 LYS A 240     -27.392 -20.842  27.661  1.00 92.50           H  
ATOM   3599  CD  LYS A 240     -25.792 -19.403  27.549  1.00 92.50           C  
ATOM   3600  HD2 LYS A 240     -25.532 -18.535  26.943  1.00 92.50           H  
ATOM   3601  HD3 LYS A 240     -25.027 -20.167  27.412  1.00 92.50           H  
ATOM   3602  CE  LYS A 240     -25.876 -19.005  29.021  1.00 92.50           C  
ATOM   3603  HE2 LYS A 240     -26.197 -19.873  29.597  1.00 92.50           H  
ATOM   3604  HE3 LYS A 240     -26.628 -18.223  29.129  1.00 92.50           H  
ATOM   3605  NZ  LYS A 240     -24.555 -18.530  29.494  1.00 92.50           N  
ATOM   3606  HZ1 LYS A 240     -24.584 -18.268  30.469  1.00 92.50           H  
ATOM   3607  HZ2 LYS A 240     -23.868 -19.260  29.371  1.00 92.50           H  
ATOM   3608  HZ3 LYS A 240     -24.253 -17.740  28.942  1.00 92.50           H  
ATOM   3609  N   GLU A 241     -29.643 -19.116  24.259  1.00 93.98           N  
ATOM   3610  H   GLU A 241     -28.932 -19.000  23.552  1.00 93.98           H  
ATOM   3611  CA  GLU A 241     -30.773 -18.189  24.294  1.00 93.98           C  
ATOM   3612  HA  GLU A 241     -30.892 -17.869  25.329  1.00 93.98           H  
ATOM   3613  C   GLU A 241     -32.091 -18.872  23.909  1.00 93.98           C  
ATOM   3614  CB  GLU A 241     -30.466 -16.941  23.455  1.00 93.98           C  
ATOM   3615  HB2 GLU A 241     -29.434 -16.644  23.639  1.00 93.98           H  
ATOM   3616  HB3 GLU A 241     -30.563 -17.183  22.397  1.00 93.98           H  
ATOM   3617  O   GLU A 241     -33.125 -18.565  24.497  1.00 93.98           O  
ATOM   3618  CG  GLU A 241     -31.376 -15.746  23.798  1.00 93.98           C  
ATOM   3619  HG2 GLU A 241     -31.160 -14.946  23.090  1.00 93.98           H  
ATOM   3620  HG3 GLU A 241     -32.416 -16.036  23.652  1.00 93.98           H  
ATOM   3621  CD  GLU A 241     -31.196 -15.192  25.230  1.00 93.98           C  
ATOM   3622  OE1 GLU A 241     -31.959 -14.276  25.610  1.00 93.98           O  
ATOM   3623  OE2 GLU A 241     -30.302 -15.653  25.985  1.00 93.98           O  
ATOM   3624  N   MET A 242     -32.065 -19.887  23.039  1.00 93.23           N  
ATOM   3625  H   MET A 242     -31.213 -20.072  22.530  1.00 93.23           H  
ATOM   3626  CA  MET A 242     -33.242 -20.711  22.748  1.00 93.23           C  
ATOM   3627  HA  MET A 242     -34.064 -20.036  22.511  1.00 93.23           H  
ATOM   3628  C   MET A 242     -33.666 -21.557  23.958  1.00 93.23           C  
ATOM   3629  CB  MET A 242     -32.966 -21.589  21.518  1.00 93.23           C  
ATOM   3630  HB2 MET A 242     -32.574 -20.970  20.711  1.00 93.23           H  
ATOM   3631  HB3 MET A 242     -32.226 -22.351  21.764  1.00 93.23           H  
ATOM   3632  O   MET A 242     -34.858 -21.685  24.253  1.00 93.23           O  
ATOM   3633  CG  MET A 242     -34.247 -22.258  21.012  1.00 93.23           C  
ATOM   3634  HG2 MET A 242     -34.679 -22.861  21.810  1.00 93.23           H  
ATOM   3635  HG3 MET A 242     -33.992 -22.922  20.186  1.00 93.23           H  
ATOM   3636  SD  MET A 242     -35.481 -21.066  20.423  1.00 93.23           S  
ATOM   3637  CE  MET A 242     -36.957 -22.106  20.382  1.00 93.23           C  
ATOM   3638  HE1 MET A 242     -37.808 -21.510  20.050  1.00 93.23           H  
ATOM   3639  HE2 MET A 242     -37.159 -22.507  21.376  1.00 93.23           H  
ATOM   3640  HE3 MET A 242     -36.805 -22.930  19.684  1.00 93.23           H  
ATOM   3641  N   MET A 243     -32.711 -22.097  24.721  1.00 93.42           N  
ATOM   3642  H   MET A 243     -31.751 -22.018  24.418  1.00 93.42           H  
ATOM   3643  CA  MET A 243     -33.009 -22.766  25.995  1.00 93.42           C  
ATOM   3644  HA  MET A 243     -33.740 -23.556  25.822  1.00 93.42           H  
ATOM   3645  C   MET A 243     -33.614 -21.796  27.020  1.00 93.42           C  
ATOM   3646  CB  MET A 243     -31.751 -23.417  26.577  1.00 93.42           C  
ATOM   3647  HB2 MET A 243     -30.934 -22.696  26.600  1.00 93.42           H  
ATOM   3648  HB3 MET A 243     -31.964 -23.724  27.600  1.00 93.42           H  
ATOM   3649  O   MET A 243     -34.564 -22.141  27.724  1.00 93.42           O  
ATOM   3650  CG  MET A 243     -31.325 -24.660  25.794  1.00 93.42           C  
ATOM   3651  HG2 MET A 243     -30.998 -24.375  24.794  1.00 93.42           H  
ATOM   3652  HG3 MET A 243     -32.189 -25.315  25.687  1.00 93.42           H  
ATOM   3653  SD  MET A 243     -30.009 -25.612  26.602  1.00 93.42           S  
ATOM   3654  CE  MET A 243     -28.621 -24.455  26.470  1.00 93.42           C  
ATOM   3655  HE1 MET A 243     -28.817 -23.572  27.079  1.00 93.42           H  
ATOM   3656  HE2 MET A 243     -28.487 -24.167  25.427  1.00 93.42           H  
ATOM   3657  HE3 MET A 243     -27.711 -24.940  26.824  1.00 93.42           H  
ATOM   3658  N   ASN A 244     -33.118 -20.559  27.082  1.00 90.42           N  
ATOM   3659  H   ASN A 244     -32.315 -20.328  26.514  1.00 90.42           H  
ATOM   3660  CA  ASN A 244     -33.706 -19.529  27.938  1.00 90.42           C  
ATOM   3661  HA  ASN A 244     -33.786 -19.917  28.953  1.00 90.42           H  
ATOM   3662  C   ASN A 244     -35.128 -19.172  27.489  1.00 90.42           C  
ATOM   3663  CB  ASN A 244     -32.805 -18.288  27.956  1.00 90.42           C  
ATOM   3664  HB2 ASN A 244     -33.337 -17.462  28.427  1.00 90.42           H  
ATOM   3665  HB3 ASN A 244     -32.571 -17.983  26.936  1.00 90.42           H  
ATOM   3666  O   ASN A 244     -36.030 -19.133  28.324  1.00 90.42           O  
ATOM   3667  CG  ASN A 244     -31.516 -18.487  28.725  1.00 90.42           C  
ATOM   3668  ND2 ASN A 244     -30.509 -17.704  28.414  1.00 90.42           N  
ATOM   3669 HD21 ASN A 244     -29.632 -17.873  28.884  1.00 90.42           H  
ATOM   3670 HD22 ASN A 244     -30.579 -17.059  27.639  1.00 90.42           H  
ATOM   3671  OD1 ASN A 244     -31.413 -19.288  29.647  1.00 90.42           O  
ATOM   3672  N   PHE A 245     -35.339 -18.979  26.187  1.00 93.70           N  
ATOM   3673  H   PHE A 245     -34.538 -18.981  25.572  1.00 93.70           H  
ATOM   3674  CA  PHE A 245     -36.640 -18.690  25.588  1.00 93.70           C  
ATOM   3675  HA  PHE A 245     -37.029 -17.761  26.005  1.00 93.70           H  
ATOM   3676  C   PHE A 245     -37.660 -19.799  25.872  1.00 93.70           C  
ATOM   3677  CB  PHE A 245     -36.444 -18.497  24.079  1.00 93.70           C  
ATOM   3678  HB2 PHE A 245     -35.849 -17.600  23.908  1.00 93.70           H  
ATOM   3679  HB3 PHE A 245     -35.877 -19.339  23.680  1.00 93.70           H  
ATOM   3680  O   PHE A 245     -38.768 -19.537  26.341  1.00 93.70           O  
ATOM   3681  CG  PHE A 245     -37.734 -18.381  23.297  1.00 93.70           C  
ATOM   3682  CD1 PHE A 245     -38.211 -19.474  22.550  1.00 93.70           C  
ATOM   3683  HD1 PHE A 245     -37.643 -20.393  22.523  1.00 93.70           H  
ATOM   3684  CD2 PHE A 245     -38.470 -17.186  23.327  1.00 93.70           C  
ATOM   3685  HD2 PHE A 245     -38.121 -16.345  23.907  1.00 93.70           H  
ATOM   3686  CE1 PHE A 245     -39.407 -19.366  21.819  1.00 93.70           C  
ATOM   3687  HE1 PHE A 245     -39.760 -20.199  21.230  1.00 93.70           H  
ATOM   3688  CE2 PHE A 245     -39.674 -17.084  22.609  1.00 93.70           C  
ATOM   3689  HE2 PHE A 245     -40.249 -16.171  22.656  1.00 93.70           H  
ATOM   3690  CZ  PHE A 245     -40.137 -18.165  21.842  1.00 93.70           C  
ATOM   3691  HZ  PHE A 245     -41.055 -18.077  21.279  1.00 93.70           H  
ATOM   3692  N   THR A 246     -37.297 -21.062  25.640  1.00 93.98           N  
ATOM   3693  H   THR A 246     -36.384 -21.228  25.242  1.00 93.98           H  
ATOM   3694  CA  THR A 246     -38.172 -22.209  25.941  1.00 93.98           C  
ATOM   3695  HA  THR A 246     -39.117 -22.077  25.414  1.00 93.98           H  
ATOM   3696  C   THR A 246     -38.505 -22.281  27.430  1.00 93.98           C  
ATOM   3697  CB  THR A 246     -37.570 -23.543  25.482  1.00 93.98           C  
ATOM   3698  HB  THR A 246     -38.168 -24.361  25.885  1.00 93.98           H  
ATOM   3699  O   THR A 246     -39.678 -22.401  27.784  1.00 93.98           O  
ATOM   3700  CG2 THR A 246     -37.536 -23.668  23.963  1.00 93.98           C  
ATOM   3701 HG21 THR A 246     -36.977 -22.841  23.526  1.00 93.98           H  
ATOM   3702 HG22 THR A 246     -38.553 -23.656  23.573  1.00 93.98           H  
ATOM   3703 HG23 THR A 246     -37.065 -24.610  23.685  1.00 93.98           H  
ATOM   3704  OG1 THR A 246     -36.250 -23.677  25.927  1.00 93.98           O  
ATOM   3705  HG1 THR A 246     -35.703 -23.137  25.351  1.00 93.98           H  
ATOM   3706  N   LYS A 247     -37.516 -22.092  28.314  1.00 92.53           N  
ATOM   3707  H   LYS A 247     -36.572 -22.036  27.961  1.00 92.53           H  
ATOM   3708  CA  LYS A 247     -37.740 -22.010  29.764  1.00 92.53           C  
ATOM   3709  HA  LYS A 247     -38.197 -22.943  30.092  1.00 92.53           H  
ATOM   3710  C   LYS A 247     -38.715 -20.887  30.128  1.00 92.53           C  
ATOM   3711  CB  LYS A 247     -36.387 -21.847  30.471  1.00 92.53           C  
ATOM   3712  HB2 LYS A 247     -35.891 -20.949  30.102  1.00 92.53           H  
ATOM   3713  HB3 LYS A 247     -35.759 -22.704  30.229  1.00 92.53           H  
ATOM   3714  O   LYS A 247     -39.640 -21.120  30.903  1.00 92.53           O  
ATOM   3715  CG  LYS A 247     -36.530 -21.742  31.996  1.00 92.53           C  
ATOM   3716  HG2 LYS A 247     -37.020 -22.638  32.379  1.00 92.53           H  
ATOM   3717  HG3 LYS A 247     -37.130 -20.870  32.252  1.00 92.53           H  
ATOM   3718  CD  LYS A 247     -35.153 -21.591  32.648  1.00 92.53           C  
ATOM   3719  HD2 LYS A 247     -34.555 -22.474  32.424  1.00 92.53           H  
ATOM   3720  HD3 LYS A 247     -34.657 -20.713  32.233  1.00 92.53           H  
ATOM   3721  CE  LYS A 247     -35.307 -21.432  34.163  1.00 92.53           C  
ATOM   3722  HE2 LYS A 247     -35.834 -22.305  34.550  1.00 92.53           H  
ATOM   3723  HE3 LYS A 247     -35.921 -20.554  34.359  1.00 92.53           H  
ATOM   3724  NZ  LYS A 247     -33.984 -21.296  34.819  1.00 92.53           N  
ATOM   3725  HZ1 LYS A 247     -33.424 -22.118  34.641  1.00 92.53           H  
ATOM   3726  HZ2 LYS A 247     -34.087 -21.188  35.818  1.00 92.53           H  
ATOM   3727  HZ3 LYS A 247     -33.490 -20.497  34.449  1.00 92.53           H  
ATOM   3728  N   THR A 248     -38.543 -19.680  29.586  1.00 91.87           N  
ATOM   3729  H   THR A 248     -37.769 -19.531  28.955  1.00 91.87           H  
ATOM   3730  CA  THR A 248     -39.435 -18.547  29.884  1.00 91.87           C  
ATOM   3731  HA  THR A 248     -39.531 -18.467  30.967  1.00 91.87           H  
ATOM   3732  C   THR A 248     -40.847 -18.764  29.356  1.00 91.87           C  
ATOM   3733  CB  THR A 248     -38.892 -17.198  29.389  1.00 91.87           C  
ATOM   3734  HB  THR A 248     -39.670 -16.442  29.496  1.00 91.87           H  
ATOM   3735  O   THR A 248     -41.787 -18.389  30.047  1.00 91.87           O  
ATOM   3736  CG2 THR A 248     -37.684 -16.758  30.217  1.00 91.87           C  
ATOM   3737 HG21 THR A 248     -37.983 -16.619  31.256  1.00 91.87           H  
ATOM   3738 HG22 THR A 248     -37.305 -15.815  29.822  1.00 91.87           H  
ATOM   3739 HG23 THR A 248     -36.890 -17.503  30.158  1.00 91.87           H  
ATOM   3740  OG1 THR A 248     -38.468 -17.217  28.050  1.00 91.87           O  
ATOM   3741  HG1 THR A 248     -39.164 -17.514  27.459  1.00 91.87           H  
ATOM   3742  N   ASN A 249     -41.018 -19.422  28.206  1.00 91.03           N  
ATOM   3743  H   ASN A 249     -40.203 -19.694  27.674  1.00 91.03           H  
ATOM   3744  CA  ASN A 249     -42.341 -19.784  27.687  1.00 91.03           C  
ATOM   3745  HA  ASN A 249     -42.978 -18.900  27.694  1.00 91.03           H  
ATOM   3746  C   ASN A 249     -43.048 -20.837  28.548  1.00 91.03           C  
ATOM   3747  CB  ASN A 249     -42.218 -20.274  26.241  1.00 91.03           C  
ATOM   3748  HB2 ASN A 249     -43.140 -20.781  25.953  1.00 91.03           H  
ATOM   3749  HB3 ASN A 249     -41.400 -20.988  26.151  1.00 91.03           H  
ATOM   3750  O   ASN A 249     -44.240 -20.717  28.814  1.00 91.03           O  
ATOM   3751  CG  ASN A 249     -42.035 -19.125  25.276  1.00 91.03           C  
ATOM   3752  ND2 ASN A 249     -40.936 -19.105  24.579  1.00 91.03           N  
ATOM   3753 HD21 ASN A 249     -40.162 -19.694  24.852  1.00 91.03           H  
ATOM   3754 HD22 ASN A 249     -40.746 -18.287  24.019  1.00 91.03           H  
ATOM   3755  OD1 ASN A 249     -42.862 -18.233  25.160  1.00 91.03           O  
ATOM   3756  N   ILE A 250     -42.328 -21.846  29.042  1.00 92.59           N  
ATOM   3757  H   ILE A 250     -41.368 -21.956  28.748  1.00 92.59           H  
ATOM   3758  CA  ILE A 250     -42.907 -22.819  29.981  1.00 92.59           C  
ATOM   3759  HA  ILE A 250     -43.815 -23.234  29.544  1.00 92.59           H  
ATOM   3760  C   ILE A 250     -43.320 -22.109  31.279  1.00 92.59           C  
ATOM   3761  CB  ILE A 250     -41.920 -23.980  30.230  1.00 92.59           C  
ATOM   3762  HB  ILE A 250     -40.961 -23.560  30.534  1.00 92.59           H  
ATOM   3763  O   ILE A 250     -44.399 -22.355  31.814  1.00 92.59           O  
ATOM   3764  CG1 ILE A 250     -41.719 -24.799  28.933  1.00 92.59           C  
ATOM   3765 HG12 ILE A 250     -42.620 -25.377  28.725  1.00 92.59           H  
ATOM   3766 HG13 ILE A 250     -41.564 -24.130  28.087  1.00 92.59           H  
ATOM   3767  CG2 ILE A 250     -42.429 -24.901  31.355  1.00 92.59           C  
ATOM   3768 HG21 ILE A 250     -43.419 -25.283  31.104  1.00 92.59           H  
ATOM   3769 HG22 ILE A 250     -41.752 -25.743  31.501  1.00 92.59           H  
ATOM   3770 HG23 ILE A 250     -42.485 -24.363  32.301  1.00 92.59           H  
ATOM   3771  CD1 ILE A 250     -40.516 -25.749  28.984  1.00 92.59           C  
ATOM   3772 HD11 ILE A 250     -40.675 -26.538  29.720  1.00 92.59           H  
ATOM   3773 HD12 ILE A 250     -40.384 -26.212  28.006  1.00 92.59           H  
ATOM   3774 HD13 ILE A 250     -39.613 -25.191  29.233  1.00 92.59           H  
ATOM   3775  N   LEU A 251     -42.500 -21.175  31.773  1.00 90.90           N  
ATOM   3776  H   LEU A 251     -41.616 -21.024  31.309  1.00 90.90           H  
ATOM   3777  CA  LEU A 251     -42.812 -20.417  32.984  1.00 90.90           C  
ATOM   3778  HA  LEU A 251     -43.136 -21.120  33.751  1.00 90.90           H  
ATOM   3779  C   LEU A 251     -43.975 -19.426  32.801  1.00 90.90           C  
ATOM   3780  CB  LEU A 251     -41.558 -19.686  33.485  1.00 90.90           C  
ATOM   3781  HB2 LEU A 251     -41.175 -19.059  32.680  1.00 90.90           H  
ATOM   3782  HB3 LEU A 251     -41.864 -19.043  34.310  1.00 90.90           H  
ATOM   3783  O   LEU A 251     -44.715 -19.205  33.758  1.00 90.90           O  
ATOM   3784  CG  LEU A 251     -40.428 -20.570  34.033  1.00 90.90           C  
ATOM   3785  HG  LEU A 251     -40.163 -21.347  33.316  1.00 90.90           H  
ATOM   3786  CD1 LEU A 251     -39.200 -19.692  34.294  1.00 90.90           C  
ATOM   3787 HD11 LEU A 251     -39.444 -18.905  35.007  1.00 90.90           H  
ATOM   3788 HD12 LEU A 251     -38.874 -19.241  33.357  1.00 90.90           H  
ATOM   3789 HD13 LEU A 251     -38.392 -20.306  34.692  1.00 90.90           H  
ATOM   3790  CD2 LEU A 251     -40.820 -21.245  35.348  1.00 90.90           C  
ATOM   3791 HD21 LEU A 251     -41.110 -20.502  36.090  1.00 90.90           H  
ATOM   3792 HD22 LEU A 251     -39.980 -21.826  35.728  1.00 90.90           H  
ATOM   3793 HD23 LEU A 251     -41.651 -21.930  35.179  1.00 90.90           H  
ATOM   3794  N   THR A 252     -44.166 -18.817  31.624  1.00 90.69           N  
ATOM   3795  H   THR A 252     -43.529 -18.991  30.860  1.00 90.69           H  
ATOM   3796  CA  THR A 252     -45.359 -17.990  31.354  1.00 90.69           C  
ATOM   3797  HA  THR A 252     -45.494 -17.290  32.179  1.00 90.69           H  
ATOM   3798  C   THR A 252     -46.621 -18.845  31.302  1.00 90.69           C  
ATOM   3799  CB  THR A 252     -45.277 -17.162  30.060  1.00 90.69           C  
ATOM   3800  HB  THR A 252     -46.258 -16.725  29.870  1.00 90.69           H  
ATOM   3801  O   THR A 252     -47.611 -18.468  31.924  1.00 90.69           O  
ATOM   3802  CG2 THR A 252     -44.267 -16.024  30.112  1.00 90.69           C  
ATOM   3803 HG21 THR A 252     -44.505 -15.365  30.947  1.00 90.69           H  
ATOM   3804 HG22 THR A 252     -43.257 -16.423  30.207  1.00 90.69           H  
ATOM   3805 HG23 THR A 252     -44.328 -15.442  29.193  1.00 90.69           H  
ATOM   3806  OG1 THR A 252     -44.930 -17.964  28.969  1.00 90.69           O  
ATOM   3807  HG1 THR A 252     -44.954 -17.432  28.170  1.00 90.69           H  
ATOM   3808  N   GLN A 253     -46.579 -20.012  30.651  1.00 88.38           N  
ATOM   3809  H   GLN A 253     -45.750 -20.235  30.119  1.00 88.38           H  
ATOM   3810  CA  GLN A 253     -47.700 -20.961  30.620  1.00 88.38           C  
ATOM   3811  HA  GLN A 253     -48.585 -20.461  30.225  1.00 88.38           H  
ATOM   3812  C   GLN A 253     -48.051 -21.471  32.028  1.00 88.38           C  
ATOM   3813  CB  GLN A 253     -47.349 -22.139  29.700  1.00 88.38           C  
ATOM   3814  HB2 GLN A 253     -48.101 -22.919  29.827  1.00 88.38           H  
ATOM   3815  HB3 GLN A 253     -46.382 -22.549  29.993  1.00 88.38           H  
ATOM   3816  O   GLN A 253     -49.217 -21.469  32.422  1.00 88.38           O  
ATOM   3817  CG  GLN A 253     -47.310 -21.749  28.214  1.00 88.38           C  
ATOM   3818  HG2 GLN A 253     -48.310 -21.455  27.896  1.00 88.38           H  
ATOM   3819  HG3 GLN A 253     -46.650 -20.894  28.067  1.00 88.38           H  
ATOM   3820  CD  GLN A 253     -46.832 -22.892  27.321  1.00 88.38           C  
ATOM   3821  NE2 GLN A 253     -46.606 -22.642  26.050  1.00 88.38           N  
ATOM   3822 HE21 GLN A 253     -46.746 -21.716  25.672  1.00 88.38           H  
ATOM   3823 HE22 GLN A 253     -46.319 -23.436  25.495  1.00 88.38           H  
ATOM   3824  OE1 GLN A 253     -46.658 -24.027  27.730  1.00 88.38           O  
ATOM   3825  N   ALA A 254     -47.046 -21.827  32.833  1.00 88.35           N  
ATOM   3826  H   ALA A 254     -46.115 -21.880  32.445  1.00 88.35           H  
ATOM   3827  CA  ALA A 254     -47.249 -22.244  34.220  1.00 88.35           C  
ATOM   3828  HA  ALA A 254     -47.978 -23.053  34.235  1.00 88.35           H  
ATOM   3829  C   ALA A 254     -47.804 -21.106  35.095  1.00 88.35           C  
ATOM   3830  CB  ALA A 254     -45.923 -22.780  34.770  1.00 88.35           C  
ATOM   3831  HB1 ALA A 254     -45.577 -23.608  34.151  1.00 88.35           H  
ATOM   3832  HB2 ALA A 254     -45.169 -21.993  34.769  1.00 88.35           H  
ATOM   3833  HB3 ALA A 254     -46.068 -23.138  35.789  1.00 88.35           H  
ATOM   3834  O   ALA A 254     -48.711 -21.327  35.895  1.00 88.35           O  
ATOM   3835  N   ALA A 255     -47.309 -19.873  34.933  1.00 84.91           N  
ATOM   3836  H   ALA A 255     -46.548 -19.735  34.283  1.00 84.91           H  
ATOM   3837  CA  ALA A 255     -47.820 -18.715  35.667  1.00 84.91           C  
ATOM   3838  HA  ALA A 255     -47.811 -18.954  36.731  1.00 84.91           H  
ATOM   3839  C   ALA A 255     -49.274 -18.384  35.289  1.00 84.91           C  
ATOM   3840  CB  ALA A 255     -46.890 -17.519  35.443  1.00 84.91           C  
ATOM   3841  HB1 ALA A 255     -45.877 -17.775  35.753  1.00 84.91           H  
ATOM   3842  HB2 ALA A 255     -46.888 -17.240  34.389  1.00 84.91           H  
ATOM   3843  HB3 ALA A 255     -47.237 -16.676  36.040  1.00 84.91           H  
ATOM   3844  O   ALA A 255     -50.060 -18.043  36.171  1.00 84.91           O  
ATOM   3845  N   GLN A 256     -49.653 -18.535  34.015  1.00 87.53           N  
ATOM   3846  H   GLN A 256     -48.956 -18.789  33.329  1.00 87.53           H  
ATOM   3847  CA  GLN A 256     -51.043 -18.408  33.563  1.00 87.53           C  
ATOM   3848  HA  GLN A 256     -51.427 -17.428  33.848  1.00 87.53           H  
ATOM   3849  C   GLN A 256     -51.947 -19.460  34.219  1.00 87.53           C  
ATOM   3850  CB  GLN A 256     -51.108 -18.543  32.035  1.00 87.53           C  
ATOM   3851  HB2 GLN A 256     -50.517 -19.406  31.728  1.00 87.53           H  
ATOM   3852  HB3 GLN A 256     -52.141 -18.722  31.738  1.00 87.53           H  
ATOM   3853  O   GLN A 256     -53.011 -19.113  34.735  1.00 87.53           O  
ATOM   3854  CG  GLN A 256     -50.613 -17.292  31.295  1.00 87.53           C  
ATOM   3855  HG2 GLN A 256     -51.320 -16.481  31.471  1.00 87.53           H  
ATOM   3856  HG3 GLN A 256     -49.642 -16.984  31.681  1.00 87.53           H  
ATOM   3857  CD  GLN A 256     -50.482 -17.514  29.789  1.00 87.53           C  
ATOM   3858  NE2 GLN A 256     -50.303 -16.475  29.005  1.00 87.53           N  
ATOM   3859 HE21 GLN A 256     -50.266 -16.692  28.019  1.00 87.53           H  
ATOM   3860 HE22 GLN A 256     -50.311 -15.533  29.371  1.00 87.53           H  
ATOM   3861  OE1 GLN A 256     -50.538 -18.612  29.267  1.00 87.53           O  
ATOM   3862  N   ALA A 257     -51.505 -20.721  34.271  1.00 86.12           N  
ATOM   3863  H   ALA A 257     -50.652 -20.960  33.786  1.00 86.12           H  
ATOM   3864  CA  ALA A 257     -52.239 -21.791  34.948  1.00 86.12           C  
ATOM   3865  HA  ALA A 257     -53.242 -21.846  34.526  1.00 86.12           H  
ATOM   3866  C   ALA A 257     -52.389 -21.523  36.459  1.00 86.12           C  
ATOM   3867  CB  ALA A 257     -51.529 -23.121  34.667  1.00 86.12           C  
ATOM   3868  HB1 ALA A 257     -50.521 -23.111  35.083  1.00 86.12           H  
ATOM   3869  HB2 ALA A 257     -51.470 -23.290  33.592  1.00 86.12           H  
ATOM   3870  HB3 ALA A 257     -52.091 -23.937  35.122  1.00 86.12           H  
ATOM   3871  O   ALA A 257     -53.486 -21.633  37.007  1.00 86.12           O  
ATOM   3872  N   MET A 258     -51.317 -21.081  37.125  1.00 85.15           N  
ATOM   3873  H   MET A 258     -50.436 -21.052  36.632  1.00 85.15           H  
ATOM   3874  CA  MET A 258     -51.341 -20.720  38.547  1.00 85.15           C  
ATOM   3875  HA  MET A 258     -51.760 -21.553  39.111  1.00 85.15           H  
ATOM   3876  C   MET A 258     -52.221 -19.501  38.834  1.00 85.15           C  
ATOM   3877  CB  MET A 258     -49.914 -20.450  39.045  1.00 85.15           C  
ATOM   3878  HB2 MET A 258     -49.957 -19.957  40.016  1.00 85.15           H  
ATOM   3879  HB3 MET A 258     -49.411 -19.775  38.352  1.00 85.15           H  
ATOM   3880  O   MET A 258     -52.889 -19.469  39.863  1.00 85.15           O  
ATOM   3881  CG  MET A 258     -49.088 -21.734  39.184  1.00 85.15           C  
ATOM   3882  HG2 MET A 258     -48.066 -21.460  39.445  1.00 85.15           H  
ATOM   3883  HG3 MET A 258     -49.058 -22.238  38.218  1.00 85.15           H  
ATOM   3884  SD  MET A 258     -49.689 -22.929  40.412  1.00 85.15           S  
ATOM   3885  CE  MET A 258     -49.453 -22.010  41.954  1.00 85.15           C  
ATOM   3886  HE1 MET A 258     -49.698 -22.657  42.796  1.00 85.15           H  
ATOM   3887  HE2 MET A 258     -48.413 -21.692  42.036  1.00 85.15           H  
ATOM   3888  HE3 MET A 258     -50.109 -21.140  41.972  1.00 85.15           H  
ATOM   3889  N   LEU A 259     -52.258 -18.507  37.941  1.00 83.37           N  
ATOM   3890  H   LEU A 259     -51.654 -18.565  37.134  1.00 83.37           H  
ATOM   3891  CA  LEU A 259     -53.144 -17.347  38.057  1.00 83.37           C  
ATOM   3892  HA  LEU A 259     -53.007 -16.907  39.045  1.00 83.37           H  
ATOM   3893  C   LEU A 259     -54.612 -17.779  37.950  1.00 83.37           C  
ATOM   3894  CB  LEU A 259     -52.723 -16.309  36.999  1.00 83.37           C  
ATOM   3895  HB2 LEU A 259     -52.883 -16.711  35.999  1.00 83.37           H  
ATOM   3896  HB3 LEU A 259     -51.651 -16.154  37.120  1.00 83.37           H  
ATOM   3897  O   LEU A 259     -55.434 -17.371  38.774  1.00 83.37           O  
ATOM   3898  CG  LEU A 259     -53.406 -14.933  37.115  1.00 83.37           C  
ATOM   3899  HG  LEU A 259     -53.489 -14.654  38.166  1.00 83.37           H  
ATOM   3900  CD1 LEU A 259     -52.551 -13.883  36.403  1.00 83.37           C  
ATOM   3901 HD11 LEU A 259     -53.029 -12.907  36.485  1.00 83.37           H  
ATOM   3902 HD12 LEU A 259     -51.566 -13.834  36.866  1.00 83.37           H  
ATOM   3903 HD13 LEU A 259     -52.437 -14.142  35.350  1.00 83.37           H  
ATOM   3904  CD2 LEU A 259     -54.788 -14.880  36.461  1.00 83.37           C  
ATOM   3905 HD21 LEU A 259     -55.474 -15.571  36.951  1.00 83.37           H  
ATOM   3906 HD22 LEU A 259     -54.711 -15.151  35.408  1.00 83.37           H  
ATOM   3907 HD23 LEU A 259     -55.196 -13.872  36.540  1.00 83.37           H  
ATOM   3908  N   ALA A 260     -54.934 -18.650  36.989  1.00 81.36           N  
ATOM   3909  H   ALA A 260     -54.221 -18.942  36.335  1.00 81.36           H  
ATOM   3910  CA  ALA A 260     -56.270 -19.222  36.854  1.00 81.36           C  
ATOM   3911  HA  ALA A 260     -56.984 -18.406  36.738  1.00 81.36           H  
ATOM   3912  C   ALA A 260     -56.679 -20.012  38.112  1.00 81.36           C  
ATOM   3913  CB  ALA A 260     -56.317 -20.079  35.583  1.00 81.36           C  
ATOM   3914  HB1 ALA A 260     -57.325 -20.469  35.441  1.00 81.36           H  
ATOM   3915  HB2 ALA A 260     -56.046 -19.474  34.718  1.00 81.36           H  
ATOM   3916  HB3 ALA A 260     -55.623 -20.916  35.663  1.00 81.36           H  
ATOM   3917  O   ALA A 260     -57.782 -19.814  38.618  1.00 81.36           O  
ATOM   3918  N   GLN A 261     -55.779 -20.830  38.673  1.00 82.58           N  
ATOM   3919  H   GLN A 261     -54.911 -20.988  38.180  1.00 82.58           H  
ATOM   3920  CA  GLN A 261     -56.030 -21.606  39.893  1.00 82.58           C  
ATOM   3921  HA  GLN A 261     -56.988 -22.114  39.777  1.00 82.58           H  
ATOM   3922  C   GLN A 261     -56.135 -20.727  41.151  1.00 82.58           C  
ATOM   3923  CB  GLN A 261     -54.938 -22.678  40.023  1.00 82.58           C  
ATOM   3924  HB2 GLN A 261     -54.912 -23.235  39.086  1.00 82.58           H  
ATOM   3925  HB3 GLN A 261     -53.967 -22.207  40.170  1.00 82.58           H  
ATOM   3926  O   GLN A 261     -57.017 -20.938  41.984  1.00 82.58           O  
ATOM   3927  CG  GLN A 261     -55.211 -23.661  41.175  1.00 82.58           C  
ATOM   3928  HG2 GLN A 261     -56.257 -23.968  41.146  1.00 82.58           H  
ATOM   3929  HG3 GLN A 261     -55.027 -23.165  42.128  1.00 82.58           H  
ATOM   3930  CD  GLN A 261     -54.355 -24.924  41.103  1.00 82.58           C  
ATOM   3931  NE2 GLN A 261     -54.431 -25.793  42.087  1.00 82.58           N  
ATOM   3932 HE21 GLN A 261     -53.871 -26.624  41.967  1.00 82.58           H  
ATOM   3933 HE22 GLN A 261     -55.068 -25.659  42.859  1.00 82.58           H  
ATOM   3934  OE1 GLN A 261     -53.615 -25.172  40.169  1.00 82.58           O  
ATOM   3935  N   ALA A 262     -55.293 -19.700  41.283  1.00 76.49           N  
ATOM   3936  H   ALA A 262     -54.567 -19.578  40.591  1.00 76.49           H  
ATOM   3937  CA  ALA A 262     -55.334 -18.772  42.411  1.00 76.49           C  
ATOM   3938  HA  ALA A 262     -55.314 -19.351  43.334  1.00 76.49           H  
ATOM   3939  C   ALA A 262     -56.621 -17.933  42.430  1.00 76.49           C  
ATOM   3940  CB  ALA A 262     -54.086 -17.883  42.376  1.00 76.49           C  
ATOM   3941  HB1 ALA A 262     -54.070 -17.300  41.455  1.00 76.49           H  
ATOM   3942  HB2 ALA A 262     -53.189 -18.501  42.424  1.00 76.49           H  
ATOM   3943  HB3 ALA A 262     -54.097 -17.208  43.232  1.00 76.49           H  
ATOM   3944  O   ALA A 262     -57.088 -17.573  43.509  1.00 76.49           O  
ATOM   3945  N   ASN A 263     -57.223 -17.646  41.272  1.00 74.03           N  
ATOM   3946  H   ASN A 263     -56.761 -17.909  40.413  1.00 74.03           H  
ATOM   3947  CA  ASN A 263     -58.499 -16.931  41.184  1.00 74.03           C  
ATOM   3948  HA  ASN A 263     -58.487 -16.109  41.900  1.00 74.03           H  
ATOM   3949  C   ASN A 263     -59.722 -17.785  41.574  1.00 74.03           C  
ATOM   3950  CB  ASN A 263     -58.636 -16.333  39.775  1.00 74.03           C  
ATOM   3951  HB2 ASN A 263     -58.376 -17.084  39.029  1.00 74.03           H  
ATOM   3952  HB3 ASN A 263     -59.672 -16.038  39.609  1.00 74.03           H  
ATOM   3953  O   ASN A 263     -60.753 -17.215  41.929  1.00 74.03           O  
ATOM   3954  CG  ASN A 263     -57.782 -15.092  39.569  1.00 74.03           C  
ATOM   3955  ND2 ASN A 263     -57.545 -14.719  38.336  1.00 74.03           N  
ATOM   3956 HD21 ASN A 263     -56.969 -13.897  38.219  1.00 74.03           H  
ATOM   3957 HD22 ASN A 263     -57.860 -15.285  37.562  1.00 74.03           H  
ATOM   3958  OD1 ASN A 263     -57.361 -14.416  40.496  1.00 74.03           O  
ATOM   3959  N   GLN A 264     -59.618 -19.121  41.585  1.00 73.54           N  
ATOM   3960  H   GLN A 264     -58.753 -19.543  41.281  1.00 73.54           H  
ATOM   3961  CA  GLN A 264     -60.712 -20.011  42.011  1.00 73.54           C  
ATOM   3962  HA  GLN A 264     -61.642 -19.684  41.545  1.00 73.54           H  
ATOM   3963  C   GLN A 264     -60.940 -19.979  43.532  1.00 73.54           C  
ATOM   3964  CB  GLN A 264     -60.424 -21.454  41.554  1.00 73.54           C  
ATOM   3965  HB2 GLN A 264     -59.456 -21.768  41.943  1.00 73.54           H  
ATOM   3966  HB3 GLN A 264     -61.174 -22.117  41.986  1.00 73.54           H  
ATOM   3967  O   GLN A 264     -62.081 -20.014  43.990  1.00 73.54           O  
ATOM   3968  CG  GLN A 264     -60.430 -21.636  40.028  1.00 73.54           C  
ATOM   3969  HG2 GLN A 264     -59.730 -20.935  39.575  1.00 73.54           H  
ATOM   3970  HG3 GLN A 264     -60.093 -22.645  39.790  1.00 73.54           H  
ATOM   3971  CD  GLN A 264     -61.810 -21.444  39.409  1.00 73.54           C  
ATOM   3972  NE2 GLN A 264     -61.915 -20.774  38.283  1.00 73.54           N  
ATOM   3973 HE21 GLN A 264     -61.096 -20.406  37.821  1.00 73.54           H  
ATOM   3974 HE22 GLN A 264     -62.856 -20.659  37.934  1.00 73.54           H  
ATOM   3975  OE1 GLN A 264     -62.818 -21.885  39.928  1.00 73.54           O  
ATOM   3976  N   ALA A 265     -59.873 -19.860  44.333  1.00 65.24           N  
ATOM   3977  H   ALA A 265     -58.958 -19.825  43.907  1.00 65.24           H  
ATOM   3978  CA  ALA A 265     -59.966 -19.910  45.796  1.00 65.24           C  
ATOM   3979  HA  ALA A 265     -60.481 -20.836  46.052  1.00 65.24           H  
ATOM   3980  C   ALA A 265     -60.823 -18.776  46.417  1.00 65.24           C  
ATOM   3981  CB  ALA A 265     -58.553 -20.010  46.390  1.00 65.24           C  
ATOM   3982  HB1 ALA A 265     -58.090 -20.941  46.061  1.00 65.24           H  
ATOM   3983  HB2 ALA A 265     -57.926 -19.179  46.067  1.00 65.24           H  
ATOM   3984  HB3 ALA A 265     -58.614 -20.017  47.478  1.00 65.24           H  
ATOM   3985  O   ALA A 265     -61.693 -19.085  47.233  1.00 65.24           O  
ATOM   3986  N   PRO A 266     -60.672 -17.488  46.034  1.00 61.92           N  
ATOM   3987  CA  PRO A 266     -61.565 -16.439  46.522  1.00 61.92           C  
ATOM   3988  HA  PRO A 266     -61.644 -16.518  47.606  1.00 61.92           H  
ATOM   3989  C   PRO A 266     -62.984 -16.535  45.945  1.00 61.92           C  
ATOM   3990  CB  PRO A 266     -60.911 -15.097  46.183  1.00 61.92           C  
ATOM   3991  HB2 PRO A 266     -61.598 -14.445  45.644  1.00 61.92           H  
ATOM   3992  HB3 PRO A 266     -60.593 -14.604  47.102  1.00 61.92           H  
ATOM   3993  O   PRO A 266     -63.929 -16.176  46.643  1.00 61.92           O  
ATOM   3994  CG  PRO A 266     -59.693 -15.413  45.318  1.00 61.92           C  
ATOM   3995  HG2 PRO A 266     -58.799 -14.999  45.783  1.00 61.92           H  
ATOM   3996  HG3 PRO A 266     -59.821 -15.000  44.317  1.00 61.92           H  
ATOM   3997  CD  PRO A 266     -59.587 -16.932  45.245  1.00 61.92           C  
ATOM   3998  HD2 PRO A 266     -59.670 -17.253  44.207  1.00 61.92           H  
ATOM   3999  HD3 PRO A 266     -58.622 -17.232  45.654  1.00 61.92           H  
ATOM   4000  N   GLN A 267     -63.167 -17.031  44.712  1.00 62.50           N  
ATOM   4001  H   GLN A 267     -62.369 -17.346  44.180  1.00 62.50           H  
ATOM   4002  CA  GLN A 267     -64.506 -17.201  44.126  1.00 62.50           C  
ATOM   4003  HA  GLN A 267     -65.060 -16.270  44.250  1.00 62.50           H  
ATOM   4004  C   GLN A 267     -65.320 -18.285  44.842  1.00 62.50           C  
ATOM   4005  CB  GLN A 267     -64.424 -17.502  42.623  1.00 62.50           C  
ATOM   4006  HB2 GLN A 267     -65.407 -17.830  42.288  1.00 62.50           H  
ATOM   4007  HB3 GLN A 267     -63.712 -18.307  42.440  1.00 62.50           H  
ATOM   4008  O   GLN A 267     -66.505 -18.072  45.093  1.00 62.50           O  
ATOM   4009  CG  GLN A 267     -64.029 -16.260  41.808  1.00 62.50           C  
ATOM   4010  HG2 GLN A 267     -64.693 -15.436  42.069  1.00 62.50           H  
ATOM   4011  HG3 GLN A 267     -63.010 -15.965  42.057  1.00 62.50           H  
ATOM   4012  CD  GLN A 267     -64.130 -16.480  40.301  1.00 62.50           C  
ATOM   4013  NE2 GLN A 267     -63.764 -15.502  39.501  1.00 62.50           N  
ATOM   4014 HE21 GLN A 267     -63.867 -15.695  38.515  1.00 62.50           H  
ATOM   4015 HE22 GLN A 267     -63.378 -14.644  39.868  1.00 62.50           H  
ATOM   4016  OE1 GLN A 267     -64.566 -17.499  39.799  1.00 62.50           O  
ATOM   4017  N   GLY A 268     -64.685 -19.390  45.249  1.00 63.49           N  
ATOM   4018  H   GLY A 268     -63.734 -19.545  44.946  1.00 63.49           H  
ATOM   4019  CA  GLY A 268     -65.325 -20.408  46.085  1.00 63.49           C  
ATOM   4020  HA2 GLY A 268     -66.190 -20.819  45.564  1.00 63.49           H  
ATOM   4021  HA3 GLY A 268     -64.615 -21.214  46.271  1.00 63.49           H  
ATOM   4022  C   GLY A 268     -65.785 -19.846  47.434  1.00 63.49           C  
ATOM   4023  O   GLY A 268     -66.904 -20.108  47.867  1.00 63.49           O  
ATOM   4024  N   VAL A 269     -64.978 -18.986  48.067  1.00 57.39           N  
ATOM   4025  H   VAL A 269     -64.064 -18.807  47.675  1.00 57.39           H  
ATOM   4026  CA  VAL A 269     -65.355 -18.331  49.333  1.00 57.39           C  
ATOM   4027  HA  VAL A 269     -65.784 -19.087  49.991  1.00 57.39           H  
ATOM   4028  C   VAL A 269     -66.447 -17.271  49.133  1.00 57.39           C  
ATOM   4029  CB  VAL A 269     -64.120 -17.753  50.050  1.00 57.39           C  
ATOM   4030  HB  VAL A 269     -63.631 -17.024  49.404  1.00 57.39           H  
ATOM   4031  O   VAL A 269     -67.349 -17.162  49.958  1.00 57.39           O  
ATOM   4032  CG1 VAL A 269     -64.500 -17.073  51.369  1.00 57.39           C  
ATOM   4033 HG11 VAL A 269     -65.079 -16.170  51.175  1.00 57.39           H  
ATOM   4034 HG12 VAL A 269     -63.598 -16.797  51.914  1.00 57.39           H  
ATOM   4035 HG13 VAL A 269     -65.093 -17.750  51.984  1.00 57.39           H  
ATOM   4036  CG2 VAL A 269     -63.115 -18.860  50.399  1.00 57.39           C  
ATOM   4037 HG21 VAL A 269     -62.233 -18.426  50.870  1.00 57.39           H  
ATOM   4038 HG22 VAL A 269     -63.572 -19.578  51.080  1.00 57.39           H  
ATOM   4039 HG23 VAL A 269     -62.796 -19.388  49.500  1.00 57.39           H  
ATOM   4040  N   LEU A 270     -66.433 -16.523  48.026  1.00 57.68           N  
ATOM   4041  H   LEU A 270     -65.649 -16.617  47.396  1.00 57.68           H  
ATOM   4042  CA  LEU A 270     -67.503 -15.578  47.679  1.00 57.68           C  
ATOM   4043  HA  LEU A 270     -67.684 -14.926  48.533  1.00 57.68           H  
ATOM   4044  C   LEU A 270     -68.835 -16.281  47.388  1.00 57.68           C  
ATOM   4045  CB  LEU A 270     -67.061 -14.726  46.476  1.00 57.68           C  
ATOM   4046  HB2 LEU A 270     -66.386 -15.315  45.856  1.00 57.68           H  
ATOM   4047  HB3 LEU A 270     -67.925 -14.482  45.858  1.00 57.68           H  
ATOM   4048  O   LEU A 270     -69.881 -15.758  47.771  1.00 57.68           O  
ATOM   4049  CG  LEU A 270     -66.377 -13.417  46.906  1.00 57.68           C  
ATOM   4050  HG  LEU A 270     -65.805 -13.581  47.820  1.00 57.68           H  
ATOM   4051  CD1 LEU A 270     -65.415 -12.936  45.821  1.00 57.68           C  
ATOM   4052 HD11 LEU A 270     -65.949 -12.780  44.884  1.00 57.68           H  
ATOM   4053 HD12 LEU A 270     -64.948 -12.002  46.134  1.00 57.68           H  
ATOM   4054 HD13 LEU A 270     -64.633 -13.681  45.675  1.00 57.68           H  
ATOM   4055  CD2 LEU A 270     -67.420 -12.320  47.145  1.00 57.68           C  
ATOM   4056 HD21 LEU A 270     -66.922 -11.415  47.492  1.00 57.68           H  
ATOM   4057 HD22 LEU A 270     -68.123 -12.643  47.913  1.00 57.68           H  
ATOM   4058 HD23 LEU A 270     -67.962 -12.104  46.225  1.00 57.68           H  
ATOM   4059  N   GLN A 271     -68.816 -17.457  46.750  1.00 61.33           N  
ATOM   4060  H   GLN A 271     -67.936 -17.821  46.415  1.00 61.33           H  
ATOM   4061  CA  GLN A 271     -70.016 -18.286  46.609  1.00 61.33           C  
ATOM   4062  HA  GLN A 271     -70.809 -17.688  46.162  1.00 61.33           H  
ATOM   4063  C   GLN A 271     -70.537 -18.738  47.978  1.00 61.33           C  
ATOM   4064  CB  GLN A 271     -69.755 -19.496  45.700  1.00 61.33           C  
ATOM   4065  HB2 GLN A 271     -68.804 -19.960  45.959  1.00 61.33           H  
ATOM   4066  HB3 GLN A 271     -70.547 -20.226  45.871  1.00 61.33           H  
ATOM   4067  O   GLN A 271     -71.732 -18.603  48.228  1.00 61.33           O  
ATOM   4068  CG  GLN A 271     -69.769 -19.127  44.208  1.00 61.33           C  
ATOM   4069  HG2 GLN A 271     -70.707 -18.624  43.972  1.00 61.33           H  
ATOM   4070  HG3 GLN A 271     -68.947 -18.445  43.993  1.00 61.33           H  
ATOM   4071  CD  GLN A 271     -69.644 -20.350  43.300  1.00 61.33           C  
ATOM   4072  NE2 GLN A 271     -69.644 -20.173  41.998  1.00 61.33           N  
ATOM   4073 HE21 GLN A 271     -69.702 -19.254  41.584  1.00 61.33           H  
ATOM   4074 HE22 GLN A 271     -69.555 -21.020  41.455  1.00 61.33           H  
ATOM   4075  OE1 GLN A 271     -69.546 -21.485  43.728  1.00 61.33           O  
ATOM   4076  N   LEU A 272     -69.658 -19.169  48.890  1.00 60.29           N  
ATOM   4077  H   LEU A 272     -68.696 -19.300  48.611  1.00 60.29           H  
ATOM   4078  CA  LEU A 272     -70.048 -19.537  50.257  1.00 60.29           C  
ATOM   4079  HA  LEU A 272     -70.842 -20.282  50.201  1.00 60.29           H  
ATOM   4080  C   LEU A 272     -70.642 -18.350  51.038  1.00 60.29           C  
ATOM   4081  CB  LEU A 272     -68.842 -20.151  50.995  1.00 60.29           C  
ATOM   4082  HB2 LEU A 272     -68.000 -19.463  50.920  1.00 60.29           H  
ATOM   4083  HB3 LEU A 272     -69.091 -20.247  52.051  1.00 60.29           H  
ATOM   4084  O   LEU A 272     -71.659 -18.511  51.709  1.00 60.29           O  
ATOM   4085  CG  LEU A 272     -68.409 -21.536  50.472  1.00 60.29           C  
ATOM   4086  HG  LEU A 272     -68.308 -21.512  49.387  1.00 60.29           H  
ATOM   4087  CD1 LEU A 272     -67.057 -21.919  51.079  1.00 60.29           C  
ATOM   4088 HD11 LEU A 272     -67.132 -21.953  52.166  1.00 60.29           H  
ATOM   4089 HD12 LEU A 272     -66.303 -21.189  50.784  1.00 60.29           H  
ATOM   4090 HD13 LEU A 272     -66.756 -22.898  50.707  1.00 60.29           H  
ATOM   4091  CD2 LEU A 272     -69.419 -22.627  50.829  1.00 60.29           C  
ATOM   4092 HD21 LEU A 272     -69.055 -23.593  50.480  1.00 60.29           H  
ATOM   4093 HD22 LEU A 272     -70.374 -22.431  50.341  1.00 60.29           H  
ATOM   4094 HD23 LEU A 272     -69.568 -22.667  51.908  1.00 60.29           H  
ATOM   4095  N   LEU A 273     -70.075 -17.144  50.912  1.00 56.92           N  
ATOM   4096  H   LEU A 273     -69.212 -17.079  50.392  1.00 56.92           H  
ATOM   4097  CA  LEU A 273     -70.599 -15.948  51.584  1.00 56.92           C  
ATOM   4098  HA  LEU A 273     -70.823 -16.205  52.620  1.00 56.92           H  
ATOM   4099  C   LEU A 273     -71.931 -15.466  50.992  1.00 56.92           C  
ATOM   4100  CB  LEU A 273     -69.546 -14.826  51.569  1.00 56.92           C  
ATOM   4101  HB2 LEU A 273     -70.029 -13.894  51.864  1.00 56.92           H  
ATOM   4102  HB3 LEU A 273     -69.184 -14.704  50.548  1.00 56.92           H  
ATOM   4103  O   LEU A 273     -72.823 -15.091  51.749  1.00 56.92           O  
ATOM   4104  CG  LEU A 273     -68.349 -15.062  52.509  1.00 56.92           C  
ATOM   4105  HG  LEU A 273     -67.884 -16.023  52.286  1.00 56.92           H  
ATOM   4106  CD1 LEU A 273     -67.310 -13.961  52.288  1.00 56.92           C  
ATOM   4107 HD11 LEU A 273     -67.749 -12.986  52.501  1.00 56.92           H  
ATOM   4108 HD12 LEU A 273     -66.964 -13.988  51.255  1.00 56.92           H  
ATOM   4109 HD13 LEU A 273     -66.459 -14.124  52.949  1.00 56.92           H  
ATOM   4110  CD2 LEU A 273     -68.748 -15.045  53.987  1.00 56.92           C  
ATOM   4111 HD21 LEU A 273     -69.399 -15.889  54.214  1.00 56.92           H  
ATOM   4112 HD22 LEU A 273     -67.859 -15.131  54.612  1.00 56.92           H  
ATOM   4113 HD23 LEU A 273     -69.267 -14.118  54.228  1.00 56.92           H  
ATOM   4114  N   ARG A 274     -72.114 -15.513  49.663  1.00 57.69           N  
ATOM   4115  H   ARG A 274     -71.349 -15.826  49.082  1.00 57.69           H  
ATOM   4116  CA  ARG A 274     -73.416 -15.195  49.047  1.00 57.69           C  
ATOM   4117  HA  ARG A 274     -73.774 -14.240  49.432  1.00 57.69           H  
ATOM   4118  C   ARG A 274     -74.490 -16.201  49.431  1.00 57.69           C  
ATOM   4119  CB  ARG A 274     -73.324 -15.127  47.521  1.00 57.69           C  
ATOM   4120  HB2 ARG A 274     -72.748 -15.974  47.149  1.00 57.69           H  
ATOM   4121  HB3 ARG A 274     -74.333 -15.196  47.112  1.00 57.69           H  
ATOM   4122  O   ARG A 274     -75.623 -15.795  49.668  1.00 57.69           O  
ATOM   4123  CG  ARG A 274     -72.710 -13.813  47.036  1.00 57.69           C  
ATOM   4124  HG2 ARG A 274     -71.665 -13.766  47.340  1.00 57.69           H  
ATOM   4125  HG3 ARG A 274     -73.250 -12.967  47.462  1.00 57.69           H  
ATOM   4126  CD  ARG A 274     -72.816 -13.769  45.511  1.00 57.69           C  
ATOM   4127  HD2 ARG A 274     -72.436 -14.714  45.124  1.00 57.69           H  
ATOM   4128  HD3 ARG A 274     -73.865 -13.672  45.229  1.00 57.69           H  
ATOM   4129  NE  ARG A 274     -72.044 -12.648  44.948  1.00 57.69           N  
ATOM   4130  HE  ARG A 274     -71.953 -11.828  45.532  1.00 57.69           H  
ATOM   4131  NH1 ARG A 274     -71.562 -13.620  42.924  1.00 57.69           N  
ATOM   4132 HH11 ARG A 274     -72.145 -14.404  43.181  1.00 57.69           H  
ATOM   4133 HH12 ARG A 274     -71.142 -13.576  42.007  1.00 57.69           H  
ATOM   4134  NH2 ARG A 274     -70.760 -11.591  43.394  1.00 57.69           N  
ATOM   4135 HH21 ARG A 274     -70.688 -10.791  44.006  1.00 57.69           H  
ATOM   4136 HH22 ARG A 274     -70.343 -11.562  42.475  1.00 57.69           H  
ATOM   4137  CZ  ARG A 274     -71.461 -12.626  43.763  1.00 57.69           C  
ATOM   4138  N   HIS A 275     -74.152 -17.488  49.509  1.00 57.10           N  
ATOM   4139  H   HIS A 275     -73.219 -17.785  49.261  1.00 57.10           H  
ATOM   4140  CA  HIS A 275     -75.141 -18.487  49.896  1.00 57.10           C  
ATOM   4141  HA  HIS A 275     -76.037 -18.262  49.318  1.00 57.10           H  
ATOM   4142  C   HIS A 275     -75.536 -18.349  51.368  1.00 57.10           C  
ATOM   4143  CB  HIS A 275     -74.668 -19.908  49.546  1.00 57.10           C  
ATOM   4144  HB2 HIS A 275     -74.339 -20.423  50.448  1.00 57.10           H  
ATOM   4145  HB3 HIS A 275     -73.816 -19.856  48.868  1.00 57.10           H  
ATOM   4146  O   HIS A 275     -76.710 -18.500  51.692  1.00 57.10           O  
ATOM   4147  CG  HIS A 275     -75.719 -20.740  48.853  1.00 57.10           C  
ATOM   4148  CD2 HIS A 275     -75.530 -21.980  48.307  1.00 57.10           C  
ATOM   4149  HD2 HIS A 275     -74.611 -22.548  48.325  1.00 57.10           H  
ATOM   4150  ND1 HIS A 275     -77.022 -20.379  48.577  1.00 57.10           N  
ATOM   4151  HD1 HIS A 275     -77.521 -19.594  48.970  1.00 57.10           H  
ATOM   4152  CE1 HIS A 275     -77.592 -21.369  47.874  1.00 57.10           C  
ATOM   4153  HE1 HIS A 275     -78.625 -21.394  47.561  1.00 57.10           H  
ATOM   4154  NE2 HIS A 275     -76.717 -22.365  47.679  1.00 57.10           N  
ATOM   4155  N   HIS A 276     -74.599 -17.969  52.243  1.00 51.45           N  
ATOM   4156  H   HIS A 276     -73.634 -17.915  51.952  1.00 51.45           H  
ATOM   4157  CA  HIS A 276     -74.921 -17.775  53.653  1.00 51.45           C  
ATOM   4158  HA  HIS A 276     -75.547 -18.618  53.946  1.00 51.45           H  
ATOM   4159  C   HIS A 276     -75.744 -16.502  53.917  1.00 51.45           C  
ATOM   4160  CB  HIS A 276     -73.645 -17.829  54.501  1.00 51.45           C  
ATOM   4161  HB2 HIS A 276     -73.180 -16.844  54.539  1.00 51.45           H  
ATOM   4162  HB3 HIS A 276     -72.940 -18.523  54.043  1.00 51.45           H  
ATOM   4163  O   HIS A 276     -76.581 -16.505  54.817  1.00 51.45           O  
ATOM   4164  CG  HIS A 276     -73.904 -18.326  55.902  1.00 51.45           C  
ATOM   4165  CD2 HIS A 276     -72.966 -18.782  56.787  1.00 51.45           C  
ATOM   4166  HD2 HIS A 276     -71.900 -18.819  56.617  1.00 51.45           H  
ATOM   4167  ND1 HIS A 276     -75.134 -18.493  56.500  1.00 51.45           N  
ATOM   4168  HD1 HIS A 276     -76.011 -18.120  56.166  1.00 51.45           H  
ATOM   4169  CE1 HIS A 276     -74.941 -19.046  57.707  1.00 51.45           C  
ATOM   4170  HE1 HIS A 276     -75.720 -19.245  58.428  1.00 51.45           H  
ATOM   4171  NE2 HIS A 276     -73.630 -19.240  57.928  1.00 51.45           N  
ATOM   4172  N   HIS A 277     -75.574 -15.444  53.116  1.00 48.16           N  
ATOM   4173  H   HIS A 277     -74.840 -15.468  52.423  1.00 48.16           H  
ATOM   4174  CA  HIS A 277     -76.336 -14.201  53.290  1.00 48.16           C  
ATOM   4175  HA  HIS A 277     -76.436 -14.045  54.364  1.00 48.16           H  
ATOM   4176  C   HIS A 277     -77.778 -14.249  52.754  1.00 48.16           C  
ATOM   4177  CB  HIS A 277     -75.555 -13.003  52.722  1.00 48.16           C  
ATOM   4178  HB2 HIS A 277     -76.093 -12.576  51.876  1.00 48.16           H  
ATOM   4179  HB3 HIS A 277     -74.579 -13.325  52.359  1.00 48.16           H  
ATOM   4180  O   HIS A 277     -78.559 -13.362  53.080  1.00 48.16           O  
ATOM   4181  CG  HIS A 277     -75.342 -11.928  53.755  1.00 48.16           C  
ATOM   4182  CD2 HIS A 277     -74.144 -11.387  54.137  1.00 48.16           C  
ATOM   4183  HD2 HIS A 277     -73.176 -11.642  53.731  1.00 48.16           H  
ATOM   4184  ND1 HIS A 277     -76.315 -11.360  54.544  1.00 48.16           N  
ATOM   4185  HD1 HIS A 277     -77.302 -11.572  54.508  1.00 48.16           H  
ATOM   4186  CE1 HIS A 277     -75.716 -10.499  55.384  1.00 48.16           C  
ATOM   4187  HE1 HIS A 277     -76.226  -9.908  56.131  1.00 48.16           H  
ATOM   4188  NE2 HIS A 277     -74.390 -10.474  55.166  1.00 48.16           N  
ATOM   4189  N   HIS A 278     -78.146 -15.274  51.976  1.00 46.81           N  
ATOM   4190  H   HIS A 278     -77.449 -15.960  51.725  1.00 46.81           H  
ATOM   4191  CA  HIS A 278     -79.526 -15.502  51.519  1.00 46.81           C  
ATOM   4192  HA  HIS A 278     -80.057 -14.551  51.544  1.00 46.81           H  
ATOM   4193  C   HIS A 278     -80.349 -16.422  52.445  1.00 46.81           C  
ATOM   4194  CB  HIS A 278     -79.513 -15.982  50.055  1.00 46.81           C  
ATOM   4195  HB2 HIS A 278     -78.669 -16.652  49.893  1.00 46.81           H  
ATOM   4196  HB3 HIS A 278     -80.421 -16.547  49.844  1.00 46.81           H  
ATOM   4197  O   HIS A 278     -81.475 -16.770  52.099  1.00 46.81           O  
ATOM   4198  CG  HIS A 278     -79.470 -14.845  49.065  1.00 46.81           C  
ATOM   4199  CD2 HIS A 278     -78.477 -14.566  48.166  1.00 46.81           C  
ATOM   4200  HD2 HIS A 278     -77.559 -15.123  48.049  1.00 46.81           H  
ATOM   4201  ND1 HIS A 278     -80.455 -13.902  48.885  1.00 46.81           N  
ATOM   4202  HD1 HIS A 278     -81.309 -13.833  49.420  1.00 46.81           H  
ATOM   4203  CE1 HIS A 278     -80.063 -13.072  47.905  1.00 46.81           C  
ATOM   4204  HE1 HIS A 278     -80.631 -12.224  47.550  1.00 46.81           H  
ATOM   4205  NE2 HIS A 278     -78.861 -13.438  47.429  1.00 46.81           N  
ATOM   4206  N   HIS A 279     -79.817 -16.811  53.610  1.00 41.89           N  
ATOM   4207  H   HIS A 279     -78.896 -16.477  53.855  1.00 41.89           H  
ATOM   4208  CA  HIS A 279     -80.499 -17.688  54.575  1.00 41.89           C  
ATOM   4209  HA  HIS A 279     -81.469 -17.957  54.158  1.00 41.89           H  
ATOM   4210  C   HIS A 279     -80.882 -17.019  55.910  1.00 41.89           C  
ATOM   4211  CB  HIS A 279     -79.707 -19.000  54.731  1.00 41.89           C  
ATOM   4212  HB2 HIS A 279     -79.926 -19.464  55.693  1.00 41.89           H  
ATOM   4213  HB3 HIS A 279     -78.638 -18.792  54.705  1.00 41.89           H  
ATOM   4214  O   HIS A 279     -81.142 -17.716  56.890  1.00 41.89           O  
ATOM   4215  CG  HIS A 279     -80.064 -20.013  53.675  1.00 41.89           C  
ATOM   4216  CD2 HIS A 279     -79.221 -20.601  52.771  1.00 41.89           C  
ATOM   4217  HD2 HIS A 279     -78.162 -20.412  52.677  1.00 41.89           H  
ATOM   4218  ND1 HIS A 279     -81.319 -20.535  53.457  1.00 41.89           N  
ATOM   4219  HD1 HIS A 279     -82.160 -20.275  53.953  1.00 41.89           H  
ATOM   4220  CE1 HIS A 279     -81.236 -21.411  52.444  1.00 41.89           C  
ATOM   4221  HE1 HIS A 279     -82.065 -21.971  52.039  1.00 41.89           H  
ATOM   4222  NE2 HIS A 279     -79.974 -21.489  51.994  1.00 41.89           N  
ATOM   4223  N   HIS A 280     -80.980 -15.691  55.947  1.00 40.62           N  
ATOM   4224  H   HIS A 280     -80.887 -15.168  55.089  1.00 40.62           H  
ATOM   4225  CA  HIS A 280     -81.611 -14.949  57.043  1.00 40.62           C  
ATOM   4226  HA  HIS A 280     -82.114 -15.633  57.727  1.00 40.62           H  
ATOM   4227  C   HIS A 280     -82.713 -14.055  56.489  1.00 40.62           C  
ATOM   4228  CB  HIS A 280     -80.553 -14.152  57.818  1.00 40.62           C  
ATOM   4229  HB2 HIS A 280     -79.958 -13.567  57.117  1.00 40.62           H  
ATOM   4230  HB3 HIS A 280     -81.066 -13.457  58.483  1.00 40.62           H  
ATOM   4231  O   HIS A 280     -83.761 -13.965  57.163  1.00 40.62           O  
ATOM   4232  CG  HIS A 280     -79.657 -15.023  58.656  1.00 40.62           C  
ATOM   4233  CD2 HIS A 280     -78.291 -15.093  58.622  1.00 40.62           C  
ATOM   4234  HD2 HIS A 280     -77.648 -14.522  57.968  1.00 40.62           H  
ATOM   4235  ND1 HIS A 280     -80.083 -15.916  59.606  1.00 40.62           N  
ATOM   4236  HD1 HIS A 280     -81.050 -16.162  59.765  1.00 40.62           H  
ATOM   4237  CE1 HIS A 280     -79.003 -16.510  60.136  1.00 40.62           C  
ATOM   4238  HE1 HIS A 280     -79.031 -17.288  60.884  1.00 40.62           H  
ATOM   4239  NE2 HIS A 280     -77.879 -16.036  59.573  1.00 40.62           N  
ATOM   4240  OXT HIS A 280     -82.467 -13.504  55.394  1.00 40.62           O  
TER    4241      HIS A 280                                                       
END   
