# Supplementary material for: Harnessing the acceptor substrate promiscuity of Clostridium botulinum Maf glycosyltransferase to glyco-engineer mini-flagellin protein chimeras
Source: Commun Biol. 2024 Aug 21;7:1029. doi: 10.1038/s42003-024-06736-y (PMC11339370; doi:10.1038/s42003-024-06736-y)
Supplement: Supplementary file 5 — Supplementary Data 2 [file 42003_2024_6736_MOESM5_ESM.zip › SupplementaryData2/CbFla_A1helix_GKGAKS_SrNaFLD_ranked_0.pdb]

ATOM      1  N   MET A   1      -7.545  32.766  19.976  1.00 53.28           N  
ATOM      2  H   MET A   1      -8.021  33.644  20.132  1.00 53.28           H  
ATOM      3  H2  MET A   1      -7.853  32.390  19.091  1.00 53.28           H  
ATOM      4  H3  MET A   1      -7.793  32.130  20.720  1.00 53.28           H  
ATOM      5  CA  MET A   1      -6.081  32.991  19.950  1.00 53.28           C  
ATOM      6  HA  MET A   1      -5.861  33.716  19.167  1.00 53.28           H  
ATOM      7  C   MET A   1      -5.284  31.744  19.550  1.00 53.28           C  
ATOM      8  CB  MET A   1      -5.554  33.593  21.263  1.00 53.28           C  
ATOM      9  HB2 MET A   1      -4.466  33.626  21.221  1.00 53.28           H  
ATOM     10  HB3 MET A   1      -5.846  32.963  22.103  1.00 53.28           H  
ATOM     11  O   MET A   1      -4.195  31.921  19.033  1.00 53.28           O  
ATOM     12  CG  MET A   1      -6.061  35.024  21.491  1.00 53.28           C  
ATOM     13  HG2 MET A   1      -5.822  35.638  20.622  1.00 53.28           H  
ATOM     14  HG3 MET A   1      -7.144  35.002  21.615  1.00 53.28           H  
ATOM     15  SD  MET A   1      -5.338  35.802  22.956  1.00 53.28           S  
ATOM     16  CE  MET A   1      -6.503  37.163  23.238  1.00 53.28           C  
ATOM     17  HE1 MET A   1      -6.179  37.739  24.105  1.00 53.28           H  
ATOM     18  HE2 MET A   1      -7.500  36.766  23.427  1.00 53.28           H  
ATOM     19  HE3 MET A   1      -6.526  37.815  22.365  1.00 53.28           H  
ATOM     20  N   ALA A   2      -5.792  30.513  19.722  1.00 52.86           N  
ATOM     21  H   ALA A   2      -6.652  30.355  20.229  1.00 52.86           H  
ATOM     22  CA  ALA A   2      -5.067  29.295  19.321  1.00 52.86           C  
ATOM     23  HA  ALA A   2      -4.042  29.359  19.686  1.00 52.86           H  
ATOM     24  C   ALA A   2      -4.979  29.083  17.792  1.00 52.86           C  
ATOM     25  CB  ALA A   2      -5.737  28.102  20.014  1.00 52.86           C  
ATOM     26  HB1 ALA A   2      -5.189  27.192  19.769  1.00 52.86           H  
ATOM     27  HB2 ALA A   2      -6.766  27.987  19.674  1.00 52.86           H  
ATOM     28  HB3 ALA A   2      -5.718  28.233  21.096  1.00 52.86           H  
ATOM     29  O   ALA A   2      -3.930  28.701  17.286  1.00 52.86           O  
ATOM     30  N   ASP A   3      -6.045  29.399  17.051  1.00 53.77           N  
ATOM     31  H   ASP A   3      -6.919  29.590  17.520  1.00 53.77           H  
ATOM     32  CA  ASP A   3      -6.136  29.129  15.604  1.00 53.77           C  
ATOM     33  HA  ASP A   3      -5.901  28.076  15.445  1.00 53.77           H  
ATOM     34  C   ASP A   3      -5.135  29.953  14.767  1.00 53.77           C  
ATOM     35  CB  ASP A   3      -7.591  29.417  15.176  1.00 53.77           C  
ATOM     36  HB2 ASP A   3      -7.645  30.405  14.720  1.00 53.77           H  
ATOM     37  HB3 ASP A   3      -8.230  29.443  16.059  1.00 53.77           H  
ATOM     38  O   ASP A   3      -4.593  29.505  13.757  1.00 53.77           O  
ATOM     39  CG  ASP A   3      -8.199  28.383  14.225  1.00 53.77           C  
ATOM     40  OD1 ASP A   3      -7.542  27.357  13.954  1.00 53.77           O  
ATOM     41  OD2 ASP A   3      -9.353  28.639  13.823  1.00 53.77           O  
ATOM     42  N   THR A   4      -4.822  31.165  15.234  1.00 61.25           N  
ATOM     43  H   THR A   4      -5.294  31.506  16.059  1.00 61.25           H  
ATOM     44  CA  THR A   4      -3.841  32.042  14.590  1.00 61.25           C  
ATOM     45  HA  THR A   4      -4.064  32.067  13.523  1.00 61.25           H  
ATOM     46  C   THR A   4      -2.415  31.501  14.733  1.00 61.25           C  
ATOM     47  CB  THR A   4      -3.920  33.477  15.144  1.00 61.25           C  
ATOM     48  HB  THR A   4      -3.239  33.574  15.990  1.00 61.25           H  
ATOM     49  O   THR A   4      -1.653  31.588  13.774  1.00 61.25           O  
ATOM     50  CG2 THR A   4      -3.556  34.505  14.073  1.00 61.25           C  
ATOM     51 HG21 THR A   4      -2.540  34.318  13.723  1.00 61.25           H  
ATOM     52 HG22 THR A   4      -4.241  34.435  13.228  1.00 61.25           H  
ATOM     53 HG23 THR A   4      -3.595  35.507  14.499  1.00 61.25           H  
ATOM     54  OG1 THR A   4      -5.226  33.811  15.586  1.00 61.25           O  
ATOM     55  HG1 THR A   4      -5.652  34.249  14.845  1.00 61.25           H  
ATOM     56  N   ASN A   5      -2.065  30.895  15.877  1.00 61.14           N  
ATOM     57  H   ASN A   5      -2.758  30.773  16.602  1.00 61.14           H  
ATOM     58  CA  ASN A   5      -0.730  30.320  16.095  1.00 61.14           C  
ATOM     59  HA  ASN A   5       0.023  31.052  15.802  1.00 61.14           H  
ATOM     60  C   ASN A   5      -0.479  29.102  15.199  1.00 61.14           C  
ATOM     61  CB  ASN A   5      -0.524  29.967  17.583  1.00 61.14           C  
ATOM     62  HB2 ASN A   5       0.162  29.122  17.640  1.00 61.14           H  
ATOM     63  HB3 ASN A   5      -1.464  29.662  18.042  1.00 61.14           H  
ATOM     64  O   ASN A   5       0.564  29.033  14.559  1.00 61.14           O  
ATOM     65  CG  ASN A   5       0.108  31.082  18.401  1.00 61.14           C  
ATOM     66  ND2 ASN A   5       0.408  30.824  19.652  1.00 61.14           N  
ATOM     67 HD21 ASN A   5       0.927  31.549  20.127  1.00 61.14           H  
ATOM     68 HD22 ASN A   5       0.366  29.872  19.987  1.00 61.14           H  
ATOM     69  OD1 ASN A   5       0.336  32.192  17.953  1.00 61.14           O  
ATOM     70  N   VAL A   6      -1.457  28.196  15.063  1.00 69.63           N  
ATOM     71  H   VAL A   6      -2.297  28.305  15.612  1.00 69.63           H  
ATOM     72  CA  VAL A   6      -1.312  26.994  14.217  1.00 69.63           C  
ATOM     73  HA  VAL A   6      -0.428  26.446  14.543  1.00 69.63           H  
ATOM     74  C   VAL A   6      -1.092  27.363  12.747  1.00 69.63           C  
ATOM     75  CB  VAL A   6      -2.540  26.072  14.361  1.00 69.63           C  
ATOM     76  HB  VAL A   6      -3.434  26.623  14.068  1.00 69.63           H  
ATOM     77  O   VAL A   6      -0.292  26.733  12.054  1.00 69.63           O  
ATOM     78  CG1 VAL A   6      -2.431  24.818  13.482  1.00 69.63           C  
ATOM     79 HG11 VAL A   6      -2.438  25.091  12.427  1.00 69.63           H  
ATOM     80 HG12 VAL A   6      -3.281  24.162  13.667  1.00 69.63           H  
ATOM     81 HG13 VAL A   6      -1.508  24.284  13.710  1.00 69.63           H  
ATOM     82  CG2 VAL A   6      -2.711  25.601  15.811  1.00 69.63           C  
ATOM     83 HG21 VAL A   6      -3.574  24.940  15.886  1.00 69.63           H  
ATOM     84 HG22 VAL A   6      -2.877  26.450  16.473  1.00 69.63           H  
ATOM     85 HG23 VAL A   6      -1.818  25.066  16.136  1.00 69.63           H  
ATOM     86  N   LYS A   7      -1.770  28.408  12.254  1.00 62.10           N  
ATOM     87  H   LYS A   7      -2.437  28.872  12.855  1.00 62.10           H  
ATOM     88  CA  LYS A   7      -1.574  28.889  10.881  1.00 62.10           C  
ATOM     89  HA  LYS A   7      -1.633  28.031  10.211  1.00 62.10           H  
ATOM     90  C   LYS A   7      -0.178  29.485  10.673  1.00 62.10           C  
ATOM     91  CB  LYS A   7      -2.691  29.873  10.518  1.00 62.10           C  
ATOM     92  HB2 LYS A   7      -2.577  30.789  11.097  1.00 62.10           H  
ATOM     93  HB3 LYS A   7      -3.654  29.423  10.759  1.00 62.10           H  
ATOM     94  O   LYS A   7       0.454  29.187   9.665  1.00 62.10           O  
ATOM     95  CG  LYS A   7      -2.650  30.191   9.018  1.00 62.10           C  
ATOM     96  HG2 LYS A   7      -2.740  29.265   8.450  1.00 62.10           H  
ATOM     97  HG3 LYS A   7      -1.698  30.662   8.772  1.00 62.10           H  
ATOM     98  CD  LYS A   7      -3.780  31.139   8.620  1.00 62.10           C  
ATOM     99  HD2 LYS A   7      -3.693  32.057   9.202  1.00 62.10           H  
ATOM    100  HD3 LYS A   7      -4.742  30.666   8.817  1.00 62.10           H  
ATOM    101  CE  LYS A   7      -3.629  31.445   7.130  1.00 62.10           C  
ATOM    102  HE2 LYS A   7      -2.610  31.790   6.953  1.00 62.10           H  
ATOM    103  HE3 LYS A   7      -3.753  30.519   6.568  1.00 62.10           H  
ATOM    104  NZ  LYS A   7      -4.605  32.467   6.687  1.00 62.10           N  
ATOM    105  HZ1 LYS A   7      -4.454  33.324   7.200  1.00 62.10           H  
ATOM    106  HZ2 LYS A   7      -4.475  32.650   5.703  1.00 62.10           H  
ATOM    107  HZ3 LYS A   7      -5.547  32.139   6.846  1.00 62.10           H  
ATOM    108  N   VAL A   8       0.310  30.281  11.627  1.00 67.78           N  
ATOM    109  H   VAL A   8      -0.249  30.440  12.454  1.00 67.78           H  
ATOM    110  CA  VAL A   8       1.660  30.868  11.572  1.00 67.78           C  
ATOM    111  HA  VAL A   8       1.773  31.395  10.624  1.00 67.78           H  
ATOM    112  C   VAL A   8       2.737  29.779  11.589  1.00 67.78           C  
ATOM    113  CB  VAL A   8       1.858  31.885  12.714  1.00 67.78           C  
ATOM    114  HB  VAL A   8       1.572  31.427  13.661  1.00 67.78           H  
ATOM    115  O   VAL A   8       3.670  29.844  10.790  1.00 67.78           O  
ATOM    116  CG1 VAL A   8       3.306  32.380  12.829  1.00 67.78           C  
ATOM    117 HG11 VAL A   8       3.952  31.560  13.143  1.00 67.78           H  
ATOM    118 HG12 VAL A   8       3.653  32.761  11.869  1.00 67.78           H  
ATOM    119 HG13 VAL A   8       3.373  33.164  13.584  1.00 67.78           H  
ATOM    120  CG2 VAL A   8       0.980  33.126  12.482  1.00 67.78           C  
ATOM    121 HG21 VAL A   8       1.325  33.664  11.599  1.00 67.78           H  
ATOM    122 HG22 VAL A   8       1.036  33.779  13.353  1.00 67.78           H  
ATOM    123 HG23 VAL A   8      -0.059  32.837  12.329  1.00 67.78           H  
ATOM    124  N   ASP A   9       2.578  28.746  12.420  1.00 74.60           N  
ATOM    125  H   ASP A   9       1.850  28.781  13.119  1.00 74.60           H  
ATOM    126  CA  ASP A   9       3.510  27.613  12.464  1.00 74.60           C  
ATOM    127  HA  ASP A   9       4.522  27.990  12.612  1.00 74.60           H  
ATOM    128  C   ASP A   9       3.517  26.832  11.143  1.00 74.60           C  
ATOM    129  CB  ASP A   9       3.164  26.688  13.643  1.00 74.60           C  
ATOM    130  HB2 ASP A   9       2.102  26.446  13.613  1.00 74.60           H  
ATOM    131  HB3 ASP A   9       3.721  25.759  13.528  1.00 74.60           H  
ATOM    132  O   ASP A   9       4.582  26.487  10.627  1.00 74.60           O  
ATOM    133  CG  ASP A   9       3.523  27.281  15.012  1.00 74.60           C  
ATOM    134  OD1 ASP A   9       4.399  28.176  15.059  1.00 74.60           O  
ATOM    135  OD2 ASP A   9       2.920  26.819  16.008  1.00 74.60           O  
ATOM    136  N   ARG A  10       2.344  26.617  10.530  1.00 70.91           N  
ATOM    137  H   ARG A  10       1.506  26.910  11.013  1.00 70.91           H  
ATOM    138  CA  ARG A  10       2.234  25.958   9.219  1.00 70.91           C  
ATOM    139  HA  ARG A  10       2.748  24.999   9.283  1.00 70.91           H  
ATOM    140  C   ARG A  10       2.928  26.750   8.113  1.00 70.91           C  
ATOM    141  CB  ARG A  10       0.755  25.727   8.889  1.00 70.91           C  
ATOM    142  HB2 ARG A  10       0.272  26.683   8.682  1.00 70.91           H  
ATOM    143  HB3 ARG A  10       0.270  25.275   9.754  1.00 70.91           H  
ATOM    144  O   ARG A  10       3.656  26.162   7.313  1.00 70.91           O  
ATOM    145  CG  ARG A  10       0.585  24.791   7.686  1.00 70.91           C  
ATOM    146  HG2 ARG A  10       1.026  23.825   7.930  1.00 70.91           H  
ATOM    147  HG3 ARG A  10       1.082  25.201   6.806  1.00 70.91           H  
ATOM    148  CD  ARG A  10      -0.904  24.617   7.383  1.00 70.91           C  
ATOM    149  HD2 ARG A  10      -1.425  24.491   8.332  1.00 70.91           H  
ATOM    150  HD3 ARG A  10      -1.275  25.521   6.901  1.00 70.91           H  
ATOM    151  NE  ARG A  10      -1.144  23.446   6.517  1.00 70.91           N  
ATOM    152  HE  ARG A  10      -0.425  23.240   5.838  1.00 70.91           H  
ATOM    153  NH1 ARG A  10      -3.163  22.810   7.416  1.00 70.91           N  
ATOM    154 HH11 ARG A  10      -3.125  23.606   8.036  1.00 70.91           H  
ATOM    155 HH12 ARG A  10      -3.944  22.171   7.455  1.00 70.91           H  
ATOM    156  NH2 ARG A  10      -2.244  21.580   5.799  1.00 70.91           N  
ATOM    157 HH21 ARG A  10      -3.035  20.954   5.851  1.00 70.91           H  
ATOM    158 HH22 ARG A  10      -1.489  21.371   5.163  1.00 70.91           H  
ATOM    159  CZ  ARG A  10      -2.178  22.622   6.581  1.00 70.91           C  
ATOM    160  N   ASP A  11       2.719  28.062   8.073  1.00 73.45           N  
ATOM    161  H   ASP A  11       2.072  28.467   8.735  1.00 73.45           H  
ATOM    162  CA  ASP A  11       3.330  28.936   7.068  1.00 73.45           C  
ATOM    163  HA  ASP A  11       3.132  28.527   6.077  1.00 73.45           H  
ATOM    164  C   ASP A  11       4.863  28.996   7.240  1.00 73.45           C  
ATOM    165  CB  ASP A  11       2.700  30.342   7.142  1.00 73.45           C  
ATOM    166  HB2 ASP A  11       3.295  31.012   6.522  1.00 73.45           H  
ATOM    167  HB3 ASP A  11       2.759  30.706   8.168  1.00 73.45           H  
ATOM    168  O   ASP A  11       5.596  29.046   6.248  1.00 73.45           O  
ATOM    169  CG  ASP A  11       1.239  30.436   6.655  1.00 73.45           C  
ATOM    170  OD1 ASP A  11       0.737  29.479   6.022  1.00 73.45           O  
ATOM    171  OD2 ASP A  11       0.626  31.512   6.865  1.00 73.45           O  
ATOM    172  N   ASN A  12       5.365  28.938   8.480  1.00 78.89           N  
ATOM    173  H   ASN A  12       4.721  28.932   9.258  1.00 78.89           H  
ATOM    174  CA  ASN A  12       6.801  28.868   8.765  1.00 78.89           C  
ATOM    175  HA  ASN A  12       7.316  29.615   8.160  1.00 78.89           H  
ATOM    176  C   ASN A  12       7.412  27.519   8.363  1.00 78.89           C  
ATOM    177  CB  ASN A  12       7.051  29.189  10.247  1.00 78.89           C  
ATOM    178  HB2 ASN A  12       6.318  28.672  10.867  1.00 78.89           H  
ATOM    179  HB3 ASN A  12       8.039  28.825  10.527  1.00 78.89           H  
ATOM    180  O   ASN A  12       8.436  27.508   7.681  1.00 78.89           O  
ATOM    181  CG  ASN A  12       7.021  30.676  10.560  1.00 78.89           C  
ATOM    182  ND2 ASN A  12       6.983  31.010  11.828  1.00 78.89           N  
ATOM    183 HD21 ASN A  12       6.925  31.994  12.049  1.00 78.89           H  
ATOM    184 HD22 ASN A  12       6.874  30.289  12.527  1.00 78.89           H  
ATOM    185  OD1 ASN A  12       7.071  31.550   9.699  1.00 78.89           O  
ATOM    186  N   LEU A  13       6.758  26.398   8.685  1.00 71.29           N  
ATOM    187  H   LEU A  13       5.944  26.467   9.279  1.00 71.29           H  
ATOM    188  CA  LEU A  13       7.209  25.064   8.268  1.00 71.29           C  
ATOM    189  HA  LEU A  13       8.226  24.905   8.625  1.00 71.29           H  
ATOM    190  C   LEU A  13       7.255  24.934   6.739  1.00 71.29           C  
ATOM    191  CB  LEU A  13       6.275  23.997   8.869  1.00 71.29           C  
ATOM    192  HB2 LEU A  13       6.432  23.056   8.342  1.00 71.29           H  
ATOM    193  HB3 LEU A  13       5.244  24.304   8.697  1.00 71.29           H  
ATOM    194  O   LEU A  13       8.202  24.379   6.188  1.00 71.29           O  
ATOM    195  CG  LEU A  13       6.486  23.745  10.373  1.00 71.29           C  
ATOM    196  HG  LEU A  13       6.494  24.691  10.914  1.00 71.29           H  
ATOM    197  CD1 LEU A  13       5.336  22.887  10.906  1.00 71.29           C  
ATOM    198 HD11 LEU A  13       4.394  23.417  10.768  1.00 71.29           H  
ATOM    199 HD12 LEU A  13       5.306  21.930  10.385  1.00 71.29           H  
ATOM    200 HD13 LEU A  13       5.479  22.714  11.973  1.00 71.29           H  
ATOM    201  CD2 LEU A  13       7.798  23.008  10.649  1.00 71.29           C  
ATOM    202 HD21 LEU A  13       8.649  23.626  10.361  1.00 71.29           H  
ATOM    203 HD22 LEU A  13       7.886  22.801  11.715  1.00 71.29           H  
ATOM    204 HD23 LEU A  13       7.834  22.069  10.096  1.00 71.29           H  
ATOM    205  N   GLN A  14       6.270  25.488   6.024  1.00 66.65           N  
ATOM    206  H   GLN A  14       5.498  25.915   6.516  1.00 66.65           H  
ATOM    207  CA  GLN A  14       6.277  25.479   4.558  1.00 66.65           C  
ATOM    208  HA  GLN A  14       6.431  24.455   4.218  1.00 66.65           H  
ATOM    209  C   GLN A  14       7.424  26.305   3.962  1.00 66.65           C  
ATOM    210  CB  GLN A  14       4.932  25.977   4.018  1.00 66.65           C  
ATOM    211  HB2 GLN A  14       4.633  26.888   4.537  1.00 66.65           H  
ATOM    212  HB3 GLN A  14       5.046  26.206   2.958  1.00 66.65           H  
ATOM    213  O   GLN A  14       7.999  25.901   2.947  1.00 66.65           O  
ATOM    214  CG  GLN A  14       3.843  24.907   4.158  1.00 66.65           C  
ATOM    215  HG2 GLN A  14       4.202  23.981   3.708  1.00 66.65           H  
ATOM    216  HG3 GLN A  14       3.640  24.712   5.212  1.00 66.65           H  
ATOM    217  CD  GLN A  14       2.540  25.295   3.470  1.00 66.65           C  
ATOM    218  NE2 GLN A  14       1.658  24.346   3.237  1.00 66.65           N  
ATOM    219 HE21 GLN A  14       1.895  23.384   3.433  1.00 66.65           H  
ATOM    220 HE22 GLN A  14       0.849  24.645   2.712  1.00 66.65           H  
ATOM    221  OE1 GLN A  14       2.287  26.421   3.082  1.00 66.65           O  
ATOM    222  N   LYS A  15       7.789  27.433   4.584  1.00 74.02           N  
ATOM    223  H   LYS A  15       7.286  27.707   5.416  1.00 74.02           H  
ATOM    224  CA  LYS A  15       8.969  28.212   4.179  1.00 74.02           C  
ATOM    225  HA  LYS A  15       8.925  28.406   3.107  1.00 74.02           H  
ATOM    226  C   LYS A  15      10.260  27.435   4.408  1.00 74.02           C  
ATOM    227  CB  LYS A  15       9.027  29.544   4.930  1.00 74.02           C  
ATOM    228  HB2 LYS A  15      10.029  29.962   4.829  1.00 74.02           H  
ATOM    229  HB3 LYS A  15       8.840  29.373   5.990  1.00 74.02           H  
ATOM    230  O   LYS A  15      11.085  27.384   3.502  1.00 74.02           O  
ATOM    231  CG  LYS A  15       8.026  30.560   4.375  1.00 74.02           C  
ATOM    232  HG2 LYS A  15       7.022  30.135   4.372  1.00 74.02           H  
ATOM    233  HG3 LYS A  15       8.303  30.830   3.356  1.00 74.02           H  
ATOM    234  CD  LYS A  15       8.058  31.798   5.269  1.00 74.02           C  
ATOM    235  HD2 LYS A  15       9.058  32.232   5.253  1.00 74.02           H  
ATOM    236  HD3 LYS A  15       7.821  31.491   6.288  1.00 74.02           H  
ATOM    237  CE  LYS A  15       7.031  32.824   4.802  1.00 74.02           C  
ATOM    238  HE2 LYS A  15       7.321  33.200   3.821  1.00 74.02           H  
ATOM    239  HE3 LYS A  15       6.069  32.321   4.711  1.00 74.02           H  
ATOM    240  NZ  LYS A  15       6.940  33.919   5.793  1.00 74.02           N  
ATOM    241  HZ1 LYS A  15       6.229  34.589   5.534  1.00 74.02           H  
ATOM    242  HZ2 LYS A  15       6.691  33.524   6.689  1.00 74.02           H  
ATOM    243  HZ3 LYS A  15       7.834  34.375   5.901  1.00 74.02           H  
ATOM    244  N   GLU A  16      10.401  26.785   5.558  1.00 72.35           N  
ATOM    245  H   GLU A  16       9.695  26.896   6.272  1.00 72.35           H  
ATOM    246  CA  GLU A  16      11.589  25.995   5.891  1.00 72.35           C  
ATOM    247  HA  GLU A  16      12.471  26.625   5.776  1.00 72.35           H  
ATOM    248  C   GLU A  16      11.752  24.792   4.946  1.00 72.35           C  
ATOM    249  CB  GLU A  16      11.490  25.580   7.363  1.00 72.35           C  
ATOM    250  HB2 GLU A  16      11.216  26.461   7.943  1.00 72.35           H  
ATOM    251  HB3 GLU A  16      10.710  24.828   7.481  1.00 72.35           H  
ATOM    252  O   GLU A  16      12.834  24.559   4.409  1.00 72.35           O  
ATOM    253  CG  GLU A  16      12.821  25.044   7.907  1.00 72.35           C  
ATOM    254  HG2 GLU A  16      13.609  25.755   7.662  1.00 72.35           H  
ATOM    255  HG3 GLU A  16      13.050  24.101   7.411  1.00 72.35           H  
ATOM    256  CD  GLU A  16      12.798  24.828   9.430  1.00 72.35           C  
ATOM    257  OE1 GLU A  16      13.892  24.575   9.984  1.00 72.35           O  
ATOM    258  OE2 GLU A  16      11.700  24.899  10.030  1.00 72.35           O  
ATOM    259  N   VAL A  17      10.658  24.093   4.619  1.00 64.57           N  
ATOM    260  H   VAL A  17       9.805  24.290   5.123  1.00 64.57           H  
ATOM    261  CA  VAL A  17      10.658  23.027   3.601  1.00 64.57           C  
ATOM    262  HA  VAL A  17      11.399  22.280   3.886  1.00 64.57           H  
ATOM    263  C   VAL A  17      11.076  23.564   2.228  1.00 64.57           C  
ATOM    264  CB  VAL A  17       9.279  22.337   3.537  1.00 64.57           C  
ATOM    265  HB  VAL A  17       8.501  23.096   3.463  1.00 64.57           H  
ATOM    266  O   VAL A  17      11.876  22.932   1.534  1.00 64.57           O  
ATOM    267  CG1 VAL A  17       9.139  21.387   2.338  1.00 64.57           C  
ATOM    268 HG11 VAL A  17       9.150  21.950   1.404  1.00 64.57           H  
ATOM    269 HG12 VAL A  17       8.191  20.853   2.401  1.00 64.57           H  
ATOM    270 HG13 VAL A  17       9.956  20.666   2.337  1.00 64.57           H  
ATOM    271  CG2 VAL A  17       9.036  21.498   4.799  1.00 64.57           C  
ATOM    272 HG21 VAL A  17       9.745  20.672   4.845  1.00 64.57           H  
ATOM    273 HG22 VAL A  17       9.162  22.106   5.695  1.00 64.57           H  
ATOM    274 HG23 VAL A  17       8.021  21.102   4.794  1.00 64.57           H  
ATOM    275  N   ALA A  18      10.584  24.739   1.822  1.00 62.33           N  
ATOM    276  H   ALA A  18       9.942  25.231   2.426  1.00 62.33           H  
ATOM    277  CA  ALA A  18      10.975  25.358   0.555  1.00 62.33           C  
ATOM    278  HA  ALA A  18      10.840  24.624  -0.239  1.00 62.33           H  
ATOM    279  C   ALA A  18      12.459  25.780   0.539  1.00 62.33           C  
ATOM    280  CB  ALA A  18      10.041  26.541   0.277  1.00 62.33           C  
ATOM    281  HB1 ALA A  18      10.279  26.976  -0.694  1.00 62.33           H  
ATOM    282  HB2 ALA A  18      10.161  27.303   1.048  1.00 62.33           H  
ATOM    283  HB3 ALA A  18       9.006  26.201   0.274  1.00 62.33           H  
ATOM    284  O   ALA A  18      13.132  25.642  -0.489  1.00 62.33           O  
ATOM    285  N   GLU A  19      12.992  26.257   1.664  1.00 69.05           N  
ATOM    286  H   GLU A  19      12.390  26.386   2.465  1.00 69.05           H  
ATOM    287  CA  GLU A  19      14.407  26.602   1.825  1.00 69.05           C  
ATOM    288  HA  GLU A  19      14.714  27.232   0.990  1.00 69.05           H  
ATOM    289  C   GLU A  19      15.306  25.366   1.783  1.00 69.05           C  
ATOM    290  CB  GLU A  19      14.627  27.402   3.115  1.00 69.05           C  
ATOM    291  HB2 GLU A  19      14.091  26.933   3.940  1.00 69.05           H  
ATOM    292  HB3 GLU A  19      15.693  27.409   3.342  1.00 69.05           H  
ATOM    293  O   GLU A  19      16.275  25.355   1.021  1.00 69.05           O  
ATOM    294  CG  GLU A  19      14.162  28.854   2.929  1.00 69.05           C  
ATOM    295  HG2 GLU A  19      14.715  29.283   2.094  1.00 69.05           H  
ATOM    296  HG3 GLU A  19      13.106  28.865   2.657  1.00 69.05           H  
ATOM    297  CD  GLU A  19      14.373  29.738   4.166  1.00 69.05           C  
ATOM    298  OE1 GLU A  19      14.075  30.949   4.036  1.00 69.05           O  
ATOM    299  OE2 GLU A  19      14.866  29.233   5.195  1.00 69.05           O  
ATOM    300  N   LEU A  20      14.940  24.289   2.481  1.00 66.29           N  
ATOM    301  H   LEU A  20      14.161  24.377   3.117  1.00 66.29           H  
ATOM    302  CA  LEU A  20      15.648  23.009   2.419  1.00 66.29           C  
ATOM    303  HA  LEU A  20      16.693  23.173   2.679  1.00 66.29           H  
ATOM    304  C   LEU A  20      15.627  22.426   1.003  1.00 66.29           C  
ATOM    305  CB  LEU A  20      15.015  22.028   3.419  1.00 66.29           C  
ATOM    306  HB2 LEU A  20      13.935  22.034   3.276  1.00 66.29           H  
ATOM    307  HB3 LEU A  20      15.371  21.021   3.201  1.00 66.29           H  
ATOM    308  O   LEU A  20      16.650  21.942   0.517  1.00 66.29           O  
ATOM    309  CG  LEU A  20      15.330  22.344   4.893  1.00 66.29           C  
ATOM    310  HG  LEU A  20      15.087  23.383   5.115  1.00 66.29           H  
ATOM    311  CD1 LEU A  20      14.485  21.439   5.789  1.00 66.29           C  
ATOM    312 HD11 LEU A  20      13.428  21.629   5.602  1.00 66.29           H  
ATOM    313 HD12 LEU A  20      14.684  21.676   6.834  1.00 66.29           H  
ATOM    314 HD13 LEU A  20      14.711  20.389   5.602  1.00 66.29           H  
ATOM    315  CD2 LEU A  20      16.806  22.100   5.223  1.00 66.29           C  
ATOM    316 HD21 LEU A  20      17.091  21.079   4.970  1.00 66.29           H  
ATOM    317 HD22 LEU A  20      17.437  22.809   4.686  1.00 66.29           H  
ATOM    318 HD23 LEU A  20      16.964  22.265   6.289  1.00 66.29           H  
ATOM    319  N   GLN A  21      14.506  22.539   0.287  1.00 53.04           N  
ATOM    320  H   GLN A  21      13.676  22.882   0.751  1.00 53.04           H  
ATOM    321  CA  GLN A  21      14.421  22.113  -1.109  1.00 53.04           C  
ATOM    322  HA  GLN A  21      14.744  21.073  -1.153  1.00 53.04           H  
ATOM    323  C   GLN A  21      15.358  22.939  -2.008  1.00 53.04           C  
ATOM    324  CB  GLN A  21      12.960  22.208  -1.579  1.00 53.04           C  
ATOM    325  HB2 GLN A  21      12.298  21.846  -0.792  1.00 53.04           H  
ATOM    326  HB3 GLN A  21      12.708  23.251  -1.773  1.00 53.04           H  
ATOM    327  O   GLN A  21      16.033  22.396  -2.891  1.00 53.04           O  
ATOM    328  CG  GLN A  21      12.693  21.379  -2.843  1.00 53.04           C  
ATOM    329  HG2 GLN A  21      13.401  21.660  -3.623  1.00 53.04           H  
ATOM    330  HG3 GLN A  21      11.689  21.610  -3.200  1.00 53.04           H  
ATOM    331  CD  GLN A  21      12.772  19.870  -2.608  1.00 53.04           C  
ATOM    332  NE2 GLN A  21      12.754  19.068  -3.648  1.00 53.04           N  
ATOM    333 HE21 GLN A  21      12.734  18.088  -3.404  1.00 53.04           H  
ATOM    334 HE22 GLN A  21      12.597  19.428  -4.579  1.00 53.04           H  
ATOM    335  OE1 GLN A  21      12.854  19.360  -1.509  1.00 53.04           O  
ATOM    336  N   ASN A  22      15.448  24.249  -1.771  1.00 58.77           N  
ATOM    337  H   ASN A  22      14.871  24.639  -1.039  1.00 58.77           H  
ATOM    338  CA  ASN A  22      16.389  25.128  -2.462  1.00 58.77           C  
ATOM    339  HA  ASN A  22      16.299  24.959  -3.535  1.00 58.77           H  
ATOM    340  C   ASN A  22      17.846  24.815  -2.102  1.00 58.77           C  
ATOM    341  CB  ASN A  22      16.029  26.591  -2.165  1.00 58.77           C  
ATOM    342  HB2 ASN A  22      16.875  27.233  -2.409  1.00 58.77           H  
ATOM    343  HB3 ASN A  22      15.813  26.712  -1.103  1.00 58.77           H  
ATOM    344  O   ASN A  22      18.713  24.871  -2.979  1.00 58.77           O  
ATOM    345  CG  ASN A  22      14.848  27.078  -2.980  1.00 58.77           C  
ATOM    346  ND2 ASN A  22      14.135  28.064  -2.493  1.00 58.77           N  
ATOM    347 HD21 ASN A  22      13.292  28.296  -2.998  1.00 58.77           H  
ATOM    348 HD22 ASN A  22      14.248  28.321  -1.523  1.00 58.77           H  
ATOM    349  OD1 ASN A  22      14.596  26.627  -4.090  1.00 58.77           O  
ATOM    350  N   GLU A  23      18.133  24.436  -0.859  1.00 60.37           N  
ATOM    351  H   GLU A  23      17.403  24.479  -0.161  1.00 60.37           H  
ATOM    352  CA  GLU A  23      19.468  24.053  -0.417  1.00 60.37           C  
ATOM    353  HA  GLU A  23      20.164  24.796  -0.808  1.00 60.37           H  
ATOM    354  C   GLU A  23      19.894  22.696  -0.987  1.00 60.37           C  
ATOM    355  CB  GLU A  23      19.567  24.128   1.110  1.00 60.37           C  
ATOM    356  HB2 GLU A  23      18.930  23.374   1.572  1.00 60.37           H  
ATOM    357  HB3 GLU A  23      19.227  25.118   1.412  1.00 60.37           H  
ATOM    358  O   GLU A  23      20.998  22.595  -1.524  1.00 60.37           O  
ATOM    359  CG  GLU A  23      21.024  23.935   1.555  1.00 60.37           C  
ATOM    360  HG2 GLU A  23      21.219  22.869   1.675  1.00 60.37           H  
ATOM    361  HG3 GLU A  23      21.686  24.298   0.769  1.00 60.37           H  
ATOM    362  CD  GLU A  23      21.367  24.680   2.848  1.00 60.37           C  
ATOM    363  OE1 GLU A  23      22.533  25.144   2.910  1.00 60.37           O  
ATOM    364  OE2 GLU A  23      20.479  24.815   3.708  1.00 60.37           O  
ATOM    365  N   ILE A  24      19.003  21.700  -1.027  1.00 56.55           N  
ATOM    366  H   ILE A  24      18.133  21.834  -0.531  1.00 56.55           H  
ATOM    367  CA  ILE A  24      19.210  20.431  -1.743  1.00 56.55           C  
ATOM    368  HA  ILE A  24      20.077  19.926  -1.316  1.00 56.55           H  
ATOM    369  C   ILE A  24      19.523  20.707  -3.219  1.00 56.55           C  
ATOM    370  CB  ILE A  24      17.975  19.509  -1.576  1.00 56.55           C  
ATOM    371  HB  ILE A  24      17.076  20.097  -1.757  1.00 56.55           H  
ATOM    372  O   ILE A  24      20.513  20.199  -3.755  1.00 56.55           O  
ATOM    373  CG1 ILE A  24      17.925  18.956  -0.133  1.00 56.55           C  
ATOM    374 HG12 ILE A  24      18.744  18.253   0.018  1.00 56.55           H  
ATOM    375 HG13 ILE A  24      18.063  19.773   0.575  1.00 56.55           H  
ATOM    376  CG2 ILE A  24      17.993  18.343  -2.588  1.00 56.55           C  
ATOM    377 HG21 ILE A  24      17.130  17.696  -2.427  1.00 56.55           H  
ATOM    378 HG22 ILE A  24      18.905  17.758  -2.470  1.00 56.55           H  
ATOM    379 HG23 ILE A  24      17.919  18.717  -3.609  1.00 56.55           H  
ATOM    380  CD1 ILE A  24      16.602  18.263   0.223  1.00 56.55           C  
ATOM    381 HD11 ILE A  24      16.597  18.029   1.287  1.00 56.55           H  
ATOM    382 HD12 ILE A  24      16.487  17.333  -0.334  1.00 56.55           H  
ATOM    383 HD13 ILE A  24      15.765  18.927   0.008  1.00 56.55           H  
ATOM    384  N   ASN A  25      18.739  21.569  -3.875  1.00 49.68           N  
ATOM    385  H   ASN A  25      17.929  21.931  -3.393  1.00 49.68           H  
ATOM    386  CA  ASN A  25      18.974  21.961  -5.267  1.00 49.68           C  
ATOM    387  HA  ASN A  25      19.030  21.058  -5.876  1.00 49.68           H  
ATOM    388  C   ASN A  25      20.313  22.697  -5.448  1.00 49.68           C  
ATOM    389  CB  ASN A  25      17.790  22.816  -5.749  1.00 49.68           C  
ATOM    390  HB2 ASN A  25      17.564  23.582  -5.007  1.00 49.68           H  
ATOM    391  HB3 ASN A  25      18.057  23.317  -6.679  1.00 49.68           H  
ATOM    392  O   ASN A  25      21.019  22.476  -6.437  1.00 49.68           O  
ATOM    393  CG  ASN A  25      16.540  21.999  -6.025  1.00 49.68           C  
ATOM    394  ND2 ASN A  25      15.381  22.608  -5.944  1.00 49.68           N  
ATOM    395 HD21 ASN A  25      14.561  22.028  -6.050  1.00 49.68           H  
ATOM    396 HD22 ASN A  25      15.318  23.518  -5.511  1.00 49.68           H  
ATOM    397  OD1 ASN A  25      16.599  20.835  -6.397  1.00 49.68           O  
ATOM    398  N   ARG A  26      20.701  23.541  -4.487  1.00 47.32           N  
ATOM    399  H   ARG A  26      20.057  23.699  -3.725  1.00 47.32           H  
ATOM    400  CA  ARG A  26      21.965  24.287  -4.496  1.00 47.32           C  
ATOM    401  HA  ARG A  26      22.102  24.713  -5.490  1.00 47.32           H  
ATOM    402  C   ARG A  26      23.172  23.390  -4.232  1.00 47.32           C  
ATOM    403  CB  ARG A  26      21.856  25.435  -3.484  1.00 47.32           C  
ATOM    404  HB2 ARG A  26      21.650  25.020  -2.497  1.00 47.32           H  
ATOM    405  HB3 ARG A  26      21.020  26.074  -3.768  1.00 47.32           H  
ATOM    406  O   ARG A  26      24.184  23.567  -4.906  1.00 47.32           O  
ATOM    407  CG  ARG A  26      23.125  26.291  -3.398  1.00 47.32           C  
ATOM    408  HG2 ARG A  26      23.382  26.680  -4.384  1.00 47.32           H  
ATOM    409  HG3 ARG A  26      23.944  25.667  -3.040  1.00 47.32           H  
ATOM    410  CD  ARG A  26      22.914  27.459  -2.425  1.00 47.32           C  
ATOM    411  HD2 ARG A  26      22.674  28.352  -3.002  1.00 47.32           H  
ATOM    412  HD3 ARG A  26      22.059  27.242  -1.784  1.00 47.32           H  
ATOM    413  NE  ARG A  26      24.088  27.665  -1.552  1.00 47.32           N  
ATOM    414  HE  ARG A  26      24.365  26.844  -1.033  1.00 47.32           H  
ATOM    415  NH1 ARG A  26      24.017  29.965  -1.440  1.00 47.32           N  
ATOM    416 HH11 ARG A  26      23.158  29.955  -1.970  1.00 47.32           H  
ATOM    417 HH12 ARG A  26      24.252  30.819  -0.954  1.00 47.32           H  
ATOM    418  NH2 ARG A  26      25.496  28.840  -0.211  1.00 47.32           N  
ATOM    419 HH21 ARG A  26      25.671  29.733   0.228  1.00 47.32           H  
ATOM    420 HH22 ARG A  26      25.502  28.067   0.439  1.00 47.32           H  
ATOM    421  CZ  ARG A  26      24.525  28.821  -1.083  1.00 47.32           C  
ATOM    422  N   ILE A  27      23.096  22.436  -3.306  1.00 54.21           N  
ATOM    423  H   ILE A  27      22.245  22.375  -2.765  1.00 54.21           H  
ATOM    424  CA  ILE A  27      24.151  21.447  -3.034  1.00 54.21           C  
ATOM    425  HA  ILE A  27      25.098  21.969  -2.897  1.00 54.21           H  
ATOM    426  C   ILE A  27      24.318  20.533  -4.251  1.00 54.21           C  
ATOM    427  CB  ILE A  27      23.852  20.663  -1.731  1.00 54.21           C  
ATOM    428  HB  ILE A  27      22.829  20.292  -1.773  1.00 54.21           H  
ATOM    429  O   ILE A  27      25.438  20.381  -4.747  1.00 54.21           O  
ATOM    430  CG1 ILE A  27      23.999  21.602  -0.509  1.00 54.21           C  
ATOM    431 HG12 ILE A  27      23.429  22.516  -0.676  1.00 54.21           H  
ATOM    432 HG13 ILE A  27      25.045  21.886  -0.391  1.00 54.21           H  
ATOM    433  CG2 ILE A  27      24.803  19.457  -1.582  1.00 54.21           C  
ATOM    434 HG21 ILE A  27      24.584  18.917  -0.661  1.00 54.21           H  
ATOM    435 HG22 ILE A  27      25.841  19.789  -1.559  1.00 54.21           H  
ATOM    436 HG23 ILE A  27      24.664  18.747  -2.397  1.00 54.21           H  
ATOM    437  CD1 ILE A  27      23.503  20.995   0.810  1.00 54.21           C  
ATOM    438 HD11 ILE A  27      24.139  20.168   1.122  1.00 54.21           H  
ATOM    439 HD12 ILE A  27      22.476  20.647   0.695  1.00 54.21           H  
ATOM    440 HD13 ILE A  27      23.529  21.759   1.587  1.00 54.21           H  
ATOM    441  N   ALA A  28      23.210  20.039  -4.818  1.00 49.88           N  
ATOM    442  H   ALA A  28      22.324  20.172  -4.354  1.00 49.88           H  
ATOM    443  CA  ALA A  28      23.219  19.299  -6.080  1.00 49.88           C  
ATOM    444  HA  ALA A  28      23.825  18.402  -5.951  1.00 49.88           H  
ATOM    445  C   ALA A  28      23.847  20.124  -7.224  1.00 49.88           C  
ATOM    446  CB  ALA A  28      21.782  18.873  -6.406  1.00 49.88           C  
ATOM    447  HB1 ALA A  28      21.775  18.284  -7.324  1.00 49.88           H  
ATOM    448  HB2 ALA A  28      21.148  19.750  -6.533  1.00 49.88           H  
ATOM    449  HB3 ALA A  28      21.386  18.264  -5.593  1.00 49.88           H  
ATOM    450  O   ALA A  28      24.582  19.585  -8.050  1.00 49.88           O  
ATOM    451  N   GLY A  29      23.622  21.443  -7.247  1.00 37.89           N  
ATOM    452  H   GLY A  29      22.929  21.806  -6.607  1.00 37.89           H  
ATOM    453  CA  GLY A  29      24.230  22.372  -8.203  1.00 37.89           C  
ATOM    454  HA2 GLY A  29      24.132  21.964  -9.209  1.00 37.89           H  
ATOM    455  HA3 GLY A  29      23.680  23.311  -8.159  1.00 37.89           H  
ATOM    456  C   GLY A  29      25.714  22.684  -7.951  1.00 37.89           C  
ATOM    457  O   GLY A  29      26.476  22.827  -8.908  1.00 37.89           O  
ATOM    458  N   LYS A  30      26.167  22.768  -6.692  1.00 41.81           N  
ATOM    459  H   LYS A  30      25.491  22.670  -5.948  1.00 41.81           H  
ATOM    460  CA  LYS A  30      27.579  23.020  -6.339  1.00 41.81           C  
ATOM    461  HA  LYS A  30      27.967  23.798  -6.997  1.00 41.81           H  
ATOM    462  C   LYS A  30      28.464  21.801  -6.602  1.00 41.81           C  
ATOM    463  CB  LYS A  30      27.716  23.501  -4.884  1.00 41.81           C  
ATOM    464  HB2 LYS A  30      28.752  23.359  -4.577  1.00 41.81           H  
ATOM    465  HB3 LYS A  30      27.088  22.891  -4.235  1.00 41.81           H  
ATOM    466  O   LYS A  30      29.580  21.978  -7.087  1.00 41.81           O  
ATOM    467  CG  LYS A  30      27.367  24.990  -4.707  1.00 41.81           C  
ATOM    468  HG2 LYS A  30      26.305  25.147  -4.897  1.00 41.81           H  
ATOM    469  HG3 LYS A  30      27.944  25.583  -5.416  1.00 41.81           H  
ATOM    470  CD  LYS A  30      27.711  25.445  -3.281  1.00 41.81           C  
ATOM    471  HD2 LYS A  30      28.775  25.280  -3.110  1.00 41.81           H  
ATOM    472  HD3 LYS A  30      27.149  24.835  -2.573  1.00 41.81           H  
ATOM    473  CE  LYS A  30      27.382  26.925  -3.048  1.00 41.81           C  
ATOM    474  HE2 LYS A  30      27.855  27.522  -3.829  1.00 41.81           H  
ATOM    475  HE3 LYS A  30      26.303  27.052  -3.133  1.00 41.81           H  
ATOM    476  NZ  LYS A  30      27.851  27.370  -1.709  1.00 41.81           N  
ATOM    477  HZ1 LYS A  30      28.860  27.375  -1.661  1.00 41.81           H  
ATOM    478  HZ2 LYS A  30      27.517  28.297  -1.487  1.00 41.81           H  
ATOM    479  HZ3 LYS A  30      27.528  26.739  -0.990  1.00 41.81           H  
ATOM    480  N   GLY A  31      27.948  20.586  -6.397  1.00 41.91           N  
ATOM    481  H   GLY A  31      27.047  20.513  -5.948  1.00 41.91           H  
ATOM    482  CA  GLY A  31      28.609  19.352  -6.841  1.00 41.91           C  
ATOM    483  HA2 GLY A  31      28.037  18.498  -6.477  1.00 41.91           H  
ATOM    484  HA3 GLY A  31      29.612  19.301  -6.418  1.00 41.91           H  
ATOM    485  C   GLY A  31      28.718  19.232  -8.370  1.00 41.91           C  
ATOM    486  O   GLY A  31      29.574  18.515  -8.884  1.00 41.91           O  
ATOM    487  N   ALA A  32      27.910  19.985  -9.126  1.00 41.38           N  
ATOM    488  H   ALA A  32      27.209  20.545  -8.662  1.00 41.38           H  
ATOM    489  CA  ALA A  32      27.830  19.889 -10.582  1.00 41.38           C  
ATOM    490  HA  ALA A  32      27.995  18.846 -10.851  1.00 41.38           H  
ATOM    491  C   ALA A  32      28.885  20.702 -11.354  1.00 41.38           C  
ATOM    492  CB  ALA A  32      26.407  20.239 -11.029  1.00 41.38           C  
ATOM    493  HB1 ALA A  32      26.209  21.301 -10.884  1.00 41.38           H  
ATOM    494  HB2 ALA A  32      25.683  19.651 -10.464  1.00 41.38           H  
ATOM    495  HB3 ALA A  32      26.292  20.003 -12.087  1.00 41.38           H  
ATOM    496  O   ALA A  32      28.923  20.609 -12.581  1.00 41.38           O  
ATOM    497  N   LYS A  33      29.782  21.464 -10.701  1.00 40.75           N  
ATOM    498  H   LYS A  33      29.730  21.517  -9.694  1.00 40.75           H  
ATOM    499  CA  LYS A  33      30.823  22.218 -11.437  1.00 40.75           C  
ATOM    500  HA  LYS A  33      30.317  22.768 -12.231  1.00 40.75           H  
ATOM    501  C   LYS A  33      31.810  21.330 -12.219  1.00 40.75           C  
ATOM    502  CB  LYS A  33      31.534  23.251 -10.540  1.00 40.75           C  
ATOM    503  HB2 LYS A  33      31.672  22.848  -9.537  1.00 40.75           H  
ATOM    504  HB3 LYS A  33      32.519  23.453 -10.959  1.00 40.75           H  
ATOM    505  O   LYS A  33      32.512  21.854 -13.076  1.00 40.75           O  
ATOM    506  CG  LYS A  33      30.764  24.585 -10.478  1.00 40.75           C  
ATOM    507  HG2 LYS A  33      29.840  24.445  -9.916  1.00 40.75           H  
ATOM    508  HG3 LYS A  33      30.516  24.902 -11.490  1.00 40.75           H  
ATOM    509  CD  LYS A  33      31.612  25.685  -9.819  1.00 40.75           C  
ATOM    510  HD2 LYS A  33      32.552  25.775 -10.364  1.00 40.75           H  
ATOM    511  HD3 LYS A  33      31.829  25.396  -8.791  1.00 40.75           H  
ATOM    512  CE  LYS A  33      30.884  27.036  -9.839  1.00 40.75           C  
ATOM    513  HE2 LYS A  33      30.605  27.262 -10.869  1.00 40.75           H  
ATOM    514  HE3 LYS A  33      29.967  26.945  -9.257  1.00 40.75           H  
ATOM    515  NZ  LYS A  33      31.738  28.126  -9.296  1.00 40.75           N  
ATOM    516  HZ1 LYS A  33      31.255  29.012  -9.314  1.00 40.75           H  
ATOM    517  HZ2 LYS A  33      32.582  28.221  -9.842  1.00 40.75           H  
ATOM    518  HZ3 LYS A  33      32.011  27.928  -8.344  1.00 40.75           H  
ATOM    519  N   SER A  34      31.815  20.010 -12.008  1.00 35.32           N  
ATOM    520  H   SER A  34      31.246  19.658 -11.252  1.00 35.32           H  
ATOM    521  CA  SER A  34      32.560  19.051 -12.849  1.00 35.32           C  
ATOM    522  HA  SER A  34      32.923  19.564 -13.740  1.00 35.32           H  
ATOM    523  C   SER A  34      31.724  17.861 -13.360  1.00 35.32           C  
ATOM    524  CB  SER A  34      33.794  18.579 -12.077  1.00 35.32           C  
ATOM    525  HB2 SER A  34      33.483  17.954 -11.240  1.00 35.32           H  
ATOM    526  HB3 SER A  34      34.331  19.446 -11.692  1.00 35.32           H  
ATOM    527  O   SER A  34      32.117  17.174 -14.304  1.00 35.32           O  
ATOM    528  OG  SER A  34      34.658  17.848 -12.918  1.00 35.32           O  
ATOM    529  HG  SER A  34      35.399  17.525 -12.400  1.00 35.32           H  
ATOM    530  N   VAL A  35      30.522  17.630 -12.823  1.00 42.19           N  
ATOM    531  H   VAL A  35      30.171  18.242 -12.100  1.00 42.19           H  
ATOM    532  CA  VAL A  35      29.656  16.540 -13.292  1.00 42.19           C  
ATOM    533  HA  VAL A  35      30.285  15.707 -13.605  1.00 42.19           H  
ATOM    534  C   VAL A  35      28.883  17.031 -14.514  1.00 42.19           C  
ATOM    535  CB  VAL A  35      28.736  15.994 -12.182  1.00 42.19           C  
ATOM    536  HB  VAL A  35      27.975  16.733 -11.934  1.00 42.19           H  
ATOM    537  O   VAL A  35      27.823  17.643 -14.396  1.00 42.19           O  
ATOM    538  CG1 VAL A  35      28.054  14.701 -12.647  1.00 42.19           C  
ATOM    539 HG11 VAL A  35      27.439  14.901 -13.525  1.00 42.19           H  
ATOM    540 HG12 VAL A  35      28.795  13.940 -12.891  1.00 42.19           H  
ATOM    541 HG13 VAL A  35      27.407  14.324 -11.855  1.00 42.19           H  
ATOM    542  CG2 VAL A  35      29.522  15.667 -10.907  1.00 42.19           C  
ATOM    543 HG21 VAL A  35      28.849  15.260 -10.152  1.00 42.19           H  
ATOM    544 HG22 VAL A  35      30.303  14.936 -11.118  1.00 42.19           H  
ATOM    545 HG23 VAL A  35      29.980  16.566 -10.493  1.00 42.19           H  
ATOM    546  N   ARG A  36      29.437  16.797 -15.710  1.00 47.76           N  
ATOM    547  H   ARG A  36      30.360  16.386 -15.700  1.00 47.76           H  
ATOM    548  CA  ARG A  36      28.712  16.936 -16.985  1.00 47.76           C  
ATOM    549  HA  ARG A  36      28.643  17.990 -17.254  1.00 47.76           H  
ATOM    550  C   ARG A  36      27.296  16.377 -16.807  1.00 47.76           C  
ATOM    551  CB  ARG A  36      29.435  16.144 -18.078  1.00 47.76           C  
ATOM    552  HB2 ARG A  36      28.749  16.004 -18.914  1.00 47.76           H  
ATOM    553  HB3 ARG A  36      29.692  15.170 -17.661  1.00 47.76           H  
ATOM    554  O   ARG A  36      27.150  15.224 -16.417  1.00 47.76           O  
ATOM    555  CG  ARG A  36      30.709  16.795 -18.617  1.00 47.76           C  
ATOM    556  HG2 ARG A  36      30.460  17.746 -19.087  1.00 47.76           H  
ATOM    557  HG3 ARG A  36      31.410  16.967 -17.800  1.00 47.76           H  
ATOM    558  CD  ARG A  36      31.346  15.854 -19.648  1.00 47.76           C  
ATOM    559  HD2 ARG A  36      31.632  14.932 -19.142  1.00 47.76           H  
ATOM    560  HD3 ARG A  36      30.607  15.620 -20.414  1.00 47.76           H  
ATOM    561  NE  ARG A  36      32.530  16.466 -20.279  1.00 47.76           N  
ATOM    562  HE  ARG A  36      32.770  17.400 -19.976  1.00 47.76           H  
ATOM    563  NH1 ARG A  36      33.143  14.675 -21.576  1.00 47.76           N  
ATOM    564 HH11 ARG A  36      32.427  14.129 -21.119  1.00 47.76           H  
ATOM    565 HH12 ARG A  36      33.801  14.250 -22.214  1.00 47.76           H  
ATOM    566  NH2 ARG A  36      34.337  16.562 -21.662  1.00 47.76           N  
ATOM    567 HH21 ARG A  36      34.952  16.140 -22.343  1.00 47.76           H  
ATOM    568 HH22 ARG A  36      34.572  17.474 -21.297  1.00 47.76           H  
ATOM    569  CZ  ARG A  36      33.327  15.901 -21.168  1.00 47.76           C  
ATOM    570  N   SER A  37      26.293  17.219 -17.058  1.00 54.01           N  
ATOM    571  H   SER A  37      26.544  18.143 -17.380  1.00 54.01           H  
ATOM    572  CA  SER A  37      24.871  17.004 -16.755  1.00 54.01           C  
ATOM    573  HA  SER A  37      24.697  17.271 -15.712  1.00 54.01           H  
ATOM    574  C   SER A  37      24.423  15.554 -16.956  1.00 54.01           C  
ATOM    575  CB  SER A  37      24.020  17.933 -17.632  1.00 54.01           C  
ATOM    576  HB2 SER A  37      24.265  18.971 -17.407  1.00 54.01           H  
ATOM    577  HB3 SER A  37      22.965  17.769 -17.415  1.00 54.01           H  
ATOM    578  O   SER A  37      24.194  15.115 -18.086  1.00 54.01           O  
ATOM    579  OG  SER A  37      24.260  17.683 -19.003  1.00 54.01           O  
ATOM    580  HG  SER A  37      24.059  16.754 -19.140  1.00 54.01           H  
ATOM    581  N   LEU A  38      24.302  14.812 -15.858  1.00 72.13           N  
ATOM    582  H   LEU A  38      24.557  15.204 -14.963  1.00 72.13           H  
ATOM    583  CA  LEU A  38      23.660  13.508 -15.878  1.00 72.13           C  
ATOM    584  HA  LEU A  38      24.036  12.939 -16.729  1.00 72.13           H  
ATOM    585  C   LEU A  38      22.162  13.726 -16.092  1.00 72.13           C  
ATOM    586  CB  LEU A  38      23.984  12.739 -14.587  1.00 72.13           C  
ATOM    587  HB2 LEU A  38      23.699  13.355 -13.734  1.00 72.13           H  
ATOM    588  HB3 LEU A  38      23.380  11.832 -14.554  1.00 72.13           H  
ATOM    589  O   LEU A  38      21.567  14.637 -15.508  1.00 72.13           O  
ATOM    590  CG  LEU A  38      25.472  12.352 -14.459  1.00 72.13           C  
ATOM    591  HG  LEU A  38      26.089  13.244 -14.562  1.00 72.13           H  
ATOM    592  CD1 LEU A  38      25.732  11.777 -13.068  1.00 72.13           C  
ATOM    593 HD11 LEU A  38      25.044  10.960 -12.855  1.00 72.13           H  
ATOM    594 HD12 LEU A  38      25.578  12.556 -12.320  1.00 72.13           H  
ATOM    595 HD13 LEU A  38      26.760  11.422 -12.992  1.00 72.13           H  
ATOM    596  CD2 LEU A  38      25.896  11.356 -15.545  1.00 72.13           C  
ATOM    597 HD21 LEU A  38      25.152  10.565 -15.641  1.00 72.13           H  
ATOM    598 HD22 LEU A  38      25.995  11.878 -16.497  1.00 72.13           H  
ATOM    599 HD23 LEU A  38      26.864  10.923 -15.292  1.00 72.13           H  
ATOM    600  N   LEU A  39      21.566  12.912 -16.961  1.00 87.08           N  
ATOM    601  H   LEU A  39      22.102  12.150 -17.351  1.00 87.08           H  
ATOM    602  CA  LEU A  39      20.114  12.855 -17.071  1.00 87.08           C  
ATOM    603  HA  LEU A  39      19.726  13.850 -17.286  1.00 87.08           H  
ATOM    604  C   LEU A  39      19.554  12.415 -15.715  1.00 87.08           C  
ATOM    605  CB  LEU A  39      19.698  11.888 -18.193  1.00 87.08           C  
ATOM    606  HB2 LEU A  39      20.157  10.917 -18.007  1.00 87.08           H  
ATOM    607  HB3 LEU A  39      18.617  11.754 -18.146  1.00 87.08           H  
ATOM    608  O   LEU A  39      20.126  11.539 -15.065  1.00 87.08           O  
ATOM    609  CG  LEU A  39      20.071  12.368 -19.607  1.00 87.08           C  
ATOM    610  HG  LEU A  39      21.143  12.558 -19.659  1.00 87.08           H  
ATOM    611  CD1 LEU A  39      19.740  11.300 -20.639  1.00 87.08           C  
ATOM    612 HD11 LEU A  39      20.099  11.617 -21.618  1.00 87.08           H  
ATOM    613 HD12 LEU A  39      20.218  10.361 -20.361  1.00 87.08           H  
ATOM    614 HD13 LEU A  39      18.661  11.158 -20.701  1.00 87.08           H  
ATOM    615  CD2 LEU A  39      19.317  13.634 -19.995  1.00 87.08           C  
ATOM    616 HD21 LEU A  39      19.391  13.808 -21.068  1.00 87.08           H  
ATOM    617 HD22 LEU A  39      18.263  13.533 -19.737  1.00 87.08           H  
ATOM    618 HD23 LEU A  39      19.751  14.483 -19.467  1.00 87.08           H  
ATOM    619  N   ARG A  40      18.451  13.025 -15.287  1.00 89.43           N  
ATOM    620  H   ARG A  40      17.989  13.654 -15.928  1.00 89.43           H  
ATOM    621  CA  ARG A  40      17.691  12.527 -14.138  1.00 89.43           C  
ATOM    622  HA  ARG A  40      18.360  12.007 -13.453  1.00 89.43           H  
ATOM    623  C   ARG A  40      16.681  11.519 -14.643  1.00 89.43           C  
ATOM    624  CB  ARG A  40      16.987  13.656 -13.380  1.00 89.43           C  
ATOM    625  HB2 ARG A  40      16.341  13.217 -12.619  1.00 89.43           H  
ATOM    626  HB3 ARG A  40      16.367  14.224 -14.073  1.00 89.43           H  
ATOM    627  O   ARG A  40      16.070  11.750 -15.682  1.00 89.43           O  
ATOM    628  CG  ARG A  40      17.986  14.591 -12.694  1.00 89.43           C  
ATOM    629  HG2 ARG A  40      18.656  14.023 -12.049  1.00 89.43           H  
ATOM    630  HG3 ARG A  40      18.574  15.087 -13.466  1.00 89.43           H  
ATOM    631  CD  ARG A  40      17.233  15.633 -11.858  1.00 89.43           C  
ATOM    632  HD2 ARG A  40      16.323  15.918 -12.385  1.00 89.43           H  
ATOM    633  HD3 ARG A  40      16.939  15.180 -10.912  1.00 89.43           H  
ATOM    634  NE  ARG A  40      18.040  16.854 -11.660  1.00 89.43           N  
ATOM    635  HE  ARG A  40      18.363  17.308 -12.502  1.00 89.43           H  
ATOM    636  NH1 ARG A  40      17.980  16.992  -9.358  1.00 89.43           N  
ATOM    637 HH11 ARG A  40      17.489  16.111  -9.306  1.00 89.43           H  
ATOM    638 HH12 ARG A  40      18.114  17.527  -8.512  1.00 89.43           H  
ATOM    639  NH2 ARG A  40      18.902  18.635 -10.540  1.00 89.43           N  
ATOM    640 HH21 ARG A  40      19.049  19.118  -9.665  1.00 89.43           H  
ATOM    641 HH22 ARG A  40      19.103  19.103 -11.412  1.00 89.43           H  
ATOM    642  CZ  ARG A  40      18.304  17.477 -10.523  1.00 89.43           C  
ATOM    643  N   THR A  41      16.486  10.449 -13.886  1.00 91.55           N  
ATOM    644  H   THR A  41      17.022  10.321 -13.040  1.00 91.55           H  
ATOM    645  CA  THR A  41      15.477   9.448 -14.214  1.00 91.55           C  
ATOM    646  HA  THR A  41      14.820   9.853 -14.983  1.00 91.55           H  
ATOM    647  C   THR A  41      14.640   9.143 -12.992  1.00 91.55           C  
ATOM    648  CB  THR A  41      16.093   8.172 -14.789  1.00 91.55           C  
ATOM    649  HB  THR A  41      16.652   7.642 -14.018  1.00 91.55           H  
ATOM    650  O   THR A  41      15.181   8.807 -11.940  1.00 91.55           O  
ATOM    651  CG2 THR A  41      15.015   7.255 -15.368  1.00 91.55           C  
ATOM    652 HG21 THR A  41      14.498   6.735 -14.561  1.00 91.55           H  
ATOM    653 HG22 THR A  41      14.288   7.835 -15.937  1.00 91.55           H  
ATOM    654 HG23 THR A  41      15.471   6.523 -16.035  1.00 91.55           H  
ATOM    655  OG1 THR A  41      16.974   8.509 -15.835  1.00 91.55           O  
ATOM    656  HG1 THR A  41      17.827   8.145 -15.587  1.00 91.55           H  
ATOM    657  N   SER A  42      13.326   9.253 -13.139  1.00 91.91           N  
ATOM    658  H   SER A  42      12.961   9.574 -14.025  1.00 91.91           H  
ATOM    659  CA  SER A  42      12.351   8.743 -12.179  1.00 91.91           C  
ATOM    660  HA  SER A  42      12.869   8.382 -11.290  1.00 91.91           H  
ATOM    661  C   SER A  42      11.604   7.558 -12.783  1.00 91.91           C  
ATOM    662  CB  SER A  42      11.398   9.852 -11.728  1.00 91.91           C  
ATOM    663  HB2 SER A  42      11.971  10.651 -11.257  1.00 91.91           H  
ATOM    664  HB3 SER A  42      10.693   9.450 -11.000  1.00 91.91           H  
ATOM    665  O   SER A  42      11.576   7.388 -14.002  1.00 91.91           O  
ATOM    666  OG  SER A  42      10.686  10.374 -12.829  1.00 91.91           O  
ATOM    667  HG  SER A  42      10.028  10.996 -12.511  1.00 91.91           H  
ATOM    668  N   SER A  43      11.020   6.727 -11.925  1.00 91.71           N  
ATOM    669  H   SER A  43      11.024   6.954 -10.941  1.00 91.71           H  
ATOM    670  CA  SER A  43      10.228   5.564 -12.315  1.00 91.71           C  
ATOM    671  HA  SER A  43      10.087   5.545 -13.396  1.00 91.71           H  
ATOM    672  C   SER A  43       8.866   5.636 -11.643  1.00 91.71           C  
ATOM    673  CB  SER A  43      10.948   4.279 -11.902  1.00 91.71           C  
ATOM    674  HB2 SER A  43      11.074   4.269 -10.820  1.00 91.71           H  
ATOM    675  HB3 SER A  43      11.930   4.241 -12.375  1.00 91.71           H  
ATOM    676  O   SER A  43       8.793   5.922 -10.449  1.00 91.71           O  
ATOM    677  OG  SER A  43      10.193   3.154 -12.296  1.00 91.71           O  
ATOM    678  HG  SER A  43      10.489   2.394 -11.790  1.00 91.71           H  
ATOM    679  N   SER A  44       7.809   5.356 -12.399  1.00 91.66           N  
ATOM    680  H   SER A  44       7.946   5.221 -13.390  1.00 91.66           H  
ATOM    681  CA  SER A  44       6.457   5.161 -11.868  1.00 91.66           C  
ATOM    682  HA  SER A  44       6.382   5.663 -10.903  1.00 91.66           H  
ATOM    683  C   SER A  44       6.127   3.684 -11.620  1.00 91.66           C  
ATOM    684  CB  SER A  44       5.430   5.811 -12.798  1.00 91.66           C  
ATOM    685  HB2 SER A  44       5.807   6.772 -13.149  1.00 91.66           H  
ATOM    686  HB3 SER A  44       4.504   5.979 -12.249  1.00 91.66           H  
ATOM    687  O   SER A  44       4.964   3.345 -11.414  1.00 91.66           O  
ATOM    688  OG  SER A  44       5.163   4.967 -13.898  1.00 91.66           O  
ATOM    689  HG  SER A  44       4.480   4.363 -13.599  1.00 91.66           H  
ATOM    690  N   LEU A  45       7.117   2.789 -11.718  1.00 89.95           N  
ATOM    691  H   LEU A  45       8.053   3.127 -11.893  1.00 89.95           H  
ATOM    692  CA  LEU A  45       6.931   1.366 -11.451  1.00 89.95           C  
ATOM    693  HA  LEU A  45       6.139   1.005 -12.108  1.00 89.95           H  
ATOM    694  C   LEU A  45       6.486   1.164  -9.994  1.00 89.95           C  
ATOM    695  CB  LEU A  45       8.245   0.623 -11.759  1.00 89.95           C  
ATOM    696  HB2 LEU A  45       8.684   1.031 -12.670  1.00 89.95           H  
ATOM    697  HB3 LEU A  45       8.938   0.801 -10.937  1.00 89.95           H  
ATOM    698  O   LEU A  45       7.017   1.813  -9.090  1.00 89.95           O  
ATOM    699  CG  LEU A  45       8.077  -0.890 -11.957  1.00 89.95           C  
ATOM    700  HG  LEU A  45       7.486  -1.291 -11.134  1.00 89.95           H  
ATOM    701  CD1 LEU A  45       7.376  -1.185 -13.288  1.00 89.95           C  
ATOM    702 HD11 LEU A  45       6.320  -0.924 -13.216  1.00 89.95           H  
ATOM    703 HD12 LEU A  45       7.840  -0.618 -14.094  1.00 89.95           H  
ATOM    704 HD13 LEU A  45       7.457  -2.243 -13.538  1.00 89.95           H  
ATOM    705  CD2 LEU A  45       9.439  -1.582 -11.960  1.00 89.95           C  
ATOM    706 HD21 LEU A  45       9.295  -2.657 -12.066  1.00 89.95           H  
ATOM    707 HD22 LEU A  45       9.941  -1.400 -11.010  1.00 89.95           H  
ATOM    708 HD23 LEU A  45      10.052  -1.210 -12.782  1.00 89.95           H  
ATOM    709  N   ALA A  46       5.536   0.255  -9.768  1.00 87.00           N  
ATOM    710  H   ALA A  46       5.114  -0.227 -10.548  1.00 87.00           H  
ATOM    711  CA  ALA A  46       5.116  -0.108  -8.419  1.00 87.00           C  
ATOM    712  HA  ALA A  46       4.687   0.776  -7.949  1.00 87.00           H  
ATOM    713  C   ALA A  46       6.320  -0.568  -7.577  1.00 87.00           C  
ATOM    714  CB  ALA A  46       4.031  -1.188  -8.499  1.00 87.00           C  
ATOM    715  HB1 ALA A  46       3.190  -0.830  -9.093  1.00 87.00           H  
ATOM    716  HB2 ALA A  46       3.675  -1.431  -7.498  1.00 87.00           H  
ATOM    717  HB3 ALA A  46       4.436  -2.093  -8.952  1.00 87.00           H  
ATOM    718  O   ALA A  46       7.227  -1.229  -8.082  1.00 87.00           O  
ATOM    719  N   LYS A  47       6.320  -0.219  -6.286  1.00 86.98           N  
ATOM    720  H   LYS A  47       5.546   0.334  -5.947  1.00 86.98           H  
ATOM    721  CA  LYS A  47       7.380  -0.603  -5.334  1.00 86.98           C  
ATOM    722  HA  LYS A  47       8.347  -0.551  -5.835  1.00 86.98           H  
ATOM    723  C   LYS A  47       7.244  -2.041  -4.835  1.00 86.98           C  
ATOM    724  CB  LYS A  47       7.387   0.356  -4.139  1.00 86.98           C  
ATOM    725  HB2 LYS A  47       6.408   0.330  -3.660  1.00 86.98           H  
ATOM    726  HB3 LYS A  47       8.124   0.006  -3.416  1.00 86.98           H  
ATOM    727  O   LYS A  47       8.172  -2.566  -4.225  1.00 86.98           O  
ATOM    728  CG  LYS A  47       7.736   1.800  -4.522  1.00 86.98           C  
ATOM    729  HG2 LYS A  47       8.734   1.834  -4.960  1.00 86.98           H  
ATOM    730  HG3 LYS A  47       7.013   2.179  -5.245  1.00 86.98           H  
ATOM    731  CD  LYS A  47       7.692   2.672  -3.263  1.00 86.98           C  
ATOM    732  HD2 LYS A  47       6.704   2.579  -2.811  1.00 86.98           H  
ATOM    733  HD3 LYS A  47       8.436   2.315  -2.550  1.00 86.98           H  
ATOM    734  CE  LYS A  47       7.957   4.143  -3.590  1.00 86.98           C  
ATOM    735  HE2 LYS A  47       8.979   4.247  -3.954  1.00 86.98           H  
ATOM    736  HE3 LYS A  47       7.280   4.445  -4.389  1.00 86.98           H  
ATOM    737  NZ  LYS A  47       7.733   4.993  -2.392  1.00 86.98           N  
ATOM    738  HZ1 LYS A  47       7.879   5.971  -2.598  1.00 86.98           H  
ATOM    739  HZ2 LYS A  47       8.340   4.720  -1.632  1.00 86.98           H  
ATOM    740  HZ3 LYS A  47       6.782   4.891  -2.067  1.00 86.98           H  
ATOM    741  N   GLU A  48       6.108  -2.674  -5.102  1.00 89.76           N  
ATOM    742  H   GLU A  48       5.419  -2.205  -5.672  1.00 89.76           H  
ATOM    743  CA  GLU A  48       5.840  -4.063  -4.762  1.00 89.76           C  
ATOM    744  HA  GLU A  48       6.750  -4.509  -4.360  1.00 89.76           H  
ATOM    745  C   GLU A  48       5.436  -4.860  -6.001  1.00 89.76           C  
ATOM    746  CB  GLU A  48       4.752  -4.177  -3.689  1.00 89.76           C  
ATOM    747  HB2 GLU A  48       3.840  -3.700  -4.047  1.00 89.76           H  
ATOM    748  HB3 GLU A  48       4.552  -5.239  -3.544  1.00 89.76           H  
ATOM    749  O   GLU A  48       4.776  -4.345  -6.906  1.00 89.76           O  
ATOM    750  CG  GLU A  48       5.148  -3.565  -2.335  1.00 89.76           C  
ATOM    751  HG2 GLU A  48       5.261  -2.487  -2.447  1.00 89.76           H  
ATOM    752  HG3 GLU A  48       6.107  -3.983  -2.028  1.00 89.76           H  
ATOM    753  CD  GLU A  48       4.106  -3.862  -1.245  1.00 89.76           C  
ATOM    754  OE1 GLU A  48       4.215  -3.332  -0.121  1.00 89.76           O  
ATOM    755  OE2 GLU A  48       3.191  -4.687  -1.467  1.00 89.76           O  
ATOM    756  N   ILE A  49       5.806  -6.137  -6.016  1.00 91.85           N  
ATOM    757  H   ILE A  49       6.357  -6.481  -5.243  1.00 91.85           H  
ATOM    758  CA  ILE A  49       5.354  -7.116  -7.000  1.00 91.85           C  
ATOM    759  HA  ILE A  49       4.458  -6.727  -7.484  1.00 91.85           H  
ATOM    760  C   ILE A  49       4.980  -8.410  -6.289  1.00 91.85           C  
ATOM    761  CB  ILE A  49       6.429  -7.332  -8.081  1.00 91.85           C  
ATOM    762  HB  ILE A  49       6.750  -6.344  -8.410  1.00 91.85           H  
ATOM    763  O   ILE A  49       5.619  -8.794  -5.311  1.00 91.85           O  
ATOM    764  CG1 ILE A  49       5.868  -8.075  -9.311  1.00 91.85           C  
ATOM    765 HG12 ILE A  49       5.698  -9.125  -9.073  1.00 91.85           H  
ATOM    766 HG13 ILE A  49       4.908  -7.635  -9.580  1.00 91.85           H  
ATOM    767  CG2 ILE A  49       7.663  -8.062  -7.539  1.00 91.85           C  
ATOM    768 HG21 ILE A  49       7.404  -9.076  -7.236  1.00 91.85           H  
ATOM    769 HG22 ILE A  49       8.408  -8.130  -8.331  1.00 91.85           H  
ATOM    770 HG23 ILE A  49       8.083  -7.523  -6.689  1.00 91.85           H  
ATOM    771  CD1 ILE A  49       6.797  -7.996 -10.530  1.00 91.85           C  
ATOM    772 HD11 ILE A  49       7.546  -8.786 -10.486  1.00 91.85           H  
ATOM    773 HD12 ILE A  49       7.319  -7.039 -10.550  1.00 91.85           H  
ATOM    774 HD13 ILE A  49       6.214  -8.105 -11.445  1.00 91.85           H  
ATOM    775  N   ALA A  50       3.965  -9.100  -6.795  1.00 89.65           N  
ATOM    776  H   ALA A  50       3.505  -8.759  -7.627  1.00 89.65           H  
ATOM    777  CA  ALA A  50       3.660 -10.444  -6.333  1.00 89.65           C  
ATOM    778  HA  ALA A  50       4.049 -10.543  -5.319  1.00 89.65           H  
ATOM    779  C   ALA A  50       4.384 -11.511  -7.162  1.00 89.65           C  
ATOM    780  CB  ALA A  50       2.148 -10.631  -6.247  1.00 89.65           C  
ATOM    781  HB1 ALA A  50       1.927 -11.672  -6.010  1.00 89.65           H  
ATOM    782  HB2 ALA A  50       1.755  -9.988  -5.460  1.00 89.65           H  
ATOM    783  HB3 ALA A  50       1.683 -10.360  -7.195  1.00 89.65           H  
ATOM    784  O   ALA A  50       4.641 -11.286  -8.349  1.00 89.65           O  
ATOM    785  N   PRO A  51       4.688 -12.681  -6.572  1.00 90.79           N  
ATOM    786  CA  PRO A  51       5.260 -13.788  -7.324  1.00 90.79           C  
ATOM    787  HA  PRO A  51       6.255 -13.494  -7.660  1.00 90.79           H  
ATOM    788  C   PRO A  51       4.402 -14.139  -8.549  1.00 90.79           C  
ATOM    789  CB  PRO A  51       5.390 -14.944  -6.332  1.00 90.79           C  
ATOM    790  HB2 PRO A  51       4.540 -15.620  -6.420  1.00 90.79           H  
ATOM    791  HB3 PRO A  51       6.330 -15.475  -6.485  1.00 90.79           H  
ATOM    792  O   PRO A  51       3.170 -14.119  -8.484  1.00 90.79           O  
ATOM    793  CG  PRO A  51       5.380 -14.281  -4.957  1.00 90.79           C  
ATOM    794  HG2 PRO A  51       4.961 -14.938  -4.195  1.00 90.79           H  
ATOM    795  HG3 PRO A  51       6.393 -13.984  -4.687  1.00 90.79           H  
ATOM    796  CD  PRO A  51       4.523 -13.038  -5.167  1.00 90.79           C  
ATOM    797  HD2 PRO A  51       4.871 -12.250  -4.499  1.00 90.79           H  
ATOM    798  HD3 PRO A  51       3.477 -13.273  -4.970  1.00 90.79           H  
ATOM    799  N   GLY A  52       5.053 -14.385  -9.688  1.00 90.15           N  
ATOM    800  H   GLY A  52       6.063 -14.409  -9.665  1.00 90.15           H  
ATOM    801  CA  GLY A  52       4.394 -14.716 -10.958  1.00 90.15           C  
ATOM    802  HA2 GLY A  52       3.675 -15.517 -10.787  1.00 90.15           H  
ATOM    803  HA3 GLY A  52       5.143 -15.081 -11.661  1.00 90.15           H  
ATOM    804  C   GLY A  52       3.654 -13.551 -11.624  1.00 90.15           C  
ATOM    805  O   GLY A  52       2.966 -13.746 -12.627  1.00 90.15           O  
ATOM    806  N   ARG A  53       3.740 -12.331 -11.078  1.00 91.66           N  
ATOM    807  H   ARG A  53       4.317 -12.218 -10.257  1.00 91.66           H  
ATOM    808  CA  ARG A  53       3.073 -11.149 -11.639  1.00 91.66           C  
ATOM    809  HA  ARG A  53       2.336 -11.489 -12.366  1.00 91.66           H  
ATOM    810  C   ARG A  53       4.029 -10.280 -12.440  1.00 91.66           C  
ATOM    811  CB  ARG A  53       2.329 -10.357 -10.549  1.00 91.66           C  
ATOM    812  HB2 ARG A  53       1.834  -9.503 -11.011  1.00 91.66           H  
ATOM    813  HB3 ARG A  53       3.047  -9.964  -9.830  1.00 91.66           H  
ATOM    814  O   ARG A  53       5.245 -10.328 -12.284  1.00 91.66           O  
ATOM    815  CG  ARG A  53       1.262 -11.176  -9.804  1.00 91.66           C  
ATOM    816  HG2 ARG A  53       0.722 -10.498  -9.143  1.00 91.66           H  
ATOM    817  HG3 ARG A  53       1.745 -11.945  -9.201  1.00 91.66           H  
ATOM    818  CD  ARG A  53       0.241 -11.828 -10.741  1.00 91.66           C  
ATOM    819  HD2 ARG A  53      -0.183 -11.056 -11.384  1.00 91.66           H  
ATOM    820  HD3 ARG A  53       0.744 -12.572 -11.358  1.00 91.66           H  
ATOM    821  NE  ARG A  53      -0.833 -12.496  -9.985  1.00 91.66           N  
ATOM    822  HE  ARG A  53      -0.623 -12.740  -9.028  1.00 91.66           H  
ATOM    823  NH1 ARG A  53      -2.291 -12.777 -11.737  1.00 91.66           N  
ATOM    824 HH11 ARG A  53      -3.151 -13.159 -12.104  1.00 91.66           H  
ATOM    825 HH12 ARG A  53      -1.597 -12.392 -12.362  1.00 91.66           H  
ATOM    826  NH2 ARG A  53      -2.839 -13.541  -9.716  1.00 91.66           N  
ATOM    827 HH21 ARG A  53      -2.597 -13.760  -8.760  1.00 91.66           H  
ATOM    828 HH22 ARG A  53      -3.688 -13.921 -10.109  1.00 91.66           H  
ATOM    829  CZ  ARG A  53      -1.979 -12.930 -10.480  1.00 91.66           C  
ATOM    830  N   THR A  54       3.426  -9.462 -13.297  1.00 94.22           N  
ATOM    831  H   THR A  54       2.416  -9.445 -13.297  1.00 94.22           H  
ATOM    832  CA  THR A  54       4.091  -8.398 -14.048  1.00 94.22           C  
ATOM    833  HA  THR A  54       5.165  -8.437 -13.863  1.00 94.22           H  
ATOM    834  C   THR A  54       3.570  -7.057 -13.563  1.00 94.22           C  
ATOM    835  CB  THR A  54       3.866  -8.551 -15.557  1.00 94.22           C  
ATOM    836  HB  THR A  54       2.798  -8.519 -15.773  1.00 94.22           H  
ATOM    837  O   THR A  54       2.362  -6.890 -13.404  1.00 94.22           O  
ATOM    838  CG2 THR A  54       4.574  -7.481 -16.388  1.00 94.22           C  
ATOM    839 HG21 THR A  54       4.465  -7.714 -17.447  1.00 94.22           H  
ATOM    840 HG22 THR A  54       5.634  -7.448 -16.137  1.00 94.22           H  
ATOM    841 HG23 THR A  54       4.127  -6.504 -16.204  1.00 94.22           H  
ATOM    842  OG1 THR A  54       4.378  -9.797 -15.972  1.00 94.22           O  
ATOM    843  HG1 THR A  54       3.814 -10.486 -15.613  1.00 94.22           H  
ATOM    844  N   ILE A  55       4.475  -6.111 -13.351  1.00 93.14           N  
ATOM    845  H   ILE A  55       5.446  -6.341 -13.509  1.00 93.14           H  
ATOM    846  CA  ILE A  55       4.157  -4.705 -13.109  1.00 93.14           C  
ATOM    847  HA  ILE A  55       3.073  -4.586 -13.088  1.00 93.14           H  
ATOM    848  C   ILE A  55       4.667  -3.868 -14.274  1.00 93.14           C  
ATOM    849  CB  ILE A  55       4.697  -4.207 -11.753  1.00 93.14           C  
ATOM    850  HB  ILE A  55       4.497  -3.137 -11.685  1.00 93.14           H  
ATOM    851  O   ILE A  55       5.717  -4.156 -14.852  1.00 93.14           O  
ATOM    852  CG1 ILE A  55       6.221  -4.414 -11.637  1.00 93.14           C  
ATOM    853 HG12 ILE A  55       6.460  -5.473 -11.732  1.00 93.14           H  
ATOM    854 HG13 ILE A  55       6.719  -3.900 -12.458  1.00 93.14           H  
ATOM    855  CG2 ILE A  55       3.914  -4.893 -10.622  1.00 93.14           C  
ATOM    856 HG21 ILE A  55       4.070  -5.971 -10.661  1.00 93.14           H  
ATOM    857 HG22 ILE A  55       4.223  -4.514  -9.648  1.00 93.14           H  
ATOM    858 HG23 ILE A  55       2.848  -4.692 -10.738  1.00 93.14           H  
ATOM    859  CD1 ILE A  55       6.810  -3.885 -10.331  1.00 93.14           C  
ATOM    860 HD11 ILE A  55       6.494  -4.516  -9.500  1.00 93.14           H  
ATOM    861 HD12 ILE A  55       6.452  -2.874 -10.140  1.00 93.14           H  
ATOM    862 HD13 ILE A  55       7.899  -3.894 -10.392  1.00 93.14           H  
ATOM    863  N   SER A  56       3.926  -2.815 -14.595  1.00 94.96           N  
ATOM    864  H   SER A  56       3.091  -2.625 -14.060  1.00 94.96           H  
ATOM    865  CA  SER A  56       4.253  -1.881 -15.668  1.00 94.96           C  
ATOM    866  HA  SER A  56       5.254  -2.097 -16.041  1.00 94.96           H  
ATOM    867  C   SER A  56       4.261  -0.454 -15.134  1.00 94.96           C  
ATOM    868  CB  SER A  56       3.278  -2.032 -16.840  1.00 94.96           C  
ATOM    869  HB2 SER A  56       3.541  -1.327 -17.628  1.00 94.96           H  
ATOM    870  HB3 SER A  56       2.267  -1.812 -16.495  1.00 94.96           H  
ATOM    871  O   SER A  56       3.598  -0.140 -14.148  1.00 94.96           O  
ATOM    872  OG  SER A  56       3.317  -3.348 -17.360  1.00 94.96           O  
ATOM    873  HG  SER A  56       4.096  -3.448 -17.912  1.00 94.96           H  
ATOM    874  N   GLY A  57       5.031   0.411 -15.780  1.00 94.61           N  
ATOM    875  H   GLY A  57       5.568   0.082 -16.569  1.00 94.61           H  
ATOM    876  CA  GLY A  57       5.124   1.827 -15.455  1.00 94.61           C  
ATOM    877  HA2 GLY A  57       5.657   1.948 -14.513  1.00 94.61           H  
ATOM    878  HA3 GLY A  57       4.126   2.252 -15.346  1.00 94.61           H  
ATOM    879  C   GLY A  57       5.862   2.588 -16.549  1.00 94.61           C  
ATOM    880  O   GLY A  57       6.027   2.101 -17.668  1.00 94.61           O  
ATOM    881  N   GLU A  58       6.351   3.774 -16.212  1.00 96.10           N  
ATOM    882  H   GLU A  58       6.129   4.153 -15.303  1.00 96.10           H  
ATOM    883  CA  GLU A  58       7.135   4.623 -17.099  1.00 96.10           C  
ATOM    884  HA  GLU A  58       7.434   4.056 -17.981  1.00 96.10           H  
ATOM    885  C   GLU A  58       8.403   5.104 -16.395  1.00 96.10           C  
ATOM    886  CB  GLU A  58       6.312   5.830 -17.578  1.00 96.10           C  
ATOM    887  HB2 GLU A  58       6.045   6.445 -16.718  1.00 96.10           H  
ATOM    888  HB3 GLU A  58       6.941   6.427 -18.238  1.00 96.10           H  
ATOM    889  O   GLU A  58       8.388   5.488 -15.224  1.00 96.10           O  
ATOM    890  CG  GLU A  58       5.034   5.449 -18.339  1.00 96.10           C  
ATOM    891  HG2 GLU A  58       4.327   4.980 -17.655  1.00 96.10           H  
ATOM    892  HG3 GLU A  58       5.294   4.728 -19.115  1.00 96.10           H  
ATOM    893  CD  GLU A  58       4.384   6.687 -18.977  1.00 96.10           C  
ATOM    894  OE1 GLU A  58       4.279   6.715 -20.221  1.00 96.10           O  
ATOM    895  OE2 GLU A  58       4.067   7.671 -18.256  1.00 96.10           O  
ATOM    896  N   LEU A  59       9.504   5.138 -17.137  1.00 95.27           N  
ATOM    897  H   LEU A  59       9.454   4.769 -18.076  1.00 95.27           H  
ATOM    898  CA  LEU A  59      10.677   5.920 -16.786  1.00 95.27           C  
ATOM    899  HA  LEU A  59      10.746   5.994 -15.701  1.00 95.27           H  
ATOM    900  C   LEU A  59      10.513   7.320 -17.374  1.00 95.27           C  
ATOM    901  CB  LEU A  59      11.953   5.252 -17.318  1.00 95.27           C  
ATOM    902  HB2 LEU A  59      12.809   5.852 -17.008  1.00 95.27           H  
ATOM    903  HB3 LEU A  59      11.915   5.266 -18.407  1.00 95.27           H  
ATOM    904  O   LEU A  59      10.307   7.450 -18.579  1.00 95.27           O  
ATOM    905  CG  LEU A  59      12.170   3.800 -16.863  1.00 95.27           C  
ATOM    906  HG  LEU A  59      11.331   3.180 -17.179  1.00 95.27           H  
ATOM    907  CD1 LEU A  59      13.433   3.258 -17.531  1.00 95.27           C  
ATOM    908 HD11 LEU A  59      14.294   3.867 -17.254  1.00 95.27           H  
ATOM    909 HD12 LEU A  59      13.305   3.278 -18.613  1.00 95.27           H  
ATOM    910 HD13 LEU A  59      13.597   2.228 -17.215  1.00 95.27           H  
ATOM    911  CD2 LEU A  59      12.325   3.693 -15.346  1.00 95.27           C  
ATOM    912 HD21 LEU A  59      11.381   3.956 -14.869  1.00 95.27           H  
ATOM    913 HD22 LEU A  59      12.568   2.668 -15.068  1.00 95.27           H  
ATOM    914 HD23 LEU A  59      13.107   4.367 -14.995  1.00 95.27           H  
ATOM    915  N   THR A  60      10.653   8.363 -16.561  1.00 95.60           N  
ATOM    916  H   THR A  60      10.857   8.183 -15.588  1.00 95.60           H  
ATOM    917  CA  THR A  60      10.762   9.739 -17.063  1.00 95.60           C  
ATOM    918  HA  THR A  60      10.420   9.785 -18.096  1.00 95.60           H  
ATOM    919  C   THR A  60      12.221  10.148 -17.029  1.00 95.60           C  
ATOM    920  CB  THR A  60       9.885  10.716 -16.277  1.00 95.60           C  
ATOM    921  HB  THR A  60      10.185  10.729 -15.229  1.00 95.60           H  
ATOM    922  O   THR A  60      12.800  10.300 -15.956  1.00 95.60           O  
ATOM    923  CG2 THR A  60       9.957  12.135 -16.844  1.00 95.60           C  
ATOM    924 HG21 THR A  60       9.698  12.127 -17.903  1.00 95.60           H  
ATOM    925 HG22 THR A  60      10.960  12.542 -16.713  1.00 95.60           H  
ATOM    926 HG23 THR A  60       9.254  12.772 -16.307  1.00 95.60           H  
ATOM    927  OG1 THR A  60       8.542  10.305 -16.379  1.00 95.60           O  
ATOM    928  HG1 THR A  60       8.479   9.433 -15.981  1.00 95.60           H  
ATOM    929  N   VAL A  61      12.820  10.294 -18.209  1.00 94.71           N  
ATOM    930  H   VAL A  61      12.260  10.169 -19.040  1.00 94.71           H  
ATOM    931  CA  VAL A  61      14.218  10.693 -18.380  1.00 94.71           C  
ATOM    932  HA  VAL A  61      14.748  10.554 -17.438  1.00 94.71           H  
ATOM    933  C   VAL A  61      14.256  12.168 -18.752  1.00 94.71           C  
ATOM    934  CB  VAL A  61      14.925   9.834 -19.442  1.00 94.71           C  
ATOM    935  HB  VAL A  61      14.476  10.014 -20.419  1.00 94.71           H  
ATOM    936  O   VAL A  61      13.771  12.550 -19.814  1.00 94.71           O  
ATOM    937  CG1 VAL A  61      16.414  10.190 -19.513  1.00 94.71           C  
ATOM    938 HG11 VAL A  61      16.876  10.042 -18.537  1.00 94.71           H  
ATOM    939 HG12 VAL A  61      16.907   9.559 -20.253  1.00 94.71           H  
ATOM    940 HG13 VAL A  61      16.527  11.232 -19.812  1.00 94.71           H  
ATOM    941  CG2 VAL A  61      14.821   8.334 -19.142  1.00 94.71           C  
ATOM    942 HG21 VAL A  61      13.778   8.020 -19.155  1.00 94.71           H  
ATOM    943 HG22 VAL A  61      15.246   8.122 -18.161  1.00 94.71           H  
ATOM    944 HG23 VAL A  61      15.357   7.762 -19.900  1.00 94.71           H  
ATOM    945  N   THR A  62      14.855  12.985 -17.896  1.00 95.09           N  
ATOM    946  H   THR A  62      15.208  12.581 -17.040  1.00 95.09           H  
ATOM    947  CA  THR A  62      14.874  14.446 -18.009  1.00 95.09           C  
ATOM    948  HA  THR A  62      14.306  14.756 -18.886  1.00 95.09           H  
ATOM    949  C   THR A  62      16.297  14.955 -18.154  1.00 95.09           C  
ATOM    950  CB  THR A  62      14.215  15.084 -16.778  1.00 95.09           C  
ATOM    951  HB  THR A  62      14.770  14.784 -15.889  1.00 95.09           H  
ATOM    952  O   THR A  62      17.200  14.522 -17.432  1.00 95.09           O  
ATOM    953  CG2 THR A  62      14.175  16.613 -16.830  1.00 95.09           C  
ATOM    954 HG21 THR A  62      13.797  16.951 -17.795  1.00 95.09           H  
ATOM    955 HG22 THR A  62      15.174  17.020 -16.675  1.00 95.09           H  
ATOM    956 HG23 THR A  62      13.524  16.987 -16.041  1.00 95.09           H  
ATOM    957  OG1 THR A  62      12.894  14.627 -16.639  1.00 95.09           O  
ATOM    958  HG1 THR A  62      12.357  15.055 -17.310  1.00 95.09           H  
ATOM    959  N   ASN A  63      16.501  15.926 -19.043  1.00 94.67           N  
ATOM    960  H   ASN A  63      15.724  16.225 -19.615  1.00 94.67           H  
ATOM    961  CA  ASN A  63      17.733  16.700 -19.109  1.00 94.67           C  
ATOM    962  HA  ASN A  63      18.562  16.093 -18.746  1.00 94.67           H  
ATOM    963  C   ASN A  63      17.634  17.961 -18.233  1.00 94.67           C  
ATOM    964  CB  ASN A  63      18.034  17.041 -20.571  1.00 94.67           C  
ATOM    965  HB2 ASN A  63      18.148  16.122 -21.146  1.00 94.67           H  
ATOM    966  HB3 ASN A  63      17.194  17.599 -20.985  1.00 94.67           H  
ATOM    967  O   ASN A  63      17.060  18.959 -18.667  1.00 94.67           O  
ATOM    968  CG  ASN A  63      19.298  17.870 -20.722  1.00 94.67           C  
ATOM    969  ND2 ASN A  63      19.520  18.406 -21.894  1.00 94.67           N  
ATOM    970 HD21 ASN A  63      18.833  18.285 -22.625  1.00 94.67           H  
ATOM    971 HD22 ASN A  63      20.367  18.937 -22.039  1.00 94.67           H  
ATOM    972  OD1 ASN A  63      20.109  18.012 -19.813  1.00 94.67           O  
ATOM    973  N   PRO A  64      18.232  17.979 -17.027  1.00 92.79           N  
ATOM    974  CA  PRO A  64      18.239  19.175 -16.185  1.00 92.79           C  
ATOM    975  HA  PRO A  64      17.262  19.659 -16.193  1.00 92.79           H  
ATOM    976  C   PRO A  64      19.303  20.204 -16.613  1.00 92.79           C  
ATOM    977  CB  PRO A  64      18.540  18.629 -14.788  1.00 92.79           C  
ATOM    978  HB2 PRO A  64      17.633  18.201 -14.360  1.00 92.79           H  
ATOM    979  HB3 PRO A  64      18.958  19.385 -14.123  1.00 92.79           H  
ATOM    980  O   PRO A  64      19.455  21.241 -15.971  1.00 92.79           O  
ATOM    981  CG  PRO A  64      19.545  17.519 -15.099  1.00 92.79           C  
ATOM    982  HG2 PRO A  64      19.639  16.802 -14.283  1.00 92.79           H  
ATOM    983  HG3 PRO A  64      20.520  17.950 -15.329  1.00 92.79           H  
ATOM    984  CD  PRO A  64      18.946  16.895 -16.355  1.00 92.79           C  
ATOM    985  HD2 PRO A  64      19.733  16.470 -16.978  1.00 92.79           H  
ATOM    986  HD3 PRO A  64      18.237  16.126 -16.047  1.00 92.79           H  
ATOM    987  N   GLY A  65      20.130  19.882 -17.611  1.00 90.80           N  
ATOM    988  H   GLY A  65      19.919  19.064 -18.165  1.00 90.80           H  
ATOM    989  CA  GLY A  65      21.258  20.697 -18.039  1.00 90.80           C  
ATOM    990  HA2 GLY A  65      21.766  21.096 -17.161  1.00 90.80           H  
ATOM    991  HA3 GLY A  65      21.956  20.061 -18.584  1.00 90.80           H  
ATOM    992  C   GLY A  65      20.861  21.858 -18.949  1.00 90.80           C  
ATOM    993  O   GLY A  65      19.735  21.969 -19.417  1.00 90.80           O  
ATOM    994  N   LYS A  66      21.841  22.719 -19.249  1.00 90.79           N  
ATOM    995  H   LYS A  66      22.734  22.571 -18.801  1.00 90.79           H  
ATOM    996  CA  LYS A  66      21.693  23.878 -20.154  1.00 90.79           C  
ATOM    997  HA  LYS A  66      20.638  24.147 -20.208  1.00 90.79           H  
ATOM    998  C   LYS A  66      22.112  23.595 -21.602  1.00 90.79           C  
ATOM    999  CB  LYS A  66      22.461  25.088 -19.597  1.00 90.79           C  
ATOM   1000  HB2 LYS A  66      22.340  25.921 -20.289  1.00 90.79           H  
ATOM   1001  HB3 LYS A  66      23.522  24.848 -19.535  1.00 90.79           H  
ATOM   1002  O   LYS A  66      22.188  24.512 -22.412  1.00 90.79           O  
ATOM   1003  CG  LYS A  66      21.957  25.540 -18.221  1.00 90.79           C  
ATOM   1004  HG2 LYS A  66      22.176  24.776 -17.475  1.00 90.79           H  
ATOM   1005  HG3 LYS A  66      20.879  25.694 -18.266  1.00 90.79           H  
ATOM   1006  CD  LYS A  66      22.637  26.856 -17.816  1.00 90.79           C  
ATOM   1007  HD2 LYS A  66      22.418  27.611 -18.571  1.00 90.79           H  
ATOM   1008  HD3 LYS A  66      23.715  26.708 -17.758  1.00 90.79           H  
ATOM   1009  CE  LYS A  66      22.101  27.324 -16.459  1.00 90.79           C  
ATOM   1010  HE2 LYS A  66      21.012  27.345 -16.511  1.00 90.79           H  
ATOM   1011  HE3 LYS A  66      22.378  26.596 -15.697  1.00 90.79           H  
ATOM   1012  NZ  LYS A  66      22.607  28.674 -16.099  1.00 90.79           N  
ATOM   1013  HZ1 LYS A  66      22.216  28.969 -15.216  1.00 90.79           H  
ATOM   1014  HZ2 LYS A  66      23.614  28.687 -16.028  1.00 90.79           H  
ATOM   1015  HZ3 LYS A  66      22.320  29.352 -16.790  1.00 90.79           H  
ATOM   1016  N   ARG A  67      22.470  22.351 -21.924  1.00 91.49           N  
ATOM   1017  H   ARG A  67      22.257  21.623 -21.257  1.00 91.49           H  
ATOM   1018  CA  ARG A  67      22.929  21.929 -23.256  1.00 91.49           C  
ATOM   1019  HA  ARG A  67      22.689  22.702 -23.986  1.00 91.49           H  
ATOM   1020  C   ARG A  67      22.184  20.673 -23.676  1.00 91.49           C  
ATOM   1021  CB  ARG A  67      24.448  21.683 -23.259  1.00 91.49           C  
ATOM   1022  HB2 ARG A  67      24.690  20.921 -22.518  1.00 91.49           H  
ATOM   1023  HB3 ARG A  67      24.735  21.303 -24.240  1.00 91.49           H  
ATOM   1024  O   ARG A  67      21.732  19.924 -22.813  1.00 91.49           O  
ATOM   1025  CG  ARG A  67      25.263  22.952 -22.970  1.00 91.49           C  
ATOM   1026  HG2 ARG A  67      24.971  23.736 -23.670  1.00 91.49           H  
ATOM   1027  HG3 ARG A  67      25.063  23.292 -21.954  1.00 91.49           H  
ATOM   1028  CD  ARG A  67      26.763  22.672 -23.122  1.00 91.49           C  
ATOM   1029  HD2 ARG A  67      26.949  22.357 -24.149  1.00 91.49           H  
ATOM   1030  HD3 ARG A  67      27.041  21.861 -22.448  1.00 91.49           H  
ATOM   1031  NE  ARG A  67      27.571  23.867 -22.812  1.00 91.49           N  
ATOM   1032  HE  ARG A  67      27.085  24.645 -22.388  1.00 91.49           H  
ATOM   1033  NH1 ARG A  67      29.563  23.142 -23.701  1.00 91.49           N  
ATOM   1034 HH11 ARG A  67      30.519  23.337 -23.963  1.00 91.49           H  
ATOM   1035 HH12 ARG A  67      29.104  22.303 -24.025  1.00 91.49           H  
ATOM   1036  NH2 ARG A  67      29.449  25.160 -22.763  1.00 91.49           N  
ATOM   1037 HH21 ARG A  67      28.930  25.917 -22.340  1.00 91.49           H  
ATOM   1038 HH22 ARG A  67      30.416  25.314 -23.012  1.00 91.49           H  
ATOM   1039  CZ  ARG A  67      28.852  24.049 -23.090  1.00 91.49           C  
ATOM   1040  N   HIS A  68      22.107  20.434 -24.982  1.00 92.54           N  
ATOM   1041  H   HIS A  68      22.506  21.092 -25.636  1.00 92.54           H  
ATOM   1042  CA  HIS A  68      21.583  19.176 -25.502  1.00 92.54           C  
ATOM   1043  HA  HIS A  68      20.564  19.062 -25.132  1.00 92.54           H  
ATOM   1044  C   HIS A  68      22.412  17.990 -25.007  1.00 92.54           C  
ATOM   1045  CB  HIS A  68      21.539  19.190 -27.034  1.00 92.54           C  
ATOM   1046  HB2 HIS A  68      21.435  18.166 -27.393  1.00 92.54           H  
ATOM   1047  HB3 HIS A  68      22.472  19.588 -27.433  1.00 92.54           H  
ATOM   1048  O   HIS A  68      23.646  18.056 -24.972  1.00 92.54           O  
ATOM   1049  CG  HIS A  68      20.378  19.979 -27.571  1.00 92.54           C  
ATOM   1050  CD2 HIS A  68      20.285  21.340 -27.671  1.00 92.54           C  
ATOM   1051  HD2 HIS A  68      21.046  22.058 -27.404  1.00 92.54           H  
ATOM   1052  ND1 HIS A  68      19.182  19.456 -28.014  1.00 92.54           N  
ATOM   1053  HD1 HIS A  68      18.918  18.482 -28.041  1.00 92.54           H  
ATOM   1054  CE1 HIS A  68      18.388  20.479 -28.371  1.00 92.54           C  
ATOM   1055  HE1 HIS A  68      17.380  20.387 -28.745  1.00 92.54           H  
ATOM   1056  NE2 HIS A  68      19.017  21.645 -28.162  1.00 92.54           N  
ATOM   1057  N   THR A  69      21.744  16.894 -24.660  1.00 91.89           N  
ATOM   1058  H   THR A  69      20.734  16.898 -24.683  1.00 91.89           H  
ATOM   1059  CA  THR A  69      22.429  15.631 -24.388  1.00 91.89           C  
ATOM   1060  HA  THR A  69      23.387  15.870 -23.927  1.00 91.89           H  
ATOM   1061  C   THR A  69      22.684  14.865 -25.680  1.00 91.89           C  
ATOM   1062  CB  THR A  69      21.684  14.735 -23.394  1.00 91.89           C  
ATOM   1063  HB  THR A  69      22.313  13.873 -23.174  1.00 91.89           H  
ATOM   1064  O   THR A  69      21.887  14.939 -26.614  1.00 91.89           O  
ATOM   1065  CG2 THR A  69      21.429  15.481 -22.088  1.00 91.89           C  
ATOM   1066 HG21 THR A  69      21.477  14.779 -21.256  1.00 91.89           H  
ATOM   1067 HG22 THR A  69      20.437  15.932 -22.128  1.00 91.89           H  
ATOM   1068 HG23 THR A  69      22.176  16.257 -21.922  1.00 91.89           H  
ATOM   1069  OG1 THR A  69      20.461  14.275 -23.923  1.00 91.89           O  
ATOM   1070  HG1 THR A  69      20.619  13.416 -24.323  1.00 91.89           H  
ATOM   1071  N   PRO A  70      23.755  14.060 -25.745  1.00 93.43           N  
ATOM   1072  CA  PRO A  70      23.839  12.977 -26.714  1.00 93.43           C  
ATOM   1073  HA  PRO A  70      23.861  13.398 -27.719  1.00 93.43           H  
ATOM   1074  C   PRO A  70      22.653  12.014 -26.581  1.00 93.43           C  
ATOM   1075  CB  PRO A  70      25.161  12.262 -26.415  1.00 93.43           C  
ATOM   1076  HB2 PRO A  70      25.657  11.937 -27.329  1.00 93.43           H  
ATOM   1077  HB3 PRO A  70      24.985  11.411 -25.757  1.00 93.43           H  
ATOM   1078  O   PRO A  70      21.963  11.995 -25.560  1.00 93.43           O  
ATOM   1079  CG  PRO A  70      25.986  13.307 -25.664  1.00 93.43           C  
ATOM   1080  HG2 PRO A  70      26.710  12.846 -24.993  1.00 93.43           H  
ATOM   1081  HG3 PRO A  70      26.485  13.960 -26.380  1.00 93.43           H  
ATOM   1082  CD  PRO A  70      24.932  14.101 -24.900  1.00 93.43           C  
ATOM   1083  HD2 PRO A  70      24.712  13.627 -23.944  1.00 93.43           H  
ATOM   1084  HD3 PRO A  70      25.277  15.124 -24.748  1.00 93.43           H  
ATOM   1085  N   ALA A  71      22.478  11.154 -27.585  1.00 93.90           N  
ATOM   1086  H   ALA A  71      23.067  11.219 -28.402  1.00 93.90           H  
ATOM   1087  CA  ALA A  71      21.612   9.992 -27.444  1.00 93.90           C  
ATOM   1088  HA  ALA A  71      20.604  10.340 -27.221  1.00 93.90           H  
ATOM   1089  C   ALA A  71      22.089   9.111 -26.275  1.00 93.90           C  
ATOM   1090  CB  ALA A  71      21.583   9.214 -28.764  1.00 93.90           C  
ATOM   1091  HB1 ALA A  71      20.872   8.392 -28.682  1.00 93.90           H  
ATOM   1092  HB2 ALA A  71      21.270   9.870 -29.577  1.00 93.90           H  
ATOM   1093  HB3 ALA A  71      22.573   8.815 -28.984  1.00 93.90           H  
ATOM   1094  O   ALA A  71      23.295   8.899 -26.083  1.00 93.90           O  
ATOM   1095  N   THR A  72      21.135   8.574 -25.523  1.00 94.58           N  
ATOM   1096  H   THR A  72      20.174   8.780 -25.757  1.00 94.58           H  
ATOM   1097  CA  THR A  72      21.391   7.803 -24.307  1.00 94.58           C  
ATOM   1098  HA  THR A  72      22.464   7.787 -24.112  1.00 94.58           H  
ATOM   1099  C   THR A  72      20.912   6.379 -24.491  1.00 94.58           C  
ATOM   1100  CB  THR A  72      20.727   8.460 -23.094  1.00 94.58           C  
ATOM   1101  HB  THR A  72      19.664   8.600 -23.287  1.00 94.58           H  
ATOM   1102  O   THR A  72      19.746   6.147 -24.786  1.00 94.58           O  
ATOM   1103  CG2 THR A  72      20.908   7.660 -21.803  1.00 94.58           C  
ATOM   1104 HG21 THR A  72      20.495   8.216 -20.962  1.00 94.58           H  
ATOM   1105 HG22 THR A  72      20.366   6.717 -21.873  1.00 94.58           H  
ATOM   1106 HG23 THR A  72      21.963   7.457 -21.622  1.00 94.58           H  
ATOM   1107  OG1 THR A  72      21.325   9.715 -22.914  1.00 94.58           O  
ATOM   1108  HG1 THR A  72      21.903   9.663 -22.149  1.00 94.58           H  
ATOM   1109  N   LYS A  73      21.794   5.397 -24.300  1.00 96.09           N  
ATOM   1110  H   LYS A  73      22.715   5.657 -23.979  1.00 96.09           H  
ATOM   1111  CA  LYS A  73      21.387   3.989 -24.239  1.00 96.09           C  
ATOM   1112  HA  LYS A  73      20.579   3.822 -24.952  1.00 96.09           H  
ATOM   1113  C   LYS A  73      20.820   3.689 -22.854  1.00 96.09           C  
ATOM   1114  CB  LYS A  73      22.564   3.074 -24.609  1.00 96.09           C  
ATOM   1115  HB2 LYS A  73      23.323   3.138 -23.829  1.00 96.09           H  
ATOM   1116  HB3 LYS A  73      22.997   3.413 -25.550  1.00 96.09           H  
ATOM   1117  O   LYS A  73      21.424   4.093 -21.865  1.00 96.09           O  
ATOM   1118  CG  LYS A  73      22.113   1.613 -24.767  1.00 96.09           C  
ATOM   1119  HG2 LYS A  73      21.375   1.553 -25.567  1.00 96.09           H  
ATOM   1120  HG3 LYS A  73      21.647   1.278 -23.840  1.00 96.09           H  
ATOM   1121  CD  LYS A  73      23.275   0.660 -25.084  1.00 96.09           C  
ATOM   1122  HD2 LYS A  73      23.739   0.943 -26.029  1.00 96.09           H  
ATOM   1123  HD3 LYS A  73      24.007   0.718 -24.278  1.00 96.09           H  
ATOM   1124  CE  LYS A  73      22.717  -0.770 -25.169  1.00 96.09           C  
ATOM   1125  HE2 LYS A  73      21.998  -0.822 -25.987  1.00 96.09           H  
ATOM   1126  HE3 LYS A  73      22.157  -0.966 -24.254  1.00 96.09           H  
ATOM   1127  NZ  LYS A  73      23.763  -1.815 -25.335  1.00 96.09           N  
ATOM   1128  HZ1 LYS A  73      24.293  -1.712 -26.189  1.00 96.09           H  
ATOM   1129  HZ2 LYS A  73      24.385  -1.833 -24.539  1.00 96.09           H  
ATOM   1130  HZ3 LYS A  73      23.326  -2.725 -25.359  1.00 96.09           H  
ATOM   1131  N   LEU A  74      19.716   2.955 -22.805  1.00 95.61           N  
ATOM   1132  H   LEU A  74      19.313   2.632 -23.673  1.00 95.61           H  
ATOM   1133  CA  LEU A  74      19.129   2.406 -21.590  1.00 95.61           C  
ATOM   1134  HA  LEU A  74      19.665   2.775 -20.716  1.00 95.61           H  
ATOM   1135  C   LEU A  74      19.259   0.881 -21.612  1.00 95.61           C  
ATOM   1136  CB  LEU A  74      17.654   2.832 -21.471  1.00 95.61           C  
ATOM   1137  HB2 LEU A  74      17.267   2.436 -20.532  1.00 95.61           H  
ATOM   1138  HB3 LEU A  74      17.094   2.364 -22.281  1.00 95.61           H  
ATOM   1139  O   LEU A  74      19.102   0.247 -22.657  1.00 95.61           O  
ATOM   1140  CG  LEU A  74      17.380   4.346 -21.514  1.00 95.61           C  
ATOM   1141  HG  LEU A  74      17.688   4.749 -22.478  1.00 95.61           H  
ATOM   1142  CD1 LEU A  74      15.880   4.579 -21.344  1.00 95.61           C  
ATOM   1143 HD11 LEU A  74      15.343   4.133 -22.181  1.00 95.61           H  
ATOM   1144 HD12 LEU A  74      15.659   5.646 -21.307  1.00 95.61           H  
ATOM   1145 HD13 LEU A  74      15.527   4.123 -20.419  1.00 95.61           H  
ATOM   1146  CD2 LEU A  74      18.095   5.120 -20.407  1.00 95.61           C  
ATOM   1147 HD21 LEU A  74      17.746   4.759 -19.440  1.00 95.61           H  
ATOM   1148 HD22 LEU A  74      17.860   6.180 -20.508  1.00 95.61           H  
ATOM   1149 HD23 LEU A  74      19.174   4.985 -20.488  1.00 95.61           H  
ATOM   1150  N   SER A  75      19.544   0.288 -20.462  1.00 95.17           N  
ATOM   1151  H   SER A  75      19.754   0.859 -19.655  1.00 95.17           H  
ATOM   1152  CA  SER A  75      19.444  -1.154 -20.250  1.00 95.17           C  
ATOM   1153  HA  SER A  75      18.659  -1.552 -20.893  1.00 95.17           H  
ATOM   1154  C   SER A  75      19.046  -1.435 -18.812  1.00 95.17           C  
ATOM   1155  CB  SER A  75      20.749  -1.878 -20.598  1.00 95.17           C  
ATOM   1156  HB2 SER A  75      20.665  -2.929 -20.320  1.00 95.17           H  
ATOM   1157  HB3 SER A  75      20.906  -1.819 -21.675  1.00 95.17           H  
ATOM   1158  O   SER A  75      19.455  -0.710 -17.908  1.00 95.17           O  
ATOM   1159  OG  SER A  75      21.863  -1.308 -19.946  1.00 95.17           O  
ATOM   1160  HG  SER A  75      21.658  -1.260 -19.009  1.00 95.17           H  
ATOM   1161  N   LEU A  76      18.273  -2.495 -18.610  1.00 94.42           N  
ATOM   1162  H   LEU A  76      18.012  -3.088 -19.385  1.00 94.42           H  
ATOM   1163  CA  LEU A  76      17.833  -2.919 -17.292  1.00 94.42           C  
ATOM   1164  HA  LEU A  76      18.152  -2.184 -16.553  1.00 94.42           H  
ATOM   1165  C   LEU A  76      18.486  -4.256 -16.944  1.00 94.42           C  
ATOM   1166  CB  LEU A  76      16.298  -2.987 -17.278  1.00 94.42           C  
ATOM   1167  HB2 LEU A  76      15.985  -3.887 -17.806  1.00 94.42           H  
ATOM   1168  HB3 LEU A  76      15.887  -2.128 -17.809  1.00 94.42           H  
ATOM   1169  O   LEU A  76      18.417  -5.201 -17.726  1.00 94.42           O  
ATOM   1170  CG  LEU A  76      15.710  -2.998 -15.857  1.00 94.42           C  
ATOM   1171  HG  LEU A  76      16.233  -3.730 -15.241  1.00 94.42           H  
ATOM   1172  CD1 LEU A  76      15.790  -1.629 -15.184  1.00 94.42           C  
ATOM   1173 HD11 LEU A  76      16.831  -1.341 -15.043  1.00 94.42           H  
ATOM   1174 HD12 LEU A  76      15.321  -1.680 -14.201  1.00 94.42           H  
ATOM   1175 HD13 LEU A  76      15.275  -0.881 -15.786  1.00 94.42           H  
ATOM   1176  CD2 LEU A  76      14.243  -3.385 -15.929  1.00 94.42           C  
ATOM   1177 HD21 LEU A  76      14.206  -4.437 -16.211  1.00 94.42           H  
ATOM   1178 HD22 LEU A  76      13.774  -3.284 -14.950  1.00 94.42           H  
ATOM   1179 HD23 LEU A  76      13.710  -2.777 -16.659  1.00 94.42           H  
ATOM   1180  N   THR A  77      19.100  -4.322 -15.771  1.00 95.23           N  
ATOM   1181  H   THR A  77      19.174  -3.476 -15.224  1.00 95.23           H  
ATOM   1182  CA  THR A  77      19.540  -5.565 -15.143  1.00 95.23           C  
ATOM   1183  HA  THR A  77      19.627  -6.348 -15.897  1.00 95.23           H  
ATOM   1184  C   THR A  77      18.490  -5.971 -14.123  1.00 95.23           C  
ATOM   1185  CB  THR A  77      20.909  -5.402 -14.472  1.00 95.23           C  
ATOM   1186  HB  THR A  77      20.837  -4.673 -13.664  1.00 95.23           H  
ATOM   1187  O   THR A  77      18.106  -5.161 -13.278  1.00 95.23           O  
ATOM   1188  CG2 THR A  77      21.442  -6.721 -13.915  1.00 95.23           C  
ATOM   1189 HG21 THR A  77      22.433  -6.571 -13.487  1.00 95.23           H  
ATOM   1190 HG22 THR A  77      20.785  -7.090 -13.127  1.00 95.23           H  
ATOM   1191 HG23 THR A  77      21.500  -7.467 -14.707  1.00 95.23           H  
ATOM   1192  OG1 THR A  77      21.860  -4.951 -15.410  1.00 95.23           O  
ATOM   1193  HG1 THR A  77      22.724  -5.069 -15.009  1.00 95.23           H  
ATOM   1194  N   VAL A  78      18.033  -7.215 -14.192  1.00 96.31           N  
ATOM   1195  H   VAL A  78      18.432  -7.853 -14.867  1.00 96.31           H  
ATOM   1196  CA  VAL A  78      17.041  -7.779 -13.271  1.00 96.31           C  
ATOM   1197  HA  VAL A  78      16.802  -7.031 -12.515  1.00 96.31           H  
ATOM   1198  C   VAL A  78      17.622  -8.992 -12.538  1.00 96.31           C  
ATOM   1199  CB  VAL A  78      15.727  -8.116 -13.999  1.00 96.31           C  
ATOM   1200  HB  VAL A  78      15.011  -8.484 -13.264  1.00 96.31           H  
ATOM   1201  O   VAL A  78      18.600  -9.567 -13.027  1.00 96.31           O  
ATOM   1202  CG1 VAL A  78      15.126  -6.857 -14.632  1.00 96.31           C  
ATOM   1203 HG11 VAL A  78      15.193  -6.012 -13.946  1.00 96.31           H  
ATOM   1204 HG12 VAL A  78      14.076  -7.054 -14.849  1.00 96.31           H  
ATOM   1205 HG13 VAL A  78      15.651  -6.602 -15.552  1.00 96.31           H  
ATOM   1206  CG2 VAL A  78      15.882  -9.173 -15.099  1.00 96.31           C  
ATOM   1207 HG21 VAL A  78      16.244 -10.108 -14.672  1.00 96.31           H  
ATOM   1208 HG22 VAL A  78      16.578  -8.838 -15.868  1.00 96.31           H  
ATOM   1209 HG23 VAL A  78      14.912  -9.366 -15.558  1.00 96.31           H  
ATOM   1210  N   PRO A  79      17.069  -9.382 -11.374  1.00 94.63           N  
ATOM   1211  CA  PRO A  79      17.486 -10.596 -10.680  1.00 94.63           C  
ATOM   1212  HA  PRO A  79      18.535 -10.488 -10.401  1.00 94.63           H  
ATOM   1213  C   PRO A  79      17.326 -11.850 -11.551  1.00 94.63           C  
ATOM   1214  CB  PRO A  79      16.636 -10.671  -9.407  1.00 94.63           C  
ATOM   1215  HB2 PRO A  79      15.768 -11.309  -9.575  1.00 94.63           H  
ATOM   1216  HB3 PRO A  79      17.212 -11.042  -8.560  1.00 94.63           H  
ATOM   1217  O   PRO A  79      16.561 -11.874 -12.516  1.00 94.63           O  
ATOM   1218  CG  PRO A  79      16.168  -9.235  -9.183  1.00 94.63           C  
ATOM   1219  HG2 PRO A  79      15.212  -9.199  -8.662  1.00 94.63           H  
ATOM   1220  HG3 PRO A  79      16.930  -8.681  -8.634  1.00 94.63           H  
ATOM   1221  CD  PRO A  79      16.055  -8.681 -10.598  1.00 94.63           C  
ATOM   1222  HD2 PRO A  79      15.065  -8.899 -10.999  1.00 94.63           H  
ATOM   1223  HD3 PRO A  79      16.239  -7.607 -10.578  1.00 94.63           H  
ATOM   1224  N   GLN A  80      18.038 -12.920 -11.200  1.00 93.60           N  
ATOM   1225  H   GLN A  80      18.620 -12.876 -10.375  1.00 93.60           H  
ATOM   1226  CA  GLN A  80      17.977 -14.180 -11.940  1.00 93.60           C  
ATOM   1227  HA  GLN A  80      18.328 -13.990 -12.954  1.00 93.60           H  
ATOM   1228  C   GLN A  80      16.541 -14.726 -12.016  1.00 93.60           C  
ATOM   1229  CB  GLN A  80      18.919 -15.191 -11.279  1.00 93.60           C  
ATOM   1230  HB2 GLN A  80      19.916 -14.756 -11.218  1.00 93.60           H  
ATOM   1231  HB3 GLN A  80      18.569 -15.397 -10.267  1.00 93.60           H  
ATOM   1232  O   GLN A  80      15.833 -14.769 -11.014  1.00 93.60           O  
ATOM   1233  CG  GLN A  80      19.005 -16.511 -12.062  1.00 93.60           C  
ATOM   1234  HG2 GLN A  80      19.349 -16.306 -13.076  1.00 93.60           H  
ATOM   1235  HG3 GLN A  80      18.022 -16.979 -12.116  1.00 93.60           H  
ATOM   1236  CD  GLN A  80      19.956 -17.511 -11.417  1.00 93.60           C  
ATOM   1237  NE2 GLN A  80      20.230 -18.622 -12.063  1.00 93.60           N  
ATOM   1238 HE21 GLN A  80      19.791 -18.843 -12.945  1.00 93.60           H  
ATOM   1239 HE22 GLN A  80      20.839 -19.265 -11.577  1.00 93.60           H  
ATOM   1240  OE1 GLN A  80      20.474 -17.320 -10.332  1.00 93.60           O  
ATOM   1241  N   GLY A  81      16.129 -15.161 -13.211  1.00 95.00           N  
ATOM   1242  H   GLY A  81      16.750 -15.054 -14.000  1.00 95.00           H  
ATOM   1243  CA  GLY A  81      14.795 -15.716 -13.474  1.00 95.00           C  
ATOM   1244  HA2 GLY A  81      14.840 -16.352 -14.358  1.00 95.00           H  
ATOM   1245  HA3 GLY A  81      14.489 -16.332 -12.628  1.00 95.00           H  
ATOM   1246  C   GLY A  81      13.700 -14.671 -13.706  1.00 95.00           C  
ATOM   1247  O   GLY A  81      12.593 -15.033 -14.089  1.00 95.00           O  
ATOM   1248  N   TRP A  82      13.998 -13.387 -13.510  1.00 97.55           N  
ATOM   1249  H   TRP A  82      14.931 -13.131 -13.221  1.00 97.55           H  
ATOM   1250  CA  TRP A  82      13.075 -12.301 -13.821  1.00 97.55           C  
ATOM   1251  HA  TRP A  82      12.051 -12.629 -13.644  1.00 97.55           H  
ATOM   1252  C   TRP A  82      13.189 -11.902 -15.286  1.00 97.55           C  
ATOM   1253  CB  TRP A  82      13.348 -11.101 -12.916  1.00 97.55           C  
ATOM   1254  HB2 TRP A  82      14.388 -10.794 -13.026  1.00 97.55           H  
ATOM   1255  HB3 TRP A  82      12.737 -10.269 -13.266  1.00 97.55           H  
ATOM   1256  O   TRP A  82      14.240 -12.047 -15.915  1.00 97.55           O  
ATOM   1257  CG  TRP A  82      13.053 -11.298 -11.465  1.00 97.55           C  
ATOM   1258  CD1 TRP A  82      13.535 -12.270 -10.657  1.00 97.55           C  
ATOM   1259  HD1 TRP A  82      14.205 -13.058 -10.965  1.00 97.55           H  
ATOM   1260  CD2 TRP A  82      12.208 -10.472 -10.623  1.00 97.55           C  
ATOM   1261  CE2 TRP A  82      12.274 -10.970  -9.290  1.00 97.55           C  
ATOM   1262  CE3 TRP A  82      11.406  -9.341 -10.858  1.00 97.55           C  
ATOM   1263  HE3 TRP A  82      11.306  -8.973 -11.869  1.00 97.55           H  
ATOM   1264  NE1 TRP A  82      13.067 -12.089  -9.373  1.00 97.55           N  
ATOM   1265  HE1 TRP A  82      13.305 -12.693  -8.600  1.00 97.55           H  
ATOM   1266  CH2 TRP A  82      10.870  -9.189  -8.484  1.00 97.55           C  
ATOM   1267  HH2 TRP A  82      10.394  -8.681  -7.658  1.00 97.55           H  
ATOM   1268  CZ2 TRP A  82      11.640 -10.329  -8.226  1.00 97.55           C  
ATOM   1269  HZ2 TRP A  82      11.775 -10.686  -7.215  1.00 97.55           H  
ATOM   1270  CZ3 TRP A  82      10.729  -8.713  -9.802  1.00 97.55           C  
ATOM   1271  HZ3 TRP A  82      10.104  -7.857 -10.011  1.00 97.55           H  
ATOM   1272  N   THR A  83      12.119 -11.320 -15.815  1.00 97.01           N  
ATOM   1273  H   THR A  83      11.291 -11.222 -15.245  1.00 97.01           H  
ATOM   1274  CA  THR A  83      12.117 -10.714 -17.148  1.00 97.01           C  
ATOM   1275  HA  THR A  83      13.122 -10.761 -17.568  1.00 97.01           H  
ATOM   1276  C   THR A  83      11.746  -9.248 -17.056  1.00 97.01           C  
ATOM   1277  CB  THR A  83      11.194 -11.451 -18.128  1.00 97.01           C  
ATOM   1278  HB  THR A  83      11.223 -10.938 -19.089  1.00 97.01           H  
ATOM   1279  O   THR A  83      10.996  -8.839 -16.172  1.00 97.01           O  
ATOM   1280  CG2 THR A  83      11.636 -12.898 -18.337  1.00 97.01           C  
ATOM   1281 HG21 THR A  83      11.534 -13.462 -17.410  1.00 97.01           H  
ATOM   1282 HG22 THR A  83      11.009 -13.361 -19.099  1.00 97.01           H  
ATOM   1283 HG23 THR A  83      12.676 -12.928 -18.663  1.00 97.01           H  
ATOM   1284  OG1 THR A  83       9.864 -11.494 -17.677  1.00 97.01           O  
ATOM   1285  HG1 THR A  83       9.524 -10.610 -17.521  1.00 97.01           H  
ATOM   1286  N   ALA A  84      12.249  -8.438 -17.982  1.00 95.87           N  
ATOM   1287  H   ALA A  84      12.865  -8.800 -18.696  1.00 95.87           H  
ATOM   1288  CA  ALA A  84      11.827  -7.056 -18.095  1.00 95.87           C  
ATOM   1289  HA  ALA A  84      10.775  -6.996 -17.814  1.00 95.87           H  
ATOM   1290  C   ALA A  84      11.947  -6.530 -19.518  1.00 95.87           C  
ATOM   1291  CB  ALA A  84      12.640  -6.197 -17.138  1.00 95.87           C  
ATOM   1292  HB1 ALA A  84      12.404  -6.484 -16.114  1.00 95.87           H  
ATOM   1293  HB2 ALA A  84      12.361  -5.152 -17.274  1.00 95.87           H  
ATOM   1294  HB3 ALA A  84      13.704  -6.332 -17.338  1.00 95.87           H  
ATOM   1295  O   ALA A  84      12.780  -6.981 -20.304  1.00 95.87           O  
ATOM   1296  N   THR A  85      11.127  -5.533 -19.820  1.00 95.85           N  
ATOM   1297  H   THR A  85      10.486  -5.211 -19.110  1.00 95.85           H  
ATOM   1298  CA  THR A  85      11.106  -4.841 -21.101  1.00 95.85           C  
ATOM   1299  HA  THR A  85      11.964  -5.165 -21.690  1.00 95.85           H  
ATOM   1300  C   THR A  85      11.242  -3.339 -20.884  1.00 95.85           C  
ATOM   1301  CB  THR A  85       9.849  -5.185 -21.916  1.00 95.85           C  
ATOM   1302  HB  THR A  85       9.893  -4.655 -22.867  1.00 95.85           H  
ATOM   1303  O   THR A  85      10.724  -2.767 -19.924  1.00 95.85           O  
ATOM   1304  CG2 THR A  85       9.729  -6.683 -22.197  1.00 95.85           C  
ATOM   1305 HG21 THR A  85       9.552  -7.232 -21.272  1.00 95.85           H  
ATOM   1306 HG22 THR A  85      10.648  -7.047 -22.656  1.00 95.85           H  
ATOM   1307 HG23 THR A  85       8.900  -6.864 -22.881  1.00 95.85           H  
ATOM   1308  OG1 THR A  85       8.689  -4.794 -21.230  1.00 95.85           O  
ATOM   1309  HG1 THR A  85       7.932  -5.174 -21.682  1.00 95.85           H  
ATOM   1310  N   LEU A  86      11.966  -2.697 -21.799  1.00 95.99           N  
ATOM   1311  H   LEU A  86      12.344  -3.237 -22.564  1.00 95.99           H  
ATOM   1312  CA  LEU A  86      12.000  -1.248 -21.953  1.00 95.99           C  
ATOM   1313  HA  LEU A  86      11.392  -0.767 -21.188  1.00 95.99           H  
ATOM   1314  C   LEU A  86      11.388  -0.932 -23.313  1.00 95.99           C  
ATOM   1315  CB  LEU A  86      13.449  -0.728 -21.866  1.00 95.99           C  
ATOM   1316  HB2 LEU A  86      14.055  -1.283 -22.582  1.00 95.99           H  
ATOM   1317  HB3 LEU A  86      13.459   0.318 -22.171  1.00 95.99           H  
ATOM   1318  O   LEU A  86      11.850  -1.455 -24.326  1.00 95.99           O  
ATOM   1319  CG  LEU A  86      14.101  -0.833 -20.476  1.00 95.99           C  
ATOM   1320  HG  LEU A  86      14.044  -1.859 -20.114  1.00 95.99           H  
ATOM   1321  CD1 LEU A  86      15.578  -0.440 -20.584  1.00 95.99           C  
ATOM   1322 HD11 LEU A  86      16.090  -1.127 -21.257  1.00 95.99           H  
ATOM   1323 HD12 LEU A  86      16.045  -0.488 -19.600  1.00 95.99           H  
ATOM   1324 HD13 LEU A  86      15.659   0.575 -20.972  1.00 95.99           H  
ATOM   1325  CD2 LEU A  86      13.436   0.098 -19.463  1.00 95.99           C  
ATOM   1326 HD21 LEU A  86      13.963   0.046 -18.510  1.00 95.99           H  
ATOM   1327 HD22 LEU A  86      12.406  -0.218 -19.294  1.00 95.99           H  
ATOM   1328 HD23 LEU A  86      13.440   1.124 -19.830  1.00 95.99           H  
ATOM   1329  N   GLY A  87      10.393  -0.050 -23.347  1.00 94.72           N  
ATOM   1330  H   GLY A  87      10.041   0.307 -22.470  1.00 94.72           H  
ATOM   1331  CA  GLY A  87       9.732   0.375 -24.583  1.00 94.72           C  
ATOM   1332  HA2 GLY A  87       9.308  -0.495 -25.084  1.00 94.72           H  
ATOM   1333  HA3 GLY A  87       8.924   1.063 -24.336  1.00 94.72           H  
ATOM   1334  C   GLY A  87      10.679   1.076 -25.562  1.00 94.72           C  
ATOM   1335  O   GLY A  87      10.397   1.142 -26.753  1.00 94.72           O  
ATOM   1336  N   ALA A  88      11.828   1.560 -25.080  1.00 92.65           N  
ATOM   1337  H   ALA A  88      11.994   1.476 -24.088  1.00 92.65           H  
ATOM   1338  CA  ALA A  88      12.907   2.066 -25.913  1.00 92.65           C  
ATOM   1339  HA  ALA A  88      12.824   1.595 -26.893  1.00 92.65           H  
ATOM   1340  C   ALA A  88      14.280   1.746 -25.288  1.00 92.65           C  
ATOM   1341  CB  ALA A  88      12.714   3.574 -26.113  1.00 92.65           C  
ATOM   1342  HB1 ALA A  88      12.785   4.095 -25.158  1.00 92.65           H  
ATOM   1343  HB2 ALA A  88      11.734   3.765 -26.552  1.00 92.65           H  
ATOM   1344  HB3 ALA A  88      13.479   3.958 -26.788  1.00 92.65           H  
ATOM   1345  O   ALA A  88      14.570   2.194 -24.176  1.00 92.65           O  
ATOM   1346  N   PRO A  89      15.186   1.045 -25.999  1.00 94.09           N  
ATOM   1347  CA  PRO A  89      16.549   0.790 -25.519  1.00 94.09           C  
ATOM   1348  HA  PRO A  89      16.536   0.498 -24.469  1.00 94.09           H  
ATOM   1349  C   PRO A  89      17.465   2.014 -25.675  1.00 94.09           C  
ATOM   1350  CB  PRO A  89      17.035  -0.382 -26.373  1.00 94.09           C  
ATOM   1351  HB2 PRO A  89      16.678  -1.317 -25.940  1.00 94.09           H  
ATOM   1352  HB3 PRO A  89      18.120  -0.404 -26.476  1.00 94.09           H  
ATOM   1353  O   PRO A  89      18.623   2.005 -25.249  1.00 94.09           O  
ATOM   1354  CG  PRO A  89      16.337  -0.145 -27.714  1.00 94.09           C  
ATOM   1355  HG2 PRO A  89      16.883   0.604 -28.288  1.00 94.09           H  
ATOM   1356  HG3 PRO A  89      16.234  -1.067 -28.285  1.00 94.09           H  
ATOM   1357  CD  PRO A  89      14.978   0.415 -27.298  1.00 94.09           C  
ATOM   1358  HD2 PRO A  89      14.260  -0.398 -27.194  1.00 94.09           H  
ATOM   1359  HD3 PRO A  89      14.628   1.132 -28.041  1.00 94.09           H  
ATOM   1360  N   ARG A  90      16.991   3.064 -26.353  1.00 95.09           N  
ATOM   1361  H   ARG A  90      16.029   3.028 -26.659  1.00 95.09           H  
ATOM   1362  CA  ARG A  90      17.708   4.320 -26.557  1.00 95.09           C  
ATOM   1363  HA  ARG A  90      18.435   4.437 -25.753  1.00 95.09           H  
ATOM   1364  C   ARG A  90      16.747   5.496 -26.470  1.00 95.09           C  
ATOM   1365  CB  ARG A  90      18.440   4.337 -27.909  1.00 95.09           C  
ATOM   1366  HB2 ARG A  90      18.814   5.346 -28.081  1.00 95.09           H  
ATOM   1367  HB3 ARG A  90      17.734   4.096 -28.704  1.00 95.09           H  
ATOM   1368  O   ARG A  90      15.688   5.486 -27.083  1.00 95.09           O  
ATOM   1369  CG  ARG A  90      19.629   3.368 -27.963  1.00 95.09           C  
ATOM   1370  HG2 ARG A  90      19.273   2.343 -27.863  1.00 95.09           H  
ATOM   1371  HG3 ARG A  90      20.317   3.595 -27.148  1.00 95.09           H  
ATOM   1372  CD  ARG A  90      20.367   3.510 -29.296  1.00 95.09           C  
ATOM   1373  HD2 ARG A  90      19.663   3.288 -30.098  1.00 95.09           H  
ATOM   1374  HD3 ARG A  90      20.708   4.539 -29.406  1.00 95.09           H  
ATOM   1375  NE  ARG A  90      21.525   2.596 -29.374  1.00 95.09           N  
ATOM   1376  HE  ARG A  90      21.811   2.161 -28.508  1.00 95.09           H  
ATOM   1377  NH1 ARG A  90      21.844   2.731 -31.647  1.00 95.09           N  
ATOM   1378 HH11 ARG A  90      21.050   3.350 -31.725  1.00 95.09           H  
ATOM   1379 HH12 ARG A  90      22.310   2.430 -32.491  1.00 95.09           H  
ATOM   1380  NH2 ARG A  90      23.168   1.416 -30.439  1.00 95.09           N  
ATOM   1381 HH21 ARG A  90      23.393   0.921 -29.588  1.00 95.09           H  
ATOM   1382 HH22 ARG A  90      23.610   1.148 -31.307  1.00 95.09           H  
ATOM   1383  CZ  ARG A  90      22.171   2.257 -30.479  1.00 95.09           C  
ATOM   1384  N   VAL A  91      17.181   6.524 -25.760  1.00 94.64           N  
ATOM   1385  H   VAL A  91      18.080   6.423 -25.310  1.00 94.64           H  
ATOM   1386  CA  VAL A  91      16.575   7.849 -25.703  1.00 94.64           C  
ATOM   1387  HA  VAL A  91      15.529   7.786 -26.003  1.00 94.64           H  
ATOM   1388  C   VAL A  91      17.306   8.747 -26.694  1.00 94.64           C  
ATOM   1389  CB  VAL A  91      16.628   8.373 -24.258  1.00 94.64           C  
ATOM   1390  HB  VAL A  91      17.618   8.177 -23.848  1.00 94.64           H  
ATOM   1391  O   VAL A  91      18.540   8.758 -26.755  1.00 94.64           O  
ATOM   1392  CG1 VAL A  91      16.373   9.875 -24.143  1.00 94.64           C  
ATOM   1393 HG11 VAL A  91      15.599  10.201 -24.839  1.00 94.64           H  
ATOM   1394 HG12 VAL A  91      17.294  10.410 -24.376  1.00 94.64           H  
ATOM   1395 HG13 VAL A  91      16.097  10.139 -23.122  1.00 94.64           H  
ATOM   1396  CG2 VAL A  91      15.618   7.602 -23.404  1.00 94.64           C  
ATOM   1397 HG21 VAL A  91      15.829   6.533 -23.448  1.00 94.64           H  
ATOM   1398 HG22 VAL A  91      14.605   7.770 -23.771  1.00 94.64           H  
ATOM   1399 HG23 VAL A  91      15.678   7.933 -22.368  1.00 94.64           H  
ATOM   1400  N   ARG A  92      16.541   9.482 -27.501  1.00 94.88           N  
ATOM   1401  H   ARG A  92      15.539   9.416 -27.390  1.00 94.88           H  
ATOM   1402  CA  ARG A  92      17.076  10.488 -28.425  1.00 94.88           C  
ATOM   1403  HA  ARG A  92      17.809   9.999 -29.067  1.00 94.88           H  
ATOM   1404  C   ARG A  92      17.801  11.617 -27.669  1.00 94.88           C  
ATOM   1405  CB  ARG A  92      15.938  11.029 -29.306  1.00 94.88           C  
ATOM   1406  HB2 ARG A  92      15.475  10.198 -29.839  1.00 94.88           H  
ATOM   1407  HB3 ARG A  92      16.357  11.702 -30.054  1.00 94.88           H  
ATOM   1408  O   ARG A  92      17.590  11.765 -26.468  1.00 94.88           O  
ATOM   1409  CG  ARG A  92      14.855  11.782 -28.520  1.00 94.88           C  
ATOM   1410  HG2 ARG A  92      14.278  11.080 -27.918  1.00 94.88           H  
ATOM   1411  HG3 ARG A  92      15.304  12.526 -27.861  1.00 94.88           H  
ATOM   1412  CD  ARG A  92      13.930  12.494 -29.506  1.00 94.88           C  
ATOM   1413  HD2 ARG A  92      13.536  11.768 -30.216  1.00 94.88           H  
ATOM   1414  HD3 ARG A  92      14.496  13.241 -30.063  1.00 94.88           H  
ATOM   1415  NE  ARG A  92      12.807  13.140 -28.818  1.00 94.88           N  
ATOM   1416  HE  ARG A  92      11.912  12.674 -28.863  1.00 94.88           H  
ATOM   1417  NH1 ARG A  92      13.847  15.090 -28.089  1.00 94.88           N  
ATOM   1418 HH11 ARG A  92      14.791  14.786 -28.283  1.00 94.88           H  
ATOM   1419 HH12 ARG A  92      13.714  15.965 -27.603  1.00 94.88           H  
ATOM   1420  NH2 ARG A  92      11.669  14.767 -27.791  1.00 94.88           N  
ATOM   1421 HH21 ARG A  92      10.793  14.271 -27.875  1.00 94.88           H  
ATOM   1422 HH22 ARG A  92      11.685  15.686 -27.371  1.00 94.88           H  
ATOM   1423  CZ  ARG A  92      12.798  14.326 -28.241  1.00 94.88           C  
ATOM   1424  N   PRO A  93      18.619  12.438 -28.349  1.00 95.22           N  
ATOM   1425  CA  PRO A  93      19.106  13.693 -27.783  1.00 95.22           C  
ATOM   1426  HA  PRO A  93      19.855  13.470 -27.024  1.00 95.22           H  
ATOM   1427  C   PRO A  93      17.967  14.520 -27.171  1.00 95.22           C  
ATOM   1428  CB  PRO A  93      19.755  14.426 -28.964  1.00 95.22           C  
ATOM   1429  HB2 PRO A  93      20.566  15.090 -28.663  1.00 95.22           H  
ATOM   1430  HB3 PRO A  93      19.003  14.993 -29.513  1.00 95.22           H  
ATOM   1431  O   PRO A  93      16.918  14.681 -27.803  1.00 95.22           O  
ATOM   1432  CG  PRO A  93      20.249  13.280 -29.842  1.00 95.22           C  
ATOM   1433  HG2 PRO A  93      20.395  13.595 -30.876  1.00 95.22           H  
ATOM   1434  HG3 PRO A  93      21.168  12.864 -29.429  1.00 95.22           H  
ATOM   1435  CD  PRO A  93      19.108  12.276 -29.711  1.00 95.22           C  
ATOM   1436  HD2 PRO A  93      19.468  11.264 -29.896  1.00 95.22           H  
ATOM   1437  HD3 PRO A  93      18.323  12.538 -30.421  1.00 95.22           H  
ATOM   1438  N   LEU A  94      18.183  15.030 -25.957  1.00 95.27           N  
ATOM   1439  H   LEU A  94      19.058  14.838 -25.490  1.00 95.27           H  
ATOM   1440  CA  LEU A  94      17.221  15.866 -25.240  1.00 95.27           C  
ATOM   1441  HA  LEU A  94      16.287  15.910 -25.800  1.00 95.27           H  
ATOM   1442  C   LEU A  94      17.752  17.293 -25.123  1.00 95.27           C  
ATOM   1443  CB  LEU A  94      16.919  15.278 -23.850  1.00 95.27           C  
ATOM   1444  HB2 LEU A  94      17.853  15.229 -23.291  1.00 95.27           H  
ATOM   1445  HB3 LEU A  94      16.254  15.964 -23.325  1.00 95.27           H  
ATOM   1446  O   LEU A  94      18.904  17.497 -24.732  1.00 95.27           O  
ATOM   1447  CG  LEU A  94      16.277  13.879 -23.839  1.00 95.27           C  
ATOM   1448  HG  LEU A  94      16.973  13.162 -24.274  1.00 95.27           H  
ATOM   1449  CD1 LEU A  94      16.013  13.464 -22.391  1.00 95.27           C  
ATOM   1450 HD11 LEU A  94      15.298  14.145 -21.929  1.00 95.27           H  
ATOM   1451 HD12 LEU A  94      15.607  12.453 -22.361  1.00 95.27           H  
ATOM   1452 HD13 LEU A  94      16.945  13.484 -21.826  1.00 95.27           H  
ATOM   1453  CD2 LEU A  94      14.954  13.815 -24.605  1.00 95.27           C  
ATOM   1454 HD21 LEU A  94      14.530  12.814 -24.515  1.00 95.27           H  
ATOM   1455 HD22 LEU A  94      14.253  14.544 -24.198  1.00 95.27           H  
ATOM   1456 HD23 LEU A  94      15.124  14.025 -25.661  1.00 95.27           H  
ATOM   1457  N   GLY A  95      16.923  18.281 -25.446  1.00 95.25           N  
ATOM   1458  H   GLY A  95      15.988  18.025 -25.733  1.00 95.25           H  
ATOM   1459  CA  GLY A  95      17.196  19.694 -25.197  1.00 95.25           C  
ATOM   1460  HA2 GLY A  95      16.452  20.302 -25.712  1.00 95.25           H  
ATOM   1461  HA3 GLY A  95      18.180  19.939 -25.596  1.00 95.25           H  
ATOM   1462  C   GLY A  95      17.166  20.055 -23.705  1.00 95.25           C  
ATOM   1463  O   GLY A  95      16.785  19.229 -22.874  1.00 95.25           O  
ATOM   1464  N   PRO A  96      17.598  21.270 -23.330  1.00 94.75           N  
ATOM   1465  CA  PRO A  96      17.512  21.755 -21.951  1.00 94.75           C  
ATOM   1466  HA  PRO A  96      18.169  21.153 -21.324  1.00 94.75           H  
ATOM   1467  C   PRO A  96      16.078  21.698 -21.404  1.00 94.75           C  
ATOM   1468  CB  PRO A  96      18.026  23.200 -22.006  1.00 94.75           C  
ATOM   1469  HB2 PRO A  96      17.204  23.889 -22.196  1.00 94.75           H  
ATOM   1470  HB3 PRO A  96      18.547  23.488 -21.093  1.00 94.75           H  
ATOM   1471  O   PRO A  96      15.161  22.211 -22.038  1.00 94.75           O  
ATOM   1472  CG  PRO A  96      18.953  23.194 -23.219  1.00 94.75           C  
ATOM   1473  HG2 PRO A  96      19.090  24.192 -23.637  1.00 94.75           H  
ATOM   1474  HG3 PRO A  96      19.910  22.746 -22.949  1.00 94.75           H  
ATOM   1475  CD  PRO A  96      18.228  22.265 -24.184  1.00 94.75           C  
ATOM   1476  HD2 PRO A  96      17.460  22.816 -24.727  1.00 94.75           H  
ATOM   1477  HD3 PRO A  96      18.940  21.821 -24.879  1.00 94.75           H  
ATOM   1478  N   GLY A  97      15.882  21.078 -20.238  1.00 93.68           N  
ATOM   1479  H   GLY A  97      16.658  20.606 -19.797  1.00 93.68           H  
ATOM   1480  CA  GLY A  97      14.569  20.926 -19.592  1.00 93.68           C  
ATOM   1481  HA2 GLY A  97      14.719  20.650 -18.549  1.00 93.68           H  
ATOM   1482  HA3 GLY A  97      14.045  21.881 -19.624  1.00 93.68           H  
ATOM   1483  C   GLY A  97      13.652  19.874 -20.226  1.00 93.68           C  
ATOM   1484  O   GLY A  97      12.607  19.550 -19.666  1.00 93.68           O  
ATOM   1485  N   GLU A  98      14.035  19.306 -21.368  1.00 96.90           N  
ATOM   1486  H   GLU A  98      14.919  19.574 -21.777  1.00 96.90           H  
ATOM   1487  CA  GLU A  98      13.224  18.321 -22.069  1.00 96.90           C  
ATOM   1488  HA  GLU A  98      12.204  18.702 -22.110  1.00 96.90           H  
ATOM   1489  C   GLU A  98      13.201  16.981 -21.322  1.00 96.90           C  
ATOM   1490  CB  GLU A  98      13.729  18.174 -23.507  1.00 96.90           C  
ATOM   1491  HB2 GLU A  98      14.703  17.684 -23.496  1.00 96.90           H  
ATOM   1492  HB3 GLU A  98      13.837  19.164 -23.949  1.00 96.90           H  
ATOM   1493  O   GLU A  98      14.192  16.558 -20.716  1.00 96.90           O  
ATOM   1494  CG  GLU A  98      12.759  17.359 -24.364  1.00 96.90           C  
ATOM   1495  HG2 GLU A  98      12.697  16.342 -23.977  1.00 96.90           H  
ATOM   1496  HG3 GLU A  98      11.769  17.810 -24.302  1.00 96.90           H  
ATOM   1497  CD  GLU A  98      13.198  17.286 -25.824  1.00 96.90           C  
ATOM   1498  OE1 GLU A  98      12.330  17.050 -26.682  1.00 96.90           O  
ATOM   1499  OE2 GLU A  98      14.407  17.329 -26.135  1.00 96.90           O  
ATOM   1500  N   SER A  99      12.056  16.300 -21.395  1.00 96.18           N  
ATOM   1501  H   SER A  99      11.310  16.669 -21.967  1.00 96.18           H  
ATOM   1502  CA  SER A  99      11.858  14.964 -20.839  1.00 96.18           C  
ATOM   1503  HA  SER A  99      12.824  14.573 -20.520  1.00 96.18           H  
ATOM   1504  C   SER A  99      11.295  14.009 -21.882  1.00 96.18           C  
ATOM   1505  CB  SER A  99      10.938  15.007 -19.618  1.00 96.18           C  
ATOM   1506  HB2 SER A  99      10.845  14.004 -19.201  1.00 96.18           H  
ATOM   1507  HB3 SER A  99       9.950  15.362 -19.913  1.00 96.18           H  
ATOM   1508  O   SER A  99      10.548  14.412 -22.772  1.00 96.18           O  
ATOM   1509  OG  SER A  99      11.477  15.870 -18.636  1.00 96.18           O  
ATOM   1510  HG  SER A  99      11.501  16.757 -19.001  1.00 96.18           H  
ATOM   1511  N   VAL A 100      11.614  12.727 -21.743  1.00 96.72           N  
ATOM   1512  H   VAL A 100      12.254  12.472 -21.004  1.00 96.72           H  
ATOM   1513  CA  VAL A 100      10.988  11.647 -22.506  1.00 96.72           C  
ATOM   1514  HA  VAL A 100      10.110  12.048 -23.012  1.00 96.72           H  
ATOM   1515  C   VAL A 100      10.505  10.558 -21.560  1.00 96.72           C  
ATOM   1516  CB  VAL A 100      11.931  11.111 -23.594  1.00 96.72           C  
ATOM   1517  HB  VAL A 100      12.305  11.962 -24.164  1.00 96.72           H  
ATOM   1518  O   VAL A 100      11.159  10.251 -20.561  1.00 96.72           O  
ATOM   1519  CG1 VAL A 100      13.131  10.357 -23.022  1.00 96.72           C  
ATOM   1520 HG11 VAL A 100      13.723   9.979 -23.855  1.00 96.72           H  
ATOM   1521 HG12 VAL A 100      12.812   9.505 -22.422  1.00 96.72           H  
ATOM   1522 HG13 VAL A 100      13.733  11.031 -22.412  1.00 96.72           H  
ATOM   1523  CG2 VAL A 100      11.214  10.191 -24.588  1.00 96.72           C  
ATOM   1524 HG21 VAL A 100      10.909   9.263 -24.104  1.00 96.72           H  
ATOM   1525 HG22 VAL A 100      11.882   9.949 -25.414  1.00 96.72           H  
ATOM   1526 HG23 VAL A 100      10.334  10.694 -24.989  1.00 96.72           H  
ATOM   1527  N   LYS A 101       9.359   9.970 -21.894  1.00 96.82           N  
ATOM   1528  H   LYS A 101       8.899  10.258 -22.745  1.00 96.82           H  
ATOM   1529  CA  LYS A 101       8.800   8.818 -21.195  1.00 96.82           C  
ATOM   1530  HA  LYS A 101       9.208   8.771 -20.185  1.00 96.82           H  
ATOM   1531  C   LYS A 101       9.182   7.535 -21.918  1.00 96.82           C  
ATOM   1532  CB  LYS A 101       7.284   8.965 -21.076  1.00 96.82           C  
ATOM   1533  HB2 LYS A 101       6.857   9.162 -22.060  1.00 96.82           H  
ATOM   1534  HB3 LYS A 101       6.869   8.028 -20.706  1.00 96.82           H  
ATOM   1535  O   LYS A 101       9.103   7.464 -23.144  1.00 96.82           O  
ATOM   1536  CG  LYS A 101       6.904  10.089 -20.102  1.00 96.82           C  
ATOM   1537  HG2 LYS A 101       7.362  11.035 -20.393  1.00 96.82           H  
ATOM   1538  HG3 LYS A 101       7.244   9.815 -19.104  1.00 96.82           H  
ATOM   1539  CD  LYS A 101       5.383  10.238 -20.110  1.00 96.82           C  
ATOM   1540  HD2 LYS A 101       4.947   9.240 -20.134  1.00 96.82           H  
ATOM   1541  HD3 LYS A 101       5.064  10.758 -21.014  1.00 96.82           H  
ATOM   1542  CE  LYS A 101       4.874  10.977 -18.874  1.00 96.82           C  
ATOM   1543  HE2 LYS A 101       4.787  12.044 -19.083  1.00 96.82           H  
ATOM   1544  HE3 LYS A 101       5.592  10.835 -18.066  1.00 96.82           H  
ATOM   1545  NZ  LYS A 101       3.576  10.390 -18.467  1.00 96.82           N  
ATOM   1546  HZ1 LYS A 101       2.876  10.472 -19.190  1.00 96.82           H  
ATOM   1547  HZ2 LYS A 101       3.702   9.397 -18.337  1.00 96.82           H  
ATOM   1548  HZ3 LYS A 101       3.235  10.758 -17.591  1.00 96.82           H  
ATOM   1549  N   VAL A 102       9.606   6.531 -21.163  1.00 97.06           N  
ATOM   1550  H   VAL A 102       9.685   6.695 -20.169  1.00 97.06           H  
ATOM   1551  CA  VAL A 102       9.950   5.205 -21.677  1.00 97.06           C  
ATOM   1552  HA  VAL A 102       9.686   5.146 -22.733  1.00 97.06           H  
ATOM   1553  C   VAL A 102       9.144   4.173 -20.894  1.00 97.06           C  
ATOM   1554  CB  VAL A 102      11.463   4.930 -21.585  1.00 97.06           C  
ATOM   1555  HB  VAL A 102      11.787   4.955 -20.544  1.00 97.06           H  
ATOM   1556  O   VAL A 102       9.399   4.013 -19.700  1.00 97.06           O  
ATOM   1557  CG1 VAL A 102      11.799   3.549 -22.162  1.00 97.06           C  
ATOM   1558 HG11 VAL A 102      11.352   2.769 -21.548  1.00 97.06           H  
ATOM   1559 HG12 VAL A 102      11.415   3.476 -23.180  1.00 97.06           H  
ATOM   1560 HG13 VAL A 102      12.879   3.398 -22.168  1.00 97.06           H  
ATOM   1561  CG2 VAL A 102      12.267   5.984 -22.358  1.00 97.06           C  
ATOM   1562 HG21 VAL A 102      13.326   5.726 -22.347  1.00 97.06           H  
ATOM   1563 HG22 VAL A 102      11.916   6.038 -23.389  1.00 97.06           H  
ATOM   1564 HG23 VAL A 102      12.147   6.960 -21.887  1.00 97.06           H  
ATOM   1565  N   PRO A 103       8.196   3.462 -21.528  1.00 97.56           N  
ATOM   1566  CA  PRO A 103       7.477   2.381 -20.868  1.00 97.56           C  
ATOM   1567  HA  PRO A 103       6.886   2.801 -20.053  1.00 97.56           H  
ATOM   1568  C   PRO A 103       8.443   1.330 -20.319  1.00 97.56           C  
ATOM   1569  CB  PRO A 103       6.532   1.800 -21.924  1.00 97.56           C  
ATOM   1570  HB2 PRO A 103       7.018   0.984 -22.458  1.00 97.56           H  
ATOM   1571  HB3 PRO A 103       5.595   1.463 -21.481  1.00 97.56           H  
ATOM   1572  O   PRO A 103       9.443   1.000 -20.960  1.00 97.56           O  
ATOM   1573  CG  PRO A 103       6.315   2.972 -22.881  1.00 97.56           C  
ATOM   1574  HG2 PRO A 103       5.549   3.634 -22.480  1.00 97.56           H  
ATOM   1575  HG3 PRO A 103       6.046   2.635 -23.882  1.00 97.56           H  
ATOM   1576  CD  PRO A 103       7.665   3.684 -22.865  1.00 97.56           C  
ATOM   1577  HD2 PRO A 103       8.332   3.239 -23.603  1.00 97.56           H  
ATOM   1578  HD3 PRO A 103       7.523   4.745 -23.071  1.00 97.56           H  
ATOM   1579  N   ILE A 104       8.146   0.796 -19.144  1.00 96.58           N  
ATOM   1580  H   ILE A 104       7.315   1.116 -18.669  1.00 96.58           H  
ATOM   1581  CA  ILE A 104       8.909  -0.276 -18.504  1.00 96.58           C  
ATOM   1582  HA  ILE A 104       9.536  -0.751 -19.258  1.00 96.58           H  
ATOM   1583  C   ILE A 104       7.933  -1.338 -18.010  1.00 96.58           C  
ATOM   1584  CB  ILE A 104       9.853   0.269 -17.400  1.00 96.58           C  
ATOM   1585  HB  ILE A 104      10.607   0.875 -17.902  1.00 96.58           H  
ATOM   1586  O   ILE A 104       6.848  -1.020 -17.528  1.00 96.58           O  
ATOM   1587  CG1 ILE A 104      10.584  -0.885 -16.675  1.00 96.58           C  
ATOM   1588 HG12 ILE A 104       9.866  -1.449 -16.079  1.00 96.58           H  
ATOM   1589 HG13 ILE A 104      11.010  -1.557 -17.421  1.00 96.58           H  
ATOM   1590  CG2 ILE A 104       9.125   1.183 -16.396  1.00 96.58           C  
ATOM   1591 HG21 ILE A 104       8.322   0.640 -15.897  1.00 96.58           H  
ATOM   1592 HG22 ILE A 104       8.704   2.043 -16.918  1.00 96.58           H  
ATOM   1593 HG23 ILE A 104       9.815   1.576 -15.650  1.00 96.58           H  
ATOM   1594  CD1 ILE A 104      11.719  -0.434 -15.747  1.00 96.58           C  
ATOM   1595 HD11 ILE A 104      12.466   0.119 -16.317  1.00 96.58           H  
ATOM   1596 HD12 ILE A 104      11.338   0.191 -14.939  1.00 96.58           H  
ATOM   1597 HD13 ILE A 104      12.185  -1.311 -15.298  1.00 96.58           H  
ATOM   1598  N   SER A 105       8.294  -2.609 -18.148  1.00 96.52           N  
ATOM   1599  H   SER A 105       9.163  -2.826 -18.614  1.00 96.52           H  
ATOM   1600  CA  SER A 105       7.578  -3.709 -17.498  1.00 96.52           C  
ATOM   1601  HA  SER A 105       7.002  -3.305 -16.665  1.00 96.52           H  
ATOM   1602  C   SER A 105       8.559  -4.708 -16.916  1.00 96.52           C  
ATOM   1603  CB  SER A 105       6.598  -4.391 -18.451  1.00 96.52           C  
ATOM   1604  HB2 SER A 105       6.085  -5.202 -17.935  1.00 96.52           H  
ATOM   1605  HB3 SER A 105       7.136  -4.798 -19.307  1.00 96.52           H  
ATOM   1606  O   SER A 105       9.625  -4.933 -17.484  1.00 96.52           O  
ATOM   1607  OG  SER A 105       5.649  -3.435 -18.883  1.00 96.52           O  
ATOM   1608  HG  SER A 105       6.072  -2.576 -18.829  1.00 96.52           H  
ATOM   1609  N   VAL A 106       8.212  -5.275 -15.767  1.00 97.19           N  
ATOM   1610  H   VAL A 106       7.315  -5.034 -15.371  1.00 97.19           H  
ATOM   1611  CA  VAL A 106       9.052  -6.193 -14.994  1.00 97.19           C  
ATOM   1612  HA  VAL A 106       9.832  -6.608 -15.631  1.00 97.19           H  
ATOM   1613  C   VAL A 106       8.179  -7.331 -14.490  1.00 97.19           C  
ATOM   1614  CB  VAL A 106       9.718  -5.464 -13.811  1.00 97.19           C  
ATOM   1615  HB  VAL A 106       8.943  -5.076 -13.149  1.00 97.19           H  
ATOM   1616  O   VAL A 106       7.117  -7.079 -13.923  1.00 97.19           O  
ATOM   1617  CG1 VAL A 106      10.615  -6.409 -13.003  1.00 97.19           C  
ATOM   1618 HG11 VAL A 106      11.117  -5.860 -12.207  1.00 97.19           H  
ATOM   1619 HG12 VAL A 106      11.357  -6.875 -13.651  1.00 97.19           H  
ATOM   1620 HG13 VAL A 106      10.005  -7.183 -12.535  1.00 97.19           H  
ATOM   1621  CG2 VAL A 106      10.570  -4.278 -14.284  1.00 97.19           C  
ATOM   1622 HG21 VAL A 106       9.959  -3.562 -14.833  1.00 97.19           H  
ATOM   1623 HG22 VAL A 106      11.385  -4.625 -14.920  1.00 97.19           H  
ATOM   1624 HG23 VAL A 106      10.969  -3.752 -13.417  1.00 97.19           H  
ATOM   1625  N   SER A 107       8.628  -8.567 -14.676  1.00 96.47           N  
ATOM   1626  H   SER A 107       9.511  -8.695 -15.151  1.00 96.47           H  
ATOM   1627  CA  SER A 107       7.916  -9.776 -14.264  1.00 96.47           C  
ATOM   1628  HA  SER A 107       6.991  -9.496 -13.760  1.00 96.47           H  
ATOM   1629  C   SER A 107       8.760 -10.580 -13.286  1.00 96.47           C  
ATOM   1630  CB  SER A 107       7.538 -10.654 -15.460  1.00 96.47           C  
ATOM   1631  HB2 SER A 107       6.801 -11.394 -15.147  1.00 96.47           H  
ATOM   1632  HB3 SER A 107       8.429 -11.188 -15.792  1.00 96.47           H  
ATOM   1633  O   SER A 107       9.923 -10.886 -13.570  1.00 96.47           O  
ATOM   1634  OG  SER A 107       7.017  -9.889 -16.531  1.00 96.47           O  
ATOM   1635  HG  SER A 107       6.068  -9.822 -16.402  1.00 96.47           H  
ATOM   1636  N   ALA A 108       8.161 -10.927 -12.148  1.00 95.32           N  
ATOM   1637  H   ALA A 108       7.186 -10.690 -12.027  1.00 95.32           H  
ATOM   1638  CA  ALA A 108       8.747 -11.832 -11.171  1.00 95.32           C  
ATOM   1639  HA  ALA A 108       9.832 -11.734 -11.212  1.00 95.32           H  
ATOM   1640  C   ALA A 108       8.350 -13.280 -11.495  1.00 95.32           C  
ATOM   1641  CB  ALA A 108       8.290 -11.443  -9.762  1.00 95.32           C  
ATOM   1642  HB1 ALA A 108       8.724 -12.135  -9.040  1.00 95.32           H  
ATOM   1643  HB2 ALA A 108       7.203 -11.488  -9.692  1.00 95.32           H  
ATOM   1644  HB3 ALA A 108       8.633 -10.438  -9.518  1.00 95.32           H  
ATOM   1645  O   ALA A 108       7.200 -13.516 -11.877  1.00 95.32           O  
ATOM   1646  N   PRO A 109       9.248 -14.262 -11.312  1.00 95.05           N  
ATOM   1647  CA  PRO A 109       8.886 -15.667 -11.459  1.00 95.05           C  
ATOM   1648  HA  PRO A 109       8.396 -15.820 -12.420  1.00 95.05           H  
ATOM   1649  C   PRO A 109       7.918 -16.104 -10.348  1.00 95.05           C  
ATOM   1650  CB  PRO A 109      10.215 -16.426 -11.455  1.00 95.05           C  
ATOM   1651  HB2 PRO A 109      10.582 -16.507 -12.478  1.00 95.05           H  
ATOM   1652  HB3 PRO A 109      10.123 -17.418 -11.012  1.00 95.05           H  
ATOM   1653  O   PRO A 109       7.846 -15.484  -9.292  1.00 95.05           O  
ATOM   1654  CG  PRO A 109      11.162 -15.534 -10.655  1.00 95.05           C  
ATOM   1655  HG2 PRO A 109      12.191 -15.636 -10.999  1.00 95.05           H  
ATOM   1656  HG3 PRO A 109      11.093 -15.807  -9.602  1.00 95.05           H  
ATOM   1657  CD  PRO A 109      10.634 -14.118 -10.889  1.00 95.05           C  
ATOM   1658  HD2 PRO A 109      10.708 -13.534  -9.971  1.00 95.05           H  
ATOM   1659  HD3 PRO A 109      11.206 -13.644 -11.687  1.00 95.05           H  
ATOM   1660  N   GLU A 110       7.152 -17.169 -10.568  1.00 88.83           N  
ATOM   1661  H   GLU A 110       7.201 -17.639 -11.460  1.00 88.83           H  
ATOM   1662  CA  GLU A 110       6.120 -17.629  -9.620  1.00 88.83           C  
ATOM   1663  HA  GLU A 110       5.431 -16.814  -9.401  1.00 88.83           H  
ATOM   1664  C   GLU A 110       6.681 -18.086  -8.266  1.00 88.83           C  
ATOM   1665  CB  GLU A 110       5.310 -18.727 -10.307  1.00 88.83           C  
ATOM   1666  HB2 GLU A 110       5.948 -19.596 -10.471  1.00 88.83           H  
ATOM   1667  HB3 GLU A 110       4.985 -18.343 -11.274  1.00 88.83           H  
ATOM   1668  O   GLU A 110       6.092 -17.803  -7.230  1.00 88.83           O  
ATOM   1669  CG  GLU A 110       4.071 -19.136  -9.500  1.00 88.83           C  
ATOM   1670  HG2 GLU A 110       3.518 -18.235  -9.236  1.00 88.83           H  
ATOM   1671  HG3 GLU A 110       4.389 -19.626  -8.580  1.00 88.83           H  
ATOM   1672  CD  GLU A 110       3.152 -20.079 -10.286  1.00 88.83           C  
ATOM   1673  OE1 GLU A 110       2.020 -20.291  -9.801  1.00 88.83           O  
ATOM   1674  OE2 GLU A 110       3.567 -20.534 -11.378  1.00 88.83           O  
ATOM   1675  N   GLY A 111       7.853 -18.723  -8.259  1.00 87.81           N  
ATOM   1676  H   GLY A 111       8.268 -18.947  -9.153  1.00 87.81           H  
ATOM   1677  CA  GLY A 111       8.513 -19.215  -7.045  1.00 87.81           C  
ATOM   1678  HA2 GLY A 111       9.079 -20.114  -7.287  1.00 87.81           H  
ATOM   1679  HA3 GLY A 111       7.754 -19.488  -6.312  1.00 87.81           H  
ATOM   1680  C   GLY A 111       9.465 -18.220  -6.376  1.00 87.81           C  
ATOM   1681  O   GLY A 111      10.329 -18.645  -5.609  1.00 87.81           O  
ATOM   1682  N   VAL A 112       9.400 -16.920  -6.696  1.00 92.55           N  
ATOM   1683  H   VAL A 112       8.642 -16.597  -7.281  1.00 92.55           H  
ATOM   1684  CA  VAL A 112      10.311 -15.948  -6.073  1.00 92.55           C  
ATOM   1685  HA  VAL A 112      11.313 -16.369  -6.165  1.00 92.55           H  
ATOM   1686  C   VAL A 112      10.028 -15.811  -4.573  1.00 92.55           C  
ATOM   1687  CB  VAL A 112      10.343 -14.592  -6.802  1.00 92.55           C  
ATOM   1688  HB  VAL A 112      10.537 -14.781  -7.857  1.00 92.55           H  
ATOM   1689  O   VAL A 112       8.878 -15.718  -4.143  1.00 92.55           O  
ATOM   1690  CG1 VAL A 112       9.052 -13.772  -6.728  1.00 92.55           C  
ATOM   1691 HG11 VAL A 112       9.263 -12.707  -6.827  1.00 92.55           H  
ATOM   1692 HG12 VAL A 112       8.388 -14.058  -7.543  1.00 92.55           H  
ATOM   1693 HG13 VAL A 112       8.515 -13.957  -5.798  1.00 92.55           H  
ATOM   1694  CG2 VAL A 112      11.521 -13.751  -6.305  1.00 92.55           C  
ATOM   1695 HG21 VAL A 112      12.441 -14.335  -6.339  1.00 92.55           H  
ATOM   1696 HG22 VAL A 112      11.341 -13.414  -5.285  1.00 92.55           H  
ATOM   1697 HG23 VAL A 112      11.637 -12.880  -6.950  1.00 92.55           H  
ATOM   1698  N   ALA A 113      11.087 -15.782  -3.765  1.00 90.16           N  
ATOM   1699  H   ALA A 113      12.014 -15.846  -4.160  1.00 90.16           H  
ATOM   1700  CA  ALA A 113      10.960 -15.606  -2.326  1.00 90.16           C  
ATOM   1701  HA  ALA A 113      10.246 -16.347  -1.967  1.00 90.16           H  
ATOM   1702  C   ALA A 113      10.460 -14.186  -1.983  1.00 90.16           C  
ATOM   1703  CB  ALA A 113      12.309 -15.905  -1.665  1.00 90.16           C  
ATOM   1704  HB1 ALA A 113      12.628 -16.918  -1.912  1.00 90.16           H  
ATOM   1705  HB2 ALA A 113      12.212 -15.818  -0.583  1.00 90.16           H  
ATOM   1706  HB3 ALA A 113      13.058 -15.192  -2.010  1.00 90.16           H  
ATOM   1707  O   ALA A 113      10.919 -13.217  -2.593  1.00 90.16           O  
ATOM   1708  N   PRO A 114       9.566 -14.022  -0.990  1.00 86.97           N  
ATOM   1709  CA  PRO A 114       9.220 -12.705  -0.463  1.00 86.97           C  
ATOM   1710  HA  PRO A 114       8.861 -12.087  -1.286  1.00 86.97           H  
ATOM   1711  C   PRO A 114      10.440 -12.038   0.187  1.00 86.97           C  
ATOM   1712  CB  PRO A 114       8.071 -12.934   0.527  1.00 86.97           C  
ATOM   1713  HB2 PRO A 114       7.332 -12.135   0.470  1.00 86.97           H  
ATOM   1714  HB3 PRO A 114       8.447 -13.027   1.546  1.00 86.97           H  
ATOM   1715  O   PRO A 114      10.919 -12.483   1.228  1.00 86.97           O  
ATOM   1716  CG  PRO A 114       7.485 -14.276   0.093  1.00 86.97           C  
ATOM   1717  HG2 PRO A 114       6.790 -14.122  -0.733  1.00 86.97           H  
ATOM   1718  HG3 PRO A 114       6.995 -14.793   0.918  1.00 86.97           H  
ATOM   1719  CD  PRO A 114       8.708 -15.040  -0.406  1.00 86.97           C  
ATOM   1720  HD2 PRO A 114       9.222 -15.515   0.430  1.00 86.97           H  
ATOM   1721  HD3 PRO A 114       8.397 -15.782  -1.141  1.00 86.97           H  
ATOM   1722  N   ALA A 115      10.963 -10.991  -0.447  1.00 90.48           N  
ATOM   1723  H   ALA A 115      10.522 -10.686  -1.303  1.00 90.48           H  
ATOM   1724  CA  ALA A 115      12.156 -10.265  -0.018  1.00 90.48           C  
ATOM   1725  HA  ALA A 115      12.083 -10.060   1.050  1.00 90.48           H  
ATOM   1726  C   ALA A 115      12.279  -8.932  -0.781  1.00 90.48           C  
ATOM   1727  CB  ALA A 115      13.389 -11.150  -0.281  1.00 90.48           C  
ATOM   1728  HB1 ALA A 115      13.409 -11.460  -1.326  1.00 90.48           H  
ATOM   1729  HB2 ALA A 115      14.311 -10.609  -0.065  1.00 90.48           H  
ATOM   1730  HB3 ALA A 115      13.353 -12.040   0.347  1.00 90.48           H  
ATOM   1731  O   ALA A 115      11.638  -8.752  -1.824  1.00 90.48           O  
ATOM   1732  N   PRO A 116      13.105  -7.985  -0.307  1.00 93.51           N  
ATOM   1733  CA  PRO A 116      13.545  -6.866  -1.128  1.00 93.51           C  
ATOM   1734  HA  PRO A 116      12.686  -6.373  -1.584  1.00 93.51           H  
ATOM   1735  C   PRO A 116      14.501  -7.338  -2.237  1.00 93.51           C  
ATOM   1736  CB  PRO A 116      14.212  -5.891  -0.157  1.00 93.51           C  
ATOM   1737  HB2 PRO A 116      13.455  -5.232   0.269  1.00 93.51           H  
ATOM   1738  HB3 PRO A 116      15.000  -5.308  -0.632  1.00 93.51           H  
ATOM   1739  O   PRO A 116      15.417  -8.125  -2.012  1.00 93.51           O  
ATOM   1740  CG  PRO A 116      14.760  -6.809   0.937  1.00 93.51           C  
ATOM   1741  HG2 PRO A 116      15.721  -7.218   0.626  1.00 93.51           H  
ATOM   1742  HG3 PRO A 116      14.858  -6.289   1.890  1.00 93.51           H  
ATOM   1743  CD  PRO A 116      13.726  -7.932   1.010  1.00 93.51           C  
ATOM   1744  HD2 PRO A 116      12.969  -7.685   1.754  1.00 93.51           H  
ATOM   1745  HD3 PRO A 116      14.217  -8.869   1.275  1.00 93.51           H  
ATOM   1746  N   TYR A 117      14.313  -6.793  -3.432  1.00 95.22           N  
ATOM   1747  H   TYR A 117      13.530  -6.163  -3.530  1.00 95.22           H  
ATOM   1748  CA  TYR A 117      15.142  -6.957  -4.621  1.00 95.22           C  
ATOM   1749  HA  TYR A 117      16.070  -7.462  -4.350  1.00 95.22           H  
ATOM   1750  C   TYR A 117      15.496  -5.583  -5.194  1.00 95.22           C  
ATOM   1751  CB  TYR A 117      14.412  -7.811  -5.671  1.00 95.22           C  
ATOM   1752  HB2 TYR A 117      14.967  -7.778  -6.609  1.00 95.22           H  
ATOM   1753  HB3 TYR A 117      13.430  -7.379  -5.864  1.00 95.22           H  
ATOM   1754  O   TYR A 117      14.937  -4.553  -4.820  1.00 95.22           O  
ATOM   1755  CG  TYR A 117      14.249  -9.262  -5.274  1.00 95.22           C  
ATOM   1756  CD1 TYR A 117      15.208 -10.221  -5.656  1.00 95.22           C  
ATOM   1757  HD1 TYR A 117      16.063  -9.926  -6.246  1.00 95.22           H  
ATOM   1758  CD2 TYR A 117      13.153  -9.644  -4.486  1.00 95.22           C  
ATOM   1759  HD2 TYR A 117      12.432  -8.903  -4.176  1.00 95.22           H  
ATOM   1760  CE1 TYR A 117      15.071 -11.560  -5.241  1.00 95.22           C  
ATOM   1761  HE1 TYR A 117      15.816 -12.292  -5.516  1.00 95.22           H  
ATOM   1762  CE2 TYR A 117      13.012 -10.980  -4.069  1.00 95.22           C  
ATOM   1763  HE2 TYR A 117      12.183 -11.275  -3.443  1.00 95.22           H  
ATOM   1764  OH  TYR A 117      13.859 -13.224  -4.013  1.00 95.22           O  
ATOM   1765  HH  TYR A 117      14.625 -13.755  -4.244  1.00 95.22           H  
ATOM   1766  CZ  TYR A 117      13.974 -11.939  -4.437  1.00 95.22           C  
ATOM   1767  N   THR A 118      16.454  -5.551  -6.117  1.00 94.39           N  
ATOM   1768  H   THR A 118      16.888  -6.416  -6.403  1.00 94.39           H  
ATOM   1769  CA  THR A 118      16.846  -4.323  -6.816  1.00 94.39           C  
ATOM   1770  HA  THR A 118      16.079  -3.560  -6.687  1.00 94.39           H  
ATOM   1771  C   THR A 118      16.987  -4.591  -8.305  1.00 94.39           C  
ATOM   1772  CB  THR A 118      18.157  -3.770  -6.244  1.00 94.39           C  
ATOM   1773  HB  THR A 118      18.952  -4.504  -6.375  1.00 94.39           H  
ATOM   1774  O   THR A 118      17.631  -5.560  -8.706  1.00 94.39           O  
ATOM   1775  CG2 THR A 118      18.577  -2.452  -6.891  1.00 94.39           C  
ATOM   1776 HG21 THR A 118      19.435  -2.051  -6.351  1.00 94.39           H  
ATOM   1777 HG22 THR A 118      18.870  -2.614  -7.928  1.00 94.39           H  
ATOM   1778 HG23 THR A 118      17.752  -1.741  -6.847  1.00 94.39           H  
ATOM   1779  OG1 THR A 118      18.003  -3.495  -4.874  1.00 94.39           O  
ATOM   1780  HG1 THR A 118      17.480  -4.200  -4.485  1.00 94.39           H  
ATOM   1781  N   LEU A 119      16.421  -3.709  -9.125  1.00 94.59           N  
ATOM   1782  H   LEU A 119      15.870  -2.965  -8.720  1.00 94.59           H  
ATOM   1783  CA  LEU A 119      16.697  -3.646 -10.557  1.00 94.59           C  
ATOM   1784  HA  LEU A 119      17.073  -4.614 -10.887  1.00 94.59           H  
ATOM   1785  C   LEU A 119      17.783  -2.595 -10.805  1.00 94.59           C  
ATOM   1786  CB  LEU A 119      15.427  -3.340 -11.372  1.00 94.59           C  
ATOM   1787  HB2 LEU A 119      15.599  -3.664 -12.398  1.00 94.59           H  
ATOM   1788  HB3 LEU A 119      15.293  -2.259 -11.401  1.00 94.59           H  
ATOM   1789  O   LEU A 119      17.781  -1.528 -10.191  1.00 94.59           O  
ATOM   1790  CG  LEU A 119      14.121  -3.975 -10.859  1.00 94.59           C  
ATOM   1791  HG  LEU A 119      13.933  -3.670  -9.830  1.00 94.59           H  
ATOM   1792  CD1 LEU A 119      12.966  -3.463 -11.706  1.00 94.59           C  
ATOM   1793 HD11 LEU A 119      12.031  -3.858 -11.308  1.00 94.59           H  
ATOM   1794 HD12 LEU A 119      12.924  -2.375 -11.660  1.00 94.59           H  
ATOM   1795 HD13 LEU A 119      13.100  -3.788 -12.738  1.00 94.59           H  
ATOM   1796  CD2 LEU A 119      14.149  -5.501 -10.931  1.00 94.59           C  
ATOM   1797 HD21 LEU A 119      14.941  -5.878 -10.284  1.00 94.59           H  
ATOM   1798 HD22 LEU A 119      13.201  -5.899 -10.569  1.00 94.59           H  
ATOM   1799 HD23 LEU A 119      14.308  -5.838 -11.955  1.00 94.59           H  
ATOM   1800  N   GLY A 120      18.705  -2.873 -11.718  1.00 94.87           N  
ATOM   1801  H   GLY A 120      18.625  -3.751 -12.211  1.00 94.87           H  
ATOM   1802  CA  GLY A 120      19.742  -1.930 -12.123  1.00 94.87           C  
ATOM   1803  HA2 GLY A 120      19.907  -1.178 -11.351  1.00 94.87           H  
ATOM   1804  HA3 GLY A 120      20.677  -2.471 -12.275  1.00 94.87           H  
ATOM   1805  C   GLY A 120      19.371  -1.240 -13.428  1.00 94.87           C  
ATOM   1806  O   GLY A 120      19.503  -1.842 -14.490  1.00 94.87           O  
ATOM   1807  N   LEU A 121      18.949   0.023 -13.382  1.00 94.29           N  
ATOM   1808  H   LEU A 121      18.857   0.475 -12.484  1.00 94.29           H  
ATOM   1809  CA  LEU A 121      18.766   0.830 -14.587  1.00 94.29           C  
ATOM   1810  HA  LEU A 121      18.452   0.180 -15.404  1.00 94.29           H  
ATOM   1811  C   LEU A 121      20.097   1.465 -14.982  1.00 94.29           C  
ATOM   1812  CB  LEU A 121      17.661   1.872 -14.365  1.00 94.29           C  
ATOM   1813  HB2 LEU A 121      17.924   2.483 -13.501  1.00 94.29           H  
ATOM   1814  HB3 LEU A 121      16.727   1.357 -14.143  1.00 94.29           H  
ATOM   1815  O   LEU A 121      20.516   2.465 -14.405  1.00 94.29           O  
ATOM   1816  CG  LEU A 121      17.457   2.794 -15.583  1.00 94.29           C  
ATOM   1817  HG  LEU A 121      18.393   3.289 -15.843  1.00 94.29           H  
ATOM   1818  CD1 LEU A 121      16.953   2.040 -16.818  1.00 94.29           C  
ATOM   1819 HD11 LEU A 121      17.709   1.336 -17.164  1.00 94.29           H  
ATOM   1820 HD12 LEU A 121      16.746   2.744 -17.624  1.00 94.29           H  
ATOM   1821 HD13 LEU A 121      16.039   1.498 -16.573  1.00 94.29           H  
ATOM   1822  CD2 LEU A 121      16.451   3.882 -15.236  1.00 94.29           C  
ATOM   1823 HD21 LEU A 121      16.323   4.532 -16.102  1.00 94.29           H  
ATOM   1824 HD22 LEU A 121      16.822   4.475 -14.400  1.00 94.29           H  
ATOM   1825 HD23 LEU A 121      15.493   3.437 -14.966  1.00 94.29           H  
ATOM   1826  N   TYR A 122      20.752   0.898 -15.988  1.00 93.91           N  
ATOM   1827  H   TYR A 122      20.330   0.103 -16.446  1.00 93.91           H  
ATOM   1828  CA  TYR A 122      21.966   1.463 -16.556  1.00 93.91           C  
ATOM   1829  HA  TYR A 122      22.483   2.024 -15.777  1.00 93.91           H  
ATOM   1830  C   TYR A 122      21.640   2.433 -17.694  1.00 93.91           C  
ATOM   1831  CB  TYR A 122      22.916   0.351 -16.991  1.00 93.91           C  
ATOM   1832  HB2 TYR A 122      22.403  -0.294 -17.705  1.00 93.91           H  
ATOM   1833  HB3 TYR A 122      23.162  -0.258 -16.121  1.00 93.91           H  
ATOM   1834  O   TYR A 122      20.897   2.118 -18.627  1.00 93.91           O  
ATOM   1835  CG  TYR A 122      24.207   0.867 -17.597  1.00 93.91           C  
ATOM   1836  CD1 TYR A 122      24.441   0.778 -18.982  1.00 93.91           C  
ATOM   1837  HD1 TYR A 122      23.692   0.343 -19.626  1.00 93.91           H  
ATOM   1838  CD2 TYR A 122      25.175   1.454 -16.764  1.00 93.91           C  
ATOM   1839  HD2 TYR A 122      24.981   1.548 -15.706  1.00 93.91           H  
ATOM   1840  CE1 TYR A 122      25.657   1.239 -19.522  1.00 93.91           C  
ATOM   1841  HE1 TYR A 122      25.857   1.142 -20.579  1.00 93.91           H  
ATOM   1842  CE2 TYR A 122      26.393   1.916 -17.294  1.00 93.91           C  
ATOM   1843  HE2 TYR A 122      27.131   2.347 -16.634  1.00 93.91           H  
ATOM   1844  OH  TYR A 122      27.813   2.235 -19.205  1.00 93.91           O  
ATOM   1845  HH  TYR A 122      28.431   2.449 -18.503  1.00 93.91           H  
ATOM   1846  CZ  TYR A 122      26.636   1.803 -18.678  1.00 93.91           C  
ATOM   1847  N   GLN A 123      22.244   3.614 -17.632  1.00 93.59           N  
ATOM   1848  H   GLN A 123      22.827   3.798 -16.828  1.00 93.59           H  
ATOM   1849  CA  GLN A 123      22.121   4.676 -18.619  1.00 93.59           C  
ATOM   1850  HA  GLN A 123      21.518   4.322 -19.456  1.00 93.59           H  
ATOM   1851  C   GLN A 123      23.505   5.053 -19.123  1.00 93.59           C  
ATOM   1852  CB  GLN A 123      21.425   5.903 -18.019  1.00 93.59           C  
ATOM   1853  HB2 GLN A 123      22.075   6.369 -17.278  1.00 93.59           H  
ATOM   1854  HB3 GLN A 123      21.247   6.622 -18.819  1.00 93.59           H  
ATOM   1855  O   GLN A 123      24.391   5.368 -18.333  1.00 93.59           O  
ATOM   1856  CG  GLN A 123      20.094   5.554 -17.345  1.00 93.59           C  
ATOM   1857  HG2 GLN A 123      19.484   4.945 -18.012  1.00 93.59           H  
ATOM   1858  HG3 GLN A 123      20.282   4.977 -16.440  1.00 93.59           H  
ATOM   1859  CD  GLN A 123      19.334   6.807 -16.955  1.00 93.59           C  
ATOM   1860  NE2 GLN A 123      18.615   7.424 -17.869  1.00 93.59           N  
ATOM   1861 HE21 GLN A 123      18.484   7.010 -18.780  1.00 93.59           H  
ATOM   1862 HE22 GLN A 123      18.006   8.150 -17.519  1.00 93.59           H  
ATOM   1863  OE1 GLN A 123      19.373   7.257 -15.825  1.00 93.59           O  
ATOM   1864  N   ARG A 124      23.698   5.068 -20.444  1.00 94.00           N  
ATOM   1865  H   ARG A 124      22.925   4.780 -21.027  1.00 94.00           H  
ATOM   1866  CA  ARG A 124      24.949   5.514 -21.064  1.00 94.00           C  
ATOM   1867  HA  ARG A 124      25.608   5.873 -20.273  1.00 94.00           H  
ATOM   1868  C   ARG A 124      24.707   6.681 -22.004  1.00 94.00           C  
ATOM   1869  CB  ARG A 124      25.662   4.334 -21.731  1.00 94.00           C  
ATOM   1870  HB2 ARG A 124      25.099   4.004 -22.604  1.00 94.00           H  
ATOM   1871  HB3 ARG A 124      25.714   3.514 -21.014  1.00 94.00           H  
ATOM   1872  O   ARG A 124      24.184   6.491 -23.101  1.00 94.00           O  
ATOM   1873  CG  ARG A 124      27.092   4.722 -22.136  1.00 94.00           C  
ATOM   1874  HG2 ARG A 124      27.618   5.088 -21.254  1.00 94.00           H  
ATOM   1875  HG3 ARG A 124      27.069   5.518 -22.881  1.00 94.00           H  
ATOM   1876  CD  ARG A 124      27.874   3.525 -22.682  1.00 94.00           C  
ATOM   1877  HD2 ARG A 124      28.922   3.808 -22.780  1.00 94.00           H  
ATOM   1878  HD3 ARG A 124      27.830   2.718 -21.951  1.00 94.00           H  
ATOM   1879  NE  ARG A 124      27.357   3.043 -23.980  1.00 94.00           N  
ATOM   1880  HE  ARG A 124      26.734   2.250 -23.933  1.00 94.00           H  
ATOM   1881  NH1 ARG A 124      28.521   4.490 -25.345  1.00 94.00           N  
ATOM   1882 HH11 ARG A 124      28.833   4.772 -26.264  1.00 94.00           H  
ATOM   1883 HH12 ARG A 124      28.735   5.086 -24.559  1.00 94.00           H  
ATOM   1884  NH2 ARG A 124      27.343   2.835 -26.249  1.00 94.00           N  
ATOM   1885 HH21 ARG A 124      26.864   1.950 -26.161  1.00 94.00           H  
ATOM   1886 HH22 ARG A 124      27.695   3.138 -27.146  1.00 94.00           H  
ATOM   1887  CZ  ARG A 124      27.739   3.461 -25.175  1.00 94.00           C  
ATOM   1888  N   THR A 125      25.139   7.866 -21.591  1.00 91.00           N  
ATOM   1889  H   THR A 125      25.617   7.890 -20.701  1.00 91.00           H  
ATOM   1890  CA  THR A 125      25.023   9.124 -22.336  1.00 91.00           C  
ATOM   1891  HA  THR A 125      24.350   8.989 -23.182  1.00 91.00           H  
ATOM   1892  C   THR A 125      26.402   9.514 -22.866  1.00 91.00           C  
ATOM   1893  CB  THR A 125      24.422  10.223 -21.449  1.00 91.00           C  
ATOM   1894  HB  THR A 125      25.100  10.443 -20.624  1.00 91.00           H  
ATOM   1895  O   THR A 125      27.264  10.015 -22.138  1.00 91.00           O  
ATOM   1896  CG2 THR A 125      24.147  11.500 -22.239  1.00 91.00           C  
ATOM   1897 HG21 THR A 125      23.539  11.283 -23.118  1.00 91.00           H  
ATOM   1898 HG22 THR A 125      25.093  11.944 -22.549  1.00 91.00           H  
ATOM   1899 HG23 THR A 125      23.618  12.215 -21.609  1.00 91.00           H  
ATOM   1900  OG1 THR A 125      23.192   9.789 -20.918  1.00 91.00           O  
ATOM   1901  HG1 THR A 125      22.991  10.333 -20.153  1.00 91.00           H  
ATOM   1902  N   GLY A 126      26.652   9.241 -24.149  1.00 87.14           N  
ATOM   1903  H   GLY A 126      25.912   8.835 -24.703  1.00 87.14           H  
ATOM   1904  CA  GLY A 126      27.983   9.394 -24.742  1.00 87.14           C  
ATOM   1905  HA2 GLY A 126      28.301  10.432 -24.645  1.00 87.14           H  
ATOM   1906  HA3 GLY A 126      27.934   9.150 -25.803  1.00 87.14           H  
ATOM   1907  C   GLY A 126      29.023   8.472 -24.084  1.00 87.14           C  
ATOM   1908  O   GLY A 126      28.905   7.245 -24.149  1.00 87.14           O  
ATOM   1909  N   ARG A 127      30.056   9.065 -23.468  1.00 85.42           N  
ATOM   1910  H   ARG A 127      30.046  10.074 -23.419  1.00 85.42           H  
ATOM   1911  CA  ARG A 127      31.122   8.340 -22.742  1.00 85.42           C  
ATOM   1912  HA  ARG A 127      31.223   7.338 -23.157  1.00 85.42           H  
ATOM   1913  C   ARG A 127      30.816   8.109 -21.259  1.00 85.42           C  
ATOM   1914  CB  ARG A 127      32.479   9.055 -22.893  1.00 85.42           C  
ATOM   1915  HB2 ARG A 127      32.397  10.075 -22.519  1.00 85.42           H  
ATOM   1916  HB3 ARG A 127      33.215   8.531 -22.283  1.00 85.42           H  
ATOM   1917  O   ARG A 127      31.585   7.431 -20.594  1.00 85.42           O  
ATOM   1918  CG  ARG A 127      32.996   9.076 -24.339  1.00 85.42           C  
ATOM   1919  HG2 ARG A 127      32.990   8.062 -24.740  1.00 85.42           H  
ATOM   1920  HG3 ARG A 127      32.348   9.705 -24.948  1.00 85.42           H  
ATOM   1921  CD  ARG A 127      34.430   9.623 -24.382  1.00 85.42           C  
ATOM   1922  HD2 ARG A 127      35.078   8.946 -23.826  1.00 85.42           H  
ATOM   1923  HD3 ARG A 127      34.448  10.600 -23.900  1.00 85.42           H  
ATOM   1924  NE  ARG A 127      34.926   9.751 -25.767  1.00 85.42           N  
ATOM   1925  HE  ARG A 127      34.339   9.389 -26.505  1.00 85.42           H  
ATOM   1926  NH1 ARG A 127      36.971  10.688 -25.279  1.00 85.42           N  
ATOM   1927 HH11 ARG A 127      37.875  11.010 -25.595  1.00 85.42           H  
ATOM   1928 HH12 ARG A 127      36.819  10.530 -24.293  1.00 85.42           H  
ATOM   1929  NH2 ARG A 127      36.403  10.336 -27.403  1.00 85.42           N  
ATOM   1930 HH21 ARG A 127      35.784   9.983 -28.119  1.00 85.42           H  
ATOM   1931 HH22 ARG A 127      37.307  10.690 -27.682  1.00 85.42           H  
ATOM   1932  CZ  ARG A 127      36.092  10.256 -26.140  1.00 85.42           C  
ATOM   1933  N   MET A 128      29.733   8.682 -20.740  1.00 85.97           N  
ATOM   1934  H   MET A 128      29.073   9.145 -21.348  1.00 85.97           H  
ATOM   1935  CA  MET A 128      29.378   8.572 -19.326  1.00 85.97           C  
ATOM   1936  HA  MET A 128      30.258   8.297 -18.743  1.00 85.97           H  
ATOM   1937  C   MET A 128      28.333   7.484 -19.135  1.00 85.97           C  
ATOM   1938  CB  MET A 128      28.876   9.915 -18.798  1.00 85.97           C  
ATOM   1939  HB2 MET A 128      28.593   9.808 -17.750  1.00 85.97           H  
ATOM   1940  HB3 MET A 128      27.998  10.216 -19.369  1.00 85.97           H  
ATOM   1941  O   MET A 128      27.388   7.400 -19.920  1.00 85.97           O  
ATOM   1942  CG  MET A 128      29.971  10.979 -18.911  1.00 85.97           C  
ATOM   1943  HG2 MET A 128      30.852  10.627 -18.374  1.00 85.97           H  
ATOM   1944  HG3 MET A 128      30.240  11.111 -19.959  1.00 85.97           H  
ATOM   1945  SD  MET A 128      29.526  12.594 -18.245  1.00 85.97           S  
ATOM   1946  CE  MET A 128      28.083  13.022 -19.261  1.00 85.97           C  
ATOM   1947  HE1 MET A 128      27.285  12.301 -19.087  1.00 85.97           H  
ATOM   1948  HE2 MET A 128      28.352  13.025 -20.317  1.00 85.97           H  
ATOM   1949  HE3 MET A 128      27.709  14.003 -18.968  1.00 85.97           H  
ATOM   1950  N   GLY A 129      28.511   6.669 -18.101  1.00 89.86           N  
ATOM   1951  H   GLY A 129      29.284   6.837 -17.472  1.00 89.86           H  
ATOM   1952  CA  GLY A 129      27.567   5.643 -17.685  1.00 89.86           C  
ATOM   1953  HA2 GLY A 129      26.685   5.661 -18.326  1.00 89.86           H  
ATOM   1954  HA3 GLY A 129      28.029   4.659 -17.768  1.00 89.86           H  
ATOM   1955  C   GLY A 129      27.157   5.856 -16.235  1.00 89.86           C  
ATOM   1956  O   GLY A 129      28.003   6.187 -15.408  1.00 89.86           O  
ATOM   1957  N   THR A 130      25.882   5.656 -15.930  1.00 90.56           N  
ATOM   1958  H   THR A 130      25.230   5.444 -16.671  1.00 90.56           H  
ATOM   1959  CA  THR A 130      25.340   5.692 -14.570  1.00 90.56           C  
ATOM   1960  HA  THR A 130      26.151   5.581 -13.850  1.00 90.56           H  
ATOM   1961  C   THR A 130      24.383   4.535 -14.370  1.00 90.56           C  
ATOM   1962  CB  THR A 130      24.607   7.005 -14.264  1.00 90.56           C  
ATOM   1963  HB  THR A 130      24.129   6.930 -13.288  1.00 90.56           H  
ATOM   1964  O   THR A 130      23.649   4.180 -15.289  1.00 90.56           O  
ATOM   1965  CG2 THR A 130      25.582   8.173 -14.231  1.00 90.56           C  
ATOM   1966 HG21 THR A 130      26.015   8.336 -15.218  1.00 90.56           H  
ATOM   1967 HG22 THR A 130      26.376   7.976 -13.511  1.00 90.56           H  
ATOM   1968 HG23 THR A 130      25.031   9.060 -13.918  1.00 90.56           H  
ATOM   1969  OG1 THR A 130      23.630   7.311 -15.235  1.00 90.56           O  
ATOM   1970  HG1 THR A 130      22.861   6.760 -15.071  1.00 90.56           H  
ATOM   1971  N   THR A 131      24.362   3.977 -13.165  1.00 91.00           N  
ATOM   1972  H   THR A 131      24.978   4.319 -12.442  1.00 91.00           H  
ATOM   1973  CA  THR A 131      23.379   2.967 -12.772  1.00 91.00           C  
ATOM   1974  HA  THR A 131      22.741   2.724 -13.622  1.00 91.00           H  
ATOM   1975  C   THR A 131      22.512   3.534 -11.663  1.00 91.00           C  
ATOM   1976  CB  THR A 131      24.039   1.659 -12.320  1.00 91.00           C  
ATOM   1977  HB  THR A 131      24.606   1.831 -11.405  1.00 91.00           H  
ATOM   1978  O   THR A 131      23.032   3.984 -10.645  1.00 91.00           O  
ATOM   1979  CG2 THR A 131      23.014   0.550 -12.083  1.00 91.00           C  
ATOM   1980 HG21 THR A 131      22.350   0.821 -11.262  1.00 91.00           H  
ATOM   1981 HG22 THR A 131      22.423   0.389 -12.984  1.00 91.00           H  
ATOM   1982 HG23 THR A 131      23.524  -0.375 -11.816  1.00 91.00           H  
ATOM   1983  OG1 THR A 131      24.913   1.182 -13.316  1.00 91.00           O  
ATOM   1984  HG1 THR A 131      25.322   0.386 -12.969  1.00 91.00           H  
ATOM   1985  N   THR A 132      21.199   3.492 -11.850  1.00 90.72           N  
ATOM   1986  H   THR A 132      20.849   3.151 -12.734  1.00 90.72           H  
ATOM   1987  CA  THR A 132      20.211   3.814 -10.821  1.00 90.72           C  
ATOM   1988  HA  THR A 132      20.699   4.328  -9.993  1.00 90.72           H  
ATOM   1989  C   THR A 132      19.613   2.515 -10.297  1.00 90.72           C  
ATOM   1990  CB  THR A 132      19.127   4.747 -11.376  1.00 90.72           C  
ATOM   1991  HB  THR A 132      18.606   4.253 -12.196  1.00 90.72           H  
ATOM   1992  O   THR A 132      19.135   1.691 -11.076  1.00 90.72           O  
ATOM   1993  CG2 THR A 132      18.115   5.174 -10.316  1.00 90.72           C  
ATOM   1994 HG21 THR A 132      17.537   4.311  -9.984  1.00 90.72           H  
ATOM   1995 HG22 THR A 132      17.422   5.899 -10.743  1.00 90.72           H  
ATOM   1996 HG23 THR A 132      18.620   5.615  -9.457  1.00 90.72           H  
ATOM   1997  OG1 THR A 132      19.724   5.928 -11.863  1.00 90.72           O  
ATOM   1998  HG1 THR A 132      19.881   6.505 -11.112  1.00 90.72           H  
ATOM   1999  N   ALA A 133      19.649   2.328  -8.980  1.00 92.10           N  
ATOM   2000  H   ALA A 133      20.048   3.042  -8.388  1.00 92.10           H  
ATOM   2001  CA  ALA A 133      18.962   1.228  -8.319  1.00 92.10           C  
ATOM   2002  HA  ALA A 133      19.111   0.309  -8.886  1.00 92.10           H  
ATOM   2003  C   ALA A 133      17.459   1.525  -8.250  1.00 92.10           C  
ATOM   2004  CB  ALA A 133      19.575   1.040  -6.927  1.00 92.10           C  
ATOM   2005  HB1 ALA A 133      19.532   1.976  -6.370  1.00 92.10           H  
ATOM   2006  HB2 ALA A 133      19.011   0.291  -6.371  1.00 92.10           H  
ATOM   2007  HB3 ALA A 133      20.612   0.717  -7.014  1.00 92.10           H  
ATOM   2008  O   ALA A 133      17.056   2.586  -7.774  1.00 92.10           O  
ATOM   2009  N   LEU A 134      16.639   0.588  -8.718  1.00 91.86           N  
ATOM   2010  H   LEU A 134      17.046  -0.235  -9.138  1.00 91.86           H  
ATOM   2011  CA  LEU A 134      15.190   0.612  -8.560  1.00 91.86           C  
ATOM   2012  HA  LEU A 134      14.871   1.578  -8.168  1.00 91.86           H  
ATOM   2013  C   LEU A 134      14.820  -0.488  -7.554  1.00 91.86           C  
ATOM   2014  CB  LEU A 134      14.496   0.428  -9.921  1.00 91.86           C  
ATOM   2015  HB2 LEU A 134      13.420   0.509  -9.767  1.00 91.86           H  
ATOM   2016  HB3 LEU A 134      14.699  -0.583 -10.273  1.00 91.86           H  
ATOM   2017  O   LEU A 134      14.786  -1.661  -7.939  1.00 91.86           O  
ATOM   2018  CG  LEU A 134      14.920   1.413 -11.027  1.00 91.86           C  
ATOM   2019  HG  LEU A 134      15.986   1.308 -11.227  1.00 91.86           H  
ATOM   2020  CD1 LEU A 134      14.163   1.085 -12.316  1.00 91.86           C  
ATOM   2021 HD11 LEU A 134      14.470   1.766 -13.109  1.00 91.86           H  
ATOM   2022 HD12 LEU A 134      13.089   1.180 -12.155  1.00 91.86           H  
ATOM   2023 HD13 LEU A 134      14.389   0.063 -12.620  1.00 91.86           H  
ATOM   2024  CD2 LEU A 134      14.627   2.869 -10.659  1.00 91.86           C  
ATOM   2025 HD21 LEU A 134      15.225   3.159  -9.795  1.00 91.86           H  
ATOM   2026 HD22 LEU A 134      14.888   3.521 -11.492  1.00 91.86           H  
ATOM   2027 HD23 LEU A 134      13.570   2.988 -10.418  1.00 91.86           H  
ATOM   2028  N   PRO A 135      14.629  -0.155  -6.266  1.00 92.53           N  
ATOM   2029  CA  PRO A 135      14.242  -1.138  -5.266  1.00 92.53           C  
ATOM   2030  HA  PRO A 135      14.925  -1.987  -5.288  1.00 92.53           H  
ATOM   2031  C   PRO A 135      12.818  -1.629  -5.535  1.00 92.53           C  
ATOM   2032  CB  PRO A 135      14.368  -0.430  -3.916  1.00 92.53           C  
ATOM   2033  HB2 PRO A 135      15.388  -0.532  -3.548  1.00 92.53           H  
ATOM   2034  HB3 PRO A 135      13.659  -0.811  -3.181  1.00 92.53           H  
ATOM   2035  O   PRO A 135      11.946  -0.857  -5.937  1.00 92.53           O  
ATOM   2036  CG  PRO A 135      14.095   1.032  -4.268  1.00 92.53           C  
ATOM   2037  HG2 PRO A 135      13.020   1.204  -4.309  1.00 92.53           H  
ATOM   2038  HG3 PRO A 135      14.565   1.712  -3.559  1.00 92.53           H  
ATOM   2039  CD  PRO A 135      14.690   1.174  -5.669  1.00 92.53           C  
ATOM   2040  HD2 PRO A 135      15.730   1.493  -5.598  1.00 92.53           H  
ATOM   2041  HD3 PRO A 135      14.108   1.899  -6.237  1.00 92.53           H  
ATOM   2042  N   LEU A 136      12.595  -2.915  -5.299  1.00 91.94           N  
ATOM   2043  H   LEU A 136      13.361  -3.489  -4.978  1.00 91.94           H  
ATOM   2044  CA  LEU A 136      11.306  -3.570  -5.456  1.00 91.94           C  
ATOM   2045  HA  LEU A 136      10.507  -2.836  -5.344  1.00 91.94           H  
ATOM   2046  C   LEU A 136      11.162  -4.634  -4.376  1.00 91.94           C  
ATOM   2047  CB  LEU A 136      11.257  -4.201  -6.856  1.00 91.94           C  
ATOM   2048  HB2 LEU A 136      12.028  -4.969  -6.908  1.00 91.94           H  
ATOM   2049  HB3 LEU A 136      11.496  -3.440  -7.599  1.00 91.94           H  
ATOM   2050  O   LEU A 136      12.076  -5.424  -4.177  1.00 91.94           O  
ATOM   2051  CG  LEU A 136       9.900  -4.828  -7.209  1.00 91.94           C  
ATOM   2052  HG  LEU A 136       9.551  -5.473  -6.403  1.00 91.94           H  
ATOM   2053  CD1 LEU A 136       8.854  -3.767  -7.513  1.00 91.94           C  
ATOM   2054 HD11 LEU A 136       9.117  -3.213  -8.415  1.00 91.94           H  
ATOM   2055 HD12 LEU A 136       7.876  -4.232  -7.637  1.00 91.94           H  
ATOM   2056 HD13 LEU A 136       8.793  -3.054  -6.691  1.00 91.94           H  
ATOM   2057  CD2 LEU A 136      10.074  -5.659  -8.469  1.00 91.94           C  
ATOM   2058 HD21 LEU A 136      10.479  -5.042  -9.271  1.00 91.94           H  
ATOM   2059 HD22 LEU A 136       9.110  -6.054  -8.788  1.00 91.94           H  
ATOM   2060 HD23 LEU A 136      10.772  -6.470  -8.257  1.00 91.94           H  
ATOM   2061  N   THR A 137      10.020  -4.704  -3.712  1.00 91.35           N  
ATOM   2062  H   THR A 137       9.309  -4.005  -3.875  1.00 91.35           H  
ATOM   2063  CA  THR A 137       9.754  -5.759  -2.731  1.00 91.35           C  
ATOM   2064  HA  THR A 137      10.687  -6.245  -2.447  1.00 91.35           H  
ATOM   2065  C   THR A 137       8.855  -6.815  -3.348  1.00 91.35           C  
ATOM   2066  CB  THR A 137       9.167  -5.176  -1.444  1.00 91.35           C  
ATOM   2067  HB  THR A 137       8.212  -4.698  -1.659  1.00 91.35           H  
ATOM   2068  O   THR A 137       7.775  -6.510  -3.851  1.00 91.35           O  
ATOM   2069  CG2 THR A 137       8.984  -6.231  -0.355  1.00 91.35           C  
ATOM   2070 HG21 THR A 137       8.251  -6.973  -0.671  1.00 91.35           H  
ATOM   2071 HG22 THR A 137       9.932  -6.728  -0.152  1.00 91.35           H  
ATOM   2072 HG23 THR A 137       8.621  -5.757   0.558  1.00 91.35           H  
ATOM   2073  OG1 THR A 137      10.063  -4.220  -0.923  1.00 91.35           O  
ATOM   2074  HG1 THR A 137       9.584  -3.716  -0.260  1.00 91.35           H  
ATOM   2075  N   VAL A 138       9.280  -8.073  -3.292  1.00 91.61           N  
ATOM   2076  H   VAL A 138      10.164  -8.274  -2.847  1.00 91.61           H  
ATOM   2077  CA  VAL A 138       8.380  -9.192  -3.560  1.00 91.61           C  
ATOM   2078  HA  VAL A 138       7.732  -8.933  -4.397  1.00 91.61           H  
ATOM   2079  C   VAL A 138       7.539  -9.414  -2.318  1.00 91.61           C  
ATOM   2080  CB  VAL A 138       9.131 -10.465  -3.946  1.00 91.61           C  
ATOM   2081  HB  VAL A 138       9.868 -10.690  -3.175  1.00 91.61           H  
ATOM   2082  O   VAL A 138       8.070  -9.704  -1.246  1.00 91.61           O  
ATOM   2083  CG1 VAL A 138       8.186 -11.662  -4.100  1.00 91.61           C  
ATOM   2084 HG11 VAL A 138       8.796 -12.556  -4.231  1.00 91.61           H  
ATOM   2085 HG12 VAL A 138       7.521 -11.525  -4.952  1.00 91.61           H  
ATOM   2086 HG13 VAL A 138       7.592 -11.822  -3.200  1.00 91.61           H  
ATOM   2087  CG2 VAL A 138       9.845 -10.270  -5.284  1.00 91.61           C  
ATOM   2088 HG21 VAL A 138      10.471  -9.378  -5.260  1.00 91.61           H  
ATOM   2089 HG22 VAL A 138       9.118 -10.176  -6.091  1.00 91.61           H  
ATOM   2090 HG23 VAL A 138      10.476 -11.140  -5.465  1.00 91.61           H  
ATOM   2091  N   ASN A 139       6.226  -9.290  -2.459  1.00 89.69           N  
ATOM   2092  H   ASN A 139       5.854  -9.074  -3.373  1.00 89.69           H  
ATOM   2093  CA  ASN A 139       5.286  -9.555  -1.381  1.00 89.69           C  
ATOM   2094  HA  ASN A 139       5.744 -10.265  -0.693  1.00 89.69           H  
ATOM   2095  C   ASN A 139       4.021 -10.217  -1.932  1.00 89.69           C  
ATOM   2096  CB  ASN A 139       5.017  -8.243  -0.620  1.00 89.69           C  
ATOM   2097  HB2 ASN A 139       4.291  -7.637  -1.162  1.00 89.69           H  
ATOM   2098  HB3 ASN A 139       5.944  -7.673  -0.550  1.00 89.69           H  
ATOM   2099  O   ASN A 139       3.764 -10.203  -3.132  1.00 89.69           O  
ATOM   2100  CG  ASN A 139       4.532  -8.469   0.802  1.00 89.69           C  
ATOM   2101  ND2 ASN A 139       4.433  -7.426   1.588  1.00 89.69           N  
ATOM   2102 HD21 ASN A 139       3.843  -7.545   2.399  1.00 89.69           H  
ATOM   2103 HD22 ASN A 139       4.552  -6.503   1.196  1.00 89.69           H  
ATOM   2104  OD1 ASN A 139       4.225  -9.572   1.226  1.00 89.69           O  
ATOM   2105  N   ARG A 140       3.209 -10.820  -1.068  1.00 87.32           N  
ATOM   2106  H   ARG A 140       3.414 -10.724  -0.084  1.00 87.32           H  
ATOM   2107  CA  ARG A 140       1.944 -11.424  -1.495  1.00 87.32           C  
ATOM   2108  HA  ARG A 140       2.174 -12.138  -2.285  1.00 87.32           H  
ATOM   2109  C   ARG A 140       1.009 -10.354  -2.079  1.00 87.32           C  
ATOM   2110  CB  ARG A 140       1.293 -12.170  -0.331  1.00 87.32           C  
ATOM   2111  HB2 ARG A 140       1.064 -11.464   0.467  1.00 87.32           H  
ATOM   2112  HB3 ARG A 140       0.363 -12.624  -0.674  1.00 87.32           H  
ATOM   2113  O   ARG A 140       1.092  -9.197  -1.654  1.00 87.32           O  
ATOM   2114  CG  ARG A 140       2.223 -13.261   0.212  1.00 87.32           C  
ATOM   2115  HG2 ARG A 140       3.068 -12.801   0.724  1.00 87.32           H  
ATOM   2116  HG3 ARG A 140       2.589 -13.884  -0.604  1.00 87.32           H  
ATOM   2117  CD  ARG A 140       1.454 -14.130   1.197  1.00 87.32           C  
ATOM   2118  HD2 ARG A 140       0.936 -13.498   1.918  1.00 87.32           H  
ATOM   2119  HD3 ARG A 140       0.723 -14.702   0.626  1.00 87.32           H  
ATOM   2120  NE  ARG A 140       2.339 -15.058   1.917  1.00 87.32           N  
ATOM   2121  HE  ARG A 140       3.317 -14.821   1.996  1.00 87.32           H  
ATOM   2122  NH1 ARG A 140       0.647 -16.380   2.652  1.00 87.32           N  
ATOM   2123 HH11 ARG A 140       0.035 -15.745   2.158  1.00 87.32           H  
ATOM   2124 HH12 ARG A 140       0.291 -16.754   3.520  1.00 87.32           H  
ATOM   2125  NH2 ARG A 140       2.695 -16.781   3.386  1.00 87.32           N  
ATOM   2126 HH21 ARG A 140       3.680 -16.567   3.457  1.00 87.32           H  
ATOM   2127 HH22 ARG A 140       2.288 -17.549   3.900  1.00 87.32           H  
ATOM   2128  CZ  ARG A 140       1.900 -16.059   2.654  1.00 87.32           C  
ATOM   2129  N   PRO A 141       0.120 -10.706  -3.029  1.00 89.19           N  
ATOM   2130  CA  PRO A 141      -0.797  -9.744  -3.633  1.00 89.19           C  
ATOM   2131  HA  PRO A 141      -0.226  -9.075  -4.276  1.00 89.19           H  
ATOM   2132  C   PRO A 141      -1.554  -8.929  -2.579  1.00 89.19           C  
ATOM   2133  CB  PRO A 141      -1.766 -10.570  -4.486  1.00 89.19           C  
ATOM   2134  HB2 PRO A 141      -2.071 -10.030  -5.382  1.00 89.19           H  
ATOM   2135  HB3 PRO A 141      -2.641 -10.852  -3.900  1.00 89.19           H  
ATOM   2136  O   PRO A 141      -2.125  -9.509  -1.655  1.00 89.19           O  
ATOM   2137  CG  PRO A 141      -0.974 -11.830  -4.825  1.00 89.19           C  
ATOM   2138  HG2 PRO A 141      -0.372 -11.651  -5.716  1.00 89.19           H  
ATOM   2139  HG3 PRO A 141      -1.631 -12.686  -4.981  1.00 89.19           H  
ATOM   2140  CD  PRO A 141      -0.072 -12.031  -3.607  1.00 89.19           C  
ATOM   2141  HD2 PRO A 141      -0.570 -12.674  -2.882  1.00 89.19           H  
ATOM   2142  HD3 PRO A 141       0.871 -12.477  -3.921  1.00 89.19           H  
ATOM   2143  N   ASN A 142      -1.553  -7.602  -2.736  1.00 92.61           N  
ATOM   2144  H   ASN A 142      -1.049  -7.198  -3.512  1.00 92.61           H  
ATOM   2145  CA  ASN A 142      -2.388  -6.704  -1.945  1.00 92.61           C  
ATOM   2146  HA  ASN A 142      -2.476  -7.096  -0.932  1.00 92.61           H  
ATOM   2147  C   ASN A 142      -3.795  -6.646  -2.559  1.00 92.61           C  
ATOM   2148  CB  ASN A 142      -1.740  -5.305  -1.864  1.00 92.61           C  
ATOM   2149  HB2 ASN A 142      -0.751  -5.374  -1.409  1.00 92.61           H  
ATOM   2150  HB3 ASN A 142      -1.646  -4.879  -2.863  1.00 92.61           H  
ATOM   2151  O   ASN A 142      -3.981  -6.076  -3.633  1.00 92.61           O  
ATOM   2152  CG  ASN A 142      -2.591  -4.373  -1.017  1.00 92.61           C  
ATOM   2153  ND2 ASN A 142      -2.334  -3.085  -1.019  1.00 92.61           N  
ATOM   2154 HD21 ASN A 142      -1.607  -2.679  -1.590  1.00 92.61           H  
ATOM   2155 HD22 ASN A 142      -2.916  -2.483  -0.454  1.00 92.61           H  
ATOM   2156  OD1 ASN A 142      -3.495  -4.821  -0.339  1.00 92.61           O  
ATOM   2157  N   LEU A 143      -4.777  -7.244  -1.890  1.00 95.76           N  
ATOM   2158  H   LEU A 143      -4.554  -7.661  -0.997  1.00 95.76           H  
ATOM   2159  CA  LEU A 143      -6.160  -7.319  -2.358  1.00 95.76           C  
ATOM   2160  HA  LEU A 143      -6.164  -7.472  -3.437  1.00 95.76           H  
ATOM   2161  C   LEU A 143      -6.959  -6.043  -2.104  1.00 95.76           C  
ATOM   2162  CB  LEU A 143      -6.868  -8.498  -1.676  1.00 95.76           C  
ATOM   2163  HB2 LEU A 143      -7.904  -8.517  -2.015  1.00 95.76           H  
ATOM   2164  HB3 LEU A 143      -6.876  -8.320  -0.601  1.00 95.76           H  
ATOM   2165  O   LEU A 143      -7.985  -5.857  -2.755  1.00 95.76           O  
ATOM   2166  CG  LEU A 143      -6.250  -9.878  -1.938  1.00 95.76           C  
ATOM   2167  HG  LEU A 143      -5.243  -9.917  -1.522  1.00 95.76           H  
ATOM   2168  CD1 LEU A 143      -7.110 -10.917  -1.222  1.00 95.76           C  
ATOM   2169 HD11 LEU A 143      -6.619 -11.889  -1.260  1.00 95.76           H  
ATOM   2170 HD12 LEU A 143      -7.219 -10.643  -0.173  1.00 95.76           H  
ATOM   2171 HD13 LEU A 143      -8.097 -10.979  -1.680  1.00 95.76           H  
ATOM   2172  CD2 LEU A 143      -6.188 -10.220  -3.431  1.00 95.76           C  
ATOM   2173 HD21 LEU A 143      -5.478  -9.560  -3.930  1.00 95.76           H  
ATOM   2174 HD22 LEU A 143      -7.175 -10.105  -3.878  1.00 95.76           H  
ATOM   2175 HD23 LEU A 143      -5.852 -11.249  -3.556  1.00 95.76           H  
ATOM   2176  N   SER A 144      -6.528  -5.196  -1.166  1.00 97.45           N  
ATOM   2177  H   SER A 144      -5.656  -5.375  -0.689  1.00 97.45           H  
ATOM   2178  CA  SER A 144      -7.246  -3.974  -0.794  1.00 97.45           C  
ATOM   2179  HA  SER A 144      -8.315  -4.149  -0.910  1.00 97.45           H  
ATOM   2180  C   SER A 144      -6.907  -2.782  -1.690  1.00 97.45           C  
ATOM   2181  CB  SER A 144      -7.015  -3.649   0.684  1.00 97.45           C  
ATOM   2182  HB2 SER A 144      -7.481  -2.696   0.935  1.00 97.45           H  
ATOM   2183  HB3 SER A 144      -7.485  -4.425   1.289  1.00 97.45           H  
ATOM   2184  O   SER A 144      -7.677  -1.829  -1.709  1.00 97.45           O  
ATOM   2185  OG  SER A 144      -5.637  -3.623   0.966  1.00 97.45           O  
ATOM   2186  HG  SER A 144      -5.420  -2.880   1.534  1.00 97.45           H  
ATOM   2187  N   LEU A 145      -5.829  -2.840  -2.482  1.00 95.11           N  
ATOM   2188  H   LEU A 145      -5.243  -3.660  -2.423  1.00 95.11           H  
ATOM   2189  CA  LEU A 145      -5.422  -1.747  -3.373  1.00 95.11           C  
ATOM   2190  HA  LEU A 145      -5.176  -0.892  -2.743  1.00 95.11           H  
ATOM   2191  C   LEU A 145      -6.557  -1.334  -4.329  1.00 95.11           C  
ATOM   2192  CB  LEU A 145      -4.164  -2.166  -4.156  1.00 95.11           C  
ATOM   2193  HB2 LEU A 145      -3.395  -2.484  -3.451  1.00 95.11           H  
ATOM   2194  HB3 LEU A 145      -4.419  -3.021  -4.782  1.00 95.11           H  
ATOM   2195  O   LEU A 145      -7.067  -2.147  -5.104  1.00 95.11           O  
ATOM   2196  CG  LEU A 145      -3.583  -1.050  -5.048  1.00 95.11           C  
ATOM   2197  HG  LEU A 145      -4.351  -0.681  -5.728  1.00 95.11           H  
ATOM   2198  CD1 LEU A 145      -3.037   0.118  -4.230  1.00 95.11           C  
ATOM   2199 HD11 LEU A 145      -3.843   0.615  -3.689  1.00 95.11           H  
ATOM   2200 HD12 LEU A 145      -2.299  -0.227  -3.507  1.00 95.11           H  
ATOM   2201 HD13 LEU A 145      -2.583   0.861  -4.885  1.00 95.11           H  
ATOM   2202  CD2 LEU A 145      -2.437  -1.609  -5.894  1.00 95.11           C  
ATOM   2203 HD21 LEU A 145      -1.639  -1.968  -5.245  1.00 95.11           H  
ATOM   2204 HD22 LEU A 145      -2.050  -0.823  -6.542  1.00 95.11           H  
ATOM   2205 HD23 LEU A 145      -2.806  -2.428  -6.511  1.00 95.11           H  
ATOM   2206  N   GLY A 146      -6.931  -0.056  -4.280  1.00 95.89           N  
ATOM   2207  H   GLY A 146      -6.474   0.539  -3.604  1.00 95.89           H  
ATOM   2208  CA  GLY A 146      -7.982   0.555  -5.094  1.00 95.89           C  
ATOM   2209  HA2 GLY A 146      -7.785   0.348  -6.146  1.00 95.89           H  
ATOM   2210  HA3 GLY A 146      -7.949   1.634  -4.940  1.00 95.89           H  
ATOM   2211  C   GLY A 146      -9.401   0.082  -4.770  1.00 95.89           C  
ATOM   2212  O   GLY A 146     -10.323   0.350  -5.542  1.00 95.89           O  
ATOM   2213  N   LYS A 147      -9.600  -0.658  -3.674  1.00 98.30           N  
ATOM   2214  H   LYS A 147      -8.819  -0.826  -3.056  1.00 98.30           H  
ATOM   2215  CA  LYS A 147     -10.913  -1.189  -3.299  1.00 98.30           C  
ATOM   2216  HA  LYS A 147     -11.439  -1.438  -4.221  1.00 98.30           H  
ATOM   2217  C   LYS A 147     -11.773  -0.157  -2.570  1.00 98.30           C  
ATOM   2218  CB  LYS A 147     -10.750  -2.449  -2.448  1.00 98.30           C  
ATOM   2219  HB2 LYS A 147     -10.146  -2.208  -1.573  1.00 98.30           H  
ATOM   2220  HB3 LYS A 147     -11.730  -2.758  -2.083  1.00 98.30           H  
ATOM   2221  O   LYS A 147     -11.238   0.745  -1.932  1.00 98.30           O  
ATOM   2222  CG  LYS A 147     -10.110  -3.622  -3.191  1.00 98.30           C  
ATOM   2223  HG2 LYS A 147      -9.118  -3.341  -3.545  1.00 98.30           H  
ATOM   2224  HG3 LYS A 147     -10.010  -4.437  -2.474  1.00 98.30           H  
ATOM   2225  CD  LYS A 147     -10.952  -4.118  -4.368  1.00 98.30           C  
ATOM   2226  HD2 LYS A 147     -11.915  -4.457  -3.985  1.00 98.30           H  
ATOM   2227  HD3 LYS A 147     -11.105  -3.322  -5.097  1.00 98.30           H  
ATOM   2228  CE  LYS A 147     -10.207  -5.262  -5.046  1.00 98.30           C  
ATOM   2229  HE2 LYS A 147      -9.810  -5.919  -4.272  1.00 98.30           H  
ATOM   2230  HE3 LYS A 147      -9.361  -4.849  -5.596  1.00 98.30           H  
ATOM   2231  NZ  LYS A 147     -11.119  -6.018  -5.927  1.00 98.30           N  
ATOM   2232  HZ1 LYS A 147     -11.595  -5.396  -6.565  1.00 98.30           H  
ATOM   2233  HZ2 LYS A 147     -11.794  -6.475  -5.331  1.00 98.30           H  
ATOM   2234  HZ3 LYS A 147     -10.612  -6.733  -6.428  1.00 98.30           H  
ATOM   2235  N   PRO A 148     -13.113  -0.286  -2.618  1.00 98.43           N  
ATOM   2236  CA  PRO A 148     -13.996   0.558  -1.825  1.00 98.43           C  
ATOM   2237  HA  PRO A 148     -13.854   1.594  -2.133  1.00 98.43           H  
ATOM   2238  C   PRO A 148     -13.704   0.415  -0.330  1.00 98.43           C  
ATOM   2239  CB  PRO A 148     -15.424   0.121  -2.170  1.00 98.43           C  
ATOM   2240  HB2 PRO A 148     -15.779  -0.625  -1.458  1.00 98.43           H  
ATOM   2241  HB3 PRO A 148     -16.107   0.970  -2.200  1.00 98.43           H  
ATOM   2242  O   PRO A 148     -13.733  -0.690   0.216  1.00 98.43           O  
ATOM   2243  CG  PRO A 148     -15.275  -0.534  -3.540  1.00 98.43           C  
ATOM   2244  HG2 PRO A 148     -15.278   0.233  -4.316  1.00 98.43           H  
ATOM   2245  HG3 PRO A 148     -16.055  -1.272  -3.724  1.00 98.43           H  
ATOM   2246  CD  PRO A 148     -13.895  -1.178  -3.461  1.00 98.43           C  
ATOM   2247  HD2 PRO A 148     -13.970  -2.157  -2.987  1.00 98.43           H  
ATOM   2248  HD3 PRO A 148     -13.480  -1.268  -4.465  1.00 98.43           H  
ATOM   2249  N   ALA A 149     -13.462   1.545   0.328  1.00 98.70           N  
ATOM   2250  H   ALA A 149     -13.446   2.415  -0.184  1.00 98.70           H  
ATOM   2251  CA  ALA A 149     -13.250   1.619   1.762  1.00 98.70           C  
ATOM   2252  HA  ALA A 149     -13.466   0.643   2.198  1.00 98.70           H  
ATOM   2253  C   ALA A 149     -14.209   2.624   2.404  1.00 98.70           C  
ATOM   2254  CB  ALA A 149     -11.780   1.933   2.047  1.00 98.70           C  
ATOM   2255  HB1 ALA A 149     -11.512   2.901   1.624  1.00 98.70           H  
ATOM   2256  HB2 ALA A 149     -11.147   1.160   1.612  1.00 98.70           H  
ATOM   2257  HB3 ALA A 149     -11.623   1.953   3.125  1.00 98.70           H  
ATOM   2258  O   ALA A 149     -14.577   3.636   1.808  1.00 98.70           O  
ATOM   2259  N   THR A 150     -14.600   2.336   3.638  1.00 98.66           N  
ATOM   2260  H   THR A 150     -14.161   1.540   4.079  1.00 98.66           H  
ATOM   2261  CA  THR A 150     -15.458   3.163   4.489  1.00 98.66           C  
ATOM   2262  HA  THR A 150     -15.514   4.173   4.082  1.00 98.66           H  
ATOM   2263  C   THR A 150     -14.836   3.256   5.873  1.00 98.66           C  
ATOM   2264  CB  THR A 150     -16.886   2.605   4.591  1.00 98.66           C  
ATOM   2265  HB  THR A 150     -17.449   3.188   5.319  1.00 98.66           H  
ATOM   2266  O   THR A 150     -13.990   2.447   6.245  1.00 98.66           O  
ATOM   2267  CG2 THR A 150     -17.624   2.668   3.255  1.00 98.66           C  
ATOM   2268 HG21 THR A 150     -17.130   2.043   2.511  1.00 98.66           H  
ATOM   2269 HG22 THR A 150     -18.647   2.318   3.393  1.00 98.66           H  
ATOM   2270 HG23 THR A 150     -17.649   3.698   2.899  1.00 98.66           H  
ATOM   2271  OG1 THR A 150     -16.856   1.260   5.005  1.00 98.66           O  
ATOM   2272  HG1 THR A 150     -16.125   0.842   4.545  1.00 98.66           H  
ATOM   2273  N   GLN A 151     -15.233   4.253   6.643  1.00 98.65           N  
ATOM   2274  H   GLN A 151     -15.978   4.863   6.339  1.00 98.65           H  
ATOM   2275  CA  GLN A 151     -14.801   4.416   8.024  1.00 98.65           C  
ATOM   2276  HA  GLN A 151     -14.608   3.437   8.462  1.00 98.65           H  
ATOM   2277  C   GLN A 151     -15.939   5.039   8.820  1.00 98.65           C  
ATOM   2278  CB  GLN A 151     -13.503   5.235   8.079  1.00 98.65           C  
ATOM   2279  HB2 GLN A 151     -13.155   5.296   9.110  1.00 98.65           H  
ATOM   2280  HB3 GLN A 151     -12.743   4.711   7.499  1.00 98.65           H  
ATOM   2281  O   GLN A 151     -16.853   5.614   8.225  1.00 98.65           O  
ATOM   2282  CG  GLN A 151     -13.673   6.656   7.533  1.00 98.65           C  
ATOM   2283  HG2 GLN A 151     -14.096   6.641   6.529  1.00 98.65           H  
ATOM   2284  HG3 GLN A 151     -14.396   7.179   8.159  1.00 98.65           H  
ATOM   2285  CD  GLN A 151     -12.357   7.422   7.474  1.00 98.65           C  
ATOM   2286  NE2 GLN A 151     -12.357   8.670   7.857  1.00 98.65           N  
ATOM   2287 HE21 GLN A 151     -13.100   8.956   8.478  1.00 98.65           H  
ATOM   2288 HE22 GLN A 151     -11.486   9.181   7.844  1.00 98.65           H  
ATOM   2289  OE1 GLN A 151     -11.334   6.929   7.032  1.00 98.65           O  
ATOM   2290  N   LYS A 152     -15.871   4.926  10.145  1.00 98.52           N  
ATOM   2291  H   LYS A 152     -15.090   4.415  10.530  1.00 98.52           H  
ATOM   2292  CA  LYS A 152     -16.949   5.330  11.051  1.00 98.52           C  
ATOM   2293  HA  LYS A 152     -17.813   4.688  10.877  1.00 98.52           H  
ATOM   2294  C   LYS A 152     -17.432   6.764  10.818  1.00 98.52           C  
ATOM   2295  CB  LYS A 152     -16.452   5.127  12.482  1.00 98.52           C  
ATOM   2296  HB2 LYS A 152     -15.649   5.829  12.708  1.00 98.52           H  
ATOM   2297  HB3 LYS A 152     -16.069   4.112  12.586  1.00 98.52           H  
ATOM   2298  O   LYS A 152     -18.628   7.023  10.734  1.00 98.52           O  
ATOM   2299  CG  LYS A 152     -17.610   5.329  13.455  1.00 98.52           C  
ATOM   2300  HG2 LYS A 152     -18.462   4.732  13.131  1.00 98.52           H  
ATOM   2301  HG3 LYS A 152     -17.906   6.378  13.469  1.00 98.52           H  
ATOM   2302  CD  LYS A 152     -17.214   4.887  14.857  1.00 98.52           C  
ATOM   2303  HD2 LYS A 152     -16.326   5.421  15.196  1.00 98.52           H  
ATOM   2304  HD3 LYS A 152     -17.014   3.815  14.850  1.00 98.52           H  
ATOM   2305  CE  LYS A 152     -18.393   5.202  15.765  1.00 98.52           C  
ATOM   2306  HE2 LYS A 152     -18.415   6.275  15.953  1.00 98.52           H  
ATOM   2307  HE3 LYS A 152     -19.312   4.934  15.243  1.00 98.52           H  
ATOM   2308  NZ  LYS A 152     -18.296   4.433  17.016  1.00 98.52           N  
ATOM   2309  HZ1 LYS A 152     -19.096   4.619  17.603  1.00 98.52           H  
ATOM   2310  HZ2 LYS A 152     -17.439   4.653  17.502  1.00 98.52           H  
ATOM   2311  HZ3 LYS A 152     -18.275   3.445  16.805  1.00 98.52           H  
ATOM   2312  N   SER A 153     -16.488   7.681  10.652  1.00 98.52           N  
ATOM   2313  H   SER A 153     -15.530   7.398  10.797  1.00 98.52           H  
ATOM   2314  CA  SER A 153     -16.720   9.074  10.279  1.00 98.52           C  
ATOM   2315  HA  SER A 153     -17.582   9.138   9.614  1.00 98.52           H  
ATOM   2316  C   SER A 153     -15.493   9.619   9.556  1.00 98.52           C  
ATOM   2317  CB  SER A 153     -16.995   9.899  11.535  1.00 98.52           C  
ATOM   2318  HB2 SER A 153     -17.217  10.929  11.255  1.00 98.52           H  
ATOM   2319  HB3 SER A 153     -17.849   9.486  12.072  1.00 98.52           H  
ATOM   2320  O   SER A 153     -14.425   9.017   9.624  1.00 98.52           O  
ATOM   2321  OG  SER A 153     -15.858   9.875  12.361  1.00 98.52           O  
ATOM   2322  HG  SER A 153     -16.037   9.246  13.064  1.00 98.52           H  
ATOM   2323  N   THR A 154     -15.596  10.755   8.868  1.00 98.43           N  
ATOM   2324  H   THR A 154     -16.481  11.241   8.851  1.00 98.43           H  
ATOM   2325  CA  THR A 154     -14.441  11.412   8.233  1.00 98.43           C  
ATOM   2326  HA  THR A 154     -13.544  10.810   8.376  1.00 98.43           H  
ATOM   2327  C   THR A 154     -14.146  12.740   8.911  1.00 98.43           C  
ATOM   2328  CB  THR A 154     -14.633  11.545   6.716  1.00 98.43           C  
ATOM   2329  HB  THR A 154     -15.564  12.070   6.501  1.00 98.43           H  
ATOM   2330  O   THR A 154     -14.993  13.627   8.938  1.00 98.43           O  
ATOM   2331  CG2 THR A 154     -13.474  12.267   6.031  1.00 98.43           C  
ATOM   2332 HG21 THR A 154     -13.583  12.195   4.948  1.00 98.43           H  
ATOM   2333 HG22 THR A 154     -12.525  11.824   6.334  1.00 98.43           H  
ATOM   2334 HG23 THR A 154     -13.479  13.322   6.306  1.00 98.43           H  
ATOM   2335  OG1 THR A 154     -14.678  10.250   6.153  1.00 98.43           O  
ATOM   2336  HG1 THR A 154     -13.893   9.789   6.457  1.00 98.43           H  
ATOM   2337  N   GLY A 155     -12.933  12.864   9.451  1.00 96.54           N  
ATOM   2338  H   GLY A 155     -12.285  12.096   9.355  1.00 96.54           H  
ATOM   2339  CA  GLY A 155     -12.382  14.106   9.981  1.00 96.54           C  
ATOM   2340  HA2 GLY A 155     -13.184  14.811  10.198  1.00 96.54           H  
ATOM   2341  HA3 GLY A 155     -11.849  13.899  10.909  1.00 96.54           H  
ATOM   2342  C   GLY A 155     -11.403  14.737   8.992  1.00 96.54           C  
ATOM   2343  O   GLY A 155     -10.708  14.029   8.265  1.00 96.54           O  
ATOM   2344  N   TYR A 156     -11.335  16.071   8.981  1.00 95.41           N  
ATOM   2345  H   TYR A 156     -11.942  16.576   9.610  1.00 95.41           H  
ATOM   2346  CA  TYR A 156     -10.303  16.851   8.277  1.00 95.41           C  
ATOM   2347  HA  TYR A 156     -10.629  17.891   8.283  1.00 95.41           H  
ATOM   2348  C   TYR A 156     -10.092  16.486   6.792  1.00 95.41           C  
ATOM   2349  CB  TYR A 156      -8.985  16.776   9.061  1.00 95.41           C  
ATOM   2350  HB2 TYR A 156      -8.282  17.482   8.619  1.00 95.41           H  
ATOM   2351  HB3 TYR A 156      -8.578  15.773   8.941  1.00 95.41           H  
ATOM   2352  O   TYR A 156      -8.955  16.451   6.320  1.00 95.41           O  
ATOM   2353  CG  TYR A 156      -9.074  17.067  10.540  1.00 95.41           C  
ATOM   2354  CD1 TYR A 156      -9.095  18.401  10.986  1.00 95.41           C  
ATOM   2355  HD1 TYR A 156      -9.069  19.210  10.271  1.00 95.41           H  
ATOM   2356  CD2 TYR A 156      -9.104  16.006  11.467  1.00 95.41           C  
ATOM   2357  HD2 TYR A 156      -9.062  14.982  11.127  1.00 95.41           H  
ATOM   2358  CE1 TYR A 156      -9.147  18.680  12.364  1.00 95.41           C  
ATOM   2359  HE1 TYR A 156      -9.162  19.703  12.711  1.00 95.41           H  
ATOM   2360  CE2 TYR A 156      -9.162  16.282  12.845  1.00 95.41           C  
ATOM   2361  HE2 TYR A 156      -9.173  15.483  13.571  1.00 95.41           H  
ATOM   2362  OH  TYR A 156      -9.231  17.878  14.625  1.00 95.41           O  
ATOM   2363  HH  TYR A 156      -9.242  18.817  14.822  1.00 95.41           H  
ATOM   2364  CZ  TYR A 156      -9.181  17.618  13.295  1.00 95.41           C  
ATOM   2365  N   ASP A 157     -11.168  16.171   6.064  1.00 95.85           N  
ATOM   2366  H   ASP A 157     -12.082  16.305   6.472  1.00 95.85           H  
ATOM   2367  CA  ASP A 157     -11.118  15.770   4.649  1.00 95.85           C  
ATOM   2368  HA  ASP A 157     -12.106  15.382   4.400  1.00 95.85           H  
ATOM   2369  C   ASP A 157     -10.138  14.613   4.366  1.00 95.85           C  
ATOM   2370  CB  ASP A 157     -10.893  16.996   3.747  1.00 95.85           C  
ATOM   2371  HB2 ASP A 157      -9.908  17.417   3.944  1.00 95.85           H  
ATOM   2372  HB3 ASP A 157     -10.923  16.680   2.704  1.00 95.85           H  
ATOM   2373  O   ASP A 157      -9.462  14.571   3.333  1.00 95.85           O  
ATOM   2374  CG  ASP A 157     -11.964  18.070   3.944  1.00 95.85           C  
ATOM   2375  OD1 ASP A 157     -13.147  17.682   4.073  1.00 95.85           O  
ATOM   2376  OD2 ASP A 157     -11.587  19.262   3.965  1.00 95.85           O  
ATOM   2377  N   ALA A 158     -10.040  13.661   5.299  1.00 97.63           N  
ATOM   2378  H   ALA A 158     -10.512  13.814   6.178  1.00 97.63           H  
ATOM   2379  CA  ALA A 158      -9.179  12.486   5.201  1.00 97.63           C  
ATOM   2380  HA  ALA A 158      -8.550  12.570   4.315  1.00 97.63           H  
ATOM   2381  C   ALA A 158     -10.004  11.193   5.054  1.00 97.63           C  
ATOM   2382  CB  ALA A 158      -8.233  12.502   6.392  1.00 97.63           C  
ATOM   2383  HB1 ALA A 158      -7.628  13.407   6.340  1.00 97.63           H  
ATOM   2384  HB2 ALA A 158      -8.809  12.494   7.318  1.00 97.63           H  
ATOM   2385  HB3 ALA A 158      -7.575  11.633   6.359  1.00 97.63           H  
ATOM   2386  O   ALA A 158     -10.223  10.473   6.036  1.00 97.63           O  
ATOM   2387  N   PRO A 159     -10.497  10.902   3.833  1.00 98.45           N  
ATOM   2388  CA  PRO A 159     -11.429   9.810   3.580  1.00 98.45           C  
ATOM   2389  HA  PRO A 159     -12.265   9.867   4.278  1.00 98.45           H  
ATOM   2390  C   PRO A 159     -10.768   8.436   3.705  1.00 98.45           C  
ATOM   2391  CB  PRO A 159     -11.936  10.042   2.152  1.00 98.45           C  
ATOM   2392  HB2 PRO A 159     -12.228   9.118   1.654  1.00 98.45           H  
ATOM   2393  HB3 PRO A 159     -12.771  10.742   2.171  1.00 98.45           H  
ATOM   2394  O   PRO A 159      -9.563   8.287   3.503  1.00 98.45           O  
ATOM   2395  CG  PRO A 159     -10.737  10.697   1.469  1.00 98.45           C  
ATOM   2396  HG2 PRO A 159      -9.998   9.941   1.205  1.00 98.45           H  
ATOM   2397  HG3 PRO A 159     -11.033  11.274   0.593  1.00 98.45           H  
ATOM   2398  CD  PRO A 159     -10.196  11.590   2.580  1.00 98.45           C  
ATOM   2399  HD2 PRO A 159     -10.723  12.544   2.556  1.00 98.45           H  
ATOM   2400  HD3 PRO A 159      -9.125  11.740   2.444  1.00 98.45           H  
ATOM   2401  N   ALA A 160     -11.596   7.410   3.912  1.00 98.67           N  
ATOM   2402  H   ALA A 160     -12.569   7.616   4.089  1.00 98.67           H  
ATOM   2403  CA  ALA A 160     -11.176   6.012   4.032  1.00 98.67           C  
ATOM   2404  HA  ALA A 160     -10.554   5.904   4.920  1.00 98.67           H  
ATOM   2405  C   ALA A 160     -10.363   5.494   2.837  1.00 98.67           C  
ATOM   2406  CB  ALA A 160     -12.441   5.164   4.197  1.00 98.67           C  
ATOM   2407  HB1 ALA A 160     -12.949   5.433   5.123  1.00 98.67           H  
ATOM   2408  HB2 ALA A 160     -12.182   4.106   4.248  1.00 98.67           H  
ATOM   2409  HB3 ALA A 160     -13.113   5.322   3.353  1.00 98.67           H  
ATOM   2410  O   ALA A 160      -9.530   4.608   3.008  1.00 98.67           O  
ATOM   2411  N   SER A 161     -10.586   6.039   1.639  1.00 98.48           N  
ATOM   2412  H   SER A 161     -11.245   6.801   1.565  1.00 98.48           H  
ATOM   2413  CA  SER A 161      -9.918   5.602   0.411  1.00 98.48           C  
ATOM   2414  HA  SER A 161     -10.072   4.529   0.298  1.00 98.48           H  
ATOM   2415  C   SER A 161      -8.406   5.839   0.398  1.00 98.48           C  
ATOM   2416  CB  SER A 161     -10.557   6.293  -0.795  1.00 98.48           C  
ATOM   2417  HB2 SER A 161     -10.069   5.962  -1.711  1.00 98.48           H  
ATOM   2418  HB3 SER A 161     -11.611   6.018  -0.844  1.00 98.48           H  
ATOM   2419  O   SER A 161      -7.728   5.213  -0.407  1.00 98.48           O  
ATOM   2420  OG  SER A 161     -10.451   7.701  -0.673  1.00 98.48           O  
ATOM   2421  HG  SER A 161      -9.588   7.960  -1.005  1.00 98.48           H  
ATOM   2422  N   ARG A 162      -7.865   6.710   1.266  1.00 98.23           N  
ATOM   2423  H   ARG A 162      -8.469   7.185   1.920  1.00 98.23           H  
ATOM   2424  CA  ARG A 162      -6.409   6.928   1.359  1.00 98.23           C  
ATOM   2425  HA  ARG A 162      -5.991   7.123   0.371  1.00 98.23           H  
ATOM   2426  C   ARG A 162      -5.665   5.686   1.846  1.00 98.23           C  
ATOM   2427  CB  ARG A 162      -6.085   8.121   2.262  1.00 98.23           C  
ATOM   2428  HB2 ARG A 162      -5.011   8.129   2.447  1.00 98.23           H  
ATOM   2429  HB3 ARG A 162      -6.594   8.010   3.220  1.00 98.23           H  
ATOM   2430  O   ARG A 162      -4.612   5.377   1.328  1.00 98.23           O  
ATOM   2431  CG  ARG A 162      -6.468   9.455   1.618  1.00 98.23           C  
ATOM   2432  HG2 ARG A 162      -7.535   9.471   1.392  1.00 98.23           H  
ATOM   2433  HG3 ARG A 162      -5.896   9.590   0.700  1.00 98.23           H  
ATOM   2434  CD  ARG A 162      -6.139  10.575   2.601  1.00 98.23           C  
ATOM   2435  HD2 ARG A 162      -5.085  10.508   2.870  1.00 98.23           H  
ATOM   2436  HD3 ARG A 162      -6.743  10.427   3.497  1.00 98.23           H  
ATOM   2437  NE  ARG A 162      -6.414  11.907   2.040  1.00 98.23           N  
ATOM   2438  HE  ARG A 162      -6.502  11.970   1.036  1.00 98.23           H  
ATOM   2439  NH1 ARG A 162      -6.022  13.075   3.977  1.00 98.23           N  
ATOM   2440 HH11 ARG A 162      -5.722  12.225   4.432  1.00 98.23           H  
ATOM   2441 HH12 ARG A 162      -6.031  13.942   4.495  1.00 98.23           H  
ATOM   2442  NH2 ARG A 162      -6.806  14.139   2.177  1.00 98.23           N  
ATOM   2443 HH21 ARG A 162      -7.159  14.855   2.795  1.00 98.23           H  
ATOM   2444 HH22 ARG A 162      -7.176  14.112   1.237  1.00 98.23           H  
ATOM   2445  CZ  ARG A 162      -6.394  13.033   2.726  1.00 98.23           C  
ATOM   2446  N   ALA A 163      -6.265   4.898   2.740  1.00 98.40           N  
ATOM   2447  H   ALA A 163      -7.179   5.154   3.084  1.00 98.40           H  
ATOM   2448  CA  ALA A 163      -5.630   3.679   3.248  1.00 98.40           C  
ATOM   2449  HA  ALA A 163      -4.590   3.929   3.457  1.00 98.40           H  
ATOM   2450  C   ALA A 163      -5.604   2.505   2.243  1.00 98.40           C  
ATOM   2451  CB  ALA A 163      -6.298   3.288   4.571  1.00 98.40           C  
ATOM   2452  HB1 ALA A 163      -7.371   3.168   4.424  1.00 98.40           H  
ATOM   2453  HB2 ALA A 163      -5.879   2.348   4.931  1.00 98.40           H  
ATOM   2454  HB3 ALA A 163      -6.101   4.053   5.323  1.00 98.40           H  
ATOM   2455  O   ALA A 163      -5.255   1.387   2.617  1.00 98.40           O  
ATOM   2456  N   VAL A 164      -6.039   2.722   1.001  1.00 97.77           N  
ATOM   2457  H   VAL A 164      -6.247   3.677   0.745  1.00 97.77           H  
ATOM   2458  CA  VAL A 164      -6.069   1.725  -0.081  1.00 97.77           C  
ATOM   2459  HA  VAL A 164      -5.353   0.938   0.155  1.00 97.77           H  
ATOM   2460  C   VAL A 164      -5.586   2.314  -1.404  1.00 97.77           C  
ATOM   2461  CB  VAL A 164      -7.469   1.091  -0.233  1.00 97.77           C  
ATOM   2462  HB  VAL A 164      -7.515   0.533  -1.168  1.00 97.77           H  
ATOM   2463  O   VAL A 164      -5.865   1.758  -2.467  1.00 97.77           O  
ATOM   2464  CG1 VAL A 164      -7.707   0.089   0.893  1.00 97.77           C  
ATOM   2465 HG11 VAL A 164      -8.694  -0.364   0.799  1.00 97.77           H  
ATOM   2466 HG12 VAL A 164      -6.932  -0.675   0.831  1.00 97.77           H  
ATOM   2467 HG13 VAL A 164      -7.592   0.582   1.858  1.00 97.77           H  
ATOM   2468  CG2 VAL A 164      -8.608   2.112  -0.270  1.00 97.77           C  
ATOM   2469 HG21 VAL A 164      -8.474   2.775  -1.125  1.00 97.77           H  
ATOM   2470 HG22 VAL A 164      -8.628   2.693   0.653  1.00 97.77           H  
ATOM   2471 HG23 VAL A 164      -9.560   1.590  -0.369  1.00 97.77           H  
ATOM   2472  N   ASP A 165      -4.889   3.448  -1.376  1.00 95.01           N  
ATOM   2473  H   ASP A 165      -4.571   3.813  -0.490  1.00 95.01           H  
ATOM   2474  CA  ASP A 165      -4.391   4.102  -2.587  1.00 95.01           C  
ATOM   2475  HA  ASP A 165      -5.034   3.808  -3.417  1.00 95.01           H  
ATOM   2476  C   ASP A 165      -2.978   3.628  -2.987  1.00 95.01           C  
ATOM   2477  CB  ASP A 165      -4.558   5.627  -2.468  1.00 95.01           C  
ATOM   2478  HB2 ASP A 165      -4.384   6.064  -3.452  1.00 95.01           H  
ATOM   2479  HB3 ASP A 165      -5.590   5.845  -2.196  1.00 95.01           H  
ATOM   2480  O   ASP A 165      -2.514   3.913  -4.096  1.00 95.01           O  
ATOM   2481  CG  ASP A 165      -3.625   6.322  -1.474  1.00 95.01           C  
ATOM   2482  OD1 ASP A 165      -2.591   5.719  -1.130  1.00 95.01           O  
ATOM   2483  OD2 ASP A 165      -3.901   7.506  -1.169  1.00 95.01           O  
ATOM   2484  N   GLY A 166      -2.324   2.835  -2.130  1.00 91.34           N  
ATOM   2485  H   GLY A 166      -2.715   2.725  -1.205  1.00 91.34           H  
ATOM   2486  CA  GLY A 166      -0.983   2.298  -2.339  1.00 91.34           C  
ATOM   2487  HA2 GLY A 166      -0.824   2.115  -3.402  1.00 91.34           H  
ATOM   2488  HA3 GLY A 166      -0.911   1.354  -1.800  1.00 91.34           H  
ATOM   2489  C   GLY A 166       0.136   3.212  -1.833  1.00 91.34           C  
ATOM   2490  O   GLY A 166       1.316   2.881  -2.005  1.00 91.34           O  
ATOM   2491  N   ASN A 167      -0.193   4.349  -1.217  1.00 90.87           N  
ATOM   2492  H   ASN A 167      -1.170   4.569  -1.089  1.00 90.87           H  
ATOM   2493  CA  ASN A 167       0.755   5.270  -0.616  1.00 90.87           C  
ATOM   2494  HA  ASN A 167       1.720   5.146  -1.107  1.00 90.87           H  
ATOM   2495  C   ASN A 167       0.944   4.973   0.874  1.00 90.87           C  
ATOM   2496  CB  ASN A 167       0.305   6.714  -0.856  1.00 90.87           C  
ATOM   2497  HB2 ASN A 167       0.089   6.861  -1.914  1.00 90.87           H  
ATOM   2498  HB3 ASN A 167      -0.610   6.903  -0.295  1.00 90.87           H  
ATOM   2499  O   ASN A 167       0.288   5.519   1.749  1.00 90.87           O  
ATOM   2500  CG  ASN A 167       1.337   7.726  -0.409  1.00 90.87           C  
ATOM   2501  ND2 ASN A 167       1.046   8.986  -0.620  1.00 90.87           N  
ATOM   2502 HD21 ASN A 167       1.668   9.680  -0.231  1.00 90.87           H  
ATOM   2503 HD22 ASN A 167       0.109   9.201  -0.930  1.00 90.87           H  
ATOM   2504  OD1 ASN A 167       2.422   7.424   0.077  1.00 90.87           O  
ATOM   2505  N   THR A 168       1.983   4.206   1.180  1.00 93.16           N  
ATOM   2506  H   THR A 168       2.475   3.751   0.423  1.00 93.16           H  
ATOM   2507  CA  THR A 168       2.360   3.853   2.556  1.00 93.16           C  
ATOM   2508  HA  THR A 168       1.458   3.547   3.086  1.00 93.16           H  
ATOM   2509  C   THR A 168       2.971   5.010   3.370  1.00 93.16           C  
ATOM   2510  CB  THR A 168       3.322   2.661   2.526  1.00 93.16           C  
ATOM   2511  HB  THR A 168       3.542   2.375   3.554  1.00 93.16           H  
ATOM   2512  O   THR A 168       3.586   4.775   4.412  1.00 93.16           O  
ATOM   2513  CG2 THR A 168       2.759   1.433   1.813  1.00 93.16           C  
ATOM   2514 HG21 THR A 168       2.480   1.662   0.784  1.00 93.16           H  
ATOM   2515 HG22 THR A 168       1.885   1.079   2.359  1.00 93.16           H  
ATOM   2516 HG23 THR A 168       3.508   0.641   1.811  1.00 93.16           H  
ATOM   2517  OG1 THR A 168       4.538   3.032   1.903  1.00 93.16           O  
ATOM   2518  HG1 THR A 168       5.026   3.480   2.598  1.00 93.16           H  
ATOM   2519  N   GLY A 169       2.911   6.251   2.878  1.00 91.11           N  
ATOM   2520  H   GLY A 169       2.321   6.403   2.073  1.00 91.11           H  
ATOM   2521  CA  GLY A 169       3.465   7.424   3.547  1.00 91.11           C  
ATOM   2522  HA2 GLY A 169       3.404   8.280   2.874  1.00 91.11           H  
ATOM   2523  HA3 GLY A 169       4.512   7.244   3.792  1.00 91.11           H  
ATOM   2524  C   GLY A 169       2.691   7.764   4.820  1.00 91.11           C  
ATOM   2525  O   GLY A 169       1.500   8.044   4.772  1.00 91.11           O  
ATOM   2526  N   GLY A 170       3.368   7.789   5.966  1.00 91.97           N  
ATOM   2527  H   GLY A 170       4.333   7.490   5.963  1.00 91.97           H  
ATOM   2528  CA  GLY A 170       2.742   8.103   7.254  1.00 91.97           C  
ATOM   2529  HA2 GLY A 170       3.316   7.633   8.052  1.00 91.97           H  
ATOM   2530  HA3 GLY A 170       1.738   7.679   7.279  1.00 91.97           H  
ATOM   2531  C   GLY A 170       2.611   9.593   7.577  1.00 91.97           C  
ATOM   2532  O   GLY A 170       2.246   9.912   8.700  1.00 91.97           O  
ATOM   2533  N   ASP A 171       2.940  10.502   6.661  1.00 93.03           N  
ATOM   2534  H   ASP A 171       3.132  10.199   5.717  1.00 93.03           H  
ATOM   2535  CA  ASP A 171       2.945  11.946   6.922  1.00 93.03           C  
ATOM   2536  HA  ASP A 171       3.130  12.117   7.983  1.00 93.03           H  
ATOM   2537  C   ASP A 171       1.591  12.581   6.581  1.00 93.03           C  
ATOM   2538  CB  ASP A 171       4.109  12.591   6.155  1.00 93.03           C  
ATOM   2539  HB2 ASP A 171       5.034  12.105   6.464  1.00 93.03           H  
ATOM   2540  HB3 ASP A 171       3.974  12.404   5.089  1.00 93.03           H  
ATOM   2541  O   ASP A 171       1.168  12.613   5.424  1.00 93.03           O  
ATOM   2542  CG  ASP A 171       4.266  14.103   6.370  1.00 93.03           C  
ATOM   2543  OD1 ASP A 171       3.427  14.740   7.050  1.00 93.03           O  
ATOM   2544  OD2 ASP A 171       5.213  14.656   5.781  1.00 93.03           O  
ATOM   2545  N   TRP A 172       0.915  13.128   7.591  1.00 91.68           N  
ATOM   2546  H   TRP A 172       1.289  13.023   8.523  1.00 91.68           H  
ATOM   2547  CA  TRP A 172      -0.324  13.888   7.426  1.00 91.68           C  
ATOM   2548  HA  TRP A 172      -1.131  13.221   7.124  1.00 91.68           H  
ATOM   2549  C   TRP A 172      -0.238  15.001   6.383  1.00 91.68           C  
ATOM   2550  CB  TRP A 172      -0.671  14.512   8.771  1.00 91.68           C  
ATOM   2551  HB2 TRP A 172      -0.800  13.686   9.471  1.00 91.68           H  
ATOM   2552  HB3 TRP A 172       0.158  15.133   9.110  1.00 91.68           H  
ATOM   2553  O   TRP A 172      -1.166  15.186   5.592  1.00 91.68           O  
ATOM   2554  CG  TRP A 172      -1.921  15.328   8.770  1.00 91.68           C  
ATOM   2555  CD1 TRP A 172      -2.005  16.676   8.797  1.00 91.68           C  
ATOM   2556  HD1 TRP A 172      -1.153  17.336   8.860  1.00 91.68           H  
ATOM   2557  CD2 TRP A 172      -3.284  14.844   8.663  1.00 91.68           C  
ATOM   2558  CE2 TRP A 172      -4.161  15.960   8.579  1.00 91.68           C  
ATOM   2559  CE3 TRP A 172      -3.856  13.563   8.610  1.00 91.68           C  
ATOM   2560  HE3 TRP A 172      -3.215  12.701   8.721  1.00 91.68           H  
ATOM   2561  NE1 TRP A 172      -3.332  17.054   8.703  1.00 91.68           N  
ATOM   2562  HE1 TRP A 172      -3.649  18.013   8.730  1.00 91.68           H  
ATOM   2563  CH2 TRP A 172      -6.078  14.510   8.331  1.00 91.68           C  
ATOM   2564  HH2 TRP A 172      -7.142  14.369   8.209  1.00 91.68           H  
ATOM   2565  CZ2 TRP A 172      -5.544  15.807   8.423  1.00 91.68           C  
ATOM   2566  HZ2 TRP A 172      -6.188  16.672   8.362  1.00 91.68           H  
ATOM   2567  CZ3 TRP A 172      -5.230  13.392   8.402  1.00 91.68           C  
ATOM   2568  HZ3 TRP A 172      -5.615  12.389   8.289  1.00 91.68           H  
ATOM   2569  N   SER A 173       0.870  15.742   6.357  1.00 92.13           N  
ATOM   2570  H   SER A 173       1.658  15.448   6.916  1.00 92.13           H  
ATOM   2571  CA  SER A 173       1.033  16.892   5.467  1.00 92.13           C  
ATOM   2572  HA  SER A 173       0.156  17.528   5.578  1.00 92.13           H  
ATOM   2573  C   SER A 173       1.110  16.491   3.989  1.00 92.13           C  
ATOM   2574  CB  SER A 173       2.255  17.706   5.893  1.00 92.13           C  
ATOM   2575  HB2 SER A 173       2.210  18.679   5.403  1.00 92.13           H  
ATOM   2576  HB3 SER A 173       2.241  17.860   6.972  1.00 92.13           H  
ATOM   2577  O   SER A 173       0.753  17.290   3.121  1.00 92.13           O  
ATOM   2578  OG  SER A 173       3.462  17.084   5.520  1.00 92.13           O  
ATOM   2579  HG  SER A 173       3.639  16.309   6.058  1.00 92.13           H  
ATOM   2580  N   ALA A 174       1.481  15.236   3.710  1.00 90.61           N  
ATOM   2581  H   ALA A 174       1.750  14.642   4.481  1.00 90.61           H  
ATOM   2582  CA  ALA A 174       1.480  14.646   2.375  1.00 90.61           C  
ATOM   2583  HA  ALA A 174       1.831  15.399   1.669  1.00 90.61           H  
ATOM   2584  C   ALA A 174       0.080  14.205   1.905  1.00 90.61           C  
ATOM   2585  CB  ALA A 174       2.479  13.482   2.365  1.00 90.61           C  
ATOM   2586  HB1 ALA A 174       3.451  13.825   2.720  1.00 90.61           H  
ATOM   2587  HB2 ALA A 174       2.582  13.098   1.350  1.00 90.61           H  
ATOM   2588  HB3 ALA A 174       2.124  12.678   3.010  1.00 90.61           H  
ATOM   2589  O   ALA A 174      -0.078  13.817   0.748  1.00 90.61           O  
ATOM   2590  N   GLY A 175      -0.936  14.258   2.776  1.00 91.94           N  
ATOM   2591  H   GLY A 175      -0.748  14.583   3.714  1.00 91.94           H  
ATOM   2592  CA  GLY A 175      -2.313  13.895   2.439  1.00 91.94           C  
ATOM   2593  HA2 GLY A 175      -2.961  14.189   3.265  1.00 91.94           H  
ATOM   2594  HA3 GLY A 175      -2.619  14.437   1.544  1.00 91.94           H  
ATOM   2595  C   GLY A 175      -2.521  12.400   2.186  1.00 91.94           C  
ATOM   2596  O   GLY A 175      -3.471  12.037   1.501  1.00 91.94           O  
ATOM   2597  N   SER A 176      -1.646  11.544   2.716  1.00 92.32           N  
ATOM   2598  H   SER A 176      -0.854  11.910   3.225  1.00 92.32           H  
ATOM   2599  CA  SER A 176      -1.662  10.087   2.513  1.00 92.32           C  
ATOM   2600  HA  SER A 176      -2.178   9.851   1.583  1.00 92.32           H  
ATOM   2601  C   SER A 176      -2.370   9.309   3.620  1.00 92.32           C  
ATOM   2602  CB  SER A 176      -0.223   9.600   2.387  1.00 92.32           C  
ATOM   2603  HB2 SER A 176      -0.190   8.513   2.314  1.00 92.32           H  
ATOM   2604  HB3 SER A 176       0.202  10.039   1.484  1.00 92.32           H  
ATOM   2605  O   SER A 176      -2.569   8.113   3.499  1.00 92.32           O  
ATOM   2606  OG  SER A 176       0.537  10.052   3.487  1.00 92.32           O  
ATOM   2607  HG  SER A 176       0.758   9.282   4.015  1.00 92.32           H  
ATOM   2608  N   THR A 177      -2.765   9.965   4.710  1.00 96.88           N  
ATOM   2609  H   THR A 177      -2.593  10.958   4.769  1.00 96.88           H  
ATOM   2610  CA  THR A 177      -3.387   9.300   5.862  1.00 96.88           C  
ATOM   2611  HA  THR A 177      -3.273   8.222   5.745  1.00 96.88           H  
ATOM   2612  C   THR A 177      -4.889   9.574   5.934  1.00 96.88           C  
ATOM   2613  CB  THR A 177      -2.676   9.674   7.169  1.00 96.88           C  
ATOM   2614  HB  THR A 177      -3.274   9.356   8.023  1.00 96.88           H  
ATOM   2615  O   THR A 177      -5.361  10.663   5.580  1.00 96.88           O  
ATOM   2616  CG2 THR A 177      -1.272   9.081   7.284  1.00 96.88           C  
ATOM   2617 HG21 THR A 177      -1.356   8.009   7.463  1.00 96.88           H  
ATOM   2618 HG22 THR A 177      -0.744   9.524   8.128  1.00 96.88           H  
ATOM   2619 HG23 THR A 177      -0.700   9.247   6.371  1.00 96.88           H  
ATOM   2620  OG1 THR A 177      -2.466  11.055   7.225  1.00 96.88           O  
ATOM   2621  HG1 THR A 177      -1.583  11.199   6.878  1.00 96.88           H  
ATOM   2622  N   THR A 178      -5.652   8.576   6.381  1.00 98.36           N  
ATOM   2623  H   THR A 178      -5.199   7.696   6.583  1.00 98.36           H  
ATOM   2624  CA  THR A 178      -7.064   8.703   6.768  1.00 98.36           C  
ATOM   2625  HA  THR A 178      -7.577   9.313   6.024  1.00 98.36           H  
ATOM   2626  C   THR A 178      -7.189   9.394   8.128  1.00 98.36           C  
ATOM   2627  CB  THR A 178      -7.792   7.346   6.829  1.00 98.36           C  
ATOM   2628  HB  THR A 178      -8.860   7.544   6.912  1.00 98.36           H  
ATOM   2629  O   THR A 178      -6.228   9.474   8.898  1.00 98.36           O  
ATOM   2630  CG2 THR A 178      -7.563   6.455   5.612  1.00 98.36           C  
ATOM   2631 HG21 THR A 178      -6.501   6.238   5.499  1.00 98.36           H  
ATOM   2632 HG22 THR A 178      -8.116   5.523   5.729  1.00 98.36           H  
ATOM   2633 HG23 THR A 178      -7.916   6.961   4.714  1.00 98.36           H  
ATOM   2634  OG1 THR A 178      -7.400   6.598   7.956  1.00 98.36           O  
ATOM   2635  HG1 THR A 178      -8.040   5.888   8.050  1.00 98.36           H  
ATOM   2636  N   HIS A 179      -8.384   9.884   8.452  1.00 98.34           N  
ATOM   2637  H   HIS A 179      -9.125   9.889   7.765  1.00 98.34           H  
ATOM   2638  CA  HIS A 179      -8.695  10.359   9.799  1.00 98.34           C  
ATOM   2639  HA  HIS A 179      -8.160   9.745  10.524  1.00 98.34           H  
ATOM   2640  C   HIS A 179     -10.191  10.242  10.067  1.00 98.34           C  
ATOM   2641  CB  HIS A 179      -8.240  11.819   9.955  1.00 98.34           C  
ATOM   2642  HB2 HIS A 179      -7.367  11.983   9.323  1.00 98.34           H  
ATOM   2643  HB3 HIS A 179      -9.023  12.493   9.607  1.00 98.34           H  
ATOM   2644  O   HIS A 179     -10.998  10.735   9.274  1.00 98.34           O  
ATOM   2645  CG  HIS A 179      -7.859  12.214  11.355  1.00 98.34           C  
ATOM   2646  CD2 HIS A 179      -6.608  12.532  11.806  1.00 98.34           C  
ATOM   2647  HD2 HIS A 179      -5.707  12.533  11.210  1.00 98.34           H  
ATOM   2648  ND1 HIS A 179      -8.708  12.385  12.416  1.00 98.34           N  
ATOM   2649  HD1 HIS A 179      -9.701  12.204  12.429  1.00 98.34           H  
ATOM   2650  CE1 HIS A 179      -8.001  12.772  13.484  1.00 98.34           C  
ATOM   2651  HE1 HIS A 179      -8.409  12.970  14.465  1.00 98.34           H  
ATOM   2652  NE2 HIS A 179      -6.702  12.868  13.163  1.00 98.34           N  
ATOM   2653  N   THR A 180     -10.577   9.631  11.183  1.00 98.58           N  
ATOM   2654  H   THR A 180      -9.895   9.156  11.756  1.00 98.58           H  
ATOM   2655  CA  THR A 180     -11.961   9.708  11.668  1.00 98.58           C  
ATOM   2656  HA  THR A 180     -12.615   9.827  10.804  1.00 98.58           H  
ATOM   2657  C   THR A 180     -12.202  10.958  12.518  1.00 98.58           C  
ATOM   2658  CB  THR A 180     -12.418   8.424  12.358  1.00 98.58           C  
ATOM   2659  HB  THR A 180     -13.493   8.533  12.502  1.00 98.58           H  
ATOM   2660  O   THR A 180     -11.278  11.728  12.760  1.00 98.58           O  
ATOM   2661  CG2 THR A 180     -12.199   7.158  11.528  1.00 98.58           C  
ATOM   2662 HG21 THR A 180     -12.690   7.267  10.561  1.00 98.58           H  
ATOM   2663 HG22 THR A 180     -11.134   6.984  11.373  1.00 98.58           H  
ATOM   2664 HG23 THR A 180     -12.635   6.307  12.050  1.00 98.58           H  
ATOM   2665  OG1 THR A 180     -11.801   8.230  13.604  1.00 98.58           O  
ATOM   2666  HG1 THR A 180     -12.545   7.958  14.147  1.00 98.58           H  
ATOM   2667  N   ALA A 181     -13.436  11.259  12.914  1.00 97.61           N  
ATOM   2668  H   ALA A 181     -14.193  10.616  12.734  1.00 97.61           H  
ATOM   2669  CA  ALA A 181     -13.696  12.388  13.806  1.00 97.61           C  
ATOM   2670  HA  ALA A 181     -13.302  13.291  13.338  1.00 97.61           H  
ATOM   2671  C   ALA A 181     -12.972  12.211  15.156  1.00 97.61           C  
ATOM   2672  CB  ALA A 181     -15.207  12.566  13.977  1.00 97.61           C  
ATOM   2673  HB1 ALA A 181     -15.627  11.686  14.466  1.00 97.61           H  
ATOM   2674  HB2 ALA A 181     -15.409  13.441  14.596  1.00 97.61           H  
ATOM   2675  HB3 ALA A 181     -15.679  12.700  13.004  1.00 97.61           H  
ATOM   2676  O   ALA A 181     -12.702  11.094  15.589  1.00 97.61           O  
ATOM   2677  N   GLU A 182     -12.655  13.318  15.827  1.00 94.22           N  
ATOM   2678  H   GLU A 182     -12.930  14.216  15.457  1.00 94.22           H  
ATOM   2679  CA  GLU A 182     -12.020  13.317  17.148  1.00 94.22           C  
ATOM   2680  HA  GLU A 182     -11.996  12.292  17.517  1.00 94.22           H  
ATOM   2681  C   GLU A 182     -12.835  14.197  18.114  1.00 94.22           C  
ATOM   2682  CB  GLU A 182     -10.553  13.779  17.032  1.00 94.22           C  
ATOM   2683  HB2 GLU A 182     -10.520  14.786  16.618  1.00 94.22           H  
ATOM   2684  HB3 GLU A 182     -10.042  13.112  16.338  1.00 94.22           H  
ATOM   2685  O   GLU A 182     -13.109  15.353  17.777  1.00 94.22           O  
ATOM   2686  CG  GLU A 182      -9.810  13.768  18.383  1.00 94.22           C  
ATOM   2687  HG2 GLU A 182     -10.223  14.556  19.014  1.00 94.22           H  
ATOM   2688  HG3 GLU A 182     -10.007  12.818  18.880  1.00 94.22           H  
ATOM   2689  CD  GLU A 182      -8.281  13.965  18.279  1.00 94.22           C  
ATOM   2690  OE1 GLU A 182      -7.596  13.919  19.324  1.00 94.22           O  
ATOM   2691  OE2 GLU A 182      -7.715  14.105  17.168  1.00 94.22           O  
ATOM   2692  N   PRO A 183     -13.211  13.696  19.307  1.00 96.14           N  
ATOM   2693  CA  PRO A 183     -13.034  12.320  19.785  1.00 96.14           C  
ATOM   2694  HA  PRO A 183     -12.017  11.971  19.610  1.00 96.14           H  
ATOM   2695  C   PRO A 183     -14.023  11.340  19.130  1.00 96.14           C  
ATOM   2696  CB  PRO A 183     -13.262  12.406  21.295  1.00 96.14           C  
ATOM   2697  HB2 PRO A 183     -13.612  11.464  21.716  1.00 96.14           H  
ATOM   2698  HB3 PRO A 183     -12.338  12.719  21.783  1.00 96.14           H  
ATOM   2699  O   PRO A 183     -15.133  11.720  18.761  1.00 96.14           O  
ATOM   2700  CG  PRO A 183     -14.309  13.513  21.420  1.00 96.14           C  
ATOM   2701  HG2 PRO A 183     -14.275  13.993  22.398  1.00 96.14           H  
ATOM   2702  HG3 PRO A 183     -15.301  13.105  21.227  1.00 96.14           H  
ATOM   2703  CD  PRO A 183     -13.927  14.483  20.301  1.00 96.14           C  
ATOM   2704  HD2 PRO A 183     -13.264  15.256  20.690  1.00 96.14           H  
ATOM   2705  HD3 PRO A 183     -14.819  14.938  19.871  1.00 96.14           H  
ATOM   2706  N   GLU A 184     -13.659  10.058  19.051  1.00 97.38           N  
ATOM   2707  H   GLU A 184     -12.736   9.788  19.359  1.00 97.38           H  
ATOM   2708  CA  GLU A 184     -14.557   9.010  18.556  1.00 97.38           C  
ATOM   2709  HA  GLU A 184     -15.583   9.332  18.737  1.00 97.38           H  
ATOM   2710  C   GLU A 184     -14.358   7.680  19.294  1.00 97.38           C  
ATOM   2711  CB  GLU A 184     -14.406   8.865  17.037  1.00 97.38           C  
ATOM   2712  HB2 GLU A 184     -14.588   9.841  16.588  1.00 97.38           H  
ATOM   2713  HB3 GLU A 184     -13.396   8.535  16.795  1.00 97.38           H  
ATOM   2714  O   GLU A 184     -13.259   7.140  19.383  1.00 97.38           O  
ATOM   2715  CG  GLU A 184     -15.432   7.900  16.444  1.00 97.38           C  
ATOM   2716  HG2 GLU A 184     -16.432   8.196  16.762  1.00 97.38           H  
ATOM   2717  HG3 GLU A 184     -15.246   6.893  16.818  1.00 97.38           H  
ATOM   2718  CD  GLU A 184     -15.344   7.898  14.920  1.00 97.38           C  
ATOM   2719  OE1 GLU A 184     -16.340   8.274  14.266  1.00 97.38           O  
ATOM   2720  OE2 GLU A 184     -14.304   7.451  14.395  1.00 97.38           O  
ATOM   2721  N   LYS A 185     -15.450   7.129  19.836  1.00 98.33           N  
ATOM   2722  H   LYS A 185     -16.326   7.621  19.741  1.00 98.33           H  
ATOM   2723  CA  LYS A 185     -15.435   5.826  20.514  1.00 98.33           C  
ATOM   2724  HA  LYS A 185     -14.565   5.792  21.170  1.00 98.33           H  
ATOM   2725  C   LYS A 185     -15.281   4.707  19.495  1.00 98.33           C  
ATOM   2726  CB  LYS A 185     -16.711   5.652  21.359  1.00 98.33           C  
ATOM   2727  HB2 LYS A 185     -16.736   6.420  22.132  1.00 98.33           H  
ATOM   2728  HB3 LYS A 185     -17.583   5.779  20.717  1.00 98.33           H  
ATOM   2729  O   LYS A 185     -16.102   4.621  18.583  1.00 98.33           O  
ATOM   2730  CG  LYS A 185     -16.777   4.264  22.021  1.00 98.33           C  
ATOM   2731  HG2 LYS A 185     -15.929   4.145  22.695  1.00 98.33           H  
ATOM   2732  HG3 LYS A 185     -16.716   3.496  21.249  1.00 98.33           H  
ATOM   2733  CD  LYS A 185     -18.076   4.015  22.796  1.00 98.33           C  
ATOM   2734  HD2 LYS A 185     -18.138   4.695  23.646  1.00 98.33           H  
ATOM   2735  HD3 LYS A 185     -18.923   4.181  22.130  1.00 98.33           H  
ATOM   2736  CE  LYS A 185     -18.068   2.554  23.273  1.00 98.33           C  
ATOM   2737  HE2 LYS A 185     -17.803   1.920  22.427  1.00 98.33           H  
ATOM   2738  HE3 LYS A 185     -17.287   2.430  24.023  1.00 98.33           H  
ATOM   2739  NZ  LYS A 185     -19.377   2.105  23.808  1.00 98.33           N  
ATOM   2740  HZ1 LYS A 185     -20.091   2.180  23.098  1.00 98.33           H  
ATOM   2741  HZ2 LYS A 185     -19.327   1.125  24.045  1.00 98.33           H  
ATOM   2742  HZ3 LYS A 185     -19.647   2.630  24.628  1.00 98.33           H  
ATOM   2743  N   GLN A 186     -14.335   3.796  19.718  1.00 98.58           N  
ATOM   2744  H   GLN A 186     -13.689   3.955  20.478  1.00 98.58           H  
ATOM   2745  CA  GLN A 186     -14.144   2.574  18.930  1.00 98.58           C  
ATOM   2746  HA  GLN A 186     -13.139   2.217  19.156  1.00 98.58           H  
ATOM   2747  C   GLN A 186     -14.158   2.848  17.420  1.00 98.58           C  
ATOM   2748  CB  GLN A 186     -15.140   1.482  19.360  1.00 98.58           C  
ATOM   2749  HB2 GLN A 186     -16.156   1.862  19.251  1.00 98.58           H  
ATOM   2750  HB3 GLN A 186     -15.024   0.618  18.705  1.00 98.58           H  
ATOM   2751  O   GLN A 186     -14.869   2.185  16.658  1.00 98.58           O  
ATOM   2752  CG  GLN A 186     -14.912   0.996  20.798  1.00 98.58           C  
ATOM   2753  HG2 GLN A 186     -13.929   0.528  20.859  1.00 98.58           H  
ATOM   2754  HG3 GLN A 186     -14.924   1.837  21.491  1.00 98.58           H  
ATOM   2755  CD  GLN A 186     -15.966  -0.010  21.248  1.00 98.58           C  
ATOM   2756  NE2 GLN A 186     -15.663  -0.835  22.224  1.00 98.58           N  
ATOM   2757 HE21 GLN A 186     -16.359  -1.523  22.474  1.00 98.58           H  
ATOM   2758 HE22 GLN A 186     -14.730  -0.854  22.610  1.00 98.58           H  
ATOM   2759  OE1 GLN A 186     -17.096  -0.035  20.788  1.00 98.58           O  
ATOM   2760  N   ALA A 187     -13.423   3.888  17.011  1.00 98.71           N  
ATOM   2761  H   ALA A 187     -12.906   4.420  17.697  1.00 98.71           H  
ATOM   2762  CA  ALA A 187     -13.273   4.280  15.619  1.00 98.71           C  
ATOM   2763  HA  ALA A 187     -14.227   4.656  15.249  1.00 98.71           H  
ATOM   2764  C   ALA A 187     -12.846   3.081  14.760  1.00 98.71           C  
ATOM   2765  CB  ALA A 187     -12.251   5.416  15.548  1.00 98.71           C  
ATOM   2766  HB1 ALA A 187     -12.596   6.267  16.136  1.00 98.71           H  
ATOM   2767  HB2 ALA A 187     -12.127   5.729  14.511  1.00 98.71           H  
ATOM   2768  HB3 ALA A 187     -11.291   5.085  15.942  1.00 98.71           H  
ATOM   2769  O   ALA A 187     -11.992   2.285  15.165  1.00 98.71           O  
ATOM   2770  N   TRP A 188     -13.446   2.946  13.577  1.00 98.82           N  
ATOM   2771  H   TRP A 188     -14.114   3.643  13.283  1.00 98.82           H  
ATOM   2772  CA  TRP A 188     -13.163   1.845  12.661  1.00 98.82           C  
ATOM   2773  HA  TRP A 188     -12.210   1.403  12.952  1.00 98.82           H  
ATOM   2774  C   TRP A 188     -12.992   2.313  11.224  1.00 98.82           C  
ATOM   2775  CB  TRP A 188     -14.231   0.747  12.767  1.00 98.82           C  
ATOM   2776  HB2 TRP A 188     -14.214   0.355  13.784  1.00 98.82           H  
ATOM   2777  HB3 TRP A 188     -13.960  -0.072  12.101  1.00 98.82           H  
ATOM   2778  O   TRP A 188     -13.538   3.331  10.799  1.00 98.82           O  
ATOM   2779  CG  TRP A 188     -15.636   1.157  12.465  1.00 98.82           C  
ATOM   2780  CD1 TRP A 188     -16.595   1.385  13.391  1.00 98.82           C  
ATOM   2781  HD1 TRP A 188     -16.464   1.284  14.458  1.00 98.82           H  
ATOM   2782  CD2 TRP A 188     -16.264   1.393  11.166  1.00 98.82           C  
ATOM   2783  CE2 TRP A 188     -17.602   1.823  11.392  1.00 98.82           C  
ATOM   2784  CE3 TRP A 188     -15.852   1.284   9.819  1.00 98.82           C  
ATOM   2785  HE3 TRP A 188     -14.856   0.929   9.599  1.00 98.82           H  
ATOM   2786  NE1 TRP A 188     -17.755   1.773  12.753  1.00 98.82           N  
ATOM   2787  HE1 TRP A 188     -18.640   1.955  13.204  1.00 98.82           H  
ATOM   2788  CH2 TRP A 188     -18.020   2.091   9.028  1.00 98.82           C  
ATOM   2789  HH2 TRP A 188     -18.675   2.367   8.215  1.00 98.82           H  
ATOM   2790  CZ2 TRP A 188     -18.473   2.171  10.354  1.00 98.82           C  
ATOM   2791  HZ2 TRP A 188     -19.475   2.500  10.586  1.00 98.82           H  
ATOM   2792  CZ3 TRP A 188     -16.717   1.631   8.763  1.00 98.82           C  
ATOM   2793  HZ3 TRP A 188     -16.382   1.545   7.740  1.00 98.82           H  
ATOM   2794  N   TRP A 189     -12.248   1.511  10.473  1.00 98.83           N  
ATOM   2795  H   TRP A 189     -11.820   0.721  10.935  1.00 98.83           H  
ATOM   2796  CA  TRP A 189     -12.061   1.589   9.034  1.00 98.83           C  
ATOM   2797  HA  TRP A 189     -12.782   2.277   8.592  1.00 98.83           H  
ATOM   2798  C   TRP A 189     -12.286   0.199   8.438  1.00 98.83           C  
ATOM   2799  CB  TRP A 189     -10.655   2.107   8.745  1.00 98.83           C  
ATOM   2800  HB2 TRP A 189     -10.554   3.108   9.165  1.00 98.83           H  
ATOM   2801  HB3 TRP A 189      -9.934   1.457   9.241  1.00 98.83           H  
ATOM   2802  O   TRP A 189     -11.915  -0.800   9.050  1.00 98.83           O  
ATOM   2803  CG  TRP A 189     -10.313   2.158   7.296  1.00 98.83           C  
ATOM   2804  CD1 TRP A 189     -10.363   3.259   6.514  1.00 98.83           C  
ATOM   2805  HD1 TRP A 189     -10.639   4.248   6.847  1.00 98.83           H  
ATOM   2806  CD2 TRP A 189      -9.861   1.065   6.440  1.00 98.83           C  
ATOM   2807  CE2 TRP A 189      -9.671   1.588   5.133  1.00 98.83           C  
ATOM   2808  CE3 TRP A 189      -9.585  -0.309   6.629  1.00 98.83           C  
ATOM   2809  HE3 TRP A 189      -9.712  -0.745   7.609  1.00 98.83           H  
ATOM   2810  NE1 TRP A 189      -9.981   2.920   5.235  1.00 98.83           N  
ATOM   2811  HE1 TRP A 189      -9.850   3.583   4.484  1.00 98.83           H  
ATOM   2812  CH2 TRP A 189      -8.882  -0.532   4.304  1.00 98.83           C  
ATOM   2813  HH2 TRP A 189      -8.462  -1.129   3.508  1.00 98.83           H  
ATOM   2814  CZ2 TRP A 189      -9.207   0.813   4.074  1.00 98.83           C  
ATOM   2815  HZ2 TRP A 189      -9.071   1.279   3.109  1.00 98.83           H  
ATOM   2816  CZ3 TRP A 189      -9.110  -1.102   5.568  1.00 98.83           C  
ATOM   2817  HZ3 TRP A 189      -8.885  -2.145   5.734  1.00 98.83           H  
ATOM   2818  N   GLN A 190     -12.898   0.114   7.262  1.00 98.78           N  
ATOM   2819  H   GLN A 190     -13.140   0.971   6.785  1.00 98.78           H  
ATOM   2820  CA  GLN A 190     -13.279  -1.139   6.619  1.00 98.78           C  
ATOM   2821  HA  GLN A 190     -12.634  -1.933   6.994  1.00 98.78           H  
ATOM   2822  C   GLN A 190     -13.117  -1.074   5.103  1.00 98.78           C  
ATOM   2823  CB  GLN A 190     -14.732  -1.455   6.995  1.00 98.78           C  
ATOM   2824  HB2 GLN A 190     -15.359  -0.603   6.735  1.00 98.78           H  
ATOM   2825  HB3 GLN A 190     -14.779  -1.593   8.075  1.00 98.78           H  
ATOM   2826  O   GLN A 190     -13.548  -0.109   4.476  1.00 98.78           O  
ATOM   2827  CG  GLN A 190     -15.300  -2.705   6.301  1.00 98.78           C  
ATOM   2828  HG2 GLN A 190     -15.339  -2.553   5.222  1.00 98.78           H  
ATOM   2829  HG3 GLN A 190     -14.671  -3.569   6.514  1.00 98.78           H  
ATOM   2830  CD  GLN A 190     -16.699  -2.984   6.816  1.00 98.78           C  
ATOM   2831  NE2 GLN A 190     -17.716  -3.025   5.984  1.00 98.78           N  
ATOM   2832 HE21 GLN A 190     -17.588  -2.815   5.004  1.00 98.78           H  
ATOM   2833 HE22 GLN A 190     -18.631  -3.085   6.408  1.00 98.78           H  
ATOM   2834  OE1 GLN A 190     -16.905  -3.132   8.006  1.00 98.78           O  
ATOM   2835  N   VAL A 191     -12.620  -2.154   4.505  1.00 98.80           N  
ATOM   2836  H   VAL A 191     -12.321  -2.919   5.092  1.00 98.80           H  
ATOM   2837  CA  VAL A 191     -12.549  -2.347   3.050  1.00 98.80           C  
ATOM   2838  HA  VAL A 191     -12.921  -1.448   2.559  1.00 98.80           H  
ATOM   2839  C   VAL A 191     -13.435  -3.499   2.593  1.00 98.80           C  
ATOM   2840  CB  VAL A 191     -11.091  -2.512   2.592  1.00 98.80           C  
ATOM   2841  HB  VAL A 191     -10.578  -1.600   2.898  1.00 98.80           H  
ATOM   2842  O   VAL A 191     -13.522  -4.529   3.262  1.00 98.80           O  
ATOM   2843  CG1 VAL A 191     -10.374  -3.718   3.217  1.00 98.80           C  
ATOM   2844 HG11 VAL A 191      -9.331  -3.729   2.900  1.00 98.80           H  
ATOM   2845 HG12 VAL A 191     -10.854  -4.647   2.910  1.00 98.80           H  
ATOM   2846 HG13 VAL A 191     -10.398  -3.638   4.303  1.00 98.80           H  
ATOM   2847  CG2 VAL A 191     -10.932  -2.575   1.074  1.00 98.80           C  
ATOM   2848 HG21 VAL A 191      -9.872  -2.573   0.819  1.00 98.80           H  
ATOM   2849 HG22 VAL A 191     -11.389  -1.696   0.621  1.00 98.80           H  
ATOM   2850 HG23 VAL A 191     -11.393  -3.477   0.672  1.00 98.80           H  
ATOM   2851  N   ASP A 192     -14.074  -3.326   1.436  1.00 98.72           N  
ATOM   2852  H   ASP A 192     -13.950  -2.443   0.962  1.00 98.72           H  
ATOM   2853  CA  ASP A 192     -14.720  -4.391   0.668  1.00 98.72           C  
ATOM   2854  HA  ASP A 192     -14.919  -5.246   1.314  1.00 98.72           H  
ATOM   2855  C   ASP A 192     -13.784  -4.843  -0.461  1.00 98.72           C  
ATOM   2856  CB  ASP A 192     -16.068  -3.893   0.114  1.00 98.72           C  
ATOM   2857  HB2 ASP A 192     -15.894  -3.062  -0.569  1.00 98.72           H  
ATOM   2858  HB3 ASP A 192     -16.667  -3.517   0.943  1.00 98.72           H  
ATOM   2859  O   ASP A 192     -13.587  -4.139  -1.451  1.00 98.72           O  
ATOM   2860  CG  ASP A 192     -16.863  -4.984  -0.623  1.00 98.72           C  
ATOM   2861  OD1 ASP A 192     -16.333  -6.088  -0.881  1.00 98.72           O  
ATOM   2862  OD2 ASP A 192     -18.058  -4.773  -0.934  1.00 98.72           O  
ATOM   2863  N   LEU A 193     -13.220  -6.045  -0.349  1.00 98.48           N  
ATOM   2864  H   LEU A 193     -13.448  -6.601   0.463  1.00 98.48           H  
ATOM   2865  CA  LEU A 193     -12.315  -6.618  -1.351  1.00 98.48           C  
ATOM   2866  HA  LEU A 193     -11.554  -5.875  -1.590  1.00 98.48           H  
ATOM   2867  C   LEU A 193     -13.035  -6.965  -2.673  1.00 98.48           C  
ATOM   2868  CB  LEU A 193     -11.625  -7.854  -0.744  1.00 98.48           C  
ATOM   2869  HB2 LEU A 193     -10.910  -8.243  -1.469  1.00 98.48           H  
ATOM   2870  HB3 LEU A 193     -12.382  -8.621  -0.584  1.00 98.48           H  
ATOM   2871  O   LEU A 193     -12.394  -7.217  -3.700  1.00 98.48           O  
ATOM   2872  CG  LEU A 193     -10.887  -7.612   0.592  1.00 98.48           C  
ATOM   2873  HG  LEU A 193     -11.573  -7.226   1.346  1.00 98.48           H  
ATOM   2874  CD1 LEU A 193     -10.329  -8.939   1.103  1.00 98.48           C  
ATOM   2875 HD11 LEU A 193      -9.536  -9.299   0.448  1.00 98.48           H  
ATOM   2876 HD12 LEU A 193     -11.125  -9.682   1.146  1.00 98.48           H  
ATOM   2877 HD13 LEU A 193      -9.944  -8.804   2.114  1.00 98.48           H  
ATOM   2878  CD2 LEU A 193      -9.746  -6.603   0.461  1.00 98.48           C  
ATOM   2879 HD21 LEU A 193      -9.047  -6.927  -0.310  1.00 98.48           H  
ATOM   2880 HD22 LEU A 193     -10.147  -5.623   0.201  1.00 98.48           H  
ATOM   2881 HD23 LEU A 193      -9.225  -6.517   1.415  1.00 98.48           H  
ATOM   2882  N   GLY A 194     -14.370  -6.969  -2.672  1.00 98.08           N  
ATOM   2883  H   GLY A 194     -14.828  -6.673  -1.822  1.00 98.08           H  
ATOM   2884  CA  GLY A 194     -15.254  -7.274  -3.798  1.00 98.08           C  
ATOM   2885  HA2 GLY A 194     -14.788  -6.945  -4.727  1.00 98.08           H  
ATOM   2886  HA3 GLY A 194     -16.183  -6.721  -3.666  1.00 98.08           H  
ATOM   2887  C   GLY A 194     -15.600  -8.758  -3.934  1.00 98.08           C  
ATOM   2888  O   GLY A 194     -16.656  -9.092  -4.466  1.00 98.08           O  
ATOM   2889  N   ALA A 195     -14.754  -9.654  -3.424  1.00 97.34           N  
ATOM   2890  H   ALA A 195     -13.919  -9.318  -2.964  1.00 97.34           H  
ATOM   2891  CA  ALA A 195     -14.996 -11.092  -3.387  1.00 97.34           C  
ATOM   2892  HA  ALA A 195     -16.069 -11.270  -3.311  1.00 97.34           H  
ATOM   2893  C   ALA A 195     -14.323 -11.725  -2.163  1.00 97.34           C  
ATOM   2894  CB  ALA A 195     -14.488 -11.723  -4.690  1.00 97.34           C  
ATOM   2895  HB1 ALA A 195     -15.004 -11.281  -5.541  1.00 97.34           H  
ATOM   2896  HB2 ALA A 195     -14.678 -12.797  -4.681  1.00 97.34           H  
ATOM   2897  HB3 ALA A 195     -13.416 -11.554  -4.789  1.00 97.34           H  
ATOM   2898  O   ALA A 195     -13.332 -11.203  -1.654  1.00 97.34           O  
ATOM   2899  N   SER A 196     -14.861 -12.861  -1.716  1.00 97.56           N  
ATOM   2900  H   SER A 196     -15.656 -13.243  -2.208  1.00 97.56           H  
ATOM   2901  CA  SER A 196     -14.258 -13.675  -0.656  1.00 97.56           C  
ATOM   2902  HA  SER A 196     -14.074 -13.049   0.217  1.00 97.56           H  
ATOM   2903  C   SER A 196     -12.935 -14.276  -1.132  1.00 97.56           C  
ATOM   2904  CB  SER A 196     -15.218 -14.796  -0.249  1.00 97.56           C  
ATOM   2905  HB2 SER A 196     -15.444 -15.406  -1.124  1.00 97.56           H  
ATOM   2906  HB3 SER A 196     -16.148 -14.362   0.119  1.00 97.56           H  
ATOM   2907  O   SER A 196     -12.883 -14.916  -2.186  1.00 97.56           O  
ATOM   2908  OG  SER A 196     -14.660 -15.624   0.754  1.00 97.56           O  
ATOM   2909  HG  SER A 196     -15.005 -15.277   1.580  1.00 97.56           H  
ATOM   2910  N   ALA A 197     -11.879 -14.116  -0.339  1.00 96.76           N  
ATOM   2911  H   ALA A 197     -11.987 -13.558   0.495  1.00 96.76           H  
ATOM   2912  CA  ALA A 197     -10.566 -14.697  -0.590  1.00 96.76           C  
ATOM   2913  HA  ALA A 197     -10.653 -15.479  -1.345  1.00 96.76           H  
ATOM   2914  C   ALA A 197     -10.000 -15.344   0.680  1.00 96.76           C  
ATOM   2915  CB  ALA A 197      -9.648 -13.604  -1.145  1.00 96.76           C  
ATOM   2916  HB1 ALA A 197      -9.547 -12.802  -0.413  1.00 96.76           H  
ATOM   2917  HB2 ALA A 197     -10.073 -13.196  -2.062  1.00 96.76           H  
ATOM   2918  HB3 ALA A 197      -8.663 -14.018  -1.361  1.00 96.76           H  
ATOM   2919  O   ALA A 197     -10.431 -15.033   1.788  1.00 96.76           O  
ATOM   2920  N   ARG A 198      -9.028 -16.247   0.514  1.00 96.54           N  
ATOM   2921  H   ARG A 198      -8.673 -16.392  -0.420  1.00 96.54           H  
ATOM   2922  CA  ARG A 198      -8.206 -16.744   1.626  1.00 96.54           C  
ATOM   2923  HA  ARG A 198      -8.816 -16.885   2.518  1.00 96.54           H  
ATOM   2924  C   ARG A 198      -7.149 -15.699   1.964  1.00 96.54           C  
ATOM   2925  CB  ARG A 198      -7.545 -18.075   1.263  1.00 96.54           C  
ATOM   2926  HB2 ARG A 198      -7.108 -18.010   0.266  1.00 96.54           H  
ATOM   2927  HB3 ARG A 198      -6.744 -18.252   1.981  1.00 96.54           H  
ATOM   2928  O   ARG A 198      -6.392 -15.289   1.084  1.00 96.54           O  
ATOM   2929  CG  ARG A 198      -8.513 -19.256   1.347  1.00 96.54           C  
ATOM   2930  HG2 ARG A 198      -9.417 -19.032   0.780  1.00 96.54           H  
ATOM   2931  HG3 ARG A 198      -8.771 -19.422   2.393  1.00 96.54           H  
ATOM   2932  CD  ARG A 198      -7.854 -20.514   0.770  1.00 96.54           C  
ATOM   2933  HD2 ARG A 198      -7.782 -20.405  -0.312  1.00 96.54           H  
ATOM   2934  HD3 ARG A 198      -6.833 -20.590   1.143  1.00 96.54           H  
ATOM   2935  NE  ARG A 198      -8.615 -21.739   1.095  1.00 96.54           N  
ATOM   2936  HE  ARG A 198      -9.336 -22.031   0.450  1.00 96.54           H  
ATOM   2937  NH1 ARG A 198      -7.317 -22.383   2.890  1.00 96.54           N  
ATOM   2938 HH11 ARG A 198      -6.724 -21.570   2.805  1.00 96.54           H  
ATOM   2939 HH12 ARG A 198      -7.069 -23.032   3.623  1.00 96.54           H  
ATOM   2940  NH2 ARG A 198      -9.053 -23.648   2.248  1.00 96.54           N  
ATOM   2941 HH21 ARG A 198      -9.828 -23.872   1.639  1.00 96.54           H  
ATOM   2942 HH22 ARG A 198      -8.808 -24.270   3.004  1.00 96.54           H  
ATOM   2943  CZ  ARG A 198      -8.323 -22.577   2.078  1.00 96.54           C  
ATOM   2944  N   LEU A 199      -7.130 -15.243   3.207  1.00 97.09           N  
ATOM   2945  H   LEU A 199      -7.698 -15.710   3.899  1.00 97.09           H  
ATOM   2946  CA  LEU A 199      -6.319 -14.117   3.656  1.00 97.09           C  
ATOM   2947  HA  LEU A 199      -5.886 -13.607   2.795  1.00 97.09           H  
ATOM   2948  C   LEU A 199      -5.170 -14.624   4.527  1.00 97.09           C  
ATOM   2949  CB  LEU A 199      -7.198 -13.106   4.412  1.00 97.09           C  
ATOM   2950  HB2 LEU A 199      -6.595 -12.220   4.610  1.00 97.09           H  
ATOM   2951  HB3 LEU A 199      -7.472 -13.550   5.369  1.00 97.09           H  
ATOM   2952  O   LEU A 199      -5.380 -15.427   5.428  1.00 97.09           O  
ATOM   2953  CG  LEU A 199      -8.500 -12.672   3.712  1.00 97.09           C  
ATOM   2954  HG  LEU A 199      -9.170 -13.528   3.635  1.00 97.09           H  
ATOM   2955  CD1 LEU A 199      -9.194 -11.609   4.562  1.00 97.09           C  
ATOM   2956 HD11 LEU A 199     -10.147 -11.339   4.107  1.00 97.09           H  
ATOM   2957 HD12 LEU A 199      -9.379 -12.011   5.558  1.00 97.09           H  
ATOM   2958 HD13 LEU A 199      -8.566 -10.723   4.645  1.00 97.09           H  
ATOM   2959  CD2 LEU A 199      -8.264 -12.100   2.314  1.00 97.09           C  
ATOM   2960 HD21 LEU A 199      -7.544 -11.284   2.366  1.00 97.09           H  
ATOM   2961 HD22 LEU A 199      -7.881 -12.878   1.653  1.00 97.09           H  
ATOM   2962 HD23 LEU A 199      -9.208 -11.735   1.908  1.00 97.09           H  
ATOM   2963  N   ASP A 200      -3.964 -14.130   4.270  1.00 95.21           N  
ATOM   2964  H   ASP A 200      -3.875 -13.441   3.536  1.00 95.21           H  
ATOM   2965  CA  ASP A 200      -2.770 -14.479   5.039  1.00 95.21           C  
ATOM   2966  HA  ASP A 200      -2.866 -15.490   5.434  1.00 95.21           H  
ATOM   2967  C   ASP A 200      -2.532 -13.528   6.208  1.00 95.21           C  
ATOM   2968  CB  ASP A 200      -1.554 -14.413   4.118  1.00 95.21           C  
ATOM   2969  HB2 ASP A 200      -1.411 -13.399   3.744  1.00 95.21           H  
ATOM   2970  HB3 ASP A 200      -1.725 -15.060   3.257  1.00 95.21           H  
ATOM   2971  O   ASP A 200      -2.308 -13.942   7.345  1.00 95.21           O  
ATOM   2972  CG  ASP A 200      -0.300 -14.882   4.845  1.00 95.21           C  
ATOM   2973  OD1 ASP A 200      -0.241 -16.092   5.163  1.00 95.21           O  
ATOM   2974  OD2 ASP A 200       0.691 -14.134   4.921  1.00 95.21           O  
ATOM   2975  N   SER A 201      -2.518 -12.234   5.903  1.00 96.69           N  
ATOM   2976  H   SER A 201      -2.726 -11.954   4.955  1.00 96.69           H  
ATOM   2977  CA  SER A 201      -2.162 -11.184   6.843  1.00 96.69           C  
ATOM   2978  HA  SER A 201      -2.575 -11.443   7.818  1.00 96.69           H  
ATOM   2979  C   SER A 201      -2.764  -9.853   6.420  1.00 96.69           C  
ATOM   2980  CB  SER A 201      -0.632 -11.068   6.982  1.00 96.69           C  
ATOM   2981  HB2 SER A 201      -0.213 -12.062   7.140  1.00 96.69           H  
ATOM   2982  HB3 SER A 201      -0.396 -10.462   7.857  1.00 96.69           H  
ATOM   2983  O   SER A 201      -3.180  -9.662   5.274  1.00 96.69           O  
ATOM   2984  OG  SER A 201      -0.013 -10.479   5.850  1.00 96.69           O  
ATOM   2985  HG  SER A 201       0.240  -9.579   6.067  1.00 96.69           H  
ATOM   2986  N   VAL A 202      -2.770  -8.910   7.352  1.00 98.35           N  
ATOM   2987  H   VAL A 202      -2.463  -9.155   8.282  1.00 98.35           H  
ATOM   2988  CA  VAL A 202      -3.081  -7.507   7.091  1.00 98.35           C  
ATOM   2989  HA  VAL A 202      -3.225  -7.352   6.022  1.00 98.35           H  
ATOM   2990  C   VAL A 202      -1.879  -6.682   7.531  1.00 98.35           C  
ATOM   2991  CB  VAL A 202      -4.381  -7.094   7.801  1.00 98.35           C  
ATOM   2992  HB  VAL A 202      -4.247  -7.185   8.879  1.00 98.35           H  
ATOM   2993  O   VAL A 202      -1.525  -6.674   8.709  1.00 98.35           O  
ATOM   2994  CG1 VAL A 202      -4.750  -5.646   7.472  1.00 98.35           C  
ATOM   2995 HG11 VAL A 202      -4.884  -5.531   6.396  1.00 98.35           H  
ATOM   2996 HG12 VAL A 202      -3.960  -4.975   7.808  1.00 98.35           H  
ATOM   2997 HG13 VAL A 202      -5.672  -5.373   7.984  1.00 98.35           H  
ATOM   2998  CG2 VAL A 202      -5.551  -7.989   7.362  1.00 98.35           C  
ATOM   2999 HG21 VAL A 202      -5.388  -9.008   7.714  1.00 98.35           H  
ATOM   3000 HG22 VAL A 202      -5.637  -7.992   6.276  1.00 98.35           H  
ATOM   3001 HG23 VAL A 202      -6.482  -7.628   7.799  1.00 98.35           H  
ATOM   3002  N   ASP A 203      -1.225  -6.019   6.579  1.00 97.44           N  
ATOM   3003  H   ASP A 203      -1.583  -6.050   5.635  1.00 97.44           H  
ATOM   3004  CA  ASP A 203      -0.153  -5.072   6.878  1.00 97.44           C  
ATOM   3005  HA  ASP A 203       0.387  -5.403   7.765  1.00 97.44           H  
ATOM   3006  C   ASP A 203      -0.797  -3.707   7.174  1.00 97.44           C  
ATOM   3007  CB  ASP A 203       0.867  -4.977   5.727  1.00 97.44           C  
ATOM   3008  HB2 ASP A 203       1.639  -4.266   6.021  1.00 97.44           H  
ATOM   3009  HB3 ASP A 203       0.368  -4.552   4.856  1.00 97.44           H  
ATOM   3010  O   ASP A 203      -1.363  -3.076   6.279  1.00 97.44           O  
ATOM   3011  CG  ASP A 203       1.573  -6.279   5.310  1.00 97.44           C  
ATOM   3012  OD1 ASP A 203       1.745  -7.211   6.124  1.00 97.44           O  
ATOM   3013  OD2 ASP A 203       2.134  -6.339   4.186  1.00 97.44           O  
ATOM   3014  N   VAL A 204      -0.739  -3.270   8.432  1.00 98.48           N  
ATOM   3015  H   VAL A 204      -0.268  -3.849   9.113  1.00 98.48           H  
ATOM   3016  CA  VAL A 204      -1.325  -2.009   8.909  1.00 98.48           C  
ATOM   3017  HA  VAL A 204      -2.085  -1.672   8.205  1.00 98.48           H  
ATOM   3018  C   VAL A 204      -0.234  -0.950   8.985  1.00 98.48           C  
ATOM   3019  CB  VAL A 204      -1.996  -2.196  10.286  1.00 98.48           C  
ATOM   3020  HB  VAL A 204      -1.243  -2.466  11.026  1.00 98.48           H  
ATOM   3021  O   VAL A 204       0.732  -1.125   9.727  1.00 98.48           O  
ATOM   3022  CG1 VAL A 204      -2.680  -0.902  10.740  1.00 98.48           C  
ATOM   3023 HG11 VAL A 204      -1.939  -0.115  10.881  1.00 98.48           H  
ATOM   3024 HG12 VAL A 204      -3.189  -1.064  11.690  1.00 98.48           H  
ATOM   3025 HG13 VAL A 204      -3.403  -0.583   9.989  1.00 98.48           H  
ATOM   3026  CG2 VAL A 204      -3.043  -3.317  10.246  1.00 98.48           C  
ATOM   3027 HG21 VAL A 204      -2.553  -4.280  10.100  1.00 98.48           H  
ATOM   3028 HG22 VAL A 204      -3.738  -3.145   9.424  1.00 98.48           H  
ATOM   3029 HG23 VAL A 204      -3.590  -3.353  11.188  1.00 98.48           H  
ATOM   3030  N   TRP A 205      -0.376   0.140   8.235  1.00 97.86           N  
ATOM   3031  H   TRP A 205      -1.175   0.222   7.624  1.00 97.86           H  
ATOM   3032  CA  TRP A 205       0.580   1.244   8.226  1.00 97.86           C  
ATOM   3033  HA  TRP A 205       1.508   0.922   8.698  1.00 97.86           H  
ATOM   3034  C   TRP A 205       0.038   2.421   9.028  1.00 97.86           C  
ATOM   3035  CB  TRP A 205       0.918   1.649   6.792  1.00 97.86           C  
ATOM   3036  HB2 TRP A 205       0.008   1.988   6.296  1.00 97.86           H  
ATOM   3037  HB3 TRP A 205       1.597   2.500   6.832  1.00 97.86           H  
ATOM   3038  O   TRP A 205      -0.992   3.005   8.688  1.00 97.86           O  
ATOM   3039  CG  TRP A 205       1.551   0.593   5.943  1.00 97.86           C  
ATOM   3040  CD1 TRP A 205       0.932  -0.480   5.397  1.00 97.86           C  
ATOM   3041  HD1 TRP A 205      -0.115  -0.714   5.514  1.00 97.86           H  
ATOM   3042  CD2 TRP A 205       2.937   0.519   5.510  1.00 97.86           C  
ATOM   3043  CE2 TRP A 205       3.091  -0.629   4.681  1.00 97.86           C  
ATOM   3044  CE3 TRP A 205       4.077   1.322   5.719  1.00 97.86           C  
ATOM   3045  HE3 TRP A 205       3.977   2.227   6.300  1.00 97.86           H  
ATOM   3046  NE1 TRP A 205       1.842  -1.204   4.652  1.00 97.86           N  
ATOM   3047  HE1 TRP A 205       1.607  -2.027   4.116  1.00 97.86           H  
ATOM   3048  CH2 TRP A 205       5.431  -0.147   4.315  1.00 97.86           C  
ATOM   3049  HH2 TRP A 205       6.381  -0.387   3.861  1.00 97.86           H  
ATOM   3050  CZ2 TRP A 205       4.314  -0.968   4.088  1.00 97.86           C  
ATOM   3051  HZ2 TRP A 205       4.378  -1.836   3.449  1.00 97.86           H  
ATOM   3052  CZ3 TRP A 205       5.313   0.991   5.134  1.00 97.86           C  
ATOM   3053  HZ3 TRP A 205       6.173   1.619   5.314  1.00 97.86           H  
ATOM   3054  N   ASN A 206       0.745   2.771  10.097  1.00 97.74           N  
ATOM   3055  H   ASN A 206       1.570   2.242  10.340  1.00 97.74           H  
ATOM   3056  CA  ASN A 206       0.386   3.875  10.973  1.00 97.74           C  
ATOM   3057  HA  ASN A 206      -0.696   3.866  11.106  1.00 97.74           H  
ATOM   3058  C   ASN A 206       0.771   5.239  10.370  1.00 97.74           C  
ATOM   3059  CB  ASN A 206       1.042   3.610  12.340  1.00 97.74           C  
ATOM   3060  HB2 ASN A 206       2.102   3.864  12.295  1.00 97.74           H  
ATOM   3061  HB3 ASN A 206       0.961   2.549  12.574  1.00 97.74           H  
ATOM   3062  O   ASN A 206       1.666   5.347   9.523  1.00 97.74           O  
ATOM   3063  CG  ASN A 206       0.407   4.358  13.498  1.00 97.74           C  
ATOM   3064  ND2 ASN A 206       0.830   4.044  14.697  1.00 97.74           N  
ATOM   3065 HD21 ASN A 206       1.518   3.314  14.814  1.00 97.74           H  
ATOM   3066 HD22 ASN A 206       0.405   4.499  15.492  1.00 97.74           H  
ATOM   3067  OD1 ASN A 206      -0.496   5.165  13.347  1.00 97.74           O  
ATOM   3068  N   ARG A 207       0.119   6.291  10.865  1.00 96.63           N  
ATOM   3069  H   ARG A 207      -0.524   6.090  11.618  1.00 96.63           H  
ATOM   3070  CA  ARG A 207       0.597   7.672  10.767  1.00 96.63           C  
ATOM   3071  HA  ARG A 207       0.815   7.904   9.724  1.00 96.63           H  
ATOM   3072  C   ARG A 207       1.897   7.826  11.575  1.00 96.63           C  
ATOM   3073  CB  ARG A 207      -0.525   8.593  11.266  1.00 96.63           C  
ATOM   3074  HB2 ARG A 207      -1.417   8.424  10.663  1.00 96.63           H  
ATOM   3075  HB3 ARG A 207      -0.755   8.346  12.302  1.00 96.63           H  
ATOM   3076  O   ARG A 207       2.055   7.202  12.621  1.00 96.63           O  
ATOM   3077  CG  ARG A 207      -0.141  10.071  11.179  1.00 96.63           C  
ATOM   3078  HG2 ARG A 207       0.730  10.261  11.805  1.00 96.63           H  
ATOM   3079  HG3 ARG A 207       0.094  10.329  10.146  1.00 96.63           H  
ATOM   3080  CD  ARG A 207      -1.281  10.959  11.665  1.00 96.63           C  
ATOM   3081  HD2 ARG A 207      -1.551  10.664  12.679  1.00 96.63           H  
ATOM   3082  HD3 ARG A 207      -2.140  10.833  11.006  1.00 96.63           H  
ATOM   3083  NE  ARG A 207      -0.848  12.359  11.662  1.00 96.63           N  
ATOM   3084  HE  ARG A 207       0.078  12.540  11.300  1.00 96.63           H  
ATOM   3085  NH1 ARG A 207      -2.772  13.310  12.466  1.00 96.63           N  
ATOM   3086 HH11 ARG A 207      -3.303  14.132  12.717  1.00 96.63           H  
ATOM   3087 HH12 ARG A 207      -3.195  12.394  12.509  1.00 96.63           H  
ATOM   3088  NH2 ARG A 207      -0.997  14.589  11.976  1.00 96.63           N  
ATOM   3089 HH21 ARG A 207      -0.032  14.638  11.683  1.00 96.63           H  
ATOM   3090 HH22 ARG A 207      -1.481  15.421  12.283  1.00 96.63           H  
ATOM   3091  CZ  ARG A 207      -1.542  13.411  12.037  1.00 96.63           C  
ATOM   3092  N   LEU A 208       2.834   8.637  11.081  1.00 92.91           N  
ATOM   3093  H   LEU A 208       2.591   9.170  10.259  1.00 92.91           H  
ATOM   3094  CA  LEU A 208       4.213   8.730  11.579  1.00 92.91           C  
ATOM   3095  HA  LEU A 208       4.308   8.155  12.500  1.00 92.91           H  
ATOM   3096  C   LEU A 208       4.675  10.150  11.936  1.00 92.91           C  
ATOM   3097  CB  LEU A 208       5.172   8.144  10.524  1.00 92.91           C  
ATOM   3098  HB2 LEU A 208       6.194   8.346  10.845  1.00 92.91           H  
ATOM   3099  HB3 LEU A 208       5.016   8.677   9.586  1.00 92.91           H  
ATOM   3100  O   LEU A 208       5.622  10.276  12.705  1.00 92.91           O  
ATOM   3101  CG  LEU A 208       5.049   6.632  10.268  1.00 92.91           C  
ATOM   3102  HG  LEU A 208       4.045   6.396   9.918  1.00 92.91           H  
ATOM   3103  CD1 LEU A 208       6.044   6.239   9.172  1.00 92.91           C  
ATOM   3104 HD11 LEU A 208       5.837   6.812   8.267  1.00 92.91           H  
ATOM   3105 HD12 LEU A 208       7.062   6.443   9.504  1.00 92.91           H  
ATOM   3106 HD13 LEU A 208       5.945   5.178   8.945  1.00 92.91           H  
ATOM   3107  CD2 LEU A 208       5.348   5.814  11.526  1.00 92.91           C  
ATOM   3108 HD21 LEU A 208       4.541   5.944  12.247  1.00 92.91           H  
ATOM   3109 HD22 LEU A 208       5.414   4.753  11.285  1.00 92.91           H  
ATOM   3110 HD23 LEU A 208       6.288   6.138  11.972  1.00 92.91           H  
ATOM   3111  N   ASP A 209       4.060  11.207  11.397  1.00 89.84           N  
ATOM   3112  H   ASP A 209       3.262  11.075  10.792  1.00 89.84           H  
ATOM   3113  CA  ASP A 209       4.486  12.598  11.652  1.00 89.84           C  
ATOM   3114  HA  ASP A 209       5.563  12.668  11.498  1.00 89.84           H  
ATOM   3115  C   ASP A 209       4.213  13.053  13.095  1.00 89.84           C  
ATOM   3116  CB  ASP A 209       3.804  13.544  10.649  1.00 89.84           C  
ATOM   3117  HB2 ASP A 209       4.153  14.561  10.830  1.00 89.84           H  
ATOM   3118  HB3 ASP A 209       4.110  13.266   9.640  1.00 89.84           H  
ATOM   3119  O   ASP A 209       4.980  13.811  13.684  1.00 89.84           O  
ATOM   3120  CG  ASP A 209       2.273  13.511  10.736  1.00 89.84           C  
ATOM   3121  OD1 ASP A 209       1.678  12.468  10.391  1.00 89.84           O  
ATOM   3122  OD2 ASP A 209       1.634  14.492  11.173  1.00 89.84           O  
ATOM   3123  N   CYS A 210       3.129  12.555  13.679  1.00 89.84           N  
ATOM   3124  H   CYS A 210       2.544  11.945  13.126  1.00 89.84           H  
ATOM   3125  CA  CYS A 210       2.789  12.678  15.087  1.00 89.84           C  
ATOM   3126  HA  CYS A 210       3.694  12.571  15.685  1.00 89.84           H  
ATOM   3127  C   CYS A 210       1.805  11.568  15.437  1.00 89.84           C  
ATOM   3128  CB  CYS A 210       2.148  14.050  15.363  1.00 89.84           C  
ATOM   3129  HB2 CYS A 210       2.704  14.803  14.804  1.00 89.84           H  
ATOM   3130  HB3 CYS A 210       2.256  14.288  16.421  1.00 89.84           H  
ATOM   3131  O   CYS A 210       1.281  10.882  14.555  1.00 89.84           O  
ATOM   3132  SG  CYS A 210       0.382  14.200  14.928  1.00 89.84           S  
ATOM   3133  N   CYS A 211       1.458  11.477  16.721  1.00 92.23           N  
ATOM   3134  H   CYS A 211       1.916  12.074  17.394  1.00 92.23           H  
ATOM   3135  CA  CYS A 211       0.186  10.878  17.111  1.00 92.23           C  
ATOM   3136  HA  CYS A 211       0.095  10.990  18.192  1.00 92.23           H  
ATOM   3137  C   CYS A 211       0.080   9.364  16.828  1.00 92.23           C  
ATOM   3138  CB  CYS A 211      -0.934  11.711  16.456  1.00 92.23           C  
ATOM   3139  HB2 CYS A 211      -1.037  11.419  15.411  1.00 92.23           H  
ATOM   3140  HB3 CYS A 211      -1.863  11.446  16.960  1.00 92.23           H  
ATOM   3141  O   CYS A 211      -1.012   8.796  16.867  1.00 92.23           O  
ATOM   3142  SG  CYS A 211      -0.752  13.532  16.533  1.00 92.23           S  
ATOM   3143  N   ALA A 212       1.213   8.710  16.547  1.00 93.45           N  
ATOM   3144  H   ALA A 212       2.057   9.256  16.453  1.00 93.45           H  
ATOM   3145  CA  ALA A 212       1.295   7.284  16.249  1.00 93.45           C  
ATOM   3146  HA  ALA A 212       0.697   7.071  15.363  1.00 93.45           H  
ATOM   3147  C   ALA A 212       0.761   6.423  17.408  1.00 93.45           C  
ATOM   3148  CB  ALA A 212       2.762   6.957  15.944  1.00 93.45           C  
ATOM   3149  HB1 ALA A 212       3.113   7.574  15.117  1.00 93.45           H  
ATOM   3150  HB2 ALA A 212       3.381   7.140  16.823  1.00 93.45           H  
ATOM   3151  HB3 ALA A 212       2.847   5.910  15.653  1.00 93.45           H  
ATOM   3152  O   ALA A 212       0.245   5.330  17.185  1.00 93.45           O  
ATOM   3153  N   ASP A 213       0.818   6.940  18.637  1.00 95.82           N  
ATOM   3154  H   ASP A 213       1.154   7.887  18.741  1.00 95.82           H  
ATOM   3155  CA  ASP A 213       0.309   6.315  19.859  1.00 95.82           C  
ATOM   3156  HA  ASP A 213       0.720   5.308  19.936  1.00 95.82           H  
ATOM   3157  C   ASP A 213      -1.217   6.158  19.900  1.00 95.82           C  
ATOM   3158  CB  ASP A 213       0.804   7.133  21.059  1.00 95.82           C  
ATOM   3159  HB2 ASP A 213       0.603   6.573  21.972  1.00 95.82           H  
ATOM   3160  HB3 ASP A 213       1.882   7.276  20.985  1.00 95.82           H  
ATOM   3161  O   ASP A 213      -1.730   5.446  20.769  1.00 95.82           O  
ATOM   3162  CG  ASP A 213       0.110   8.495  21.129  1.00 95.82           C  
ATOM   3163  OD1 ASP A 213       0.366   9.324  20.222  1.00 95.82           O  
ATOM   3164  OD2 ASP A 213      -0.707   8.656  22.063  1.00 95.82           O  
ATOM   3165  N   ARG A 214      -1.946   6.792  18.972  1.00 96.95           N  
ATOM   3166  H   ARG A 214      -1.454   7.396  18.328  1.00 96.95           H  
ATOM   3167  CA  ARG A 214      -3.404   6.666  18.841  1.00 96.95           C  
ATOM   3168  HA  ARG A 214      -3.853   6.727  19.833  1.00 96.95           H  
ATOM   3169  C   ARG A 214      -3.823   5.319  18.257  1.00 96.95           C  
ATOM   3170  CB  ARG A 214      -3.954   7.810  17.979  1.00 96.95           C  
ATOM   3171  HB2 ARG A 214      -5.021   7.653  17.822  1.00 96.95           H  
ATOM   3172  HB3 ARG A 214      -3.465   7.792  17.005  1.00 96.95           H  
ATOM   3173  O   ARG A 214      -4.853   4.791  18.673  1.00 96.95           O  
ATOM   3174  CG  ARG A 214      -3.755   9.184  18.636  1.00 96.95           C  
ATOM   3175  HG2 ARG A 214      -2.704   9.345  18.873  1.00 96.95           H  
ATOM   3176  HG3 ARG A 214      -4.336   9.229  19.557  1.00 96.95           H  
ATOM   3177  CD  ARG A 214      -4.223  10.280  17.676  1.00 96.95           C  
ATOM   3178  HD2 ARG A 214      -5.270  10.097  17.434  1.00 96.95           H  
ATOM   3179  HD3 ARG A 214      -3.641  10.221  16.756  1.00 96.95           H  
ATOM   3180  NE  ARG A 214      -4.087  11.620  18.278  1.00 96.95           N  
ATOM   3181  HE  ARG A 214      -3.622  11.672  19.173  1.00 96.95           H  
ATOM   3182  NH1 ARG A 214      -5.304  12.790  16.710  1.00 96.95           N  
ATOM   3183 HH11 ARG A 214      -5.282  12.017  16.060  1.00 96.95           H  
ATOM   3184 HH12 ARG A 214      -6.051  13.466  16.633  1.00 96.95           H  
ATOM   3185  NH2 ARG A 214      -4.859  13.724  18.658  1.00 96.95           N  
ATOM   3186 HH21 ARG A 214      -5.740  14.203  18.536  1.00 96.95           H  
ATOM   3187 HH22 ARG A 214      -4.540  13.666  19.615  1.00 96.95           H  
ATOM   3188  CZ  ARG A 214      -4.722  12.705  17.870  1.00 96.95           C  
ATOM   3189  N   LEU A 215      -3.025   4.758  17.343  1.00 98.12           N  
ATOM   3190  H   LEU A 215      -2.168   5.238  17.107  1.00 98.12           H  
ATOM   3191  CA  LEU A 215      -3.255   3.440  16.750  1.00 98.12           C  
ATOM   3192  HA  LEU A 215      -4.326   3.240  16.781  1.00 98.12           H  
ATOM   3193  C   LEU A 215      -2.565   2.361  17.589  1.00 98.12           C  
ATOM   3194  CB  LEU A 215      -2.831   3.442  15.274  1.00 98.12           C  
ATOM   3195  HB2 LEU A 215      -3.365   4.240  14.758  1.00 98.12           H  
ATOM   3196  HB3 LEU A 215      -1.765   3.663  15.223  1.00 98.12           H  
ATOM   3197  O   LEU A 215      -1.471   1.893  17.281  1.00 98.12           O  
ATOM   3198  CG  LEU A 215      -3.093   2.111  14.540  1.00 98.12           C  
ATOM   3199  HG  LEU A 215      -2.494   1.316  14.985  1.00 98.12           H  
ATOM   3200  CD1 LEU A 215      -4.553   1.669  14.602  1.00 98.12           C  
ATOM   3201 HD11 LEU A 215      -4.804   1.361  15.616  1.00 98.12           H  
ATOM   3202 HD12 LEU A 215      -5.194   2.496  14.294  1.00 98.12           H  
ATOM   3203 HD13 LEU A 215      -4.711   0.813  13.946  1.00 98.12           H  
ATOM   3204  CD2 LEU A 215      -2.698   2.259  13.073  1.00 98.12           C  
ATOM   3205 HD21 LEU A 215      -1.637   2.499  12.999  1.00 98.12           H  
ATOM   3206 HD22 LEU A 215      -3.271   3.068  12.619  1.00 98.12           H  
ATOM   3207 HD23 LEU A 215      -2.889   1.327  12.541  1.00 98.12           H  
ATOM   3208  N   LYS A 216      -3.226   1.992  18.679  1.00 97.81           N  
ATOM   3209  H   LYS A 216      -4.113   2.441  18.856  1.00 97.81           H  
ATOM   3210  CA  LYS A 216      -2.872   0.892  19.582  1.00 97.81           C  
ATOM   3211  HA  LYS A 216      -2.335   0.120  19.032  1.00 97.81           H  
ATOM   3212  C   LYS A 216      -4.154   0.274  20.121  1.00 97.81           C  
ATOM   3213  CB  LYS A 216      -1.974   1.406  20.717  1.00 97.81           C  
ATOM   3214  HB2 LYS A 216      -1.136   1.947  20.278  1.00 97.81           H  
ATOM   3215  HB3 LYS A 216      -1.581   0.554  21.272  1.00 97.81           H  
ATOM   3216  O   LYS A 216      -5.203   0.913  20.030  1.00 97.81           O  
ATOM   3217  CG  LYS A 216      -2.692   2.350  21.690  1.00 97.81           C  
ATOM   3218  HG2 LYS A 216      -3.457   1.808  22.247  1.00 97.81           H  
ATOM   3219  HG3 LYS A 216      -3.166   3.156  21.129  1.00 97.81           H  
ATOM   3220  CD  LYS A 216      -1.682   2.946  22.672  1.00 97.81           C  
ATOM   3221  HD2 LYS A 216      -1.291   2.165  23.325  1.00 97.81           H  
ATOM   3222  HD3 LYS A 216      -0.859   3.378  22.104  1.00 97.81           H  
ATOM   3223  CE  LYS A 216      -2.369   4.035  23.497  1.00 97.81           C  
ATOM   3224  HE2 LYS A 216      -3.071   4.552  22.842  1.00 97.81           H  
ATOM   3225  HE3 LYS A 216      -2.931   3.571  24.307  1.00 97.81           H  
ATOM   3226  NZ  LYS A 216      -1.383   5.016  24.002  1.00 97.81           N  
ATOM   3227  HZ1 LYS A 216      -0.969   5.481  23.207  1.00 97.81           H  
ATOM   3228  HZ2 LYS A 216      -0.652   4.564  24.534  1.00 97.81           H  
ATOM   3229  HZ3 LYS A 216      -1.829   5.735  24.554  1.00 97.81           H  
ATOM   3230  N   ASP A 217      -4.055  -0.918  20.699  1.00 98.24           N  
ATOM   3231  H   ASP A 217      -3.153  -1.371  20.744  1.00 98.24           H  
ATOM   3232  CA  ASP A 217      -5.201  -1.628  21.273  1.00 98.24           C  
ATOM   3233  HA  ASP A 217      -4.882  -2.654  21.457  1.00 98.24           H  
ATOM   3234  C   ASP A 217      -6.376  -1.713  20.280  1.00 98.24           C  
ATOM   3235  CB  ASP A 217      -5.555  -1.013  22.635  1.00 98.24           C  
ATOM   3236  HB2 ASP A 217      -5.943  -0.004  22.495  1.00 98.24           H  
ATOM   3237  HB3 ASP A 217      -4.649  -0.946  23.237  1.00 98.24           H  
ATOM   3238  O   ASP A 217      -7.453  -1.136  20.461  1.00 98.24           O  
ATOM   3239  CG  ASP A 217      -6.576  -1.849  23.406  1.00 98.24           C  
ATOM   3240  OD1 ASP A 217      -6.622  -3.079  23.175  1.00 98.24           O  
ATOM   3241  OD2 ASP A 217      -7.286  -1.256  24.247  1.00 98.24           O  
ATOM   3242  N   PHE A 218      -6.120  -2.366  19.149  1.00 98.66           N  
ATOM   3243  H   PHE A 218      -5.244  -2.864  19.082  1.00 98.66           H  
ATOM   3244  CA  PHE A 218      -7.052  -2.461  18.032  1.00 98.66           C  
ATOM   3245  HA  PHE A 218      -8.033  -2.121  18.363  1.00 98.66           H  
ATOM   3246  C   PHE A 218      -7.231  -3.901  17.571  1.00 98.66           C  
ATOM   3247  CB  PHE A 218      -6.605  -1.535  16.894  1.00 98.66           C  
ATOM   3248  HB2 PHE A 218      -6.434  -0.550  17.329  1.00 98.66           H  
ATOM   3249  HB3 PHE A 218      -7.411  -1.443  16.166  1.00 98.66           H  
ATOM   3250  O   PHE A 218      -6.454  -4.795  17.895  1.00 98.66           O  
ATOM   3251  CG  PHE A 218      -5.341  -1.950  16.171  1.00 98.66           C  
ATOM   3252  CD1 PHE A 218      -4.096  -1.508  16.648  1.00 98.66           C  
ATOM   3253  HD1 PHE A 218      -4.044  -0.899  17.539  1.00 98.66           H  
ATOM   3254  CD2 PHE A 218      -5.401  -2.774  15.031  1.00 98.66           C  
ATOM   3255  HD2 PHE A 218      -6.353  -3.141  14.677  1.00 98.66           H  
ATOM   3256  CE1 PHE A 218      -2.914  -1.883  15.993  1.00 98.66           C  
ATOM   3257  HE1 PHE A 218      -1.961  -1.575  16.399  1.00 98.66           H  
ATOM   3258  CE2 PHE A 218      -4.217  -3.133  14.361  1.00 98.66           C  
ATOM   3259  HE2 PHE A 218      -4.260  -3.768  13.488  1.00 98.66           H  
ATOM   3260  CZ  PHE A 218      -2.974  -2.683  14.839  1.00 98.66           C  
ATOM   3261  HZ  PHE A 218      -2.063  -2.976  14.338  1.00 98.66           H  
ATOM   3262  N   TRP A 219      -8.282  -4.122  16.796  1.00 98.79           N  
ATOM   3263  H   TRP A 219      -8.902  -3.348  16.602  1.00 98.79           H  
ATOM   3264  CA  TRP A 219      -8.624  -5.418  16.240  1.00 98.79           C  
ATOM   3265  HA  TRP A 219      -7.903  -6.163  16.577  1.00 98.79           H  
ATOM   3266  C   TRP A 219      -8.573  -5.373  14.724  1.00 98.79           C  
ATOM   3267  CB  TRP A 219      -9.997  -5.845  16.754  1.00 98.79           C  
ATOM   3268  HB2 TRP A 219     -10.325  -6.716  16.185  1.00 98.79           H  
ATOM   3269  HB3 TRP A 219     -10.717  -5.046  16.579  1.00 98.79           H  
ATOM   3270  O   TRP A 219      -9.107  -4.450  14.107  1.00 98.79           O  
ATOM   3271  CG  TRP A 219     -10.005  -6.212  18.203  1.00 98.79           C  
ATOM   3272  CD1 TRP A 219      -9.983  -5.352  19.246  1.00 98.79           C  
ATOM   3273  HD1 TRP A 219      -9.956  -4.276  19.157  1.00 98.79           H  
ATOM   3274  CD2 TRP A 219      -9.992  -7.545  18.789  1.00 98.79           C  
ATOM   3275  CE2 TRP A 219     -10.029  -7.419  20.208  1.00 98.79           C  
ATOM   3276  CE3 TRP A 219      -9.937  -8.850  18.258  1.00 98.79           C  
ATOM   3277  HE3 TRP A 219      -9.841  -8.968  17.189  1.00 98.79           H  
ATOM   3278  NE1 TRP A 219      -9.987  -6.059  20.432  1.00 98.79           N  
ATOM   3279  HE1 TRP A 219      -9.897  -5.623  21.339  1.00 98.79           H  
ATOM   3280  CH2 TRP A 219     -10.043  -9.823  20.494  1.00 98.79           C  
ATOM   3281  HH2 TRP A 219     -10.038 -10.693  21.134  1.00 98.79           H  
ATOM   3282  CZ2 TRP A 219     -10.062  -8.534  21.057  1.00 98.79           C  
ATOM   3283  HZ2 TRP A 219     -10.065  -8.398  22.129  1.00 98.79           H  
ATOM   3284  CZ3 TRP A 219      -9.971  -9.979  19.097  1.00 98.79           C  
ATOM   3285  HZ3 TRP A 219      -9.917 -10.969  18.669  1.00 98.79           H  
ATOM   3286  N   VAL A 220      -7.966  -6.399  14.134  1.00 98.83           N  
ATOM   3287  H   VAL A 220      -7.544  -7.096  14.731  1.00 98.83           H  
ATOM   3288  CA  VAL A 220      -8.094  -6.718  12.714  1.00 98.83           C  
ATOM   3289  HA  VAL A 220      -8.458  -5.845  12.173  1.00 98.83           H  
ATOM   3290  C   VAL A 220      -9.117  -7.831  12.589  1.00 98.83           C  
ATOM   3291  CB  VAL A 220      -6.750  -7.128  12.098  1.00 98.83           C  
ATOM   3292  HB  VAL A 220      -6.356  -7.995  12.629  1.00 98.83           H  
ATOM   3293  O   VAL A 220      -8.934  -8.918  13.137  1.00 98.83           O  
ATOM   3294  CG1 VAL A 220      -6.907  -7.494  10.618  1.00 98.83           C  
ATOM   3295 HG11 VAL A 220      -5.942  -7.828  10.237  1.00 98.83           H  
ATOM   3296 HG12 VAL A 220      -7.254  -6.632  10.050  1.00 98.83           H  
ATOM   3297 HG13 VAL A 220      -7.610  -8.318  10.497  1.00 98.83           H  
ATOM   3298  CG2 VAL A 220      -5.739  -5.981  12.197  1.00 98.83           C  
ATOM   3299 HG21 VAL A 220      -5.470  -5.822  13.242  1.00 98.83           H  
ATOM   3300 HG22 VAL A 220      -6.165  -5.064  11.791  1.00 98.83           H  
ATOM   3301 HG23 VAL A 220      -4.838  -6.232  11.638  1.00 98.83           H  
ATOM   3302  N   MET A 221     -10.201  -7.555  11.877  1.00 98.79           N  
ATOM   3303  H   MET A 221     -10.290  -6.633  11.474  1.00 98.79           H  
ATOM   3304  CA  MET A 221     -11.303  -8.488  11.690  1.00 98.79           C  
ATOM   3305  HA  MET A 221     -11.057  -9.421  12.196  1.00 98.79           H  
ATOM   3306  C   MET A 221     -11.507  -8.788  10.212  1.00 98.79           C  
ATOM   3307  CB  MET A 221     -12.581  -7.940  12.328  1.00 98.79           C  
ATOM   3308  HB2 MET A 221     -12.831  -6.987  11.862  1.00 98.79           H  
ATOM   3309  HB3 MET A 221     -13.394  -8.645  12.148  1.00 98.79           H  
ATOM   3310  O   MET A 221     -11.448  -7.880   9.385  1.00 98.79           O  
ATOM   3311  CG  MET A 221     -12.455  -7.763  13.842  1.00 98.79           C  
ATOM   3312  HG2 MET A 221     -11.557  -7.192  14.079  1.00 98.79           H  
ATOM   3313  HG3 MET A 221     -12.359  -8.751  14.293  1.00 98.79           H  
ATOM   3314  SD  MET A 221     -13.873  -6.927  14.589  1.00 98.79           S  
ATOM   3315  CE  MET A 221     -13.490  -5.228  14.106  1.00 98.79           C  
ATOM   3316  HE1 MET A 221     -12.512  -4.953  14.502  1.00 98.79           H  
ATOM   3317  HE2 MET A 221     -13.474  -5.146  13.019  1.00 98.79           H  
ATOM   3318  HE3 MET A 221     -14.250  -4.564  14.516  1.00 98.79           H  
ATOM   3319  N   ALA A 222     -11.782 -10.046   9.885  1.00 98.78           N  
ATOM   3320  H   ALA A 222     -11.823 -10.727  10.629  1.00 98.78           H  
ATOM   3321  CA  ALA A 222     -12.113 -10.504   8.541  1.00 98.78           C  
ATOM   3322  HA  ALA A 222     -12.226  -9.640   7.886  1.00 98.78           H  
ATOM   3323  C   ALA A 222     -13.443 -11.266   8.552  1.00 98.78           C  
ATOM   3324  CB  ALA A 222     -10.963 -11.355   7.995  1.00 98.78           C  
ATOM   3325  HB1 ALA A 222     -11.217 -11.706   6.995  1.00 98.78           H  
ATOM   3326  HB2 ALA A 222     -10.798 -12.216   8.642  1.00 98.78           H  
ATOM   3327  HB3 ALA A 222     -10.051 -10.759   7.948  1.00 98.78           H  
ATOM   3328  O   ALA A 222     -13.709 -12.035   9.476  1.00 98.78           O  
ATOM   3329  N   SER A 223     -14.275 -11.038   7.537  1.00 98.54           N  
ATOM   3330  H   SER A 223     -14.013 -10.348   6.847  1.00 98.54           H  
ATOM   3331  CA  SER A 223     -15.583 -11.682   7.387  1.00 98.54           C  
ATOM   3332  HA  SER A 223     -15.537 -12.697   7.784  1.00 98.54           H  
ATOM   3333  C   SER A 223     -16.013 -11.744   5.924  1.00 98.54           C  
ATOM   3334  CB  SER A 223     -16.626 -10.895   8.181  1.00 98.54           C  
ATOM   3335  HB2 SER A 223     -16.292 -10.821   9.216  1.00 98.54           H  
ATOM   3336  HB3 SER A 223     -16.709  -9.889   7.771  1.00 98.54           H  
ATOM   3337  O   SER A 223     -15.649 -10.886   5.119  1.00 98.54           O  
ATOM   3338  OG  SER A 223     -17.888 -11.535   8.136  1.00 98.54           O  
ATOM   3339  HG  SER A 223     -18.500 -10.977   8.622  1.00 98.54           H  
ATOM   3340  N   ASP A 224     -16.821 -12.735   5.558  1.00 98.44           N  
ATOM   3341  H   ASP A 224     -17.069 -13.424   6.254  1.00 98.44           H  
ATOM   3342  CA  ASP A 224     -17.508 -12.760   4.259  1.00 98.44           C  
ATOM   3343  HA  ASP A 224     -16.837 -12.378   3.489  1.00 98.44           H  
ATOM   3344  C   ASP A 224     -18.741 -11.838   4.224  1.00 98.44           C  
ATOM   3345  CB  ASP A 224     -17.871 -14.209   3.891  1.00 98.44           C  
ATOM   3346  HB2 ASP A 224     -18.293 -14.712   4.761  1.00 98.44           H  
ATOM   3347  HB3 ASP A 224     -18.635 -14.191   3.114  1.00 98.44           H  
ATOM   3348  O   ASP A 224     -19.165 -11.425   3.144  1.00 98.44           O  
ATOM   3349  CG  ASP A 224     -16.681 -15.010   3.344  1.00 98.44           C  
ATOM   3350  OD1 ASP A 224     -15.763 -14.400   2.744  1.00 98.44           O  
ATOM   3351  OD2 ASP A 224     -16.707 -16.255   3.426  1.00 98.44           O  
ATOM   3352  N   GLN A 225     -19.289 -11.476   5.390  1.00 97.82           N  
ATOM   3353  H   GLN A 225     -18.815 -11.757   6.237  1.00 97.82           H  
ATOM   3354  CA  GLN A 225     -20.411 -10.544   5.535  1.00 97.82           C  
ATOM   3355  HA  GLN A 225     -20.902 -10.440   4.567  1.00 97.82           H  
ATOM   3356  C   GLN A 225     -19.923  -9.152   5.964  1.00 97.82           C  
ATOM   3357  CB  GLN A 225     -21.437 -11.095   6.541  1.00 97.82           C  
ATOM   3358  HB2 GLN A 225     -22.237 -10.366   6.673  1.00 97.82           H  
ATOM   3359  HB3 GLN A 225     -20.952 -11.233   7.508  1.00 97.82           H  
ATOM   3360  O   GLN A 225     -18.939  -9.052   6.701  1.00 97.82           O  
ATOM   3361  CG  GLN A 225     -22.059 -12.430   6.104  1.00 97.82           C  
ATOM   3362  HG2 GLN A 225     -21.286 -13.198   6.092  1.00 97.82           H  
ATOM   3363  HG3 GLN A 225     -22.810 -12.729   6.835  1.00 97.82           H  
ATOM   3364  CD  GLN A 225     -22.725 -12.354   4.733  1.00 97.82           C  
ATOM   3365  NE2 GLN A 225     -22.477 -13.303   3.858  1.00 97.82           N  
ATOM   3366 HE21 GLN A 225     -22.918 -13.196   2.956  1.00 97.82           H  
ATOM   3367 HE22 GLN A 225     -21.832 -14.049   4.079  1.00 97.82           H  
ATOM   3368  OE1 GLN A 225     -23.464 -11.439   4.410  1.00 97.82           O  
ATOM   3369  N   PRO A 226     -20.590  -8.065   5.535  1.00 96.77           N  
ATOM   3370  CA  PRO A 226     -20.214  -6.722   5.955  1.00 96.77           C  
ATOM   3371  HA  PRO A 226     -19.162  -6.541   5.732  1.00 96.77           H  
ATOM   3372  C   PRO A 226     -20.448  -6.545   7.457  1.00 96.77           C  
ATOM   3373  CB  PRO A 226     -21.083  -5.776   5.122  1.00 96.77           C  
ATOM   3374  HB2 PRO A 226     -20.575  -5.544   4.186  1.00 96.77           H  
ATOM   3375  HB3 PRO A 226     -21.324  -4.858   5.658  1.00 96.77           H  
ATOM   3376  O   PRO A 226     -21.476  -6.962   7.990  1.00 96.77           O  
ATOM   3377  CG  PRO A 226     -22.332  -6.608   4.829  1.00 96.77           C  
ATOM   3378  HG2 PRO A 226     -23.017  -6.553   5.675  1.00 96.77           H  
ATOM   3379  HG3 PRO A 226     -22.828  -6.285   3.914  1.00 96.77           H  
ATOM   3380  CD  PRO A 226     -21.787  -8.030   4.704  1.00 96.77           C  
ATOM   3381  HD2 PRO A 226     -22.536  -8.745   5.042  1.00 96.77           H  
ATOM   3382  HD3 PRO A 226     -21.516  -8.231   3.667  1.00 96.77           H  
ATOM   3383  N   PHE A 227     -19.528  -5.867   8.141  1.00 98.23           N  
ATOM   3384  H   PHE A 227     -18.687  -5.556   7.677  1.00 98.23           H  
ATOM   3385  CA  PHE A 227     -19.768  -5.430   9.512  1.00 98.23           C  
ATOM   3386  HA  PHE A 227     -20.265  -6.229  10.063  1.00 98.23           H  
ATOM   3387  C   PHE A 227     -20.671  -4.189   9.489  1.00 98.23           C  
ATOM   3388  CB  PHE A 227     -18.451  -5.116  10.218  1.00 98.23           C  
ATOM   3389  HB2 PHE A 227     -18.017  -4.261   9.699  1.00 98.23           H  
ATOM   3390  HB3 PHE A 227     -18.671  -4.818  11.243  1.00 98.23           H  
ATOM   3391  O   PHE A 227     -20.381  -3.219   8.786  1.00 98.23           O  
ATOM   3392  CG  PHE A 227     -17.388  -6.186  10.235  1.00 98.23           C  
ATOM   3393  CD1 PHE A 227     -17.257  -7.008  11.365  1.00 98.23           C  
ATOM   3394  HD1 PHE A 227     -17.920  -6.894  12.210  1.00 98.23           H  
ATOM   3395  CD2 PHE A 227     -16.492  -6.325   9.155  1.00 98.23           C  
ATOM   3396  HD2 PHE A 227     -16.570  -5.678   8.294  1.00 98.23           H  
ATOM   3397  CE1 PHE A 227     -16.257  -7.989  11.399  1.00 98.23           C  
ATOM   3398  HE1 PHE A 227     -16.157  -8.612  12.276  1.00 98.23           H  
ATOM   3399  CE2 PHE A 227     -15.502  -7.322   9.184  1.00 98.23           C  
ATOM   3400  HE2 PHE A 227     -14.830  -7.450   8.348  1.00 98.23           H  
ATOM   3401  CZ  PHE A 227     -15.398  -8.165  10.301  1.00 98.23           C  
ATOM   3402  HZ  PHE A 227     -14.655  -8.949  10.315  1.00 98.23           H  
ATOM   3403  N   THR A 228     -21.756  -4.211  10.261  1.00 95.99           N  
ATOM   3404  H   THR A 228     -22.008  -5.082  10.705  1.00 95.99           H  
ATOM   3405  CA  THR A 228     -22.781  -3.147  10.275  1.00 95.99           C  
ATOM   3406  HA  THR A 228     -22.522  -2.364   9.562  1.00 95.99           H  
ATOM   3407  C   THR A 228     -22.935  -2.458  11.628  1.00 95.99           C  
ATOM   3408  CB  THR A 228     -24.140  -3.725   9.863  1.00 95.99           C  
ATOM   3409  HB  THR A 228     -24.911  -2.964   9.982  1.00 95.99           H  
ATOM   3410  O   THR A 228     -23.550  -1.401  11.705  1.00 95.99           O  
ATOM   3411  CG2 THR A 228     -24.151  -4.211   8.414  1.00 95.99           C  
ATOM   3412 HG21 THR A 228     -23.876  -3.389   7.752  1.00 95.99           H  
ATOM   3413 HG22 THR A 228     -23.446  -5.031   8.280  1.00 95.99           H  
ATOM   3414 HG23 THR A 228     -25.151  -4.555   8.150  1.00 95.99           H  
ATOM   3415  OG1 THR A 228     -24.438  -4.834  10.682  1.00 95.99           O  
ATOM   3416  HG1 THR A 228     -25.281  -5.191  10.391  1.00 95.99           H  
ATOM   3417  N   THR A 229     -22.375  -3.039  12.690  1.00 97.93           N  
ATOM   3418  H   THR A 229     -21.859  -3.895  12.543  1.00 97.93           H  
ATOM   3419  CA  THR A 229     -22.377  -2.469  14.042  1.00 97.93           C  
ATOM   3420  HA  THR A 229     -23.244  -1.815  14.141  1.00 97.93           H  
ATOM   3421  C   THR A 229     -21.134  -1.616  14.280  1.00 97.93           C  
ATOM   3422  CB  THR A 229     -22.535  -3.573  15.101  1.00 97.93           C  
ATOM   3423  HB  THR A 229     -23.447  -4.127  14.880  1.00 97.93           H  
ATOM   3424  O   THR A 229     -20.059  -1.915  13.754  1.00 97.93           O  
ATOM   3425  CG2 THR A 229     -21.363  -4.557  15.129  1.00 97.93           C  
ATOM   3426 HG21 THR A 229     -21.138  -4.926  14.129  1.00 97.93           H  
ATOM   3427 HG22 THR A 229     -20.481  -4.069  15.544  1.00 97.93           H  
ATOM   3428 HG23 THR A 229     -21.625  -5.410  15.755  1.00 97.93           H  
ATOM   3429  OG1 THR A 229     -22.663  -2.997  16.380  1.00 97.93           O  
ATOM   3430  HG1 THR A 229     -23.070  -3.648  16.956  1.00 97.93           H  
ATOM   3431  N   ASP A 230     -21.274  -0.571  15.090  1.00 98.22           N  
ATOM   3432  H   ASP A 230     -22.195  -0.380  15.457  1.00 98.22           H  
ATOM   3433  CA  ASP A 230     -20.160   0.240  15.591  1.00 98.22           C  
ATOM   3434  HA  ASP A 230     -19.361   0.275  14.851  1.00 98.22           H  
ATOM   3435  C   ASP A 230     -19.555  -0.323  16.880  1.00 98.22           C  
ATOM   3436  CB  ASP A 230     -20.658   1.665  15.868  1.00 98.22           C  
ATOM   3437  HB2 ASP A 230     -19.954   2.159  16.537  1.00 98.22           H  
ATOM   3438  HB3 ASP A 230     -21.618   1.621  16.382  1.00 98.22           H  
ATOM   3439  O   ASP A 230     -18.475   0.107  17.282  1.00 98.22           O  
ATOM   3440  CG  ASP A 230     -20.782   2.547  14.631  1.00 98.22           C  
ATOM   3441  OD1 ASP A 230     -20.322   2.134  13.548  1.00 98.22           O  
ATOM   3442  OD2 ASP A 230     -21.212   3.699  14.832  1.00 98.22           O  
ATOM   3443  N   ASP A 231     -20.247  -1.247  17.547  1.00 98.44           N  
ATOM   3444  H   ASP A 231     -21.081  -1.631  17.127  1.00 98.44           H  
ATOM   3445  CA  ASP A 231     -19.805  -1.827  18.810  1.00 98.44           C  
ATOM   3446  HA  ASP A 231     -19.348  -1.045  19.417  1.00 98.44           H  
ATOM   3447  C   ASP A 231     -18.753  -2.916  18.566  1.00 98.44           C  
ATOM   3448  CB  ASP A 231     -21.017  -2.354  19.581  1.00 98.44           C  
ATOM   3449  HB2 ASP A 231     -21.513  -3.134  19.003  1.00 98.44           H  
ATOM   3450  HB3 ASP A 231     -21.726  -1.542  19.741  1.00 98.44           H  
ATOM   3451  O   ASP A 231     -18.987  -3.872  17.821  1.00 98.44           O  
ATOM   3452  CG  ASP A 231     -20.573  -2.910  20.929  1.00 98.44           C  
ATOM   3453  OD1 ASP A 231     -20.341  -4.138  20.986  1.00 98.44           O  
ATOM   3454  OD2 ASP A 231     -20.421  -2.090  21.863  1.00 98.44           O  
ATOM   3455  N   LEU A 232     -17.579  -2.764  19.183  1.00 98.64           N  
ATOM   3456  H   LEU A 232     -17.445  -1.946  19.760  1.00 98.64           H  
ATOM   3457  CA  LEU A 232     -16.458  -3.680  18.968  1.00 98.64           C  
ATOM   3458  HA  LEU A 232     -16.254  -3.724  17.898  1.00 98.64           H  
ATOM   3459  C   LEU A 232     -16.768  -5.109  19.433  1.00 98.64           C  
ATOM   3460  CB  LEU A 232     -15.216  -3.131  19.687  1.00 98.64           C  
ATOM   3461  HB2 LEU A 232     -14.941  -2.175  19.241  1.00 98.64           H  
ATOM   3462  HB3 LEU A 232     -15.485  -2.968  20.730  1.00 98.64           H  
ATOM   3463  O   LEU A 232     -16.374  -6.057  18.756  1.00 98.64           O  
ATOM   3464  CG  LEU A 232     -13.994  -4.069  19.673  1.00 98.64           C  
ATOM   3465  HG  LEU A 232     -14.246  -4.997  20.186  1.00 98.64           H  
ATOM   3466  CD1 LEU A 232     -13.492  -4.395  18.265  1.00 98.64           C  
ATOM   3467 HD11 LEU A 232     -14.280  -4.862  17.674  1.00 98.64           H  
ATOM   3468 HD12 LEU A 232     -12.662  -5.098  18.332  1.00 98.64           H  
ATOM   3469 HD13 LEU A 232     -13.152  -3.488  17.764  1.00 98.64           H  
ATOM   3470  CD2 LEU A 232     -12.855  -3.415  20.446  1.00 98.64           C  
ATOM   3471 HD21 LEU A 232     -12.506  -2.535  19.905  1.00 98.64           H  
ATOM   3472 HD22 LEU A 232     -13.194  -3.133  21.443  1.00 98.64           H  
ATOM   3473 HD23 LEU A 232     -12.034  -4.124  20.552  1.00 98.64           H  
ATOM   3474  N   ASP A 233     -17.454  -5.280  20.565  1.00 98.41           N  
ATOM   3475  H   ASP A 233     -17.906  -4.488  20.999  1.00 98.41           H  
ATOM   3476  CA  ASP A 233     -17.729  -6.611  21.110  1.00 98.41           C  
ATOM   3477  HA  ASP A 233     -16.802  -7.183  21.128  1.00 98.41           H  
ATOM   3478  C   ASP A 233     -18.679  -7.383  20.200  1.00 98.41           C  
ATOM   3479  CB  ASP A 233     -18.270  -6.518  22.546  1.00 98.41           C  
ATOM   3480  HB2 ASP A 233     -19.035  -5.745  22.607  1.00 98.41           H  
ATOM   3481  HB3 ASP A 233     -18.735  -7.471  22.801  1.00 98.41           H  
ATOM   3482  O   ASP A 233     -18.422  -8.548  19.890  1.00 98.41           O  
ATOM   3483  CG  ASP A 233     -17.177  -6.250  23.585  1.00 98.41           C  
ATOM   3484  OD1 ASP A 233     -15.995  -6.578  23.305  1.00 98.41           O  
ATOM   3485  OD2 ASP A 233     -17.520  -5.814  24.701  1.00 98.41           O  
ATOM   3486  N   GLN A 234     -19.712  -6.720  19.682  1.00 98.44           N  
ATOM   3487  H   GLN A 234     -19.876  -5.775  19.999  1.00 98.44           H  
ATOM   3488  CA  GLN A 234     -20.590  -7.301  18.669  1.00 98.44           C  
ATOM   3489  HA  GLN A 234     -20.983  -8.249  19.038  1.00 98.44           H  
ATOM   3490  C   GLN A 234     -19.843  -7.591  17.361  1.00 98.44           C  
ATOM   3491  CB  GLN A 234     -21.758  -6.355  18.394  1.00 98.44           C  
ATOM   3492  HB2 GLN A 234     -21.362  -5.378  18.116  1.00 98.44           H  
ATOM   3493  HB3 GLN A 234     -22.334  -6.751  17.558  1.00 98.44           H  
ATOM   3494  O   GLN A 234     -20.000  -8.675  16.802  1.00 98.44           O  
ATOM   3495  CG  GLN A 234     -22.701  -6.191  19.589  1.00 98.44           C  
ATOM   3496  HG2 GLN A 234     -22.138  -5.881  20.469  1.00 98.44           H  
ATOM   3497  HG3 GLN A 234     -23.180  -7.144  19.812  1.00 98.44           H  
ATOM   3498  CD  GLN A 234     -23.778  -5.151  19.310  1.00 98.44           C  
ATOM   3499  NE2 GLN A 234     -24.397  -4.614  20.337  1.00 98.44           N  
ATOM   3500 HE21 GLN A 234     -24.068  -4.815  21.271  1.00 98.44           H  
ATOM   3501 HE22 GLN A 234     -25.063  -3.884  20.128  1.00 98.44           H  
ATOM   3502  OE1 GLN A 234     -24.083  -4.795  18.178  1.00 98.44           O  
ATOM   3503  N   ALA A 235     -19.011  -6.662  16.874  1.00 98.45           N  
ATOM   3504  H   ALA A 235     -18.926  -5.781  17.361  1.00 98.45           H  
ATOM   3505  CA  ALA A 235     -18.279  -6.839  15.620  1.00 98.45           C  
ATOM   3506  HA  ALA A 235     -18.998  -7.053  14.829  1.00 98.45           H  
ATOM   3507  C   ALA A 235     -17.305  -8.026  15.679  1.00 98.45           C  
ATOM   3508  CB  ALA A 235     -17.548  -5.537  15.265  1.00 98.45           C  
ATOM   3509  HB1 ALA A 235     -16.827  -5.288  16.043  1.00 98.45           H  
ATOM   3510  HB2 ALA A 235     -18.261  -4.717  15.172  1.00 98.45           H  
ATOM   3511  HB3 ALA A 235     -17.019  -5.657  14.319  1.00 98.45           H  
ATOM   3512  O   ALA A 235     -17.290  -8.848  14.765  1.00 98.45           O  
ATOM   3513  N   ARG A 236     -16.522  -8.151  16.760  1.00 98.16           N  
ATOM   3514  H   ARG A 236     -16.583  -7.434  17.468  1.00 98.16           H  
ATOM   3515  CA  ARG A 236     -15.480  -9.186  16.889  1.00 98.16           C  
ATOM   3516  HA  ARG A 236     -15.004  -9.299  15.915  1.00 98.16           H  
ATOM   3517  C   ARG A 236     -16.019 -10.577  17.235  1.00 98.16           C  
ATOM   3518  CB  ARG A 236     -14.395  -8.715  17.876  1.00 98.16           C  
ATOM   3519  HB2 ARG A 236     -13.495  -9.310  17.725  1.00 98.16           H  
ATOM   3520  HB3 ARG A 236     -14.148  -7.674  17.667  1.00 98.16           H  
ATOM   3521  O   ARG A 236     -15.292 -11.550  17.073  1.00 98.16           O  
ATOM   3522  CG  ARG A 236     -14.831  -8.859  19.339  1.00 98.16           C  
ATOM   3523  HG2 ARG A 236     -15.812  -8.402  19.473  1.00 98.16           H  
ATOM   3524  HG3 ARG A 236     -14.909  -9.919  19.582  1.00 98.16           H  
ATOM   3525  CD  ARG A 236     -13.838  -8.210  20.306  1.00 98.16           C  
ATOM   3526  HD2 ARG A 236     -13.680  -7.175  20.003  1.00 98.16           H  
ATOM   3527  HD3 ARG A 236     -12.879  -8.725  20.251  1.00 98.16           H  
ATOM   3528  NE  ARG A 236     -14.358  -8.226  21.686  1.00 98.16           N  
ATOM   3529  HE  ARG A 236     -14.781  -7.381  22.041  1.00 98.16           H  
ATOM   3530  NH1 ARG A 236     -13.988 -10.436  22.207  1.00 98.16           N  
ATOM   3531 HH11 ARG A 236     -14.067 -11.196  22.867  1.00 98.16           H  
ATOM   3532 HH12 ARG A 236     -13.551 -10.555  21.304  1.00 98.16           H  
ATOM   3533  NH2 ARG A 236     -14.980  -9.066  23.676  1.00 98.16           N  
ATOM   3534 HH21 ARG A 236     -15.361  -8.145  23.840  1.00 98.16           H  
ATOM   3535 HH22 ARG A 236     -15.100  -9.804  24.356  1.00 98.16           H  
ATOM   3536  CZ  ARG A 236     -14.434  -9.248  22.513  1.00 98.16           C  
ATOM   3537  N   THR A 237     -17.252 -10.673  17.743  1.00 98.01           N  
ATOM   3538  H   THR A 237     -17.773  -9.820  17.884  1.00 98.01           H  
ATOM   3539  CA  THR A 237     -17.894 -11.949  18.126  1.00 98.01           C  
ATOM   3540  HA  THR A 237     -17.151 -12.745  18.072  1.00 98.01           H  
ATOM   3541  C   THR A 237     -19.009 -12.387  17.176  1.00 98.01           C  
ATOM   3542  CB  THR A 237     -18.420 -11.935  19.570  1.00 98.01           C  
ATOM   3543  HB  THR A 237     -18.838 -12.916  19.791  1.00 98.01           H  
ATOM   3544  O   THR A 237     -19.604 -13.448  17.378  1.00 98.01           O  
ATOM   3545  CG2 THR A 237     -17.327 -11.656  20.603  1.00 98.01           C  
ATOM   3546 HG21 THR A 237     -17.745 -11.771  21.603  1.00 98.01           H  
ATOM   3547 HG22 THR A 237     -16.510 -12.366  20.473  1.00 98.01           H  
ATOM   3548 HG23 THR A 237     -16.950 -10.640  20.494  1.00 98.01           H  
ATOM   3549  OG1 THR A 237     -19.436 -10.977  19.737  1.00 98.01           O  
ATOM   3550  HG1 THR A 237     -19.033 -10.107  19.794  1.00 98.01           H  
ATOM   3551  N   ALA A 238     -19.293 -11.608  16.128  1.00 97.66           N  
ATOM   3552  H   ALA A 238     -18.811 -10.727  16.019  1.00 97.66           H  
ATOM   3553  CA  ALA A 238     -20.306 -11.966  15.147  1.00 97.66           C  
ATOM   3554  HA  ALA A 238     -21.235 -12.086  15.705  1.00 97.66           H  
ATOM   3555  C   ALA A 238     -19.967 -13.298  14.434  1.00 97.66           C  
ATOM   3556  CB  ALA A 238     -20.513 -10.808  14.165  1.00 97.66           C  
ATOM   3557  HB1 ALA A 238     -20.893  -9.936  14.699  1.00 97.66           H  
ATOM   3558  HB2 ALA A 238     -21.233 -11.094  13.399  1.00 97.66           H  
ATOM   3559  HB3 ALA A 238     -19.567 -10.545  13.691  1.00 97.66           H  
ATOM   3560  O   ALA A 238     -18.795 -13.592  14.176  1.00 97.66           O  
ATOM   3561  N   PRO A 239     -20.975 -14.119  14.079  1.00 97.31           N  
ATOM   3562  CA  PRO A 239     -20.750 -15.399  13.413  1.00 97.31           C  
ATOM   3563  HA  PRO A 239     -20.227 -16.055  14.110  1.00 97.31           H  
ATOM   3564  C   PRO A 239     -19.933 -15.267  12.122  1.00 97.31           C  
ATOM   3565  CB  PRO A 239     -22.144 -15.971  13.137  1.00 97.31           C  
ATOM   3566  HB2 PRO A 239     -22.504 -15.639  12.163  1.00 97.31           H  
ATOM   3567  HB3 PRO A 239     -22.152 -17.059  13.195  1.00 97.31           H  
ATOM   3568  O   PRO A 239     -20.240 -14.443  11.262  1.00 97.31           O  
ATOM   3569  CG  PRO A 239     -23.003 -15.339  14.229  1.00 97.31           C  
ATOM   3570  HG2 PRO A 239     -22.887 -15.902  15.155  1.00 97.31           H  
ATOM   3571  HG3 PRO A 239     -24.052 -15.283  13.940  1.00 97.31           H  
ATOM   3572  CD  PRO A 239     -22.387 -13.954  14.393  1.00 97.31           C  
ATOM   3573  HD2 PRO A 239     -22.837 -13.257  13.686  1.00 97.31           H  
ATOM   3574  HD3 PRO A 239     -22.544 -13.617  15.418  1.00 97.31           H  
ATOM   3575  N   GLY A 240     -18.909 -16.111  11.973  1.00 97.06           N  
ATOM   3576  H   GLY A 240     -18.676 -16.719  12.745  1.00 97.06           H  
ATOM   3577  CA  GLY A 240     -18.032 -16.125  10.796  1.00 97.06           C  
ATOM   3578  HA2 GLY A 240     -18.631 -15.968   9.900  1.00 97.06           H  
ATOM   3579  HA3 GLY A 240     -17.554 -17.102  10.721  1.00 97.06           H  
ATOM   3580  C   GLY A 240     -16.926 -15.066  10.805  1.00 97.06           C  
ATOM   3581  O   GLY A 240     -16.108 -15.054   9.887  1.00 97.06           O  
ATOM   3582  N   VAL A 241     -16.863 -14.209  11.827  1.00 98.54           N  
ATOM   3583  H   VAL A 241     -17.562 -14.242  12.556  1.00 98.54           H  
ATOM   3584  CA  VAL A 241     -15.771 -13.247  11.978  1.00 98.54           C  
ATOM   3585  HA  VAL A 241     -15.531 -12.852  10.991  1.00 98.54           H  
ATOM   3586  C   VAL A 241     -14.531 -13.943  12.522  1.00 98.54           C  
ATOM   3587  CB  VAL A 241     -16.178 -12.052  12.856  1.00 98.54           C  
ATOM   3588  HB  VAL A 241     -16.526 -12.403  13.828  1.00 98.54           H  
ATOM   3589  O   VAL A 241     -14.566 -14.610  13.553  1.00 98.54           O  
ATOM   3590  CG1 VAL A 241     -15.006 -11.090  13.087  1.00 98.54           C  
ATOM   3591 HG11 VAL A 241     -14.236 -11.581  13.683  1.00 98.54           H  
ATOM   3592 HG12 VAL A 241     -14.587 -10.773  12.132  1.00 98.54           H  
ATOM   3593 HG13 VAL A 241     -15.347 -10.222  13.651  1.00 98.54           H  
ATOM   3594  CG2 VAL A 241     -17.300 -11.272  12.161  1.00 98.54           C  
ATOM   3595 HG21 VAL A 241     -18.178 -11.905  12.030  1.00 98.54           H  
ATOM   3596 HG22 VAL A 241     -16.961 -10.912  11.190  1.00 98.54           H  
ATOM   3597 HG23 VAL A 241     -17.577 -10.415  12.775  1.00 98.54           H  
ATOM   3598  N   THR A 242     -13.406 -13.730  11.847  1.00 98.68           N  
ATOM   3599  H   THR A 242     -13.468 -13.174  11.007  1.00 98.68           H  
ATOM   3600  CA  THR A 242     -12.081 -13.938  12.436  1.00 98.68           C  
ATOM   3601  HA  THR A 242     -12.140 -14.664  13.248  1.00 98.68           H  
ATOM   3602  C   THR A 242     -11.595 -12.610  12.992  1.00 98.68           C  
ATOM   3603  CB  THR A 242     -11.105 -14.474  11.391  1.00 98.68           C  
ATOM   3604  HB  THR A 242     -11.042 -13.780  10.553  1.00 98.68           H  
ATOM   3605  O   THR A 242     -11.611 -11.620  12.266  1.00 98.68           O  
ATOM   3606  CG2 THR A 242      -9.713 -14.700  11.973  1.00 98.68           C  
ATOM   3607 HG21 THR A 242      -9.771 -15.348  12.847  1.00 98.68           H  
ATOM   3608 HG22 THR A 242      -9.250 -13.751  12.242  1.00 98.68           H  
ATOM   3609 HG23 THR A 242      -9.103 -15.185  11.211  1.00 98.68           H  
ATOM   3610  OG1 THR A 242     -11.582 -15.711  10.923  1.00 98.68           O  
ATOM   3611  HG1 THR A 242     -12.499 -15.582  10.669  1.00 98.68           H  
ATOM   3612  N   ALA A 243     -11.159 -12.575  14.250  1.00 98.54           N  
ATOM   3613  H   ALA A 243     -11.166 -13.425  14.796  1.00 98.54           H  
ATOM   3614  CA  ALA A 243     -10.726 -11.356  14.925  1.00 98.54           C  
ATOM   3615  HA  ALA A 243     -10.614 -10.552  14.198  1.00 98.54           H  
ATOM   3616  C   ALA A 243      -9.365 -11.571  15.604  1.00 98.54           C  
ATOM   3617  CB  ALA A 243     -11.823 -10.942  15.916  1.00 98.54           C  
ATOM   3618  HB1 ALA A 243     -11.898 -11.672  16.722  1.00 98.54           H  
ATOM   3619  HB2 ALA A 243     -11.599  -9.961  16.334  1.00 98.54           H  
ATOM   3620  HB3 ALA A 243     -12.786 -10.882  15.408  1.00 98.54           H  
ATOM   3621  O   ALA A 243      -9.206 -12.496  16.399  1.00 98.54           O  
ATOM   3622  N   VAL A 244      -8.392 -10.712  15.298  1.00 98.75           N  
ATOM   3623  H   VAL A 244      -8.585  -9.998  14.610  1.00 98.75           H  
ATOM   3624  CA  VAL A 244      -7.046 -10.722  15.890  1.00 98.75           C  
ATOM   3625  HA  VAL A 244      -6.977 -11.530  16.618  1.00 98.75           H  
ATOM   3626  C   VAL A 244      -6.820  -9.407  16.622  1.00 98.75           C  
ATOM   3627  CB  VAL A 244      -5.954 -10.961  14.828  1.00 98.75           C  
ATOM   3628  HB  VAL A 244      -5.968 -10.149  14.101  1.00 98.75           H  
ATOM   3629  O   VAL A 244      -6.969  -8.335  16.034  1.00 98.75           O  
ATOM   3630  CG1 VAL A 244      -4.559 -11.029  15.463  1.00 98.75           C  
ATOM   3631 HG11 VAL A 244      -4.527 -11.806  16.227  1.00 98.75           H  
ATOM   3632 HG12 VAL A 244      -4.297 -10.072  15.915  1.00 98.75           H  
ATOM   3633 HG13 VAL A 244      -3.815 -11.256  14.700  1.00 98.75           H  
ATOM   3634  CG2 VAL A 244      -6.190 -12.282  14.083  1.00 98.75           C  
ATOM   3635 HG21 VAL A 244      -6.249 -13.105  14.795  1.00 98.75           H  
ATOM   3636 HG22 VAL A 244      -5.368 -12.463  13.391  1.00 98.75           H  
ATOM   3637 HG23 VAL A 244      -7.117 -12.230  13.512  1.00 98.75           H  
ATOM   3638  N   HIS A 245      -6.473  -9.493  17.903  1.00 98.64           N  
ATOM   3639  H   HIS A 245      -6.328 -10.408  18.306  1.00 98.64           H  
ATOM   3640  CA  HIS A 245      -6.156  -8.338  18.740  1.00 98.64           C  
ATOM   3641  HA  HIS A 245      -6.765  -7.489  18.429  1.00 98.64           H  
ATOM   3642  C   HIS A 245      -4.686  -7.950  18.595  1.00 98.64           C  
ATOM   3643  CB  HIS A 245      -6.490  -8.663  20.198  1.00 98.64           C  
ATOM   3644  HB2 HIS A 245      -5.879  -9.505  20.522  1.00 98.64           H  
ATOM   3645  HB3 HIS A 245      -7.535  -8.968  20.263  1.00 98.64           H  
ATOM   3646  O   HIS A 245      -3.812  -8.815  18.580  1.00 98.64           O  
ATOM   3647  CG  HIS A 245      -6.272  -7.523  21.158  1.00 98.64           C  
ATOM   3648  CD2 HIS A 245      -6.675  -6.229  20.990  1.00 98.64           C  
ATOM   3649  HD2 HIS A 245      -7.205  -5.820  20.143  1.00 98.64           H  
ATOM   3650  ND1 HIS A 245      -5.626  -7.642  22.387  1.00 98.64           N  
ATOM   3651  CE1 HIS A 245      -5.647  -6.418  22.931  1.00 98.64           C  
ATOM   3652  HE1 HIS A 245      -5.239  -6.161  23.897  1.00 98.64           H  
ATOM   3653  NE2 HIS A 245      -6.272  -5.555  22.119  1.00 98.64           N  
ATOM   3654  HE2 HIS A 245      -6.449  -4.589  22.355  1.00 98.64           H  
ATOM   3655  N   VAL A 246      -4.429  -6.649  18.516  1.00 98.39           N  
ATOM   3656  H   VAL A 246      -5.209  -6.007  18.499  1.00 98.39           H  
ATOM   3657  CA  VAL A 246      -3.099  -6.042  18.544  1.00 98.39           C  
ATOM   3658  HA  VAL A 246      -2.347  -6.804  18.744  1.00 98.39           H  
ATOM   3659  C   VAL A 246      -3.091  -5.032  19.686  1.00 98.39           C  
ATOM   3660  CB  VAL A 246      -2.761  -5.374  17.201  1.00 98.39           C  
ATOM   3661  HB  VAL A 246      -3.447  -4.546  17.025  1.00 98.39           H  
ATOM   3662  O   VAL A 246      -3.695  -3.962  19.588  1.00 98.39           O  
ATOM   3663  CG1 VAL A 246      -1.322  -4.841  17.218  1.00 98.39           C  
ATOM   3664 HG11 VAL A 246      -1.217  -4.069  17.981  1.00 98.39           H  
ATOM   3665 HG12 VAL A 246      -0.624  -5.649  17.435  1.00 98.39           H  
ATOM   3666 HG13 VAL A 246      -1.071  -4.401  16.253  1.00 98.39           H  
ATOM   3667  CG2 VAL A 246      -2.892  -6.350  16.024  1.00 98.39           C  
ATOM   3668 HG21 VAL A 246      -2.246  -7.214  16.184  1.00 98.39           H  
ATOM   3669 HG22 VAL A 246      -3.925  -6.681  15.922  1.00 98.39           H  
ATOM   3670 HG23 VAL A 246      -2.603  -5.835  15.107  1.00 98.39           H  
ATOM   3671  N   GLY A 247      -2.450  -5.399  20.795  1.00 97.17           N  
ATOM   3672  H   GLY A 247      -1.953  -6.279  20.796  1.00 97.17           H  
ATOM   3673  CA  GLY A 247      -2.415  -4.576  22.005  1.00 97.17           C  
ATOM   3674  HA2 GLY A 247      -2.121  -5.204  22.846  1.00 97.17           H  
ATOM   3675  HA3 GLY A 247      -3.406  -4.169  22.207  1.00 97.17           H  
ATOM   3676  C   GLY A 247      -1.417  -3.423  21.904  1.00 97.17           C  
ATOM   3677  O   GLY A 247      -1.689  -2.312  22.362  1.00 97.17           O  
ATOM   3678  N   GLU A 248      -0.264  -3.671  21.288  1.00 96.13           N  
ATOM   3679  H   GLU A 248      -0.057  -4.614  20.993  1.00 96.13           H  
ATOM   3680  CA  GLU A 248       0.779  -2.670  21.099  1.00 96.13           C  
ATOM   3681  HA  GLU A 248       0.898  -2.155  22.052  1.00 96.13           H  
ATOM   3682  C   GLU A 248       0.419  -1.585  20.071  1.00 96.13           C  
ATOM   3683  CB  GLU A 248       2.136  -3.335  20.792  1.00 96.13           C  
ATOM   3684  HB2 GLU A 248       2.432  -3.962  21.633  1.00 96.13           H  
ATOM   3685  HB3 GLU A 248       2.883  -2.544  20.731  1.00 96.13           H  
ATOM   3686  O   GLU A 248      -0.525  -1.689  19.287  1.00 96.13           O  
ATOM   3687  CG  GLU A 248       2.213  -4.145  19.482  1.00 96.13           C  
ATOM   3688  HG2 GLU A 248       3.262  -4.182  19.187  1.00 96.13           H  
ATOM   3689  HG3 GLU A 248       1.678  -3.614  18.695  1.00 96.13           H  
ATOM   3690  CD  GLU A 248       1.700  -5.592  19.580  1.00 96.13           C  
ATOM   3691  OE1 GLU A 248       1.802  -6.299  18.554  1.00 96.13           O  
ATOM   3692  OE2 GLU A 248       1.197  -5.984  20.660  1.00 96.13           O  
ATOM   3693  N   GLN A 249       1.208  -0.510  20.081  1.00 97.49           N  
ATOM   3694  H   GLN A 249       2.003  -0.507  20.703  1.00 97.49           H  
ATOM   3695  CA  GLN A 249       1.144   0.527  19.058  1.00 97.49           C  
ATOM   3696  HA  GLN A 249       0.115   0.878  18.977  1.00 97.49           H  
ATOM   3697  C   GLN A 249       1.548  -0.039  17.694  1.00 97.49           C  
ATOM   3698  CB  GLN A 249       2.047   1.692  19.481  1.00 97.49           C  
ATOM   3699  HB2 GLN A 249       3.084   1.357  19.488  1.00 97.49           H  
ATOM   3700  HB3 GLN A 249       1.778   2.002  20.491  1.00 97.49           H  
ATOM   3701  O   GLN A 249       2.589  -0.685  17.567  1.00 97.49           O  
ATOM   3702  CG  GLN A 249       1.915   2.901  18.550  1.00 97.49           C  
ATOM   3703  HG2 GLN A 249       0.907   3.307  18.635  1.00 97.49           H  
ATOM   3704  HG3 GLN A 249       2.076   2.598  17.515  1.00 97.49           H  
ATOM   3705  CD  GLN A 249       2.926   3.982  18.908  1.00 97.49           C  
ATOM   3706  NE2 GLN A 249       3.819   4.333  18.010  1.00 97.49           N  
ATOM   3707 HE21 GLN A 249       3.804   3.906  17.094  1.00 97.49           H  
ATOM   3708 HE22 GLN A 249       4.476   5.049  18.286  1.00 97.49           H  
ATOM   3709  OE1 GLN A 249       2.956   4.506  20.009  1.00 97.49           O  
ATOM   3710  N   ALA A 250       0.760   0.253  16.661  1.00 96.81           N  
ATOM   3711  H   ALA A 250      -0.074   0.801  16.820  1.00 96.81           H  
ATOM   3712  CA  ALA A 250       1.094  -0.134  15.300  1.00 96.81           C  
ATOM   3713  HA  ALA A 250       1.284  -1.207  15.305  1.00 96.81           H  
ATOM   3714  C   ALA A 250       2.356   0.585  14.796  1.00 96.81           C  
ATOM   3715  CB  ALA A 250      -0.086   0.138  14.370  1.00 96.81           C  
ATOM   3716  HB1 ALA A 250      -0.292   1.208  14.369  1.00 96.81           H  
ATOM   3717  HB2 ALA A 250      -0.965  -0.412  14.705  1.00 96.81           H  
ATOM   3718  HB3 ALA A 250       0.163  -0.177  13.356  1.00 96.81           H  
ATOM   3719  O   ALA A 250       2.553   1.783  15.025  1.00 96.81           O  
ATOM   3720  N   GLY A 251       3.181  -0.150  14.054  1.00 94.87           N  
ATOM   3721  H   GLY A 251       2.939  -1.121  13.919  1.00 94.87           H  
ATOM   3722  CA  GLY A 251       4.272   0.383  13.248  1.00 94.87           C  
ATOM   3723  HA2 GLY A 251       4.671   1.289  13.705  1.00 94.87           H  
ATOM   3724  HA3 GLY A 251       5.068  -0.360  13.208  1.00 94.87           H  
ATOM   3725  C   GLY A 251       3.832   0.712  11.819  1.00 94.87           C  
ATOM   3726  O   GLY A 251       2.646   0.835  11.515  1.00 94.87           O  
ATOM   3727  N   SER A 252       4.812   0.811  10.921  1.00 92.29           N  
ATOM   3728  H   SER A 252       5.764   0.704  11.240  1.00 92.29           H  
ATOM   3729  CA  SER A 252       4.597   1.115   9.501  1.00 92.29           C  
ATOM   3730  HA  SER A 252       3.559   0.917   9.236  1.00 92.29           H  
ATOM   3731  C   SER A 252       5.488   0.224   8.619  1.00 92.29           C  
ATOM   3732  CB  SER A 252       4.793   2.614   9.247  1.00 92.29           C  
ATOM   3733  HB2 SER A 252       5.768   2.931   9.618  1.00 92.29           H  
ATOM   3734  HB3 SER A 252       4.730   2.824   8.179  1.00 92.29           H  
ATOM   3735  O   SER A 252       6.546   0.681   8.180  1.00 92.29           O  
ATOM   3736  OG  SER A 252       3.760   3.305   9.925  1.00 92.29           O  
ATOM   3737  HG  SER A 252       3.488   4.102   9.464  1.00 92.29           H  
ATOM   3738  N   PRO A 253       5.100  -1.051   8.385  1.00 94.50           N  
ATOM   3739  CA  PRO A 253       3.852  -1.692   8.824  1.00 94.50           C  
ATOM   3740  HA  PRO A 253       3.045  -0.969   8.939  1.00 94.50           H  
ATOM   3741  C   PRO A 253       3.971  -2.509  10.121  1.00 94.50           C  
ATOM   3742  CB  PRO A 253       3.476  -2.619   7.670  1.00 94.50           C  
ATOM   3743  HB2 PRO A 253       2.861  -3.458   7.996  1.00 94.50           H  
ATOM   3744  HB3 PRO A 253       2.943  -2.044   6.913  1.00 94.50           H  
ATOM   3745  O   PRO A 253       5.021  -3.080  10.413  1.00 94.50           O  
ATOM   3746  CG  PRO A 253       4.829  -3.081   7.128  1.00 94.50           C  
ATOM   3747  HG2 PRO A 253       4.779  -3.281   6.058  1.00 94.50           H  
ATOM   3748  HG3 PRO A 253       5.150  -3.973   7.666  1.00 94.50           H  
ATOM   3749  CD  PRO A 253       5.787  -1.927   7.443  1.00 94.50           C  
ATOM   3750  HD2 PRO A 253       6.020  -1.377   6.530  1.00 94.50           H  
ATOM   3751  HD3 PRO A 253       6.707  -2.308   7.885  1.00 94.50           H  
ATOM   3752  N   SER A 254       2.846  -2.688  10.818  1.00 95.81           N  
ATOM   3753  H   SER A 254       2.044  -2.132  10.556  1.00 95.81           H  
ATOM   3754  CA  SER A 254       2.594  -3.868  11.658  1.00 95.81           C  
ATOM   3755  HA  SER A 254       3.534  -4.223  12.080  1.00 95.81           H  
ATOM   3756  C   SER A 254       1.983  -4.982  10.811  1.00 95.81           C  
ATOM   3757  CB  SER A 254       1.649  -3.549  12.819  1.00 95.81           C  
ATOM   3758  HB2 SER A 254       1.249  -4.479  13.223  1.00 95.81           H  
ATOM   3759  HB3 SER A 254       0.823  -2.927  12.475  1.00 95.81           H  
ATOM   3760  O   SER A 254       0.922  -4.803  10.215  1.00 95.81           O  
ATOM   3761  OG  SER A 254       2.369  -2.892  13.837  1.00 95.81           O  
ATOM   3762  HG  SER A 254       2.115  -3.266  14.683  1.00 95.81           H  
ATOM   3763  N   LYS A 255       2.637  -6.146  10.756  1.00 95.37           N  
ATOM   3764  H   LYS A 255       3.482  -6.243  11.302  1.00 95.37           H  
ATOM   3765  CA  LYS A 255       2.147  -7.314  10.009  1.00 95.37           C  
ATOM   3766  HA  LYS A 255       1.524  -6.983   9.178  1.00 95.37           H  
ATOM   3767  C   LYS A 255       1.273  -8.184  10.905  1.00 95.37           C  
ATOM   3768  CB  LYS A 255       3.319  -8.116   9.425  1.00 95.37           C  
ATOM   3769  HB2 LYS A 255       2.905  -8.977   8.900  1.00 95.37           H  
ATOM   3770  HB3 LYS A 255       3.964  -8.475  10.226  1.00 95.37           H  
ATOM   3771  O   LYS A 255       1.792  -8.978  11.685  1.00 95.37           O  
ATOM   3772  CG  LYS A 255       4.147  -7.280   8.444  1.00 95.37           C  
ATOM   3773  HG2 LYS A 255       3.472  -6.753   7.770  1.00 95.37           H  
ATOM   3774  HG3 LYS A 255       4.715  -6.527   8.991  1.00 95.37           H  
ATOM   3775  CD  LYS A 255       5.123  -8.158   7.650  1.00 95.37           C  
ATOM   3776  HD2 LYS A 255       4.640  -9.085   7.339  1.00 95.37           H  
ATOM   3777  HD3 LYS A 255       5.972  -8.405   8.288  1.00 95.37           H  
ATOM   3778  CE  LYS A 255       5.609  -7.393   6.418  1.00 95.37           C  
ATOM   3779  HE2 LYS A 255       6.513  -7.865   6.033  1.00 95.37           H  
ATOM   3780  HE3 LYS A 255       5.853  -6.375   6.720  1.00 95.37           H  
ATOM   3781  NZ  LYS A 255       4.553  -7.383   5.372  1.00 95.37           N  
ATOM   3782  HZ1 LYS A 255       4.695  -6.679   4.661  1.00 95.37           H  
ATOM   3783  HZ2 LYS A 255       3.642  -7.186   5.760  1.00 95.37           H  
ATOM   3784  HZ3 LYS A 255       4.438  -8.288   4.938  1.00 95.37           H  
ATOM   3785  N   VAL A 256      -0.045  -8.052  10.787  1.00 97.93           N  
ATOM   3786  H   VAL A 256      -0.413  -7.378  10.130  1.00 97.93           H  
ATOM   3787  CA  VAL A 256      -0.999  -8.831  11.584  1.00 97.93           C  
ATOM   3788  HA  VAL A 256      -0.541  -9.067  12.545  1.00 97.93           H  
ATOM   3789  C   VAL A 256      -1.296 -10.138  10.862  1.00 97.93           C  
ATOM   3790  CB  VAL A 256      -2.279  -8.034  11.890  1.00 97.93           C  
ATOM   3791  HB  VAL A 256      -2.844  -7.865  10.973  1.00 97.93           H  
ATOM   3792  O   VAL A 256      -2.005 -10.158   9.856  1.00 97.93           O  
ATOM   3793  CG1 VAL A 256      -3.155  -8.810  12.882  1.00 97.93           C  
ATOM   3794 HG11 VAL A 256      -2.596  -9.023  13.793  1.00 97.93           H  
ATOM   3795 HG12 VAL A 256      -4.030  -8.217  13.148  1.00 97.93           H  
ATOM   3796 HG13 VAL A 256      -3.496  -9.745  12.439  1.00 97.93           H  
ATOM   3797  CG2 VAL A 256      -1.928  -6.671  12.502  1.00 97.93           C  
ATOM   3798 HG21 VAL A 256      -2.838  -6.157  12.815  1.00 97.93           H  
ATOM   3799 HG22 VAL A 256      -1.426  -6.042  11.767  1.00 97.93           H  
ATOM   3800 HG23 VAL A 256      -1.279  -6.806  13.367  1.00 97.93           H  
ATOM   3801  N   LYS A 257      -0.712 -11.236  11.348  1.00 97.23           N  
ATOM   3802  H   LYS A 257      -0.140 -11.140  12.175  1.00 97.23           H  
ATOM   3803  CA  LYS A 257      -0.954 -12.579  10.813  1.00 97.23           C  
ATOM   3804  HA  LYS A 257      -0.878 -12.536   9.727  1.00 97.23           H  
ATOM   3805  C   LYS A 257      -2.374 -13.024  11.166  1.00 97.23           C  
ATOM   3806  CB  LYS A 257       0.113 -13.540  11.364  1.00 97.23           C  
ATOM   3807  HB2 LYS A 257       0.042 -13.551  12.452  1.00 97.23           H  
ATOM   3808  HB3 LYS A 257       1.103 -13.169  11.098  1.00 97.23           H  
ATOM   3809  O   LYS A 257      -2.764 -12.973  12.330  1.00 97.23           O  
ATOM   3810  CG  LYS A 257      -0.026 -14.985  10.866  1.00 97.23           C  
ATOM   3811  HG2 LYS A 257       0.676 -15.606  11.423  1.00 97.23           H  
ATOM   3812  HG3 LYS A 257      -1.029 -15.348  11.092  1.00 97.23           H  
ATOM   3813  CD  LYS A 257       0.268 -15.154   9.369  1.00 97.23           C  
ATOM   3814  HD2 LYS A 257      -0.315 -14.448   8.779  1.00 97.23           H  
ATOM   3815  HD3 LYS A 257       1.330 -14.983   9.188  1.00 97.23           H  
ATOM   3816  CE  LYS A 257      -0.121 -16.579   8.976  1.00 97.23           C  
ATOM   3817  HE2 LYS A 257      -1.201 -16.676   9.084  1.00 97.23           H  
ATOM   3818  HE3 LYS A 257       0.343 -17.279   9.672  1.00 97.23           H  
ATOM   3819  NZ  LYS A 257       0.272 -16.906   7.593  1.00 97.23           N  
ATOM   3820  HZ1 LYS A 257      -0.039 -17.833   7.341  1.00 97.23           H  
ATOM   3821  HZ2 LYS A 257       1.266 -16.817   7.441  1.00 97.23           H  
ATOM   3822  HZ3 LYS A 257      -0.177 -16.300   6.921  1.00 97.23           H  
ATOM   3823  N   LEU A 258      -3.125 -13.483  10.169  1.00 97.78           N  
ATOM   3824  H   LEU A 258      -2.730 -13.560   9.242  1.00 97.78           H  
ATOM   3825  CA  LEU A 258      -4.431 -14.096  10.386  1.00 97.78           C  
ATOM   3826  HA  LEU A 258      -4.873 -13.656  11.280  1.00 97.78           H  
ATOM   3827  C   LEU A 258      -4.263 -15.608  10.629  1.00 97.78           C  
ATOM   3828  CB  LEU A 258      -5.356 -13.786   9.197  1.00 97.78           C  
ATOM   3829  HB2 LEU A 258      -6.306 -14.297   9.352  1.00 97.78           H  
ATOM   3830  HB3 LEU A 258      -4.906 -14.196   8.293  1.00 97.78           H  
ATOM   3831  O   LEU A 258      -3.305 -16.202  10.117  1.00 97.78           O  
ATOM   3832  CG  LEU A 258      -5.635 -12.284   8.991  1.00 97.78           C  
ATOM   3833  HG  LEU A 258      -4.695 -11.740   8.906  1.00 97.78           H  
ATOM   3834  CD1 LEU A 258      -6.403 -12.081   7.688  1.00 97.78           C  
ATOM   3835 HD11 LEU A 258      -7.352 -12.616   7.723  1.00 97.78           H  
ATOM   3836 HD12 LEU A 258      -5.799 -12.464   6.865  1.00 97.78           H  
ATOM   3837 HD13 LEU A 258      -6.594 -11.020   7.525  1.00 97.78           H  
ATOM   3838  CD2 LEU A 258      -6.449 -11.675  10.136  1.00 97.78           C  
ATOM   3839 HD21 LEU A 258      -6.695 -10.639   9.904  1.00 97.78           H  
ATOM   3840 HD22 LEU A 258      -7.369 -12.239  10.286  1.00 97.78           H  
ATOM   3841 HD23 LEU A 258      -5.862 -11.683  11.055  1.00 97.78           H  
ATOM   3842  N   PRO A 259      -5.165 -16.244  11.398  1.00 97.14           N  
ATOM   3843  CA  PRO A 259      -5.225 -17.698  11.511  1.00 97.14           C  
ATOM   3844  HA  PRO A 259      -4.356 -18.038  12.075  1.00 97.14           H  
ATOM   3845  C   PRO A 259      -5.246 -18.380  10.138  1.00 97.14           C  
ATOM   3846  CB  PRO A 259      -6.499 -17.998  12.307  1.00 97.14           C  
ATOM   3847  HB2 PRO A 259      -6.386 -18.884  12.932  1.00 97.14           H  
ATOM   3848  HB3 PRO A 259      -7.346 -18.116  11.631  1.00 97.14           H  
ATOM   3849  O   PRO A 259      -5.843 -17.870   9.187  1.00 97.14           O  
ATOM   3850  CG  PRO A 259      -6.697 -16.735  13.143  1.00 97.14           C  
ATOM   3851  HG2 PRO A 259      -6.070 -16.784  14.034  1.00 97.14           H  
ATOM   3852  HG3 PRO A 259      -7.742 -16.590  13.418  1.00 97.14           H  
ATOM   3853  CD  PRO A 259      -6.191 -15.627  12.224  1.00 97.14           C  
ATOM   3854  HD2 PRO A 259      -5.786 -14.813  12.825  1.00 97.14           H  
ATOM   3855  HD3 PRO A 259      -6.994 -15.262  11.582  1.00 97.14           H  
ATOM   3856  N   GLU A 260      -4.605 -19.539  10.026  1.00 94.08           N  
ATOM   3857  H   GLU A 260      -4.179 -19.956  10.842  1.00 94.08           H  
ATOM   3858  CA  GLU A 260      -4.567 -20.294   8.772  1.00 94.08           C  
ATOM   3859  HA  GLU A 260      -4.085 -19.677   8.014  1.00 94.08           H  
ATOM   3860  C   GLU A 260      -5.982 -20.630   8.279  1.00 94.08           C  
ATOM   3861  CB  GLU A 260      -3.720 -21.554   8.970  1.00 94.08           C  
ATOM   3862  HB2 GLU A 260      -4.226 -22.226   9.663  1.00 94.08           H  
ATOM   3863  HB3 GLU A 260      -2.767 -21.254   9.404  1.00 94.08           H  
ATOM   3864  O   GLU A 260      -6.868 -20.970   9.065  1.00 94.08           O  
ATOM   3865  CG  GLU A 260      -3.452 -22.283   7.645  1.00 94.08           C  
ATOM   3866  HG2 GLU A 260      -2.985 -21.582   6.953  1.00 94.08           H  
ATOM   3867  HG3 GLU A 260      -4.401 -22.606   7.216  1.00 94.08           H  
ATOM   3868  CD  GLU A 260      -2.540 -23.507   7.809  1.00 94.08           C  
ATOM   3869  OE1 GLU A 260      -2.407 -24.250   6.812  1.00 94.08           O  
ATOM   3870  OE2 GLU A 260      -1.978 -23.689   8.914  1.00 94.08           O  
ATOM   3871  N   GLY A 261      -6.209 -20.501   6.969  1.00 93.99           N  
ATOM   3872  H   GLY A 261      -5.440 -20.265   6.358  1.00 93.99           H  
ATOM   3873  CA  GLY A 261      -7.524 -20.733   6.376  1.00 93.99           C  
ATOM   3874  HA2 GLY A 261      -7.934 -21.661   6.774  1.00 93.99           H  
ATOM   3875  HA3 GLY A 261      -7.394 -20.839   5.299  1.00 93.99           H  
ATOM   3876  C   GLY A 261      -8.552 -19.620   6.611  1.00 93.99           C  
ATOM   3877  O   GLY A 261      -9.702 -19.793   6.201  1.00 93.99           O  
ATOM   3878  N   THR A 262      -8.165 -18.481   7.204  1.00 97.44           N  
ATOM   3879  H   THR A 262      -7.224 -18.420   7.563  1.00 97.44           H  
ATOM   3880  CA  THR A 262      -9.041 -17.302   7.313  1.00 97.44           C  
ATOM   3881  HA  THR A 262      -9.888 -17.567   7.947  1.00 97.44           H  
ATOM   3882  C   THR A 262      -9.563 -16.905   5.935  1.00 97.44           C  
ATOM   3883  CB  THR A 262      -8.338 -16.096   7.956  1.00 97.44           C  
ATOM   3884  HB  THR A 262      -7.436 -15.844   7.398  1.00 97.44           H  
ATOM   3885  O   THR A 262      -8.796 -16.695   4.993  1.00 97.44           O  
ATOM   3886  CG2 THR A 262      -9.244 -14.863   8.041  1.00 97.44           C  
ATOM   3887 HG21 THR A 262      -8.794 -14.122   8.701  1.00 97.44           H  
ATOM   3888 HG22 THR A 262     -10.217 -15.143   8.445  1.00 97.44           H  
ATOM   3889 HG23 THR A 262      -9.372 -14.421   7.053  1.00 97.44           H  
ATOM   3890  OG1 THR A 262      -7.993 -16.404   9.278  1.00 97.44           O  
ATOM   3891  HG1 THR A 262      -7.225 -16.978   9.243  1.00 97.44           H  
ATOM   3892  N   ARG A 263     -10.886 -16.776   5.813  1.00 97.49           N  
ATOM   3893  H   ARG A 263     -11.454 -16.920   6.636  1.00 97.49           H  
ATOM   3894  CA  ARG A 263     -11.553 -16.270   4.611  1.00 97.49           C  
ATOM   3895  HA  ARG A 263     -10.799 -16.039   3.859  1.00 97.49           H  
ATOM   3896  C   ARG A 263     -12.277 -14.972   4.920  1.00 97.49           C  
ATOM   3897  CB  ARG A 263     -12.520 -17.306   4.029  1.00 97.49           C  
ATOM   3898  HB2 ARG A 263     -13.063 -16.834   3.210  1.00 97.49           H  
ATOM   3899  HB3 ARG A 263     -13.242 -17.595   4.793  1.00 97.49           H  
ATOM   3900  O   ARG A 263     -12.798 -14.796   6.017  1.00 97.49           O  
ATOM   3901  CG  ARG A 263     -11.795 -18.557   3.508  1.00 97.49           C  
ATOM   3902  HG2 ARG A 263     -11.301 -19.061   4.338  1.00 97.49           H  
ATOM   3903  HG3 ARG A 263     -11.042 -18.264   2.777  1.00 97.49           H  
ATOM   3904  CD  ARG A 263     -12.788 -19.536   2.868  1.00 97.49           C  
ATOM   3905  HD2 ARG A 263     -13.555 -19.780   3.603  1.00 97.49           H  
ATOM   3906  HD3 ARG A 263     -12.270 -20.460   2.612  1.00 97.49           H  
ATOM   3907  NE  ARG A 263     -13.427 -18.939   1.680  1.00 97.49           N  
ATOM   3908  HE  ARG A 263     -14.232 -18.358   1.864  1.00 97.49           H  
ATOM   3909  NH1 ARG A 263     -11.934 -19.633   0.083  1.00 97.49           N  
ATOM   3910 HH11 ARG A 263     -11.612 -19.600  -0.874  1.00 97.49           H  
ATOM   3911 HH12 ARG A 263     -11.482 -20.180   0.801  1.00 97.49           H  
ATOM   3912  NH2 ARG A 263     -13.532 -18.153  -0.437  1.00 97.49           N  
ATOM   3913 HH21 ARG A 263     -14.169 -17.448  -0.095  1.00 97.49           H  
ATOM   3914 HH22 ARG A 263     -13.169 -18.053  -1.375  1.00 97.49           H  
ATOM   3915  CZ  ARG A 263     -12.967 -18.922   0.446  1.00 97.49           C  
ATOM   3916  N   GLY A 264     -12.321 -14.076   3.944  1.00 97.82           N  
ATOM   3917  H   GLY A 264     -11.825 -14.256   3.083  1.00 97.82           H  
ATOM   3918  CA  GLY A 264     -13.122 -12.868   4.059  1.00 97.82           C  
ATOM   3919  HA2 GLY A 264     -12.702 -12.216   4.825  1.00 97.82           H  
ATOM   3920  HA3 GLY A 264     -14.127 -13.152   4.369  1.00 97.82           H  
ATOM   3921  C   GLY A 264     -13.221 -12.090   2.757  1.00 97.82           C  
ATOM   3922  O   GLY A 264     -12.338 -12.150   1.899  1.00 97.82           O  
ATOM   3923  N   ARG A 265     -14.310 -11.333   2.640  1.00 98.43           N  
ATOM   3924  H   ARG A 265     -14.980 -11.413   3.392  1.00 98.43           H  
ATOM   3925  CA  ARG A 265     -14.521 -10.268   1.653  1.00 98.43           C  
ATOM   3926  HA  ARG A 265     -13.783 -10.348   0.855  1.00 98.43           H  
ATOM   3927  C   ARG A 265     -14.344  -8.889   2.284  1.00 98.43           C  
ATOM   3928  CB  ARG A 265     -15.927 -10.428   1.058  1.00 98.43           C  
ATOM   3929  HB2 ARG A 265     -16.659 -10.469   1.865  1.00 98.43           H  
ATOM   3930  HB3 ARG A 265     -15.976 -11.364   0.502  1.00 98.43           H  
ATOM   3931  O   ARG A 265     -13.892  -7.969   1.613  1.00 98.43           O  
ATOM   3932  CG  ARG A 265     -16.287  -9.260   0.132  1.00 98.43           C  
ATOM   3933  HG2 ARG A 265     -15.526  -9.147  -0.639  1.00 98.43           H  
ATOM   3934  HG3 ARG A 265     -16.339  -8.341   0.716  1.00 98.43           H  
ATOM   3935  CD  ARG A 265     -17.649  -9.467  -0.520  1.00 98.43           C  
ATOM   3936  HD2 ARG A 265     -18.375  -9.718   0.253  1.00 98.43           H  
ATOM   3937  HD3 ARG A 265     -17.584 -10.283  -1.240  1.00 98.43           H  
ATOM   3938  NE  ARG A 265     -18.059  -8.228  -1.188  1.00 98.43           N  
ATOM   3939  HE  ARG A 265     -17.449  -7.431  -1.075  1.00 98.43           H  
ATOM   3940  NH1 ARG A 265     -20.101  -8.908  -1.963  1.00 98.43           N  
ATOM   3941 HH11 ARG A 265     -20.985  -8.681  -2.395  1.00 98.43           H  
ATOM   3942 HH12 ARG A 265     -19.928  -9.812  -1.547  1.00 98.43           H  
ATOM   3943  NH2 ARG A 265     -19.437  -6.785  -2.239  1.00 98.43           N  
ATOM   3944 HH21 ARG A 265     -18.822  -6.050  -1.921  1.00 98.43           H  
ATOM   3945 HH22 ARG A 265     -20.319  -6.541  -2.667  1.00 98.43           H  
ATOM   3946  CZ  ARG A 265     -19.195  -7.983  -1.800  1.00 98.43           C  
ATOM   3947  N   TYR A 266     -14.701  -8.747   3.554  1.00 98.84           N  
ATOM   3948  H   TYR A 266     -15.052  -9.556   4.048  1.00 98.84           H  
ATOM   3949  CA  TYR A 266     -14.610  -7.512   4.313  1.00 98.84           C  
ATOM   3950  HA  TYR A 266     -14.368  -6.694   3.633  1.00 98.84           H  
ATOM   3951  C   TYR A 266     -13.501  -7.632   5.345  1.00 98.84           C  
ATOM   3952  CB  TYR A 266     -15.959  -7.190   4.963  1.00 98.84           C  
ATOM   3953  HB2 TYR A 266     -16.228  -7.989   5.655  1.00 98.84           H  
ATOM   3954  HB3 TYR A 266     -15.862  -6.271   5.541  1.00 98.84           H  
ATOM   3955  O   TYR A 266     -13.448  -8.612   6.090  1.00 98.84           O  
ATOM   3956  CG  TYR A 266     -17.067  -7.016   3.947  1.00 98.84           C  
ATOM   3957  CD1 TYR A 266     -17.257  -5.769   3.324  1.00 98.84           C  
ATOM   3958  HD1 TYR A 266     -16.617  -4.937   3.578  1.00 98.84           H  
ATOM   3959  CD2 TYR A 266     -17.870  -8.115   3.588  1.00 98.84           C  
ATOM   3960  HD2 TYR A 266     -17.714  -9.071   4.065  1.00 98.84           H  
ATOM   3961  CE1 TYR A 266     -18.260  -5.619   2.349  1.00 98.84           C  
ATOM   3962  HE1 TYR A 266     -18.411  -4.666   1.864  1.00 98.84           H  
ATOM   3963  CE2 TYR A 266     -18.871  -7.970   2.610  1.00 98.84           C  
ATOM   3964  HE2 TYR A 266     -19.487  -8.812   2.332  1.00 98.84           H  
ATOM   3965  OH  TYR A 266     -19.984  -6.572   1.000  1.00 98.84           O  
ATOM   3966  HH  TYR A 266     -19.862  -5.723   0.570  1.00 98.84           H  
ATOM   3967  CZ  TYR A 266     -19.058  -6.721   1.981  1.00 98.84           C  
ATOM   3968  N   VAL A 267     -12.635  -6.624   5.400  1.00 98.85           N  
ATOM   3969  H   VAL A 267     -12.759  -5.853   4.760  1.00 98.85           H  
ATOM   3970  CA  VAL A 267     -11.623  -6.488   6.451  1.00 98.85           C  
ATOM   3971  HA  VAL A 267     -11.759  -7.294   7.172  1.00 98.85           H  
ATOM   3972  C   VAL A 267     -11.855  -5.172   7.170  1.00 98.85           C  
ATOM   3973  CB  VAL A 267     -10.190  -6.606   5.905  1.00 98.85           C  
ATOM   3974  HB  VAL A 267     -10.043  -5.875   5.109  1.00 98.85           H  
ATOM   3975  O   VAL A 267     -12.021  -4.144   6.517  1.00 98.85           O  
ATOM   3976  CG1 VAL A 267      -9.134  -6.357   6.991  1.00 98.85           C  
ATOM   3977 HG11 VAL A 267      -8.138  -6.487   6.568  1.00 98.85           H  
ATOM   3978 HG12 VAL A 267      -9.203  -5.336   7.366  1.00 98.85           H  
ATOM   3979 HG13 VAL A 267      -9.269  -7.057   7.815  1.00 98.85           H  
ATOM   3980  CG2 VAL A 267      -9.953  -8.008   5.330  1.00 98.85           C  
ATOM   3981 HG21 VAL A 267      -8.917  -8.107   5.005  1.00 98.85           H  
ATOM   3982 HG22 VAL A 267     -10.607  -8.178   4.475  1.00 98.85           H  
ATOM   3983 HG23 VAL A 267     -10.159  -8.761   6.091  1.00 98.85           H  
ATOM   3984  N   ARG A 268     -11.869  -5.201   8.502  1.00 98.86           N  
ATOM   3985  H   ARG A 268     -11.706  -6.091   8.951  1.00 98.86           H  
ATOM   3986  CA  ARG A 268     -12.057  -4.029   9.358  1.00 98.86           C  
ATOM   3987  HA  ARG A 268     -12.038  -3.136   8.733  1.00 98.86           H  
ATOM   3988  C   ARG A 268     -10.911  -3.904  10.356  1.00 98.86           C  
ATOM   3989  CB  ARG A 268     -13.438  -4.106  10.031  1.00 98.86           C  
ATOM   3990  HB2 ARG A 268     -13.504  -5.032  10.603  1.00 98.86           H  
ATOM   3991  HB3 ARG A 268     -14.208  -4.126   9.260  1.00 98.86           H  
ATOM   3992  O   ARG A 268     -10.531  -4.885  10.986  1.00 98.86           O  
ATOM   3993  CG  ARG A 268     -13.700  -2.918  10.969  1.00 98.86           C  
ATOM   3994  HG2 ARG A 268     -13.672  -1.981  10.412  1.00 98.86           H  
ATOM   3995  HG3 ARG A 268     -12.927  -2.890  11.738  1.00 98.86           H  
ATOM   3996  CD  ARG A 268     -15.041  -3.033  11.685  1.00 98.86           C  
ATOM   3997  HD2 ARG A 268     -15.182  -4.050  12.051  1.00 98.86           H  
ATOM   3998  HD3 ARG A 268     -15.002  -2.362  12.543  1.00 98.86           H  
ATOM   3999  NE  ARG A 268     -16.180  -2.650  10.837  1.00 98.86           N  
ATOM   4000  HE  ARG A 268     -16.089  -2.682   9.831  1.00 98.86           H  
ATOM   4001  NH1 ARG A 268     -17.631  -2.387  12.579  1.00 98.86           N  
ATOM   4002 HH11 ARG A 268     -16.901  -2.611  13.241  1.00 98.86           H  
ATOM   4003 HH12 ARG A 268     -18.531  -2.103  12.939  1.00 98.86           H  
ATOM   4004  NH2 ARG A 268     -18.301  -1.902  10.505  1.00 98.86           N  
ATOM   4005 HH21 ARG A 268     -19.162  -1.539  10.888  1.00 98.86           H  
ATOM   4006 HH22 ARG A 268     -18.156  -1.940   9.507  1.00 98.86           H  
ATOM   4007  CZ  ARG A 268     -17.362  -2.306  11.308  1.00 98.86           C  
ATOM   4008  N   ILE A 269     -10.408  -2.685  10.520  1.00 98.87           N  
ATOM   4009  H   ILE A 269     -10.821  -1.942   9.975  1.00 98.87           H  
ATOM   4010  CA  ILE A 269      -9.542  -2.279  11.628  1.00 98.87           C  
ATOM   4011  HA  ILE A 269      -9.186  -3.164  12.156  1.00 98.87           H  
ATOM   4012  C   ILE A 269     -10.392  -1.440  12.574  1.00 98.87           C  
ATOM   4013  CB  ILE A 269      -8.308  -1.501  11.131  1.00 98.87           C  
ATOM   4014  HB  ILE A 269      -8.644  -0.614  10.595  1.00 98.87           H  
ATOM   4015  O   ILE A 269     -10.992  -0.461  12.135  1.00 98.87           O  
ATOM   4016  CG1 ILE A 269      -7.507  -2.389  10.154  1.00 98.87           C  
ATOM   4017 HG12 ILE A 269      -7.254  -3.333  10.637  1.00 98.87           H  
ATOM   4018 HG13 ILE A 269      -8.121  -2.608   9.280  1.00 98.87           H  
ATOM   4019  CG2 ILE A 269      -7.445  -1.047  12.325  1.00 98.87           C  
ATOM   4020 HG21 ILE A 269      -6.604  -0.442  11.984  1.00 98.87           H  
ATOM   4021 HG22 ILE A 269      -7.064  -1.918  12.859  1.00 98.87           H  
ATOM   4022 HG23 ILE A 269      -8.020  -0.425  13.011  1.00 98.87           H  
ATOM   4023  CD1 ILE A 269      -6.224  -1.734   9.651  1.00 98.87           C  
ATOM   4024 HD11 ILE A 269      -6.436  -0.721   9.311  1.00 98.87           H  
ATOM   4025 HD12 ILE A 269      -5.825  -2.323   8.825  1.00 98.87           H  
ATOM   4026 HD13 ILE A 269      -5.485  -1.702  10.452  1.00 98.87           H  
ATOM   4027  N   GLN A 270     -10.467  -1.814  13.848  1.00 98.83           N  
ATOM   4028  H   GLN A 270      -9.973  -2.645  14.139  1.00 98.83           H  
ATOM   4029  CA  GLN A 270     -11.285  -1.107  14.834  1.00 98.83           C  
ATOM   4030  HA  GLN A 270     -11.510  -0.107  14.464  1.00 98.83           H  
ATOM   4031  C   GLN A 270     -10.537  -0.942  16.153  1.00 98.83           C  
ATOM   4032  CB  GLN A 270     -12.616  -1.853  14.998  1.00 98.83           C  
ATOM   4033  HB2 GLN A 270     -12.427  -2.861  15.369  1.00 98.83           H  
ATOM   4034  HB3 GLN A 270     -13.083  -1.923  14.015  1.00 98.83           H  
ATOM   4035  O   GLN A 270     -10.031  -1.916  16.704  1.00 98.83           O  
ATOM   4036  CG  GLN A 270     -13.579  -1.142  15.959  1.00 98.83           C  
ATOM   4037  HG2 GLN A 270     -13.268  -1.327  16.987  1.00 98.83           H  
ATOM   4038  HG3 GLN A 270     -13.523  -0.064  15.805  1.00 98.83           H  
ATOM   4039  CD  GLN A 270     -15.037  -1.577  15.804  1.00 98.83           C  
ATOM   4040  NE2 GLN A 270     -15.923  -0.900  16.491  1.00 98.83           N  
ATOM   4041 HE21 GLN A 270     -16.899  -1.156  16.453  1.00 98.83           H  
ATOM   4042 HE22 GLN A 270     -15.646  -0.079  17.010  1.00 98.83           H  
ATOM   4043  OE1 GLN A 270     -15.403  -2.475  15.053  1.00 98.83           O  
ATOM   4044  N   LEU A 271     -10.473   0.287  16.664  1.00 98.83           N  
ATOM   4045  H   LEU A 271     -10.944   1.037  16.178  1.00 98.83           H  
ATOM   4046  CA  LEU A 271      -9.880   0.577  17.969  1.00 98.83           C  
ATOM   4047  HA  LEU A 271      -8.918   0.070  18.048  1.00 98.83           H  
ATOM   4048  C   LEU A 271     -10.782   0.055  19.098  1.00 98.83           C  
ATOM   4049  CB  LEU A 271      -9.652   2.096  18.122  1.00 98.83           C  
ATOM   4050  HB2 LEU A 271      -9.224   2.274  19.108  1.00 98.83           H  
ATOM   4051  HB3 LEU A 271     -10.619   2.596  18.084  1.00 98.83           H  
ATOM   4052  O   LEU A 271     -12.006   0.141  19.006  1.00 98.83           O  
ATOM   4053  CG  LEU A 271      -8.729   2.752  17.077  1.00 98.83           C  
ATOM   4054  HG  LEU A 271      -9.183   2.670  16.090  1.00 98.83           H  
ATOM   4055  CD1 LEU A 271      -8.548   4.232  17.397  1.00 98.83           C  
ATOM   4056 HD11 LEU A 271      -7.999   4.349  18.332  1.00 98.83           H  
ATOM   4057 HD12 LEU A 271      -9.519   4.719  17.481  1.00 98.83           H  
ATOM   4058 HD13 LEU A 271      -7.986   4.718  16.599  1.00 98.83           H  
ATOM   4059  CD2 LEU A 271      -7.341   2.119  17.040  1.00 98.83           C  
ATOM   4060 HD21 LEU A 271      -6.654   2.763  16.492  1.00 98.83           H  
ATOM   4061 HD22 LEU A 271      -7.412   1.171  16.507  1.00 98.83           H  
ATOM   4062 HD23 LEU A 271      -6.959   1.962  18.049  1.00 98.83           H  
ATOM   4063  N   ALA A 272     -10.190  -0.404  20.201  1.00 98.57           N  
ATOM   4064  H   ALA A 272      -9.191  -0.555  20.206  1.00 98.57           H  
ATOM   4065  CA  ALA A 272     -10.898  -0.593  21.470  1.00 98.57           C  
ATOM   4066  HA  ALA A 272     -11.914  -0.933  21.270  1.00 98.57           H  
ATOM   4067  C   ALA A 272     -11.027   0.716  22.270  1.00 98.57           C  
ATOM   4068  CB  ALA A 272     -10.182  -1.685  22.266  1.00 98.57           C  
ATOM   4069  HB1 ALA A 272     -10.108  -2.598  21.675  1.00 98.57           H  
ATOM   4070  HB2 ALA A 272     -10.727  -1.895  23.186  1.00 98.57           H  
ATOM   4071  HB3 ALA A 272      -9.177  -1.351  22.525  1.00 98.57           H  
ATOM   4072  O   ALA A 272     -11.845   0.809  23.187  1.00 98.57           O  
ATOM   4073  N   SER A 273     -10.259   1.744  21.887  1.00 98.16           N  
ATOM   4074  H   SER A 273      -9.590   1.557  21.153  1.00 98.16           H  
ATOM   4075  CA  SER A 273     -10.223   3.046  22.551  1.00 98.16           C  
ATOM   4076  HA  SER A 273      -9.770   2.883  23.529  1.00 98.16           H  
ATOM   4077  C   SER A 273     -11.617   3.677  22.715  1.00 98.16           C  
ATOM   4078  CB  SER A 273      -9.330   4.013  21.774  1.00 98.16           C  
ATOM   4079  HB2 SER A 273      -8.328   3.592  21.686  1.00 98.16           H  
ATOM   4080  HB3 SER A 273      -9.741   4.168  20.776  1.00 98.16           H  
ATOM   4081  O   SER A 273     -12.407   3.692  21.766  1.00 98.16           O  
ATOM   4082  OG  SER A 273      -9.266   5.254  22.456  1.00 98.16           O  
ATOM   4083  HG  SER A 273      -8.342   5.484  22.576  1.00 98.16           H  
ATOM   4084  N   PRO A 274     -11.926   4.270  23.883  1.00 97.60           N  
ATOM   4085  CA  PRO A 274     -13.193   4.958  24.110  1.00 97.60           C  
ATOM   4086  HA  PRO A 274     -14.012   4.350  23.727  1.00 97.60           H  
ATOM   4087  C   PRO A 274     -13.274   6.344  23.450  1.00 97.60           C  
ATOM   4088  CB  PRO A 274     -13.314   5.053  25.633  1.00 97.60           C  
ATOM   4089  HB2 PRO A 274     -13.741   4.129  26.022  1.00 97.60           H  
ATOM   4090  HB3 PRO A 274     -13.909   5.909  25.953  1.00 97.60           H  
ATOM   4091  O   PRO A 274     -14.361   6.919  23.428  1.00 97.60           O  
ATOM   4092  CG  PRO A 274     -11.861   5.172  26.086  1.00 97.60           C  
ATOM   4093  HG2 PRO A 274     -11.728   4.842  27.117  1.00 97.60           H  
ATOM   4094  HG3 PRO A 274     -11.519   6.200  25.964  1.00 97.60           H  
ATOM   4095  CD  PRO A 274     -11.127   4.265  25.103  1.00 97.60           C  
ATOM   4096  HD2 PRO A 274     -10.120   4.645  24.927  1.00 97.60           H  
ATOM   4097  HD3 PRO A 274     -11.082   3.251  25.500  1.00 97.60           H  
ATOM   4098  N   SER A 275     -12.166   6.893  22.939  1.00 97.35           N  
ATOM   4099  H   SER A 275     -11.297   6.384  23.012  1.00 97.35           H  
ATOM   4100  CA  SER A 275     -12.125   8.285  22.462  1.00 97.35           C  
ATOM   4101  HA  SER A 275     -13.111   8.561  22.086  1.00 97.35           H  
ATOM   4102  C   SER A 275     -11.143   8.587  21.329  1.00 97.35           C  
ATOM   4103  CB  SER A 275     -11.790   9.205  23.643  1.00 97.35           C  
ATOM   4104  HB2 SER A 275     -12.565   9.098  24.403  1.00 97.35           H  
ATOM   4105  HB3 SER A 275     -11.776  10.244  23.311  1.00 97.35           H  
ATOM   4106  O   SER A 275     -11.253   9.659  20.733  1.00 97.35           O  
ATOM   4107  OG  SER A 275     -10.536   8.870  24.215  1.00 97.35           O  
ATOM   4108  HG  SER A 275      -9.832   9.209  23.657  1.00 97.35           H  
ATOM   4109  N   ASN A 276     -10.163   7.721  21.049  1.00 97.80           N  
ATOM   4110  H   ASN A 276     -10.129   6.826  21.517  1.00 97.80           H  
ATOM   4111  CA  ASN A 276      -9.157   8.026  20.031  1.00 97.80           C  
ATOM   4112  HA  ASN A 276      -8.797   9.036  20.228  1.00 97.80           H  
ATOM   4113  C   ASN A 276      -9.765   7.979  18.623  1.00 97.80           C  
ATOM   4114  CB  ASN A 276      -7.956   7.069  20.094  1.00 97.80           C  
ATOM   4115  HB2 ASN A 276      -7.341   7.222  19.207  1.00 97.80           H  
ATOM   4116  HB3 ASN A 276      -8.310   6.039  20.059  1.00 97.80           H  
ATOM   4117  O   ASN A 276     -10.455   7.010  18.299  1.00 97.80           O  
ATOM   4118  CG  ASN A 276      -7.058   7.270  21.293  1.00 97.80           C  
ATOM   4119  ND2 ASN A 276      -6.145   6.354  21.517  1.00 97.80           N  
ATOM   4120 HD21 ASN A 276      -5.972   5.645  20.819  1.00 97.80           H  
ATOM   4121 HD22 ASN A 276      -5.483   6.567  22.250  1.00 97.80           H  
ATOM   4122  OD1 ASN A 276      -7.156   8.220  22.048  1.00 97.80           O  
ATOM   4123  N   PRO A 277      -9.433   8.949  17.754  1.00 97.96           N  
ATOM   4124  CA  PRO A 277      -9.696   8.808  16.331  1.00 97.96           C  
ATOM   4125  HA  PRO A 277     -10.745   8.570  16.154  1.00 97.96           H  
ATOM   4126  C   PRO A 277      -8.804   7.713  15.735  1.00 97.96           C  
ATOM   4127  CB  PRO A 277      -9.367  10.172  15.728  1.00 97.96           C  
ATOM   4128  HB2 PRO A 277      -9.085  10.107  14.677  1.00 97.96           H  
ATOM   4129  HB3 PRO A 277     -10.215  10.844  15.854  1.00 97.96           H  
ATOM   4130  O   PRO A 277      -7.722   7.415  16.252  1.00 97.96           O  
ATOM   4131  CG  PRO A 277      -8.211  10.640  16.606  1.00 97.96           C  
ATOM   4132  HG2 PRO A 277      -8.107  11.725  16.587  1.00 97.96           H  
ATOM   4133  HG3 PRO A 277      -7.286  10.168  16.272  1.00 97.96           H  
ATOM   4134  CD  PRO A 277      -8.592  10.119  17.991  1.00 97.96           C  
ATOM   4135  HD2 PRO A 277      -9.168  10.869  18.533  1.00 97.96           H  
ATOM   4136  HD3 PRO A 277      -7.688   9.862  18.545  1.00 97.96           H  
ATOM   4137  N   LEU A 278      -9.227   7.164  14.599  1.00 98.56           N  
ATOM   4138  H   LEU A 278     -10.106   7.485  14.219  1.00 98.56           H  
ATOM   4139  CA  LEU A 278      -8.431   6.240  13.799  1.00 98.56           C  
ATOM   4140  HA  LEU A 278      -7.620   5.852  14.416  1.00 98.56           H  
ATOM   4141  C   LEU A 278      -7.805   6.981  12.609  1.00 98.56           C  
ATOM   4142  CB  LEU A 278      -9.317   5.048  13.399  1.00 98.56           C  
ATOM   4143  HB2 LEU A 278      -9.661   4.556  14.310  1.00 98.56           H  
ATOM   4144  HB3 LEU A 278     -10.194   5.426  12.874  1.00 98.56           H  
ATOM   4145  O   LEU A 278      -8.512   7.600  11.811  1.00 98.56           O  
ATOM   4146  CG  LEU A 278      -8.635   3.996  12.510  1.00 98.56           C  
ATOM   4147  HG  LEU A 278      -8.317   4.455  11.574  1.00 98.56           H  
ATOM   4148  CD1 LEU A 278      -7.430   3.351  13.187  1.00 98.56           C  
ATOM   4149 HD11 LEU A 278      -6.643   4.091  13.337  1.00 98.56           H  
ATOM   4150 HD12 LEU A 278      -7.722   2.926  14.147  1.00 98.56           H  
ATOM   4151 HD13 LEU A 278      -7.034   2.558  12.553  1.00 98.56           H  
ATOM   4152  CD2 LEU A 278      -9.637   2.891  12.192  1.00 98.56           C  
ATOM   4153 HD21 LEU A 278     -10.491   3.334  11.678  1.00 98.56           H  
ATOM   4154 HD22 LEU A 278      -9.975   2.412  13.111  1.00 98.56           H  
ATOM   4155 HD23 LEU A 278      -9.180   2.142  11.546  1.00 98.56           H  
ATOM   4156  N   SER A 279      -6.482   6.880  12.472  1.00 98.04           N  
ATOM   4157  H   SER A 279      -5.963   6.376  13.177  1.00 98.04           H  
ATOM   4158  CA  SER A 279      -5.723   7.363  11.314  1.00 98.04           C  
ATOM   4159  HA  SER A 279      -6.415   7.665  10.528  1.00 98.04           H  
ATOM   4160  C   SER A 279      -4.845   6.239  10.778  1.00 98.04           C  
ATOM   4161  CB  SER A 279      -4.829   8.561  11.660  1.00 98.04           C  
ATOM   4162  HB2 SER A 279      -4.056   8.243  12.360  1.00 98.04           H  
ATOM   4163  HB3 SER A 279      -4.342   8.915  10.751  1.00 98.04           H  
ATOM   4164  O   SER A 279      -4.086   5.632  11.530  1.00 98.04           O  
ATOM   4165  OG  SER A 279      -5.555   9.632  12.226  1.00 98.04           O  
ATOM   4166  HG  SER A 279      -6.219   9.912  11.592  1.00 98.04           H  
ATOM   4167  N   LEU A 280      -4.947   5.964   9.481  1.00 98.48           N  
ATOM   4168  H   LEU A 280      -5.611   6.487   8.929  1.00 98.48           H  
ATOM   4169  CA  LEU A 280      -4.208   4.905   8.793  1.00 98.48           C  
ATOM   4170  HA  LEU A 280      -3.445   4.484   9.448  1.00 98.48           H  
ATOM   4171  C   LEU A 280      -3.512   5.498   7.570  1.00 98.48           C  
ATOM   4172  CB  LEU A 280      -5.191   3.797   8.370  1.00 98.48           C  
ATOM   4173  HB2 LEU A 280      -5.972   4.255   7.764  1.00 98.48           H  
ATOM   4174  HB3 LEU A 280      -4.668   3.080   7.737  1.00 98.48           H  
ATOM   4175  O   LEU A 280      -4.134   6.255   6.831  1.00 98.48           O  
ATOM   4176  CG  LEU A 280      -5.847   3.045   9.542  1.00 98.48           C  
ATOM   4177  HG  LEU A 280      -6.157   3.744  10.319  1.00 98.48           H  
ATOM   4178  CD1 LEU A 280      -7.092   2.308   9.054  1.00 98.48           C  
ATOM   4179 HD11 LEU A 280      -7.515   1.720   9.868  1.00 98.48           H  
ATOM   4180 HD12 LEU A 280      -7.831   3.035   8.716  1.00 98.48           H  
ATOM   4181 HD13 LEU A 280      -6.837   1.651   8.223  1.00 98.48           H  
ATOM   4182  CD2 LEU A 280      -4.884   2.025  10.144  1.00 98.48           C  
ATOM   4183 HD21 LEU A 280      -4.622   1.282   9.390  1.00 98.48           H  
ATOM   4184 HD22 LEU A 280      -5.344   1.535  11.002  1.00 98.48           H  
ATOM   4185 HD23 LEU A 280      -3.975   2.529  10.471  1.00 98.48           H  
ATOM   4186  N   ALA A 281      -2.247   5.156   7.349  1.00 97.64           N  
ATOM   4187  H   ALA A 281      -1.801   4.505   7.980  1.00 97.64           H  
ATOM   4188  CA  ALA A 281      -1.535   5.505   6.120  1.00 97.64           C  
ATOM   4189  HA  ALA A 281      -1.807   6.509   5.797  1.00 97.64           H  
ATOM   4190  C   ALA A 281      -1.912   4.557   4.978  1.00 97.64           C  
ATOM   4191  CB  ALA A 281      -0.031   5.480   6.409  1.00 97.64           C  
ATOM   4192  HB1 ALA A 281       0.200   6.181   7.210  1.00 97.64           H  
ATOM   4193  HB2 ALA A 281       0.279   4.481   6.715  1.00 97.64           H  
ATOM   4194  HB3 ALA A 281       0.512   5.756   5.505  1.00 97.64           H  
ATOM   4195  O   ALA A 281      -2.216   4.993   3.884  1.00 97.64           O  
ATOM   4196  N   GLU A 282      -1.935   3.255   5.250  1.00 97.79           N  
ATOM   4197  H   GLU A 282      -1.716   2.954   6.189  1.00 97.79           H  
ATOM   4198  CA  GLU A 282      -2.254   2.217   4.270  1.00 97.79           C  
ATOM   4199  HA  GLU A 282      -3.077   2.548   3.636  1.00 97.79           H  
ATOM   4200  C   GLU A 282      -2.676   0.944   5.017  1.00 97.79           C  
ATOM   4201  CB  GLU A 282      -1.039   1.979   3.350  1.00 97.79           C  
ATOM   4202  HB2 GLU A 282      -0.203   1.642   3.963  1.00 97.79           H  
ATOM   4203  HB3 GLU A 282      -0.738   2.924   2.896  1.00 97.79           H  
ATOM   4204  O   GLU A 282      -2.208   0.656   6.122  1.00 97.79           O  
ATOM   4205  CG  GLU A 282      -1.239   0.947   2.225  1.00 97.79           C  
ATOM   4206  HG2 GLU A 282      -0.258   0.712   1.810  1.00 97.79           H  
ATOM   4207  HG3 GLU A 282      -1.614   0.019   2.656  1.00 97.79           H  
ATOM   4208  CD  GLU A 282      -2.142   1.365   1.051  1.00 97.79           C  
ATOM   4209  OE1 GLU A 282      -2.486   0.453   0.262  1.00 97.79           O  
ATOM   4210  OE2 GLU A 282      -2.416   2.564   0.868  1.00 97.79           O  
ATOM   4211  N   VAL A 283      -3.549   0.151   4.408  1.00 98.64           N  
ATOM   4212  H   VAL A 283      -3.960   0.474   3.543  1.00 98.64           H  
ATOM   4213  CA  VAL A 283      -3.916  -1.189   4.856  1.00 98.64           C  
ATOM   4214  HA  VAL A 283      -3.238  -1.514   5.645  1.00 98.64           H  
ATOM   4215  C   VAL A 283      -3.773  -2.125   3.672  1.00 98.64           C  
ATOM   4216  CB  VAL A 283      -5.350  -1.225   5.408  1.00 98.64           C  
ATOM   4217  HB  VAL A 283      -6.050  -0.893   4.641  1.00 98.64           H  
ATOM   4218  O   VAL A 283      -4.524  -2.022   2.704  1.00 98.64           O  
ATOM   4219  CG1 VAL A 283      -5.722  -2.649   5.842  1.00 98.64           C  
ATOM   4220 HG11 VAL A 283      -6.693  -2.645   6.337  1.00 98.64           H  
ATOM   4221 HG12 VAL A 283      -4.971  -3.021   6.540  1.00 98.64           H  
ATOM   4222 HG13 VAL A 283      -5.779  -3.308   4.976  1.00 98.64           H  
ATOM   4223  CG2 VAL A 283      -5.489  -0.313   6.628  1.00 98.64           C  
ATOM   4224 HG21 VAL A 283      -6.513  -0.361   7.000  1.00 98.64           H  
ATOM   4225 HG22 VAL A 283      -5.278   0.720   6.353  1.00 98.64           H  
ATOM   4226 HG23 VAL A 283      -4.786  -0.614   7.404  1.00 98.64           H  
ATOM   4227  N   GLN A 284      -2.838  -3.070   3.756  1.00 97.31           N  
ATOM   4228  H   GLN A 284      -2.267  -3.108   4.588  1.00 97.31           H  
ATOM   4229  CA  GLN A 284      -2.591  -4.032   2.683  1.00 97.31           C  
ATOM   4230  HA  GLN A 284      -3.165  -3.733   1.806  1.00 97.31           H  
ATOM   4231  C   GLN A 284      -3.078  -5.417   3.113  1.00 97.31           C  
ATOM   4232  CB  GLN A 284      -1.118  -4.036   2.248  1.00 97.31           C  
ATOM   4233  HB2 GLN A 284      -1.026  -4.618   1.331  1.00 97.31           H  
ATOM   4234  HB3 GLN A 284      -0.528  -4.553   3.005  1.00 97.31           H  
ATOM   4235  O   GLN A 284      -2.466  -6.067   3.964  1.00 97.31           O  
ATOM   4236  CG  GLN A 284      -0.523  -2.635   2.009  1.00 97.31           C  
ATOM   4237  HG2 GLN A 284      -0.660  -2.018   2.897  1.00 97.31           H  
ATOM   4238  HG3 GLN A 284      -1.024  -2.149   1.172  1.00 97.31           H  
ATOM   4239  CD  GLN A 284       0.974  -2.713   1.765  1.00 97.31           C  
ATOM   4240  NE2 GLN A 284       1.477  -2.320   0.615  1.00 97.31           N  
ATOM   4241 HE21 GLN A 284       0.904  -1.799  -0.033  1.00 97.31           H  
ATOM   4242 HE22 GLN A 284       2.469  -2.444   0.475  1.00 97.31           H  
ATOM   4243  OE1 GLN A 284       1.718  -3.185   2.615  1.00 97.31           O  
ATOM   4244  N   VAL A 285      -4.181  -5.879   2.525  1.00 98.14           N  
ATOM   4245  H   VAL A 285      -4.616  -5.300   1.820  1.00 98.14           H  
ATOM   4246  CA  VAL A 285      -4.738  -7.211   2.802  1.00 98.14           C  
ATOM   4247  HA  VAL A 285      -4.523  -7.474   3.837  1.00 98.14           H  
ATOM   4248  C   VAL A 285      -4.051  -8.234   1.903  1.00 98.14           C  
ATOM   4249  CB  VAL A 285      -6.266  -7.235   2.636  1.00 98.14           C  
ATOM   4250  HB  VAL A 285      -6.530  -6.985   1.608  1.00 98.14           H  
ATOM   4251  O   VAL A 285      -4.212  -8.207   0.683  1.00 98.14           O  
ATOM   4252  CG1 VAL A 285      -6.802  -8.631   2.965  1.00 98.14           C  
ATOM   4253 HG11 VAL A 285      -6.419  -9.352   2.243  1.00 98.14           H  
ATOM   4254 HG12 VAL A 285      -6.500  -8.927   3.969  1.00 98.14           H  
ATOM   4255 HG13 VAL A 285      -7.890  -8.632   2.905  1.00 98.14           H  
ATOM   4256  CG2 VAL A 285      -6.942  -6.227   3.575  1.00 98.14           C  
ATOM   4257 HG21 VAL A 285      -6.621  -5.212   3.338  1.00 98.14           H  
ATOM   4258 HG22 VAL A 285      -6.678  -6.445   4.610  1.00 98.14           H  
ATOM   4259 HG23 VAL A 285      -8.025  -6.278   3.463  1.00 98.14           H  
ATOM   4260  N   ARG A 286      -3.265  -9.136   2.491  1.00 95.23           N  
ATOM   4261  H   ARG A 286      -3.227  -9.150   3.501  1.00 95.23           H  
ATOM   4262  CA  ARG A 286      -2.403 -10.072   1.764  1.00 95.23           C  
ATOM   4263  HA  ARG A 286      -2.171  -9.646   0.789  1.00 95.23           H  
ATOM   4264  C   ARG A 286      -3.116 -11.397   1.510  1.00 95.23           C  
ATOM   4265  CB  ARG A 286      -1.087 -10.264   2.539  1.00 95.23           C  
ATOM   4266  HB2 ARG A 286      -0.467 -10.987   2.010  1.00 95.23           H  
ATOM   4267  HB3 ARG A 286      -1.318 -10.694   3.514  1.00 95.23           H  
ATOM   4268  O   ARG A 286      -3.635 -12.018   2.433  1.00 95.23           O  
ATOM   4269  CG  ARG A 286      -0.275  -8.972   2.761  1.00 95.23           C  
ATOM   4270  HG2 ARG A 286       0.624  -9.228   3.322  1.00 95.23           H  
ATOM   4271  HG3 ARG A 286      -0.853  -8.271   3.363  1.00 95.23           H  
ATOM   4272  CD  ARG A 286       0.145  -8.291   1.452  1.00 95.23           C  
ATOM   4273  HD2 ARG A 286      -0.745  -7.974   0.908  1.00 95.23           H  
ATOM   4274  HD3 ARG A 286       0.691  -9.016   0.848  1.00 95.23           H  
ATOM   4275  NE  ARG A 286       1.001  -7.116   1.696  1.00 95.23           N  
ATOM   4276  HE  ARG A 286       1.143  -6.823   2.652  1.00 95.23           H  
ATOM   4277  NH1 ARG A 286       1.677  -6.719  -0.474  1.00 95.23           N  
ATOM   4278 HH11 ARG A 286       2.177  -6.077  -1.072  1.00 95.23           H  
ATOM   4279 HH12 ARG A 286       1.278  -7.581  -0.819  1.00 95.23           H  
ATOM   4280  NH2 ARG A 286       2.345  -5.378   1.118  1.00 95.23           N  
ATOM   4281 HH21 ARG A 286       2.241  -4.960   2.032  1.00 95.23           H  
ATOM   4282 HH22 ARG A 286       2.763  -4.812   0.394  1.00 95.23           H  
ATOM   4283  CZ  ARG A 286       1.648  -6.416   0.787  1.00 95.23           C  
ATOM   4284  N   LEU A 287      -3.111 -11.846   0.256  1.00 92.18           N  
ATOM   4285  H   LEU A 287      -2.716 -11.245  -0.453  1.00 92.18           H  
ATOM   4286  CA  LEU A 287      -3.664 -13.146  -0.144  1.00 92.18           C  
ATOM   4287  HA  LEU A 287      -4.674 -13.225   0.260  1.00 92.18           H  
ATOM   4288  C   LEU A 287      -2.832 -14.316   0.423  1.00 92.18           C  
ATOM   4289  CB  LEU A 287      -3.734 -13.181  -1.685  1.00 92.18           C  
ATOM   4290  HB2 LEU A 287      -4.233 -12.280  -2.042  1.00 92.18           H  
ATOM   4291  HB3 LEU A 287      -2.711 -13.163  -2.059  1.00 92.18           H  
ATOM   4292  O   LEU A 287      -1.600 -14.263   0.425  1.00 92.18           O  
ATOM   4293  CG  LEU A 287      -4.448 -14.410  -2.284  1.00 92.18           C  
ATOM   4294  HG  LEU A 287      -4.071 -15.316  -1.811  1.00 92.18           H  
ATOM   4295  CD1 LEU A 287      -5.966 -14.374  -2.122  1.00 92.18           C  
ATOM   4296 HD11 LEU A 287      -6.225 -14.183  -1.080  1.00 92.18           H  
ATOM   4297 HD12 LEU A 287      -6.400 -13.598  -2.752  1.00 92.18           H  
ATOM   4298 HD13 LEU A 287      -6.377 -15.342  -2.407  1.00 92.18           H  
ATOM   4299  CD2 LEU A 287      -4.158 -14.501  -3.783  1.00 92.18           C  
ATOM   4300 HD21 LEU A 287      -3.086 -14.627  -3.933  1.00 92.18           H  
ATOM   4301 HD22 LEU A 287      -4.505 -13.600  -4.290  1.00 92.18           H  
ATOM   4302 HD23 LEU A 287      -4.666 -15.373  -4.194  1.00 92.18           H  
ATOM   4303  N   GLU A 288      -3.493 -15.391   0.853  1.00 87.46           N  
ATOM   4304  H   GLU A 288      -4.503 -15.374   0.842  1.00 87.46           H  
ATOM   4305  CA  GLU A 288      -2.853 -16.674   1.178  1.00 87.46           C  
ATOM   4306  HA  GLU A 288      -2.027 -16.497   1.867  1.00 87.46           H  
ATOM   4307  C   GLU A 288      -2.257 -17.318  -0.085  1.00 87.46           C  
ATOM   4308  CB  GLU A 288      -3.854 -17.588   1.908  1.00 87.46           C  
ATOM   4309  HB2 GLU A 288      -4.326 -17.016   2.707  1.00 87.46           H  
ATOM   4310  HB3 GLU A 288      -4.622 -17.896   1.199  1.00 87.46           H  
ATOM   4311  O   GLU A 288      -2.891 -17.357  -1.139  1.00 87.46           O  
ATOM   4312  CG  GLU A 288      -3.206 -18.836   2.530  1.00 87.46           C  
ATOM   4313  HG2 GLU A 288      -2.826 -19.470   1.729  1.00 87.46           H  
ATOM   4314  HG3 GLU A 288      -2.356 -18.516   3.133  1.00 87.46           H  
ATOM   4315  CD  GLU A 288      -4.189 -19.653   3.403  1.00 87.46           C  
ATOM   4316  OE1 GLU A 288      -3.829 -19.955   4.559  1.00 87.46           O  
ATOM   4317  OE2 GLU A 288      -5.303 -19.997   2.924  1.00 87.46           O  
ATOM   4318  N   HIS A 289      -1.012 -17.799  -0.009  1.00 73.94           N  
ATOM   4319  H   HIS A 289      -0.562 -17.869   0.892  1.00 73.94           H  
ATOM   4320  CA  HIS A 289      -0.401 -18.500  -1.138  1.00 73.94           C  
ATOM   4321  HA  HIS A 289      -0.698 -18.000  -2.059  1.00 73.94           H  
ATOM   4322  C   HIS A 289      -0.925 -19.939  -1.187  1.00 73.94           C  
ATOM   4323  CB  HIS A 289       1.129 -18.435  -1.049  1.00 73.94           C  
ATOM   4324  HB2 HIS A 289       1.430 -17.403  -0.866  1.00 73.94           H  
ATOM   4325  HB3 HIS A 289       1.467 -19.039  -0.207  1.00 73.94           H  
ATOM   4326  O   HIS A 289      -0.865 -20.656  -0.191  1.00 73.94           O  
ATOM   4327  CG  HIS A 289       1.815 -18.907  -2.308  1.00 73.94           C  
ATOM   4328  CD2 HIS A 289       2.470 -20.097  -2.485  1.00 73.94           C  
ATOM   4329  HD2 HIS A 289       2.578 -20.881  -1.751  1.00 73.94           H  
ATOM   4330  ND1 HIS A 289       1.912 -18.213  -3.497  1.00 73.94           N  
ATOM   4331  HD1 HIS A 289       1.516 -17.307  -3.703  1.00 73.94           H  
ATOM   4332  CE1 HIS A 289       2.614 -18.963  -4.365  1.00 73.94           C  
ATOM   4333  HE1 HIS A 289       2.855 -18.696  -5.383  1.00 73.94           H  
ATOM   4334  NE2 HIS A 289       2.985 -20.111  -3.783  1.00 73.94           N  
ATOM   4335  N   HIS A 290      -1.420 -20.371  -2.346  1.00 63.07           N  
ATOM   4336  H   HIS A 290      -1.427 -19.752  -3.144  1.00 63.07           H  
ATOM   4337  CA  HIS A 290      -1.796 -21.764  -2.553  1.00 63.07           C  
ATOM   4338  HA  HIS A 290      -2.360 -22.118  -1.690  1.00 63.07           H  
ATOM   4339  C   HIS A 290      -0.532 -22.616  -2.677  1.00 63.07           C  
ATOM   4340  CB  HIS A 290      -2.690 -21.891  -3.798  1.00 63.07           C  
ATOM   4341  HB2 HIS A 290      -2.259 -21.324  -4.624  1.00 63.07           H  
ATOM   4342  HB3 HIS A 290      -2.717 -22.937  -4.102  1.00 63.07           H  
ATOM   4343  O   HIS A 290       0.152 -22.571  -3.696  1.00 63.07           O  
ATOM   4344  CG  HIS A 290      -4.110 -21.448  -3.556  1.00 63.07           C  
ATOM   4345  CD2 HIS A 290      -4.698 -20.274  -3.948  1.00 63.07           C  
ATOM   4346  HD2 HIS A 290      -4.216 -19.476  -4.493  1.00 63.07           H  
ATOM   4347  ND1 HIS A 290      -5.067 -22.179  -2.896  1.00 63.07           N  
ATOM   4348  HD1 HIS A 290      -4.934 -23.099  -2.502  1.00 63.07           H  
ATOM   4349  CE1 HIS A 290      -6.205 -21.468  -2.893  1.00 63.07           C  
ATOM   4350  HE1 HIS A 290      -7.137 -21.798  -2.458  1.00 63.07           H  
ATOM   4351  NE2 HIS A 290      -6.034 -20.296  -3.522  1.00 63.07           N  
ATOM   4352  N   HIS A 291      -0.238 -23.434  -1.668  1.00 53.21           N  
ATOM   4353  H   HIS A 291      -0.764 -23.376  -0.807  1.00 53.21           H  
ATOM   4354  CA  HIS A 291       0.641 -24.577  -1.874  1.00 53.21           C  
ATOM   4355  HA  HIS A 291       1.518 -24.260  -2.440  1.00 53.21           H  
ATOM   4356  C   HIS A 291      -0.120 -25.603  -2.719  1.00 53.21           C  
ATOM   4357  CB  HIS A 291       1.133 -25.137  -0.531  1.00 53.21           C  
ATOM   4358  HB2 HIS A 291       1.592 -26.110  -0.702  1.00 53.21           H  
ATOM   4359  HB3 HIS A 291       0.289 -25.283   0.143  1.00 53.21           H  
ATOM   4360  O   HIS A 291      -1.000 -26.306  -2.223  1.00 53.21           O  
ATOM   4361  CG  HIS A 291       2.159 -24.243   0.120  1.00 53.21           C  
ATOM   4362  CD2 HIS A 291       1.988 -23.445   1.220  1.00 53.21           C  
ATOM   4363  HD2 HIS A 291       1.083 -23.353   1.802  1.00 53.21           H  
ATOM   4364  ND1 HIS A 291       3.451 -24.054  -0.319  1.00 53.21           N  
ATOM   4365  HD1 HIS A 291       3.885 -24.522  -1.101  1.00 53.21           H  
ATOM   4366  CE1 HIS A 291       4.042 -23.166   0.495  1.00 53.21           C  
ATOM   4367  HE1 HIS A 291       5.063 -22.826   0.405  1.00 53.21           H  
ATOM   4368  NE2 HIS A 291       3.188 -22.755   1.444  1.00 53.21           N  
ATOM   4369  N   HIS A 292       0.194 -25.675  -4.013  1.00 39.52           N  
ATOM   4370  H   HIS A 292       0.833 -24.995  -4.399  1.00 39.52           H  
ATOM   4371  CA  HIS A 292      -0.113 -26.862  -4.801  1.00 39.52           C  
ATOM   4372  HA  HIS A 292      -1.163 -27.126  -4.677  1.00 39.52           H  
ATOM   4373  C   HIS A 292       0.736 -28.011  -4.244  1.00 39.52           C  
ATOM   4374  CB  HIS A 292       0.147 -26.606  -6.296  1.00 39.52           C  
ATOM   4375  HB2 HIS A 292       1.115 -26.121  -6.427  1.00 39.52           H  
ATOM   4376  HB3 HIS A 292       0.189 -27.565  -6.812  1.00 39.52           H  
ATOM   4377  O   HIS A 292       1.896 -28.174  -4.611  1.00 39.52           O  
ATOM   4378  CG  HIS A 292      -0.928 -25.779  -6.956  1.00 39.52           C  
ATOM   4379  CD2 HIS A 292      -0.863 -24.458  -7.314  1.00 39.52           C  
ATOM   4380  HD2 HIS A 292      -0.019 -23.800  -7.171  1.00 39.52           H  
ATOM   4381  ND1 HIS A 292      -2.170 -26.239  -7.329  1.00 39.52           N  
ATOM   4382  HD1 HIS A 292      -2.484 -27.197  -7.266  1.00 39.52           H  
ATOM   4383  CE1 HIS A 292      -2.840 -25.221  -7.893  1.00 39.52           C  
ATOM   4384  HE1 HIS A 292      -3.835 -25.284  -8.307  1.00 39.52           H  
ATOM   4385  NE2 HIS A 292      -2.090 -24.110  -7.895  1.00 39.52           N  
ATOM   4386  N   HIS A 293       0.176 -28.777  -3.311  1.00 34.17           N  
ATOM   4387  H   HIS A 293      -0.733 -28.520  -2.952  1.00 34.17           H  
ATOM   4388  CA  HIS A 293       0.668 -30.120  -3.036  1.00 34.17           C  
ATOM   4389  HA  HIS A 293       1.756 -30.112  -2.977  1.00 34.17           H  
ATOM   4390  C   HIS A 293       0.258 -30.992  -4.227  1.00 34.17           C  
ATOM   4391  CB  HIS A 293       0.120 -30.625  -1.692  1.00 34.17           C  
ATOM   4392  HB2 HIS A 293      -0.958 -30.469  -1.650  1.00 34.17           H  
ATOM   4393  HB3 HIS A 293       0.303 -31.698  -1.628  1.00 34.17           H  
ATOM   4394  O   HIS A 293      -0.924 -31.300  -4.390  1.00 34.17           O  
ATOM   4395  CG  HIS A 293       0.778 -29.969  -0.502  1.00 34.17           C  
ATOM   4396  CD2 HIS A 293       0.248 -29.005   0.313  1.00 34.17           C  
ATOM   4397  HD2 HIS A 293      -0.733 -28.563   0.220  1.00 34.17           H  
ATOM   4398  ND1 HIS A 293       2.047 -30.237  -0.039  1.00 34.17           N  
ATOM   4399  HD1 HIS A 293       2.681 -30.923  -0.422  1.00 34.17           H  
ATOM   4400  CE1 HIS A 293       2.274 -29.456   1.031  1.00 34.17           C  
ATOM   4401  HE1 HIS A 293       3.182 -29.450   1.616  1.00 34.17           H  
ATOM   4402  NE2 HIS A 293       1.207 -28.684   1.281  1.00 34.17           N  
ATOM   4403  N   HIS A 294       1.224 -31.289  -5.096  1.00 31.62           N  
ATOM   4404  H   HIS A 294       2.159 -30.977  -4.875  1.00 31.62           H  
ATOM   4405  CA  HIS A 294       1.147 -32.387  -6.056  1.00 31.62           C  
ATOM   4406  HA  HIS A 294       0.108 -32.565  -6.335  1.00 31.62           H  
ATOM   4407  C   HIS A 294       1.628 -33.678  -5.400  1.00 31.62           C  
ATOM   4408  CB  HIS A 294       1.960 -32.059  -7.316  1.00 31.62           C  
ATOM   4409  HB2 HIS A 294       2.154 -32.988  -7.851  1.00 31.62           H  
ATOM   4410  HB3 HIS A 294       2.923 -31.635  -7.033  1.00 31.62           H  
ATOM   4411  O   HIS A 294       2.581 -33.595  -4.590  1.00 31.62           O  
ATOM   4412  CG  HIS A 294       1.243 -31.133  -8.259  1.00 31.62           C  
ATOM   4413  CD2 HIS A 294       1.601 -29.863  -8.619  1.00 31.62           C  
ATOM   4414  HD2 HIS A 294       2.463 -29.323  -8.257  1.00 31.62           H  
ATOM   4415  ND1 HIS A 294       0.088 -31.437  -8.936  1.00 31.62           N  
ATOM   4416  HD1 HIS A 294      -0.425 -32.300  -8.833  1.00 31.62           H  
ATOM   4417  CE1 HIS A 294      -0.244 -30.378  -9.691  1.00 31.62           C  
ATOM   4418  HE1 HIS A 294      -1.113 -30.319 -10.330  1.00 31.62           H  
ATOM   4419  NE2 HIS A 294       0.649 -29.390  -9.534  1.00 31.62           N  
ATOM   4420  OXT HIS A 294       1.019 -34.710  -5.744  1.00 31.62           O  
TER    4421      HIS A 294                                                       
END   
