# Supplementary material for: Harnessing the acceptor substrate promiscuity of Clostridium botulinum Maf glycosyltransferase to glyco-engineer mini-flagellin protein chimeras
Source: Commun Biol. 2024 Aug 21;7:1029. doi: 10.1038/s42003-024-06736-y (PMC11339370; doi:10.1038/s42003-024-06736-y)
Supplement: Supplementary file 5 — Supplementary Data 2 [file 42003_2024_6736_MOESM5_ESM.zip › SupplementaryData2/CbFlaA1.pdb]

ATOM      1  N   MET A   1      22.394  -3.763 -30.884  1.00 58.19           N  
ATOM      2  H   MET A   1      22.160  -2.874 -30.467  1.00 58.19           H  
ATOM      3  H2  MET A   1      22.342  -3.658 -31.887  1.00 58.19           H  
ATOM      4  H3  MET A   1      23.337  -4.018 -30.627  1.00 58.19           H  
ATOM      5  CA  MET A   1      21.423  -4.797 -30.454  1.00 58.19           C  
ATOM      6  HA  MET A   1      20.439  -4.478 -30.798  1.00 58.19           H  
ATOM      7  C   MET A   1      21.283  -4.881 -28.935  1.00 58.19           C  
ATOM      8  CB  MET A   1      21.674  -6.173 -31.096  1.00 58.19           C  
ATOM      9  HB2 MET A   1      20.862  -6.841 -30.813  1.00 58.19           H  
ATOM     10  HB3 MET A   1      22.611  -6.591 -30.728  1.00 58.19           H  
ATOM     11  O   MET A   1      20.156  -4.956 -28.475  1.00 58.19           O  
ATOM     12  CG  MET A   1      21.727  -6.087 -32.630  1.00 58.19           C  
ATOM     13  HG2 MET A   1      21.699  -7.095 -33.044  1.00 58.19           H  
ATOM     14  HG3 MET A   1      22.676  -5.636 -32.921  1.00 58.19           H  
ATOM     15  SD  MET A   1      20.385  -5.111 -33.362  1.00 58.19           S  
ATOM     16  CE  MET A   1      21.011  -4.866 -35.047  1.00 58.19           C  
ATOM     17  HE1 MET A   1      21.150  -5.833 -35.530  1.00 58.19           H  
ATOM     18  HE2 MET A   1      21.961  -4.332 -35.023  1.00 58.19           H  
ATOM     19  HE3 MET A   1      20.289  -4.285 -35.621  1.00 58.19           H  
ATOM     20  N   ALA A   2      22.364  -4.812 -28.143  1.00 66.75           N  
ATOM     21  H   ALA A   2      23.302  -4.829 -28.518  1.00 66.75           H  
ATOM     22  CA  ALA A   2      22.253  -4.819 -26.676  1.00 66.75           C  
ATOM     23  HA  ALA A   2      21.702  -5.710 -26.375  1.00 66.75           H  
ATOM     24  C   ALA A   2      21.472  -3.607 -26.120  1.00 66.75           C  
ATOM     25  CB  ALA A   2      23.662  -4.916 -26.080  1.00 66.75           C  
ATOM     26  HB1 ALA A   2      24.160  -5.818 -26.434  1.00 66.75           H  
ATOM     27  HB2 ALA A   2      23.590  -4.964 -24.994  1.00 66.75           H  
ATOM     28  HB3 ALA A   2      24.253  -4.041 -26.350  1.00 66.75           H  
ATOM     29  O   ALA A   2      20.546  -3.792 -25.339  1.00 66.75           O  
ATOM     30  N   ASP A   3      21.760  -2.385 -26.583  1.00 66.81           N  
ATOM     31  H   ASP A   3      22.623  -2.244 -27.088  1.00 66.81           H  
ATOM     32  CA  ASP A   3      21.098  -1.174 -26.064  1.00 66.81           C  
ATOM     33  HA  ASP A   3      21.216  -1.146 -24.981  1.00 66.81           H  
ATOM     34  C   ASP A   3      19.592  -1.111 -26.346  1.00 66.81           C  
ATOM     35  CB  ASP A   3      21.768   0.071 -26.653  1.00 66.81           C  
ATOM     36  HB2 ASP A   3      21.183   0.951 -26.389  1.00 66.81           H  
ATOM     37  HB3 ASP A   3      21.794  -0.008 -27.740  1.00 66.81           H  
ATOM     38  O   ASP A   3      18.821  -0.627 -25.516  1.00 66.81           O  
ATOM     39  CG  ASP A   3      23.174   0.248 -26.094  1.00 66.81           C  
ATOM     40  OD1 ASP A   3      23.295   0.233 -24.851  1.00 66.81           O  
ATOM     41  OD2 ASP A   3      24.098   0.326 -26.929  1.00 66.81           O  
ATOM     42  N   THR A   4      19.156  -1.634 -27.495  1.00 72.02           N  
ATOM     43  H   THR A   4      19.833  -1.992 -28.153  1.00 72.02           H  
ATOM     44  CA  THR A   4      17.732  -1.742 -27.834  1.00 72.02           C  
ATOM     45  HA  THR A   4      17.274  -0.758 -27.736  1.00 72.02           H  
ATOM     46  C   THR A   4      17.021  -2.681 -26.867  1.00 72.02           C  
ATOM     47  CB  THR A   4      17.533  -2.237 -29.273  1.00 72.02           C  
ATOM     48  HB  THR A   4      17.828  -3.285 -29.336  1.00 72.02           H  
ATOM     49  O   THR A   4      15.972  -2.310 -26.349  1.00 72.02           O  
ATOM     50  CG2 THR A   4      16.086  -2.092 -29.740  1.00 72.02           C  
ATOM     51 HG21 THR A   4      15.438  -2.736 -29.145  1.00 72.02           H  
ATOM     52 HG22 THR A   4      15.753  -1.059 -29.639  1.00 72.02           H  
ATOM     53 HG23 THR A   4      16.007  -2.401 -30.783  1.00 72.02           H  
ATOM     54  OG1 THR A   4      18.347  -1.495 -30.158  1.00 72.02           O  
ATOM     55  HG1 THR A   4      17.842  -0.728 -30.438  1.00 72.02           H  
ATOM     56  N   ASN A   5      17.613  -3.843 -26.566  1.00 70.08           N  
ATOM     57  H   ASN A   5      18.484  -4.087 -27.017  1.00 70.08           H  
ATOM     58  CA  ASN A   5      17.042  -4.801 -25.619  1.00 70.08           C  
ATOM     59  HA  ASN A   5      16.026  -5.048 -25.929  1.00 70.08           H  
ATOM     60  C   ASN A   5      16.936  -4.185 -24.221  1.00 70.08           C  
ATOM     61  CB  ASN A   5      17.872  -6.095 -25.613  1.00 70.08           C  
ATOM     62  HB2 ASN A   5      18.918  -5.867 -25.405  1.00 70.08           H  
ATOM     63  HB3 ASN A   5      17.500  -6.735 -24.813  1.00 70.08           H  
ATOM     64  O   ASN A   5      15.857  -4.175 -23.645  1.00 70.08           O  
ATOM     65  CG  ASN A   5      17.784  -6.883 -26.908  1.00 70.08           C  
ATOM     66  ND2 ASN A   5      18.516  -7.968 -27.008  1.00 70.08           N  
ATOM     67 HD21 ASN A   5      18.349  -8.527 -27.832  1.00 70.08           H  
ATOM     68 HD22 ASN A   5      19.005  -8.313 -26.194  1.00 70.08           H  
ATOM     69  OD1 ASN A   5      17.079  -6.554 -27.848  1.00 70.08           O  
ATOM     70  N   VAL A   6      17.998  -3.534 -23.733  1.00 80.04           N  
ATOM     71  H   VAL A   6      18.863  -3.565 -24.254  1.00 80.04           H  
ATOM     72  CA  VAL A   6      17.979  -2.894 -22.408  1.00 80.04           C  
ATOM     73  HA  VAL A   6      17.670  -3.643 -21.680  1.00 80.04           H  
ATOM     74  C   VAL A   6      16.949  -1.754 -22.343  1.00 80.04           C  
ATOM     75  CB  VAL A   6      19.385  -2.394 -22.023  1.00 80.04           C  
ATOM     76  HB  VAL A   6      19.702  -1.632 -22.734  1.00 80.04           H  
ATOM     77  O   VAL A   6      16.298  -1.564 -21.314  1.00 80.04           O  
ATOM     78  CG1 VAL A   6      19.407  -1.799 -20.611  1.00 80.04           C  
ATOM     79 HG11 VAL A   6      19.210  -2.581 -19.878  1.00 80.04           H  
ATOM     80 HG12 VAL A   6      20.381  -1.352 -20.411  1.00 80.04           H  
ATOM     81 HG13 VAL A   6      18.620  -1.051 -20.513  1.00 80.04           H  
ATOM     82  CG2 VAL A   6      20.428  -3.519 -21.989  1.00 80.04           C  
ATOM     83 HG21 VAL A   6      20.483  -4.034 -22.948  1.00 80.04           H  
ATOM     84 HG22 VAL A   6      21.412  -3.110 -21.762  1.00 80.04           H  
ATOM     85 HG23 VAL A   6      20.157  -4.257 -21.234  1.00 80.04           H  
ATOM     86  N   LYS A   7      16.764  -0.976 -23.420  1.00 80.18           N  
ATOM     87  H   LYS A   7      17.328  -1.146 -24.241  1.00 80.18           H  
ATOM     88  CA  LYS A   7      15.703   0.042 -23.468  1.00 80.18           C  
ATOM     89  HA  LYS A   7      15.774   0.656 -22.570  1.00 80.18           H  
ATOM     90  C   LYS A   7      14.315  -0.599 -23.420  1.00 80.18           C  
ATOM     91  CB  LYS A   7      15.865   0.945 -24.701  1.00 80.18           C  
ATOM     92  HB2 LYS A   7      15.748   0.350 -25.607  1.00 80.18           H  
ATOM     93  HB3 LYS A   7      16.862   1.386 -24.698  1.00 80.18           H  
ATOM     94  O   LYS A   7      13.488  -0.149 -22.634  1.00 80.18           O  
ATOM     95  CG  LYS A   7      14.811   2.064 -24.679  1.00 80.18           C  
ATOM     96  HG2 LYS A   7      14.953   2.669 -23.784  1.00 80.18           H  
ATOM     97  HG3 LYS A   7      13.817   1.618 -24.641  1.00 80.18           H  
ATOM     98  CD  LYS A   7      14.876   2.969 -25.914  1.00 80.18           C  
ATOM     99  HD2 LYS A   7      14.714   2.373 -26.813  1.00 80.18           H  
ATOM    100  HD3 LYS A   7      15.865   3.425 -25.973  1.00 80.18           H  
ATOM    101  CE  LYS A   7      13.816   4.077 -25.826  1.00 80.18           C  
ATOM    102  HE2 LYS A   7      13.991   4.652 -24.916  1.00 80.18           H  
ATOM    103  HE3 LYS A   7      13.941   4.746 -26.677  1.00 80.18           H  
ATOM    104  NZ  LYS A   7      12.428   3.542 -25.808  1.00 80.18           N  
ATOM    105  HZ1 LYS A   7      11.730   4.266 -25.711  1.00 80.18           H  
ATOM    106  HZ2 LYS A   7      12.212   2.973 -26.614  1.00 80.18           H  
ATOM    107  HZ3 LYS A   7      12.251   2.936 -25.019  1.00 80.18           H  
ATOM    108  N   VAL A   8      14.075  -1.627 -24.234  1.00 81.82           N  
ATOM    109  H   VAL A   8      14.827  -1.963 -24.818  1.00 81.82           H  
ATOM    110  CA  VAL A   8      12.800  -2.360 -24.266  1.00 81.82           C  
ATOM    111  HA  VAL A   8      11.995  -1.662 -24.493  1.00 81.82           H  
ATOM    112  C   VAL A   8      12.485  -2.958 -22.894  1.00 81.82           C  
ATOM    113  CB  VAL A   8      12.832  -3.441 -25.366  1.00 81.82           C  
ATOM    114  HB  VAL A   8      13.755  -4.015 -25.288  1.00 81.82           H  
ATOM    115  O   VAL A   8      11.363  -2.813 -22.416  1.00 81.82           O  
ATOM    116  CG1 VAL A   8      11.651  -4.415 -25.280  1.00 81.82           C  
ATOM    117 HG11 VAL A   8      11.660  -5.086 -26.140  1.00 81.82           H  
ATOM    118 HG12 VAL A   8      10.709  -3.867 -25.251  1.00 81.82           H  
ATOM    119 HG13 VAL A   8      11.744  -5.027 -24.383  1.00 81.82           H  
ATOM    120  CG2 VAL A   8      12.775  -2.787 -26.756  1.00 81.82           C  
ATOM    121 HG21 VAL A   8      13.555  -2.032 -26.860  1.00 81.82           H  
ATOM    122 HG22 VAL A   8      11.806  -2.310 -26.902  1.00 81.82           H  
ATOM    123 HG23 VAL A   8      12.923  -3.548 -27.522  1.00 81.82           H  
ATOM    124  N   ASP A   9      13.477  -3.540 -22.223  1.00 85.47           N  
ATOM    125  H   ASP A   9      14.344  -3.728 -22.705  1.00 85.47           H  
ATOM    126  CA  ASP A   9      13.319  -4.116 -20.888  1.00 85.47           C  
ATOM    127  HA  ASP A   9      12.521  -4.858 -20.913  1.00 85.47           H  
ATOM    128  C   ASP A   9      12.924  -3.050 -19.859  1.00 85.47           C  
ATOM    129  CB  ASP A   9      14.617  -4.824 -20.466  1.00 85.47           C  
ATOM    130  HB2 ASP A   9      15.443  -4.114 -20.511  1.00 85.47           H  
ATOM    131  HB3 ASP A   9      14.513  -5.148 -19.430  1.00 85.47           H  
ATOM    132  O   ASP A   9      11.959  -3.230 -19.116  1.00 85.47           O  
ATOM    133  CG  ASP A   9      14.953  -6.054 -21.318  1.00 85.47           C  
ATOM    134  OD1 ASP A   9      14.013  -6.639 -21.904  1.00 85.47           O  
ATOM    135  OD2 ASP A   9      16.157  -6.396 -21.364  1.00 85.47           O  
ATOM    136  N   ARG A  10      13.598  -1.891 -19.849  1.00 87.69           N  
ATOM    137  H   ARG A  10      14.369  -1.790 -20.494  1.00 87.69           H  
ATOM    138  CA  ARG A  10      13.231  -0.780 -18.952  1.00 87.69           C  
ATOM    139  HA  ARG A  10      13.156  -1.164 -17.935  1.00 87.69           H  
ATOM    140  C   ARG A  10      11.861  -0.192 -19.266  1.00 87.69           C  
ATOM    141  CB  ARG A  10      14.271   0.338 -18.995  1.00 87.69           C  
ATOM    142  HB2 ARG A  10      14.446   0.625 -20.032  1.00 87.69           H  
ATOM    143  HB3 ARG A  10      13.864   1.199 -18.464  1.00 87.69           H  
ATOM    144  O   ARG A  10      11.150   0.179 -18.337  1.00 87.69           O  
ATOM    145  CG  ARG A  10      15.593  -0.056 -18.323  1.00 87.69           C  
ATOM    146  HG2 ARG A  10      15.384  -0.505 -17.352  1.00 87.69           H  
ATOM    147  HG3 ARG A  10      16.123  -0.788 -18.932  1.00 87.69           H  
ATOM    148  CD  ARG A  10      16.478   1.178 -18.102  1.00 87.69           C  
ATOM    149  HD2 ARG A  10      15.991   1.820 -17.368  1.00 87.69           H  
ATOM    150  HD3 ARG A  10      17.428   0.860 -17.673  1.00 87.69           H  
ATOM    151  NE  ARG A  10      16.677   1.949 -19.347  1.00 87.69           N  
ATOM    152  HE  ARG A  10      15.874   2.474 -19.663  1.00 87.69           H  
ATOM    153  NH1 ARG A  10      18.821   1.290 -19.839  1.00 87.69           N  
ATOM    154 HH11 ARG A  10      18.810   0.701 -19.018  1.00 87.69           H  
ATOM    155 HH12 ARG A  10      19.589   1.232 -20.491  1.00 87.69           H  
ATOM    156  NH2 ARG A  10      17.719   2.597 -21.261  1.00 87.69           N  
ATOM    157 HH21 ARG A  10      16.886   3.103 -21.525  1.00 87.69           H  
ATOM    158 HH22 ARG A  10      18.506   2.536 -21.891  1.00 87.69           H  
ATOM    159  CZ  ARG A  10      17.732   1.936 -20.139  1.00 87.69           C  
ATOM    160  N   ASP A  11      11.489  -0.103 -20.540  1.00 87.98           N  
ATOM    161  H   ASP A  11      12.146  -0.379 -21.256  1.00 87.98           H  
ATOM    162  CA  ASP A  11      10.165   0.370 -20.946  1.00 87.98           C  
ATOM    163  HA  ASP A  11       9.970   1.331 -20.470  1.00 87.98           H  
ATOM    164  C   ASP A  11       9.071  -0.606 -20.475  1.00 87.98           C  
ATOM    165  CB  ASP A  11      10.102   0.567 -22.473  1.00 87.98           C  
ATOM    166  HB2 ASP A  11      10.436  -0.345 -22.968  1.00 87.98           H  
ATOM    167  HB3 ASP A  11       9.060   0.725 -22.750  1.00 87.98           H  
ATOM    168  O   ASP A  11       8.010  -0.174 -20.028  1.00 87.98           O  
ATOM    169  CG  ASP A  11      10.908   1.760 -23.020  1.00 87.98           C  
ATOM    170  OD1 ASP A  11      11.324   2.653 -22.252  1.00 87.98           O  
ATOM    171  OD2 ASP A  11      11.081   1.840 -24.263  1.00 87.98           O  
ATOM    172  N   ASN A  12       9.328  -1.917 -20.519  1.00 89.18           N  
ATOM    173  H   ASN A  12      10.203  -2.223 -20.921  1.00 89.18           H  
ATOM    174  CA  ASN A  12       8.414  -2.931 -19.989  1.00 89.18           C  
ATOM    175  HA  ASN A  12       7.411  -2.730 -20.363  1.00 89.18           H  
ATOM    176  C   ASN A  12       8.309  -2.866 -18.459  1.00 89.18           C  
ATOM    177  CB  ASN A  12       8.846  -4.316 -20.490  1.00 89.18           C  
ATOM    178  HB2 ASN A  12       8.288  -5.082 -19.952  1.00 89.18           H  
ATOM    179  HB3 ASN A  12       9.905  -4.466 -20.283  1.00 89.18           H  
ATOM    180  O   ASN A  12       7.199  -2.821 -17.936  1.00 89.18           O  
ATOM    181  CG  ASN A  12       8.584  -4.520 -21.973  1.00 89.18           C  
ATOM    182  ND2 ASN A  12       9.340  -5.396 -22.594  1.00 89.18           N  
ATOM    183 HD21 ASN A  12      10.107  -5.834 -22.104  1.00 89.18           H  
ATOM    184 HD22 ASN A  12       9.198  -5.526 -23.586  1.00 89.18           H  
ATOM    185  OD1 ASN A  12       7.693  -3.925 -22.582  1.00 89.18           O  
ATOM    186  N   LEU A  13       9.434  -2.746 -17.747  1.00 91.00           N  
ATOM    187  H   LEU A  13      10.318  -2.833 -18.226  1.00 91.00           H  
ATOM    188  CA  LEU A  13       9.434  -2.534 -16.294  1.00 91.00           C  
ATOM    189  HA  LEU A  13       8.893  -3.348 -15.810  1.00 91.00           H  
ATOM    190  C   LEU A  13       8.718  -1.234 -15.906  1.00 91.00           C  
ATOM    191  CB  LEU A  13      10.883  -2.496 -15.782  1.00 91.00           C  
ATOM    192  HB2 LEU A  13      10.876  -2.153 -14.747  1.00 91.00           H  
ATOM    193  HB3 LEU A  13      11.438  -1.765 -16.370  1.00 91.00           H  
ATOM    194  O   LEU A  13       8.011  -1.178 -14.904  1.00 91.00           O  
ATOM    195  CG  LEU A  13      11.619  -3.846 -15.831  1.00 91.00           C  
ATOM    196  HG  LEU A  13      11.565  -4.269 -16.835  1.00 91.00           H  
ATOM    197  CD1 LEU A  13      13.090  -3.617 -15.475  1.00 91.00           C  
ATOM    198 HD11 LEU A  13      13.172  -3.200 -14.471  1.00 91.00           H  
ATOM    199 HD12 LEU A  13      13.539  -2.939 -16.201  1.00 91.00           H  
ATOM    200 HD13 LEU A  13      13.620  -4.569 -15.516  1.00 91.00           H  
ATOM    201  CD2 LEU A  13      11.035  -4.859 -14.848  1.00 91.00           C  
ATOM    202 HD21 LEU A  13      11.615  -5.782 -14.875  1.00 91.00           H  
ATOM    203 HD22 LEU A  13      10.008  -5.108 -15.118  1.00 91.00           H  
ATOM    204 HD23 LEU A  13      11.039  -4.459 -13.834  1.00 91.00           H  
ATOM    205  N   GLN A  14       8.858  -0.173 -16.704  1.00 91.54           N  
ATOM    206  H   GLN A  14       9.494  -0.239 -17.486  1.00 91.54           H  
ATOM    207  CA  GLN A  14       8.152   1.082 -16.466  1.00 91.54           C  
ATOM    208  HA  GLN A  14       8.366   1.394 -15.444  1.00 91.54           H  
ATOM    209  C   GLN A  14       6.630   0.923 -16.586  1.00 91.54           C  
ATOM    210  CB  GLN A  14       8.669   2.155 -17.436  1.00 91.54           C  
ATOM    211  HB2 GLN A  14       9.743   2.277 -17.292  1.00 91.54           H  
ATOM    212  HB3 GLN A  14       8.498   1.833 -18.464  1.00 91.54           H  
ATOM    213  O   GLN A  14       5.900   1.576 -15.835  1.00 91.54           O  
ATOM    214  CG  GLN A  14       7.984   3.514 -17.234  1.00 91.54           C  
ATOM    215  HG2 GLN A  14       8.420   4.233 -17.928  1.00 91.54           H  
ATOM    216  HG3 GLN A  14       6.920   3.444 -17.459  1.00 91.54           H  
ATOM    217  CD  GLN A  14       8.189   4.030 -15.820  1.00 91.54           C  
ATOM    218  NE2 GLN A  14       7.168   4.132 -14.999  1.00 91.54           N  
ATOM    219 HE21 GLN A  14       6.301   3.676 -15.246  1.00 91.54           H  
ATOM    220 HE22 GLN A  14       7.336   4.425 -14.047  1.00 91.54           H  
ATOM    221  OE1 GLN A  14       9.306   4.319 -15.434  1.00 91.54           O  
ATOM    222  N   LYS A  15       6.148   0.083 -17.511  1.00 92.98           N  
ATOM    223  H   LYS A  15       6.803  -0.427 -18.085  1.00 92.98           H  
ATOM    224  CA  LYS A  15       4.717  -0.242 -17.613  1.00 92.98           C  
ATOM    225  HA  LYS A  15       4.133   0.677 -17.659  1.00 92.98           H  
ATOM    226  C   LYS A  15       4.242  -0.982 -16.368  1.00 92.98           C  
ATOM    227  CB  LYS A  15       4.419  -1.083 -18.857  1.00 92.98           C  
ATOM    228  HB2 LYS A  15       3.385  -1.424 -18.807  1.00 92.98           H  
ATOM    229  HB3 LYS A  15       5.054  -1.969 -18.847  1.00 92.98           H  
ATOM    230  O   LYS A  15       3.249  -0.565 -15.787  1.00 92.98           O  
ATOM    231  CG  LYS A  15       4.607  -0.317 -20.172  1.00 92.98           C  
ATOM    232  HG2 LYS A  15       3.809   0.416 -20.289  1.00 92.98           H  
ATOM    233  HG3 LYS A  15       5.564   0.204 -20.173  1.00 92.98           H  
ATOM    234  CD  LYS A  15       4.569  -1.325 -21.323  1.00 92.98           C  
ATOM    235  HD2 LYS A  15       5.284  -2.119 -21.107  1.00 92.98           H  
ATOM    236  HD3 LYS A  15       3.573  -1.764 -21.390  1.00 92.98           H  
ATOM    237  CE  LYS A  15       4.950  -0.676 -22.652  1.00 92.98           C  
ATOM    238  HE2 LYS A  15       5.843  -0.073 -22.490  1.00 92.98           H  
ATOM    239  HE3 LYS A  15       4.141  -0.023 -22.977  1.00 92.98           H  
ATOM    240  NZ  LYS A  15       5.232  -1.732 -23.654  1.00 92.98           N  
ATOM    241  HZ1 LYS A  15       5.983  -2.320 -23.323  1.00 92.98           H  
ATOM    242  HZ2 LYS A  15       5.513  -1.336 -24.540  1.00 92.98           H  
ATOM    243  HZ3 LYS A  15       4.425  -2.326 -23.782  1.00 92.98           H  
ATOM    244  N   GLU A  16       4.989  -1.987 -15.914  1.00 94.85           N  
ATOM    245  H   GLU A  16       5.783  -2.292 -16.460  1.00 94.85           H  
ATOM    246  CA  GLU A  16       4.666  -2.730 -14.691  1.00 94.85           C  
ATOM    247  HA  GLU A  16       3.680  -3.182 -14.799  1.00 94.85           H  
ATOM    248  C   GLU A  16       4.621  -1.803 -13.464  1.00 94.85           C  
ATOM    249  CB  GLU A  16       5.694  -3.856 -14.514  1.00 94.85           C  
ATOM    250  HB2 GLU A  16       6.676  -3.419 -14.332  1.00 94.85           H  
ATOM    251  HB3 GLU A  16       5.736  -4.432 -15.438  1.00 94.85           H  
ATOM    252  O   GLU A  16       3.657  -1.821 -12.703  1.00 94.85           O  
ATOM    253  CG  GLU A  16       5.336  -4.802 -13.358  1.00 94.85           C  
ATOM    254  HG2 GLU A  16       5.279  -4.226 -12.435  1.00 94.85           H  
ATOM    255  HG3 GLU A  16       4.354  -5.233 -13.551  1.00 94.85           H  
ATOM    256  CD  GLU A  16       6.361  -5.934 -13.167  1.00 94.85           C  
ATOM    257  OE1 GLU A  16       6.175  -6.709 -12.202  1.00 94.85           O  
ATOM    258  OE2 GLU A  16       7.339  -6.001 -13.949  1.00 94.85           O  
ATOM    259  N   VAL A  17       5.595  -0.897 -13.306  1.00 94.79           N  
ATOM    260  H   VAL A  17       6.392  -0.949 -13.924  1.00 94.79           H  
ATOM    261  CA  VAL A  17       5.564   0.113 -12.232  1.00 94.79           C  
ATOM    262  HA  VAL A  17       5.507  -0.408 -11.276  1.00 94.79           H  
ATOM    263  C   VAL A  17       4.322   0.999 -12.320  1.00 94.79           C  
ATOM    264  CB  VAL A  17       6.836   0.981 -12.235  1.00 94.79           C  
ATOM    265  HB  VAL A  17       7.022   1.356 -13.242  1.00 94.79           H  
ATOM    266  O   VAL A  17       3.710   1.285 -11.291  1.00 94.79           O  
ATOM    267  CG1 VAL A  17       6.753   2.186 -11.283  1.00 94.79           C  
ATOM    268 HG11 VAL A  17       6.525   1.849 -10.272  1.00 94.79           H  
ATOM    269 HG12 VAL A  17       5.980   2.881 -11.613  1.00 94.79           H  
ATOM    270 HG13 VAL A  17       7.700   2.726 -11.284  1.00 94.79           H  
ATOM    271  CG2 VAL A  17       8.042   0.158 -11.780  1.00 94.79           C  
ATOM    272 HG21 VAL A  17       8.925   0.796 -11.764  1.00 94.79           H  
ATOM    273 HG22 VAL A  17       7.866  -0.243 -10.781  1.00 94.79           H  
ATOM    274 HG23 VAL A  17       8.215  -0.676 -12.460  1.00 94.79           H  
ATOM    275  N   ALA A  18       3.933   1.433 -13.521  1.00 95.51           N  
ATOM    276  H   ALA A  18       4.437   1.120 -14.339  1.00 95.51           H  
ATOM    277  CA  ALA A  18       2.738   2.251 -13.708  1.00 95.51           C  
ATOM    278  HA  ALA A  18       2.795   3.106 -13.034  1.00 95.51           H  
ATOM    279  C   ALA A  18       1.453   1.477 -13.358  1.00 95.51           C  
ATOM    280  CB  ALA A  18       2.717   2.779 -15.147  1.00 95.51           C  
ATOM    281  HB1 ALA A  18       3.631   3.337 -15.349  1.00 95.51           H  
ATOM    282  HB2 ALA A  18       2.636   1.951 -15.851  1.00 95.51           H  
ATOM    283  HB3 ALA A  18       1.859   3.439 -15.275  1.00 95.51           H  
ATOM    284  O   ALA A  18       0.557   2.027 -12.717  1.00 95.51           O  
ATOM    285  N   GLU A  19       1.369   0.197 -13.721  1.00 97.29           N  
ATOM    286  H   GLU A  19       2.122  -0.207 -14.259  1.00 97.29           H  
ATOM    287  CA  GLU A  19       0.257  -0.684 -13.347  1.00 97.29           C  
ATOM    288  HA  GLU A  19      -0.684  -0.227 -13.654  1.00 97.29           H  
ATOM    289  C   GLU A  19       0.177  -0.879 -11.829  1.00 97.29           C  
ATOM    290  CB  GLU A  19       0.386  -2.034 -14.066  1.00 97.29           C  
ATOM    291  HB2 GLU A  19       1.396  -2.420 -13.929  1.00 97.29           H  
ATOM    292  HB3 GLU A  19      -0.320  -2.736 -13.624  1.00 97.29           H  
ATOM    293  O   GLU A  19      -0.892  -0.705 -11.245  1.00 97.29           O  
ATOM    294  CG  GLU A  19       0.068  -1.903 -15.564  1.00 97.29           C  
ATOM    295  HG2 GLU A  19       0.712  -1.145 -16.010  1.00 97.29           H  
ATOM    296  HG3 GLU A  19      -0.960  -1.555 -15.663  1.00 97.29           H  
ATOM    297  CD  GLU A  19       0.233  -3.216 -16.345  1.00 97.29           C  
ATOM    298  OE1 GLU A  19      -0.224  -3.232 -17.512  1.00 97.29           O  
ATOM    299  OE2 GLU A  19       0.817  -4.176 -15.798  1.00 97.29           O  
ATOM    300  N   LEU A  20       1.308  -1.130 -11.164  1.00 97.63           N  
ATOM    301  H   LEU A  20       2.145  -1.301 -11.703  1.00 97.63           H  
ATOM    302  CA  LEU A  20       1.373  -1.239  -9.705  1.00 97.63           C  
ATOM    303  HA  LEU A  20       0.656  -1.992  -9.378  1.00 97.63           H  
ATOM    304  C   LEU A  20       0.983   0.075  -9.011  1.00 97.63           C  
ATOM    305  CB  LEU A  20       2.791  -1.670  -9.291  1.00 97.63           C  
ATOM    306  HB2 LEU A  20       2.872  -1.597  -8.206  1.00 97.63           H  
ATOM    307  HB3 LEU A  20       3.504  -0.970  -9.726  1.00 97.63           H  
ATOM    308  O   LEU A  20       0.242   0.065  -8.030  1.00 97.63           O  
ATOM    309  CG  LEU A  20       3.187  -3.100  -9.709  1.00 97.63           C  
ATOM    310  HG  LEU A  20       3.055  -3.234 -10.782  1.00 97.63           H  
ATOM    311  CD1 LEU A  20       4.660  -3.326  -9.363  1.00 97.63           C  
ATOM    312 HD11 LEU A  20       4.822  -3.229  -8.289  1.00 97.63           H  
ATOM    313 HD12 LEU A  20       5.275  -2.605  -9.902  1.00 97.63           H  
ATOM    314 HD13 LEU A  20       4.955  -4.324  -9.687  1.00 97.63           H  
ATOM    315  CD2 LEU A  20       2.350  -4.164  -8.998  1.00 97.63           C  
ATOM    316 HD21 LEU A  20       1.310  -4.094  -9.317  1.00 97.63           H  
ATOM    317 HD22 LEU A  20       2.417  -4.042  -7.917  1.00 97.63           H  
ATOM    318 HD23 LEU A  20       2.717  -5.151  -9.275  1.00 97.63           H  
ATOM    319  N   GLN A  21       1.432   1.224  -9.524  1.00 97.59           N  
ATOM    320  H   GLN A  21       2.051   1.172 -10.321  1.00 97.59           H  
ATOM    321  CA  GLN A  21       1.023   2.544  -9.031  1.00 97.59           C  
ATOM    322  HA  GLN A  21       1.269   2.624  -7.972  1.00 97.59           H  
ATOM    323  C   GLN A  21      -0.493   2.759  -9.169  1.00 97.59           C  
ATOM    324  CB  GLN A  21       1.774   3.632  -9.813  1.00 97.59           C  
ATOM    325  HB2 GLN A  21       1.757   3.372 -10.871  1.00 97.59           H  
ATOM    326  HB3 GLN A  21       1.255   4.585  -9.706  1.00 97.59           H  
ATOM    327  O   GLN A  21      -1.135   3.274  -8.249  1.00 97.59           O  
ATOM    328  CG  GLN A  21       3.229   3.830  -9.357  1.00 97.59           C  
ATOM    329  HG2 GLN A  21       3.232   4.275  -8.362  1.00 97.59           H  
ATOM    330  HG3 GLN A  21       3.738   2.868  -9.295  1.00 97.59           H  
ATOM    331  CD  GLN A  21       4.016   4.730 -10.310  1.00 97.59           C  
ATOM    332  NE2 GLN A  21       5.142   5.261  -9.898  1.00 97.59           N  
ATOM    333 HE21 GLN A  21       5.474   5.133  -8.953  1.00 97.59           H  
ATOM    334 HE22 GLN A  21       5.652   5.787 -10.594  1.00 97.59           H  
ATOM    335  OE1 GLN A  21       3.641   5.003 -11.437  1.00 97.59           O  
ATOM    336  N   ASN A  22      -1.077   2.351 -10.296  1.00 98.06           N  
ATOM    337  H   ASN A  22      -0.501   1.960 -11.028  1.00 98.06           H  
ATOM    338  CA  ASN A  22      -2.521   2.414 -10.507  1.00 98.06           C  
ATOM    339  HA  ASN A  22      -2.864   3.431 -10.319  1.00 98.06           H  
ATOM    340  C   ASN A  22      -3.267   1.511  -9.525  1.00 98.06           C  
ATOM    341  CB  ASN A  22      -2.844   2.044 -11.960  1.00 98.06           C  
ATOM    342  HB2 ASN A  22      -3.918   1.891 -12.064  1.00 98.06           H  
ATOM    343  HB3 ASN A  22      -2.345   1.112 -12.228  1.00 98.06           H  
ATOM    344  O   ASN A  22      -4.263   1.941  -8.944  1.00 98.06           O  
ATOM    345  CG  ASN A  22      -2.446   3.127 -12.939  1.00 98.06           C  
ATOM    346  ND2 ASN A  22      -2.208   2.770 -14.178  1.00 98.06           N  
ATOM    347 HD21 ASN A  22      -1.869   3.496 -14.793  1.00 98.06           H  
ATOM    348 HD22 ASN A  22      -2.162   1.789 -14.417  1.00 98.06           H  
ATOM    349  OD1 ASN A  22      -2.392   4.307 -12.622  1.00 98.06           O  
ATOM    350  N   GLU A  23      -2.760   0.306  -9.283  1.00 98.14           N  
ATOM    351  H   GLU A  23      -1.976  -0.012  -9.834  1.00 98.14           H  
ATOM    352  CA  GLU A  23      -3.356  -0.636  -8.342  1.00 98.14           C  
ATOM    353  HA  GLU A  23      -4.411  -0.729  -8.602  1.00 98.14           H  
ATOM    354  C   GLU A  23      -3.296  -0.125  -6.895  1.00 98.14           C  
ATOM    355  CB  GLU A  23      -2.675  -2.000  -8.523  1.00 98.14           C  
ATOM    356  HB2 GLU A  23      -2.759  -2.301  -9.567  1.00 98.14           H  
ATOM    357  HB3 GLU A  23      -1.615  -1.903  -8.287  1.00 98.14           H  
ATOM    358  O   GLU A  23      -4.293  -0.188  -6.175  1.00 98.14           O  
ATOM    359  CG  GLU A  23      -3.260  -3.113  -7.648  1.00 98.14           C  
ATOM    360  HG2 GLU A  23      -2.717  -4.033  -7.863  1.00 98.14           H  
ATOM    361  HG3 GLU A  23      -3.077  -2.865  -6.602  1.00 98.14           H  
ATOM    362  CD  GLU A  23      -4.758  -3.361  -7.857  1.00 98.14           C  
ATOM    363  OE1 GLU A  23      -5.346  -4.061  -7.008  1.00 98.14           O  
ATOM    364  OE2 GLU A  23      -5.390  -2.829  -8.797  1.00 98.14           O  
ATOM    365  N   ILE A  24      -2.184   0.496  -6.485  1.00 98.30           N  
ATOM    366  H   ILE A  24      -1.384   0.476  -7.101  1.00 98.30           H  
ATOM    367  CA  ILE A  24      -2.075   1.182  -5.187  1.00 98.30           C  
ATOM    368  HA  ILE A  24      -2.249   0.457  -4.392  1.00 98.30           H  
ATOM    369  C   ILE A  24      -3.157   2.260  -5.058  1.00 98.30           C  
ATOM    370  CB  ILE A  24      -0.658   1.778  -5.009  1.00 98.30           C  
ATOM    371  HB  ILE A  24      -0.394   2.316  -5.919  1.00 98.30           H  
ATOM    372  O   ILE A  24      -3.862   2.323  -4.049  1.00 98.30           O  
ATOM    373  CG1 ILE A  24       0.371   0.647  -4.789  1.00 98.30           C  
ATOM    374 HG12 ILE A  24       0.204  -0.151  -5.513  1.00 98.30           H  
ATOM    375 HG13 ILE A  24       0.231   0.215  -3.798  1.00 98.30           H  
ATOM    376  CG2 ILE A  24      -0.593   2.776  -3.833  1.00 98.30           C  
ATOM    377 HG21 ILE A  24       0.419   3.162  -3.713  1.00 98.30           H  
ATOM    378 HG22 ILE A  24      -0.898   2.286  -2.907  1.00 98.30           H  
ATOM    379 HG23 ILE A  24      -1.244   3.632  -4.009  1.00 98.30           H  
ATOM    380  CD1 ILE A  24       1.829   1.105  -4.933  1.00 98.30           C  
ATOM    381 HD11 ILE A  24       2.105   1.776  -4.120  1.00 98.30           H  
ATOM    382 HD12 ILE A  24       2.481   0.232  -4.895  1.00 98.30           H  
ATOM    383 HD13 ILE A  24       1.970   1.606  -5.891  1.00 98.30           H  
ATOM    384  N   ASN A  25      -3.328   3.102  -6.081  1.00 98.33           N  
ATOM    385  H   ASN A  25      -2.743   2.990  -6.896  1.00 98.33           H  
ATOM    386  CA  ASN A  25      -4.356   4.144  -6.068  1.00 98.33           C  
ATOM    387  HA  ASN A  25      -4.261   4.716  -5.144  1.00 98.33           H  
ATOM    388  C   ASN A  25      -5.777   3.562  -6.062  1.00 98.33           C  
ATOM    389  CB  ASN A  25      -4.129   5.083  -7.260  1.00 98.33           C  
ATOM    390  HB2 ASN A  25      -3.964   4.498  -8.165  1.00 98.33           H  
ATOM    391  HB3 ASN A  25      -5.017   5.698  -7.412  1.00 98.33           H  
ATOM    392  O   ASN A  25      -6.647   4.074  -5.352  1.00 98.33           O  
ATOM    393  CG  ASN A  25      -2.962   6.025  -7.041  1.00 98.33           C  
ATOM    394  ND2 ASN A  25      -2.311   6.452  -8.093  1.00 98.33           N  
ATOM    395 HD21 ASN A  25      -1.529   7.063  -7.903  1.00 98.33           H  
ATOM    396 HD22 ASN A  25      -2.501   6.061  -9.004  1.00 98.33           H  
ATOM    397  OD1 ASN A  25      -2.635   6.423  -5.929  1.00 98.33           O  
ATOM    398  N   ARG A  26      -6.012   2.469  -6.796  1.00 98.33           N  
ATOM    399  H   ARG A  26      -5.262   2.113  -7.371  1.00 98.33           H  
ATOM    400  CA  ARG A  26      -7.284   1.744  -6.796  1.00 98.33           C  
ATOM    401  HA  ARG A  26      -8.077   2.431  -7.091  1.00 98.33           H  
ATOM    402  C   ARG A  26      -7.606   1.239  -5.393  1.00 98.33           C  
ATOM    403  CB  ARG A  26      -7.231   0.597  -7.819  1.00 98.33           C  
ATOM    404  HB2 ARG A  26      -6.510  -0.155  -7.497  1.00 98.33           H  
ATOM    405  HB3 ARG A  26      -6.919   0.978  -8.792  1.00 98.33           H  
ATOM    406  O   ARG A  26      -8.658   1.592  -4.865  1.00 98.33           O  
ATOM    407  CG  ARG A  26      -8.614  -0.047  -7.958  1.00 98.33           C  
ATOM    408  HG2 ARG A  26      -8.997  -0.257  -6.959  1.00 98.33           H  
ATOM    409  HG3 ARG A  26      -9.285   0.657  -8.450  1.00 98.33           H  
ATOM    410  CD  ARG A  26      -8.600  -1.361  -8.743  1.00 98.33           C  
ATOM    411  HD2 ARG A  26      -8.035  -1.224  -9.665  1.00 98.33           H  
ATOM    412  HD3 ARG A  26      -9.623  -1.626  -9.009  1.00 98.33           H  
ATOM    413  NE  ARG A  26      -7.997  -2.460  -7.968  1.00 98.33           N  
ATOM    414  HE  ARG A  26      -7.041  -2.692  -8.196  1.00 98.33           H  
ATOM    415  NH1 ARG A  26      -9.805  -3.109  -6.689  1.00 98.33           N  
ATOM    416 HH11 ARG A  26     -10.197  -3.743  -6.007  1.00 98.33           H  
ATOM    417 HH12 ARG A  26     -10.310  -2.279  -6.963  1.00 98.33           H  
ATOM    418  NH2 ARG A  26      -7.933  -4.220  -6.523  1.00 98.33           N  
ATOM    419 HH21 ARG A  26      -6.953  -4.303  -6.752  1.00 98.33           H  
ATOM    420 HH22 ARG A  26      -8.338  -4.838  -5.834  1.00 98.33           H  
ATOM    421  CZ  ARG A  26      -8.575  -3.246  -7.078  1.00 98.33           C  
ATOM    422  N   ILE A  27      -6.691   0.509  -4.756  1.00 98.22           N  
ATOM    423  H   ILE A  27      -5.849   0.268  -5.259  1.00 98.22           H  
ATOM    424  CA  ILE A  27      -6.849   0.012  -3.382  1.00 98.22           C  
ATOM    425  HA  ILE A  27      -7.726  -0.633  -3.341  1.00 98.22           H  
ATOM    426  C   ILE A  27      -7.096   1.176  -2.417  1.00 98.22           C  
ATOM    427  CB  ILE A  27      -5.614  -0.823  -2.969  1.00 98.22           C  
ATOM    428  HB  ILE A  27      -4.717  -0.243  -3.183  1.00 98.22           H  
ATOM    429  O   ILE A  27      -8.037   1.120  -1.621  1.00 98.22           O  
ATOM    430  CG1 ILE A  27      -5.566  -2.134  -3.789  1.00 98.22           C  
ATOM    431 HG12 ILE A  27      -5.724  -1.919  -4.846  1.00 98.22           H  
ATOM    432 HG13 ILE A  27      -6.369  -2.797  -3.468  1.00 98.22           H  
ATOM    433  CG2 ILE A  27      -5.630  -1.146  -1.460  1.00 98.22           C  
ATOM    434 HG21 ILE A  27      -4.769  -1.758  -1.194  1.00 98.22           H  
ATOM    435 HG22 ILE A  27      -5.561  -0.234  -0.867  1.00 98.22           H  
ATOM    436 HG23 ILE A  27      -6.539  -1.687  -1.197  1.00 98.22           H  
ATOM    437  CD1 ILE A  27      -4.228  -2.875  -3.676  1.00 98.22           C  
ATOM    438 HD11 ILE A  27      -4.231  -3.722  -4.362  1.00 98.22           H  
ATOM    439 HD12 ILE A  27      -3.410  -2.207  -3.947  1.00 98.22           H  
ATOM    440 HD13 ILE A  27      -4.075  -3.254  -2.665  1.00 98.22           H  
ATOM    441  N   ALA A  28      -6.316   2.257  -2.521  1.00 98.20           N  
ATOM    442  H   ALA A  28      -5.543   2.237  -3.172  1.00 98.20           H  
ATOM    443  CA  ALA A  28      -6.475   3.430  -1.668  1.00 98.20           C  
ATOM    444  HA  ALA A  28      -6.350   3.102  -0.636  1.00 98.20           H  
ATOM    445  C   ALA A  28      -7.873   4.066  -1.802  1.00 98.20           C  
ATOM    446  CB  ALA A  28      -5.358   4.434  -1.975  1.00 98.20           C  
ATOM    447  HB1 ALA A  28      -5.432   5.283  -1.296  1.00 98.20           H  
ATOM    448  HB2 ALA A  28      -5.438   4.787  -3.003  1.00 98.20           H  
ATOM    449  HB3 ALA A  28      -4.387   3.957  -1.837  1.00 98.20           H  
ATOM    450  O   ALA A  28      -8.464   4.477  -0.803  1.00 98.20           O  
ATOM    451  N   SER A  29      -8.414   4.124  -3.023  1.00 97.57           N  
ATOM    452  H   SER A  29      -7.848   3.799  -3.794  1.00 97.57           H  
ATOM    453  CA  SER A  29      -9.722   4.724  -3.324  1.00 97.57           C  
ATOM    454  HA  SER A  29      -9.850   5.599  -2.686  1.00 97.57           H  
ATOM    455  C   SER A  29     -10.926   3.811  -3.055  1.00 97.57           C  
ATOM    456  CB  SER A  29      -9.749   5.213  -4.776  1.00 97.57           C  
ATOM    457  HB2 SER A  29      -8.873   5.833  -4.967  1.00 97.57           H  
ATOM    458  HB3 SER A  29     -10.642   5.819  -4.930  1.00 97.57           H  
ATOM    459  O   SER A  29     -12.008   4.314  -2.761  1.00 97.57           O  
ATOM    460  OG  SER A  29      -9.771   4.135  -5.690  1.00 97.57           O  
ATOM    461  HG  SER A  29      -9.033   3.551  -5.501  1.00 97.57           H  
ATOM    462  N   GLN A  30     -10.760   2.489  -3.149  1.00 97.66           N  
ATOM    463  H   GLN A  30      -9.865   2.150  -3.472  1.00 97.66           H  
ATOM    464  CA  GLN A  30     -11.862   1.523  -3.060  1.00 97.66           C  
ATOM    465  HA  GLN A  30     -12.808   2.045  -3.202  1.00 97.66           H  
ATOM    466  C   GLN A  30     -11.970   0.832  -1.699  1.00 97.66           C  
ATOM    467  CB  GLN A  30     -11.736   0.484  -4.183  1.00 97.66           C  
ATOM    468  HB2 GLN A  30     -12.500  -0.279  -4.037  1.00 97.66           H  
ATOM    469  HB3 GLN A  30     -10.759   0.004  -4.137  1.00 97.66           H  
ATOM    470  O   GLN A  30     -13.020   0.274  -1.389  1.00 97.66           O  
ATOM    471  CG  GLN A  30     -11.952   1.114  -5.567  1.00 97.66           C  
ATOM    472  HG2 GLN A  30     -11.132   1.790  -5.809  1.00 97.66           H  
ATOM    473  HG3 GLN A  30     -12.876   1.691  -5.553  1.00 97.66           H  
ATOM    474  CD  GLN A  30     -12.045   0.060  -6.659  1.00 97.66           C  
ATOM    475  NE2 GLN A  30     -12.981   0.154  -7.572  1.00 97.66           N  
ATOM    476 HE21 GLN A  30     -13.632   0.926  -7.564  1.00 97.66           H  
ATOM    477 HE22 GLN A  30     -13.010  -0.574  -8.272  1.00 97.66           H  
ATOM    478  OE1 GLN A  30     -11.290  -0.888  -6.721  1.00 97.66           O  
ATOM    479  N   THR A  31     -10.923   0.867  -0.871  1.00 97.73           N  
ATOM    480  H   THR A  31     -10.067   1.306  -1.179  1.00 97.73           H  
ATOM    481  CA  THR A  31     -10.974   0.252   0.461  1.00 97.73           C  
ATOM    482  HA  THR A  31     -11.384  -0.752   0.353  1.00 97.73           H  
ATOM    483  C   THR A  31     -11.895   1.049   1.376  1.00 97.73           C  
ATOM    484  CB  THR A  31      -9.590   0.094   1.089  1.00 97.73           C  
ATOM    485  HB  THR A  31      -9.130   1.072   1.231  1.00 97.73           H  
ATOM    486  O   THR A  31     -11.573   2.162   1.813  1.00 97.73           O  
ATOM    487  CG2 THR A  31      -9.653  -0.646   2.425  1.00 97.73           C  
ATOM    488 HG21 THR A  31     -10.202  -0.057   3.160  1.00 97.73           H  
ATOM    489 HG22 THR A  31     -10.140  -1.612   2.294  1.00 97.73           H  
ATOM    490 HG23 THR A  31      -8.641  -0.810   2.795  1.00 97.73           H  
ATOM    491  OG1 THR A  31      -8.785  -0.684   0.241  1.00 97.73           O  
ATOM    492  HG1 THR A  31      -8.510  -0.120  -0.486  1.00 97.73           H  
ATOM    493  N   GLN A  32     -13.046   0.453   1.676  1.00 96.30           N  
ATOM    494  H   GLN A  32     -13.247  -0.442   1.254  1.00 96.30           H  
ATOM    495  CA  GLN A  32     -14.104   1.060   2.466  1.00 96.30           C  
ATOM    496  HA  GLN A  32     -13.708   1.955   2.945  1.00 96.30           H  
ATOM    497  C   GLN A  32     -14.583   0.120   3.567  1.00 96.30           C  
ATOM    498  CB  GLN A  32     -15.278   1.464   1.560  1.00 96.30           C  
ATOM    499  HB2 GLN A  32     -15.611   0.596   0.990  1.00 96.30           H  
ATOM    500  HB3 GLN A  32     -16.104   1.804   2.185  1.00 96.30           H  
ATOM    501  O   GLN A  32     -14.647  -1.094   3.387  1.00 96.30           O  
ATOM    502  CG  GLN A  32     -14.903   2.594   0.594  1.00 96.30           C  
ATOM    503  HG2 GLN A  32     -14.043   2.306  -0.010  1.00 96.30           H  
ATOM    504  HG3 GLN A  32     -14.637   3.474   1.179  1.00 96.30           H  
ATOM    505  CD  GLN A  32     -16.042   2.985  -0.337  1.00 96.30           C  
ATOM    506  NE2 GLN A  32     -15.742   3.448  -1.529  1.00 96.30           N  
ATOM    507 HE21 GLN A  32     -16.517   3.706  -2.124  1.00 96.30           H  
ATOM    508 HE22 GLN A  32     -14.778   3.655  -1.749  1.00 96.30           H  
ATOM    509  OE1 GLN A  32     -17.213   2.916   0.003  1.00 96.30           O  
ATOM    510  N   PHE A  33     -14.988   0.704   4.690  1.00 93.64           N  
ATOM    511  H   PHE A  33     -14.884   1.706   4.771  1.00 93.64           H  
ATOM    512  CA  PHE A  33     -15.752   0.019   5.725  1.00 93.64           C  
ATOM    513  HA  PHE A  33     -16.124  -0.929   5.335  1.00 93.64           H  
ATOM    514  C   PHE A  33     -16.949   0.879   6.109  1.00 93.64           C  
ATOM    515  CB  PHE A  33     -14.865  -0.285   6.932  1.00 93.64           C  
ATOM    516  HB2 PHE A  33     -14.056  -0.941   6.611  1.00 93.64           H  
ATOM    517  HB3 PHE A  33     -14.429   0.644   7.299  1.00 93.64           H  
ATOM    518  O   PHE A  33     -16.795   2.070   6.372  1.00 93.64           O  
ATOM    519  CG  PHE A  33     -15.609  -0.963   8.061  1.00 93.64           C  
ATOM    520  CD1 PHE A  33     -16.036  -0.221   9.178  1.00 93.64           C  
ATOM    521  HD1 PHE A  33     -15.817   0.835   9.244  1.00 93.64           H  
ATOM    522  CD2 PHE A  33     -15.895  -2.338   7.981  1.00 93.64           C  
ATOM    523  HD2 PHE A  33     -15.562  -2.913   7.130  1.00 93.64           H  
ATOM    524  CE1 PHE A  33     -16.740  -0.855  10.217  1.00 93.64           C  
ATOM    525  HE1 PHE A  33     -17.054  -0.292  11.083  1.00 93.64           H  
ATOM    526  CE2 PHE A  33     -16.602  -2.971   9.018  1.00 93.64           C  
ATOM    527  HE2 PHE A  33     -16.811  -4.029   8.963  1.00 93.64           H  
ATOM    528  CZ  PHE A  33     -17.023  -2.230  10.136  1.00 93.64           C  
ATOM    529  HZ  PHE A  33     -17.556  -2.721  10.937  1.00 93.64           H  
ATOM    530  N   ASN A  34     -18.146   0.289   6.117  1.00 91.89           N  
ATOM    531  H   ASN A  34     -18.192  -0.702   5.930  1.00 91.89           H  
ATOM    532  CA  ASN A  34     -19.392   0.987   6.441  1.00 91.89           C  
ATOM    533  HA  ASN A  34     -20.210   0.355   6.096  1.00 91.89           H  
ATOM    534  C   ASN A  34     -19.551   2.335   5.694  1.00 91.89           C  
ATOM    535  CB  ASN A  34     -19.505   1.100   7.972  1.00 91.89           C  
ATOM    536  HB2 ASN A  34     -19.267   0.142   8.434  1.00 91.89           H  
ATOM    537  HB3 ASN A  34     -18.797   1.845   8.333  1.00 91.89           H  
ATOM    538  O   ASN A  34     -19.834   3.373   6.292  1.00 91.89           O  
ATOM    539  CG  ASN A  34     -20.904   1.485   8.413  1.00 91.89           C  
ATOM    540  ND2 ASN A  34     -21.054   1.998   9.611  1.00 91.89           N  
ATOM    541 HD21 ASN A  34     -22.004   2.198   9.887  1.00 91.89           H  
ATOM    542 HD22 ASN A  34     -20.260   2.113  10.225  1.00 91.89           H  
ATOM    543  OD1 ASN A  34     -21.880   1.303   7.707  1.00 91.89           O  
ATOM    544  N   THR A  35     -19.308   2.337   4.376  1.00 91.68           N  
ATOM    545  H   THR A  35     -19.113   1.454   3.927  1.00 91.68           H  
ATOM    546  CA  THR A  35     -19.388   3.537   3.508  1.00 91.68           C  
ATOM    547  HA  THR A  35     -19.159   3.205   2.495  1.00 91.68           H  
ATOM    548  C   THR A  35     -18.347   4.629   3.828  1.00 91.68           C  
ATOM    549  CB  THR A  35     -20.832   4.092   3.472  1.00 91.68           C  
ATOM    550  HB  THR A  35     -21.020   4.675   4.374  1.00 91.68           H  
ATOM    551  O   THR A  35     -18.422   5.749   3.322  1.00 91.68           O  
ATOM    552  CG2 THR A  35     -21.155   4.959   2.256  1.00 91.68           C  
ATOM    553 HG21 THR A  35     -20.856   4.443   1.344  1.00 91.68           H  
ATOM    554 HG22 THR A  35     -22.228   5.148   2.219  1.00 91.68           H  
ATOM    555 HG23 THR A  35     -20.646   5.921   2.314  1.00 91.68           H  
ATOM    556  OG1 THR A  35     -21.764   3.033   3.431  1.00 91.68           O  
ATOM    557  HG1 THR A  35     -21.976   2.793   4.336  1.00 91.68           H  
ATOM    558  N   LYS A  36     -17.342   4.343   4.665  1.00 92.40           N  
ATOM    559  H   LYS A  36     -17.333   3.439   5.116  1.00 92.40           H  
ATOM    560  CA  LYS A  36     -16.213   5.243   4.943  1.00 92.40           C  
ATOM    561  HA  LYS A  36     -16.452   6.247   4.593  1.00 92.40           H  
ATOM    562  C   LYS A  36     -14.978   4.777   4.182  1.00 92.40           C  
ATOM    563  CB  LYS A  36     -15.929   5.310   6.454  1.00 92.40           C  
ATOM    564  HB2 LYS A  36     -15.606   4.328   6.799  1.00 92.40           H  
ATOM    565  HB3 LYS A  36     -15.097   5.994   6.624  1.00 92.40           H  
ATOM    566  O   LYS A  36     -14.574   3.625   4.312  1.00 92.40           O  
ATOM    567  CG  LYS A  36     -17.116   5.755   7.323  1.00 92.40           C  
ATOM    568  HG2 LYS A  36     -16.801   5.709   8.366  1.00 92.40           H  
ATOM    569  HG3 LYS A  36     -17.947   5.062   7.197  1.00 92.40           H  
ATOM    570  CD  LYS A  36     -17.587   7.183   7.017  1.00 92.40           C  
ATOM    571  HD2 LYS A  36     -16.741   7.865   7.101  1.00 92.40           H  
ATOM    572  HD3 LYS A  36     -17.989   7.220   6.005  1.00 92.40           H  
ATOM    573  CE  LYS A  36     -18.677   7.578   8.017  1.00 92.40           C  
ATOM    574  HE2 LYS A  36     -19.490   6.855   7.938  1.00 92.40           H  
ATOM    575  HE3 LYS A  36     -18.268   7.508   9.025  1.00 92.40           H  
ATOM    576  NZ  LYS A  36     -19.184   8.948   7.761  1.00 92.40           N  
ATOM    577  HZ1 LYS A  36     -19.571   9.006   6.829  1.00 92.40           H  
ATOM    578  HZ2 LYS A  36     -19.910   9.183   8.423  1.00 92.40           H  
ATOM    579  HZ3 LYS A  36     -18.437   9.622   7.849  1.00 92.40           H  
ATOM    580  N   ASN A  37     -14.361   5.678   3.419  1.00 95.71           N  
ATOM    581  H   ASN A  37     -14.742   6.613   3.374  1.00 95.71           H  
ATOM    582  CA  ASN A  37     -13.072   5.420   2.780  1.00 95.71           C  
ATOM    583  HA  ASN A  37     -13.090   4.448   2.287  1.00 95.71           H  
ATOM    584  C   ASN A  37     -11.967   5.391   3.831  1.00 95.71           C  
ATOM    585  CB  ASN A  37     -12.768   6.495   1.734  1.00 95.71           C  
ATOM    586  HB2 ASN A  37     -12.797   7.479   2.201  1.00 95.71           H  
ATOM    587  HB3 ASN A  37     -11.763   6.323   1.348  1.00 95.71           H  
ATOM    588  O   ASN A  37     -11.804   6.356   4.573  1.00 95.71           O  
ATOM    589  CG  ASN A  37     -13.709   6.448   0.555  1.00 95.71           C  
ATOM    590  ND2 ASN A  37     -14.460   7.497   0.309  1.00 95.71           N  
ATOM    591 HD21 ASN A  37     -15.104   7.387  -0.461  1.00 95.71           H  
ATOM    592 HD22 ASN A  37     -14.476   8.291   0.933  1.00 95.71           H  
ATOM    593  OD1 ASN A  37     -13.787   5.471  -0.158  1.00 95.71           O  
ATOM    594  N   LEU A  38     -11.199   4.305   3.865  1.00 96.37           N  
ATOM    595  H   LEU A  38     -11.398   3.548   3.227  1.00 96.37           H  
ATOM    596  CA  LEU A  38     -10.177   4.110   4.891  1.00 96.37           C  
ATOM    597  HA  LEU A  38     -10.441   4.673   5.786  1.00 96.37           H  
ATOM    598  C   LEU A  38      -8.806   4.633   4.457  1.00 96.37           C  
ATOM    599  CB  LEU A  38     -10.123   2.622   5.268  1.00 96.37           C  
ATOM    600  HB2 LEU A  38      -9.343   2.496   6.019  1.00 96.37           H  
ATOM    601  HB3 LEU A  38      -9.835   2.044   4.390  1.00 96.37           H  
ATOM    602  O   LEU A  38      -8.089   5.218   5.259  1.00 96.37           O  
ATOM    603  CG  LEU A  38     -11.438   2.042   5.825  1.00 96.37           C  
ATOM    604  HG  LEU A  38     -12.190   2.018   5.036  1.00 96.37           H  
ATOM    605  CD1 LEU A  38     -11.176   0.610   6.286  1.00 96.37           C  
ATOM    606 HD11 LEU A  38     -10.845   0.000   5.446  1.00 96.37           H  
ATOM    607 HD12 LEU A  38     -10.410   0.599   7.062  1.00 96.37           H  
ATOM    608 HD13 LEU A  38     -12.089   0.175   6.694  1.00 96.37           H  
ATOM    609  CD2 LEU A  38     -11.989   2.842   7.008  1.00 96.37           C  
ATOM    610 HD21 LEU A  38     -11.227   2.942   7.780  1.00 96.37           H  
ATOM    611 HD22 LEU A  38     -12.309   3.831   6.680  1.00 96.37           H  
ATOM    612 HD23 LEU A  38     -12.857   2.335   7.430  1.00 96.37           H  
ATOM    613  N   LEU A  39      -8.440   4.441   3.187  1.00 97.47           N  
ATOM    614  H   LEU A  39      -9.094   3.967   2.580  1.00 97.47           H  
ATOM    615  CA  LEU A  39      -7.050   4.564   2.732  1.00 97.47           C  
ATOM    616  HA  LEU A  39      -6.395   4.712   3.591  1.00 97.47           H  
ATOM    617  C   LEU A  39      -6.785   5.765   1.812  1.00 97.47           C  
ATOM    618  CB  LEU A  39      -6.650   3.242   2.060  1.00 97.47           C  
ATOM    619  HB2 LEU A  39      -7.323   3.081   1.217  1.00 97.47           H  
ATOM    620  HB3 LEU A  39      -5.636   3.348   1.674  1.00 97.47           H  
ATOM    621  O   LEU A  39      -5.641   6.025   1.446  1.00 97.47           O  
ATOM    622  CG  LEU A  39      -6.708   1.975   2.931  1.00 97.47           C  
ATOM    623  HG  LEU A  39      -7.751   1.730   3.132  1.00 97.47           H  
ATOM    624  CD1 LEU A  39      -6.079   0.819   2.158  1.00 97.47           C  
ATOM    625 HD11 LEU A  39      -6.182  -0.106   2.725  1.00 97.47           H  
ATOM    626 HD12 LEU A  39      -6.582   0.695   1.200  1.00 97.47           H  
ATOM    627 HD13 LEU A  39      -5.020   1.011   1.983  1.00 97.47           H  
ATOM    628  CD2 LEU A  39      -5.983   2.117   4.264  1.00 97.47           C  
ATOM    629 HD21 LEU A  39      -6.512   2.844   4.880  1.00 97.47           H  
ATOM    630 HD22 LEU A  39      -5.979   1.161   4.788  1.00 97.47           H  
ATOM    631 HD23 LEU A  39      -4.956   2.447   4.108  1.00 97.47           H  
ATOM    632  N   ASN A  40      -7.805   6.542   1.449  1.00 96.26           N  
ATOM    633  H   ASN A  40      -8.733   6.274   1.744  1.00 96.26           H  
ATOM    634  CA  ASN A  40      -7.644   7.703   0.565  1.00 96.26           C  
ATOM    635  HA  ASN A  40      -6.838   7.481  -0.134  1.00 96.26           H  
ATOM    636  C   ASN A  40      -7.220   8.993   1.303  1.00 96.26           C  
ATOM    637  CB  ASN A  40      -8.917   7.886  -0.277  1.00 96.26           C  
ATOM    638  HB2 ASN A  40      -9.205   6.935  -0.724  1.00 96.26           H  
ATOM    639  HB3 ASN A  40      -8.697   8.583  -1.086  1.00 96.26           H  
ATOM    640  O   ASN A  40      -7.129  10.051   0.688  1.00 96.26           O  
ATOM    641  CG  ASN A  40     -10.096   8.436   0.499  1.00 96.26           C  
ATOM    642  ND2 ASN A  40     -11.202   8.658  -0.167  1.00 96.26           N  
ATOM    643 HD21 ASN A  40     -11.255   8.427  -1.149  1.00 96.26           H  
ATOM    644 HD22 ASN A  40     -11.990   9.045   0.333  1.00 96.26           H  
ATOM    645  OD1 ASN A  40     -10.057   8.660   1.701  1.00 96.26           O  
ATOM    646  N   GLY A  41      -6.991   8.922   2.620  1.00 95.37           N  
ATOM    647  H   GLY A  41      -7.073   8.016   3.060  1.00 95.37           H  
ATOM    648  CA  GLY A  41      -6.613  10.062   3.463  1.00 95.37           C  
ATOM    649  HA2 GLY A  41      -5.997  10.751   2.886  1.00 95.37           H  
ATOM    650  HA3 GLY A  41      -6.018   9.688   4.296  1.00 95.37           H  
ATOM    651  C   GLY A  41      -7.782  10.854   4.060  1.00 95.37           C  
ATOM    652  O   GLY A  41      -7.543  11.858   4.732  1.00 95.37           O  
ATOM    653  N   SER A  42      -9.033  10.425   3.849  1.00 94.39           N  
ATOM    654  H   SER A  42      -9.174   9.645   3.223  1.00 94.39           H  
ATOM    655  CA  SER A  42     -10.212  11.031   4.493  1.00 94.39           C  
ATOM    656  HA  SER A  42     -10.016  12.096   4.620  1.00 94.39           H  
ATOM    657  C   SER A  42     -10.506  10.487   5.901  1.00 94.39           C  
ATOM    658  CB  SER A  42     -11.448  10.929   3.596  1.00 94.39           C  
ATOM    659  HB2 SER A  42     -12.267  11.474   4.066  1.00 94.39           H  
ATOM    660  HB3 SER A  42     -11.236  11.393   2.632  1.00 94.39           H  
ATOM    661  O   SER A  42     -11.150  11.177   6.690  1.00 94.39           O  
ATOM    662  OG  SER A  42     -11.845   9.590   3.393  1.00 94.39           O  
ATOM    663  HG  SER A  42     -11.171   9.150   2.870  1.00 94.39           H  
ATOM    664  N   ALA A  43      -9.981   9.311   6.264  1.00 93.29           N  
ATOM    665  H   ALA A  43      -9.474   8.780   5.571  1.00 93.29           H  
ATOM    666  CA  ALA A  43     -10.141   8.678   7.579  1.00 93.29           C  
ATOM    667  HA  ALA A  43     -11.168   8.832   7.912  1.00 93.29           H  
ATOM    668  C   ALA A  43      -9.228   9.288   8.664  1.00 93.29           C  
ATOM    669  CB  ALA A  43      -9.937   7.171   7.410  1.00 93.29           C  
ATOM    670  HB1 ALA A  43      -8.950   6.979   6.989  1.00 93.29           H  
ATOM    671  HB2 ALA A  43     -10.016   6.674   8.377  1.00 93.29           H  
ATOM    672  HB3 ALA A  43     -10.706   6.765   6.753  1.00 93.29           H  
ATOM    673  O   ALA A  43      -8.451   8.595   9.320  1.00 93.29           O  
ATOM    674  N   LYS A  44      -9.295  10.611   8.845  1.00 87.06           N  
ATOM    675  H   LYS A  44      -9.952  11.122   8.273  1.00 87.06           H  
ATOM    676  CA  LYS A  44      -8.386  11.340   9.745  1.00 87.06           C  
ATOM    677  HA  LYS A  44      -7.394  10.898   9.649  1.00 87.06           H  
ATOM    678  C   LYS A  44      -8.732  11.211  11.230  1.00 87.06           C  
ATOM    679  CB  LYS A  44      -8.281  12.813   9.334  1.00 87.06           C  
ATOM    680  HB2 LYS A  44      -9.272  13.267   9.334  1.00 87.06           H  
ATOM    681  HB3 LYS A  44      -7.663  13.331  10.067  1.00 87.06           H  
ATOM    682  O   LYS A  44      -7.828  11.291  12.050  1.00 87.06           O  
ATOM    683  CG  LYS A  44      -7.634  12.964   7.950  1.00 87.06           C  
ATOM    684  HG2 LYS A  44      -8.295  12.537   7.196  1.00 87.06           H  
ATOM    685  HG3 LYS A  44      -6.684  12.430   7.935  1.00 87.06           H  
ATOM    686  CD  LYS A  44      -7.388  14.439   7.624  1.00 87.06           C  
ATOM    687  HD2 LYS A  44      -8.340  14.970   7.628  1.00 87.06           H  
ATOM    688  HD3 LYS A  44      -6.733  14.869   8.383  1.00 87.06           H  
ATOM    689  CE  LYS A  44      -6.732  14.555   6.246  1.00 87.06           C  
ATOM    690  HE2 LYS A  44      -5.808  13.976   6.252  1.00 87.06           H  
ATOM    691  HE3 LYS A  44      -7.394  14.098   5.510  1.00 87.06           H  
ATOM    692  NZ  LYS A  44      -6.459  15.969   5.894  1.00 87.06           N  
ATOM    693  HZ1 LYS A  44      -6.033  16.026   4.980  1.00 87.06           H  
ATOM    694  HZ2 LYS A  44      -7.320  16.498   5.882  1.00 87.06           H  
ATOM    695  HZ3 LYS A  44      -5.835  16.385   6.572  1.00 87.06           H  
ATOM    696  N   SER A  45     -10.001  11.016  11.575  1.00 88.69           N  
ATOM    697  H   SER A  45     -10.700  10.964  10.847  1.00 88.69           H  
ATOM    698  CA  SER A  45     -10.452  10.862  12.963  1.00 88.69           C  
ATOM    699  HA  SER A  45      -9.685  10.362  13.555  1.00 88.69           H  
ATOM    700  C   SER A  45     -11.717  10.008  12.982  1.00 88.69           C  
ATOM    701  CB  SER A  45     -10.692  12.244  13.583  1.00 88.69           C  
ATOM    702  HB2 SER A  45     -11.439  12.778  12.996  1.00 88.69           H  
ATOM    703  HB3 SER A  45      -9.763  12.813  13.575  1.00 88.69           H  
ATOM    704  O   SER A  45     -12.811  10.471  12.657  1.00 88.69           O  
ATOM    705  OG  SER A  45     -11.144  12.127  14.909  1.00 88.69           O  
ATOM    706  HG  SER A  45     -10.379  12.070  15.487  1.00 88.69           H  
ATOM    707  N   MET A  46     -11.549   8.716  13.258  1.00 91.13           N  
ATOM    708  H   MET A  46     -10.616   8.378  13.450  1.00 91.13           H  
ATOM    709  CA  MET A  46     -12.649   7.778  13.459  1.00 91.13           C  
ATOM    710  HA  MET A  46     -13.593   8.237  13.167  1.00 91.13           H  
ATOM    711  C   MET A  46     -12.721   7.438  14.938  1.00 91.13           C  
ATOM    712  CB  MET A  46     -12.460   6.513  12.617  1.00 91.13           C  
ATOM    713  HB2 MET A  46     -11.512   6.045  12.884  1.00 91.13           H  
ATOM    714  HB3 MET A  46     -13.266   5.816  12.844  1.00 91.13           H  
ATOM    715  O   MET A  46     -11.814   6.812  15.478  1.00 91.13           O  
ATOM    716  CG  MET A  46     -12.480   6.813  11.116  1.00 91.13           C  
ATOM    717  HG2 MET A  46     -11.637   7.458  10.871  1.00 91.13           H  
ATOM    718  HG3 MET A  46     -13.399   7.351  10.883  1.00 91.13           H  
ATOM    719  SD  MET A  46     -12.403   5.342  10.059  1.00 91.13           S  
ATOM    720  CE  MET A  46     -10.738   4.760  10.478  1.00 91.13           C  
ATOM    721  HE1 MET A  46     -10.697   4.502  11.536  1.00 91.13           H  
ATOM    722  HE2 MET A  46     -10.511   3.872   9.888  1.00 91.13           H  
ATOM    723  HE3 MET A  46     -10.002   5.538  10.277  1.00 91.13           H  
ATOM    724  N   VAL A  47     -13.800   7.858  15.588  1.00 92.97           N  
ATOM    725  H   VAL A  47     -14.501   8.382  15.085  1.00 92.97           H  
ATOM    726  CA  VAL A  47     -13.999   7.653  17.022  1.00 92.97           C  
ATOM    727  HA  VAL A  47     -13.041   7.428  17.491  1.00 92.97           H  
ATOM    728  C   VAL A  47     -14.919   6.457  17.230  1.00 92.97           C  
ATOM    729  CB  VAL A  47     -14.533   8.932  17.688  1.00 92.97           C  
ATOM    730  HB  VAL A  47     -15.511   9.178  17.276  1.00 92.97           H  
ATOM    731  O   VAL A  47     -16.060   6.450  16.767  1.00 92.97           O  
ATOM    732  CG1 VAL A  47     -14.662   8.750  19.201  1.00 92.97           C  
ATOM    733 HG11 VAL A  47     -15.346   7.934  19.436  1.00 92.97           H  
ATOM    734 HG12 VAL A  47     -13.678   8.542  19.621  1.00 92.97           H  
ATOM    735 HG13 VAL A  47     -15.051   9.663  19.651  1.00 92.97           H  
ATOM    736  CG2 VAL A  47     -13.584  10.116  17.449  1.00 92.97           C  
ATOM    737 HG21 VAL A  47     -13.522  10.358  16.388  1.00 92.97           H  
ATOM    738 HG22 VAL A  47     -13.947  10.999  17.974  1.00 92.97           H  
ATOM    739 HG23 VAL A  47     -12.584   9.879  17.812  1.00 92.97           H  
ATOM    740  N   PHE A  48     -14.420   5.451  17.936  1.00 93.28           N  
ATOM    741  H   PHE A  48     -13.460   5.516  18.245  1.00 93.28           H  
ATOM    742  CA  PHE A  48     -15.161   4.256  18.316  1.00 93.28           C  
ATOM    743  HA  PHE A  48     -16.104   4.218  17.770  1.00 93.28           H  
ATOM    744  C   PHE A  48     -15.465   4.301  19.807  1.00 93.28           C  
ATOM    745  CB  PHE A  48     -14.353   3.007  17.950  1.00 93.28           C  
ATOM    746  HB2 PHE A  48     -13.391   3.037  18.462  1.00 93.28           H  
ATOM    747  HB3 PHE A  48     -14.886   2.126  18.309  1.00 93.28           H  
ATOM    748  O   PHE A  48     -14.555   4.438  20.618  1.00 93.28           O  
ATOM    749  CG  PHE A  48     -14.119   2.860  16.461  1.00 93.28           C  
ATOM    750  CD1 PHE A  48     -15.085   2.228  15.656  1.00 93.28           C  
ATOM    751  HD1 PHE A  48     -15.982   1.829  16.105  1.00 93.28           H  
ATOM    752  CD2 PHE A  48     -12.952   3.384  15.873  1.00 93.28           C  
ATOM    753  HD2 PHE A  48     -12.216   3.889  16.481  1.00 93.28           H  
ATOM    754  CE1 PHE A  48     -14.882   2.109  14.269  1.00 93.28           C  
ATOM    755  HE1 PHE A  48     -15.621   1.615  13.656  1.00 93.28           H  
ATOM    756  CE2 PHE A  48     -12.755   3.266  14.487  1.00 93.28           C  
ATOM    757  HE2 PHE A  48     -11.865   3.674  14.033  1.00 93.28           H  
ATOM    758  CZ  PHE A  48     -13.715   2.629  13.684  1.00 93.28           C  
ATOM    759  HZ  PHE A  48     -13.555   2.541  12.620  1.00 93.28           H  
ATOM    760  N   GLN A  49     -16.733   4.151  20.181  1.00 95.07           N  
ATOM    761  H   GLN A  49     -17.444   4.033  19.474  1.00 95.07           H  
ATOM    762  CA  GLN A  49     -17.113   3.953  21.576  1.00 95.07           C  
ATOM    763  HA  GLN A  49     -16.553   4.647  22.203  1.00 95.07           H  
ATOM    764  C   GLN A  49     -16.755   2.517  21.982  1.00 95.07           C  
ATOM    765  CB  GLN A  49     -18.610   4.263  21.726  1.00 95.07           C  
ATOM    766  HB2 GLN A  49     -18.818   5.257  21.331  1.00 95.07           H  
ATOM    767  HB3 GLN A  49     -19.183   3.542  21.143  1.00 95.07           H  
ATOM    768  O   GLN A  49     -17.292   1.565  21.421  1.00 95.07           O  
ATOM    769  CG  GLN A  49     -19.081   4.197  23.183  1.00 95.07           C  
ATOM    770  HG2 GLN A  49     -20.169   4.268  23.200  1.00 95.07           H  
ATOM    771  HG3 GLN A  49     -18.813   3.227  23.600  1.00 95.07           H  
ATOM    772  CD  GLN A  49     -18.535   5.307  24.078  1.00 95.07           C  
ATOM    773  NE2 GLN A  49     -18.596   5.098  25.367  1.00 95.07           N  
ATOM    774 HE21 GLN A  49     -18.944   4.212  25.704  1.00 95.07           H  
ATOM    775 HE22 GLN A  49     -18.284   5.806  26.016  1.00 95.07           H  
ATOM    776  OE1 GLN A  49     -18.101   6.362  23.649  1.00 95.07           O  
ATOM    777  N   ILE A  50     -15.841   2.365  22.939  1.00 95.95           N  
ATOM    778  H   ILE A  50     -15.461   3.197  23.367  1.00 95.95           H  
ATOM    779  CA  ILE A  50     -15.314   1.063  23.386  1.00 95.95           C  
ATOM    780  HA  ILE A  50     -15.702   0.286  22.727  1.00 95.95           H  
ATOM    781  C   ILE A  50     -15.792   0.664  24.788  1.00 95.95           C  
ATOM    782  CB  ILE A  50     -13.776   1.015  23.270  1.00 95.95           C  
ATOM    783  HB  ILE A  50     -13.449   0.040  23.631  1.00 95.95           H  
ATOM    784  O   ILE A  50     -15.439  -0.405  25.278  1.00 95.95           O  
ATOM    785  CG1 ILE A  50     -13.096   2.104  24.130  1.00 95.95           C  
ATOM    786 HG12 ILE A  50     -13.593   2.169  25.099  1.00 95.95           H  
ATOM    787 HG13 ILE A  50     -13.192   3.071  23.637  1.00 95.95           H  
ATOM    788  CG2 ILE A  50     -13.356   1.121  21.792  1.00 95.95           C  
ATOM    789 HG21 ILE A  50     -13.560   2.120  21.407  1.00 95.95           H  
ATOM    790 HG22 ILE A  50     -12.291   0.911  21.691  1.00 95.95           H  
ATOM    791 HG23 ILE A  50     -13.907   0.391  21.198  1.00 95.95           H  
ATOM    792  CD1 ILE A  50     -11.613   1.830  24.398  1.00 95.95           C  
ATOM    793 HD11 ILE A  50     -11.504   0.892  24.943  1.00 95.95           H  
ATOM    794 HD12 ILE A  50     -11.057   1.768  23.463  1.00 95.95           H  
ATOM    795 HD13 ILE A  50     -11.201   2.640  24.999  1.00 95.95           H  
ATOM    796  N   GLY A  51     -16.595   1.506  25.443  1.00 96.51           N  
ATOM    797  H   GLY A  51     -16.840   2.376  24.994  1.00 96.51           H  
ATOM    798  CA  GLY A  51     -17.176   1.226  26.755  1.00 96.51           C  
ATOM    799  HA2 GLY A  51     -17.225   0.149  26.915  1.00 96.51           H  
ATOM    800  HA3 GLY A  51     -16.529   1.648  27.524  1.00 96.51           H  
ATOM    801  C   GLY A  51     -18.588   1.787  26.919  1.00 96.51           C  
ATOM    802  O   GLY A  51     -19.118   2.450  26.030  1.00 96.51           O  
ATOM    803  N   ALA A  52     -19.219   1.512  28.059  1.00 96.39           N  
ATOM    804  H   ALA A  52     -18.718   1.009  28.778  1.00 96.39           H  
ATOM    805  CA  ALA A  52     -20.600   1.921  28.332  1.00 96.39           C  
ATOM    806  HA  ALA A  52     -21.189   1.814  27.421  1.00 96.39           H  
ATOM    807  C   ALA A  52     -20.726   3.387  28.781  1.00 96.39           C  
ATOM    808  CB  ALA A  52     -21.172   0.969  29.388  1.00 96.39           C  
ATOM    809  HB1 ALA A  52     -20.616   1.063  30.320  1.00 96.39           H  
ATOM    810  HB2 ALA A  52     -22.216   1.222  29.574  1.00 96.39           H  
ATOM    811  HB3 ALA A  52     -21.118  -0.060  29.031  1.00 96.39           H  
ATOM    812  O   ALA A  52     -21.796   3.980  28.665  1.00 96.39           O  
ATOM    813  N   ASN A  53     -19.642   3.970  29.298  1.00 95.49           N  
ATOM    814  H   ASN A  53     -18.773   3.456  29.309  1.00 95.49           H  
ATOM    815  CA  ASN A  53     -19.655   5.307  29.876  1.00 95.49           C  
ATOM    816  HA  ASN A  53     -20.678   5.554  30.159  1.00 95.49           H  
ATOM    817  C   ASN A  53     -19.191   6.365  28.876  1.00 95.49           C  
ATOM    818  CB  ASN A  53     -18.807   5.325  31.155  1.00 95.49           C  
ATOM    819  HB2 ASN A  53     -18.823   6.322  31.595  1.00 95.49           H  
ATOM    820  HB3 ASN A  53     -17.773   5.088  30.906  1.00 95.49           H  
ATOM    821  O   ASN A  53     -18.424   6.093  27.948  1.00 95.49           O  
ATOM    822  CG  ASN A  53     -19.322   4.354  32.198  1.00 95.49           C  
ATOM    823  ND2 ASN A  53     -18.447   3.616  32.838  1.00 95.49           N  
ATOM    824 HD21 ASN A  53     -17.465   3.678  32.613  1.00 95.49           H  
ATOM    825 HD22 ASN A  53     -18.825   2.987  33.532  1.00 95.49           H  
ATOM    826  OD1 ASN A  53     -20.506   4.247  32.456  1.00 95.49           O  
ATOM    827  N   LYS A  54     -19.615   7.607  29.118  1.00 93.49           N  
ATOM    828  H   LYS A  54     -20.204   7.757  29.925  1.00 93.49           H  
ATOM    829  CA  LYS A  54     -19.144   8.774  28.373  1.00 93.49           C  
ATOM    830  HA  LYS A  54     -19.473   8.663  27.340  1.00 93.49           H  
ATOM    831  C   LYS A  54     -17.602   8.817  28.371  1.00 93.49           C  
ATOM    832  CB  LYS A  54     -19.800  10.029  28.977  1.00 93.49           C  
ATOM    833  HB2 LYS A  54     -20.880   9.889  29.024  1.00 93.49           H  
ATOM    834  HB3 LYS A  54     -19.419  10.185  29.986  1.00 93.49           H  
ATOM    835  O   LYS A  54     -16.972   8.509  29.377  1.00 93.49           O  
ATOM    836  CG  LYS A  54     -19.497  11.260  28.127  1.00 93.49           C  
ATOM    837  HG2 LYS A  54     -18.415  11.389  28.149  1.00 93.49           H  
ATOM    838  HG3 LYS A  54     -19.810  11.081  27.098  1.00 93.49           H  
ATOM    839  CD  LYS A  54     -20.142  12.557  28.635  1.00 93.49           C  
ATOM    840  HD2 LYS A  54     -20.181  12.542  29.724  1.00 93.49           H  
ATOM    841  HD3 LYS A  54     -21.161  12.624  28.253  1.00 93.49           H  
ATOM    842  CE  LYS A  54     -19.335  13.798  28.211  1.00 93.49           C  
ATOM    843  HE2 LYS A  54     -19.963  14.683  28.313  1.00 93.49           H  
ATOM    844  HE3 LYS A  54     -18.500  13.897  28.904  1.00 93.49           H  
ATOM    845  NZ  LYS A  54     -18.772  13.697  26.841  1.00 93.49           N  
ATOM    846  HZ1 LYS A  54     -18.314  14.555  26.568  1.00 93.49           H  
ATOM    847  HZ2 LYS A  54     -18.017  13.026  26.852  1.00 93.49           H  
ATOM    848  HZ3 LYS A  54     -19.451  13.408  26.151  1.00 93.49           H  
ATOM    849  N   ASP A  55     -17.028   9.166  27.220  1.00 94.43           N  
ATOM    850  H   ASP A  55     -17.637   9.401  26.449  1.00 94.43           H  
ATOM    851  CA  ASP A  55     -15.585   9.344  26.975  1.00 94.43           C  
ATOM    852  HA  ASP A  55     -15.509   9.715  25.953  1.00 94.43           H  
ATOM    853  C   ASP A  55     -14.733   8.055  26.968  1.00 94.43           C  
ATOM    854  CB  ASP A  55     -15.016  10.479  27.853  1.00 94.43           C  
ATOM    855  HB2 ASP A  55     -14.911  10.123  28.878  1.00 94.43           H  
ATOM    856  HB3 ASP A  55     -14.022  10.741  27.489  1.00 94.43           H  
ATOM    857  O   ASP A  55     -13.522   8.111  26.762  1.00 94.43           O  
ATOM    858  CG  ASP A  55     -15.890  11.748  27.840  1.00 94.43           C  
ATOM    859  OD1 ASP A  55     -16.439  12.124  26.769  1.00 94.43           O  
ATOM    860  OD2 ASP A  55     -16.143  12.329  28.916  1.00 94.43           O  
ATOM    861  N   GLN A  56     -15.350   6.873  27.080  1.00 96.69           N  
ATOM    862  H   GLN A  56     -16.339   6.864  27.288  1.00 96.69           H  
ATOM    863  CA  GLN A  56     -14.686   5.594  26.800  1.00 96.69           C  
ATOM    864  HA  GLN A  56     -13.661   5.647  27.166  1.00 96.69           H  
ATOM    865  C   GLN A  56     -14.599   5.345  25.290  1.00 96.69           C  
ATOM    866  CB  GLN A  56     -15.378   4.440  27.536  1.00 96.69           C  
ATOM    867  HB2 GLN A  56     -14.887   3.509  27.256  1.00 96.69           H  
ATOM    868  HB3 GLN A  56     -16.425   4.383  27.240  1.00 96.69           H  
ATOM    869  O   GLN A  56     -15.307   4.499  24.737  1.00 96.69           O  
ATOM    870  CG  GLN A  56     -15.280   4.599  29.056  1.00 96.69           C  
ATOM    871  HG2 GLN A  56     -15.862   5.462  29.378  1.00 96.69           H  
ATOM    872  HG3 GLN A  56     -14.239   4.769  29.330  1.00 96.69           H  
ATOM    873  CD  GLN A  56     -15.798   3.364  29.779  1.00 96.69           C  
ATOM    874  NE2 GLN A  56     -15.017   2.773  30.656  1.00 96.69           N  
ATOM    875 HE21 GLN A  56     -14.079   3.115  30.809  1.00 96.69           H  
ATOM    876 HE22 GLN A  56     -15.359   1.918  31.070  1.00 96.69           H  
ATOM    877  OE1 GLN A  56     -16.913   2.903  29.586  1.00 96.69           O  
ATOM    878  N   VAL A  57     -13.729   6.106  24.626  1.00 96.43           N  
ATOM    879  H   VAL A  57     -13.201   6.786  25.153  1.00 96.43           H  
ATOM    880  CA  VAL A  57     -13.542   6.074  23.175  1.00 96.43           C  
ATOM    881  HA  VAL A  57     -14.210   5.314  22.769  1.00 96.43           H  
ATOM    882  C   VAL A  57     -12.128   5.668  22.771  1.00 96.43           C  
ATOM    883  CB  VAL A  57     -13.933   7.404  22.507  1.00 96.43           C  
ATOM    884  HB  VAL A  57     -13.757   7.288  21.437  1.00 96.43           H  
ATOM    885  O   VAL A  57     -11.163   5.890  23.498  1.00 96.43           O  
ATOM    886  CG1 VAL A  57     -15.419   7.718  22.694  1.00 96.43           C  
ATOM    887 HG11 VAL A  57     -15.663   7.815  23.752  1.00 96.43           H  
ATOM    888 HG12 VAL A  57     -15.670   8.647  22.183  1.00 96.43           H  
ATOM    889 HG13 VAL A  57     -16.012   6.914  22.259  1.00 96.43           H  
ATOM    890  CG2 VAL A  57     -13.112   8.604  22.993  1.00 96.43           C  
ATOM    891 HG21 VAL A  57     -13.283   8.779  24.055  1.00 96.43           H  
ATOM    892 HG22 VAL A  57     -13.397   9.496  22.435  1.00 96.43           H  
ATOM    893 HG23 VAL A  57     -12.049   8.424  22.830  1.00 96.43           H  
ATOM    894  N   MET A  58     -12.012   5.099  21.575  1.00 95.79           N  
ATOM    895  H   MET A  58     -12.862   4.919  21.061  1.00 95.79           H  
ATOM    896  CA  MET A  58     -10.758   4.900  20.862  1.00 95.79           C  
ATOM    897  HA  MET A  58      -9.928   5.255  21.474  1.00 95.79           H  
ATOM    898  C   MET A  58     -10.802   5.713  19.572  1.00 95.79           C  
ATOM    899  CB  MET A  58     -10.548   3.408  20.583  1.00 95.79           C  
ATOM    900  HB2 MET A  58     -10.681   2.854  21.512  1.00 95.79           H  
ATOM    901  HB3 MET A  58     -11.292   3.064  19.864  1.00 95.79           H  
ATOM    902  O   MET A  58     -11.705   5.537  18.753  1.00 95.79           O  
ATOM    903  CG  MET A  58      -9.143   3.121  20.043  1.00 95.79           C  
ATOM    904  HG2 MET A  58      -8.930   3.814  19.229  1.00 95.79           H  
ATOM    905  HG3 MET A  58      -8.413   3.298  20.833  1.00 95.79           H  
ATOM    906  SD  MET A  58      -8.911   1.444  19.387  1.00 95.79           S  
ATOM    907  CE  MET A  58      -9.143   0.441  20.878  1.00 95.79           C  
ATOM    908  HE1 MET A  58      -8.440   0.760  21.647  1.00 95.79           H  
ATOM    909  HE2 MET A  58     -10.162   0.552  21.247  1.00 95.79           H  
ATOM    910  HE3 MET A  58      -8.963  -0.607  20.638  1.00 95.79           H  
ATOM    911  N   GLU A  59      -9.828   6.596  19.388  1.00 94.17           N  
ATOM    912  H   GLU A  59      -9.109   6.700  20.089  1.00 94.17           H  
ATOM    913  CA  GLU A  59      -9.648   7.322  18.136  1.00 94.17           C  
ATOM    914  HA  GLU A  59     -10.607   7.382  17.621  1.00 94.17           H  
ATOM    915  C   GLU A  59      -8.672   6.567  17.230  1.00 94.17           C  
ATOM    916  CB  GLU A  59      -9.214   8.763  18.424  1.00 94.17           C  
ATOM    917  HB2 GLU A  59      -9.932   9.201  19.117  1.00 94.17           H  
ATOM    918  HB3 GLU A  59      -8.227   8.763  18.887  1.00 94.17           H  
ATOM    919  O   GLU A  59      -7.564   6.215  17.635  1.00 94.17           O  
ATOM    920  CG  GLU A  59      -9.188   9.603  17.139  1.00 94.17           C  
ATOM    921  HG2 GLU A  59     -10.140   9.477  16.623  1.00 94.17           H  
ATOM    922  HG3 GLU A  59      -8.403   9.227  16.482  1.00 94.17           H  
ATOM    923  CD  GLU A  59      -8.959  11.100  17.393  1.00 94.17           C  
ATOM    924  OE1 GLU A  59      -9.092  11.856  16.401  1.00 94.17           O  
ATOM    925  OE2 GLU A  59      -8.694  11.492  18.549  1.00 94.17           O  
ATOM    926  N   LEU A  60      -9.098   6.315  15.994  1.00 93.43           N  
ATOM    927  H   LEU A  60     -10.040   6.595  15.760  1.00 93.43           H  
ATOM    928  CA  LEU A  60      -8.302   5.710  14.939  1.00 93.43           C  
ATOM    929  HA  LEU A  60      -7.321   5.452  15.338  1.00 93.43           H  
ATOM    930  C   LEU A  60      -8.120   6.716  13.804  1.00 93.43           C  
ATOM    931  CB  LEU A  60      -8.987   4.418  14.468  1.00 93.43           C  
ATOM    932  HB2 LEU A  60      -9.997   4.685  14.157  1.00 93.43           H  
ATOM    933  HB3 LEU A  60      -9.059   3.732  15.313  1.00 93.43           H  
ATOM    934  O   LEU A  60      -9.083   7.167  13.179  1.00 93.43           O  
ATOM    935  CG  LEU A  60      -8.297   3.703  13.291  1.00 93.43           C  
ATOM    936  HG  LEU A  60      -8.273   4.367  12.426  1.00 93.43           H  
ATOM    937  CD1 LEU A  60      -6.868   3.269  13.618  1.00 93.43           C  
ATOM    938 HD11 LEU A  60      -6.450   2.708  12.782  1.00 93.43           H  
ATOM    939 HD12 LEU A  60      -6.236   4.140  13.788  1.00 93.43           H  
ATOM    940 HD13 LEU A  60      -6.864   2.642  14.510  1.00 93.43           H  
ATOM    941  CD2 LEU A  60      -9.088   2.451  12.907  1.00 93.43           C  
ATOM    942 HD21 LEU A  60      -8.629   1.972  12.043  1.00 93.43           H  
ATOM    943 HD22 LEU A  60     -10.119   2.709  12.665  1.00 93.43           H  
ATOM    944 HD23 LEU A  60      -9.093   1.749  13.742  1.00 93.43           H  
ATOM    945  N   THR A  61      -6.863   7.000  13.493  1.00 94.04           N  
ATOM    946  H   THR A  61      -6.131   6.639  14.088  1.00 94.04           H  
ATOM    947  CA  THR A  61      -6.460   7.792  12.334  1.00 94.04           C  
ATOM    948  HA  THR A  61      -7.337   8.230  11.857  1.00 94.04           H  
ATOM    949  C   THR A  61      -5.763   6.887  11.335  1.00 94.04           C  
ATOM    950  CB  THR A  61      -5.533   8.933  12.762  1.00 94.04           C  
ATOM    951  HB  THR A  61      -4.675   8.514  13.287  1.00 94.04           H  
ATOM    952  O   THR A  61      -4.830   6.166  11.683  1.00 94.04           O  
ATOM    953  CG2 THR A  61      -5.018   9.762  11.584  1.00 94.04           C  
ATOM    954 HG21 THR A  61      -4.261   9.195  11.043  1.00 94.04           H  
ATOM    955 HG22 THR A  61      -4.562  10.678  11.959  1.00 94.04           H  
ATOM    956 HG23 THR A  61      -5.835  10.007  10.906  1.00 94.04           H  
ATOM    957  OG1 THR A  61      -6.204   9.792  13.648  1.00 94.04           O  
ATOM    958  HG1 THR A  61      -6.827  10.339  13.164  1.00 94.04           H  
ATOM    959  N   ILE A  62      -6.184   6.957  10.074  1.00 95.22           N  
ATOM    960  H   ILE A  62      -6.963   7.560   9.851  1.00 95.22           H  
ATOM    961  CA  ILE A  62      -5.537   6.258   8.968  1.00 95.22           C  
ATOM    962  HA  ILE A  62      -4.659   5.733   9.343  1.00 95.22           H  
ATOM    963  C   ILE A  62      -5.060   7.302   7.960  1.00 95.22           C  
ATOM    964  CB  ILE A  62      -6.461   5.190   8.349  1.00 95.22           C  
ATOM    965  HB  ILE A  62      -7.300   5.690   7.864  1.00 95.22           H  
ATOM    966  O   ILE A  62      -5.837   8.094   7.421  1.00 95.22           O  
ATOM    967  CG1 ILE A  62      -7.025   4.226   9.421  1.00 95.22           C  
ATOM    968 HG12 ILE A  62      -6.203   3.719   9.926  1.00 95.22           H  
ATOM    969 HG13 ILE A  62      -7.573   4.804  10.165  1.00 95.22           H  
ATOM    970  CG2 ILE A  62      -5.666   4.412   7.289  1.00 95.22           C  
ATOM    971 HG21 ILE A  62      -6.296   3.636   6.855  1.00 95.22           H  
ATOM    972 HG22 ILE A  62      -4.785   3.948   7.734  1.00 95.22           H  
ATOM    973 HG23 ILE A  62      -5.368   5.075   6.477  1.00 95.22           H  
ATOM    974  CD1 ILE A  62      -8.001   3.178   8.871  1.00 95.22           C  
ATOM    975 HD11 ILE A  62      -7.471   2.431   8.281  1.00 95.22           H  
ATOM    976 HD12 ILE A  62      -8.759   3.663   8.256  1.00 95.22           H  
ATOM    977 HD13 ILE A  62      -8.487   2.667   9.703  1.00 95.22           H  
ATOM    978  N   ALA A  63      -3.749   7.327   7.728  1.00 95.66           N  
ATOM    979  H   ALA A  63      -3.164   6.648   8.194  1.00 95.66           H  
ATOM    980  CA  ALA A  63      -3.147   8.202   6.734  1.00 95.66           C  
ATOM    981  HA  ALA A  63      -3.553   9.204   6.873  1.00 95.66           H  
ATOM    982  C   ALA A  63      -3.508   7.755   5.305  1.00 95.66           C  
ATOM    983  CB  ALA A  63      -1.635   8.271   6.981  1.00 95.66           C  
ATOM    984  HB1 ALA A  63      -1.161   8.917   6.242  1.00 95.66           H  
ATOM    985  HB2 ALA A  63      -1.196   7.275   6.915  1.00 95.66           H  
ATOM    986  HB3 ALA A  63      -1.443   8.674   7.976  1.00 95.66           H  
ATOM    987  O   ALA A  63      -3.910   6.618   5.063  1.00 95.66           O  
ATOM    988  N   GLY A  64      -3.341   8.655   4.334  1.00 96.04           N  
ATOM    989  H   GLY A  64      -2.938   9.551   4.566  1.00 96.04           H  
ATOM    990  CA  GLY A  64      -3.510   8.300   2.926  1.00 96.04           C  
ATOM    991  HA2 GLY A  64      -3.443   9.193   2.303  1.00 96.04           H  
ATOM    992  HA3 GLY A  64      -4.495   7.853   2.789  1.00 96.04           H  
ATOM    993  C   GLY A  64      -2.446   7.302   2.465  1.00 96.04           C  
ATOM    994  O   GLY A  64      -1.267   7.493   2.743  1.00 96.04           O  
ATOM    995  N   MET A  65      -2.865   6.274   1.730  1.00 97.38           N  
ATOM    996  H   MET A  65      -3.862   6.156   1.621  1.00 97.38           H  
ATOM    997  CA  MET A  65      -2.010   5.216   1.173  1.00 97.38           C  
ATOM    998  HA  MET A  65      -0.986   5.374   1.512  1.00 97.38           H  
ATOM    999  C   MET A  65      -1.955   5.253  -0.363  1.00 97.38           C  
ATOM   1000  CB  MET A  65      -2.460   3.839   1.692  1.00 97.38           C  
ATOM   1001  HB2 MET A  65      -3.474   3.644   1.344  1.00 97.38           H  
ATOM   1002  HB3 MET A  65      -1.809   3.067   1.282  1.00 97.38           H  
ATOM   1003  O   MET A  65      -1.528   4.297  -0.999  1.00 97.38           O  
ATOM   1004  CG  MET A  65      -2.418   3.730   3.220  1.00 97.38           C  
ATOM   1005  HG2 MET A  65      -3.066   4.491   3.655  1.00 97.38           H  
ATOM   1006  HG3 MET A  65      -2.814   2.754   3.504  1.00 97.38           H  
ATOM   1007  SD  MET A  65      -0.755   3.872   3.928  1.00 97.38           S  
ATOM   1008  CE  MET A  65      -1.081   5.023   5.282  1.00 97.38           C  
ATOM   1009  HE1 MET A  65      -1.895   4.645   5.901  1.00 97.38           H  
ATOM   1010  HE2 MET A  65      -1.355   5.993   4.868  1.00 97.38           H  
ATOM   1011  HE3 MET A  65      -0.181   5.132   5.888  1.00 97.38           H  
ATOM   1012  N   GLY A  66      -2.397   6.353  -0.983  1.00 97.84           N  
ATOM   1013  H   GLY A  66      -2.748   7.105  -0.408  1.00 97.84           H  
ATOM   1014  CA  GLY A  66      -2.224   6.577  -2.422  1.00 97.84           C  
ATOM   1015  HA2 GLY A  66      -2.554   5.692  -2.966  1.00 97.84           H  
ATOM   1016  HA3 GLY A  66      -2.836   7.418  -2.746  1.00 97.84           H  
ATOM   1017  C   GLY A  66      -0.763   6.857  -2.793  1.00 97.84           C  
ATOM   1018  O   GLY A  66       0.046   7.241  -1.943  1.00 97.84           O  
ATOM   1019  N   THR A  67      -0.419   6.735  -4.077  1.00 97.91           N  
ATOM   1020  H   THR A  67      -1.131   6.485  -4.748  1.00 97.91           H  
ATOM   1021  CA  THR A  67       0.976   6.830  -4.551  1.00 97.91           C  
ATOM   1022  HA  THR A  67       1.549   6.048  -4.053  1.00 97.91           H  
ATOM   1023  C   THR A  67       1.652   8.163  -4.227  1.00 97.91           C  
ATOM   1024  CB  THR A  67       1.083   6.603  -6.064  1.00 97.91           C  
ATOM   1025  HB  THR A  67       2.131   6.692  -6.348  1.00 97.91           H  
ATOM   1026  O   THR A  67       2.864   8.200  -4.011  1.00 97.91           O  
ATOM   1027  CG2 THR A  67       0.614   5.217  -6.483  1.00 97.91           C  
ATOM   1028 HG21 THR A  67       0.681   5.127  -7.567  1.00 97.91           H  
ATOM   1029 HG22 THR A  67      -0.418   5.042  -6.179  1.00 97.91           H  
ATOM   1030 HG23 THR A  67       1.244   4.454  -6.026  1.00 97.91           H  
ATOM   1031  OG1 THR A  67       0.349   7.565  -6.791  1.00 97.91           O  
ATOM   1032  HG1 THR A  67       0.568   7.429  -7.716  1.00 97.91           H  
ATOM   1033  N   SER A  68       0.879   9.251  -4.154  1.00 96.74           N  
ATOM   1034  H   SER A  68      -0.090   9.137  -4.417  1.00 96.74           H  
ATOM   1035  CA  SER A  68       1.361  10.571  -3.732  1.00 96.74           C  
ATOM   1036  HA  SER A  68       2.250  10.820  -4.310  1.00 96.74           H  
ATOM   1037  C   SER A  68       1.750  10.591  -2.249  1.00 96.74           C  
ATOM   1038  CB  SER A  68       0.286  11.623  -4.025  1.00 96.74           C  
ATOM   1039  HB2 SER A  68      -0.618  11.384  -3.466  1.00 96.74           H  
ATOM   1040  HB3 SER A  68       0.051  11.618  -5.089  1.00 96.74           H  
ATOM   1041  O   SER A  68       2.850  11.025  -1.909  1.00 96.74           O  
ATOM   1042  OG  SER A  68       0.727  12.911  -3.652  1.00 96.74           O  
ATOM   1043  HG  SER A  68       1.395  13.214  -4.272  1.00 96.74           H  
ATOM   1044  N   ALA A  69       0.896  10.052  -1.373  1.00 96.72           N  
ATOM   1045  H   ALA A  69       0.073   9.583  -1.723  1.00 96.72           H  
ATOM   1046  CA  ALA A  69       1.138  10.014   0.069  1.00 96.72           C  
ATOM   1047  HA  ALA A  69       1.407  11.014   0.408  1.00 96.72           H  
ATOM   1048  C   ALA A  69       2.301   9.077   0.433  1.00 96.72           C  
ATOM   1049  CB  ALA A  69      -0.162   9.599   0.760  1.00 96.72           C  
ATOM   1050  HB1 ALA A  69      -0.450   8.597   0.443  1.00 96.72           H  
ATOM   1051  HB2 ALA A  69      -0.008   9.600   1.839  1.00 96.72           H  
ATOM   1052  HB3 ALA A  69      -0.958  10.303   0.516  1.00 96.72           H  
ATOM   1053  O   ALA A  69       3.139   9.418   1.266  1.00 96.72           O  
ATOM   1054  N   LEU A  70       2.402   7.940  -0.261  1.00 96.96           N  
ATOM   1055  H   LEU A  70       1.646   7.702  -0.887  1.00 96.96           H  
ATOM   1056  CA  LEU A  70       3.502   6.983  -0.118  1.00 96.96           C  
ATOM   1057  HA  LEU A  70       3.759   6.896   0.938  1.00 96.96           H  
ATOM   1058  C   LEU A  70       4.794   7.423  -0.827  1.00 96.96           C  
ATOM   1059  CB  LEU A  70       3.027   5.613  -0.629  1.00 96.96           C  
ATOM   1060  HB2 LEU A  70       3.874   4.926  -0.627  1.00 96.96           H  
ATOM   1061  HB3 LEU A  70       2.688   5.729  -1.658  1.00 96.96           H  
ATOM   1062  O   LEU A  70       5.814   6.753  -0.700  1.00 96.96           O  
ATOM   1063  CG  LEU A  70       1.887   4.972   0.182  1.00 96.96           C  
ATOM   1064  HG  LEU A  70       1.009   5.617   0.156  1.00 96.96           H  
ATOM   1065  CD1 LEU A  70       1.527   3.633  -0.456  1.00 96.96           C  
ATOM   1066 HD11 LEU A  70       2.385   2.961  -0.446  1.00 96.96           H  
ATOM   1067 HD12 LEU A  70       0.708   3.171   0.095  1.00 96.96           H  
ATOM   1068 HD13 LEU A  70       1.198   3.790  -1.483  1.00 96.96           H  
ATOM   1069  CD2 LEU A  70       2.277   4.727   1.639  1.00 96.96           C  
ATOM   1070 HD21 LEU A  70       1.498   4.146   2.132  1.00 96.96           H  
ATOM   1071 HD22 LEU A  70       2.377   5.674   2.168  1.00 96.96           H  
ATOM   1072 HD23 LEU A  70       3.215   4.173   1.690  1.00 96.96           H  
ATOM   1073  N   LYS A  71       4.769   8.536  -1.575  1.00 96.62           N  
ATOM   1074  H   LYS A  71       3.905   9.058  -1.594  1.00 96.62           H  
ATOM   1075  CA  LYS A  71       5.902   9.062  -2.363  1.00 96.62           C  
ATOM   1076  HA  LYS A  71       5.520   9.906  -2.937  1.00 96.62           H  
ATOM   1077  C   LYS A  71       6.456   8.085  -3.409  1.00 96.62           C  
ATOM   1078  CB  LYS A  71       7.007   9.599  -1.438  1.00 96.62           C  
ATOM   1079  HB2 LYS A  71       7.462   8.767  -0.899  1.00 96.62           H  
ATOM   1080  HB3 LYS A  71       7.779  10.062  -2.052  1.00 96.62           H  
ATOM   1081  O   LYS A  71       7.608   8.195  -3.816  1.00 96.62           O  
ATOM   1082  CG  LYS A  71       6.504  10.640  -0.432  1.00 96.62           C  
ATOM   1083  HG2 LYS A  71       6.066  11.481  -0.968  1.00 96.62           H  
ATOM   1084  HG3 LYS A  71       5.752  10.200   0.223  1.00 96.62           H  
ATOM   1085  CD  LYS A  71       7.678  11.126   0.421  1.00 96.62           C  
ATOM   1086  HD2 LYS A  71       8.098  10.276   0.960  1.00 96.62           H  
ATOM   1087  HD3 LYS A  71       8.442  11.554  -0.227  1.00 96.62           H  
ATOM   1088  CE  LYS A  71       7.189  12.179   1.415  1.00 96.62           C  
ATOM   1089  HE2 LYS A  71       6.762  13.013   0.858  1.00 96.62           H  
ATOM   1090  HE3 LYS A  71       6.393  11.738   2.015  1.00 96.62           H  
ATOM   1091  NZ  LYS A  71       8.294  12.645   2.286  1.00 96.62           N  
ATOM   1092  HZ1 LYS A  71       7.959  13.333   2.946  1.00 96.62           H  
ATOM   1093  HZ2 LYS A  71       8.675  11.866   2.806  1.00 96.62           H  
ATOM   1094  HZ3 LYS A  71       9.034  13.054   1.733  1.00 96.62           H  
ATOM   1095  N   VAL A  72       5.622   7.166  -3.891  1.00 95.94           N  
ATOM   1096  H   VAL A  72       4.686   7.154  -3.512  1.00 95.94           H  
ATOM   1097  CA  VAL A  72       5.977   6.191  -4.938  1.00 95.94           C  
ATOM   1098  HA  VAL A  72       7.063   6.154  -5.022  1.00 95.94           H  
ATOM   1099  C   VAL A  72       5.469   6.590  -6.322  1.00 95.94           C  
ATOM   1100  CB  VAL A  72       5.528   4.764  -4.573  1.00 95.94           C  
ATOM   1101  HB  VAL A  72       5.825   4.090  -5.377  1.00 95.94           H  
ATOM   1102  O   VAL A  72       5.840   5.961  -7.306  1.00 95.94           O  
ATOM   1103  CG1 VAL A  72       6.213   4.280  -3.292  1.00 95.94           C  
ATOM   1104 HG11 VAL A  72       7.294   4.389  -3.380  1.00 95.94           H  
ATOM   1105 HG12 VAL A  72       5.867   4.851  -2.429  1.00 95.94           H  
ATOM   1106 HG13 VAL A  72       5.982   3.227  -3.130  1.00 95.94           H  
ATOM   1107  CG2 VAL A  72       4.010   4.657  -4.410  1.00 95.94           C  
ATOM   1108 HG21 VAL A  72       3.665   5.328  -3.624  1.00 95.94           H  
ATOM   1109 HG22 VAL A  72       3.520   4.898  -5.354  1.00 95.94           H  
ATOM   1110 HG23 VAL A  72       3.748   3.634  -4.141  1.00 95.94           H  
ATOM   1111  N   GLY A  73       4.651   7.644  -6.431  1.00 93.98           N  
ATOM   1112  H   GLY A  73       4.338   8.088  -5.580  1.00 93.98           H  
ATOM   1113  CA  GLY A  73       4.088   8.100  -7.710  1.00 93.98           C  
ATOM   1114  HA2 GLY A  73       3.370   8.896  -7.517  1.00 93.98           H  
ATOM   1115  HA3 GLY A  73       3.565   7.271  -8.188  1.00 93.98           H  
ATOM   1116  C   GLY A  73       5.117   8.632  -8.715  1.00 93.98           C  
ATOM   1117  O   GLY A  73       4.848   8.641  -9.908  1.00 93.98           O  
ATOM   1118  N   SER A  74       6.302   9.038  -8.251  1.00 92.27           N  
ATOM   1119  H   SER A  74       6.450   9.042  -7.252  1.00 92.27           H  
ATOM   1120  CA  SER A  74       7.371   9.573  -9.109  1.00 92.27           C  
ATOM   1121  HA  SER A  74       6.926   9.951 -10.029  1.00 92.27           H  
ATOM   1122  C   SER A  74       8.408   8.527  -9.527  1.00 92.27           C  
ATOM   1123  CB  SER A  74       8.075  10.754  -8.432  1.00 92.27           C  
ATOM   1124  HB2 SER A  74       8.771  11.207  -9.138  1.00 92.27           H  
ATOM   1125  HB3 SER A  74       8.633  10.396  -7.567  1.00 92.27           H  
ATOM   1126  O   SER A  74       9.402   8.883 -10.160  1.00 92.27           O  
ATOM   1127  OG  SER A  74       7.136  11.728  -8.014  1.00 92.27           O  
ATOM   1128  HG  SER A  74       7.597  12.559  -7.879  1.00 92.27           H  
ATOM   1129  N   ILE A  75       8.230   7.255  -9.152  1.00 91.15           N  
ATOM   1130  H   ILE A  75       7.378   6.998  -8.675  1.00 91.15           H  
ATOM   1131  CA  ILE A  75       9.161   6.190  -9.540  1.00 91.15           C  
ATOM   1132  HA  ILE A  75      10.170   6.506  -9.275  1.00 91.15           H  
ATOM   1133  C   ILE A  75       9.101   6.028 -11.060  1.00 91.15           C  
ATOM   1134  CB  ILE A  75       8.878   4.870  -8.787  1.00 91.15           C  
ATOM   1135  HB  ILE A  75       7.841   4.582  -8.959  1.00 91.15           H  
ATOM   1136  O   ILE A  75       8.065   5.668 -11.621  1.00 91.15           O  
ATOM   1137  CG1 ILE A  75       9.102   5.079  -7.270  1.00 91.15           C  
ATOM   1138 HG12 ILE A  75      10.147   5.329  -7.088  1.00 91.15           H  
ATOM   1139 HG13 ILE A  75       8.498   5.918  -6.926  1.00 91.15           H  
ATOM   1140  CG2 ILE A  75       9.791   3.739  -9.304  1.00 91.15           C  
ATOM   1141 HG21 ILE A  75       9.665   3.591 -10.376  1.00 91.15           H  
ATOM   1142 HG22 ILE A  75      10.837   3.967  -9.096  1.00 91.15           H  
ATOM   1143 HG23 ILE A  75       9.529   2.795  -8.826  1.00 91.15           H  
ATOM   1144  CD1 ILE A  75       8.729   3.866  -6.411  1.00 91.15           C  
ATOM   1145 HD11 ILE A  75       8.762   4.147  -5.358  1.00 91.15           H  
ATOM   1146 HD12 ILE A  75       9.437   3.052  -6.570  1.00 91.15           H  
ATOM   1147 HD13 ILE A  75       7.724   3.527  -6.662  1.00 91.15           H  
ATOM   1148  N   ASN A  76      10.229   6.308 -11.716  1.00 87.89           N  
ATOM   1149  H   ASN A  76      11.019   6.651 -11.189  1.00 87.89           H  
ATOM   1150  CA  ASN A  76      10.397   6.161 -13.153  1.00 87.89           C  
ATOM   1151  HA  ASN A  76       9.573   5.549 -13.520  1.00 87.89           H  
ATOM   1152  C   ASN A  76      11.720   5.440 -13.454  1.00 87.89           C  
ATOM   1153  CB  ASN A  76      10.299   7.539 -13.824  1.00 87.89           C  
ATOM   1154  HB2 ASN A  76       9.419   8.058 -13.445  1.00 87.89           H  
ATOM   1155  HB3 ASN A  76      11.177   8.136 -13.576  1.00 87.89           H  
ATOM   1156  O   ASN A  76      12.798   5.955 -13.163  1.00 87.89           O  
ATOM   1157  CG  ASN A  76      10.197   7.429 -15.336  1.00 87.89           C  
ATOM   1158  ND2 ASN A  76       9.051   7.731 -15.898  1.00 87.89           N  
ATOM   1159 HD21 ASN A  76       8.248   7.946 -15.325  1.00 87.89           H  
ATOM   1160 HD22 ASN A  76       8.984   7.609 -16.899  1.00 87.89           H  
ATOM   1161  OD1 ASN A  76      11.145   7.090 -16.033  1.00 87.89           O  
ATOM   1162  N   ILE A  77      11.624   4.245 -14.029  1.00 83.55           N  
ATOM   1163  H   ILE A  77      10.696   3.943 -14.292  1.00 83.55           H  
ATOM   1164  CA  ILE A  77      12.742   3.366 -14.395  1.00 83.55           C  
ATOM   1165  HA  ILE A  77      13.601   3.619 -13.772  1.00 83.55           H  
ATOM   1166  C   ILE A  77      13.172   3.606 -15.858  1.00 83.55           C  
ATOM   1167  CB  ILE A  77      12.361   1.891 -14.089  1.00 83.55           C  
ATOM   1168  HB  ILE A  77      11.530   1.608 -14.736  1.00 83.55           H  
ATOM   1169  O   ILE A  77      14.297   3.286 -16.241  1.00 83.55           O  
ATOM   1170  CG1 ILE A  77      11.901   1.743 -12.614  1.00 83.55           C  
ATOM   1171 HG12 ILE A  77      11.002   2.338 -12.456  1.00 83.55           H  
ATOM   1172 HG13 ILE A  77      12.679   2.127 -11.954  1.00 83.55           H  
ATOM   1173  CG2 ILE A  77      13.537   0.939 -14.382  1.00 83.55           C  
ATOM   1174 HG21 ILE A  77      14.393   1.189 -13.755  1.00 83.55           H  
ATOM   1175 HG22 ILE A  77      13.824   0.990 -15.432  1.00 83.55           H  
ATOM   1176 HG23 ILE A  77      13.245  -0.096 -14.202  1.00 83.55           H  
ATOM   1177  CD1 ILE A  77      11.559   0.312 -12.176  1.00 83.55           C  
ATOM   1178 HD11 ILE A  77      10.851  -0.134 -12.874  1.00 83.55           H  
ATOM   1179 HD12 ILE A  77      12.459  -0.301 -12.128  1.00 83.55           H  
ATOM   1180 HD13 ILE A  77      11.122   0.336 -11.178  1.00 83.55           H  
ATOM   1181  N   GLY A  78      12.327   4.241 -16.679  1.00 75.23           N  
ATOM   1182  H   GLY A  78      11.422   4.505 -16.316  1.00 75.23           H  
ATOM   1183  CA  GLY A  78      12.611   4.508 -18.097  1.00 75.23           C  
ATOM   1184  HA2 GLY A  78      11.687   4.825 -18.579  1.00 75.23           H  
ATOM   1185  HA3 GLY A  78      12.935   3.584 -18.576  1.00 75.23           H  
ATOM   1186  C   GLY A  78      13.672   5.590 -18.365  1.00 75.23           C  
ATOM   1187  O   GLY A  78      14.264   5.619 -19.442  1.00 75.23           O  
ATOM   1188  N   SER A  79      13.963   6.466 -17.396  1.00 63.51           N  
ATOM   1189  H   SER A  79      13.447   6.369 -16.534  1.00 63.51           H  
ATOM   1190  CA  SER A  79      14.685   7.735 -17.630  1.00 63.51           C  
ATOM   1191  HA  SER A  79      14.576   7.978 -18.687  1.00 63.51           H  
ATOM   1192  C   SER A  79      16.204   7.720 -17.384  1.00 63.51           C  
ATOM   1193  CB  SER A  79      14.001   8.878 -16.874  1.00 63.51           C  
ATOM   1194  HB2 SER A  79      14.536   9.810 -17.056  1.00 63.51           H  
ATOM   1195  HB3 SER A  79      13.999   8.670 -15.804  1.00 63.51           H  
ATOM   1196  O   SER A  79      16.791   8.743 -17.024  1.00 63.51           O  
ATOM   1197  OG  SER A  79      12.676   9.034 -17.338  1.00 63.51           O  
ATOM   1198  HG  SER A  79      12.144   8.313 -16.993  1.00 63.51           H  
ATOM   1199  N   GLY A  80      16.890   6.594 -17.599  1.00 57.22           N  
ATOM   1200  H   GLY A  80      16.380   5.781 -17.913  1.00 57.22           H  
ATOM   1201  CA  GLY A  80      18.357   6.558 -17.533  1.00 57.22           C  
ATOM   1202  HA2 GLY A  80      18.703   5.547 -17.749  1.00 57.22           H  
ATOM   1203  HA3 GLY A  80      18.679   6.823 -16.526  1.00 57.22           H  
ATOM   1204  C   GLY A  80      18.999   7.518 -18.550  1.00 57.22           C  
ATOM   1205  O   GLY A  80      19.019   7.224 -19.743  1.00 57.22           O  
ATOM   1206  N   LYS A  81      19.557   8.647 -18.081  1.00 52.58           N  
ATOM   1207  H   LYS A  81      19.397   8.824 -17.100  1.00 52.58           H  
ATOM   1208  CA  LYS A  81      20.254   9.711 -18.849  1.00 52.58           C  
ATOM   1209  HA  LYS A  81      19.594  10.018 -19.661  1.00 52.58           H  
ATOM   1210  C   LYS A  81      21.569   9.265 -19.541  1.00 52.58           C  
ATOM   1211  CB  LYS A  81      20.501  10.937 -17.935  1.00 52.58           C  
ATOM   1212  HB2 LYS A  81      21.067  10.620 -17.059  1.00 52.58           H  
ATOM   1213  HB3 LYS A  81      21.111  11.657 -18.479  1.00 52.58           H  
ATOM   1214  O   LYS A  81      22.496  10.058 -19.669  1.00 52.58           O  
ATOM   1215  CG  LYS A  81      19.242  11.695 -17.484  1.00 52.58           C  
ATOM   1216  HG2 LYS A  81      18.638  11.058 -16.837  1.00 52.58           H  
ATOM   1217  HG3 LYS A  81      18.656  11.969 -18.362  1.00 52.58           H  
ATOM   1218  CD  LYS A  81      19.646  12.971 -16.723  1.00 52.58           C  
ATOM   1219  HD2 LYS A  81      20.195  12.688 -15.825  1.00 52.58           H  
ATOM   1220  HD3 LYS A  81      20.297  13.572 -17.359  1.00 52.58           H  
ATOM   1221  CE  LYS A  81      18.416  13.801 -16.337  1.00 52.58           C  
ATOM   1222  HE2 LYS A  81      17.768  13.187 -15.712  1.00 52.58           H  
ATOM   1223  HE3 LYS A  81      17.862  14.043 -17.244  1.00 52.58           H  
ATOM   1224  NZ  LYS A  81      18.795  15.046 -15.619  1.00 52.58           N  
ATOM   1225  HZ1 LYS A  81      19.382  15.628 -16.200  1.00 52.58           H  
ATOM   1226  HZ2 LYS A  81      17.969  15.573 -15.373  1.00 52.58           H  
ATOM   1227  HZ3 LYS A  81      19.294  14.826 -14.770  1.00 52.58           H  
ATOM   1228  N   GLY A  82      21.674   8.008 -19.976  1.00 47.92           N  
ATOM   1229  H   GLY A  82      20.849   7.430 -19.898  1.00 47.92           H  
ATOM   1230  CA  GLY A  82      22.888   7.401 -20.540  1.00 47.92           C  
ATOM   1231  HA2 GLY A  82      23.076   6.461 -20.021  1.00 47.92           H  
ATOM   1232  HA3 GLY A  82      23.747   8.048 -20.361  1.00 47.92           H  
ATOM   1233  C   GLY A  82      22.855   7.090 -22.041  1.00 47.92           C  
ATOM   1234  O   GLY A  82      23.859   6.634 -22.572  1.00 47.92           O  
ATOM   1235  N   ALA A  83      21.750   7.332 -22.753  1.00 47.48           N  
ATOM   1236  H   ALA A  83      20.937   7.710 -22.288  1.00 47.48           H  
ATOM   1237  CA  ALA A  83      21.656   7.036 -24.186  1.00 47.48           C  
ATOM   1238  HA  ALA A  83      22.227   6.132 -24.394  1.00 47.48           H  
ATOM   1239  C   ALA A  83      22.275   8.159 -25.048  1.00 47.48           C  
ATOM   1240  CB  ALA A  83      20.192   6.726 -24.531  1.00 47.48           C  
ATOM   1241  HB1 ALA A  83      20.117   6.466 -25.587  1.00 47.48           H  
ATOM   1242  HB2 ALA A  83      19.567   7.597 -24.337  1.00 47.48           H  
ATOM   1243  HB3 ALA A  83      19.840   5.884 -23.935  1.00 47.48           H  
ATOM   1244  O   ALA A  83      21.560   8.927 -25.688  1.00 47.48           O  
ATOM   1245  N   LYS A  84      23.609   8.291 -25.050  1.00 45.15           N  
ATOM   1246  H   LYS A  84      24.141   7.644 -24.485  1.00 45.15           H  
ATOM   1247  CA  LYS A  84      24.325   9.098 -26.051  1.00 45.15           C  
ATOM   1248  HA  LYS A  84      23.624   9.785 -26.525  1.00 45.15           H  
ATOM   1249  C   LYS A  84      24.870   8.201 -27.170  1.00 45.15           C  
ATOM   1250  CB  LYS A  84      25.438   9.960 -25.420  1.00 45.15           C  
ATOM   1251  HB2 LYS A  84      26.075  10.310 -26.232  1.00 45.15           H  
ATOM   1252  HB3 LYS A  84      26.052   9.351 -24.757  1.00 45.15           H  
ATOM   1253  O   LYS A  84      25.843   7.495 -26.964  1.00 45.15           O  
ATOM   1254  CG  LYS A  84      24.902  11.189 -24.661  1.00 45.15           C  
ATOM   1255  HG2 LYS A  84      24.558  10.885 -23.672  1.00 45.15           H  
ATOM   1256  HG3 LYS A  84      24.059  11.609 -25.210  1.00 45.15           H  
ATOM   1257  CD  LYS A  84      25.984  12.275 -24.535  1.00 45.15           C  
ATOM   1258  HD2 LYS A  84      26.329  12.531 -25.537  1.00 45.15           H  
ATOM   1259  HD3 LYS A  84      26.825  11.885 -23.963  1.00 45.15           H  
ATOM   1260  CE  LYS A  84      25.425  13.532 -23.855  1.00 45.15           C  
ATOM   1261  HE2 LYS A  84      24.447  13.746 -24.287  1.00 45.15           H  
ATOM   1262  HE3 LYS A  84      25.283  13.320 -22.795  1.00 45.15           H  
ATOM   1263  NZ  LYS A  84      26.321  14.700 -24.048  1.00 45.15           N  
ATOM   1264  HZ1 LYS A  84      25.945  15.523 -23.599  1.00 45.15           H  
ATOM   1265  HZ2 LYS A  84      26.432  14.898 -25.032  1.00 45.15           H  
ATOM   1266  HZ3 LYS A  84      27.235  14.511 -23.662  1.00 45.15           H  
ATOM   1267  N   SER A  85      24.264   8.341 -28.351  1.00 40.90           N  
ATOM   1268  H   SER A  85      23.368   8.808 -28.322  1.00 40.90           H  
ATOM   1269  CA  SER A  85      24.886   8.293 -29.685  1.00 40.90           C  
ATOM   1270  HA  SER A  85      24.083   8.433 -30.408  1.00 40.90           H  
ATOM   1271  C   SER A  85      25.640   7.023 -30.112  1.00 40.90           C  
ATOM   1272  CB  SER A  85      25.794   9.523 -29.823  1.00 40.90           C  
ATOM   1273  HB2 SER A  85      25.256  10.408 -29.482  1.00 40.90           H  
ATOM   1274  HB3 SER A  85      26.686   9.402 -29.209  1.00 40.90           H  
ATOM   1275  O   SER A  85      26.849   6.930 -29.930  1.00 40.90           O  
ATOM   1276  OG  SER A  85      26.161   9.723 -31.167  1.00 40.90           O  
ATOM   1277  HG  SER A  85      26.834   9.078 -31.399  1.00 40.90           H  
ATOM   1278  N   LEU A  86      24.969   6.142 -30.862  1.00 41.40           N  
ATOM   1279  H   LEU A  86      23.964   6.227 -30.922  1.00 41.40           H  
ATOM   1280  CA  LEU A  86      25.630   5.386 -31.936  1.00 41.40           C  
ATOM   1281  HA  LEU A  86      26.392   6.047 -32.349  1.00 41.40           H  
ATOM   1282  C   LEU A  86      24.662   5.125 -33.105  1.00 41.40           C  
ATOM   1283  CB  LEU A  86      26.357   4.128 -31.400  1.00 41.40           C  
ATOM   1284  HB2 LEU A  86      25.713   3.256 -31.511  1.00 41.40           H  
ATOM   1285  HB3 LEU A  86      26.559   4.238 -30.334  1.00 41.40           H  
ATOM   1286  O   LEU A  86      24.380   3.991 -33.478  1.00 41.40           O  
ATOM   1287  CG  LEU A  86      27.701   3.893 -32.125  1.00 41.40           C  
ATOM   1288  HG  LEU A  86      27.571   4.062 -33.194  1.00 41.40           H  
ATOM   1289  CD1 LEU A  86      28.798   4.826 -31.597  1.00 41.40           C  
ATOM   1290 HD11 LEU A  86      28.529   5.867 -31.775  1.00 41.40           H  
ATOM   1291 HD12 LEU A  86      29.737   4.619 -32.109  1.00 41.40           H  
ATOM   1292 HD13 LEU A  86      28.931   4.678 -30.525  1.00 41.40           H  
ATOM   1293  CD2 LEU A  86      28.189   2.459 -31.926  1.00 41.40           C  
ATOM   1294 HD21 LEU A  86      28.333   2.258 -30.865  1.00 41.40           H  
ATOM   1295 HD22 LEU A  86      29.131   2.313 -32.456  1.00 41.40           H  
ATOM   1296 HD23 LEU A  86      27.450   1.766 -32.328  1.00 41.40           H  
ATOM   1297  N   GLU A  87      24.140   6.205 -33.685  1.00 41.64           N  
ATOM   1298  H   GLU A  87      24.358   7.114 -33.304  1.00 41.64           H  
ATOM   1299  CA  GLU A  87      23.652   6.203 -35.065  1.00 41.64           C  
ATOM   1300  HA  GLU A  87      23.364   5.198 -35.372  1.00 41.64           H  
ATOM   1301  C   GLU A  87      24.806   6.669 -35.954  1.00 41.64           C  
ATOM   1302  CB  GLU A  87      22.428   7.120 -35.236  1.00 41.64           C  
ATOM   1303  HB2 GLU A  87      22.617   8.065 -34.727  1.00 41.64           H  
ATOM   1304  HB3 GLU A  87      22.288   7.323 -36.298  1.00 41.64           H  
ATOM   1305  O   GLU A  87      25.032   7.859 -36.119  1.00 41.64           O  
ATOM   1306  CG  GLU A  87      21.135   6.488 -34.708  1.00 41.64           C  
ATOM   1307  HG2 GLU A  87      20.937   5.575 -35.269  1.00 41.64           H  
ATOM   1308  HG3 GLU A  87      21.273   6.215 -33.662  1.00 41.64           H  
ATOM   1309  CD  GLU A  87      19.949   7.456 -34.823  1.00 41.64           C  
ATOM   1310  OE1 GLU A  87      18.942   7.072 -35.458  1.00 41.64           O  
ATOM   1311  OE2 GLU A  87      20.051   8.557 -34.236  1.00 41.64           O  
ATOM   1312  N   HIS A  88      25.561   5.736 -36.524  1.00 45.27           N  
ATOM   1313  H   HIS A  88      25.469   4.786 -36.194  1.00 45.27           H  
ATOM   1314  CA  HIS A  88      26.019   5.906 -37.897  1.00 45.27           C  
ATOM   1315  HA  HIS A  88      25.250   6.479 -38.415  1.00 45.27           H  
ATOM   1316  C   HIS A  88      26.019   4.533 -38.553  1.00 45.27           C  
ATOM   1317  CB  HIS A  88      27.322   6.716 -38.031  1.00 45.27           C  
ATOM   1318  HB2 HIS A  88      27.724   6.929 -37.041  1.00 45.27           H  
ATOM   1319  HB3 HIS A  88      28.062   6.120 -38.566  1.00 45.27           H  
ATOM   1320  O   HIS A  88      26.899   3.692 -38.380  1.00 45.27           O  
ATOM   1321  CG  HIS A  88      27.148   8.036 -38.770  1.00 45.27           C  
ATOM   1322  CD2 HIS A  88      26.028   8.832 -38.845  1.00 45.27           C  
ATOM   1323  HD2 HIS A  88      25.069   8.647 -38.383  1.00 45.27           H  
ATOM   1324  ND1 HIS A  88      28.126   8.682 -39.492  1.00 45.27           N  
ATOM   1325  HD1 HIS A  88      29.064   8.344 -39.650  1.00 45.27           H  
ATOM   1326  CE1 HIS A  88      27.610   9.820 -39.987  1.00 45.27           C  
ATOM   1327  HE1 HIS A  88      28.141  10.524 -40.610  1.00 45.27           H  
ATOM   1328  NE2 HIS A  88      26.329   9.952 -39.623  1.00 45.27           N  
ATOM   1329  N   HIS A  89      24.896   4.318 -39.228  1.00 45.33           N  
ATOM   1330  H   HIS A  89      24.225   5.073 -39.219  1.00 45.33           H  
ATOM   1331  CA  HIS A  89      24.650   3.292 -40.212  1.00 45.33           C  
ATOM   1332  HA  HIS A  89      24.468   2.345 -39.704  1.00 45.33           H  
ATOM   1333  C   HIS A  89      25.844   3.136 -41.154  1.00 45.33           C  
ATOM   1334  CB  HIS A  89      23.417   3.740 -41.031  1.00 45.33           C  
ATOM   1335  HB2 HIS A  89      23.679   3.733 -42.089  1.00 45.33           H  
ATOM   1336  HB3 HIS A  89      23.164   4.775 -40.801  1.00 45.33           H  
ATOM   1337  O   HIS A  89      26.321   4.105 -41.744  1.00 45.33           O  
ATOM   1338  CG  HIS A  89      22.158   2.924 -40.914  1.00 45.33           C  
ATOM   1339  CD2 HIS A  89      21.947   1.753 -40.234  1.00 45.33           C  
ATOM   1340  HD2 HIS A  89      22.657   1.229 -39.611  1.00 45.33           H  
ATOM   1341  ND1 HIS A  89      21.001   3.197 -41.607  1.00 45.33           N  
ATOM   1342  HD1 HIS A  89      20.837   3.993 -42.206  1.00 45.33           H  
ATOM   1343  CE1 HIS A  89      20.123   2.214 -41.363  1.00 45.33           C  
ATOM   1344  HE1 HIS A  89      19.126   2.151 -41.775  1.00 45.33           H  
ATOM   1345  NE2 HIS A  89      20.654   1.313 -40.524  1.00 45.33           N  
ATOM   1346  N   HIS A  90      26.224   1.880 -41.367  1.00 40.54           N  
ATOM   1347  H   HIS A  90      25.817   1.165 -40.781  1.00 40.54           H  
ATOM   1348  CA  HIS A  90      26.774   1.427 -42.631  1.00 40.54           C  
ATOM   1349  HA  HIS A  90      27.792   1.798 -42.752  1.00 40.54           H  
ATOM   1350  C   HIS A  90      25.894   1.946 -43.780  1.00 40.54           C  
ATOM   1351  CB  HIS A  90      26.773  -0.111 -42.630  1.00 40.54           C  
ATOM   1352  HB2 HIS A  90      26.958  -0.453 -43.649  1.00 40.54           H  
ATOM   1353  HB3 HIS A  90      25.789  -0.481 -42.341  1.00 40.54           H  
ATOM   1354  O   HIS A  90      24.742   1.542 -43.916  1.00 40.54           O  
ATOM   1355  CG  HIS A  90      27.820  -0.737 -41.746  1.00 40.54           C  
ATOM   1356  CD2 HIS A  90      29.113  -1.006 -42.108  1.00 40.54           C  
ATOM   1357  HD2 HIS A  90      29.567  -0.784 -43.062  1.00 40.54           H  
ATOM   1358  ND1 HIS A  90      27.653  -1.207 -40.461  1.00 40.54           N  
ATOM   1359  HD1 HIS A  90      26.801  -1.184 -39.920  1.00 40.54           H  
ATOM   1360  CE1 HIS A  90      28.821  -1.738 -40.060  1.00 40.54           C  
ATOM   1361  HE1 HIS A  90      29.003  -2.189 -39.096  1.00 40.54           H  
ATOM   1362  NE2 HIS A  90      29.737  -1.641 -41.032  1.00 40.54           N  
ATOM   1363  N   HIS A  91      26.450   2.830 -44.602  1.00 44.13           N  
ATOM   1364  H   HIS A  91      27.334   3.242 -44.339  1.00 44.13           H  
ATOM   1365  CA  HIS A  91      25.990   3.098 -45.957  1.00 44.13           C  
ATOM   1366  HA  HIS A  91      25.474   2.214 -46.333  1.00 44.13           H  
ATOM   1367  C   HIS A  91      27.225   3.336 -46.832  1.00 44.13           C  
ATOM   1368  CB  HIS A  91      25.007   4.287 -46.013  1.00 44.13           C  
ATOM   1369  HB2 HIS A  91      25.104   4.890 -45.110  1.00 44.13           H  
ATOM   1370  HB3 HIS A  91      25.270   4.928 -46.855  1.00 44.13           H  
ATOM   1371  O   HIS A  91      27.932   4.317 -46.642  1.00 44.13           O  
ATOM   1372  CG  HIS A  91      23.563   3.883 -46.202  1.00 44.13           C  
ATOM   1373  CD2 HIS A  91      23.033   3.186 -47.257  1.00 44.13           C  
ATOM   1374  HD2 HIS A  91      23.580   2.808 -48.109  1.00 44.13           H  
ATOM   1375  ND1 HIS A  91      22.516   4.203 -45.370  1.00 44.13           N  
ATOM   1376  HD1 HIS A  91      22.596   4.724 -44.508  1.00 44.13           H  
ATOM   1377  CE1 HIS A  91      21.388   3.700 -45.902  1.00 44.13           C  
ATOM   1378  HE1 HIS A  91      20.401   3.787 -45.472  1.00 44.13           H  
ATOM   1379  NE2 HIS A  91      21.654   3.070 -47.054  1.00 44.13           N  
ATOM   1380  N   HIS A  92      27.437   2.413 -47.775  1.00 42.37           N  
ATOM   1381  H   HIS A  92      26.879   1.574 -47.707  1.00 42.37           H  
ATOM   1382  CA  HIS A  92      28.048   2.635 -49.090  1.00 42.37           C  
ATOM   1383  HA  HIS A  92      28.230   1.656 -49.534  1.00 42.37           H  
ATOM   1384  C   HIS A  92      29.413   3.354 -49.148  1.00 42.37           C  
ATOM   1385  CB  HIS A  92      26.993   3.333 -49.972  1.00 42.37           C  
ATOM   1386  HB2 HIS A  92      27.504   3.964 -50.699  1.00 42.37           H  
ATOM   1387  HB3 HIS A  92      26.367   3.998 -49.377  1.00 42.37           H  
ATOM   1388  O   HIS A  92      29.469   4.573 -49.281  1.00 42.37           O  
ATOM   1389  CG  HIS A  92      26.121   2.402 -50.771  1.00 42.37           C  
ATOM   1390  CD2 HIS A  92      25.377   1.339 -50.332  1.00 42.37           C  
ATOM   1391  HD2 HIS A  92      25.286   0.998 -49.312  1.00 42.37           H  
ATOM   1392  ND1 HIS A  92      25.959   2.476 -52.133  1.00 42.37           N  
ATOM   1393  HD1 HIS A  92      26.424   3.129 -52.748  1.00 42.37           H  
ATOM   1394  CE1 HIS A  92      25.139   1.484 -52.510  1.00 42.37           C  
ATOM   1395  HE1 HIS A  92      24.841   1.278 -53.527  1.00 42.37           H  
ATOM   1396  NE2 HIS A  92      24.759   0.762 -51.446  1.00 42.37           N  
ATOM   1397  N   HIS A  93      30.507   2.585 -49.162  1.00 41.70           N  
ATOM   1398  H   HIS A  93      30.526   1.805 -48.522  1.00 41.70           H  
ATOM   1399  CA  HIS A  93      31.386   2.335 -50.323  1.00 41.70           C  
ATOM   1400  HA  HIS A  93      30.822   1.795 -51.083  1.00 41.70           H  
ATOM   1401  C   HIS A  93      32.523   1.383 -49.925  1.00 41.70           C  
ATOM   1402  CB  HIS A  93      31.945   3.624 -50.958  1.00 41.70           C  
ATOM   1403  HB2 HIS A  93      31.865   4.462 -50.265  1.00 41.70           H  
ATOM   1404  HB3 HIS A  93      33.006   3.485 -51.167  1.00 41.70           H  
ATOM   1405  O   HIS A  93      32.920   1.407 -48.739  1.00 41.70           O  
ATOM   1406  CG  HIS A  93      31.256   3.958 -52.260  1.00 41.70           C  
ATOM   1407  CD2 HIS A  93      30.038   4.559 -52.434  1.00 41.70           C  
ATOM   1408  HD2 HIS A  93      29.400   4.937 -51.648  1.00 41.70           H  
ATOM   1409  ND1 HIS A  93      31.731   3.658 -53.512  1.00 41.70           N  
ATOM   1410  HD1 HIS A  93      32.577   3.135 -53.690  1.00 41.70           H  
ATOM   1411  CE1 HIS A  93      30.828   4.071 -54.417  1.00 41.70           C  
ATOM   1412  HE1 HIS A  93      30.920   3.945 -55.485  1.00 41.70           H  
ATOM   1413  NE2 HIS A  93      29.766   4.620 -53.807  1.00 41.70           N  
ATOM   1414  OXT HIS A  93      32.927   0.620 -50.826  1.00 41.70           O  
TER    1415      HIS A  93                                                       
END   
