# Supplementary material for: Harnessing the acceptor substrate promiscuity of Clostridium botulinum Maf glycosyltransferase to glyco-engineer mini-flagellin protein chimeras
Source: Commun Biol. 2024 Aug 21;7:1029. doi: 10.1038/s42003-024-06736-y (PMC11339370; doi:10.1038/s42003-024-06736-y)
Supplement: Supplementary file 5 — Supplementary Data 2 [file 42003_2024_6736_MOESM5_ESM.zip › SupplementaryData2/CbFlaA11.pdb]

ATOM      1  N   MET A   1     -57.584 -10.011  44.718  1.00 50.47           N  
ATOM      2  H   MET A   1     -58.277  -9.329  44.446  1.00 50.47           H  
ATOM      3  H2  MET A   1     -57.968 -10.568  45.467  1.00 50.47           H  
ATOM      4  H3  MET A   1     -56.757  -9.546  45.063  1.00 50.47           H  
ATOM      5  CA  MET A   1     -57.248 -10.899  43.580  1.00 50.47           C  
ATOM      6  HA  MET A   1     -56.549 -11.652  43.944  1.00 50.47           H  
ATOM      7  C   MET A   1     -56.489 -10.215  42.431  1.00 50.47           C  
ATOM      8  CB  MET A   1     -58.482 -11.670  43.081  1.00 50.47           C  
ATOM      9  HB2 MET A   1     -58.214 -12.218  42.178  1.00 50.47           H  
ATOM     10  HB3 MET A   1     -59.285 -10.974  42.835  1.00 50.47           H  
ATOM     11  O   MET A   1     -55.761 -10.911  41.742  1.00 50.47           O  
ATOM     12  CG  MET A   1     -58.978 -12.689  44.120  1.00 50.47           C  
ATOM     13  HG2 MET A   1     -59.760 -13.290  43.655  1.00 50.47           H  
ATOM     14  HG3 MET A   1     -59.419 -12.166  44.968  1.00 50.47           H  
ATOM     15  SD  MET A   1     -57.681 -13.801  44.730  1.00 50.47           S  
ATOM     16  CE  MET A   1     -58.691 -15.096  45.506  1.00 50.47           C  
ATOM     17  HE1 MET A   1     -58.041 -15.875  45.906  1.00 50.47           H  
ATOM     18  HE2 MET A   1     -59.282 -14.672  46.319  1.00 50.47           H  
ATOM     19  HE3 MET A   1     -59.359 -15.538  44.767  1.00 50.47           H  
ATOM     20  N   ALA A   2     -56.555  -8.888  42.228  1.00 48.73           N  
ATOM     21  H   ALA A   2     -57.215  -8.310  42.729  1.00 48.73           H  
ATOM     22  CA  ALA A   2     -55.858  -8.226  41.106  1.00 48.73           C  
ATOM     23  HA  ALA A   2     -56.152  -8.721  40.180  1.00 48.73           H  
ATOM     24  C   ALA A   2     -54.309  -8.284  41.158  1.00 48.73           C  
ATOM     25  CB  ALA A   2     -56.354  -6.777  41.031  1.00 48.73           C  
ATOM     26  HB1 ALA A   2     -57.436  -6.754  40.904  1.00 48.73           H  
ATOM     27  HB2 ALA A   2     -56.079  -6.231  41.933  1.00 48.73           H  
ATOM     28  HB3 ALA A   2     -55.899  -6.283  40.173  1.00 48.73           H  
ATOM     29  O   ALA A   2     -53.665  -8.357  40.116  1.00 48.73           O  
ATOM     30  N   ILE A   3     -53.716  -8.323  42.357  1.00 54.81           N  
ATOM     31  H   ILE A   3     -54.296  -8.201  43.174  1.00 54.81           H  
ATOM     32  CA  ILE A   3     -52.250  -8.313  42.560  1.00 54.81           C  
ATOM     33  HA  ILE A   3     -51.819  -7.666  41.797  1.00 54.81           H  
ATOM     34  C   ILE A   3     -51.618  -9.709  42.356  1.00 54.81           C  
ATOM     35  CB  ILE A   3     -51.880  -7.709  43.948  1.00 54.81           C  
ATOM     36  HB  ILE A   3     -51.891  -8.516  44.681  1.00 54.81           H  
ATOM     37  O   ILE A   3     -50.408  -9.831  42.224  1.00 54.81           O  
ATOM     38  CG1 ILE A   3     -52.881  -6.623  44.432  1.00 54.81           C  
ATOM     39 HG12 ILE A   3     -52.912  -5.809  43.708  1.00 54.81           H  
ATOM     40 HG13 ILE A   3     -53.879  -7.054  44.506  1.00 54.81           H  
ATOM     41  CG2 ILE A   3     -50.458  -7.115  43.902  1.00 54.81           C  
ATOM     42 HG21 ILE A   3     -49.740  -7.850  43.539  1.00 54.81           H  
ATOM     43 HG22 ILE A   3     -50.431  -6.248  43.242  1.00 54.81           H  
ATOM     44 HG23 ILE A   3     -50.131  -6.818  44.898  1.00 54.81           H  
ATOM     45  CD1 ILE A   3     -52.584  -6.039  45.818  1.00 54.81           C  
ATOM     46 HD11 ILE A   3     -51.683  -5.426  45.791  1.00 54.81           H  
ATOM     47 HD12 ILE A   3     -53.416  -5.406  46.128  1.00 54.81           H  
ATOM     48 HD13 ILE A   3     -52.460  -6.842  46.544  1.00 54.81           H  
ATOM     49  N   ILE A   4     -52.433 -10.771  42.305  1.00 54.02           N  
ATOM     50  H   ILE A   4     -53.430 -10.612  42.327  1.00 54.02           H  
ATOM     51  CA  ILE A   4     -51.961 -12.165  42.191  1.00 54.02           C  
ATOM     52  HA  ILE A   4     -50.939 -12.216  42.566  1.00 54.02           H  
ATOM     53  C   ILE A   4     -51.877 -12.619  40.719  1.00 54.02           C  
ATOM     54  CB  ILE A   4     -52.815 -13.091  43.103  1.00 54.02           C  
ATOM     55  HB  ILE A   4     -53.856 -13.020  42.786  1.00 54.02           H  
ATOM     56  O   ILE A   4     -51.108 -13.520  40.408  1.00 54.02           O  
ATOM     57  CG1 ILE A   4     -52.713 -12.620  44.580  1.00 54.02           C  
ATOM     58 HG12 ILE A   4     -53.026 -11.578  44.650  1.00 54.02           H  
ATOM     59 HG13 ILE A   4     -51.673 -12.675  44.902  1.00 54.02           H  
ATOM     60  CG2 ILE A   4     -52.385 -14.566  42.995  1.00 54.02           C  
ATOM     61 HG21 ILE A   4     -52.999 -15.202  43.633  1.00 54.02           H  
ATOM     62 HG22 ILE A   4     -51.337 -14.677  43.272  1.00 54.02           H  
ATOM     63 HG23 ILE A   4     -52.520 -14.928  41.976  1.00 54.02           H  
ATOM     64  CD1 ILE A   4     -53.576 -13.402  45.580  1.00 54.02           C  
ATOM     65 HD11 ILE A   4     -54.604 -13.457  45.222  1.00 54.02           H  
ATOM     66 HD12 ILE A   4     -53.181 -14.408  45.721  1.00 54.02           H  
ATOM     67 HD13 ILE A   4     -53.561 -12.893  46.543  1.00 54.02           H  
ATOM     68  N   ASN A   5     -52.589 -11.963  39.792  1.00 56.43           N  
ATOM     69  H   ASN A   5     -53.187 -11.206  40.092  1.00 56.43           H  
ATOM     70  CA  ASN A   5     -52.616 -12.362  38.374  1.00 56.43           C  
ATOM     71  HA  ASN A   5     -52.395 -13.426  38.302  1.00 56.43           H  
ATOM     72  C   ASN A   5     -51.553 -11.683  37.494  1.00 56.43           C  
ATOM     73  CB  ASN A   5     -54.036 -12.142  37.823  1.00 56.43           C  
ATOM     74  HB2 ASN A   5     -54.009 -12.201  36.735  1.00 56.43           H  
ATOM     75  HB3 ASN A   5     -54.399 -11.152  38.101  1.00 56.43           H  
ATOM     76  O   ASN A   5     -51.217 -12.209  36.439  1.00 56.43           O  
ATOM     77  CG  ASN A   5     -55.005 -13.213  38.293  1.00 56.43           C  
ATOM     78  ND2 ASN A   5     -56.244 -12.869  38.552  1.00 56.43           N  
ATOM     79 HD21 ASN A   5     -56.577 -11.942  38.327  1.00 56.43           H  
ATOM     80 HD22 ASN A   5     -56.857 -13.642  38.767  1.00 56.43           H  
ATOM     81  OD1 ASN A   5     -54.680 -14.374  38.436  1.00 56.43           O  
ATOM     82  N   HIS A   6     -50.999 -10.540  37.909  1.00 70.46           N  
ATOM     83  H   HIS A   6     -51.261 -10.168  38.811  1.00 70.46           H  
ATOM     84  CA  HIS A   6     -50.021  -9.796  37.110  1.00 70.46           C  
ATOM     85  HA  HIS A   6     -49.820 -10.326  36.179  1.00 70.46           H  
ATOM     86  C   HIS A   6     -48.696  -9.694  37.863  1.00 70.46           C  
ATOM     87  CB  HIS A   6     -50.592  -8.426  36.715  1.00 70.46           C  
ATOM     88  HB2 HIS A   6     -50.809  -7.850  37.614  1.00 70.46           H  
ATOM     89  HB3 HIS A   6     -49.841  -7.882  36.141  1.00 70.46           H  
ATOM     90  O   HIS A   6     -48.491  -8.788  38.670  1.00 70.46           O  
ATOM     91  CG  HIS A   6     -51.847  -8.529  35.887  1.00 70.46           C  
ATOM     92  CD2 HIS A   6     -51.931  -8.627  34.523  1.00 70.46           C  
ATOM     93  HD2 HIS A   6     -51.101  -8.641  33.832  1.00 70.46           H  
ATOM     94  ND1 HIS A   6     -53.133  -8.561  36.377  1.00 70.46           N  
ATOM     95  HD1 HIS A   6     -53.398  -8.458  37.347  1.00 70.46           H  
ATOM     96  CE1 HIS A   6     -53.971  -8.676  35.333  1.00 70.46           C  
ATOM     97  HE1 HIS A   6     -55.049  -8.706  35.395  1.00 70.46           H  
ATOM     98  NE2 HIS A   6     -53.284  -8.714  34.184  1.00 70.46           N  
ATOM     99  N   ASN A   7     -47.773 -10.620  37.593  1.00 75.67           N  
ATOM    100  H   ASN A   7     -48.006 -11.362  36.949  1.00 75.67           H  
ATOM    101  CA  ASN A   7     -46.410 -10.548  38.117  1.00 75.67           C  
ATOM    102  HA  ASN A   7     -46.462 -10.190  39.145  1.00 75.67           H  
ATOM    103  C   ASN A   7     -45.590  -9.515  37.324  1.00 75.67           C  
ATOM    104  CB  ASN A   7     -45.782 -11.952  38.162  1.00 75.67           C  
ATOM    105  HB2 ASN A   7     -45.565 -12.304  37.153  1.00 75.67           H  
ATOM    106  HB3 ASN A   7     -46.487 -12.642  38.625  1.00 75.67           H  
ATOM    107  O   ASN A   7     -44.739  -9.857  36.502  1.00 75.67           O  
ATOM    108  CG  ASN A   7     -44.502 -11.975  38.984  1.00 75.67           C  
ATOM    109  ND2 ASN A   7     -44.011 -13.148  39.296  1.00 75.67           N  
ATOM    110 HD21 ASN A   7     -44.397 -14.000  38.915  1.00 75.67           H  
ATOM    111 HD22 ASN A   7     -43.235 -13.169  39.943  1.00 75.67           H  
ATOM    112  OD1 ASN A   7     -43.945 -10.952  39.363  1.00 75.67           O  
ATOM    113  N   LEU A   8     -45.878  -8.231  37.555  1.00 82.19           N  
ATOM    114  H   LEU A   8     -46.646  -8.039  38.181  1.00 82.19           H  
ATOM    115  CA  LEU A   8     -45.223  -7.105  36.880  1.00 82.19           C  
ATOM    116  HA  LEU A   8     -45.421  -7.167  35.810  1.00 82.19           H  
ATOM    117  C   LEU A   8     -43.697  -7.141  37.054  1.00 82.19           C  
ATOM    118  CB  LEU A   8     -45.793  -5.785  37.435  1.00 82.19           C  
ATOM    119  HB2 LEU A   8     -45.663  -5.781  38.517  1.00 82.19           H  
ATOM    120  HB3 LEU A   8     -45.208  -4.959  37.032  1.00 82.19           H  
ATOM    121  O   LEU A   8     -42.965  -6.808  36.124  1.00 82.19           O  
ATOM    122  CG  LEU A   8     -47.278  -5.529  37.111  1.00 82.19           C  
ATOM    123  HG  LEU A   8     -47.878  -6.374  37.448  1.00 82.19           H  
ATOM    124  CD1 LEU A   8     -47.756  -4.279  37.848  1.00 82.19           C  
ATOM    125 HD11 LEU A   8     -48.813  -4.112  37.641  1.00 82.19           H  
ATOM    126 HD12 LEU A   8     -47.632  -4.414  38.923  1.00 82.19           H  
ATOM    127 HD13 LEU A   8     -47.186  -3.408  37.526  1.00 82.19           H  
ATOM    128  CD2 LEU A   8     -47.511  -5.323  35.612  1.00 82.19           C  
ATOM    129 HD21 LEU A   8     -48.560  -5.081  35.437  1.00 82.19           H  
ATOM    130 HD22 LEU A   8     -46.891  -4.507  35.242  1.00 82.19           H  
ATOM    131 HD23 LEU A   8     -47.281  -6.236  35.064  1.00 82.19           H  
ATOM    132  N   ASN A   9     -43.214  -7.608  38.209  1.00 81.91           N  
ATOM    133  H   ASN A   9     -43.872  -7.887  38.922  1.00 81.91           H  
ATOM    134  CA  ASN A   9     -41.784  -7.750  38.482  1.00 81.91           C  
ATOM    135  HA  ASN A   9     -41.289  -6.807  38.250  1.00 81.91           H  
ATOM    136  C   ASN A   9     -41.138  -8.812  37.582  1.00 81.91           C  
ATOM    137  CB  ASN A   9     -41.575  -8.052  39.976  1.00 81.91           C  
ATOM    138  HB2 ASN A   9     -40.533  -8.325  40.141  1.00 81.91           H  
ATOM    139  HB3 ASN A   9     -42.197  -8.896  40.276  1.00 81.91           H  
ATOM    140  O   ASN A   9     -40.101  -8.540  36.976  1.00 81.91           O  
ATOM    141  CG  ASN A   9     -41.881  -6.862  40.871  1.00 81.91           C  
ATOM    142  ND2 ASN A   9     -41.948  -7.070  42.164  1.00 81.91           N  
ATOM    143 HD21 ASN A   9     -42.131  -6.259  42.737  1.00 81.91           H  
ATOM    144 HD22 ASN A   9     -41.796  -7.991  42.551  1.00 81.91           H  
ATOM    145  OD1 ASN A   9     -42.062  -5.741  40.430  1.00 81.91           O  
ATOM    146  N   ALA A  10     -41.771  -9.980  37.420  1.00 87.10           N  
ATOM    147  H   ALA A  10     -42.619 -10.162  37.938  1.00 87.10           H  
ATOM    148  CA  ALA A  10     -41.290 -10.999  36.488  1.00 87.10           C  
ATOM    149  HA  ALA A  10     -40.239 -11.193  36.700  1.00 87.10           H  
ATOM    150  C   ALA A  10     -41.378 -10.524  35.030  1.00 87.10           C  
ATOM    151  CB  ALA A  10     -42.059 -12.304  36.696  1.00 87.10           C  
ATOM    152  HB1 ALA A  10     -43.123 -12.152  36.511  1.00 87.10           H  
ATOM    153  HB2 ALA A  10     -41.687 -13.062  36.006  1.00 87.10           H  
ATOM    154  HB3 ALA A  10     -41.901 -12.666  37.712  1.00 87.10           H  
ATOM    155  O   ALA A  10     -40.441 -10.736  34.265  1.00 87.10           O  
ATOM    156  N   MET A  11     -42.443  -9.814  34.639  1.00 88.82           N  
ATOM    157  H   MET A  11     -43.205  -9.687  35.290  1.00 88.82           H  
ATOM    158  CA  MET A  11     -42.545  -9.248  33.286  1.00 88.82           C  
ATOM    159  HA  MET A  11     -42.420 -10.053  32.562  1.00 88.82           H  
ATOM    160  C   MET A  11     -41.443  -8.218  33.006  1.00 88.82           C  
ATOM    161  CB  MET A  11     -43.915  -8.600  33.057  1.00 88.82           C  
ATOM    162  HB2 MET A  11     -43.891  -8.081  32.098  1.00 88.82           H  
ATOM    163  HB3 MET A  11     -44.118  -7.865  33.836  1.00 88.82           H  
ATOM    164  O   MET A  11     -40.865  -8.210  31.920  1.00 88.82           O  
ATOM    165  CG  MET A  11     -45.052  -9.622  33.014  1.00 88.82           C  
ATOM    166  HG2 MET A  11     -44.778 -10.446  32.355  1.00 88.82           H  
ATOM    167  HG3 MET A  11     -45.198 -10.027  34.015  1.00 88.82           H  
ATOM    168  SD  MET A  11     -46.623  -8.920  32.446  1.00 88.82           S  
ATOM    169  CE  MET A  11     -46.402  -9.038  30.647  1.00 88.82           C  
ATOM    170  HE1 MET A  11     -46.255 -10.080  30.364  1.00 88.82           H  
ATOM    171  HE2 MET A  11     -45.537  -8.450  30.339  1.00 88.82           H  
ATOM    172  HE3 MET A  11     -47.293  -8.657  30.149  1.00 88.82           H  
ATOM    173  N   ASN A  12     -41.115  -7.365  33.977  1.00 88.00           N  
ATOM    174  H   ASN A  12     -41.650  -7.379  34.833  1.00 88.00           H  
ATOM    175  CA  ASN A  12     -40.018  -6.406  33.855  1.00 88.00           C  
ATOM    176  HA  ASN A  12     -40.144  -5.832  32.937  1.00 88.00           H  
ATOM    177  C   ASN A  12     -38.664  -7.110  33.728  1.00 88.00           C  
ATOM    178  CB  ASN A  12     -40.056  -5.440  35.050  1.00 88.00           C  
ATOM    179  HB2 ASN A  12     -39.131  -4.863  35.078  1.00 88.00           H  
ATOM    180  HB3 ASN A  12     -40.132  -6.003  35.980  1.00 88.00           H  
ATOM    181  O   ASN A  12     -37.892  -6.779  32.828  1.00 88.00           O  
ATOM    182  CG  ASN A  12     -41.203  -4.451  34.965  1.00 88.00           C  
ATOM    183  ND2 ASN A  12     -41.559  -3.820  36.057  1.00 88.00           N  
ATOM    184 HD21 ASN A  12     -42.339  -3.182  35.994  1.00 88.00           H  
ATOM    185 HD22 ASN A  12     -41.125  -4.043  36.942  1.00 88.00           H  
ATOM    186  OD1 ASN A  12     -41.765  -4.203  33.906  1.00 88.00           O  
ATOM    187  N   ALA A  13     -38.403  -8.116  34.566  1.00 90.05           N  
ATOM    188  H   ALA A  13     -39.068  -8.338  35.293  1.00 90.05           H  
ATOM    189  CA  ALA A  13     -37.170  -8.893  34.503  1.00 90.05           C  
ATOM    190  HA  ALA A  13     -36.327  -8.204  34.544  1.00 90.05           H  
ATOM    191  C   ALA A  13     -37.048  -9.677  33.178  1.00 90.05           C  
ATOM    192  CB  ALA A  13     -37.111  -9.778  35.752  1.00 90.05           C  
ATOM    193  HB1 ALA A  13     -37.914 -10.515  35.731  1.00 90.05           H  
ATOM    194  HB2 ALA A  13     -37.220  -9.165  36.646  1.00 90.05           H  
ATOM    195  HB3 ALA A  13     -36.143 -10.276  35.798  1.00 90.05           H  
ATOM    196  O   ALA A  13     -35.977  -9.692  32.574  1.00 90.05           O  
ATOM    197  N   HIS A  14     -38.150 -10.226  32.654  1.00 91.39           N  
ATOM    198  H   HIS A  14     -38.992 -10.235  33.212  1.00 91.39           H  
ATOM    199  CA  HIS A  14     -38.183 -10.888  31.346  1.00 91.39           C  
ATOM    200  HA  HIS A  14     -37.401 -11.646  31.317  1.00 91.39           H  
ATOM    201  C   HIS A  14     -37.910  -9.915  30.191  1.00 91.39           C  
ATOM    202  CB  HIS A  14     -39.536 -11.585  31.142  1.00 91.39           C  
ATOM    203  HB2 HIS A  14     -40.324 -10.838  31.042  1.00 91.39           H  
ATOM    204  HB3 HIS A  14     -39.776 -12.201  32.008  1.00 91.39           H  
ATOM    205  O   HIS A  14     -37.111 -10.215  29.305  1.00 91.39           O  
ATOM    206  CG  HIS A  14     -39.538 -12.476  29.929  1.00 91.39           C  
ATOM    207  CD2 HIS A  14     -39.197 -13.802  29.894  1.00 91.39           C  
ATOM    208  HD2 HIS A  14     -38.890 -14.404  30.737  1.00 91.39           H  
ATOM    209  ND1 HIS A  14     -39.839 -12.101  28.638  1.00 91.39           N  
ATOM    210  HD1 HIS A  14     -40.103 -11.178  28.324  1.00 91.39           H  
ATOM    211  CE1 HIS A  14     -39.687 -13.176  27.847  1.00 91.39           C  
ATOM    212  HE1 HIS A  14     -39.845 -13.195  26.779  1.00 91.39           H  
ATOM    213  NE2 HIS A  14     -39.300 -14.234  28.570  1.00 91.39           N  
ATOM    214  N   ARG A  15     -38.527  -8.723  30.198  1.00 92.44           N  
ATOM    215  H   ARG A  15     -39.184  -8.530  30.941  1.00 92.44           H  
ATOM    216  CA  ARG A  15     -38.237  -7.679  29.198  1.00 92.44           C  
ATOM    217  HA  ARG A  15     -38.397  -8.086  28.199  1.00 92.44           H  
ATOM    218  C   ARG A  15     -36.766  -7.272  29.233  1.00 92.44           C  
ATOM    219  CB  ARG A  15     -39.137  -6.449  29.395  1.00 92.44           C  
ATOM    220  HB2 ARG A  15     -38.724  -5.629  28.806  1.00 92.44           H  
ATOM    221  HB3 ARG A  15     -39.134  -6.149  30.443  1.00 92.44           H  
ATOM    222  O   ARG A  15     -36.140  -7.184  28.180  1.00 92.44           O  
ATOM    223  CG  ARG A  15     -40.575  -6.698  28.919  1.00 92.44           C  
ATOM    224  HG2 ARG A  15     -40.542  -7.134  27.921  1.00 92.44           H  
ATOM    225  HG3 ARG A  15     -41.081  -7.405  29.577  1.00 92.44           H  
ATOM    226  CD  ARG A  15     -41.388  -5.399  28.833  1.00 92.44           C  
ATOM    227  HD2 ARG A  15     -42.359  -5.638  28.401  1.00 92.44           H  
ATOM    228  HD3 ARG A  15     -40.872  -4.719  28.155  1.00 92.44           H  
ATOM    229  NE  ARG A  15     -41.594  -4.740  30.140  1.00 92.44           N  
ATOM    230  HE  ARG A  15     -41.333  -5.250  30.972  1.00 92.44           H  
ATOM    231  NH1 ARG A  15     -42.537  -2.817  29.308  1.00 92.44           N  
ATOM    232 HH11 ARG A  15     -42.435  -3.178  28.370  1.00 92.44           H  
ATOM    233 HH12 ARG A  15     -42.952  -1.909  29.463  1.00 92.44           H  
ATOM    234  NH2 ARG A  15     -42.299  -3.035  31.497  1.00 92.44           N  
ATOM    235 HH21 ARG A  15     -42.704  -2.118  31.616  1.00 92.44           H  
ATOM    236 HH22 ARG A  15     -42.053  -3.559  32.325  1.00 92.44           H  
ATOM    237  CZ  ARG A  15     -42.135  -3.544  30.313  1.00 92.44           C  
ATOM    238  N   GLN A  16     -36.202  -7.086  30.428  1.00 91.66           N  
ATOM    239  H   GLN A  16     -36.778  -7.148  31.255  1.00 91.66           H  
ATOM    240  CA  GLN A  16     -34.787  -6.759  30.578  1.00 91.66           C  
ATOM    241  HA  GLN A  16     -34.586  -5.879  29.967  1.00 91.66           H  
ATOM    242  C   GLN A  16     -33.884  -7.889  30.065  1.00 91.66           C  
ATOM    243  CB  GLN A  16     -34.487  -6.419  32.047  1.00 91.66           C  
ATOM    244  HB2 GLN A  16     -34.579  -7.316  32.658  1.00 91.66           H  
ATOM    245  HB3 GLN A  16     -35.214  -5.689  32.403  1.00 91.66           H  
ATOM    246  O   GLN A  16     -32.917  -7.623  29.355  1.00 91.66           O  
ATOM    247  CG  GLN A  16     -33.076  -5.833  32.219  1.00 91.66           C  
ATOM    248  HG2 GLN A  16     -32.910  -5.613  33.274  1.00 91.66           H  
ATOM    249  HG3 GLN A  16     -32.333  -6.570  31.912  1.00 91.66           H  
ATOM    250  CD  GLN A  16     -32.889  -4.541  31.427  1.00 91.66           C  
ATOM    251  NE2 GLN A  16     -31.923  -4.441  30.541  1.00 91.66           N  
ATOM    252 HE21 GLN A  16     -31.318  -5.209  30.288  1.00 91.66           H  
ATOM    253 HE22 GLN A  16     -31.873  -3.561  30.048  1.00 91.66           H  
ATOM    254  OE1 GLN A  16     -33.644  -3.596  31.565  1.00 91.66           O  
ATOM    255  N   MET A  17     -34.220  -9.148  30.359  1.00 93.37           N  
ATOM    256  H   MET A  17     -34.997  -9.310  30.983  1.00 93.37           H  
ATOM    257  CA  MET A  17     -33.495 -10.312  29.849  1.00 93.37           C  
ATOM    258  HA  MET A  17     -32.450 -10.224  30.147  1.00 93.37           H  
ATOM    259  C   MET A  17     -33.534 -10.386  28.316  1.00 93.37           C  
ATOM    260  CB  MET A  17     -34.069 -11.584  30.489  1.00 93.37           C  
ATOM    261  HB2 MET A  17     -34.041 -11.485  31.574  1.00 93.37           H  
ATOM    262  HB3 MET A  17     -35.105 -11.723  30.180  1.00 93.37           H  
ATOM    263  O   MET A  17     -32.499 -10.627  27.696  1.00 93.37           O  
ATOM    264  CG  MET A  17     -33.263 -12.824  30.098  1.00 93.37           C  
ATOM    265  HG2 MET A  17     -32.217 -12.666  30.360  1.00 93.37           H  
ATOM    266  HG3 MET A  17     -33.333 -12.970  29.020  1.00 93.37           H  
ATOM    267  SD  MET A  17     -33.836 -14.333  30.911  1.00 93.37           S  
ATOM    268  CE  MET A  17     -32.847 -15.543  29.999  1.00 93.37           C  
ATOM    269  HE1 MET A  17     -32.921 -16.517  30.482  1.00 93.37           H  
ATOM    270  HE2 MET A  17     -31.808 -15.217  29.967  1.00 93.37           H  
ATOM    271  HE3 MET A  17     -33.223 -15.620  28.978  1.00 93.37           H  
ATOM    272  N   ALA A  18     -34.685 -10.122  27.691  1.00 94.06           N  
ATOM    273  H   ALA A  18     -35.516  -9.982  28.249  1.00 94.06           H  
ATOM    274  CA  ALA A  18     -34.817 -10.091  26.234  1.00 94.06           C  
ATOM    275  HA  ALA A  18     -34.470 -11.044  25.836  1.00 94.06           H  
ATOM    276  C   ALA A  18     -33.952  -8.983  25.597  1.00 94.06           C  
ATOM    277  CB  ALA A  18     -36.303  -9.942  25.883  1.00 94.06           C  
ATOM    278  HB1 ALA A  18     -36.688  -8.995  26.261  1.00 94.06           H  
ATOM    279  HB2 ALA A  18     -36.426  -9.972  24.801  1.00 94.06           H  
ATOM    280  HB3 ALA A  18     -36.869 -10.762  26.325  1.00 94.06           H  
ATOM    281  O   ALA A  18     -33.234  -9.239  24.629  1.00 94.06           O  
ATOM    282  N   ILE A  19     -33.945  -7.776  26.180  1.00 94.44           N  
ATOM    283  H   ILE A  19     -34.565  -7.626  26.962  1.00 94.44           H  
ATOM    284  CA  ILE A  19     -33.092  -6.656  25.737  1.00 94.44           C  
ATOM    285  HA  ILE A  19     -33.286  -6.463  24.682  1.00 94.44           H  
ATOM    286  C   ILE A  19     -31.602  -7.010  25.862  1.00 94.44           C  
ATOM    287  CB  ILE A  19     -33.428  -5.376  26.541  1.00 94.44           C  
ATOM    288  HB  ILE A  19     -33.398  -5.619  27.603  1.00 94.44           H  
ATOM    289  O   ILE A  19     -30.817  -6.761  24.940  1.00 94.44           O  
ATOM    290  CG1 ILE A  19     -34.846  -4.868  26.191  1.00 94.44           C  
ATOM    291 HG12 ILE A  19     -35.546  -5.704  26.169  1.00 94.44           H  
ATOM    292 HG13 ILE A  19     -34.838  -4.427  25.194  1.00 94.44           H  
ATOM    293  CG2 ILE A  19     -32.398  -4.258  26.278  1.00 94.44           C  
ATOM    294 HG21 ILE A  19     -32.670  -3.350  26.816  1.00 94.44           H  
ATOM    295 HG22 ILE A  19     -31.411  -4.551  26.638  1.00 94.44           H  
ATOM    296 HG23 ILE A  19     -32.343  -4.039  25.212  1.00 94.44           H  
ATOM    297  CD1 ILE A  19     -35.393  -3.839  27.191  1.00 94.44           C  
ATOM    298 HD11 ILE A  19     -35.362  -4.248  28.201  1.00 94.44           H  
ATOM    299 HD12 ILE A  19     -34.816  -2.915  27.154  1.00 94.44           H  
ATOM    300 HD13 ILE A  19     -36.428  -3.608  26.937  1.00 94.44           H  
ATOM    301  N   ASN A  20     -31.208  -7.611  26.989  1.00 94.75           N  
ATOM    302  H   ASN A  20     -31.884  -7.745  27.727  1.00 94.75           H  
ATOM    303  CA  ASN A  20     -29.820  -7.994  27.234  1.00 94.75           C  
ATOM    304  HA  ASN A  20     -29.178  -7.135  27.043  1.00 94.75           H  
ATOM    305  C   ASN A  20     -29.373  -9.114  26.288  1.00 94.75           C  
ATOM    306  CB  ASN A  20     -29.636  -8.415  28.698  1.00 94.75           C  
ATOM    307  HB2 ASN A  20     -28.602  -8.733  28.827  1.00 94.75           H  
ATOM    308  HB3 ASN A  20     -30.288  -9.259  28.925  1.00 94.75           H  
ATOM    309  O   ASN A  20     -28.274  -9.040  25.753  1.00 94.75           O  
ATOM    310  CG  ASN A  20     -29.869  -7.313  29.708  1.00 94.75           C  
ATOM    311  ND2 ASN A  20     -30.025  -7.668  30.961  1.00 94.75           N  
ATOM    312 HD21 ASN A  20     -30.112  -6.935  31.651  1.00 94.75           H  
ATOM    313 HD22 ASN A  20     -29.955  -8.638  31.234  1.00 94.75           H  
ATOM    314  OD1 ASN A  20     -29.892  -6.127  29.417  1.00 94.75           O  
ATOM    315  N   THR A  21     -30.240 -10.092  26.009  1.00 93.71           N  
ATOM    316  H   THR A  21     -31.122 -10.096  26.502  1.00 93.71           H  
ATOM    317  CA  THR A  21     -29.966 -11.182  25.058  1.00 93.71           C  
ATOM    318  HA  THR A  21     -29.049 -11.688  25.359  1.00 93.71           H  
ATOM    319  C   THR A  21     -29.757 -10.641  23.642  1.00 93.71           C  
ATOM    320  CB  THR A  21     -31.102 -12.219  25.067  1.00 93.71           C  
ATOM    321  HB  THR A  21     -32.026 -11.753  24.723  1.00 93.71           H  
ATOM    322  O   THR A  21     -28.808 -11.037  22.967  1.00 93.71           O  
ATOM    323  CG2 THR A  21     -30.798 -13.430  24.187  1.00 93.71           C  
ATOM    324 HG21 THR A  21     -31.594 -14.166  24.298  1.00 93.71           H  
ATOM    325 HG22 THR A  21     -30.740 -13.137  23.139  1.00 93.71           H  
ATOM    326 HG23 THR A  21     -29.853 -13.882  24.489  1.00 93.71           H  
ATOM    327  OG1 THR A  21     -31.299 -12.706  26.375  1.00 93.71           O  
ATOM    328  HG1 THR A  21     -31.690 -12.002  26.897  1.00 93.71           H  
ATOM    329  N   GLY A  22     -30.580  -9.678  23.207  1.00 93.98           N  
ATOM    330  H   GLY A  22     -31.364  -9.412  23.785  1.00 93.98           H  
ATOM    331  CA  GLY A  22     -30.401  -9.003  21.918  1.00 93.98           C  
ATOM    332  HA2 GLY A  22     -30.399  -9.744  21.118  1.00 93.98           H  
ATOM    333  HA3 GLY A  22     -31.235  -8.320  21.761  1.00 93.98           H  
ATOM    334  C   GLY A  22     -29.098  -8.199  21.837  1.00 93.98           C  
ATOM    335  O   GLY A  22     -28.383  -8.274  20.839  1.00 93.98           O  
ATOM    336  N   SER A  23     -28.752  -7.467  22.901  1.00 93.67           N  
ATOM    337  H   SER A  23     -29.389  -7.432  23.684  1.00 93.67           H  
ATOM    338  CA  SER A  23     -27.477  -6.734  22.990  1.00 93.67           C  
ATOM    339  HA  SER A  23     -27.380  -6.081  22.123  1.00 93.67           H  
ATOM    340  C   SER A  23     -26.266  -7.672  22.996  1.00 93.67           C  
ATOM    341  CB  SER A  23     -27.441  -5.862  24.247  1.00 93.67           C  
ATOM    342  HB2 SER A  23     -26.490  -5.332  24.282  1.00 93.67           H  
ATOM    343  HB3 SER A  23     -27.522  -6.488  25.136  1.00 93.67           H  
ATOM    344  O   SER A  23     -25.287  -7.410  22.303  1.00 93.67           O  
ATOM    345  OG  SER A  23     -28.503  -4.924  24.231  1.00 93.67           O  
ATOM    346  HG  SER A  23     -29.318  -5.382  24.449  1.00 93.67           H  
ATOM    347  N   ASN A  24     -26.356  -8.789  23.720  1.00 93.69           N  
ATOM    348  H   ASN A  24     -27.179  -8.929  24.290  1.00 93.69           H  
ATOM    349  CA  ASN A  24     -25.326  -9.821  23.780  1.00 93.69           C  
ATOM    350  HA  ASN A  24     -24.388  -9.369  24.104  1.00 93.69           H  
ATOM    351  C   ASN A  24     -25.086 -10.456  22.401  1.00 93.69           C  
ATOM    352  CB  ASN A  24     -25.762 -10.857  24.829  1.00 93.69           C  
ATOM    353  HB2 ASN A  24     -25.960 -10.352  25.775  1.00 93.69           H  
ATOM    354  HB3 ASN A  24     -26.675 -11.358  24.507  1.00 93.69           H  
ATOM    355  O   ASN A  24     -23.941 -10.622  21.994  1.00 93.69           O  
ATOM    356  CG  ASN A  24     -24.682 -11.881  25.096  1.00 93.69           C  
ATOM    357  ND2 ASN A  24     -24.917 -13.140  24.809  1.00 93.69           N  
ATOM    358 HD21 ASN A  24     -24.156 -13.782  24.977  1.00 93.69           H  
ATOM    359 HD22 ASN A  24     -25.785 -13.422  24.375  1.00 93.69           H  
ATOM    360  OD1 ASN A  24     -23.620 -11.561  25.588  1.00 93.69           O  
ATOM    361  N   GLY A  25     -26.155 -10.731  21.642  1.00 93.63           N  
ATOM    362  H   GLY A  25     -27.076 -10.612  22.040  1.00 93.63           H  
ATOM    363  CA  GLY A  25     -26.047 -11.215  20.262  1.00 93.63           C  
ATOM    364  HA2 GLY A  25     -25.528 -12.174  20.253  1.00 93.63           H  
ATOM    365  HA3 GLY A  25     -27.048 -11.355  19.854  1.00 93.63           H  
ATOM    366  C   GLY A  25     -25.287 -10.247  19.348  1.00 93.63           C  
ATOM    367  O   GLY A  25     -24.404 -10.673  18.607  1.00 93.63           O  
ATOM    368  N   LYS A  26     -25.558  -8.938  19.456  1.00 93.02           N  
ATOM    369  H   LYS A  26     -26.289  -8.658  20.095  1.00 93.02           H  
ATOM    370  CA  LYS A  26     -24.828  -7.901  18.702  1.00 93.02           C  
ATOM    371  HA  LYS A  26     -24.822  -8.168  17.645  1.00 93.02           H  
ATOM    372  C   LYS A  26     -23.356  -7.793  19.111  1.00 93.02           C  
ATOM    373  CB  LYS A  26     -25.501  -6.533  18.871  1.00 93.02           C  
ATOM    374  HB2 LYS A  26     -24.854  -5.780  18.419  1.00 93.02           H  
ATOM    375  HB3 LYS A  26     -25.600  -6.303  19.932  1.00 93.02           H  
ATOM    376  O   LYS A  26     -22.505  -7.592  18.250  1.00 93.02           O  
ATOM    377  CG  LYS A  26     -26.874  -6.451  18.196  1.00 93.02           C  
ATOM    378  HG2 LYS A  26     -26.767  -6.685  17.137  1.00 93.02           H  
ATOM    379  HG3 LYS A  26     -27.558  -7.170  18.648  1.00 93.02           H  
ATOM    380  CD  LYS A  26     -27.440  -5.035  18.349  1.00 93.02           C  
ATOM    381  HD2 LYS A  26     -27.540  -4.796  19.407  1.00 93.02           H  
ATOM    382  HD3 LYS A  26     -26.748  -4.333  17.882  1.00 93.02           H  
ATOM    383  CE  LYS A  26     -28.804  -4.938  17.663  1.00 93.02           C  
ATOM    384  HE2 LYS A  26     -28.704  -5.343  16.656  1.00 93.02           H  
ATOM    385  HE3 LYS A  26     -29.515  -5.562  18.206  1.00 93.02           H  
ATOM    386  NZ  LYS A  26     -29.274  -3.533  17.592  1.00 93.02           N  
ATOM    387  HZ1 LYS A  26     -29.343  -3.125  18.514  1.00 93.02           H  
ATOM    388  HZ2 LYS A  26     -28.626  -2.989  17.040  1.00 93.02           H  
ATOM    389  HZ3 LYS A  26     -30.174  -3.482  17.135  1.00 93.02           H  
ATOM    390  N   ALA A  27     -23.048  -7.908  20.403  1.00 94.18           N  
ATOM    391  H   ALA A  27     -23.792  -8.021  21.077  1.00 94.18           H  
ATOM    392  CA  ALA A  27     -21.668  -7.857  20.886  1.00 94.18           C  
ATOM    393  HA  ALA A  27     -21.193  -6.955  20.500  1.00 94.18           H  
ATOM    394  C   ALA A  27     -20.846  -9.051  20.374  1.00 94.18           C  
ATOM    395  CB  ALA A  27     -21.677  -7.775  22.416  1.00 94.18           C  
ATOM    396  HB1 ALA A  27     -22.120  -8.673  22.845  1.00 94.18           H  
ATOM    397  HB2 ALA A  27     -22.244  -6.900  22.734  1.00 94.18           H  
ATOM    398  HB3 ALA A  27     -20.651  -7.668  22.769  1.00 94.18           H  
ATOM    399  O   ALA A  27     -19.721  -8.872  19.913  1.00 94.18           O  
ATOM    400  N   ILE A  28     -21.433 -10.254  20.369  1.00 94.12           N  
ATOM    401  H   ILE A  28     -22.351 -10.343  20.781  1.00 94.12           H  
ATOM    402  CA  ILE A  28     -20.809 -11.453  19.790  1.00 94.12           C  
ATOM    403  HA  ILE A  28     -19.835 -11.600  20.256  1.00 94.12           H  
ATOM    404  C   ILE A  28     -20.558 -11.269  18.289  1.00 94.12           C  
ATOM    405  CB  ILE A  28     -21.674 -12.703  20.071  1.00 94.12           C  
ATOM    406  HB  ILE A  28     -22.697 -12.492  19.762  1.00 94.12           H  
ATOM    407  O   ILE A  28     -19.474 -11.591  17.814  1.00 94.12           O  
ATOM    408  CG1 ILE A  28     -21.667 -13.032  21.582  1.00 94.12           C  
ATOM    409 HG12 ILE A  28     -21.835 -12.123  22.160  1.00 94.12           H  
ATOM    410 HG13 ILE A  28     -20.689 -13.422  21.864  1.00 94.12           H  
ATOM    411  CG2 ILE A  28     -21.170 -13.922  19.271  1.00 94.12           C  
ATOM    412 HG21 ILE A  28     -20.122 -14.116  19.500  1.00 94.12           H  
ATOM    413 HG22 ILE A  28     -21.757 -14.812  19.501  1.00 94.12           H  
ATOM    414 HG23 ILE A  28     -21.271 -13.749  18.200  1.00 94.12           H  
ATOM    415  CD1 ILE A  28     -22.748 -14.043  21.991  1.00 94.12           C  
ATOM    416 HD11 ILE A  28     -22.571 -15.014  21.527  1.00 94.12           H  
ATOM    417 HD12 ILE A  28     -23.730 -13.671  21.699  1.00 94.12           H  
ATOM    418 HD13 ILE A  28     -22.730 -14.178  23.073  1.00 94.12           H  
ATOM    419  N   GLU A  29     -21.519 -10.722  17.541  1.00 94.47           N  
ATOM    420  H   GLU A  29     -22.412 -10.522  17.968  1.00 94.47           H  
ATOM    421  CA  GLU A  29     -21.360 -10.451  16.106  1.00 94.47           C  
ATOM    422  HA  GLU A  29     -21.163 -11.387  15.582  1.00 94.47           H  
ATOM    423  C   GLU A  29     -20.180  -9.510  15.825  1.00 94.47           C  
ATOM    424  CB  GLU A  29     -22.678  -9.864  15.584  1.00 94.47           C  
ATOM    425  HB2 GLU A  29     -23.475 -10.576  15.798  1.00 94.47           H  
ATOM    426  HB3 GLU A  29     -22.887  -8.943  16.128  1.00 94.47           H  
ATOM    427  O   GLU A  29     -19.359  -9.783  14.947  1.00 94.47           O  
ATOM    428  CG  GLU A  29     -22.697  -9.549  14.079  1.00 94.47           C  
ATOM    429  HG2 GLU A  29     -22.554 -10.474  13.521  1.00 94.47           H  
ATOM    430  HG3 GLU A  29     -21.879  -8.869  13.842  1.00 94.47           H  
ATOM    431  CD  GLU A  29     -24.024  -8.893  13.662  1.00 94.47           C  
ATOM    432  OE1 GLU A  29     -24.211  -8.519  12.484  1.00 94.47           O  
ATOM    433  OE2 GLU A  29     -24.950  -8.776  14.498  1.00 94.47           O  
ATOM    434  N   LYS A  30     -20.044  -8.431  16.601  1.00 95.15           N  
ATOM    435  H   LYS A  30     -20.749  -8.265  17.306  1.00 95.15           H  
ATOM    436  CA  LYS A  30     -18.937  -7.473  16.464  1.00 95.15           C  
ATOM    437  HA  LYS A  30     -18.835  -7.172  15.421  1.00 95.15           H  
ATOM    438  C   LYS A  30     -17.591  -8.067  16.863  1.00 95.15           C  
ATOM    439  CB  LYS A  30     -19.228  -6.230  17.297  1.00 95.15           C  
ATOM    440  HB2 LYS A  30     -18.337  -5.601  17.311  1.00 95.15           H  
ATOM    441  HB3 LYS A  30     -19.458  -6.532  18.318  1.00 95.15           H  
ATOM    442  O   LYS A  30     -16.621  -7.898  16.134  1.00 95.15           O  
ATOM    443  CG  LYS A  30     -20.389  -5.418  16.716  1.00 95.15           C  
ATOM    444  HG2 LYS A  30     -21.272  -6.043  16.582  1.00 95.15           H  
ATOM    445  HG3 LYS A  30     -20.106  -4.992  15.753  1.00 95.15           H  
ATOM    446  CD  LYS A  30     -20.701  -4.303  17.701  1.00 95.15           C  
ATOM    447  HD2 LYS A  30     -19.812  -3.689  17.848  1.00 95.15           H  
ATOM    448  HD3 LYS A  30     -20.985  -4.756  18.650  1.00 95.15           H  
ATOM    449  CE  LYS A  30     -21.851  -3.446  17.196  1.00 95.15           C  
ATOM    450  HE2 LYS A  30     -21.569  -2.989  16.247  1.00 95.15           H  
ATOM    451  HE3 LYS A  30     -22.714  -4.089  17.020  1.00 95.15           H  
ATOM    452  NZ  LYS A  30     -22.145  -2.426  18.221  1.00 95.15           N  
ATOM    453  HZ1 LYS A  30     -22.927  -1.854  17.938  1.00 95.15           H  
ATOM    454  HZ2 LYS A  30     -21.322  -1.857  18.359  1.00 95.15           H  
ATOM    455  HZ3 LYS A  30     -22.323  -2.892  19.099  1.00 95.15           H  
ATOM    456  N   LEU A  31     -17.531  -8.802  17.974  1.00 94.60           N  
ATOM    457  H   LEU A  31     -18.365  -8.889  18.538  1.00 94.60           H  
ATOM    458  CA  LEU A  31     -16.311  -9.491  18.407  1.00 94.60           C  
ATOM    459  HA  LEU A  31     -15.494  -8.772  18.459  1.00 94.60           H  
ATOM    460  C   LEU A  31     -15.878 -10.566  17.404  1.00 94.60           C  
ATOM    461  CB  LEU A  31     -16.542 -10.122  19.793  1.00 94.60           C  
ATOM    462  HB2 LEU A  31     -15.747 -10.841  19.989  1.00 94.60           H  
ATOM    463  HB3 LEU A  31     -17.483 -10.672  19.771  1.00 94.60           H  
ATOM    464  O   LEU A  31     -14.692 -10.714  17.136  1.00 94.60           O  
ATOM    465  CG  LEU A  31     -16.572  -9.111  20.951  1.00 94.60           C  
ATOM    466  HG  LEU A  31     -17.260  -8.298  20.715  1.00 94.60           H  
ATOM    467  CD1 LEU A  31     -17.054  -9.798  22.230  1.00 94.60           C  
ATOM    468 HD11 LEU A  31     -16.372 -10.602  22.506  1.00 94.60           H  
ATOM    469 HD12 LEU A  31     -18.053 -10.204  22.071  1.00 94.60           H  
ATOM    470 HD13 LEU A  31     -17.099  -9.067  23.037  1.00 94.60           H  
ATOM    471  CD2 LEU A  31     -15.186  -8.521  21.220  1.00 94.60           C  
ATOM    472 HD21 LEU A  31     -14.861  -7.918  20.372  1.00 94.60           H  
ATOM    473 HD22 LEU A  31     -15.219  -7.878  22.099  1.00 94.60           H  
ATOM    474 HD23 LEU A  31     -14.465  -9.319  21.396  1.00 94.60           H  
ATOM    475  N   SER A  32     -16.830 -11.302  16.827  1.00 94.48           N  
ATOM    476  H   SER A  32     -17.787 -11.170  17.120  1.00 94.48           H  
ATOM    477  CA  SER A  32     -16.532 -12.362  15.863  1.00 94.48           C  
ATOM    478  HA  SER A  32     -15.722 -12.977  16.256  1.00 94.48           H  
ATOM    479  C   SER A  32     -16.090 -11.824  14.503  1.00 94.48           C  
ATOM    480  CB  SER A  32     -17.761 -13.249  15.668  1.00 94.48           C  
ATOM    481  HB2 SER A  32     -18.099 -13.624  16.634  1.00 94.48           H  
ATOM    482  HB3 SER A  32     -18.563 -12.667  15.214  1.00 94.48           H  
ATOM    483  O   SER A  32     -15.303 -12.478  13.827  1.00 94.48           O  
ATOM    484  OG  SER A  32     -17.437 -14.344  14.834  1.00 94.48           O  
ATOM    485  HG  SER A  32     -16.735 -14.079  14.235  1.00 94.48           H  
ATOM    486  N   SER A  33     -16.626 -10.681  14.075  1.00 95.44           N  
ATOM    487  H   SER A  33     -17.302 -10.215  14.664  1.00 95.44           H  
ATOM    488  CA  SER A  33     -16.286 -10.059  12.789  1.00 95.44           C  
ATOM    489  HA  SER A  33     -16.054 -10.835  12.060  1.00 95.44           H  
ATOM    490  C   SER A  33     -15.068  -9.139  12.865  1.00 95.44           C  
ATOM    491  CB  SER A  33     -17.479  -9.258  12.263  1.00 95.44           C  
ATOM    492  HB2 SER A  33     -18.307  -9.931  12.043  1.00 95.44           H  
ATOM    493  HB3 SER A  33     -17.195  -8.738  11.348  1.00 95.44           H  
ATOM    494  O   SER A  33     -14.454  -8.873  11.837  1.00 95.44           O  
ATOM    495  OG  SER A  33     -17.886  -8.317  13.237  1.00 95.44           O  
ATOM    496  HG  SER A  33     -18.479  -8.787  13.828  1.00 95.44           H  
ATOM    497  N   GLY A  34     -14.750  -8.605  14.050  1.00 95.67           N  
ATOM    498  H   GLY A  34     -15.320  -8.839  14.850  1.00 95.67           H  
ATOM    499  CA  GLY A  34     -13.814  -7.490  14.208  1.00 95.67           C  
ATOM    500  HA2 GLY A  34     -12.892  -7.710  13.671  1.00 95.67           H  
ATOM    501  HA3 GLY A  34     -13.581  -7.373  15.267  1.00 95.67           H  
ATOM    502  C   GLY A  34     -14.364  -6.155  13.687  1.00 95.67           C  
ATOM    503  O   GLY A  34     -13.654  -5.151  13.699  1.00 95.67           O  
ATOM    504  N   LEU A  35     -15.626  -6.116  13.244  1.00 95.66           N  
ATOM    505  H   LEU A  35     -16.186  -6.952  13.331  1.00 95.66           H  
ATOM    506  CA  LEU A  35     -16.250  -4.948  12.636  1.00 95.66           C  
ATOM    507  HA  LEU A  35     -15.495  -4.176  12.493  1.00 95.66           H  
ATOM    508  C   LEU A  35     -17.337  -4.386  13.549  1.00 95.66           C  
ATOM    509  CB  LEU A  35     -16.828  -5.301  11.255  1.00 95.66           C  
ATOM    510  HB2 LEU A  35     -17.629  -6.026  11.401  1.00 95.66           H  
ATOM    511  HB3 LEU A  35     -17.267  -4.399  10.831  1.00 95.66           H  
ATOM    512  O   LEU A  35     -18.214  -5.096  14.037  1.00 95.66           O  
ATOM    513  CG  LEU A  35     -15.827  -5.889  10.244  1.00 95.66           C  
ATOM    514  HG  LEU A  35     -15.408  -6.817  10.634  1.00 95.66           H  
ATOM    515  CD1 LEU A  35     -16.592  -6.226   8.960  1.00 95.66           C  
ATOM    516 HD11 LEU A  35     -15.892  -6.529   8.181  1.00 95.66           H  
ATOM    517 HD12 LEU A  35     -17.258  -7.062   9.175  1.00 95.66           H  
ATOM    518 HD13 LEU A  35     -17.199  -5.371   8.663  1.00 95.66           H  
ATOM    519  CD2 LEU A  35     -14.674  -4.942   9.908  1.00 95.66           C  
ATOM    520 HD21 LEU A  35     -15.033  -3.976   9.554  1.00 95.66           H  
ATOM    521 HD22 LEU A  35     -14.018  -5.394   9.164  1.00 95.66           H  
ATOM    522 HD23 LEU A  35     -14.067  -4.771  10.797  1.00 95.66           H  
ATOM    523  N   ARG A  36     -17.334  -3.068  13.722  1.00 94.23           N  
ATOM    524  H   ARG A  36     -16.580  -2.558  13.284  1.00 94.23           H  
ATOM    525  CA  ARG A  36     -18.410  -2.316  14.369  1.00 94.23           C  
ATOM    526  HA  ARG A  36     -18.689  -2.833  15.288  1.00 94.23           H  
ATOM    527  C   ARG A  36     -19.661  -2.244  13.489  1.00 94.23           C  
ATOM    528  CB  ARG A  36     -17.864  -0.920  14.701  1.00 94.23           C  
ATOM    529  HB2 ARG A  36     -16.957  -1.032  15.296  1.00 94.23           H  
ATOM    530  HB3 ARG A  36     -17.595  -0.417  13.773  1.00 94.23           H  
ATOM    531  O   ARG A  36     -20.764  -2.206  14.034  1.00 94.23           O  
ATOM    532  CG  ARG A  36     -18.860  -0.052  15.486  1.00 94.23           C  
ATOM    533  HG2 ARG A  36     -19.091  -0.550  16.428  1.00 94.23           H  
ATOM    534  HG3 ARG A  36     -19.783   0.078  14.921  1.00 94.23           H  
ATOM    535  CD  ARG A  36     -18.271   1.333  15.791  1.00 94.23           C  
ATOM    536  HD2 ARG A  36     -18.904   1.834  16.523  1.00 94.23           H  
ATOM    537  HD3 ARG A  36     -17.285   1.204  16.237  1.00 94.23           H  
ATOM    538  NE  ARG A  36     -18.140   2.166  14.575  1.00 94.23           N  
ATOM    539  HE  ARG A  36     -17.358   1.966  13.969  1.00 94.23           H  
ATOM    540  NH1 ARG A  36     -20.009   3.521  14.787  1.00 94.23           N  
ATOM    541 HH11 ARG A  36     -20.269   3.083  15.659  1.00 94.23           H  
ATOM    542 HH12 ARG A  36     -20.635   4.135  14.286  1.00 94.23           H  
ATOM    543  NH2 ARG A  36     -18.774   3.663  12.982  1.00 94.23           N  
ATOM    544 HH21 ARG A  36     -19.536   4.170  12.556  1.00 94.23           H  
ATOM    545 HH22 ARG A  36     -18.029   3.306  12.400  1.00 94.23           H  
ATOM    546  CZ  ARG A  36     -18.958   3.111  14.138  1.00 94.23           C  
ATOM    547  N   ILE A  37     -19.478  -2.201  12.164  1.00 94.02           N  
ATOM    548  H   ILE A  37     -18.524  -2.266  11.840  1.00 94.02           H  
ATOM    549  CA  ILE A  37     -20.539  -2.082  11.153  1.00 94.02           C  
ATOM    550  HA  ILE A  37     -21.496  -1.938  11.656  1.00 94.02           H  
ATOM    551  C   ILE A  37     -20.617  -3.388  10.350  1.00 94.02           C  
ATOM    552  CB  ILE A  37     -20.306  -0.863  10.220  1.00 94.02           C  
ATOM    553  HB  ILE A  37     -19.449  -1.077   9.581  1.00 94.02           H  
ATOM    554  O   ILE A  37     -19.887  -3.567   9.372  1.00 94.02           O  
ATOM    555  CG1 ILE A  37     -19.981   0.440  10.988  1.00 94.02           C  
ATOM    556 HG12 ILE A  37     -20.806   0.688  11.655  1.00 94.02           H  
ATOM    557 HG13 ILE A  37     -19.091   0.287  11.598  1.00 94.02           H  
ATOM    558  CG2 ILE A  37     -21.543  -0.673   9.321  1.00 94.02           C  
ATOM    559 HG21 ILE A  37     -21.332   0.081   8.563  1.00 94.02           H  
ATOM    560 HG22 ILE A  37     -21.797  -1.597   8.801  1.00 94.02           H  
ATOM    561 HG23 ILE A  37     -22.398  -0.352   9.915  1.00 94.02           H  
ATOM    562  CD1 ILE A  37     -19.683   1.631  10.064  1.00 94.02           C  
ATOM    563 HD11 ILE A  37     -19.346   2.481  10.657  1.00 94.02           H  
ATOM    564 HD12 ILE A  37     -18.900   1.362   9.355  1.00 94.02           H  
ATOM    565 HD13 ILE A  37     -20.577   1.935   9.519  1.00 94.02           H  
ATOM    566  N   ASN A  38     -21.503  -4.300  10.755  1.00 90.04           N  
ATOM    567  H   ASN A  38     -22.094  -4.094  11.548  1.00 90.04           H  
ATOM    568  CA  ASN A  38     -21.700  -5.581  10.061  1.00 90.04           C  
ATOM    569  HA  ASN A  38     -20.801  -5.843   9.503  1.00 90.04           H  
ATOM    570  C   ASN A  38     -22.829  -5.518   9.036  1.00 90.04           C  
ATOM    571  CB  ASN A  38     -21.946  -6.677  11.102  1.00 90.04           C  
ATOM    572  HB2 ASN A  38     -22.667  -6.349  11.852  1.00 90.04           H  
ATOM    573  HB3 ASN A  38     -22.338  -7.571  10.618  1.00 90.04           H  
ATOM    574  O   ASN A  38     -22.776  -6.158   7.987  1.00 90.04           O  
ATOM    575  CG  ASN A  38     -20.635  -7.051  11.742  1.00 90.04           C  
ATOM    576  ND2 ASN A  38     -20.422  -6.696  12.985  1.00 90.04           N  
ATOM    577 HD21 ASN A  38     -21.136  -6.214  13.511  1.00 90.04           H  
ATOM    578 HD22 ASN A  38     -19.469  -6.790  13.306  1.00 90.04           H  
ATOM    579  OD1 ASN A  38     -19.760  -7.580  11.080  1.00 90.04           O  
ATOM    580  N   ARG A  39     -23.841  -4.700   9.322  1.00 91.19           N  
ATOM    581  H   ARG A  39     -23.806  -4.224  10.212  1.00 91.19           H  
ATOM    582  CA  ARG A  39     -25.024  -4.502   8.484  1.00 91.19           C  
ATOM    583  HA  ARG A  39     -24.802  -4.868   7.481  1.00 91.19           H  
ATOM    584  C   ARG A  39     -25.346  -3.016   8.367  1.00 91.19           C  
ATOM    585  CB  ARG A  39     -26.177  -5.346   9.063  1.00 91.19           C  
ATOM    586  HB2 ARG A  39     -25.884  -6.396   9.031  1.00 91.19           H  
ATOM    587  HB3 ARG A  39     -27.062  -5.223   8.440  1.00 91.19           H  
ATOM    588  O   ARG A  39     -25.023  -2.231   9.254  1.00 91.19           O  
ATOM    589  CG  ARG A  39     -26.522  -4.976  10.518  1.00 91.19           C  
ATOM    590  HG2 ARG A  39     -25.631  -5.029  11.144  1.00 91.19           H  
ATOM    591  HG3 ARG A  39     -26.897  -3.953  10.543  1.00 91.19           H  
ATOM    592  CD  ARG A  39     -27.578  -5.894  11.136  1.00 91.19           C  
ATOM    593  HD2 ARG A  39     -28.286  -6.195  10.363  1.00 91.19           H  
ATOM    594  HD3 ARG A  39     -28.114  -5.317  11.890  1.00 91.19           H  
ATOM    595  NE  ARG A  39     -26.986  -7.068  11.811  1.00 91.19           N  
ATOM    596  HE  ARG A  39     -26.043  -6.996  12.166  1.00 91.19           H  
ATOM    597  NH1 ARG A  39     -28.729  -8.540  11.534  1.00 91.19           N  
ATOM    598 HH11 ARG A  39     -29.108  -9.459  11.712  1.00 91.19           H  
ATOM    599 HH12 ARG A  39     -29.121  -7.926  10.835  1.00 91.19           H  
ATOM    600  NH2 ARG A  39     -27.060  -9.071  12.876  1.00 91.19           N  
ATOM    601 HH21 ARG A  39     -27.431  -9.997  13.037  1.00 91.19           H  
ATOM    602 HH22 ARG A  39     -26.156  -8.856  13.273  1.00 91.19           H  
ATOM    603  CZ  ARG A  39     -27.583  -8.214  12.067  1.00 91.19           C  
ATOM    604  N   ALA A  40     -26.059  -2.632   7.308  1.00 92.43           N  
ATOM    605  H   ALA A  40     -26.260  -3.311   6.588  1.00 92.43           H  
ATOM    606  CA  ALA A  40     -26.465  -1.238   7.083  1.00 92.43           C  
ATOM    607  HA  ALA A  40     -25.571  -0.623   6.986  1.00 92.43           H  
ATOM    608  C   ALA A  40     -27.290  -0.642   8.243  1.00 92.43           C  
ATOM    609  CB  ALA A  40     -27.246  -1.179   5.765  1.00 92.43           C  
ATOM    610  HB1 ALA A  40     -27.511  -0.144   5.549  1.00 92.43           H  
ATOM    611  HB2 ALA A  40     -28.158  -1.770   5.836  1.00 92.43           H  
ATOM    612  HB3 ALA A  40     -26.631  -1.556   4.948  1.00 92.43           H  
ATOM    613  O   ALA A  40     -27.283   0.567   8.445  1.00 92.43           O  
ATOM    614  N   GLY A  41     -27.971  -1.490   9.024  1.00 90.77           N  
ATOM    615  H   GLY A  41     -27.925  -2.475   8.805  1.00 90.77           H  
ATOM    616  CA  GLY A  41     -28.735  -1.073  10.202  1.00 90.77           C  
ATOM    617  HA2 GLY A  41     -29.373  -0.233   9.930  1.00 90.77           H  
ATOM    618  HA3 GLY A  41     -29.373  -1.898  10.519  1.00 90.77           H  
ATOM    619  C   GLY A  41     -27.895  -0.643  11.412  1.00 90.77           C  
ATOM    620  O   GLY A  41     -28.458  -0.037  12.318  1.00 90.77           O  
ATOM    621  N   ASP A  42     -26.591  -0.939  11.453  1.00 91.91           N  
ATOM    622  H   ASP A  42     -26.159  -1.426  10.680  1.00 91.91           H  
ATOM    623  CA  ASP A  42     -25.725  -0.519  12.566  1.00 91.91           C  
ATOM    624  HA  ASP A  42     -26.275  -0.604  13.503  1.00 91.91           H  
ATOM    625  C   ASP A  42     -25.292   0.949  12.422  1.00 91.91           C  
ATOM    626  CB  ASP A  42     -24.483  -1.421  12.662  1.00 91.91           C  
ATOM    627  HB2 ASP A  42     -23.935  -1.369  11.720  1.00 91.91           H  
ATOM    628  HB3 ASP A  42     -23.831  -1.031  13.443  1.00 91.91           H  
ATOM    629  O   ASP A  42     -25.298   1.694  13.401  1.00 91.91           O  
ATOM    630  CG  ASP A  42     -24.785  -2.886  12.991  1.00 91.91           C  
ATOM    631  OD1 ASP A  42     -25.751  -3.146  13.751  1.00 91.91           O  
ATOM    632  OD2 ASP A  42     -24.021  -3.739  12.479  1.00 91.91           O  
ATOM    633  N   ASP A  43     -24.914   1.353  11.203  1.00 94.36           N  
ATOM    634  H   ASP A  43     -24.945   0.669  10.461  1.00 94.36           H  
ATOM    635  CA  ASP A  43     -24.450   2.702  10.855  1.00 94.36           C  
ATOM    636  HA  ASP A  43     -25.115   3.442  11.301  1.00 94.36           H  
ATOM    637  C   ASP A  43     -24.463   2.878   9.322  1.00 94.36           C  
ATOM    638  CB  ASP A  43     -23.036   2.908  11.437  1.00 94.36           C  
ATOM    639  HB2 ASP A  43     -22.357   2.198  10.965  1.00 94.36           H  
ATOM    640  HB3 ASP A  43     -23.050   2.681  12.503  1.00 94.36           H  
ATOM    641  O   ASP A  43     -23.478   2.599   8.634  1.00 94.36           O  
ATOM    642  CG  ASP A  43     -22.468   4.322  11.279  1.00 94.36           C  
ATOM    643  OD1 ASP A  43     -23.093   5.149  10.569  1.00 94.36           O  
ATOM    644  OD2 ASP A  43     -21.384   4.557  11.881  1.00 94.36           O  
ATOM    645  N   ALA A  44     -25.599   3.302   8.761  1.00 95.00           N  
ATOM    646  H   ALA A  44     -26.410   3.423   9.350  1.00 95.00           H  
ATOM    647  CA  ALA A  44     -25.762   3.425   7.309  1.00 95.00           C  
ATOM    648  HA  ALA A  44     -25.537   2.461   6.852  1.00 95.00           H  
ATOM    649  C   ALA A  44     -24.810   4.466   6.689  1.00 95.00           C  
ATOM    650  CB  ALA A  44     -27.226   3.774   7.008  1.00 95.00           C  
ATOM    651  HB1 ALA A  44     -27.371   3.831   5.930  1.00 95.00           H  
ATOM    652  HB2 ALA A  44     -27.485   4.734   7.454  1.00 95.00           H  
ATOM    653  HB3 ALA A  44     -27.882   3.001   7.409  1.00 95.00           H  
ATOM    654  O   ALA A  44     -24.262   4.245   5.607  1.00 95.00           O  
ATOM    655  N   ALA A  45     -24.592   5.588   7.384  1.00 95.26           N  
ATOM    656  H   ALA A  45     -24.975   5.654   8.317  1.00 95.26           H  
ATOM    657  CA  ALA A  45     -23.701   6.650   6.929  1.00 95.26           C  
ATOM    658  HA  ALA A  45     -23.941   6.895   5.894  1.00 95.26           H  
ATOM    659  C   ALA A  45     -22.237   6.191   6.967  1.00 95.26           C  
ATOM    660  CB  ALA A  45     -23.937   7.896   7.791  1.00 95.26           C  
ATOM    661  HB1 ALA A  45     -23.283   8.701   7.455  1.00 95.26           H  
ATOM    662  HB2 ALA A  45     -23.719   7.676   8.836  1.00 95.26           H  
ATOM    663  HB3 ALA A  45     -24.973   8.221   7.700  1.00 95.26           H  
ATOM    664  O   ALA A  45     -21.522   6.329   5.974  1.00 95.26           O  
ATOM    665  N   GLY A  46     -21.808   5.582   8.077  1.00 95.29           N  
ATOM    666  H   GLY A  46     -22.428   5.505   8.871  1.00 95.29           H  
ATOM    667  CA  GLY A  46     -20.475   5.000   8.212  1.00 95.29           C  
ATOM    668  HA2 GLY A  46     -19.722   5.780   8.102  1.00 95.29           H  
ATOM    669  HA3 GLY A  46     -20.384   4.560   9.205  1.00 95.29           H  
ATOM    670  C   GLY A  46     -20.213   3.910   7.174  1.00 95.29           C  
ATOM    671  O   GLY A  46     -19.140   3.895   6.568  1.00 95.29           O  
ATOM    672  N   LEU A  47     -21.205   3.057   6.888  1.00 95.70           N  
ATOM    673  H   LEU A  47     -22.050   3.092   7.441  1.00 95.70           H  
ATOM    674  CA  LEU A  47     -21.095   2.038   5.845  1.00 95.70           C  
ATOM    675  HA  LEU A  47     -20.232   1.420   6.094  1.00 95.70           H  
ATOM    676  C   LEU A  47     -20.835   2.675   4.474  1.00 95.70           C  
ATOM    677  CB  LEU A  47     -22.345   1.140   5.828  1.00 95.70           C  
ATOM    678  HB2 LEU A  47     -23.214   1.748   5.576  1.00 95.70           H  
ATOM    679  HB3 LEU A  47     -22.511   0.735   6.827  1.00 95.70           H  
ATOM    680  O   LEU A  47     -19.836   2.336   3.844  1.00 95.70           O  
ATOM    681  CG  LEU A  47     -22.254  -0.029   4.826  1.00 95.70           C  
ATOM    682  HG  LEU A  47     -22.186   0.369   3.813  1.00 95.70           H  
ATOM    683  CD1 LEU A  47     -21.055  -0.950   5.077  1.00 95.70           C  
ATOM    684 HD11 LEU A  47     -21.061  -1.304   6.108  1.00 95.70           H  
ATOM    685 HD12 LEU A  47     -21.107  -1.797   4.393  1.00 95.70           H  
ATOM    686 HD13 LEU A  47     -20.128  -0.413   4.873  1.00 95.70           H  
ATOM    687  CD2 LEU A  47     -23.522  -0.876   4.920  1.00 95.70           C  
ATOM    688 HD21 LEU A  47     -23.494  -1.655   4.157  1.00 95.70           H  
ATOM    689 HD22 LEU A  47     -23.589  -1.335   5.906  1.00 95.70           H  
ATOM    690 HD23 LEU A  47     -24.393  -0.246   4.741  1.00 95.70           H  
ATOM    691  N   ALA A  48     -21.660   3.637   4.050  1.00 95.76           N  
ATOM    692  H   ALA A  48     -22.448   3.889   4.629  1.00 95.76           H  
ATOM    693  CA  ALA A  48     -21.511   4.304   2.753  1.00 95.76           C  
ATOM    694  HA  ALA A  48     -21.601   3.558   1.964  1.00 95.76           H  
ATOM    695  C   ALA A  48     -20.141   4.987   2.590  1.00 95.76           C  
ATOM    696  CB  ALA A  48     -22.652   5.317   2.603  1.00 95.76           C  
ATOM    697  HB1 ALA A  48     -22.578   5.811   1.634  1.00 95.76           H  
ATOM    698  HB2 ALA A  48     -22.598   6.067   3.393  1.00 95.76           H  
ATOM    699  HB3 ALA A  48     -23.612   4.804   2.666  1.00 95.76           H  
ATOM    700  O   ALA A  48     -19.506   4.885   1.536  1.00 95.76           O  
ATOM    701  N   ILE A  49     -19.653   5.651   3.643  1.00 96.39           N  
ATOM    702  H   ILE A  49     -20.221   5.714   4.475  1.00 96.39           H  
ATOM    703  CA  ILE A  49     -18.331   6.289   3.633  1.00 96.39           C  
ATOM    704  HA  ILE A  49     -18.249   6.895   2.731  1.00 96.39           H  
ATOM    705  C   ILE A  49     -17.227   5.221   3.556  1.00 96.39           C  
ATOM    706  CB  ILE A  49     -18.167   7.226   4.851  1.00 96.39           C  
ATOM    707  HB  ILE A  49     -18.277   6.632   5.758  1.00 96.39           H  
ATOM    708  O   ILE A  49     -16.314   5.356   2.741  1.00 96.39           O  
ATOM    709  CG1 ILE A  49     -19.219   8.361   4.851  1.00 96.39           C  
ATOM    710 HG12 ILE A  49     -18.995   9.071   4.055  1.00 96.39           H  
ATOM    711 HG13 ILE A  49     -20.211   7.960   4.645  1.00 96.39           H  
ATOM    712  CG2 ILE A  49     -16.774   7.879   4.842  1.00 96.39           C  
ATOM    713 HG21 ILE A  49     -16.697   8.607   4.035  1.00 96.39           H  
ATOM    714 HG22 ILE A  49     -16.003   7.126   4.683  1.00 96.39           H  
ATOM    715 HG23 ILE A  49     -16.578   8.371   5.795  1.00 96.39           H  
ATOM    716  CD1 ILE A  49     -19.294   9.114   6.186  1.00 96.39           C  
ATOM    717 HD11 ILE A  49     -18.367   9.654   6.378  1.00 96.39           H  
ATOM    718 HD12 ILE A  49     -20.112   9.834   6.146  1.00 96.39           H  
ATOM    719 HD13 ILE A  49     -19.483   8.412   6.997  1.00 96.39           H  
ATOM    720  N   SER A  50     -17.313   4.147   4.350  1.00 95.39           N  
ATOM    721  H   SER A  50     -18.075   4.093   5.010  1.00 95.39           H  
ATOM    722  CA  SER A  50     -16.325   3.056   4.334  1.00 95.39           C  
ATOM    723  HA  SER A  50     -15.340   3.490   4.502  1.00 95.39           H  
ATOM    724  C   SER A  50     -16.265   2.338   2.982  1.00 95.39           C  
ATOM    725  CB  SER A  50     -16.576   2.054   5.471  1.00 95.39           C  
ATOM    726  HB2 SER A  50     -16.679   2.594   6.412  1.00 95.39           H  
ATOM    727  HB3 SER A  50     -15.715   1.391   5.555  1.00 95.39           H  
ATOM    728  O   SER A  50     -15.177   2.042   2.495  1.00 95.39           O  
ATOM    729  OG  SER A  50     -17.723   1.250   5.253  1.00 95.39           O  
ATOM    730  HG  SER A  50     -18.430   1.806   4.915  1.00 95.39           H  
ATOM    731  N   GLU A  51     -17.403   2.126   2.315  1.00 95.58           N  
ATOM    732  H   GLU A  51     -18.282   2.352   2.759  1.00 95.58           H  
ATOM    733  CA  GLU A  51     -17.436   1.510   0.987  1.00 95.58           C  
ATOM    734  HA  GLU A  51     -16.860   0.585   1.011  1.00 95.58           H  
ATOM    735  C   GLU A  51     -16.795   2.407  -0.071  1.00 95.58           C  
ATOM    736  CB  GLU A  51     -18.869   1.169   0.570  1.00 95.58           C  
ATOM    737  HB2 GLU A  51     -19.497   2.058   0.624  1.00 95.58           H  
ATOM    738  HB3 GLU A  51     -18.820   0.850  -0.471  1.00 95.58           H  
ATOM    739  O   GLU A  51     -16.002   1.927  -0.887  1.00 95.58           O  
ATOM    740  CG  GLU A  51     -19.484   0.048   1.424  1.00 95.58           C  
ATOM    741  HG2 GLU A  51     -20.175   0.483   2.146  1.00 95.58           H  
ATOM    742  HG3 GLU A  51     -18.696  -0.455   1.984  1.00 95.58           H  
ATOM    743  CD  GLU A  51     -20.235  -0.989   0.582  1.00 95.58           C  
ATOM    744  OE1 GLU A  51     -20.144  -2.180   0.959  1.00 95.58           O  
ATOM    745  OE2 GLU A  51     -20.853  -0.599  -0.433  1.00 95.58           O  
ATOM    746  N   LYS A  52     -17.064   3.719  -0.013  1.00 96.62           N  
ATOM    747  H   LYS A  52     -17.738   4.036   0.669  1.00 96.62           H  
ATOM    748  CA  LYS A  52     -16.393   4.704  -0.866  1.00 96.62           C  
ATOM    749  HA  LYS A  52     -16.553   4.420  -1.906  1.00 96.62           H  
ATOM    750  C   LYS A  52     -14.882   4.689  -0.634  1.00 96.62           C  
ATOM    751  CB  LYS A  52     -17.002   6.093  -0.630  1.00 96.62           C  
ATOM    752  HB2 LYS A  52     -18.074   6.046  -0.821  1.00 96.62           H  
ATOM    753  HB3 LYS A  52     -16.850   6.389   0.408  1.00 96.62           H  
ATOM    754  O   LYS A  52     -14.133   4.595  -1.605  1.00 96.62           O  
ATOM    755  CG  LYS A  52     -16.371   7.145  -1.555  1.00 96.62           C  
ATOM    756  HG2 LYS A  52     -15.299   7.203  -1.368  1.00 96.62           H  
ATOM    757  HG3 LYS A  52     -16.534   6.858  -2.593  1.00 96.62           H  
ATOM    758  CD  LYS A  52     -16.980   8.528  -1.306  1.00 96.62           C  
ATOM    759  HD2 LYS A  52     -18.046   8.497  -1.529  1.00 96.62           H  
ATOM    760  HD3 LYS A  52     -16.837   8.795  -0.259  1.00 96.62           H  
ATOM    761  CE  LYS A  52     -16.281   9.554  -2.203  1.00 96.62           C  
ATOM    762  HE2 LYS A  52     -16.426   9.263  -3.243  1.00 96.62           H  
ATOM    763  HE3 LYS A  52     -15.212   9.520  -1.994  1.00 96.62           H  
ATOM    764  NZ  LYS A  52     -16.804  10.924  -1.973  1.00 96.62           N  
ATOM    765  HZ1 LYS A  52     -16.334  11.587  -2.573  1.00 96.62           H  
ATOM    766  HZ2 LYS A  52     -17.795  10.962  -2.166  1.00 96.62           H  
ATOM    767  HZ3 LYS A  52     -16.651  11.199  -1.014  1.00 96.62           H  
ATOM    768  N   MET A  53     -14.437   4.717   0.625  1.00 97.19           N  
ATOM    769  H   MET A  53     -15.112   4.792   1.373  1.00 97.19           H  
ATOM    770  CA  MET A  53     -13.011   4.645   0.962  1.00 97.19           C  
ATOM    771  HA  MET A  53     -12.489   5.455   0.452  1.00 97.19           H  
ATOM    772  C   MET A  53     -12.380   3.340   0.474  1.00 97.19           C  
ATOM    773  CB  MET A  53     -12.784   4.809   2.470  1.00 97.19           C  
ATOM    774  HB2 MET A  53     -11.751   4.539   2.691  1.00 97.19           H  
ATOM    775  HB3 MET A  53     -13.440   4.143   3.031  1.00 97.19           H  
ATOM    776  O   MET A  53     -11.331   3.374  -0.157  1.00 97.19           O  
ATOM    777  CG  MET A  53     -12.992   6.259   2.913  1.00 97.19           C  
ATOM    778  HG2 MET A  53     -14.055   6.500   2.920  1.00 97.19           H  
ATOM    779  HG3 MET A  53     -12.504   6.913   2.190  1.00 97.19           H  
ATOM    780  SD  MET A  53     -12.278   6.620   4.535  1.00 97.19           S  
ATOM    781  CE  MET A  53     -13.523   5.897   5.614  1.00 97.19           C  
ATOM    782  HE1 MET A  53     -14.365   6.588   5.666  1.00 97.19           H  
ATOM    783  HE2 MET A  53     -13.838   4.922   5.242  1.00 97.19           H  
ATOM    784  HE3 MET A  53     -13.112   5.797   6.619  1.00 97.19           H  
ATOM    785  N   ARG A  54     -13.042   2.192   0.645  1.00 96.52           N  
ATOM    786  H   ARG A  54     -13.878   2.210   1.210  1.00 96.52           H  
ATOM    787  CA  ARG A  54     -12.564   0.898   0.132  1.00 96.52           C  
ATOM    788  HA  ARG A  54     -11.553   0.736   0.504  1.00 96.52           H  
ATOM    789  C   ARG A  54     -12.489   0.858  -1.394  1.00 96.52           C  
ATOM    790  CB  ARG A  54     -13.479  -0.201   0.682  1.00 96.52           C  
ATOM    791  HB2 ARG A  54     -14.470  -0.110   0.236  1.00 96.52           H  
ATOM    792  HB3 ARG A  54     -13.574  -0.061   1.759  1.00 96.52           H  
ATOM    793  O   ARG A  54     -11.625   0.179  -1.951  1.00 96.52           O  
ATOM    794  CG  ARG A  54     -12.915  -1.604   0.414  1.00 96.52           C  
ATOM    795  HG2 ARG A  54     -12.780  -1.754  -0.657  1.00 96.52           H  
ATOM    796  HG3 ARG A  54     -11.947  -1.708   0.905  1.00 96.52           H  
ATOM    797  CD  ARG A  54     -13.864  -2.688   0.922  1.00 96.52           C  
ATOM    798  HD2 ARG A  54     -13.469  -3.660   0.625  1.00 96.52           H  
ATOM    799  HD3 ARG A  54     -14.848  -2.552   0.474  1.00 96.52           H  
ATOM    800  NE  ARG A  54     -13.974  -2.638   2.384  1.00 96.52           N  
ATOM    801  HE  ARG A  54     -13.453  -1.929   2.880  1.00 96.52           H  
ATOM    802  NH1 ARG A  54     -15.400  -4.412   2.688  1.00 96.52           N  
ATOM    803 HH11 ARG A  54     -15.883  -5.032   3.324  1.00 96.52           H  
ATOM    804 HH12 ARG A  54     -15.529  -4.487   1.689  1.00 96.52           H  
ATOM    805  NH2 ARG A  54     -14.514  -3.308   4.444  1.00 96.52           N  
ATOM    806 HH21 ARG A  54     -14.008  -2.508   4.798  1.00 96.52           H  
ATOM    807 HH22 ARG A  54     -14.852  -3.988   5.111  1.00 96.52           H  
ATOM    808  CZ  ARG A  54     -14.636  -3.462   3.162  1.00 96.52           C  
ATOM    809  N   GLY A  55     -13.402   1.536  -2.086  1.00 97.40           N  
ATOM    810  H   GLY A  55     -14.136   2.004  -1.573  1.00 97.40           H  
ATOM    811  CA  GLY A  55     -13.327   1.742  -3.533  1.00 97.40           C  
ATOM    812  HA2 GLY A  55     -13.282   0.783  -4.049  1.00 97.40           H  
ATOM    813  HA3 GLY A  55     -14.218   2.279  -3.859  1.00 97.40           H  
ATOM    814  C   GLY A  55     -12.101   2.570  -3.923  1.00 97.40           C  
ATOM    815  O   GLY A  55     -11.343   2.167  -4.802  1.00 97.40           O  
ATOM    816  N   GLN A  56     -11.860   3.676  -3.213  1.00 97.66           N  
ATOM    817  H   GLN A  56     -12.519   3.940  -2.494  1.00 97.66           H  
ATOM    818  CA  GLN A  56     -10.696   4.539  -3.424  1.00 97.66           C  
ATOM    819  HA  GLN A  56     -10.667   4.835  -4.472  1.00 97.66           H  
ATOM    820  C   GLN A  56      -9.377   3.813  -3.141  1.00 97.66           C  
ATOM    821  CB  GLN A  56     -10.812   5.807  -2.569  1.00 97.66           C  
ATOM    822  HB2 GLN A  56      -9.866   6.346  -2.612  1.00 97.66           H  
ATOM    823  HB3 GLN A  56     -11.007   5.531  -1.533  1.00 97.66           H  
ATOM    824  O   GLN A  56      -8.508   3.828  -4.000  1.00 97.66           O  
ATOM    825  CG  GLN A  56     -11.919   6.746  -3.063  1.00 97.66           C  
ATOM    826  HG2 GLN A  56     -12.880   6.232  -3.079  1.00 97.66           H  
ATOM    827  HG3 GLN A  56     -11.686   7.055  -4.082  1.00 97.66           H  
ATOM    828  CD  GLN A  56     -12.050   7.977  -2.174  1.00 97.66           C  
ATOM    829  NE2 GLN A  56     -11.955   9.168  -2.724  1.00 97.66           N  
ATOM    830 HE21 GLN A  56     -11.649   9.251  -3.683  1.00 97.66           H  
ATOM    831 HE22 GLN A  56     -11.861   9.929  -2.066  1.00 97.66           H  
ATOM    832  OE1 GLN A  56     -12.266   7.908  -0.978  1.00 97.66           O  
ATOM    833  N   ILE A  57      -9.244   3.107  -2.013  1.00 97.47           N  
ATOM    834  H   ILE A  57      -9.981   3.175  -1.326  1.00 97.47           H  
ATOM    835  CA  ILE A  57      -8.045   2.321  -1.662  1.00 97.47           C  
ATOM    836  HA  ILE A  57      -7.188   2.990  -1.584  1.00 97.47           H  
ATOM    837  C   ILE A  57      -7.727   1.299  -2.760  1.00 97.47           C  
ATOM    838  CB  ILE A  57      -8.247   1.621  -0.296  1.00 97.47           C  
ATOM    839  HB  ILE A  57      -9.185   1.069  -0.337  1.00 97.47           H  
ATOM    840  O   ILE A  57      -6.586   1.186  -3.198  1.00 97.47           O  
ATOM    841  CG1 ILE A  57      -8.326   2.649   0.855  1.00 97.47           C  
ATOM    842 HG12 ILE A  57      -8.910   3.515   0.545  1.00 97.47           H  
ATOM    843 HG13 ILE A  57      -7.326   3.006   1.100  1.00 97.47           H  
ATOM    844  CG2 ILE A  57      -7.114   0.620  -0.000  1.00 97.47           C  
ATOM    845 HG21 ILE A  57      -7.223   0.195   0.998  1.00 97.47           H  
ATOM    846 HG22 ILE A  57      -7.126  -0.207  -0.711  1.00 97.47           H  
ATOM    847 HG23 ILE A  57      -6.148   1.123  -0.052  1.00 97.47           H  
ATOM    848  CD1 ILE A  57      -8.980   2.075   2.119  1.00 97.47           C  
ATOM    849 HD11 ILE A  57      -9.164   2.882   2.828  1.00 97.47           H  
ATOM    850 HD12 ILE A  57      -8.331   1.336   2.588  1.00 97.47           H  
ATOM    851 HD13 ILE A  57      -9.938   1.616   1.875  1.00 97.47           H  
ATOM    852  N   ARG A  58      -8.740   0.581  -3.266  1.00 97.54           N  
ATOM    853  H   ARG A  58      -9.664   0.727  -2.884  1.00 97.54           H  
ATOM    854  CA  ARG A  58      -8.558  -0.355  -4.389  1.00 97.54           C  
ATOM    855  HA  ARG A  58      -7.761  -1.055  -4.137  1.00 97.54           H  
ATOM    856  C   ARG A  58      -8.073   0.353  -5.656  1.00 97.54           C  
ATOM    857  CB  ARG A  58      -9.856  -1.132  -4.648  1.00 97.54           C  
ATOM    858  HB2 ARG A  58     -10.712  -0.457  -4.617  1.00 97.54           H  
ATOM    859  HB3 ARG A  58      -9.806  -1.576  -5.642  1.00 97.54           H  
ATOM    860  O   ARG A  58      -7.175  -0.162  -6.319  1.00 97.54           O  
ATOM    861  CG  ARG A  58     -10.035  -2.264  -3.626  1.00 97.54           C  
ATOM    862  HG2 ARG A  58      -9.174  -2.928  -3.703  1.00 97.54           H  
ATOM    863  HG3 ARG A  58     -10.063  -1.867  -2.611  1.00 97.54           H  
ATOM    864  CD  ARG A  58     -11.295  -3.092  -3.905  1.00 97.54           C  
ATOM    865  HD2 ARG A  58     -11.403  -3.225  -4.981  1.00 97.54           H  
ATOM    866  HD3 ARG A  58     -11.160  -4.073  -3.450  1.00 97.54           H  
ATOM    867  NE  ARG A  58     -12.505  -2.475  -3.330  1.00 97.54           N  
ATOM    868  HE  ARG A  58     -12.347  -1.686  -2.721  1.00 97.54           H  
ATOM    869  NH1 ARG A  58     -14.053  -3.756  -4.447  1.00 97.54           N  
ATOM    870 HH11 ARG A  58     -15.011  -4.034  -4.606  1.00 97.54           H  
ATOM    871 HH12 ARG A  58     -13.311  -4.157  -5.002  1.00 97.54           H  
ATOM    872  NH2 ARG A  58     -14.739  -2.357  -2.858  1.00 97.54           N  
ATOM    873 HH21 ARG A  58     -14.573  -1.584  -2.230  1.00 97.54           H  
ATOM    874 HH22 ARG A  58     -15.691  -2.626  -3.062  1.00 97.54           H  
ATOM    875  CZ  ARG A  58     -13.753  -2.864  -3.544  1.00 97.54           C  
ATOM    876  N   GLY A  59      -8.633   1.523  -5.963  1.00 98.13           N  
ATOM    877  H   GLY A  59      -9.364   1.874  -5.362  1.00 98.13           H  
ATOM    878  CA  GLY A  59      -8.201   2.359  -7.083  1.00 98.13           C  
ATOM    879  HA2 GLY A  59      -8.857   3.226  -7.148  1.00 98.13           H  
ATOM    880  HA3 GLY A  59      -8.275   1.793  -8.012  1.00 98.13           H  
ATOM    881  C   GLY A  59      -6.763   2.865  -6.937  1.00 98.13           C  
ATOM    882  O   GLY A  59      -5.995   2.768  -7.889  1.00 98.13           O  
ATOM    883  N   LEU A  60      -6.375   3.331  -5.747  1.00 98.08           N  
ATOM    884  H   LEU A  60      -7.063   3.386  -5.010  1.00 98.08           H  
ATOM    885  CA  LEU A  60      -5.020   3.806  -5.444  1.00 98.08           C  
ATOM    886  HA  LEU A  60      -4.731   4.560  -6.177  1.00 98.08           H  
ATOM    887  C   LEU A  60      -3.990   2.677  -5.548  1.00 98.08           C  
ATOM    888  CB  LEU A  60      -4.986   4.431  -4.040  1.00 98.08           C  
ATOM    889  HB2 LEU A  60      -3.947   4.635  -3.780  1.00 98.08           H  
ATOM    890  HB3 LEU A  60      -5.361   3.698  -3.325  1.00 98.08           H  
ATOM    891  O   LEU A  60      -2.984   2.836  -6.232  1.00 98.08           O  
ATOM    892  CG  LEU A  60      -5.783   5.737  -3.882  1.00 98.08           C  
ATOM    893  HG  LEU A  60      -6.814   5.598  -4.205  1.00 98.08           H  
ATOM    894  CD1 LEU A  60      -5.783   6.128  -2.411  1.00 98.08           C  
ATOM    895 HD11 LEU A  60      -4.756   6.285  -2.082  1.00 98.08           H  
ATOM    896 HD12 LEU A  60      -6.223   5.326  -1.819  1.00 98.08           H  
ATOM    897 HD13 LEU A  60      -6.344   7.051  -2.266  1.00 98.08           H  
ATOM    898  CD2 LEU A  60      -5.195   6.899  -4.678  1.00 98.08           C  
ATOM    899 HD21 LEU A  60      -4.161   7.056  -4.372  1.00 98.08           H  
ATOM    900 HD22 LEU A  60      -5.762   7.808  -4.477  1.00 98.08           H  
ATOM    901 HD23 LEU A  60      -5.238   6.687  -5.746  1.00 98.08           H  
ATOM    902  N   ASN A  61      -4.279   1.506  -4.974  1.00 97.61           N  
ATOM    903  H   ASN A  61      -5.085   1.459  -4.368  1.00 97.61           H  
ATOM    904  CA  ASN A  61      -3.406   0.333  -5.077  1.00 97.61           C  
ATOM    905  HA  ASN A  61      -2.412   0.597  -4.716  1.00 97.61           H  
ATOM    906  C   ASN A  61      -3.243  -0.141  -6.530  1.00 97.61           C  
ATOM    907  CB  ASN A  61      -3.986  -0.791  -4.199  1.00 97.61           C  
ATOM    908  HB2 ASN A  61      -3.470  -1.722  -4.432  1.00 97.61           H  
ATOM    909  HB3 ASN A  61      -5.049  -0.910  -4.407  1.00 97.61           H  
ATOM    910  O   ASN A  61      -2.164  -0.577  -6.926  1.00 97.61           O  
ATOM    911  CG  ASN A  61      -3.777  -0.542  -2.716  1.00 97.61           C  
ATOM    912  ND2 ASN A  61      -4.615  -1.075  -1.861  1.00 97.61           N  
ATOM    913 HD21 ASN A  61      -5.429  -1.594  -2.159  1.00 97.61           H  
ATOM    914 HD22 ASN A  61      -4.390  -0.882  -0.895  1.00 97.61           H  
ATOM    915  OD1 ASN A  61      -2.839   0.096  -2.295  1.00 97.61           O  
ATOM    916  N   GLN A  62      -4.302  -0.060  -7.343  1.00 97.94           N  
ATOM    917  H   GLN A  62      -5.175   0.293  -6.979  1.00 97.94           H  
ATOM    918  CA  GLN A  62      -4.197  -0.348  -8.774  1.00 97.94           C  
ATOM    919  HA  GLN A  62      -3.661  -1.290  -8.893  1.00 97.94           H  
ATOM    920  C   GLN A  62      -3.378   0.721  -9.507  1.00 97.94           C  
ATOM    921  CB  GLN A  62      -5.595  -0.501  -9.391  1.00 97.94           C  
ATOM    922  HB2 GLN A  62      -6.160  -1.239  -8.822  1.00 97.94           H  
ATOM    923  HB3 GLN A  62      -6.123   0.451  -9.329  1.00 97.94           H  
ATOM    924  O   GLN A  62      -2.566   0.371 -10.353  1.00 97.94           O  
ATOM    925  CG  GLN A  62      -5.543  -0.943 -10.866  1.00 97.94           C  
ATOM    926  HG2 GLN A  62      -6.560  -0.989 -11.256  1.00 97.94           H  
ATOM    927  HG3 GLN A  62      -5.002  -0.204 -11.458  1.00 97.94           H  
ATOM    928  CD  GLN A  62      -4.905  -2.319 -11.052  1.00 97.94           C  
ATOM    929  NE2 GLN A  62      -3.872  -2.460 -11.847  1.00 97.94           N  
ATOM    930 HE21 GLN A  62      -3.460  -1.678 -12.335  1.00 97.94           H  
ATOM    931 HE22 GLN A  62      -3.516  -3.384 -12.047  1.00 97.94           H  
ATOM    932  OE1 GLN A  62      -5.311  -3.295 -10.437  1.00 97.94           O  
ATOM    933  N   ALA A  63      -3.552   2.004  -9.183  1.00 98.26           N  
ATOM    934  H   ALA A  63      -4.249   2.248  -8.494  1.00 98.26           H  
ATOM    935  CA  ALA A  63      -2.766   3.086  -9.772  1.00 98.26           C  
ATOM    936  HA  ALA A  63      -2.848   3.023 -10.857  1.00 98.26           H  
ATOM    937  C   ALA A  63      -1.270   2.978  -9.421  1.00 98.26           C  
ATOM    938  CB  ALA A  63      -3.362   4.425  -9.324  1.00 98.26           C  
ATOM    939  HB1 ALA A  63      -4.405   4.491  -9.635  1.00 98.26           H  
ATOM    940  HB2 ALA A  63      -3.304   4.519  -8.240  1.00 98.26           H  
ATOM    941  HB3 ALA A  63      -2.802   5.241  -9.780  1.00 98.26           H  
ATOM    942  O   ALA A  63      -0.428   3.244 -10.279  1.00 98.26           O  
ATOM    943  N   SER A  64      -0.942   2.538  -8.201  1.00 97.81           N  
ATOM    944  H   SER A  64      -1.679   2.446  -7.516  1.00 97.81           H  
ATOM    945  CA  SER A  64       0.433   2.257  -7.769  1.00 97.81           C  
ATOM    946  HA  SER A  64       1.041   3.147  -7.933  1.00 97.81           H  
ATOM    947  C   SER A  64       1.039   1.128  -8.613  1.00 97.81           C  
ATOM    948  CB  SER A  64       0.459   1.959  -6.260  1.00 97.81           C  
ATOM    949  HB2 SER A  64      -0.116   1.057  -6.047  1.00 97.81           H  
ATOM    950  HB3 SER A  64       0.004   2.794  -5.727  1.00 97.81           H  
ATOM    951  O   SER A  64       2.077   1.328  -9.242  1.00 97.81           O  
ATOM    952  OG  SER A  64       1.778   1.795  -5.790  1.00 97.81           O  
ATOM    953  HG  SER A  64       1.809   2.069  -4.871  1.00 97.81           H  
ATOM    954  N   ARG A  65       0.321   0.004  -8.787  1.00 97.81           N  
ATOM    955  H   ARG A  65      -0.527  -0.104  -8.250  1.00 97.81           H  
ATOM    956  CA  ARG A  65       0.734  -1.080  -9.704  1.00 97.81           C  
ATOM    957  HA  ARG A  65       1.720  -1.438  -9.410  1.00 97.81           H  
ATOM    958  C   ARG A  65       0.901  -0.613 -11.151  1.00 97.81           C  
ATOM    959  CB  ARG A  65      -0.250  -2.253  -9.659  1.00 97.81           C  
ATOM    960  HB2 ARG A  65      -1.269  -1.888  -9.786  1.00 97.81           H  
ATOM    961  HB3 ARG A  65      -0.018  -2.919 -10.490  1.00 97.81           H  
ATOM    962  O   ARG A  65       1.944  -0.851 -11.739  1.00 97.81           O  
ATOM    963  CG  ARG A  65      -0.133  -3.053  -8.357  1.00 97.81           C  
ATOM    964  HG2 ARG A  65       0.915  -3.304  -8.190  1.00 97.81           H  
ATOM    965  HG3 ARG A  65      -0.484  -2.460  -7.513  1.00 97.81           H  
ATOM    966  CD  ARG A  65      -0.928  -4.361  -8.457  1.00 97.81           C  
ATOM    967  HD2 ARG A  65      -0.560  -4.920  -9.318  1.00 97.81           H  
ATOM    968  HD3 ARG A  65      -0.726  -4.966  -7.574  1.00 97.81           H  
ATOM    969  NE  ARG A  65      -2.382  -4.138  -8.610  1.00 97.81           N  
ATOM    970  HE  ARG A  65      -2.740  -4.122  -9.555  1.00 97.81           H  
ATOM    971  NH1 ARG A  65      -2.882  -3.913  -6.387  1.00 97.81           N  
ATOM    972 HH11 ARG A  65      -1.890  -3.887  -6.203  1.00 97.81           H  
ATOM    973 HH12 ARG A  65      -3.547  -3.789  -5.637  1.00 97.81           H  
ATOM    974  NH2 ARG A  65      -4.524  -3.864  -7.889  1.00 97.81           N  
ATOM    975 HH21 ARG A  65      -5.189  -3.693  -7.148  1.00 97.81           H  
ATOM    976 HH22 ARG A  65      -4.830  -3.851  -8.851  1.00 97.81           H  
ATOM    977  CZ  ARG A  65      -3.253  -3.973  -7.635  1.00 97.81           C  
ATOM    978  N   ASN A  66      -0.063   0.131 -11.694  1.00 97.58           N  
ATOM    979  H   ASN A  66      -0.915   0.263 -11.168  1.00 97.58           H  
ATOM    980  CA  ASN A  66       0.029   0.673 -13.055  1.00 97.58           C  
ATOM    981  HA  ASN A  66       0.115  -0.153 -13.761  1.00 97.58           H  
ATOM    982  C   ASN A  66       1.265   1.579 -13.229  1.00 97.58           C  
ATOM    983  CB  ASN A  66      -1.232   1.501 -13.365  1.00 97.58           C  
ATOM    984  HB2 ASN A  66      -1.087   1.990 -14.328  1.00 97.58           H  
ATOM    985  HB3 ASN A  66      -1.338   2.279 -12.610  1.00 97.58           H  
ATOM    986  O   ASN A  66       1.866   1.623 -14.304  1.00 97.58           O  
ATOM    987  CG  ASN A  66      -2.534   0.727 -13.450  1.00 97.58           C  
ATOM    988  ND2 ASN A  66      -3.635   1.427 -13.597  1.00 97.58           N  
ATOM    989 HD21 ASN A  66      -4.478   0.896 -13.761  1.00 97.58           H  
ATOM    990 HD22 ASN A  66      -3.576   2.430 -13.703  1.00 97.58           H  
ATOM    991  OD1 ASN A  66      -2.624  -0.486 -13.396  1.00 97.58           O  
ATOM    992  N   SER A  67       1.637   2.321 -12.181  1.00 97.90           N  
ATOM    993  H   SER A  67       1.114   2.236 -11.321  1.00 97.90           H  
ATOM    994  CA  SER A  67       2.822   3.185 -12.186  1.00 97.90           C  
ATOM    995  HA  SER A  67       2.831   3.760 -13.112  1.00 97.90           H  
ATOM    996  C   SER A  67       4.111   2.357 -12.145  1.00 97.90           C  
ATOM    997  CB  SER A  67       2.782   4.179 -11.020  1.00 97.90           C  
ATOM    998  HB2 SER A  67       3.651   4.833 -11.084  1.00 97.90           H  
ATOM    999  HB3 SER A  67       2.817   3.637 -10.075  1.00 97.90           H  
ATOM   1000  O   SER A  67       5.046   2.671 -12.874  1.00 97.90           O  
ATOM   1001  OG  SER A  67       1.604   4.966 -11.062  1.00 97.90           O  
ATOM   1002  HG  SER A  67       0.875   4.407 -10.786  1.00 97.90           H  
ATOM   1003  N   GLN A  68       4.143   1.266 -11.373  1.00 97.65           N  
ATOM   1004  H   GLN A  68       3.340   1.060 -10.796  1.00 97.65           H  
ATOM   1005  CA  GLN A  68       5.254   0.303 -11.353  1.00 97.65           C  
ATOM   1006  HA  GLN A  68       6.186   0.834 -11.159  1.00 97.65           H  
ATOM   1007  C   GLN A  68       5.417  -0.420 -12.703  1.00 97.65           C  
ATOM   1008  CB  GLN A  68       5.033  -0.721 -10.227  1.00 97.65           C  
ATOM   1009  HB2 GLN A  68       4.057  -1.190 -10.350  1.00 97.65           H  
ATOM   1010  HB3 GLN A  68       5.790  -1.501 -10.306  1.00 97.65           H  
ATOM   1011  O   GLN A  68       6.533  -0.544 -13.212  1.00 97.65           O  
ATOM   1012  CG  GLN A  68       5.122  -0.101  -8.823  1.00 97.65           C  
ATOM   1013  HG2 GLN A  68       4.510   0.799  -8.775  1.00 97.65           H  
ATOM   1014  HG3 GLN A  68       6.154   0.188  -8.620  1.00 97.65           H  
ATOM   1015  CD  GLN A  68       4.658  -1.053  -7.723  1.00 97.65           C  
ATOM   1016  NE2 GLN A  68       4.162  -0.540  -6.617  1.00 97.65           N  
ATOM   1017 HE21 GLN A  68       4.040   0.456  -6.502  1.00 97.65           H  
ATOM   1018 HE22 GLN A  68       3.922  -1.187  -5.880  1.00 97.65           H  
ATOM   1019  OE1 GLN A  68       4.717  -2.268  -7.825  1.00 97.65           O  
ATOM   1020  N   ASP A  69       4.312  -0.822 -13.335  1.00 98.11           N  
ATOM   1021  H   ASP A  69       3.441  -0.825 -12.824  1.00 98.11           H  
ATOM   1022  CA  ASP A  69       4.321  -1.412 -14.678  1.00 98.11           C  
ATOM   1023  HA  ASP A  69       4.972  -2.286 -14.683  1.00 98.11           H  
ATOM   1024  C   ASP A  69       4.859  -0.406 -15.710  1.00 98.11           C  
ATOM   1025  CB  ASP A  69       2.901  -1.858 -15.072  1.00 98.11           C  
ATOM   1026  HB2 ASP A  69       2.926  -2.207 -16.104  1.00 98.11           H  
ATOM   1027  HB3 ASP A  69       2.235  -0.996 -15.032  1.00 98.11           H  
ATOM   1028  O   ASP A  69       5.674  -0.745 -16.568  1.00 98.11           O  
ATOM   1029  CG  ASP A  69       2.316  -2.984 -14.208  1.00 98.11           C  
ATOM   1030  OD1 ASP A  69       3.100  -3.760 -13.622  1.00 98.11           O  
ATOM   1031  OD2 ASP A  69       1.065  -3.072 -14.164  1.00 98.11           O  
ATOM   1032  N   SER A  70       4.468   0.867 -15.587  1.00 97.47           N  
ATOM   1033  H   SER A  70       3.796   1.082 -14.865  1.00 97.47           H  
ATOM   1034  CA  SER A  70       4.972   1.947 -16.446  1.00 97.47           C  
ATOM   1035  HA  SER A  70       4.819   1.663 -17.487  1.00 97.47           H  
ATOM   1036  C   SER A  70       6.473   2.188 -16.254  1.00 97.47           C  
ATOM   1037  CB  SER A  70       4.208   3.248 -16.194  1.00 97.47           C  
ATOM   1038  HB2 SER A  70       4.346   3.566 -15.161  1.00 97.47           H  
ATOM   1039  HB3 SER A  70       4.600   4.023 -16.853  1.00 97.47           H  
ATOM   1040  O   SER A  70       7.182   2.387 -17.238  1.00 97.47           O  
ATOM   1041  OG  SER A  70       2.826   3.082 -16.450  1.00 97.47           O  
ATOM   1042  HG  SER A  70       2.473   2.484 -15.787  1.00 97.47           H  
ATOM   1043  N   ILE A  71       6.979   2.120 -15.017  1.00 97.90           N  
ATOM   1044  H   ILE A  71       6.346   1.974 -14.243  1.00 97.90           H  
ATOM   1045  CA  ILE A  71       8.424   2.171 -14.739  1.00 97.90           C  
ATOM   1046  HA  ILE A  71       8.836   3.073 -15.192  1.00 97.90           H  
ATOM   1047  C   ILE A  71       9.136   0.986 -15.402  1.00 97.90           C  
ATOM   1048  CB  ILE A  71       8.697   2.239 -13.216  1.00 97.90           C  
ATOM   1049  HB  ILE A  71       8.113   1.465 -12.718  1.00 97.90           H  
ATOM   1050  O   ILE A  71      10.163   1.180 -16.042  1.00 97.90           O  
ATOM   1051  CG1 ILE A  71       8.266   3.617 -12.664  1.00 97.90           C  
ATOM   1052 HG12 ILE A  71       8.921   4.392 -13.063  1.00 97.90           H  
ATOM   1053 HG13 ILE A  71       7.254   3.841 -13.000  1.00 97.90           H  
ATOM   1054  CG2 ILE A  71      10.185   1.986 -12.903  1.00 97.90           C  
ATOM   1055 HG21 ILE A  71      10.387   2.103 -11.838  1.00 97.90           H  
ATOM   1056 HG22 ILE A  71      10.814   2.679 -13.461  1.00 97.90           H  
ATOM   1057 HG23 ILE A  71      10.462   0.965 -13.165  1.00 97.90           H  
ATOM   1058  CD1 ILE A  71       8.268   3.703 -11.133  1.00 97.90           C  
ATOM   1059 HD11 ILE A  71       9.287   3.683 -10.747  1.00 97.90           H  
ATOM   1060 HD12 ILE A  71       7.808   4.642 -10.825  1.00 97.90           H  
ATOM   1061 HD13 ILE A  71       7.701   2.871 -10.715  1.00 97.90           H  
ATOM   1062  N   SER A  72       8.567  -0.219 -15.335  1.00 97.85           N  
ATOM   1063  H   SER A  72       7.724  -0.318 -14.788  1.00 97.85           H  
ATOM   1064  CA  SER A  72       9.144  -1.417 -15.969  1.00 97.85           C  
ATOM   1065  HA  SER A  72      10.154  -1.565 -15.585  1.00 97.85           H  
ATOM   1066  C   SER A  72       9.238  -1.279 -17.499  1.00 97.85           C  
ATOM   1067  CB  SER A  72       8.313  -2.653 -15.607  1.00 97.85           C  
ATOM   1068  HB2 SER A  72       8.808  -3.539 -16.006  1.00 97.85           H  
ATOM   1069  HB3 SER A  72       7.321  -2.582 -16.054  1.00 97.85           H  
ATOM   1070  O   SER A  72      10.235  -1.670 -18.117  1.00 97.85           O  
ATOM   1071  OG  SER A  72       8.185  -2.793 -14.204  1.00 97.85           O  
ATOM   1072  HG  SER A  72       7.617  -2.100 -13.861  1.00 97.85           H  
ATOM   1073  N   LEU A  73       8.228  -0.664 -18.127  1.00 97.82           N  
ATOM   1074  H   LEU A  73       7.418  -0.412 -17.579  1.00 97.82           H  
ATOM   1075  CA  LEU A  73       8.249  -0.323 -19.555  1.00 97.82           C  
ATOM   1076  HA  LEU A  73       8.502  -1.214 -20.129  1.00 97.82           H  
ATOM   1077  C   LEU A  73       9.323   0.723 -19.880  1.00 97.82           C  
ATOM   1078  CB  LEU A  73       6.868   0.197 -19.990  1.00 97.82           C  
ATOM   1079  HB2 LEU A  73       6.563   0.992 -19.309  1.00 97.82           H  
ATOM   1080  HB3 LEU A  73       6.960   0.638 -20.983  1.00 97.82           H  
ATOM   1081  O   LEU A  73      10.048   0.567 -20.864  1.00 97.82           O  
ATOM   1082  CG  LEU A  73       5.758  -0.865 -20.039  1.00 97.82           C  
ATOM   1083  HG  LEU A  73       5.697  -1.390 -19.086  1.00 97.82           H  
ATOM   1084  CD1 LEU A  73       4.417  -0.179 -20.308  1.00 97.82           C  
ATOM   1085 HD11 LEU A  73       4.204   0.526 -19.504  1.00 97.82           H  
ATOM   1086 HD12 LEU A  73       4.448   0.352 -21.260  1.00 97.82           H  
ATOM   1087 HD13 LEU A  73       3.623  -0.925 -20.329  1.00 97.82           H  
ATOM   1088  CD2 LEU A  73       5.999  -1.891 -21.150  1.00 97.82           C  
ATOM   1089 HD21 LEU A  73       6.109  -1.389 -22.111  1.00 97.82           H  
ATOM   1090 HD22 LEU A  73       6.899  -2.468 -20.936  1.00 97.82           H  
ATOM   1091 HD23 LEU A  73       5.158  -2.583 -21.195  1.00 97.82           H  
ATOM   1092  N   ILE A  74       9.450   1.762 -19.051  1.00 97.65           N  
ATOM   1093  H   ILE A  74       8.820   1.827 -18.263  1.00 97.65           H  
ATOM   1094  CA  ILE A  74      10.485   2.792 -19.202  1.00 97.65           C  
ATOM   1095  HA  ILE A  74      10.410   3.216 -20.203  1.00 97.65           H  
ATOM   1096  C   ILE A  74      11.878   2.168 -19.104  1.00 97.65           C  
ATOM   1097  CB  ILE A  74      10.274   3.935 -18.183  1.00 97.65           C  
ATOM   1098  HB  ILE A  74      10.087   3.506 -17.198  1.00 97.65           H  
ATOM   1099  O   ILE A  74      12.692   2.401 -19.990  1.00 97.65           O  
ATOM   1100  CG1 ILE A  74       9.052   4.781 -18.604  1.00 97.65           C  
ATOM   1101 HG12 ILE A  74       9.288   5.346 -19.506  1.00 97.65           H  
ATOM   1102 HG13 ILE A  74       8.216   4.123 -18.840  1.00 97.65           H  
ATOM   1103  CG2 ILE A  74      11.528   4.820 -18.086  1.00 97.65           C  
ATOM   1104 HG21 ILE A  74      12.347   4.279 -17.613  1.00 97.65           H  
ATOM   1105 HG22 ILE A  74      11.350   5.708 -17.480  1.00 97.65           H  
ATOM   1106 HG23 ILE A  74      11.837   5.116 -19.088  1.00 97.65           H  
ATOM   1107  CD1 ILE A  74       8.582   5.753 -17.517  1.00 97.65           C  
ATOM   1108 HD11 ILE A  74       8.435   5.203 -16.587  1.00 97.65           H  
ATOM   1109 HD12 ILE A  74       7.638   6.205 -17.819  1.00 97.65           H  
ATOM   1110 HD13 ILE A  74       9.314   6.546 -17.360  1.00 97.65           H  
ATOM   1111  N   GLN A  75      12.128   1.310 -18.116  1.00 96.93           N  
ATOM   1112  H   GLN A  75      11.423   1.179 -17.405  1.00 96.93           H  
ATOM   1113  CA  GLN A  75      13.413   0.622 -17.950  1.00 96.93           C  
ATOM   1114  HA  GLN A  75      14.205   1.363 -17.840  1.00 96.93           H  
ATOM   1115  C   GLN A  75      13.761  -0.258 -19.158  1.00 96.93           C  
ATOM   1116  CB  GLN A  75      13.350  -0.239 -16.683  1.00 96.93           C  
ATOM   1117  HB2 GLN A  75      14.203  -0.918 -16.670  1.00 96.93           H  
ATOM   1118  HB3 GLN A  75      12.438  -0.835 -16.698  1.00 96.93           H  
ATOM   1119  O   GLN A  75      14.909  -0.299 -19.600  1.00 96.93           O  
ATOM   1120  CG  GLN A  75      13.395   0.614 -15.409  1.00 96.93           C  
ATOM   1121  HG2 GLN A  75      12.628   1.387 -15.439  1.00 96.93           H  
ATOM   1122  HG3 GLN A  75      14.362   1.114 -15.354  1.00 96.93           H  
ATOM   1123  CD  GLN A  75      13.195  -0.207 -14.140  1.00 96.93           C  
ATOM   1124  NE2 GLN A  75      13.411   0.385 -12.987  1.00 96.93           N  
ATOM   1125 HE21 GLN A  75      13.654   1.365 -12.959  1.00 96.93           H  
ATOM   1126 HE22 GLN A  75      13.244  -0.170 -12.159  1.00 96.93           H  
ATOM   1127  OE1 GLN A  75      12.842  -1.377 -14.145  1.00 96.93           O  
ATOM   1128  N   THR A  76      12.761  -0.924 -19.746  1.00 97.85           N  
ATOM   1129  H   THR A  76      11.845  -0.868 -19.325  1.00 97.85           H  
ATOM   1130  CA  THR A  76      12.944  -1.696 -20.986  1.00 97.85           C  
ATOM   1131  HA  THR A  76      13.755  -2.409 -20.838  1.00 97.85           H  
ATOM   1132  C   THR A  76      13.335  -0.783 -22.154  1.00 97.85           C  
ATOM   1133  CB  THR A  76      11.672  -2.485 -21.330  1.00 97.85           C  
ATOM   1134  HB  THR A  76      10.849  -1.797 -21.520  1.00 97.85           H  
ATOM   1135  O   THR A  76      14.263  -1.093 -22.906  1.00 97.85           O  
ATOM   1136  CG2 THR A  76      11.862  -3.380 -22.556  1.00 97.85           C  
ATOM   1137 HG21 THR A  76      10.968  -3.985 -22.702  1.00 97.85           H  
ATOM   1138 HG22 THR A  76      12.024  -2.774 -23.447  1.00 97.85           H  
ATOM   1139 HG23 THR A  76      12.718  -4.038 -22.403  1.00 97.85           H  
ATOM   1140  OG1 THR A  76      11.314  -3.336 -20.263  1.00 97.85           O  
ATOM   1141  HG1 THR A  76      11.040  -2.799 -19.516  1.00 97.85           H  
ATOM   1142  N   ALA A  77      12.668   0.366 -22.296  1.00 97.17           N  
ATOM   1143  H   ALA A  77      11.935   0.586 -21.636  1.00 97.17           H  
ATOM   1144  CA  ALA A  77      12.984   1.353 -23.326  1.00 97.17           C  
ATOM   1145  HA  ALA A  77      12.998   0.851 -24.293  1.00 97.17           H  
ATOM   1146  C   ALA A  77      14.374   1.982 -23.121  1.00 97.17           C  
ATOM   1147  CB  ALA A  77      11.873   2.409 -23.349  1.00 97.17           C  
ATOM   1148  HB1 ALA A  77      11.829   2.934 -22.395  1.00 97.17           H  
ATOM   1149  HB2 ALA A  77      10.912   1.931 -23.536  1.00 97.17           H  
ATOM   1150  HB3 ALA A  77      12.073   3.130 -24.142  1.00 97.17           H  
ATOM   1151  O   ALA A  77      15.132   2.124 -24.080  1.00 97.17           O  
ATOM   1152  N   GLU A  78      14.750   2.303 -21.883  1.00 97.15           N  
ATOM   1153  H   GLU A  78      14.081   2.199 -21.134  1.00 97.15           H  
ATOM   1154  CA  GLU A  78      16.083   2.804 -21.541  1.00 97.15           C  
ATOM   1155  HA  GLU A  78      16.291   3.698 -22.128  1.00 97.15           H  
ATOM   1156  C   GLU A  78      17.176   1.785 -21.872  1.00 97.15           C  
ATOM   1157  CB  GLU A  78      16.150   3.170 -20.055  1.00 97.15           C  
ATOM   1158  HB2 GLU A  78      15.757   2.343 -19.464  1.00 97.15           H  
ATOM   1159  HB3 GLU A  78      17.195   3.326 -19.783  1.00 97.15           H  
ATOM   1160  O   GLU A  78      18.206   2.164 -22.428  1.00 97.15           O  
ATOM   1161  CG  GLU A  78      15.381   4.461 -19.746  1.00 97.15           C  
ATOM   1162  HG2 GLU A  78      15.778   5.254 -20.379  1.00 97.15           H  
ATOM   1163  HG3 GLU A  78      14.327   4.338 -19.996  1.00 97.15           H  
ATOM   1164  CD  GLU A  78      15.509   4.866 -18.275  1.00 97.15           C  
ATOM   1165  OE1 GLU A  78      15.529   6.097 -18.041  1.00 97.15           O  
ATOM   1166  OE2 GLU A  78      15.621   3.953 -17.428  1.00 97.15           O  
ATOM   1167  N   GLY A  79      16.938   0.493 -21.617  1.00 97.07           N  
ATOM   1168  H   GLY A  79      16.098   0.255 -21.111  1.00 97.07           H  
ATOM   1169  CA  GLY A  79      17.832  -0.590 -22.033  1.00 97.07           C  
ATOM   1170  HA2 GLY A  79      18.794  -0.481 -21.533  1.00 97.07           H  
ATOM   1171  HA3 GLY A  79      17.388  -1.541 -21.739  1.00 97.07           H  
ATOM   1172  C   GLY A  79      18.066  -0.617 -23.548  1.00 97.07           C  
ATOM   1173  O   GLY A  79      19.211  -0.633 -23.996  1.00 97.07           O  
ATOM   1174  N   ALA A  80      17.001  -0.530 -24.351  1.00 97.34           N  
ATOM   1175  H   ALA A  80      16.082  -0.509 -23.931  1.00 97.34           H  
ATOM   1176  CA  ALA A  80      17.110  -0.480 -25.813  1.00 97.34           C  
ATOM   1177  HA  ALA A  80      17.692  -1.338 -26.148  1.00 97.34           H  
ATOM   1178  C   ALA A  80      17.830   0.789 -26.320  1.00 97.34           C  
ATOM   1179  CB  ALA A  80      15.698  -0.589 -26.400  1.00 97.34           C  
ATOM   1180  HB1 ALA A  80      15.226  -1.509 -26.056  1.00 97.34           H  
ATOM   1181  HB2 ALA A  80      15.755  -0.604 -27.489  1.00 97.34           H  
ATOM   1182  HB3 ALA A  80      15.093   0.262 -26.086  1.00 97.34           H  
ATOM   1183  O   ALA A  80      18.622   0.738 -27.268  1.00 97.34           O  
ATOM   1184  N   LEU A  81      17.589   1.938 -25.679  1.00 97.30           N  
ATOM   1185  H   LEU A  81      16.905   1.938 -24.936  1.00 97.30           H  
ATOM   1186  CA  LEU A  81      18.274   3.189 -26.013  1.00 97.30           C  
ATOM   1187  HA  LEU A  81      18.266   3.310 -27.097  1.00 97.30           H  
ATOM   1188  C   LEU A  81      19.751   3.179 -25.603  1.00 97.30           C  
ATOM   1189  CB  LEU A  81      17.545   4.384 -25.380  1.00 97.30           C  
ATOM   1190  HB2 LEU A  81      18.175   5.266 -25.498  1.00 97.30           H  
ATOM   1191  HB3 LEU A  81      17.433   4.194 -24.313  1.00 97.30           H  
ATOM   1192  O   LEU A  81      20.555   3.820 -26.277  1.00 97.30           O  
ATOM   1193  CG  LEU A  81      16.167   4.707 -25.985  1.00 97.30           C  
ATOM   1194  HG  LEU A  81      15.502   3.850 -25.876  1.00 97.30           H  
ATOM   1195  CD1 LEU A  81      15.569   5.893 -25.231  1.00 97.30           C  
ATOM   1196 HD11 LEU A  81      16.139   6.801 -25.430  1.00 97.30           H  
ATOM   1197 HD12 LEU A  81      15.586   5.677 -24.163  1.00 97.30           H  
ATOM   1198 HD13 LEU A  81      14.537   6.043 -25.545  1.00 97.30           H  
ATOM   1199  CD2 LEU A  81      16.226   5.083 -27.467  1.00 97.30           C  
ATOM   1200 HD21 LEU A  81      15.230   5.362 -27.808  1.00 97.30           H  
ATOM   1201 HD22 LEU A  81      16.556   4.230 -28.060  1.00 97.30           H  
ATOM   1202 HD23 LEU A  81      16.903   5.924 -27.621  1.00 97.30           H  
ATOM   1203  N   ASN A  82      20.130   2.446 -24.553  1.00 96.59           N  
ATOM   1204  H   ASN A  82      19.418   1.995 -23.996  1.00 96.59           H  
ATOM   1205  CA  ASN A  82      21.534   2.249 -24.187  1.00 96.59           C  
ATOM   1206  HA  ASN A  82      22.018   3.222 -24.103  1.00 96.59           H  
ATOM   1207  C   ASN A  82      22.290   1.477 -25.277  1.00 96.59           C  
ATOM   1208  CB  ASN A  82      21.635   1.534 -22.830  1.00 96.59           C  
ATOM   1209  HB2 ASN A  82      22.669   1.228 -22.668  1.00 96.59           H  
ATOM   1210  HB3 ASN A  82      21.026   0.630 -22.842  1.00 96.59           H  
ATOM   1211  O   ASN A  82      23.359   1.918 -25.695  1.00 96.59           O  
ATOM   1212  CG  ASN A  82      21.233   2.397 -21.650  1.00 96.59           C  
ATOM   1213  ND2 ASN A  82      20.814   1.788 -20.566  1.00 96.59           N  
ATOM   1214 HD21 ASN A  82      20.433   2.358 -19.825  1.00 96.59           H  
ATOM   1215 HD22 ASN A  82      20.686   0.786 -20.584  1.00 96.59           H  
ATOM   1216  OD1 ASN A  82      21.333   3.615 -21.658  1.00 96.59           O  
ATOM   1217  N   GLU A  83      21.715   0.392 -25.802  1.00 96.94           N  
ATOM   1218  H   GLU A  83      20.873   0.031 -25.377  1.00 96.94           H  
ATOM   1219  CA  GLU A  83      22.299  -0.343 -26.935  1.00 96.94           C  
ATOM   1220  HA  GLU A  83      23.316  -0.646 -26.687  1.00 96.94           H  
ATOM   1221  C   GLU A  83      22.400   0.535 -28.188  1.00 96.94           C  
ATOM   1222  CB  GLU A  83      21.463  -1.598 -27.239  1.00 96.94           C  
ATOM   1223  HB2 GLU A  83      20.417  -1.319 -27.365  1.00 96.94           H  
ATOM   1224  HB3 GLU A  83      21.804  -2.029 -28.181  1.00 96.94           H  
ATOM   1225  O   GLU A  83      23.445   0.602 -28.837  1.00 96.94           O  
ATOM   1226  CG  GLU A  83      21.563  -2.670 -26.143  1.00 96.94           C  
ATOM   1227  HG2 GLU A  83      21.106  -2.283 -25.232  1.00 96.94           H  
ATOM   1228  HG3 GLU A  83      20.990  -3.542 -26.456  1.00 96.94           H  
ATOM   1229  CD  GLU A  83      23.015  -3.088 -25.863  1.00 96.94           C  
ATOM   1230  OE1 GLU A  83      23.344  -3.277 -24.673  1.00 96.94           O  
ATOM   1231  OE2 GLU A  83      23.800  -3.167 -26.837  1.00 96.94           O  
ATOM   1232  N   THR A  84      21.344   1.298 -28.488  1.00 97.12           N  
ATOM   1233  H   THR A  84      20.514   1.189 -27.923  1.00 97.12           H  
ATOM   1234  CA  THR A  84      21.343   2.247 -29.614  1.00 97.12           C  
ATOM   1235  HA  THR A  84      21.537   1.697 -30.534  1.00 97.12           H  
ATOM   1236  C   THR A  84      22.444   3.299 -29.456  1.00 97.12           C  
ATOM   1237  CB  THR A  84      19.983   2.946 -29.745  1.00 97.12           C  
ATOM   1238  HB  THR A  84      19.809   3.575 -28.872  1.00 97.12           H  
ATOM   1239  O   THR A  84      23.152   3.607 -30.414  1.00 97.12           O  
ATOM   1240  CG2 THR A  84      19.900   3.809 -31.005  1.00 97.12           C  
ATOM   1241 HG21 THR A  84      20.629   4.618 -30.964  1.00 97.12           H  
ATOM   1242 HG22 THR A  84      20.090   3.196 -31.886  1.00 97.12           H  
ATOM   1243 HG23 THR A  84      18.902   4.242 -31.080  1.00 97.12           H  
ATOM   1244  OG1 THR A  84      18.943   1.998 -29.838  1.00 97.12           O  
ATOM   1245  HG1 THR A  84      18.883   1.512 -29.012  1.00 97.12           H  
ATOM   1246  N   HIS A  85      22.630   3.828 -28.244  1.00 96.29           N  
ATOM   1247  H   HIS A  85      22.029   3.530 -27.489  1.00 96.29           H  
ATOM   1248  CA  HIS A  85      23.691   4.784 -27.943  1.00 96.29           C  
ATOM   1249  HA  HIS A  85      23.591   5.633 -28.619  1.00 96.29           H  
ATOM   1250  C   HIS A  85      25.081   4.178 -28.179  1.00 96.29           C  
ATOM   1251  CB  HIS A  85      23.530   5.290 -26.503  1.00 96.29           C  
ATOM   1252  HB2 HIS A  85      22.511   5.651 -26.363  1.00 96.29           H  
ATOM   1253  HB3 HIS A  85      23.694   4.469 -25.805  1.00 96.29           H  
ATOM   1254  O   HIS A  85      25.907   4.807 -28.835  1.00 96.29           O  
ATOM   1255  CG  HIS A  85      24.478   6.411 -26.166  1.00 96.29           C  
ATOM   1256  CD2 HIS A  85      25.708   6.297 -25.575  1.00 96.29           C  
ATOM   1257  HD2 HIS A  85      26.181   5.376 -25.268  1.00 96.29           H  
ATOM   1258  ND1 HIS A  85      24.268   7.748 -26.416  1.00 96.29           N  
ATOM   1259  HD1 HIS A  85      23.462   8.157 -26.866  1.00 96.29           H  
ATOM   1260  CE1 HIS A  85      25.337   8.427 -25.972  1.00 96.29           C  
ATOM   1261  HE1 HIS A  85      25.449   9.501 -26.011  1.00 96.29           H  
ATOM   1262  NE2 HIS A  85      26.247   7.586 -25.458  1.00 96.29           N  
ATOM   1263  N   SER A  86      25.326   2.948 -27.721  1.00 96.72           N  
ATOM   1264  H   SER A  86      24.627   2.486 -27.157  1.00 96.72           H  
ATOM   1265  CA  SER A  86      26.590   2.235 -27.951  1.00 96.72           C  
ATOM   1266  HA  SER A  86      27.411   2.823 -27.542  1.00 96.72           H  
ATOM   1267  C   SER A  86      26.872   2.010 -29.441  1.00 96.72           C  
ATOM   1268  CB  SER A  86      26.560   0.889 -27.224  1.00 96.72           C  
ATOM   1269  HB2 SER A  86      25.717   0.296 -27.579  1.00 96.72           H  
ATOM   1270  HB3 SER A  86      27.483   0.344 -27.423  1.00 96.72           H  
ATOM   1271  O   SER A  86      27.992   2.240 -29.899  1.00 96.72           O  
ATOM   1272  OG  SER A  86      26.439   1.108 -25.833  1.00 96.72           O  
ATOM   1273  HG  SER A  86      25.951   0.369 -25.460  1.00 96.72           H  
ATOM   1274  N   ILE A  87      25.855   1.629 -30.224  1.00 96.72           N  
ATOM   1275  H   ILE A  87      24.968   1.427 -29.786  1.00 96.72           H  
ATOM   1276  CA  ILE A  87      25.978   1.453 -31.680  1.00 96.72           C  
ATOM   1277  HA  ILE A  87      26.807   0.773 -31.878  1.00 96.72           H  
ATOM   1278  C   ILE A  87      26.317   2.781 -32.364  1.00 96.72           C  
ATOM   1279  CB  ILE A  87      24.689   0.827 -32.263  1.00 96.72           C  
ATOM   1280  HB  ILE A  87      23.836   1.414 -31.921  1.00 96.72           H  
ATOM   1281  O   ILE A  87      27.197   2.818 -33.224  1.00 96.72           O  
ATOM   1282  CG1 ILE A  87      24.527  -0.627 -31.764  1.00 96.72           C  
ATOM   1283 HG12 ILE A  87      25.271  -1.262 -32.246  1.00 96.72           H  
ATOM   1284 HG13 ILE A  87      24.708  -0.674 -30.690  1.00 96.72           H  
ATOM   1285  CG2 ILE A  87      24.702   0.847 -33.806  1.00 96.72           C  
ATOM   1286 HG21 ILE A  87      23.804   0.371 -34.201  1.00 96.72           H  
ATOM   1287 HG22 ILE A  87      25.581   0.321 -34.179  1.00 96.72           H  
ATOM   1288 HG23 ILE A  87      24.710   1.871 -34.179  1.00 96.72           H  
ATOM   1289  CD1 ILE A  87      23.131  -1.213 -32.014  1.00 96.72           C  
ATOM   1290 HD11 ILE A  87      22.950  -1.347 -33.081  1.00 96.72           H  
ATOM   1291 HD12 ILE A  87      23.062  -2.187 -31.529  1.00 96.72           H  
ATOM   1292 HD13 ILE A  87      22.371  -0.557 -31.591  1.00 96.72           H  
ATOM   1293  N   LEU A  88      25.659   3.878 -31.979  1.00 95.74           N  
ATOM   1294  H   LEU A  88      24.937   3.785 -31.279  1.00 95.74           H  
ATOM   1295  CA  LEU A  88      25.932   5.204 -32.539  1.00 95.74           C  
ATOM   1296  HA  LEU A  88      25.884   5.146 -33.626  1.00 95.74           H  
ATOM   1297  C   LEU A  88      27.343   5.694 -32.194  1.00 95.74           C  
ATOM   1298  CB  LEU A  88      24.883   6.206 -32.039  1.00 95.74           C  
ATOM   1299  HB2 LEU A  88      24.817   6.131 -30.954  1.00 95.74           H  
ATOM   1300  HB3 LEU A  88      25.237   7.207 -32.287  1.00 95.74           H  
ATOM   1301  O   LEU A  88      28.036   6.207 -33.071  1.00 95.74           O  
ATOM   1302  CG  LEU A  88      23.482   6.042 -32.650  1.00 95.74           C  
ATOM   1303  HG  LEU A  88      23.143   5.011 -32.553  1.00 95.74           H  
ATOM   1304  CD1 LEU A  88      22.510   6.954 -31.902  1.00 95.74           C  
ATOM   1305 HD11 LEU A  88      22.831   7.991 -31.991  1.00 95.74           H  
ATOM   1306 HD12 LEU A  88      21.509   6.847 -32.320  1.00 95.74           H  
ATOM   1307 HD13 LEU A  88      22.485   6.670 -30.850  1.00 95.74           H  
ATOM   1308  CD2 LEU A  88      23.458   6.425 -34.132  1.00 95.74           C  
ATOM   1309 HD21 LEU A  88      24.067   5.730 -34.711  1.00 95.74           H  
ATOM   1310 HD22 LEU A  88      22.436   6.377 -34.508  1.00 95.74           H  
ATOM   1311 HD23 LEU A  88      23.844   7.435 -34.266  1.00 95.74           H  
ATOM   1312  N   GLN A  89      27.806   5.479 -30.959  1.00 95.35           N  
ATOM   1313  H   GLN A  89      27.188   5.071 -30.273  1.00 95.35           H  
ATOM   1314  CA  GLN A  89      29.189   5.780 -30.575  1.00 95.35           C  
ATOM   1315  HA  GLN A  89      29.395   6.830 -30.785  1.00 95.35           H  
ATOM   1316  C   GLN A  89      30.185   4.961 -31.402  1.00 95.35           C  
ATOM   1317  CB  GLN A  89      29.403   5.515 -29.076  1.00 95.35           C  
ATOM   1318  HB2 GLN A  89      29.055   4.510 -28.838  1.00 95.35           H  
ATOM   1319  HB3 GLN A  89      30.469   5.558 -28.854  1.00 95.35           H  
ATOM   1320  O   GLN A  89      31.146   5.511 -31.938  1.00 95.35           O  
ATOM   1321  CG  GLN A  89      28.677   6.516 -28.165  1.00 95.35           C  
ATOM   1322  HG2 GLN A  89      27.617   6.545 -28.415  1.00 95.35           H  
ATOM   1323  HG3 GLN A  89      28.764   6.171 -27.135  1.00 95.35           H  
ATOM   1324  CD  GLN A  89      29.211   7.943 -28.231  1.00 95.35           C  
ATOM   1325  NE2 GLN A  89      28.567   8.851 -27.533  1.00 95.35           N  
ATOM   1326 HE21 GLN A  89      27.817   8.561 -26.921  1.00 95.35           H  
ATOM   1327 HE22 GLN A  89      28.931   9.792 -27.573  1.00 95.35           H  
ATOM   1328  OE1 GLN A  89      30.186   8.279 -28.886  1.00 95.35           O  
ATOM   1329  N   ARG A  90      29.914   3.667 -31.611  1.00 95.57           N  
ATOM   1330  H   ARG A  90      29.132   3.253 -31.124  1.00 95.57           H  
ATOM   1331  CA  ARG A  90      30.753   2.826 -32.470  1.00 95.57           C  
ATOM   1332  HA  ARG A  90      31.774   2.936 -32.106  1.00 95.57           H  
ATOM   1333  C   ARG A  90      30.753   3.299 -33.924  1.00 95.57           C  
ATOM   1334  CB  ARG A  90      30.303   1.361 -32.339  1.00 95.57           C  
ATOM   1335  HB2 ARG A  90      30.310   1.086 -31.285  1.00 95.57           H  
ATOM   1336  HB3 ARG A  90      29.281   1.258 -32.705  1.00 95.57           H  
ATOM   1337  O   ARG A  90      31.797   3.299 -34.570  1.00 95.57           O  
ATOM   1338  CG  ARG A  90      31.201   0.381 -33.106  1.00 95.57           C  
ATOM   1339  HG2 ARG A  90      30.849  -0.633 -32.918  1.00 95.57           H  
ATOM   1340  HG3 ARG A  90      31.136   0.577 -34.177  1.00 95.57           H  
ATOM   1341  CD  ARG A  90      32.658   0.504 -32.651  1.00 95.57           C  
ATOM   1342  HD2 ARG A  90      32.713   0.365 -31.571  1.00 95.57           H  
ATOM   1343  HD3 ARG A  90      33.026   1.503 -32.885  1.00 95.57           H  
ATOM   1344  NE  ARG A  90      33.528  -0.467 -33.325  1.00 95.57           N  
ATOM   1345  HE  ARG A  90      33.091  -1.145 -33.933  1.00 95.57           H  
ATOM   1346  NH1 ARG A  90      35.494   0.369 -32.464  1.00 95.57           N  
ATOM   1347 HH11 ARG A  90      35.015   1.129 -32.001  1.00 95.57           H  
ATOM   1348 HH12 ARG A  90      36.495   0.331 -32.340  1.00 95.57           H  
ATOM   1349  NH2 ARG A  90      35.537  -1.361 -33.877  1.00 95.57           N  
ATOM   1350 HH21 ARG A  90      35.072  -2.009 -34.497  1.00 95.57           H  
ATOM   1351 HH22 ARG A  90      36.545  -1.322 -33.841  1.00 95.57           H  
ATOM   1352  CZ  ARG A  90      34.842  -0.478 -33.214  1.00 95.57           C  
ATOM   1353  N   MET A  91      29.606   3.731 -34.443  1.00 93.01           N  
ATOM   1354  H   MET A  91      28.775   3.661 -33.873  1.00 93.01           H  
ATOM   1355  CA  MET A  91      29.494   4.291 -35.790  1.00 93.01           C  
ATOM   1356  HA  MET A  91      29.899   3.568 -36.499  1.00 93.01           H  
ATOM   1357  C   MET A  91      30.306   5.585 -35.927  1.00 93.01           C  
ATOM   1358  CB  MET A  91      28.013   4.520 -36.112  1.00 93.01           C  
ATOM   1359  HB2 MET A  91      27.446   3.643 -35.800  1.00 93.01           H  
ATOM   1360  HB3 MET A  91      27.643   5.387 -35.565  1.00 93.01           H  
ATOM   1361  O   MET A  91      30.985   5.779 -36.934  1.00 93.01           O  
ATOM   1362  CG  MET A  91      27.781   4.731 -37.610  1.00 93.01           C  
ATOM   1363  HG2 MET A  91      28.415   5.547 -37.958  1.00 93.01           H  
ATOM   1364  HG3 MET A  91      28.084   3.831 -38.144  1.00 93.01           H  
ATOM   1365  SD  MET A  91      26.063   5.113 -38.049  1.00 93.01           S  
ATOM   1366  CE  MET A  91      25.255   3.547 -37.624  1.00 93.01           C  
ATOM   1367  HE1 MET A  91      25.311   3.380 -36.548  1.00 93.01           H  
ATOM   1368  HE2 MET A  91      25.741   2.726 -38.150  1.00 93.01           H  
ATOM   1369  HE3 MET A  91      24.207   3.594 -37.920  1.00 93.01           H  
ATOM   1370  N   ARG A  92      30.297   6.434 -34.891  1.00 91.91           N  
ATOM   1371  H   ARG A  92      29.683   6.225 -34.117  1.00 91.91           H  
ATOM   1372  CA  ARG A  92      31.110   7.653 -34.816  1.00 91.91           C  
ATOM   1373  HA  ARG A  92      30.896   8.270 -35.689  1.00 91.91           H  
ATOM   1374  C   ARG A  92      32.604   7.338 -34.846  1.00 91.91           C  
ATOM   1375  CB  ARG A  92      30.729   8.427 -33.546  1.00 91.91           C  
ATOM   1376  HB2 ARG A  92      29.645   8.524 -33.485  1.00 91.91           H  
ATOM   1377  HB3 ARG A  92      31.064   7.880 -32.665  1.00 91.91           H  
ATOM   1378  O   ARG A  92      33.337   7.960 -35.609  1.00 91.91           O  
ATOM   1379  CG  ARG A  92      31.344   9.825 -33.515  1.00 91.91           C  
ATOM   1380  HG2 ARG A  92      30.982  10.402 -34.366  1.00 91.91           H  
ATOM   1381  HG3 ARG A  92      32.431   9.758 -33.558  1.00 91.91           H  
ATOM   1382  CD  ARG A  92      30.926  10.515 -32.215  1.00 91.91           C  
ATOM   1383  HD2 ARG A  92      31.235   9.921 -31.355  1.00 91.91           H  
ATOM   1384  HD3 ARG A  92      29.839  10.590 -32.195  1.00 91.91           H  
ATOM   1385  NE  ARG A  92      31.480  11.869 -32.148  1.00 91.91           N  
ATOM   1386  HE  ARG A  92      30.839  12.587 -32.456  1.00 91.91           H  
ATOM   1387  NH1 ARG A  92      33.503  11.349 -31.188  1.00 91.91           N  
ATOM   1388 HH11 ARG A  92      33.171  10.403 -31.073  1.00 91.91           H  
ATOM   1389 HH12 ARG A  92      34.412  11.632 -30.853  1.00 91.91           H  
ATOM   1390  NH2 ARG A  92      33.060  13.454 -31.827  1.00 91.91           N  
ATOM   1391 HH21 ARG A  92      33.973  13.760 -31.525  1.00 91.91           H  
ATOM   1392 HH22 ARG A  92      32.406  14.093 -32.257  1.00 91.91           H  
ATOM   1393  CZ  ARG A  92      32.678  12.215 -31.720  1.00 91.91           C  
ATOM   1394  N   GLU A  93      33.053   6.358 -34.061  1.00 90.55           N  
ATOM   1395  H   GLU A  93      32.403   5.925 -33.421  1.00 90.55           H  
ATOM   1396  CA  GLU A  93      34.448   5.894 -34.076  1.00 90.55           C  
ATOM   1397  HA  GLU A  93      35.110   6.710 -33.787  1.00 90.55           H  
ATOM   1398  C   GLU A  93      34.879   5.425 -35.470  1.00 90.55           C  
ATOM   1399  CB  GLU A  93      34.644   4.726 -33.101  1.00 90.55           C  
ATOM   1400  HB2 GLU A  93      35.622   4.283 -33.289  1.00 90.55           H  
ATOM   1401  HB3 GLU A  93      33.887   3.969 -33.307  1.00 90.55           H  
ATOM   1402  O   GLU A  93      35.934   5.834 -35.952  1.00 90.55           O  
ATOM   1403  CG  GLU A  93      34.582   5.112 -31.619  1.00 90.55           C  
ATOM   1404  HG2 GLU A  93      33.665   5.668 -31.424  1.00 90.55           H  
ATOM   1405  HG3 GLU A  93      35.424   5.768 -31.398  1.00 90.55           H  
ATOM   1406  CD  GLU A  93      34.636   3.875 -30.702  1.00 90.55           C  
ATOM   1407  OE1 GLU A  93      34.566   4.078 -29.474  1.00 90.55           O  
ATOM   1408  OE2 GLU A  93      34.765   2.731 -31.220  1.00 90.55           O  
ATOM   1409  N   LEU A  94      34.056   4.607 -36.137  1.00 87.94           N  
ATOM   1410  H   LEU A  94      33.210   4.305 -35.674  1.00 87.94           H  
ATOM   1411  CA  LEU A  94      34.333   4.109 -37.488  1.00 87.94           C  
ATOM   1412  HA  LEU A  94      35.319   3.644 -37.498  1.00 87.94           H  
ATOM   1413  C   LEU A  94      34.378   5.242 -38.524  1.00 87.94           C  
ATOM   1414  CB  LEU A  94      33.273   3.063 -37.878  1.00 87.94           C  
ATOM   1415  HB2 LEU A  94      32.286   3.504 -37.735  1.00 87.94           H  
ATOM   1416  HB3 LEU A  94      33.383   2.841 -38.939  1.00 87.94           H  
ATOM   1417  O   LEU A  94      35.251   5.241 -39.390  1.00 87.94           O  
ATOM   1418  CG  LEU A  94      33.343   1.736 -37.099  1.00 87.94           C  
ATOM   1419  HG  LEU A  94      33.301   1.925 -36.026  1.00 87.94           H  
ATOM   1420  CD1 LEU A  94      32.146   0.862 -37.484  1.00 87.94           C  
ATOM   1421 HD11 LEU A  94      32.172   0.650 -38.553  1.00 87.94           H  
ATOM   1422 HD12 LEU A  94      31.221   1.387 -37.244  1.00 87.94           H  
ATOM   1423 HD13 LEU A  94      32.175  -0.074 -36.927  1.00 87.94           H  
ATOM   1424  CD2 LEU A  94      34.620   0.947 -37.388  1.00 87.94           C  
ATOM   1425 HD21 LEU A  94      35.490   1.499 -37.033  1.00 87.94           H  
ATOM   1426 HD22 LEU A  94      34.724   0.781 -38.461  1.00 87.94           H  
ATOM   1427 HD23 LEU A  94      34.592  -0.014 -36.874  1.00 87.94           H  
ATOM   1428  N   ALA A  95      33.487   6.234 -38.422  1.00 86.41           N  
ATOM   1429  H   ALA A  95      32.765   6.167 -37.718  1.00 86.41           H  
ATOM   1430  CA  ALA A  95      33.492   7.402 -39.302  1.00 86.41           C  
ATOM   1431  HA  ALA A  95      33.467   7.058 -40.336  1.00 86.41           H  
ATOM   1432  C   ALA A  95      34.769   8.245 -39.129  1.00 86.41           C  
ATOM   1433  CB  ALA A  95      32.222   8.222 -39.039  1.00 86.41           C  
ATOM   1434  HB1 ALA A  95      32.218   8.594 -38.014  1.00 86.41           H  
ATOM   1435  HB2 ALA A  95      31.341   7.600 -39.197  1.00 86.41           H  
ATOM   1436  HB3 ALA A  95      32.185   9.066 -39.728  1.00 86.41           H  
ATOM   1437  O   ALA A  95      35.377   8.658 -40.116  1.00 86.41           O  
ATOM   1438  N   VAL A  96      35.226   8.445 -37.888  1.00 85.90           N  
ATOM   1439  H   VAL A  96      34.676   8.091 -37.118  1.00 85.90           H  
ATOM   1440  CA  VAL A  96      36.485   9.150 -37.592  1.00 85.90           C  
ATOM   1441  HA  VAL A  96      36.492  10.093 -38.138  1.00 85.90           H  
ATOM   1442  C   VAL A  96      37.703   8.356 -38.077  1.00 85.90           C  
ATOM   1443  CB  VAL A  96      36.587   9.470 -36.087  1.00 85.90           C  
ATOM   1444  HB  VAL A  96      36.429   8.558 -35.513  1.00 85.90           H  
ATOM   1445  O   VAL A  96      38.619   8.941 -38.652  1.00 85.90           O  
ATOM   1446  CG1 VAL A  96      37.953  10.055 -35.699  1.00 85.90           C  
ATOM   1447 HG11 VAL A  96      38.178  10.923 -36.319  1.00 85.90           H  
ATOM   1448 HG12 VAL A  96      37.947  10.351 -34.650  1.00 85.90           H  
ATOM   1449 HG13 VAL A  96      38.736   9.309 -35.835  1.00 85.90           H  
ATOM   1450  CG2 VAL A  96      35.526  10.502 -35.675  1.00 85.90           C  
ATOM   1451 HG21 VAL A  96      35.719  11.452 -36.173  1.00 85.90           H  
ATOM   1452 HG22 VAL A  96      35.550  10.646 -34.595  1.00 85.90           H  
ATOM   1453 HG23 VAL A  96      34.529  10.161 -35.956  1.00 85.90           H  
ATOM   1454  N   GLN A  97      37.717   7.031 -37.905  1.00 84.25           N  
ATOM   1455  H   GLN A  97      36.952   6.597 -37.409  1.00 84.25           H  
ATOM   1456  CA  GLN A  97      38.772   6.169 -38.456  1.00 84.25           C  
ATOM   1457  HA  GLN A  97      39.741   6.505 -38.086  1.00 84.25           H  
ATOM   1458  C   GLN A  97      38.828   6.271 -39.987  1.00 84.25           C  
ATOM   1459  CB  GLN A  97      38.557   4.715 -38.009  1.00 84.25           C  
ATOM   1460  HB2 GLN A  97      39.192   4.061 -38.607  1.00 84.25           H  
ATOM   1461  HB3 GLN A  97      37.518   4.431 -38.178  1.00 84.25           H  
ATOM   1462  O   GLN A  97      39.893   6.522 -40.545  1.00 84.25           O  
ATOM   1463  CG  GLN A  97      38.915   4.515 -36.530  1.00 84.25           C  
ATOM   1464  HG2 GLN A  97      39.990   4.646 -36.404  1.00 84.25           H  
ATOM   1465  HG3 GLN A  97      38.416   5.271 -35.925  1.00 84.25           H  
ATOM   1466  CD  GLN A  97      38.533   3.139 -35.992  1.00 84.25           C  
ATOM   1467  NE2 GLN A  97      38.491   2.979 -34.688  1.00 84.25           N  
ATOM   1468 HE21 GLN A  97      38.656   3.764 -34.074  1.00 84.25           H  
ATOM   1469 HE22 GLN A  97      38.222   2.060 -34.367  1.00 84.25           H  
ATOM   1470  OE1 GLN A  97      38.267   2.178 -36.695  1.00 84.25           O  
ATOM   1471  N   SER A  98      37.674   6.209 -40.659  1.00 79.54           N  
ATOM   1472  H   SER A  98      36.832   5.984 -40.148  1.00 79.54           H  
ATOM   1473  CA  SER A  98      37.587   6.376 -42.114  1.00 79.54           C  
ATOM   1474  HA  SER A  98      38.211   5.614 -42.583  1.00 79.54           H  
ATOM   1475  C   SER A  98      38.080   7.748 -42.589  1.00 79.54           C  
ATOM   1476  CB  SER A  98      36.142   6.173 -42.575  1.00 79.54           C  
ATOM   1477  HB2 SER A  98      35.517   6.974 -42.180  1.00 79.54           H  
ATOM   1478  HB3 SER A  98      35.769   5.220 -42.200  1.00 79.54           H  
ATOM   1479  O   SER A  98      38.631   7.838 -43.688  1.00 79.54           O  
ATOM   1480  OG  SER A  98      36.072   6.173 -43.989  1.00 79.54           O  
ATOM   1481  HG  SER A  98      36.745   6.767 -44.332  1.00 79.54           H  
ATOM   1482  N   ALA A  99      37.888   8.810 -41.792  1.00 76.05           N  
ATOM   1483  H   ALA A  99      37.375   8.680 -40.932  1.00 76.05           H  
ATOM   1484  CA  ALA A  99      38.395  10.151 -42.094  1.00 76.05           C  
ATOM   1485  HA  ALA A  99      38.069  10.436 -43.095  1.00 76.05           H  
ATOM   1486  C   ALA A  99      39.929  10.208 -42.077  1.00 76.05           C  
ATOM   1487  CB  ALA A  99      37.825  11.158 -41.082  1.00 76.05           C  
ATOM   1488  HB1 ALA A  99      36.753  11.022 -40.946  1.00 76.05           H  
ATOM   1489  HB2 ALA A  99      38.311  11.033 -40.114  1.00 76.05           H  
ATOM   1490  HB3 ALA A  99      38.017  12.171 -41.436  1.00 76.05           H  
ATOM   1491  O   ALA A  99      40.531  10.900 -42.896  1.00 76.05           O  
ATOM   1492  N   ASN A 100      40.561   9.470 -41.161  1.00 72.73           N  
ATOM   1493  H   ASN A 100      40.006   8.915 -40.525  1.00 72.73           H  
ATOM   1494  CA  ASN A 100      42.016   9.415 -41.048  1.00 72.73           C  
ATOM   1495  HA  ASN A 100      42.419  10.420 -41.178  1.00 72.73           H  
ATOM   1496  C   ASN A 100      42.649   8.551 -42.151  1.00 72.73           C  
ATOM   1497  CB  ASN A 100      42.384   8.921 -39.640  1.00 72.73           C  
ATOM   1498  HB2 ASN A 100      43.448   8.686 -39.614  1.00 72.73           H  
ATOM   1499  HB3 ASN A 100      41.836   8.004 -39.423  1.00 72.73           H  
ATOM   1500  O   ASN A 100      43.677   8.942 -42.707  1.00 72.73           O  
ATOM   1501  CG  ASN A 100      42.118   9.950 -38.554  1.00 72.73           C  
ATOM   1502  ND2 ASN A 100      41.934   9.510 -37.331  1.00 72.73           N  
ATOM   1503 HD21 ASN A 100      41.722  10.212 -36.637  1.00 72.73           H  
ATOM   1504 HD22 ASN A 100      41.903   8.514 -37.163  1.00 72.73           H  
ATOM   1505  OD1 ASN A 100      42.112  11.153 -38.758  1.00 72.73           O  
ATOM   1506  N   ASP A 101      42.016   7.428 -42.510  1.00 67.23           N  
ATOM   1507  H   ASP A 101      41.235   7.126 -41.946  1.00 67.23           H  
ATOM   1508  CA  ASP A 101      42.561   6.461 -43.475  1.00 67.23           C  
ATOM   1509  HA  ASP A 101      43.618   6.311 -43.254  1.00 67.23           H  
ATOM   1510  C   ASP A 101      42.492   6.939 -44.943  1.00 67.23           C  
ATOM   1511  CB  ASP A 101      41.853   5.101 -43.297  1.00 67.23           C  
ATOM   1512  HB2 ASP A 101      40.774   5.258 -43.302  1.00 67.23           H  
ATOM   1513  HB3 ASP A 101      42.098   4.472 -44.153  1.00 67.23           H  
ATOM   1514  O   ASP A 101      43.234   6.444 -45.791  1.00 67.23           O  
ATOM   1515  CG  ASP A 101      42.257   4.329 -42.028  1.00 67.23           C  
ATOM   1516  OD1 ASP A 101      43.217   4.751 -41.342  1.00 67.23           O  
ATOM   1517  OD2 ASP A 101      41.609   3.290 -41.770  1.00 67.23           O  
ATOM   1518  N   THR A 102      41.651   7.932 -45.273  1.00 59.48           N  
ATOM   1519  H   THR A 102      41.097   8.336 -44.532  1.00 59.48           H  
ATOM   1520  CA  THR A 102      41.444   8.418 -46.661  1.00 59.48           C  
ATOM   1521  HA  THR A 102      41.828   7.642 -47.323  1.00 59.48           H  
ATOM   1522  C   THR A 102      42.265   9.656 -47.065  1.00 59.48           C  
ATOM   1523  CB  THR A 102      39.953   8.554 -47.031  1.00 59.48           C  
ATOM   1524  HB  THR A 102      39.854   9.163 -47.930  1.00 59.48           H  
ATOM   1525  O   THR A 102      42.023  10.250 -48.119  1.00 59.48           O  
ATOM   1526  CG2 THR A 102      39.325   7.199 -47.345  1.00 59.48           C  
ATOM   1527 HG21 THR A 102      39.828   6.746 -48.200  1.00 59.48           H  
ATOM   1528 HG22 THR A 102      39.416   6.539 -46.483  1.00 59.48           H  
ATOM   1529 HG23 THR A 102      38.270   7.334 -47.584  1.00 59.48           H  
ATOM   1530  OG1 THR A 102      39.193   9.153 -46.010  1.00 59.48           O  
ATOM   1531  HG1 THR A 102      39.131   8.555 -45.261  1.00 59.48           H  
ATOM   1532  N   ASN A 103      43.324  10.007 -46.326  1.00 56.07           N  
ATOM   1533  H   ASN A 103      43.493   9.479 -45.482  1.00 56.07           H  
ATOM   1534  CA  ASN A 103      44.233  11.127 -46.645  1.00 56.07           C  
ATOM   1535  HA  ASN A 103      43.598  11.957 -46.956  1.00 56.07           H  
ATOM   1536  C   ASN A 103      45.164  10.920 -47.875  1.00 56.07           C  
ATOM   1537  CB  ASN A 103      44.967  11.567 -45.357  1.00 56.07           C  
ATOM   1538  HB2 ASN A 103      45.952  11.971 -45.591  1.00 56.07           H  
ATOM   1539  HB3 ASN A 103      45.118  10.707 -44.703  1.00 56.07           H  
ATOM   1540  O   ASN A 103      46.226  11.533 -47.963  1.00 56.07           O  
ATOM   1541  CG  ASN A 103      44.236  12.666 -44.604  1.00 56.07           C  
ATOM   1542  ND2 ASN A 103      44.325  12.673 -43.297  1.00 56.07           N  
ATOM   1543 HD21 ASN A 103      44.720  11.873 -42.824  1.00 56.07           H  
ATOM   1544 HD22 ASN A 103      43.740  13.345 -42.821  1.00 56.07           H  
ATOM   1545  OD1 ASN A 103      43.609  13.547 -45.171  1.00 56.07           O  
ATOM   1546  N   VAL A 104      44.760  10.111 -48.868  1.00 55.12           N  
ATOM   1547  H   VAL A 104      43.865   9.660 -48.746  1.00 55.12           H  
ATOM   1548  CA  VAL A 104      45.474   9.927 -50.156  1.00 55.12           C  
ATOM   1549  HA  VAL A 104      46.382  10.528 -50.112  1.00 55.12           H  
ATOM   1550  C   VAL A 104      44.698  10.498 -51.366  1.00 55.12           C  
ATOM   1551  CB  VAL A 104      45.960   8.466 -50.352  1.00 55.12           C  
ATOM   1552  HB  VAL A 104      45.110   7.842 -50.627  1.00 55.12           H  
ATOM   1553  O   VAL A 104      45.207  10.489 -52.482  1.00 55.12           O  
ATOM   1554  CG1 VAL A 104      47.051   8.332 -51.431  1.00 55.12           C  
ATOM   1555 HG11 VAL A 104      47.443   7.315 -51.443  1.00 55.12           H  
ATOM   1556 HG12 VAL A 104      47.866   9.028 -51.230  1.00 55.12           H  
ATOM   1557 HG13 VAL A 104      46.640   8.530 -52.420  1.00 55.12           H  
ATOM   1558  CG2 VAL A 104      46.582   7.893 -49.066  1.00 55.12           C  
ATOM   1559 HG21 VAL A 104      45.831   7.822 -48.279  1.00 55.12           H  
ATOM   1560 HG22 VAL A 104      47.397   8.533 -48.726  1.00 55.12           H  
ATOM   1561 HG23 VAL A 104      46.961   6.887 -49.244  1.00 55.12           H  
ATOM   1562  N   GLY A 105      43.513  11.099 -51.187  1.00 51.34           N  
ATOM   1563  H   GLY A 105      43.075  11.062 -50.278  1.00 51.34           H  
ATOM   1564  CA  GLY A 105      42.895  11.894 -52.261  1.00 51.34           C  
ATOM   1565  HA2 GLY A 105      43.433  12.839 -52.344  1.00 51.34           H  
ATOM   1566  HA3 GLY A 105      43.019  11.368 -53.208  1.00 51.34           H  
ATOM   1567  C   GLY A 105      41.398  12.180 -52.118  1.00 51.34           C  
ATOM   1568  O   GLY A 105      40.573  11.281 -52.206  1.00 51.34           O  
ATOM   1569  N   GLY A 106      41.038  13.462 -51.990  1.00 51.20           N  
ATOM   1570  H   GLY A 106      41.786  14.117 -51.815  1.00 51.20           H  
ATOM   1571  CA  GLY A 106      39.806  14.030 -52.566  1.00 51.20           C  
ATOM   1572  HA2 GLY A 106      39.938  15.111 -52.628  1.00 51.20           H  
ATOM   1573  HA3 GLY A 106      39.719  13.663 -53.588  1.00 51.20           H  
ATOM   1574  C   GLY A 106      38.433  13.796 -51.907  1.00 51.20           C  
ATOM   1575  O   GLY A 106      37.448  14.209 -52.509  1.00 51.20           O  
ATOM   1576  N   GLY A 107      38.312  13.192 -50.715  1.00 54.45           N  
ATOM   1577  H   GLY A 107      39.150  12.800 -50.309  1.00 54.45           H  
ATOM   1578  CA  GLY A 107      37.006  12.746 -50.171  1.00 54.45           C  
ATOM   1579  HA2 GLY A 107      37.097  11.684 -49.942  1.00 54.45           H  
ATOM   1580  HA3 GLY A 107      36.238  12.830 -50.941  1.00 54.45           H  
ATOM   1581  C   GLY A 107      36.444  13.420 -48.902  1.00 54.45           C  
ATOM   1582  O   GLY A 107      35.392  13.003 -48.423  1.00 54.45           O  
ATOM   1583  N   GLY A 108      37.099  14.435 -48.324  1.00 55.99           N  
ATOM   1584  H   GLY A 108      37.956  14.743 -48.762  1.00 55.99           H  
ATOM   1585  CA  GLY A 108      36.833  14.887 -46.940  1.00 55.99           C  
ATOM   1586  HA2 GLY A 108      37.537  15.682 -46.697  1.00 55.99           H  
ATOM   1587  HA3 GLY A 108      37.030  14.056 -46.263  1.00 55.99           H  
ATOM   1588  C   GLY A 108      35.421  15.415 -46.619  1.00 55.99           C  
ATOM   1589  O   GLY A 108      34.984  15.318 -45.477  1.00 55.99           O  
ATOM   1590  N   GLY A 109      34.672  15.931 -47.601  1.00 63.96           N  
ATOM   1591  H   GLY A 109      35.054  15.945 -48.536  1.00 63.96           H  
ATOM   1592  CA  GLY A 109      33.364  16.558 -47.352  1.00 63.96           C  
ATOM   1593  HA2 GLY A 109      33.043  17.075 -48.257  1.00 63.96           H  
ATOM   1594  HA3 GLY A 109      33.468  17.297 -46.558  1.00 63.96           H  
ATOM   1595  C   GLY A 109      32.243  15.589 -46.946  1.00 63.96           C  
ATOM   1596  O   GLY A 109      31.364  15.960 -46.173  1.00 63.96           O  
ATOM   1597  N   GLY A 110      32.272  14.341 -47.430  1.00 73.29           N  
ATOM   1598  H   GLY A 110      33.055  14.060 -48.003  1.00 73.29           H  
ATOM   1599  CA  GLY A 110      31.215  13.361 -47.141  1.00 73.29           C  
ATOM   1600  HA2 GLY A 110      30.238  13.817 -47.305  1.00 73.29           H  
ATOM   1601  HA3 GLY A 110      31.321  12.515 -47.819  1.00 73.29           H  
ATOM   1602  C   GLY A 110      31.260  12.827 -45.707  1.00 73.29           C  
ATOM   1603  O   GLY A 110      30.222  12.649 -45.074  1.00 73.29           O  
ATOM   1604  N   ILE A 111      32.466  12.618 -45.173  1.00 77.44           N  
ATOM   1605  H   ILE A 111      33.283  12.835 -45.726  1.00 77.44           H  
ATOM   1606  CA  ILE A 111      32.662  12.021 -43.845  1.00 77.44           C  
ATOM   1607  HA  ILE A 111      31.985  11.172 -43.751  1.00 77.44           H  
ATOM   1608  C   ILE A 111      32.283  13.011 -42.739  1.00 77.44           C  
ATOM   1609  CB  ILE A 111      34.103  11.488 -43.688  1.00 77.44           C  
ATOM   1610  HB  ILE A 111      34.804  12.318 -43.786  1.00 77.44           H  
ATOM   1611  O   ILE A 111      31.644  12.619 -41.765  1.00 77.44           O  
ATOM   1612  CG1 ILE A 111      34.419  10.439 -44.782  1.00 77.44           C  
ATOM   1613 HG12 ILE A 111      34.213  10.864 -45.765  1.00 77.44           H  
ATOM   1614 HG13 ILE A 111      33.773   9.571 -44.652  1.00 77.44           H  
ATOM   1615  CG2 ILE A 111      34.256  10.873 -42.287  1.00 77.44           C  
ATOM   1616 HG21 ILE A 111      35.187  10.312 -42.213  1.00 77.44           H  
ATOM   1617 HG22 ILE A 111      33.438  10.181 -42.086  1.00 77.44           H  
ATOM   1618 HG23 ILE A 111      34.264  11.651 -41.524  1.00 77.44           H  
ATOM   1619  CD1 ILE A 111      35.879   9.972 -44.816  1.00 77.44           C  
ATOM   1620 HD11 ILE A 111      36.046   9.380 -45.715  1.00 77.44           H  
ATOM   1621 HD12 ILE A 111      36.096   9.343 -43.953  1.00 77.44           H  
ATOM   1622 HD13 ILE A 111      36.547  10.833 -44.833  1.00 77.44           H  
ATOM   1623  N   SER A 112      32.587  14.302 -42.911  1.00 80.06           N  
ATOM   1624  H   SER A 112      33.149  14.583 -43.702  1.00 80.06           H  
ATOM   1625  CA  SER A 112      32.146  15.340 -41.971  1.00 80.06           C  
ATOM   1626  HA  SER A 112      32.552  15.114 -40.985  1.00 80.06           H  
ATOM   1627  C   SER A 112      30.620  15.380 -41.831  1.00 80.06           C  
ATOM   1628  CB  SER A 112      32.668  16.711 -42.406  1.00 80.06           C  
ATOM   1629  HB2 SER A 112      32.288  16.949 -43.399  1.00 80.06           H  
ATOM   1630  HB3 SER A 112      32.322  17.470 -41.704  1.00 80.06           H  
ATOM   1631  O   SER A 112      30.124  15.421 -40.708  1.00 80.06           O  
ATOM   1632  OG  SER A 112      34.083  16.705 -42.435  1.00 80.06           O  
ATOM   1633  HG  SER A 112      34.412  16.557 -41.546  1.00 80.06           H  
ATOM   1634  N   GLY A 113      29.872  15.273 -42.937  1.00 83.88           N  
ATOM   1635  H   GLY A 113      30.330  15.236 -43.837  1.00 83.88           H  
ATOM   1636  CA  GLY A 113      28.405  15.212 -42.895  1.00 83.88           C  
ATOM   1637  HA2 GLY A 113      28.023  16.071 -42.344  1.00 83.88           H  
ATOM   1638  HA3 GLY A 113      28.021  15.258 -43.914  1.00 83.88           H  
ATOM   1639  C   GLY A 113      27.857  13.935 -42.237  1.00 83.88           C  
ATOM   1640  O   GLY A 113      26.835  13.974 -41.548  1.00 83.88           O  
ATOM   1641  N   MET A 114      28.547  12.797 -42.390  1.00 84.21           N  
ATOM   1642  H   MET A 114      29.366  12.805 -42.980  1.00 84.21           H  
ATOM   1643  CA  MET A 114      28.194  11.558 -41.681  1.00 84.21           C  
ATOM   1644  HA  MET A 114      27.137  11.346 -41.842  1.00 84.21           H  
ATOM   1645  C   MET A 114      28.399  11.689 -40.169  1.00 84.21           C  
ATOM   1646  CB  MET A 114      29.013  10.370 -42.202  1.00 84.21           C  
ATOM   1647  HB2 MET A 114      30.075  10.615 -42.184  1.00 84.21           H  
ATOM   1648  HB3 MET A 114      28.854   9.518 -41.542  1.00 84.21           H  
ATOM   1649  O   MET A 114      27.516  11.303 -39.406  1.00 84.21           O  
ATOM   1650  CG  MET A 114      28.618   9.948 -43.616  1.00 84.21           C  
ATOM   1651  HG2 MET A 114      28.724  10.797 -44.292  1.00 84.21           H  
ATOM   1652  HG3 MET A 114      27.572   9.642 -43.611  1.00 84.21           H  
ATOM   1653  SD  MET A 114      29.625   8.577 -44.240  1.00 84.21           S  
ATOM   1654  CE  MET A 114      28.821   8.316 -45.840  1.00 84.21           C  
ATOM   1655  HE1 MET A 114      27.774   8.055 -45.685  1.00 84.21           H  
ATOM   1656  HE2 MET A 114      28.886   9.228 -46.434  1.00 84.21           H  
ATOM   1657  HE3 MET A 114      29.321   7.504 -46.368  1.00 84.21           H  
ATOM   1658  N   ILE A 115      29.529  12.257 -39.736  1.00 88.96           N  
ATOM   1659  H   ILE A 115      30.211  12.554 -40.419  1.00 88.96           H  
ATOM   1660  CA  ILE A 115      29.810  12.505 -38.314  1.00 88.96           C  
ATOM   1661  HA  ILE A 115      29.741  11.562 -37.772  1.00 88.96           H  
ATOM   1662  C   ILE A 115      28.743  13.428 -37.720  1.00 88.96           C  
ATOM   1663  CB  ILE A 115      31.239  13.066 -38.124  1.00 88.96           C  
ATOM   1664  HB  ILE A 115      31.373  13.915 -38.794  1.00 88.96           H  
ATOM   1665  O   ILE A 115      28.179  13.101 -36.682  1.00 88.96           O  
ATOM   1666  CG1 ILE A 115      32.281  11.978 -38.476  1.00 88.96           C  
ATOM   1667 HG12 ILE A 115      32.027  11.525 -39.434  1.00 88.96           H  
ATOM   1668 HG13 ILE A 115      32.250  11.191 -37.723  1.00 88.96           H  
ATOM   1669  CG2 ILE A 115      31.460  13.552 -36.676  1.00 88.96           C  
ATOM   1670 HG21 ILE A 115      30.785  14.374 -36.437  1.00 88.96           H  
ATOM   1671 HG22 ILE A 115      31.274  12.741 -35.972  1.00 88.96           H  
ATOM   1672 HG23 ILE A 115      32.474  13.928 -36.542  1.00 88.96           H  
ATOM   1673  CD1 ILE A 115      33.720  12.497 -38.591  1.00 88.96           C  
ATOM   1674 HD11 ILE A 115      34.365  11.687 -38.930  1.00 88.96           H  
ATOM   1675 HD12 ILE A 115      33.764  13.311 -39.315  1.00 88.96           H  
ATOM   1676 HD13 ILE A 115      34.085  12.845 -37.624  1.00 88.96           H  
ATOM   1677  N   GLU A 116      28.395  14.514 -38.413  1.00 91.68           N  
ATOM   1678  H   GLU A 116      28.914  14.753 -39.246  1.00 91.68           H  
ATOM   1679  CA  GLU A 116      27.337  15.432 -37.977  1.00 91.68           C  
ATOM   1680  HA  GLU A 116      27.602  15.838 -37.001  1.00 91.68           H  
ATOM   1681  C   GLU A 116      25.979  14.723 -37.834  1.00 91.68           C  
ATOM   1682  CB  GLU A 116      27.260  16.588 -38.986  1.00 91.68           C  
ATOM   1683  HB2 GLU A 116      28.253  17.028 -39.084  1.00 91.68           H  
ATOM   1684  HB3 GLU A 116      26.953  16.197 -39.955  1.00 91.68           H  
ATOM   1685  O   GLU A 116      25.262  14.915 -36.852  1.00 91.68           O  
ATOM   1686  CG  GLU A 116      26.280  17.683 -38.543  1.00 91.68           C  
ATOM   1687  HG2 GLU A 116      26.585  18.046 -37.562  1.00 91.68           H  
ATOM   1688  HG3 GLU A 116      25.284  17.250 -38.449  1.00 91.68           H  
ATOM   1689  CD  GLU A 116      26.201  18.865 -39.521  1.00 91.68           C  
ATOM   1690  OE1 GLU A 116      25.477  19.827 -39.176  1.00 91.68           O  
ATOM   1691  OE2 GLU A 116      26.826  18.802 -40.605  1.00 91.68           O  
ATOM   1692  N   THR A 117      25.638  13.838 -38.774  1.00 92.84           N  
ATOM   1693  H   THR A 117      26.266  13.722 -39.557  1.00 92.84           H  
ATOM   1694  CA  THR A 117      24.404  13.038 -38.709  1.00 92.84           C  
ATOM   1695  HA  THR A 117      23.556  13.715 -38.607  1.00 92.84           H  
ATOM   1696  C   THR A 117      24.395  12.103 -37.495  1.00 92.84           C  
ATOM   1697  CB  THR A 117      24.213  12.231 -40.000  1.00 92.84           C  
ATOM   1698  HB  THR A 117      25.038  11.529 -40.124  1.00 92.84           H  
ATOM   1699  O   THR A 117      23.377  11.990 -36.809  1.00 92.84           O  
ATOM   1700  CG2 THR A 117      22.894  11.455 -40.014  1.00 92.84           C  
ATOM   1701 HG21 THR A 117      22.906  10.674 -39.253  1.00 92.84           H  
ATOM   1702 HG22 THR A 117      22.761  10.988 -40.989  1.00 92.84           H  
ATOM   1703 HG23 THR A 117      22.063  12.135 -39.825  1.00 92.84           H  
ATOM   1704  OG1 THR A 117      24.176  13.094 -41.115  1.00 92.84           O  
ATOM   1705  HG1 THR A 117      25.043  13.492 -41.220  1.00 92.84           H  
ATOM   1706  N   ILE A 118      25.524  11.451 -37.200  1.00 94.47           N  
ATOM   1707  H   ILE A 118      26.335  11.610 -37.781  1.00 94.47           H  
ATOM   1708  CA  ILE A 118      25.662  10.558 -36.042  1.00 94.47           C  
ATOM   1709  HA  ILE A 118      24.822   9.864 -36.035  1.00 94.47           H  
ATOM   1710  C   ILE A 118      25.594  11.354 -34.736  1.00 94.47           C  
ATOM   1711  CB  ILE A 118      26.964   9.735 -36.138  1.00 94.47           C  
ATOM   1712  HB  ILE A 118      27.802  10.421 -36.261  1.00 94.47           H  
ATOM   1713  O   ILE A 118      24.878  10.950 -33.822  1.00 94.47           O  
ATOM   1714  CG1 ILE A 118      26.919   8.772 -37.345  1.00 94.47           C  
ATOM   1715 HG12 ILE A 118      26.285   7.918 -37.107  1.00 94.47           H  
ATOM   1716 HG13 ILE A 118      26.479   9.271 -38.209  1.00 94.47           H  
ATOM   1717  CG2 ILE A 118      27.180   8.921 -34.849  1.00 94.47           C  
ATOM   1718 HG21 ILE A 118      26.280   8.358 -34.601  1.00 94.47           H  
ATOM   1719 HG22 ILE A 118      27.429   9.587 -34.023  1.00 94.47           H  
ATOM   1720 HG23 ILE A 118      28.002   8.217 -34.975  1.00 94.47           H  
ATOM   1721  CD1 ILE A 118      28.310   8.281 -37.762  1.00 94.47           C  
ATOM   1722 HD11 ILE A 118      28.747   7.658 -36.983  1.00 94.47           H  
ATOM   1723 HD12 ILE A 118      28.224   7.700 -38.680  1.00 94.47           H  
ATOM   1724 HD13 ILE A 118      28.962   9.133 -37.952  1.00 94.47           H  
ATOM   1725  N   ASP A 119      26.268  12.501 -34.653  1.00 95.16           N  
ATOM   1726  H   ASP A 119      26.861  12.776 -35.423  1.00 95.16           H  
ATOM   1727  CA  ASP A 119      26.224  13.376 -33.479  1.00 95.16           C  
ATOM   1728  HA  ASP A 119      26.525  12.803 -32.602  1.00 95.16           H  
ATOM   1729  C   ASP A 119      24.786  13.874 -33.219  1.00 95.16           C  
ATOM   1730  CB  ASP A 119      27.220  14.542 -33.654  1.00 95.16           C  
ATOM   1731  HB2 ASP A 119      27.076  14.992 -34.636  1.00 95.16           H  
ATOM   1732  HB3 ASP A 119      26.984  15.300 -32.908  1.00 95.16           H  
ATOM   1733  O   ASP A 119      24.307  13.845 -32.081  1.00 95.16           O  
ATOM   1734  CG  ASP A 119      28.706  14.163 -33.473  1.00 95.16           C  
ATOM   1735  OD1 ASP A 119      29.019  13.153 -32.795  1.00 95.16           O  
ATOM   1736  OD2 ASP A 119      29.580  14.932 -33.930  1.00 95.16           O  
ATOM   1737  N   ASN A 120      24.034  14.224 -34.269  1.00 96.40           N  
ATOM   1738  H   ASN A 120      24.484  14.281 -35.172  1.00 96.40           H  
ATOM   1739  CA  ASN A 120      22.611  14.569 -34.165  1.00 96.40           C  
ATOM   1740  HA  ASN A 120      22.500  15.369 -33.433  1.00 96.40           H  
ATOM   1741  C   ASN A 120      21.750  13.395 -33.660  1.00 96.40           C  
ATOM   1742  CB  ASN A 120      22.125  15.082 -35.533  1.00 96.40           C  
ATOM   1743  HB2 ASN A 120      22.445  14.397 -36.319  1.00 96.40           H  
ATOM   1744  HB3 ASN A 120      21.036  15.123 -35.539  1.00 96.40           H  
ATOM   1745  O   ASN A 120      20.864  13.585 -32.816  1.00 96.40           O  
ATOM   1746  CG  ASN A 120      22.625  16.482 -35.846  1.00 96.40           C  
ATOM   1747  ND2 ASN A 120      22.766  16.828 -37.104  1.00 96.40           N  
ATOM   1748 HD21 ASN A 120      22.747  16.122 -37.827  1.00 96.40           H  
ATOM   1749 HD22 ASN A 120      23.206  17.722 -37.268  1.00 96.40           H  
ATOM   1750  OD1 ASN A 120      22.841  17.295 -34.962  1.00 96.40           O  
ATOM   1751  N   ALA A 121      22.018  12.172 -34.124  1.00 96.55           N  
ATOM   1752  H   ALA A 121      22.739  12.069 -34.824  1.00 96.55           H  
ATOM   1753  CA  ALA A 121      21.338  10.972 -33.639  1.00 96.55           C  
ATOM   1754  HA  ALA A 121      20.262  11.132 -33.707  1.00 96.55           H  
ATOM   1755  C   ALA A 121      21.667  10.682 -32.163  1.00 96.55           C  
ATOM   1756  CB  ALA A 121      21.699   9.794 -34.550  1.00 96.55           C  
ATOM   1757  HB1 ALA A 121      22.771   9.600 -34.508  1.00 96.55           H  
ATOM   1758  HB2 ALA A 121      21.163   8.902 -34.227  1.00 96.55           H  
ATOM   1759  HB3 ALA A 121      21.421  10.024 -35.579  1.00 96.55           H  
ATOM   1760  O   ALA A 121      20.762  10.388 -31.379  1.00 96.55           O  
ATOM   1761  N   ILE A 122      22.932  10.833 -31.751  1.00 96.77           N  
ATOM   1762  H   ILE A 122      23.627  11.069 -32.445  1.00 96.77           H  
ATOM   1763  CA  ILE A 122      23.369  10.688 -30.353  1.00 96.77           C  
ATOM   1764  HA  ILE A 122      23.085   9.696 -30.001  1.00 96.77           H  
ATOM   1765  C   ILE A 122      22.654  11.704 -29.461  1.00 96.77           C  
ATOM   1766  CB  ILE A 122      24.909  10.823 -30.241  1.00 96.77           C  
ATOM   1767  HB  ILE A 122      25.227  11.710 -30.789  1.00 96.77           H  
ATOM   1768  O   ILE A 122      22.141  11.332 -28.401  1.00 96.77           O  
ATOM   1769  CG1 ILE A 122      25.588   9.584 -30.862  1.00 96.77           C  
ATOM   1770 HG12 ILE A 122      25.389   8.711 -30.240  1.00 96.77           H  
ATOM   1771 HG13 ILE A 122      25.154   9.398 -31.844  1.00 96.77           H  
ATOM   1772  CG2 ILE A 122      25.351  10.979 -28.773  1.00 96.77           C  
ATOM   1773 HG21 ILE A 122      24.982  11.917 -28.357  1.00 96.77           H  
ATOM   1774 HG22 ILE A 122      24.981  10.140 -28.184  1.00 96.77           H  
ATOM   1775 HG23 ILE A 122      26.439  11.017 -28.706  1.00 96.77           H  
ATOM   1776  CD1 ILE A 122      27.104   9.717 -31.059  1.00 96.77           C  
ATOM   1777 HD11 ILE A 122      27.473   8.843 -31.595  1.00 96.77           H  
ATOM   1778 HD12 ILE A 122      27.620   9.772 -30.100  1.00 96.77           H  
ATOM   1779 HD13 ILE A 122      27.325  10.610 -31.645  1.00 96.77           H  
ATOM   1780  N   ASN A 123      22.577  12.967 -29.888  1.00 97.16           N  
ATOM   1781  H   ASN A 123      23.086  13.218 -30.723  1.00 97.16           H  
ATOM   1782  CA  ASN A 123      21.865  14.018 -29.161  1.00 97.16           C  
ATOM   1783  HA  ASN A 123      22.270  14.091 -28.151  1.00 97.16           H  
ATOM   1784  C   ASN A 123      20.372  13.697 -29.015  1.00 97.16           C  
ATOM   1785  CB  ASN A 123      22.088  15.359 -29.881  1.00 97.16           C  
ATOM   1786  HB2 ASN A 123      21.398  16.103 -29.484  1.00 97.16           H  
ATOM   1787  HB3 ASN A 123      21.892  15.246 -30.947  1.00 97.16           H  
ATOM   1788  O   ASN A 123      19.809  13.864 -27.934  1.00 97.16           O  
ATOM   1789  CG  ASN A 123      23.492  15.901 -29.680  1.00 97.16           C  
ATOM   1790  ND2 ASN A 123      23.994  16.685 -30.604  1.00 97.16           N  
ATOM   1791 HD21 ASN A 123      24.960  16.951 -30.479  1.00 97.16           H  
ATOM   1792 HD22 ASN A 123      23.526  16.807 -31.491  1.00 97.16           H  
ATOM   1793  OD1 ASN A 123      24.137  15.658 -28.673  1.00 97.16           O  
ATOM   1794  N   THR A 124      19.747  13.163 -30.066  1.00 97.34           N  
ATOM   1795  H   THR A 124      20.266  13.067 -30.927  1.00 97.34           H  
ATOM   1796  CA  THR A 124      18.337  12.744 -30.037  1.00 97.34           C  
ATOM   1797  HA  THR A 124      17.728  13.586 -29.711  1.00 97.34           H  
ATOM   1798  C   THR A 124      18.111  11.602 -29.043  1.00 97.34           C  
ATOM   1799  CB  THR A 124      17.862  12.338 -31.439  1.00 97.34           C  
ATOM   1800  HB  THR A 124      18.435  11.479 -31.789  1.00 97.34           H  
ATOM   1801  O   THR A 124      17.260  11.716 -28.163  1.00 97.34           O  
ATOM   1802  CG2 THR A 124      16.375  11.981 -31.463  1.00 97.34           C  
ATOM   1803 HG21 THR A 124      15.784  12.808 -31.070  1.00 97.34           H  
ATOM   1804 HG22 THR A 124      16.070  11.780 -32.490  1.00 97.34           H  
ATOM   1805 HG23 THR A 124      16.191  11.090 -30.864  1.00 97.34           H  
ATOM   1806  OG1 THR A 124      18.048  13.411 -32.335  1.00 97.34           O  
ATOM   1807  HG1 THR A 124      18.987  13.510 -32.509  1.00 97.34           H  
ATOM   1808  N   VAL A 125      18.909  10.530 -29.118  1.00 97.43           N  
ATOM   1809  H   VAL A 125      19.598  10.496 -29.856  1.00 97.43           H  
ATOM   1810  CA  VAL A 125      18.822   9.385 -28.190  1.00 97.43           C  
ATOM   1811  HA  VAL A 125      17.816   8.967 -28.234  1.00 97.43           H  
ATOM   1812  C   VAL A 125      19.059   9.825 -26.746  1.00 97.43           C  
ATOM   1813  CB  VAL A 125      19.828   8.288 -28.598  1.00 97.43           C  
ATOM   1814  HB  VAL A 125      20.807   8.739 -28.758  1.00 97.43           H  
ATOM   1815  O   VAL A 125      18.347   9.397 -25.838  1.00 97.43           O  
ATOM   1816  CG1 VAL A 125      19.985   7.185 -27.540  1.00 97.43           C  
ATOM   1817 HG11 VAL A 125      19.008   6.782 -27.273  1.00 97.43           H  
ATOM   1818 HG12 VAL A 125      20.467   7.578 -26.645  1.00 97.43           H  
ATOM   1819 HG13 VAL A 125      20.603   6.377 -27.931  1.00 97.43           H  
ATOM   1820  CG2 VAL A 125      19.375   7.619 -29.900  1.00 97.43           C  
ATOM   1821 HG21 VAL A 125      18.405   7.141 -29.759  1.00 97.43           H  
ATOM   1822 HG22 VAL A 125      20.102   6.863 -30.198  1.00 97.43           H  
ATOM   1823 HG23 VAL A 125      19.296   8.353 -30.701  1.00 97.43           H  
ATOM   1824  N   SER A 126      20.029  10.710 -26.522  1.00 96.82           N  
ATOM   1825  H   SER A 126      20.572  11.035 -27.310  1.00 96.82           H  
ATOM   1826  CA  SER A 126      20.326  11.252 -25.192  1.00 96.82           C  
ATOM   1827  HA  SER A 126      20.470  10.423 -24.499  1.00 96.82           H  
ATOM   1828  C   SER A 126      19.167  12.101 -24.658  1.00 96.82           C  
ATOM   1829  CB  SER A 126      21.622  12.068 -25.228  1.00 96.82           C  
ATOM   1830  HB2 SER A 126      21.490  12.947 -25.859  1.00 96.82           H  
ATOM   1831  HB3 SER A 126      21.870  12.390 -24.217  1.00 96.82           H  
ATOM   1832  O   SER A 126      18.817  11.992 -23.484  1.00 96.82           O  
ATOM   1833  OG  SER A 126      22.681  11.276 -25.738  1.00 96.82           O  
ATOM   1834  HG  SER A 126      22.622  11.316 -26.695  1.00 96.82           H  
ATOM   1835  N   GLY A 127      18.523  12.889 -25.526  1.00 97.47           N  
ATOM   1836  H   GLY A 127      18.873  12.954 -26.471  1.00 97.47           H  
ATOM   1837  CA  GLY A 127      17.315  13.646 -25.201  1.00 97.47           C  
ATOM   1838  HA2 GLY A 127      17.031  14.234 -26.074  1.00 97.47           H  
ATOM   1839  HA3 GLY A 127      17.521  14.322 -24.371  1.00 97.47           H  
ATOM   1840  C   GLY A 127      16.130  12.754 -24.824  1.00 97.47           C  
ATOM   1841  O   GLY A 127      15.451  13.030 -23.837  1.00 97.47           O  
ATOM   1842  N   GLU A 128      15.899  11.660 -25.553  1.00 97.32           N  
ATOM   1843  H   GLU A 128      16.450  11.506 -26.386  1.00 97.32           H  
ATOM   1844  CA  GLU A 128      14.842  10.695 -25.219  1.00 97.32           C  
ATOM   1845  HA  GLU A 128      13.908  11.234 -25.062  1.00 97.32           H  
ATOM   1846  C   GLU A 128      15.115   9.971 -23.894  1.00 97.32           C  
ATOM   1847  CB  GLU A 128      14.631   9.695 -26.369  1.00 97.32           C  
ATOM   1848  HB2 GLU A 128      13.967   8.903 -26.023  1.00 97.32           H  
ATOM   1849  HB3 GLU A 128      15.584   9.237 -26.634  1.00 97.32           H  
ATOM   1850  O   GLU A 128      14.223   9.885 -23.050  1.00 97.32           O  
ATOM   1851  CG  GLU A 128      14.009  10.331 -27.628  1.00 97.32           C  
ATOM   1852  HG2 GLU A 128      13.803   9.543 -28.352  1.00 97.32           H  
ATOM   1853  HG3 GLU A 128      14.734  11.009 -28.077  1.00 97.32           H  
ATOM   1854  CD  GLU A 128      12.709  11.100 -27.330  1.00 97.32           C  
ATOM   1855  OE1 GLU A 128      12.580  12.273 -27.764  1.00 97.32           O  
ATOM   1856  OE2 GLU A 128      11.860  10.593 -26.570  1.00 97.32           O  
ATOM   1857  N   ARG A 129      16.360   9.545 -23.639  1.00 96.66           N  
ATOM   1858  H   ARG A 129      17.052   9.643 -24.368  1.00 96.66           H  
ATOM   1859  CA  ARG A 129      16.754   8.957 -22.344  1.00 96.66           C  
ATOM   1860  HA  ARG A 129      16.125   8.092 -22.133  1.00 96.66           H  
ATOM   1861  C   ARG A 129      16.525   9.923 -21.180  1.00 96.66           C  
ATOM   1862  CB  ARG A 129      18.222   8.513 -22.382  1.00 96.66           C  
ATOM   1863  HB2 ARG A 129      18.540   8.291 -21.364  1.00 96.66           H  
ATOM   1864  HB3 ARG A 129      18.839   9.327 -22.764  1.00 96.66           H  
ATOM   1865  O   ARG A 129      16.005   9.521 -20.146  1.00 96.66           O  
ATOM   1866  CG  ARG A 129      18.427   7.258 -23.243  1.00 96.66           C  
ATOM   1867  HG2 ARG A 129      18.051   7.438 -24.250  1.00 96.66           H  
ATOM   1868  HG3 ARG A 129      17.871   6.425 -22.813  1.00 96.66           H  
ATOM   1869  CD  ARG A 129      19.909   6.882 -23.345  1.00 96.66           C  
ATOM   1870  HD2 ARG A 129      20.011   6.047 -24.038  1.00 96.66           H  
ATOM   1871  HD3 ARG A 129      20.454   7.736 -23.747  1.00 96.66           H  
ATOM   1872  NE  ARG A 129      20.455   6.480 -22.038  1.00 96.66           N  
ATOM   1873  HE  ARG A 129      19.823   5.995 -21.416  1.00 96.66           H  
ATOM   1874  NH1 ARG A 129      22.660   7.014 -22.406  1.00 96.66           N  
ATOM   1875 HH11 ARG A 129      23.620   7.018 -22.092  1.00 96.66           H  
ATOM   1876 HH12 ARG A 129      22.433   7.239 -23.364  1.00 96.66           H  
ATOM   1877  NH2 ARG A 129      22.036   6.168 -20.437  1.00 96.66           N  
ATOM   1878 HH21 ARG A 129      21.353   5.635 -19.917  1.00 96.66           H  
ATOM   1879 HH22 ARG A 129      23.007   6.136 -20.159  1.00 96.66           H  
ATOM   1880  CZ  ARG A 129      21.710   6.557 -21.636  1.00 96.66           C  
ATOM   1881  N   ALA A 130      16.845  11.206 -21.355  1.00 97.37           N  
ATOM   1882  H   ALA A 130      17.299  11.480 -22.215  1.00 97.37           H  
ATOM   1883  CA  ALA A 130      16.587  12.218 -20.332  1.00 97.37           C  
ATOM   1884  HA  ALA A 130      17.068  11.902 -19.406  1.00 97.37           H  
ATOM   1885  C   ALA A 130      15.083  12.378 -20.031  1.00 97.37           C  
ATOM   1886  CB  ALA A 130      17.224  13.539 -20.779  1.00 97.37           C  
ATOM   1887  HB1 ALA A 130      18.291  13.395 -20.950  1.00 97.37           H  
ATOM   1888  HB2 ALA A 130      16.760  13.890 -21.701  1.00 97.37           H  
ATOM   1889  HB3 ALA A 130      17.088  14.291 -20.002  1.00 97.37           H  
ATOM   1890  O   ALA A 130      14.699  12.519 -18.868  1.00 97.37           O  
ATOM   1891  N   LYS A 131      14.217  12.317 -21.055  1.00 97.53           N  
ATOM   1892  H   LYS A 131      14.593  12.193 -21.984  1.00 97.53           H  
ATOM   1893  CA  LYS A 131      12.752  12.349 -20.878  1.00 97.53           C  
ATOM   1894  HA  LYS A 131      12.482  13.207 -20.262  1.00 97.53           H  
ATOM   1895  C   LYS A 131      12.236  11.110 -20.147  1.00 97.53           C  
ATOM   1896  CB  LYS A 131      12.043  12.450 -22.234  1.00 97.53           C  
ATOM   1897  HB2 LYS A 131      10.973  12.311 -22.078  1.00 97.53           H  
ATOM   1898  HB3 LYS A 131      12.389  11.635 -22.870  1.00 97.53           H  
ATOM   1899  O   LYS A 131      11.385  11.242 -19.269  1.00 97.53           O  
ATOM   1900  CG  LYS A 131      12.244  13.786 -22.962  1.00 97.53           C  
ATOM   1901  HG2 LYS A 131      13.306  14.025 -23.027  1.00 97.53           H  
ATOM   1902  HG3 LYS A 131      11.735  14.584 -22.421  1.00 97.53           H  
ATOM   1903  CD  LYS A 131      11.659  13.650 -24.372  1.00 97.53           C  
ATOM   1904  HD2 LYS A 131      10.580  13.515 -24.309  1.00 97.53           H  
ATOM   1905  HD3 LYS A 131      12.085  12.760 -24.836  1.00 97.53           H  
ATOM   1906  CE  LYS A 131      11.983  14.848 -25.261  1.00 97.53           C  
ATOM   1907  HE2 LYS A 131      13.057  15.029 -25.207  1.00 97.53           H  
ATOM   1908  HE3 LYS A 131      11.458  15.731 -24.895  1.00 97.53           H  
ATOM   1909  NZ  LYS A 131      11.605  14.534 -26.659  1.00 97.53           N  
ATOM   1910  HZ1 LYS A 131      12.070  13.690 -26.962  1.00 97.53           H  
ATOM   1911  HZ2 LYS A 131      10.625  14.308 -26.753  1.00 97.53           H  
ATOM   1912  HZ3 LYS A 131      11.880  15.248 -27.319  1.00 97.53           H  
ATOM   1913  N   LEU A 132      12.741   9.927 -20.498  1.00 97.48           N  
ATOM   1914  H   LEU A 132      13.414   9.900 -21.251  1.00 97.48           H  
ATOM   1915  CA  LEU A 132      12.391   8.667 -19.841  1.00 97.48           C  
ATOM   1916  HA  LEU A 132      11.310   8.533 -19.874  1.00 97.48           H  
ATOM   1917  C   LEU A 132      12.760   8.686 -18.352  1.00 97.48           C  
ATOM   1918  CB  LEU A 132      13.065   7.501 -20.580  1.00 97.48           C  
ATOM   1919  HB2 LEU A 132      14.120   7.738 -20.722  1.00 97.48           H  
ATOM   1920  HB3 LEU A 132      13.038   6.621 -19.939  1.00 97.48           H  
ATOM   1921  O   LEU A 132      11.875   8.479 -17.521  1.00 97.48           O  
ATOM   1922  CG  LEU A 132      12.447   7.143 -21.945  1.00 97.48           C  
ATOM   1923  HG  LEU A 132      12.566   7.981 -22.631  1.00 97.48           H  
ATOM   1924  CD1 LEU A 132      13.191   5.938 -22.510  1.00 97.48           C  
ATOM   1925 HD11 LEU A 132      13.001   5.057 -21.897  1.00 97.48           H  
ATOM   1926 HD12 LEU A 132      14.261   6.144 -22.495  1.00 97.48           H  
ATOM   1927 HD13 LEU A 132      12.871   5.747 -23.535  1.00 97.48           H  
ATOM   1928  CD2 LEU A 132      10.960   6.782 -21.883  1.00 97.48           C  
ATOM   1929 HD21 LEU A 132      10.808   5.979 -21.163  1.00 97.48           H  
ATOM   1930 HD22 LEU A 132      10.629   6.446 -22.866  1.00 97.48           H  
ATOM   1931 HD23 LEU A 132      10.369   7.655 -21.604  1.00 97.48           H  
ATOM   1932  N   GLY A 133      13.989   9.076 -18.009  1.00 97.39           N  
ATOM   1933  H   GLY A 133      14.697   9.121 -18.728  1.00 97.39           H  
ATOM   1934  CA  GLY A 133      14.416   9.203 -16.613  1.00 97.39           C  
ATOM   1935  HA2 GLY A 133      14.308   8.237 -16.119  1.00 97.39           H  
ATOM   1936  HA3 GLY A 133      15.471   9.478 -16.592  1.00 97.39           H  
ATOM   1937  C   GLY A 133      13.618  10.256 -15.829  1.00 97.39           C  
ATOM   1938  O   GLY A 133      13.239  10.039 -14.679  1.00 97.39           O  
ATOM   1939  N   ALA A 134      13.264  11.386 -16.455  1.00 98.02           N  
ATOM   1940  H   ALA A 134      13.615  11.556 -17.387  1.00 98.02           H  
ATOM   1941  CA  ALA A 134      12.378  12.374 -15.833  1.00 98.02           C  
ATOM   1942  HA  ALA A 134      12.805  12.660 -14.872  1.00 98.02           H  
ATOM   1943  C   ALA A 134      10.971  11.808 -15.557  1.00 98.02           C  
ATOM   1944  CB  ALA A 134      12.313  13.620 -16.724  1.00 98.02           C  
ATOM   1945  HB1 ALA A 134      11.885  13.366 -17.693  1.00 98.02           H  
ATOM   1946  HB2 ALA A 134      13.317  14.019 -16.871  1.00 98.02           H  
ATOM   1947  HB3 ALA A 134      11.694  14.380 -16.246  1.00 98.02           H  
ATOM   1948  O   ALA A 134      10.379  12.097 -14.514  1.00 98.02           O  
ATOM   1949  N   ASN A 135      10.435  10.989 -16.467  1.00 97.29           N  
ATOM   1950  H   ASN A 135      10.965  10.787 -17.302  1.00 97.29           H  
ATOM   1951  CA  ASN A 135       9.152  10.314 -16.277  1.00 97.29           C  
ATOM   1952  HA  ASN A 135       8.416  11.044 -15.941  1.00 97.29           H  
ATOM   1953  C   ASN A 135       9.222   9.240 -15.187  1.00 97.29           C  
ATOM   1954  CB  ASN A 135       8.675   9.722 -17.611  1.00 97.29           C  
ATOM   1955  HB2 ASN A 135       7.845   9.041 -17.423  1.00 97.29           H  
ATOM   1956  HB3 ASN A 135       9.481   9.147 -18.067  1.00 97.29           H  
ATOM   1957  O   ASN A 135       8.283   9.142 -14.398  1.00 97.29           O  
ATOM   1958  CG  ASN A 135       8.185  10.769 -18.590  1.00 97.29           C  
ATOM   1959  ND2 ASN A 135       8.168  10.439 -19.860  1.00 97.29           N  
ATOM   1960 HD21 ASN A 135       8.560   9.554 -20.149  1.00 97.29           H  
ATOM   1961 HD22 ASN A 135       7.873  11.150 -20.514  1.00 97.29           H  
ATOM   1962  OD1 ASN A 135       7.762  11.864 -18.238  1.00 97.29           O  
ATOM   1963  N   GLN A 136      10.326   8.496 -15.094  1.00 97.86           N  
ATOM   1964  H   GLN A 136      11.044   8.590 -15.799  1.00 97.86           H  
ATOM   1965  CA  GLN A 136      10.556   7.544 -14.010  1.00 97.86           C  
ATOM   1966  HA  GLN A 136       9.758   6.801 -14.025  1.00 97.86           H  
ATOM   1967  C   GLN A 136      10.509   8.246 -12.647  1.00 97.86           C  
ATOM   1968  CB  GLN A 136      11.887   6.816 -14.231  1.00 97.86           C  
ATOM   1969  HB2 GLN A 136      12.711   7.529 -14.203  1.00 97.86           H  
ATOM   1970  HB3 GLN A 136      11.878   6.326 -15.205  1.00 97.86           H  
ATOM   1971  O   GLN A 136       9.689   7.878 -11.810  1.00 97.86           O  
ATOM   1972  CG  GLN A 136      12.098   5.760 -13.139  1.00 97.86           C  
ATOM   1973  HG2 GLN A 136      11.307   5.013 -13.194  1.00 97.86           H  
ATOM   1974  HG3 GLN A 136      12.050   6.234 -12.158  1.00 97.86           H  
ATOM   1975  CD  GLN A 136      13.439   5.055 -13.227  1.00 97.86           C  
ATOM   1976  NE2 GLN A 136      13.814   4.338 -12.195  1.00 97.86           N  
ATOM   1977 HE21 GLN A 136      13.356   4.532 -11.316  1.00 97.86           H  
ATOM   1978 HE22 GLN A 136      14.778   4.039 -12.218  1.00 97.86           H  
ATOM   1979  OE1 GLN A 136      14.170   5.143 -14.194  1.00 97.86           O  
ATOM   1980  N   ASN A 137      11.279   9.324 -12.460  1.00 97.35           N  
ATOM   1981  H   ASN A 137      11.983   9.528 -13.155  1.00 97.35           H  
ATOM   1982  CA  ASN A 137      11.279  10.095 -11.208  1.00 97.35           C  
ATOM   1983  HA  ASN A 137      11.622   9.457 -10.394  1.00 97.35           H  
ATOM   1984  C   ASN A 137       9.871  10.603 -10.844  1.00 97.35           C  
ATOM   1985  CB  ASN A 137      12.242  11.287 -11.362  1.00 97.35           C  
ATOM   1986  HB2 ASN A 137      11.980  11.854 -12.255  1.00 97.35           H  
ATOM   1987  HB3 ASN A 137      12.140  11.937 -10.493  1.00 97.35           H  
ATOM   1988  O   ASN A 137       9.446  10.565  -9.688  1.00 97.35           O  
ATOM   1989  CG  ASN A 137      13.703  10.882 -11.441  1.00 97.35           C  
ATOM   1990  ND2 ASN A 137      14.548  11.714 -12.002  1.00 97.35           N  
ATOM   1991 HD21 ASN A 137      15.489  11.354 -12.071  1.00 97.35           H  
ATOM   1992 HD22 ASN A 137      14.231  12.569 -12.436  1.00 97.35           H  
ATOM   1993  OD1 ASN A 137      14.127   9.842 -10.989  1.00 97.35           O  
ATOM   1994  N   ARG A 138       9.099  11.063 -11.838  1.00 97.95           N  
ATOM   1995  H   ARG A 138       9.490  11.065 -12.769  1.00 97.95           H  
ATOM   1996  CA  ARG A 138       7.704  11.488 -11.628  1.00 97.95           C  
ATOM   1997  HA  ARG A 138       7.673  12.208 -10.811  1.00 97.95           H  
ATOM   1998  C   ARG A 138       6.800  10.333 -11.195  1.00 97.95           C  
ATOM   1999  CB  ARG A 138       7.151  12.128 -12.903  1.00 97.95           C  
ATOM   2000  HB2 ARG A 138       6.068  12.207 -12.805  1.00 97.95           H  
ATOM   2001  HB3 ARG A 138       7.369  11.486 -13.756  1.00 97.95           H  
ATOM   2002  O   ARG A 138       5.937  10.543 -10.341  1.00 97.95           O  
ATOM   2003  CG  ARG A 138       7.728  13.528 -13.150  1.00 97.95           C  
ATOM   2004  HG2 ARG A 138       7.405  14.200 -12.355  1.00 97.95           H  
ATOM   2005  HG3 ARG A 138       8.817  13.491 -13.137  1.00 97.95           H  
ATOM   2006  CD  ARG A 138       7.265  14.075 -14.503  1.00 97.95           C  
ATOM   2007  HD2 ARG A 138       7.564  13.381 -15.289  1.00 97.95           H  
ATOM   2008  HD3 ARG A 138       7.777  15.023 -14.669  1.00 97.95           H  
ATOM   2009  NE  ARG A 138       5.801  14.267 -14.529  1.00 97.95           N  
ATOM   2010  HE  ARG A 138       5.266  13.667 -13.918  1.00 97.95           H  
ATOM   2011  NH1 ARG A 138       5.724  15.901 -16.132  1.00 97.95           N  
ATOM   2012 HH11 ARG A 138       6.714  15.765 -16.278  1.00 97.95           H  
ATOM   2013 HH12 ARG A 138       5.201  16.535 -16.720  1.00 97.95           H  
ATOM   2014  NH2 ARG A 138       3.833  15.220 -15.155  1.00 97.95           N  
ATOM   2015 HH21 ARG A 138       3.345  14.614 -14.510  1.00 97.95           H  
ATOM   2016 HH22 ARG A 138       3.318  15.865 -15.736  1.00 97.95           H  
ATOM   2017  CZ  ARG A 138       5.129  15.126 -15.270  1.00 97.95           C  
ATOM   2018  N   LEU A 139       6.960   9.148 -11.780  1.00 97.76           N  
ATOM   2019  H   LEU A 139       7.700   9.042 -12.460  1.00 97.76           H  
ATOM   2020  CA  LEU A 139       6.194   7.957 -11.410  1.00 97.76           C  
ATOM   2021  HA  LEU A 139       5.135   8.212 -11.381  1.00 97.76           H  
ATOM   2022  C   LEU A 139       6.559   7.474 -10.005  1.00 97.76           C  
ATOM   2023  CB  LEU A 139       6.405   6.846 -12.451  1.00 97.76           C  
ATOM   2024  HB2 LEU A 139       6.048   5.902 -12.039  1.00 97.76           H  
ATOM   2025  HB3 LEU A 139       7.474   6.738 -12.634  1.00 97.76           H  
ATOM   2026  O   LEU A 139       5.656   7.151  -9.244  1.00 97.76           O  
ATOM   2027  CG  LEU A 139       5.680   7.094 -13.784  1.00 97.76           C  
ATOM   2028  HG  LEU A 139       5.870   8.110 -14.130  1.00 97.76           H  
ATOM   2029  CD1 LEU A 139       6.199   6.118 -14.834  1.00 97.76           C  
ATOM   2030 HD11 LEU A 139       6.013   5.091 -14.519  1.00 97.76           H  
ATOM   2031 HD12 LEU A 139       7.273   6.267 -14.948  1.00 97.76           H  
ATOM   2032 HD13 LEU A 139       5.714   6.302 -15.792  1.00 97.76           H  
ATOM   2033  CD2 LEU A 139       4.166   6.897 -13.661  1.00 97.76           C  
ATOM   2034 HD21 LEU A 139       3.954   5.887 -13.311  1.00 97.76           H  
ATOM   2035 HD22 LEU A 139       3.742   7.615 -12.959  1.00 97.76           H  
ATOM   2036 HD23 LEU A 139       3.697   7.040 -14.634  1.00 97.76           H  
ATOM   2037  N   GLU A 140       7.833   7.522  -9.617  1.00 97.88           N  
ATOM   2038  H   GLU A 140       8.541   7.738 -10.304  1.00 97.88           H  
ATOM   2039  CA  GLU A 140       8.283   7.195  -8.257  1.00 97.88           C  
ATOM   2040  HA  GLU A 140       7.976   6.180  -8.006  1.00 97.88           H  
ATOM   2041  C   GLU A 140       7.651   8.126  -7.209  1.00 97.88           C  
ATOM   2042  CB  GLU A 140       9.817   7.261  -8.192  1.00 97.88           C  
ATOM   2043  HB2 GLU A 140      10.151   8.211  -8.608  1.00 97.88           H  
ATOM   2044  HB3 GLU A 140      10.124   7.210  -7.148  1.00 97.88           H  
ATOM   2045  O   GLU A 140       7.077   7.663  -6.221  1.00 97.88           O  
ATOM   2046  CG  GLU A 140      10.477   6.097  -8.954  1.00 97.88           C  
ATOM   2047  HG2 GLU A 140      10.199   5.164  -8.463  1.00 97.88           H  
ATOM   2048  HG3 GLU A 140      10.083   6.060  -9.970  1.00 97.88           H  
ATOM   2049  CD  GLU A 140      12.010   6.196  -9.022  1.00 97.88           C  
ATOM   2050  OE1 GLU A 140      12.602   5.360  -9.751  1.00 97.88           O  
ATOM   2051  OE2 GLU A 140      12.573   7.094  -8.357  1.00 97.88           O  
ATOM   2052  N   HIS A 141       7.634   9.441  -7.461  1.00 98.10           N  
ATOM   2053  H   HIS A 141       8.178   9.786  -8.239  1.00 98.10           H  
ATOM   2054  CA  HIS A 141       6.901  10.386  -6.610  1.00 98.10           C  
ATOM   2055  HA  HIS A 141       7.245  10.270  -5.582  1.00 98.10           H  
ATOM   2056  C   HIS A 141       5.387  10.132  -6.603  1.00 98.10           C  
ATOM   2057  CB  HIS A 141       7.174  11.821  -7.073  1.00 98.10           C  
ATOM   2058  HB2 HIS A 141       7.051  11.887  -8.154  1.00 98.10           H  
ATOM   2059  HB3 HIS A 141       6.444  12.484  -6.611  1.00 98.10           H  
ATOM   2060  O   HIS A 141       4.727  10.309  -5.578  1.00 98.10           O  
ATOM   2061  CG  HIS A 141       8.538  12.321  -6.688  1.00 98.10           C  
ATOM   2062  CD2 HIS A 141       9.507  12.795  -7.530  1.00 98.10           C  
ATOM   2063  HD2 HIS A 141       9.441  12.860  -8.606  1.00 98.10           H  
ATOM   2064  ND1 HIS A 141       9.028  12.422  -5.407  1.00 98.10           N  
ATOM   2065  HD1 HIS A 141       8.579  12.085  -4.567  1.00 98.10           H  
ATOM   2066  CE1 HIS A 141      10.267  12.937  -5.477  1.00 98.10           C  
ATOM   2067  HE1 HIS A 141      10.921  13.101  -4.634  1.00 98.10           H  
ATOM   2068  NE2 HIS A 141      10.592  13.205  -6.749  1.00 98.10           N  
ATOM   2069  N   THR A 142       4.823   9.724  -7.741  1.00 97.93           N  
ATOM   2070  H   THR A 142       5.422   9.572  -8.540  1.00 97.93           H  
ATOM   2071  CA  THR A 142       3.397   9.392  -7.842  1.00 97.93           C  
ATOM   2072  HA  THR A 142       2.819  10.223  -7.438  1.00 97.93           H  
ATOM   2073  C   THR A 142       3.067   8.165  -6.995  1.00 97.93           C  
ATOM   2074  CB  THR A 142       2.967   9.196  -9.302  1.00 97.93           C  
ATOM   2075  HB  THR A 142       3.520   8.370  -9.748  1.00 97.93           H  
ATOM   2076  O   THR A 142       2.102   8.217  -6.242  1.00 97.93           O  
ATOM   2077  CG2 THR A 142       1.472   8.917  -9.440  1.00 97.93           C  
ATOM   2078 HG21 THR A 142       1.205   8.899 -10.496  1.00 97.93           H  
ATOM   2079 HG22 THR A 142       1.241   7.941  -9.011  1.00 97.93           H  
ATOM   2080 HG23 THR A 142       0.896   9.688  -8.928  1.00 97.93           H  
ATOM   2081  OG1 THR A 142       3.230  10.378 -10.029  1.00 97.93           O  
ATOM   2082  HG1 THR A 142       4.185  10.460 -10.088  1.00 97.93           H  
ATOM   2083  N   ILE A 143       3.888   7.113  -7.043  1.00 98.21           N  
ATOM   2084  H   ILE A 143       4.675   7.148  -7.675  1.00 98.21           H  
ATOM   2085  CA  ILE A 143       3.753   5.911  -6.207  1.00 98.21           C  
ATOM   2086  HA  ILE A 143       2.784   5.450  -6.394  1.00 98.21           H  
ATOM   2087  C   ILE A 143       3.779   6.292  -4.726  1.00 98.21           C  
ATOM   2088  CB  ILE A 143       4.851   4.883  -6.567  1.00 98.21           C  
ATOM   2089  HB  ILE A 143       5.814   5.393  -6.592  1.00 98.21           H  
ATOM   2090  O   ILE A 143       2.828   5.990  -4.013  1.00 98.21           O  
ATOM   2091  CG1 ILE A 143       4.566   4.285  -7.962  1.00 98.21           C  
ATOM   2092 HG12 ILE A 143       4.260   5.076  -8.648  1.00 98.21           H  
ATOM   2093 HG13 ILE A 143       3.742   3.575  -7.890  1.00 98.21           H  
ATOM   2094  CG2 ILE A 143       4.938   3.751  -5.528  1.00 98.21           C  
ATOM   2095 HG21 ILE A 143       5.676   3.004  -5.821  1.00 98.21           H  
ATOM   2096 HG22 ILE A 143       3.969   3.268  -5.403  1.00 98.21           H  
ATOM   2097 HG23 ILE A 143       5.247   4.136  -4.556  1.00 98.21           H  
ATOM   2098  CD1 ILE A 143       5.779   3.585  -8.584  1.00 98.21           C  
ATOM   2099 HD11 ILE A 143       5.526   3.260  -9.593  1.00 98.21           H  
ATOM   2100 HD12 ILE A 143       6.067   2.714  -7.997  1.00 98.21           H  
ATOM   2101 HD13 ILE A 143       6.617   4.280  -8.637  1.00 98.21           H  
ATOM   2102  N   ALA A 144       4.780   7.062  -4.287  1.00 97.99           N  
ATOM   2103  H   ALA A 144       5.544   7.271  -4.913  1.00 97.99           H  
ATOM   2104  CA  ALA A 144       4.868   7.500  -2.893  1.00 97.99           C  
ATOM   2105  HA  ALA A 144       4.946   6.617  -2.259  1.00 97.99           H  
ATOM   2106  C   ALA A 144       3.622   8.287  -2.439  1.00 97.99           C  
ATOM   2107  CB  ALA A 144       6.144   8.335  -2.735  1.00 97.99           C  
ATOM   2108  HB1 ALA A 144       6.258   8.632  -1.692  1.00 97.99           H  
ATOM   2109  HB2 ALA A 144       7.009   7.742  -3.030  1.00 97.99           H  
ATOM   2110  HB3 ALA A 144       6.090   9.227  -3.360  1.00 97.99           H  
ATOM   2111  O   ALA A 144       3.127   8.104  -1.327  1.00 97.99           O  
ATOM   2112  N   ASN A 145       3.072   9.153  -3.295  1.00 97.59           N  
ATOM   2113  H   ASN A 145       3.525   9.294  -4.187  1.00 97.59           H  
ATOM   2114  CA  ASN A 145       1.840   9.887  -2.991  1.00 97.59           C  
ATOM   2115  HA  ASN A 145       1.932  10.341  -2.004  1.00 97.59           H  
ATOM   2116  C   ASN A 145       0.603   8.974  -2.939  1.00 97.59           C  
ATOM   2117  CB  ASN A 145       1.653  11.000  -4.034  1.00 97.59           C  
ATOM   2118  HB2 ASN A 145       0.639  11.393  -3.956  1.00 97.59           H  
ATOM   2119  HB3 ASN A 145       1.784  10.587  -5.034  1.00 97.59           H  
ATOM   2120  O   ASN A 145      -0.257   9.157  -2.073  1.00 97.59           O  
ATOM   2121  CG  ASN A 145       2.600  12.170  -3.844  1.00 97.59           C  
ATOM   2122  ND2 ASN A 145       2.781  12.977  -4.863  1.00 97.59           N  
ATOM   2123 HD21 ASN A 145       2.423  12.722  -5.772  1.00 97.59           H  
ATOM   2124 HD22 ASN A 145       3.467  13.703  -4.716  1.00 97.59           H  
ATOM   2125  OD1 ASN A 145       3.146  12.420  -2.784  1.00 97.59           O  
ATOM   2126  N   LEU A 146       0.498   8.011  -3.858  1.00 97.89           N  
ATOM   2127  H   LEU A 146       1.258   7.891  -4.513  1.00 97.89           H  
ATOM   2128  CA  LEU A 146      -0.601   7.045  -3.907  1.00 97.89           C  
ATOM   2129  HA  LEU A 146      -1.550   7.580  -3.898  1.00 97.89           H  
ATOM   2130  C   LEU A 146      -0.597   6.137  -2.677  1.00 97.89           C  
ATOM   2131  CB  LEU A 146      -0.498   6.201  -5.190  1.00 97.89           C  
ATOM   2132  HB2 LEU A 146       0.512   5.797  -5.258  1.00 97.89           H  
ATOM   2133  HB3 LEU A 146      -1.175   5.351  -5.102  1.00 97.89           H  
ATOM   2134  O   LEU A 146      -1.652   5.956  -2.070  1.00 97.89           O  
ATOM   2135  CG  LEU A 146      -0.827   6.950  -6.493  1.00 97.89           C  
ATOM   2136  HG  LEU A 146      -0.259   7.878  -6.566  1.00 97.89           H  
ATOM   2137  CD1 LEU A 146      -0.478   6.054  -7.678  1.00 97.89           C  
ATOM   2138 HD11 LEU A 146      -1.033   5.119  -7.594  1.00 97.89           H  
ATOM   2139 HD12 LEU A 146      -0.723   6.551  -8.617  1.00 97.89           H  
ATOM   2140 HD13 LEU A 146       0.590   5.836  -7.666  1.00 97.89           H  
ATOM   2141  CD2 LEU A 146      -2.306   7.315  -6.600  1.00 97.89           C  
ATOM   2142 HD21 LEU A 146      -2.562   8.036  -5.823  1.00 97.89           H  
ATOM   2143 HD22 LEU A 146      -2.912   6.416  -6.492  1.00 97.89           H  
ATOM   2144 HD23 LEU A 146      -2.500   7.772  -7.570  1.00 97.89           H  
ATOM   2145  N   ASP A 147       0.572   5.636  -2.283  1.00 97.80           N  
ATOM   2146  H   ASP A 147       1.379   5.774  -2.874  1.00 97.80           H  
ATOM   2147  CA  ASP A 147       0.739   4.749  -1.132  1.00 97.80           C  
ATOM   2148  HA  ASP A 147       0.042   3.916  -1.223  1.00 97.80           H  
ATOM   2149  C   ASP A 147       0.401   5.492   0.173  1.00 97.80           C  
ATOM   2150  CB  ASP A 147       2.164   4.166  -1.131  1.00 97.80           C  
ATOM   2151  HB2 ASP A 147       2.296   3.596  -0.211  1.00 97.80           H  
ATOM   2152  HB3 ASP A 147       2.880   4.987  -1.120  1.00 97.80           H  
ATOM   2153  O   ASP A 147      -0.453   5.041   0.937  1.00 97.80           O  
ATOM   2154  CG  ASP A 147       2.486   3.232  -2.319  1.00 97.80           C  
ATOM   2155  OD1 ASP A 147       1.564   2.803  -3.064  1.00 97.80           O  
ATOM   2156  OD2 ASP A 147       3.687   2.938  -2.495  1.00 97.80           O  
ATOM   2157  N   ASN A 148       0.918   6.715   0.364  1.00 97.94           N  
ATOM   2158  H   ASN A 148       1.634   7.029  -0.275  1.00 97.94           H  
ATOM   2159  CA  ASN A 148       0.540   7.575   1.496  1.00 97.94           C  
ATOM   2160  HA  ASN A 148       0.810   7.080   2.429  1.00 97.94           H  
ATOM   2161  C   ASN A 148      -0.974   7.862   1.541  1.00 97.94           C  
ATOM   2162  CB  ASN A 148       1.295   8.911   1.380  1.00 97.94           C  
ATOM   2163  HB2 ASN A 148       0.816   9.650   2.022  1.00 97.94           H  
ATOM   2164  HB3 ASN A 148       1.248   9.275   0.354  1.00 97.94           H  
ATOM   2165  O   ASN A 148      -1.591   7.922   2.608  1.00 97.94           O  
ATOM   2166  CG  ASN A 148       2.739   8.835   1.837  1.00 97.94           C  
ATOM   2167  ND2 ASN A 148       3.653   9.439   1.121  1.00 97.94           N  
ATOM   2168 HD21 ASN A 148       4.593   9.267   1.446  1.00 97.94           H  
ATOM   2169 HD22 ASN A 148       3.454   9.584   0.141  1.00 97.94           H  
ATOM   2170  OD1 ASN A 148       3.063   8.305   2.877  1.00 97.94           O  
ATOM   2171  N   SER A 149      -1.605   8.083   0.384  1.00 97.76           N  
ATOM   2172  H   SER A 149      -1.067   8.039  -0.470  1.00 97.76           H  
ATOM   2173  CA  SER A 149      -3.052   8.305   0.314  1.00 97.76           C  
ATOM   2174  HA  SER A 149      -3.316   9.063   1.051  1.00 97.76           H  
ATOM   2175  C   SER A 149      -3.835   7.034   0.660  1.00 97.76           C  
ATOM   2176  CB  SER A 149      -3.435   8.835  -1.069  1.00 97.76           C  
ATOM   2177  HB2 SER A 149      -2.811   9.696  -1.307  1.00 97.76           H  
ATOM   2178  HB3 SER A 149      -3.267   8.065  -1.823  1.00 97.76           H  
ATOM   2179  O   SER A 149      -4.832   7.110   1.383  1.00 97.76           O  
ATOM   2180  OG  SER A 149      -4.795   9.235  -1.080  1.00 97.76           O  
ATOM   2181  HG  SER A 149      -4.935   9.819  -0.331  1.00 97.76           H  
ATOM   2182  N   ALA A 150      -3.365   5.870   0.203  1.00 97.79           N  
ATOM   2183  H   ALA A 150      -2.524   5.870  -0.356  1.00 97.79           H  
ATOM   2184  CA  ALA A 150      -3.963   4.576   0.503  1.00 97.79           C  
ATOM   2185  HA  ALA A 150      -5.021   4.615   0.244  1.00 97.79           H  
ATOM   2186  C   ALA A 150      -3.871   4.254   2.000  1.00 97.79           C  
ATOM   2187  CB  ALA A 150      -3.297   3.503  -0.367  1.00 97.79           C  
ATOM   2188  HB1 ALA A 150      -2.239   3.419  -0.121  1.00 97.79           H  
ATOM   2189  HB2 ALA A 150      -3.772   2.537  -0.193  1.00 97.79           H  
ATOM   2190  HB3 ALA A 150      -3.391   3.762  -1.422  1.00 97.79           H  
ATOM   2191  O   ALA A 150      -4.884   3.876   2.587  1.00 97.79           O  
ATOM   2192  N   GLU A 151      -2.722   4.494   2.637  1.00 97.64           N  
ATOM   2193  H   GLU A 151      -1.912   4.738   2.085  1.00 97.64           H  
ATOM   2194  CA  GLU A 151      -2.529   4.329   4.083  1.00 97.64           C  
ATOM   2195  HA  GLU A 151      -2.736   3.296   4.364  1.00 97.64           H  
ATOM   2196  C   GLU A 151      -3.463   5.232   4.898  1.00 97.64           C  
ATOM   2197  CB  GLU A 151      -1.079   4.657   4.459  1.00 97.64           C  
ATOM   2198  HB2 GLU A 151      -1.029   4.755   5.544  1.00 97.64           H  
ATOM   2199  HB3 GLU A 151      -0.797   5.611   4.013  1.00 97.64           H  
ATOM   2200  O   GLU A 151      -4.152   4.769   5.811  1.00 97.64           O  
ATOM   2201  CG  GLU A 151      -0.087   3.569   4.029  1.00 97.64           C  
ATOM   2202  HG2 GLU A 151      -0.151   3.423   2.951  1.00 97.64           H  
ATOM   2203  HG3 GLU A 151      -0.377   2.633   4.508  1.00 97.64           H  
ATOM   2204  CD  GLU A 151       1.360   3.907   4.421  1.00 97.64           C  
ATOM   2205  OE1 GLU A 151       2.258   3.164   3.971  1.00 97.64           O  
ATOM   2206  OE2 GLU A 151       1.551   4.862   5.211  1.00 97.64           O  
ATOM   2207  N   ASN A 152      -3.557   6.515   4.537  1.00 97.50           N  
ATOM   2208  H   ASN A 152      -2.937   6.844   3.811  1.00 97.50           H  
ATOM   2209  CA  ASN A 152      -4.443   7.463   5.216  1.00 97.50           C  
ATOM   2210  HA  ASN A 152      -4.200   7.467   6.278  1.00 97.50           H  
ATOM   2211  C   ASN A 152      -5.921   7.065   5.100  1.00 97.50           C  
ATOM   2212  CB  ASN A 152      -4.209   8.866   4.639  1.00 97.50           C  
ATOM   2213  HB2 ASN A 152      -5.054   9.507   4.890  1.00 97.50           H  
ATOM   2214  HB3 ASN A 152      -4.131   8.815   3.553  1.00 97.50           H  
ATOM   2215  O   ASN A 152      -6.666   7.138   6.085  1.00 97.50           O  
ATOM   2216  CG  ASN A 152      -2.975   9.521   5.224  1.00 97.50           C  
ATOM   2217  ND2 ASN A 152      -2.112  10.070   4.410  1.00 97.50           N  
ATOM   2218 HD21 ASN A 152      -2.058   9.666   3.486  1.00 97.50           H  
ATOM   2219 HD22 ASN A 152      -1.263  10.382   4.858  1.00 97.50           H  
ATOM   2220  OD1 ASN A 152      -2.799   9.584   6.426  1.00 97.50           O  
ATOM   2221  N   LEU A 153      -6.353   6.630   3.911  1.00 97.65           N  
ATOM   2222  H   LEU A 153      -5.694   6.588   3.147  1.00 97.65           H  
ATOM   2223  CA  LEU A 153      -7.713   6.138   3.697  1.00 97.65           C  
ATOM   2224  HA  LEU A 153      -8.418   6.849   4.126  1.00 97.65           H  
ATOM   2225  C   LEU A 153      -7.961   4.813   4.417  1.00 97.65           C  
ATOM   2226  CB  LEU A 153      -7.997   5.986   2.197  1.00 97.65           C  
ATOM   2227  HB2 LEU A 153      -8.910   5.401   2.083  1.00 97.65           H  
ATOM   2228  HB3 LEU A 153      -7.180   5.425   1.743  1.00 97.65           H  
ATOM   2229  O   LEU A 153      -9.045   4.633   4.962  1.00 97.65           O  
ATOM   2230  CG  LEU A 153      -8.188   7.307   1.434  1.00 97.65           C  
ATOM   2231  HG  LEU A 153      -7.292   7.924   1.510  1.00 97.65           H  
ATOM   2232  CD1 LEU A 153      -8.448   6.975  -0.032  1.00 97.65           C  
ATOM   2233 HD11 LEU A 153      -9.385   6.426  -0.123  1.00 97.65           H  
ATOM   2234 HD12 LEU A 153      -8.489   7.893  -0.618  1.00 97.65           H  
ATOM   2235 HD13 LEU A 153      -7.629   6.356  -0.398  1.00 97.65           H  
ATOM   2236  CD2 LEU A 153      -9.389   8.114   1.935  1.00 97.65           C  
ATOM   2237 HD21 LEU A 153      -9.197   8.483   2.942  1.00 97.65           H  
ATOM   2238 HD22 LEU A 153      -9.551   8.971   1.282  1.00 97.65           H  
ATOM   2239 HD23 LEU A 153     -10.282   7.489   1.940  1.00 97.65           H  
ATOM   2240  N   GLN A 154      -6.983   3.909   4.469  1.00 97.21           N  
ATOM   2241  H   GLN A 154      -6.123   4.091   3.971  1.00 97.21           H  
ATOM   2242  CA  GLN A 154      -7.091   2.651   5.205  1.00 97.21           C  
ATOM   2243  HA  GLN A 154      -7.991   2.128   4.883  1.00 97.21           H  
ATOM   2244  C   GLN A 154      -7.226   2.902   6.709  1.00 97.21           C  
ATOM   2245  CB  GLN A 154      -5.878   1.774   4.869  1.00 97.21           C  
ATOM   2246  HB2 GLN A 154      -5.867   1.603   3.793  1.00 97.21           H  
ATOM   2247  HB3 GLN A 154      -4.959   2.291   5.146  1.00 97.21           H  
ATOM   2248  O   GLN A 154      -8.109   2.338   7.349  1.00 97.21           O  
ATOM   2249  CG  GLN A 154      -5.922   0.418   5.588  1.00 97.21           C  
ATOM   2250  HG2 GLN A 154      -6.856  -0.092   5.353  1.00 97.21           H  
ATOM   2251  HG3 GLN A 154      -5.878   0.577   6.665  1.00 97.21           H  
ATOM   2252  CD  GLN A 154      -4.763  -0.489   5.190  1.00 97.21           C  
ATOM   2253  NE2 GLN A 154      -4.380  -1.423   6.032  1.00 97.21           N  
ATOM   2254 HE21 GLN A 154      -3.572  -1.957   5.745  1.00 97.21           H  
ATOM   2255 HE22 GLN A 154      -4.812  -1.514   6.940  1.00 97.21           H  
ATOM   2256  OE1 GLN A 154      -4.199  -0.404   4.114  1.00 97.21           O  
ATOM   2257  N   ALA A 155      -6.426   3.809   7.271  1.00 97.54           N  
ATOM   2258  H   ALA A 155      -5.681   4.206   6.716  1.00 97.54           H  
ATOM   2259  CA  ALA A 155      -6.549   4.207   8.669  1.00 97.54           C  
ATOM   2260  HA  ALA A 155      -6.480   3.315   9.292  1.00 97.54           H  
ATOM   2261  C   ALA A 155      -7.904   4.878   8.958  1.00 97.54           C  
ATOM   2262  CB  ALA A 155      -5.374   5.132   9.005  1.00 97.54           C  
ATOM   2263  HB1 ALA A 155      -5.389   5.378  10.066  1.00 97.54           H  
ATOM   2264  HB2 ALA A 155      -4.435   4.625   8.780  1.00 97.54           H  
ATOM   2265  HB3 ALA A 155      -5.428   6.043   8.408  1.00 97.54           H  
ATOM   2266  O   ALA A 155      -8.489   4.677  10.024  1.00 97.54           O  
ATOM   2267  N   ALA A 156      -8.423   5.681   8.023  1.00 97.16           N  
ATOM   2268  H   ALA A 156      -7.897   5.837   7.175  1.00 97.16           H  
ATOM   2269  CA  ALA A 156      -9.749   6.278   8.141  1.00 97.16           C  
ATOM   2270  HA  ALA A 156      -9.843   6.723   9.132  1.00 97.16           H  
ATOM   2271  C   ALA A 156     -10.876   5.236   8.036  1.00 97.16           C  
ATOM   2272  CB  ALA A 156      -9.884   7.394   7.100  1.00 97.16           C  
ATOM   2273  HB1 ALA A 156      -9.101   8.138   7.243  1.00 97.16           H  
ATOM   2274  HB2 ALA A 156      -9.789   6.976   6.098  1.00 97.16           H  
ATOM   2275  HB3 ALA A 156     -10.861   7.869   7.193  1.00 97.16           H  
ATOM   2276  O   ALA A 156     -11.827   5.306   8.812  1.00 97.16           O  
ATOM   2277  N   GLU A 157     -10.770   4.265   7.127  1.00 96.34           N  
ATOM   2278  H   GLU A 157      -9.979   4.277   6.499  1.00 96.34           H  
ATOM   2279  CA  GLU A 157     -11.744   3.179   6.962  1.00 96.34           C  
ATOM   2280  HA  GLU A 157     -12.738   3.622   6.890  1.00 96.34           H  
ATOM   2281  C   GLU A 157     -11.779   2.272   8.192  1.00 96.34           C  
ATOM   2282  CB  GLU A 157     -11.475   2.422   5.647  1.00 96.34           C  
ATOM   2283  HB2 GLU A 157     -10.531   1.880   5.699  1.00 96.34           H  
ATOM   2284  HB3 GLU A 157     -11.366   3.174   4.866  1.00 96.34           H  
ATOM   2285  O   GLU A 157     -12.864   2.051   8.733  1.00 96.34           O  
ATOM   2286  CG  GLU A 157     -12.633   1.499   5.198  1.00 96.34           C  
ATOM   2287  HG2 GLU A 157     -13.575   1.942   5.519  1.00 96.34           H  
ATOM   2288  HG3 GLU A 157     -12.642   1.501   4.108  1.00 96.34           H  
ATOM   2289  CD  GLU A 157     -12.566   0.024   5.652  1.00 96.34           C  
ATOM   2290  OE1 GLU A 157     -13.500  -0.751   5.292  1.00 96.34           O  
ATOM   2291  OE2 GLU A 157     -11.557  -0.362   6.265  1.00 96.34           O  
ATOM   2292  N   SER A 158     -10.608   1.896   8.715  1.00 96.75           N  
ATOM   2293  H   SER A 158      -9.776   2.068   8.169  1.00 96.75           H  
ATOM   2294  CA  SER A 158     -10.454   1.141   9.961  1.00 96.75           C  
ATOM   2295  HA  SER A 158     -10.927   0.166   9.841  1.00 96.75           H  
ATOM   2296  C   SER A 158     -11.124   1.853  11.140  1.00 96.75           C  
ATOM   2297  CB  SER A 158      -8.964   0.911  10.227  1.00 96.75           C  
ATOM   2298  HB2 SER A 158      -8.555   0.269   9.447  1.00 96.75           H  
ATOM   2299  HB3 SER A 158      -8.439   1.866  10.206  1.00 96.75           H  
ATOM   2300  O   SER A 158     -11.960   1.269  11.821  1.00 96.75           O  
ATOM   2301  OG  SER A 158      -8.757   0.307  11.482  1.00 96.75           O  
ATOM   2302  HG  SER A 158      -9.135  -0.574  11.434  1.00 96.75           H  
ATOM   2303  N   ARG A 159     -10.898   3.163  11.331  1.00 95.00           N  
ATOM   2304  H   ARG A 159     -10.209   3.612  10.744  1.00 95.00           H  
ATOM   2305  CA  ARG A 159     -11.574   3.929  12.403  1.00 95.00           C  
ATOM   2306  HA  ARG A 159     -11.356   3.451  13.358  1.00 95.00           H  
ATOM   2307  C   ARG A 159     -13.101   3.931  12.297  1.00 95.00           C  
ATOM   2308  CB  ARG A 159     -11.083   5.381  12.420  1.00 95.00           C  
ATOM   2309  HB2 ARG A 159     -11.781   5.976  13.009  1.00 95.00           H  
ATOM   2310  HB3 ARG A 159     -11.074   5.773  11.403  1.00 95.00           H  
ATOM   2311  O   ARG A 159     -13.781   4.082  13.311  1.00 95.00           O  
ATOM   2312  CG  ARG A 159      -9.696   5.521  13.057  1.00 95.00           C  
ATOM   2313  HG2 ARG A 159      -9.709   5.045  14.038  1.00 95.00           H  
ATOM   2314  HG3 ARG A 159      -8.944   5.018  12.449  1.00 95.00           H  
ATOM   2315  CD  ARG A 159      -9.323   6.998  13.245  1.00 95.00           C  
ATOM   2316  HD2 ARG A 159      -8.358   7.055  13.749  1.00 95.00           H  
ATOM   2317  HD3 ARG A 159     -10.058   7.459  13.904  1.00 95.00           H  
ATOM   2318  NE  ARG A 159      -9.280   7.752  11.973  1.00 95.00           N  
ATOM   2319  HE  ARG A 159     -10.139   8.197  11.683  1.00 95.00           H  
ATOM   2320  NH1 ARG A 159      -7.098   7.305  11.407  1.00 95.00           N  
ATOM   2321 HH11 ARG A 159      -7.061   6.602  12.131  1.00 95.00           H  
ATOM   2322 HH12 ARG A 159      -6.316   7.415  10.776  1.00 95.00           H  
ATOM   2323  NH2 ARG A 159      -8.305   8.658  10.119  1.00 95.00           N  
ATOM   2324 HH21 ARG A 159      -9.163   9.137   9.885  1.00 95.00           H  
ATOM   2325 HH22 ARG A 159      -7.514   8.711   9.493  1.00 95.00           H  
ATOM   2326  CZ  ARG A 159      -8.234   7.898  11.177  1.00 95.00           C  
ATOM   2327  N   ILE A 160     -13.649   3.831  11.087  1.00 94.96           N  
ATOM   2328  H   ILE A 160     -13.034   3.692  10.298  1.00 94.96           H  
ATOM   2329  CA  ILE A 160     -15.100   3.798  10.884  1.00 94.96           C  
ATOM   2330  HA  ILE A 160     -15.575   4.420  11.642  1.00 94.96           H  
ATOM   2331  C   ILE A 160     -15.644   2.385  11.088  1.00 94.96           C  
ATOM   2332  CB  ILE A 160     -15.469   4.384   9.502  1.00 94.96           C  
ATOM   2333  HB  ILE A 160     -14.877   3.888   8.733  1.00 94.96           H  
ATOM   2334  O   ILE A 160     -16.699   2.226  11.717  1.00 94.96           O  
ATOM   2335  CG1 ILE A 160     -15.136   5.893   9.491  1.00 94.96           C  
ATOM   2336 HG12 ILE A 160     -15.625   6.384  10.333  1.00 94.96           H  
ATOM   2337 HG13 ILE A 160     -14.061   6.025   9.616  1.00 94.96           H  
ATOM   2338  CG2 ILE A 160     -16.959   4.154   9.178  1.00 94.96           C  
ATOM   2339 HG21 ILE A 160     -17.588   4.606   9.944  1.00 94.96           H  
ATOM   2340 HG22 ILE A 160     -17.212   4.581   8.207  1.00 94.96           H  
ATOM   2341 HG23 ILE A 160     -17.174   3.087   9.109  1.00 94.96           H  
ATOM   2342  CD1 ILE A 160     -15.554   6.612   8.206  1.00 94.96           C  
ATOM   2343 HD11 ILE A 160     -15.464   5.930   7.360  1.00 94.96           H  
ATOM   2344 HD12 ILE A 160     -14.930   7.493   8.052  1.00 94.96           H  
ATOM   2345 HD13 ILE A 160     -16.595   6.926   8.284  1.00 94.96           H  
ATOM   2346  N   ARG A 161     -14.964   1.379  10.534  1.00 95.25           N  
ATOM   2347  H   ARG A 161     -14.086   1.587  10.081  1.00 95.25           H  
ATOM   2348  CA  ARG A 161     -15.505   0.032  10.375  1.00 95.25           C  
ATOM   2349  HA  ARG A 161     -16.591   0.081  10.459  1.00 95.25           H  
ATOM   2350  C   ARG A 161     -15.041  -0.941  11.449  1.00 95.25           C  
ATOM   2351  CB  ARG A 161     -15.147  -0.477   8.973  1.00 95.25           C  
ATOM   2352  HB2 ARG A 161     -15.183   0.342   8.256  1.00 95.25           H  
ATOM   2353  HB3 ARG A 161     -14.134  -0.880   8.983  1.00 95.25           H  
ATOM   2354  O   ARG A 161     -15.849  -1.781  11.836  1.00 95.25           O  
ATOM   2355  CG  ARG A 161     -16.149  -1.546   8.528  1.00 95.25           C  
ATOM   2356  HG2 ARG A 161     -17.109  -1.075   8.320  1.00 95.25           H  
ATOM   2357  HG3 ARG A 161     -16.298  -2.277   9.322  1.00 95.25           H  
ATOM   2358  CD  ARG A 161     -15.644  -2.247   7.268  1.00 95.25           C  
ATOM   2359  HD2 ARG A 161     -15.640  -1.535   6.442  1.00 95.25           H  
ATOM   2360  HD3 ARG A 161     -14.614  -2.563   7.436  1.00 95.25           H  
ATOM   2361  NE  ARG A 161     -16.466  -3.435   6.966  1.00 95.25           N  
ATOM   2362  HE  ARG A 161     -16.294  -4.232   7.563  1.00 95.25           H  
ATOM   2363  NH1 ARG A 161     -17.817  -2.525   5.340  1.00 95.25           N  
ATOM   2364 HH11 ARG A 161     -18.607  -2.586   4.714  1.00 95.25           H  
ATOM   2365 HH12 ARG A 161     -17.348  -1.638   5.454  1.00 95.25           H  
ATOM   2366  NH2 ARG A 161     -18.149  -4.630   6.019  1.00 95.25           N  
ATOM   2367 HH21 ARG A 161     -18.010  -5.349   6.714  1.00 95.25           H  
ATOM   2368 HH22 ARG A 161     -18.994  -4.648   5.466  1.00 95.25           H  
ATOM   2369  CZ  ARG A 161     -17.475  -3.518   6.117  1.00 95.25           C  
ATOM   2370  N   ASP A 162     -13.820  -0.818  11.945  1.00 96.57           N  
ATOM   2371  H   ASP A 162     -13.216  -0.079  11.613  1.00 96.57           H  
ATOM   2372  CA  ASP A 162     -13.248  -1.757  12.905  1.00 96.57           C  
ATOM   2373  HA  ASP A 162     -13.574  -2.759  12.628  1.00 96.57           H  
ATOM   2374  C   ASP A 162     -13.759  -1.482  14.319  1.00 96.57           C  
ATOM   2375  CB  ASP A 162     -11.712  -1.776  12.852  1.00 96.57           C  
ATOM   2376  HB2 ASP A 162     -11.323  -0.797  13.134  1.00 96.57           H  
ATOM   2377  HB3 ASP A 162     -11.355  -2.491  13.593  1.00 96.57           H  
ATOM   2378  O   ASP A 162     -14.146  -0.365  14.683  1.00 96.57           O  
ATOM   2379  CG  ASP A 162     -11.150  -2.193  11.488  1.00 96.57           C  
ATOM   2380  OD1 ASP A 162     -11.917  -2.737  10.661  1.00 96.57           O  
ATOM   2381  OD2 ASP A 162      -9.942  -1.943  11.276  1.00 96.57           O  
ATOM   2382  N   VAL A 163     -13.807  -2.542  15.122  1.00 94.37           N  
ATOM   2383  H   VAL A 163     -13.457  -3.421  14.770  1.00 94.37           H  
ATOM   2384  CA  VAL A 163     -14.221  -2.466  16.521  1.00 94.37           C  
ATOM   2385  HA  VAL A 163     -14.765  -1.531  16.656  1.00 94.37           H  
ATOM   2386  C   VAL A 163     -13.006  -2.410  17.448  1.00 94.37           C  
ATOM   2387  CB  VAL A 163     -15.207  -3.599  16.857  1.00 94.37           C  
ATOM   2388  HB  VAL A 163     -15.919  -3.687  16.037  1.00 94.37           H  
ATOM   2389  O   VAL A 163     -12.017  -3.114  17.260  1.00 94.37           O  
ATOM   2390  CG1 VAL A 163     -14.540  -4.959  17.053  1.00 94.37           C  
ATOM   2391 HG11 VAL A 163     -14.001  -4.976  18.000  1.00 94.37           H  
ATOM   2392 HG12 VAL A 163     -13.826  -5.149  16.252  1.00 94.37           H  
ATOM   2393 HG13 VAL A 163     -15.292  -5.748  17.056  1.00 94.37           H  
ATOM   2394  CG2 VAL A 163     -16.010  -3.268  18.118  1.00 94.37           C  
ATOM   2395 HG21 VAL A 163     -16.728  -4.065  18.312  1.00 94.37           H  
ATOM   2396 HG22 VAL A 163     -15.343  -3.181  18.975  1.00 94.37           H  
ATOM   2397 HG23 VAL A 163     -16.552  -2.332  17.980  1.00 94.37           H  
ATOM   2398  N   ASP A 164     -13.103  -1.609  18.510  1.00 96.02           N  
ATOM   2399  H   ASP A 164     -13.924  -1.029  18.607  1.00 96.02           H  
ATOM   2400  CA  ASP A 164     -12.207  -1.735  19.658  1.00 96.02           C  
ATOM   2401  HA  ASP A 164     -11.180  -1.831  19.308  1.00 96.02           H  
ATOM   2402  C   ASP A 164     -12.580  -3.011  20.428  1.00 96.02           C  
ATOM   2403  CB  ASP A 164     -12.282  -0.463  20.513  1.00 96.02           C  
ATOM   2404  HB2 ASP A 164     -13.318  -0.288  20.805  1.00 96.02           H  
ATOM   2405  HB3 ASP A 164     -11.970   0.381  19.897  1.00 96.02           H  
ATOM   2406  O   ASP A 164     -13.565  -3.048  21.174  1.00 96.02           O  
ATOM   2407  CG  ASP A 164     -11.408  -0.494  21.776  1.00 96.02           C  
ATOM   2408  OD1 ASP A 164     -10.998  -1.594  22.219  1.00 96.02           O  
ATOM   2409  OD2 ASP A 164     -11.253   0.600  22.358  1.00 96.02           O  
ATOM   2410  N   MET A 165     -11.797  -4.068  20.211  1.00 94.94           N  
ATOM   2411  H   MET A 165     -11.086  -3.973  19.500  1.00 94.94           H  
ATOM   2412  CA  MET A 165     -12.025  -5.394  20.789  1.00 94.94           C  
ATOM   2413  HA  MET A 165     -12.991  -5.766  20.449  1.00 94.94           H  
ATOM   2414  C   MET A 165     -12.059  -5.372  22.318  1.00 94.94           C  
ATOM   2415  CB  MET A 165     -10.918  -6.350  20.317  1.00 94.94           C  
ATOM   2416  HB2 MET A 165      -9.944  -5.917  20.546  1.00 94.94           H  
ATOM   2417  HB3 MET A 165     -11.001  -7.291  20.860  1.00 94.94           H  
ATOM   2418  O   MET A 165     -12.858  -6.088  22.922  1.00 94.94           O  
ATOM   2419  CG  MET A 165     -10.991  -6.639  18.812  1.00 94.94           C  
ATOM   2420  HG2 MET A 165     -10.155  -7.283  18.539  1.00 94.94           H  
ATOM   2421  HG3 MET A 165     -10.876  -5.703  18.266  1.00 94.94           H  
ATOM   2422  SD  MET A 165     -12.527  -7.429  18.257  1.00 94.94           S  
ATOM   2423  CE  MET A 165     -12.359  -9.064  19.014  1.00 94.94           C  
ATOM   2424  HE1 MET A 165     -13.232  -9.670  18.772  1.00 94.94           H  
ATOM   2425  HE2 MET A 165     -12.287  -8.972  20.098  1.00 94.94           H  
ATOM   2426  HE3 MET A 165     -11.467  -9.556  18.626  1.00 94.94           H  
ATOM   2427  N   ALA A 166     -11.239  -4.535  22.960  1.00 96.04           N  
ATOM   2428  H   ALA A 166     -10.734  -3.843  22.426  1.00 96.04           H  
ATOM   2429  CA  ALA A 166     -11.215  -4.432  24.414  1.00 96.04           C  
ATOM   2430  HA  ALA A 166     -11.143  -5.432  24.841  1.00 96.04           H  
ATOM   2431  C   ALA A 166     -12.513  -3.798  24.927  1.00 96.04           C  
ATOM   2432  CB  ALA A 166      -9.978  -3.632  24.837  1.00 96.04           C  
ATOM   2433  HB1 ALA A 166     -10.018  -2.622  24.427  1.00 96.04           H  
ATOM   2434  HB2 ALA A 166      -9.077  -4.125  24.472  1.00 96.04           H  
ATOM   2435  HB3 ALA A 166      -9.934  -3.572  25.924  1.00 96.04           H  
ATOM   2436  O   ALA A 166     -13.154  -4.317  25.846  1.00 96.04           O  
ATOM   2437  N   LYS A 167     -12.948  -2.707  24.288  1.00 95.25           N  
ATOM   2438  H   LYS A 167     -12.375  -2.342  23.541  1.00 95.25           H  
ATOM   2439  CA  LYS A 167     -14.216  -2.048  24.617  1.00 95.25           C  
ATOM   2440  HA  LYS A 167     -14.215  -1.808  25.680  1.00 95.25           H  
ATOM   2441  C   LYS A 167     -15.418  -2.957  24.380  1.00 95.25           C  
ATOM   2442  CB  LYS A 167     -14.310  -0.752  23.815  1.00 95.25           C  
ATOM   2443  HB2 LYS A 167     -14.378  -0.991  22.754  1.00 95.25           H  
ATOM   2444  HB3 LYS A 167     -13.402  -0.173  23.984  1.00 95.25           H  
ATOM   2445  O   LYS A 167     -16.315  -3.013  25.222  1.00 95.25           O  
ATOM   2446  CG  LYS A 167     -15.523   0.087  24.227  1.00 95.25           C  
ATOM   2447  HG2 LYS A 167     -16.445  -0.451  24.009  1.00 95.25           H  
ATOM   2448  HG3 LYS A 167     -15.471   0.302  25.294  1.00 95.25           H  
ATOM   2449  CD  LYS A 167     -15.502   1.396  23.438  1.00 95.25           C  
ATOM   2450  HD2 LYS A 167     -15.566   1.171  22.374  1.00 95.25           H  
ATOM   2451  HD3 LYS A 167     -14.558   1.906  23.630  1.00 95.25           H  
ATOM   2452  CE  LYS A 167     -16.669   2.291  23.855  1.00 95.25           C  
ATOM   2453  HE2 LYS A 167     -17.603   1.783  23.615  1.00 95.25           H  
ATOM   2454  HE3 LYS A 167     -16.622   2.437  24.934  1.00 95.25           H  
ATOM   2455  NZ  LYS A 167     -16.583   3.594  23.155  1.00 95.25           N  
ATOM   2456  HZ1 LYS A 167     -17.333   4.213  23.429  1.00 95.25           H  
ATOM   2457  HZ2 LYS A 167     -16.609   3.455  22.155  1.00 95.25           H  
ATOM   2458  HZ3 LYS A 167     -15.701   4.037  23.370  1.00 95.25           H  
ATOM   2459  N   GLU A 168     -15.440  -3.682  23.267  1.00 95.02           N  
ATOM   2460  H   GLU A 168     -14.695  -3.568  22.595  1.00 95.02           H  
ATOM   2461  CA  GLU A 168     -16.554  -4.572  22.950  1.00 95.02           C  
ATOM   2462  HA  GLU A 168     -17.473  -4.023  23.154  1.00 95.02           H  
ATOM   2463  C   GLU A 168     -16.574  -5.810  23.857  1.00 95.02           C  
ATOM   2464  CB  GLU A 168     -16.549  -4.917  21.456  1.00 95.02           C  
ATOM   2465  HB2 GLU A 168     -16.287  -4.023  20.890  1.00 95.02           H  
ATOM   2466  HB3 GLU A 168     -15.788  -5.671  21.258  1.00 95.02           H  
ATOM   2467  O   GLU A 168     -17.650  -6.232  24.274  1.00 95.02           O  
ATOM   2468  CG  GLU A 168     -17.920  -5.416  20.960  1.00 95.02           C  
ATOM   2469  HG2 GLU A 168     -17.813  -5.713  19.917  1.00 95.02           H  
ATOM   2470  HG3 GLU A 168     -18.200  -6.302  21.529  1.00 95.02           H  
ATOM   2471  CD  GLU A 168     -19.051  -4.367  21.064  1.00 95.02           C  
ATOM   2472  OE1 GLU A 168     -20.240  -4.757  21.049  1.00 95.02           O  
ATOM   2473  OE2 GLU A 168     -18.777  -3.147  21.169  1.00 95.02           O  
ATOM   2474  N   MET A 169     -15.416  -6.323  24.286  1.00 95.18           N  
ATOM   2475  H   MET A 169     -14.555  -5.987  23.878  1.00 95.18           H  
ATOM   2476  CA  MET A 169     -15.339  -7.400  25.279  1.00 95.18           C  
ATOM   2477  HA  MET A 169     -15.980  -8.214  24.940  1.00 95.18           H  
ATOM   2478  C   MET A 169     -15.846  -6.950  26.657  1.00 95.18           C  
ATOM   2479  CB  MET A 169     -13.897  -7.923  25.356  1.00 95.18           C  
ATOM   2480  HB2 MET A 169     -13.239  -7.137  25.727  1.00 95.18           H  
ATOM   2481  HB3 MET A 169     -13.568  -8.206  24.356  1.00 95.18           H  
ATOM   2482  O   MET A 169     -16.555  -7.697  27.340  1.00 95.18           O  
ATOM   2483  CG  MET A 169     -13.767  -9.155  26.258  1.00 95.18           C  
ATOM   2484  HG2 MET A 169     -12.717  -9.448  26.286  1.00 95.18           H  
ATOM   2485  HG3 MET A 169     -14.067  -8.895  27.273  1.00 95.18           H  
ATOM   2486  SD  MET A 169     -14.740 -10.580  25.701  1.00 95.18           S  
ATOM   2487  CE  MET A 169     -14.371 -11.746  27.035  1.00 95.18           C  
ATOM   2488  HE1 MET A 169     -14.709 -11.333  27.985  1.00 95.18           H  
ATOM   2489  HE2 MET A 169     -13.297 -11.926  27.077  1.00 95.18           H  
ATOM   2490  HE3 MET A 169     -14.887 -12.687  26.845  1.00 95.18           H  
ATOM   2491  N   MET A 170     -15.550  -5.710  27.065  1.00 95.20           N  
ATOM   2492  H   MET A 170     -14.924  -5.156  26.498  1.00 95.20           H  
ATOM   2493  CA  MET A 170     -16.125  -5.119  28.280  1.00 95.20           C  
ATOM   2494  HA  MET A 170     -15.927  -5.782  29.122  1.00 95.20           H  
ATOM   2495  C   MET A 170     -17.647  -4.971  28.168  1.00 95.20           C  
ATOM   2496  CB  MET A 170     -15.493  -3.751  28.579  1.00 95.20           C  
ATOM   2497  HB2 MET A 170     -16.089  -3.254  29.344  1.00 95.20           H  
ATOM   2498  HB3 MET A 170     -15.504  -3.130  27.683  1.00 95.20           H  
ATOM   2499  O   MET A 170     -18.369  -5.317  29.106  1.00 95.20           O  
ATOM   2500  CG  MET A 170     -14.061  -3.864  29.107  1.00 95.20           C  
ATOM   2501  HG2 MET A 170     -13.414  -4.281  28.335  1.00 95.20           H  
ATOM   2502  HG3 MET A 170     -14.061  -4.554  29.950  1.00 95.20           H  
ATOM   2503  SD  MET A 170     -13.363  -2.291  29.683  1.00 95.20           S  
ATOM   2504  CE  MET A 170     -13.123  -1.424  28.111  1.00 95.20           C  
ATOM   2505  HE1 MET A 170     -12.550  -0.513  28.284  1.00 95.20           H  
ATOM   2506  HE2 MET A 170     -14.095  -1.162  27.692  1.00 95.20           H  
ATOM   2507  HE3 MET A 170     -12.575  -2.063  27.419  1.00 95.20           H  
ATOM   2508  N   ASN A 171     -18.153  -4.509  27.018  1.00 93.28           N  
ATOM   2509  H   ASN A 171     -17.509  -4.223  26.295  1.00 93.28           H  
ATOM   2510  CA  ASN A 171     -19.592  -4.418  26.757  1.00 93.28           C  
ATOM   2511  HA  ASN A 171     -20.055  -3.814  27.538  1.00 93.28           H  
ATOM   2512  C   ASN A 171     -20.262  -5.794  26.798  1.00 93.28           C  
ATOM   2513  CB  ASN A 171     -19.840  -3.751  25.396  1.00 93.28           C  
ATOM   2514  HB2 ASN A 171     -19.214  -4.217  24.636  1.00 93.28           H  
ATOM   2515  HB3 ASN A 171     -20.878  -3.910  25.101  1.00 93.28           H  
ATOM   2516  O   ASN A 171     -21.278  -5.952  27.474  1.00 93.28           O  
ATOM   2517  CG  ASN A 171     -19.605  -2.256  25.392  1.00 93.28           C  
ATOM   2518  ND2 ASN A 171     -19.312  -1.701  24.238  1.00 93.28           N  
ATOM   2519 HD21 ASN A 171     -19.105  -0.712  24.242  1.00 93.28           H  
ATOM   2520 HD22 ASN A 171     -19.190  -2.269  23.412  1.00 93.28           H  
ATOM   2521  OD1 ASN A 171     -19.749  -1.563  26.392  1.00 93.28           O  
ATOM   2522  N   PHE A 172     -19.671  -6.790  26.137  1.00 95.45           N  
ATOM   2523  H   PHE A 172     -18.869  -6.574  25.562  1.00 95.45           H  
ATOM   2524  CA  PHE A 172     -20.120  -8.177  26.164  1.00 95.45           C  
ATOM   2525  HA  PHE A 172     -21.115  -8.244  25.724  1.00 95.45           H  
ATOM   2526  C   PHE A 172     -20.202  -8.699  27.603  1.00 95.45           C  
ATOM   2527  CB  PHE A 172     -19.163  -9.026  25.319  1.00 95.45           C  
ATOM   2528  HB2 PHE A 172     -18.133  -8.806  25.603  1.00 95.45           H  
ATOM   2529  HB3 PHE A 172     -19.274  -8.754  24.269  1.00 95.45           H  
ATOM   2530  O   PHE A 172     -21.271  -9.124  28.047  1.00 95.45           O  
ATOM   2531  CG  PHE A 172     -19.397 -10.511  25.468  1.00 95.45           C  
ATOM   2532  CD1 PHE A 172     -18.503 -11.297  26.221  1.00 95.45           C  
ATOM   2533  HD1 PHE A 172     -17.625 -10.850  26.663  1.00 95.45           H  
ATOM   2534  CD2 PHE A 172     -20.535 -11.102  24.894  1.00 95.45           C  
ATOM   2535  HD2 PHE A 172     -21.235 -10.506  24.328  1.00 95.45           H  
ATOM   2536  CE1 PHE A 172     -18.744 -12.672  26.390  1.00 95.45           C  
ATOM   2537  HE1 PHE A 172     -18.045 -13.275  26.951  1.00 95.45           H  
ATOM   2538  CE2 PHE A 172     -20.769 -12.476  25.062  1.00 95.45           C  
ATOM   2539  HE2 PHE A 172     -21.644 -12.925  24.615  1.00 95.45           H  
ATOM   2540  CZ  PHE A 172     -19.876 -13.264  25.806  1.00 95.45           C  
ATOM   2541  HZ  PHE A 172     -20.049 -14.325  25.914  1.00 95.45           H  
ATOM   2542  N   THR A 173     -19.117  -8.566  28.370  1.00 95.74           N  
ATOM   2543  H   THR A 173     -18.278  -8.211  27.931  1.00 95.74           H  
ATOM   2544  CA  THR A 173     -19.049  -8.977  29.781  1.00 95.74           C  
ATOM   2545  HA  THR A 173     -19.215 -10.052  29.841  1.00 95.74           H  
ATOM   2546  C   THR A 173     -20.135  -8.291  30.613  1.00 95.74           C  
ATOM   2547  CB  THR A 173     -17.661  -8.680  30.369  1.00 95.74           C  
ATOM   2548  HB  THR A 173     -17.472  -7.607  30.354  1.00 95.74           H  
ATOM   2549  O   THR A 173     -20.870  -8.956  31.343  1.00 95.74           O  
ATOM   2550  CG2 THR A 173     -17.522  -9.193  31.803  1.00 95.74           C  
ATOM   2551 HG21 THR A 173     -16.492  -9.066  32.135  1.00 95.74           H  
ATOM   2552 HG22 THR A 173     -18.173  -8.627  32.470  1.00 95.74           H  
ATOM   2553 HG23 THR A 173     -17.780 -10.251  31.847  1.00 95.74           H  
ATOM   2554  OG1 THR A 173     -16.672  -9.330  29.605  1.00 95.74           O  
ATOM   2555  HG1 THR A 173     -16.552  -8.845  28.785  1.00 95.74           H  
ATOM   2556  N   LYS A 174     -20.324  -6.974  30.443  1.00 95.58           N  
ATOM   2557  H   LYS A 174     -19.694  -6.484  29.825  1.00 95.58           H  
ATOM   2558  CA  LYS A 174     -21.402  -6.213  31.092  1.00 95.58           C  
ATOM   2559  HA  LYS A 174     -21.294  -6.310  32.172  1.00 95.58           H  
ATOM   2560  C   LYS A 174     -22.781  -6.775  30.739  1.00 95.58           C  
ATOM   2561  CB  LYS A 174     -21.262  -4.731  30.705  1.00 95.58           C  
ATOM   2562  HB2 LYS A 174     -20.305  -4.363  31.073  1.00 95.58           H  
ATOM   2563  HB3 LYS A 174     -21.261  -4.642  29.619  1.00 95.58           H  
ATOM   2564  O   LYS A 174     -23.595  -6.993  31.633  1.00 95.58           O  
ATOM   2565  CG  LYS A 174     -22.389  -3.849  31.267  1.00 95.58           C  
ATOM   2566  HG2 LYS A 174     -22.357  -3.867  32.357  1.00 95.58           H  
ATOM   2567  HG3 LYS A 174     -23.355  -4.228  30.933  1.00 95.58           H  
ATOM   2568  CD  LYS A 174     -22.241  -2.409  30.764  1.00 95.58           C  
ATOM   2569  HD2 LYS A 174     -21.307  -1.994  31.144  1.00 95.58           H  
ATOM   2570  HD3 LYS A 174     -22.207  -2.416  29.675  1.00 95.58           H  
ATOM   2571  CE  LYS A 174     -23.425  -1.559  31.235  1.00 95.58           C  
ATOM   2572  HE2 LYS A 174     -23.451  -1.571  32.325  1.00 95.58           H  
ATOM   2573  HE3 LYS A 174     -24.346  -2.014  30.872  1.00 95.58           H  
ATOM   2574  NZ  LYS A 174     -23.312  -0.165  30.739  1.00 95.58           N  
ATOM   2575  HZ1 LYS A 174     -22.464   0.261  31.084  1.00 95.58           H  
ATOM   2576  HZ2 LYS A 174     -23.278  -0.153  29.729  1.00 95.58           H  
ATOM   2577  HZ3 LYS A 174     -24.097   0.392  31.047  1.00 95.58           H  
ATOM   2578  N   THR A 175     -23.064  -7.022  29.459  1.00 94.63           N  
ATOM   2579  H   THR A 175     -22.363  -6.818  28.761  1.00 94.63           H  
ATOM   2580  CA  THR A 175     -24.367  -7.560  29.027  1.00 94.63           C  
ATOM   2581  HA  THR A 175     -25.153  -6.956  29.480  1.00 94.63           H  
ATOM   2582  C   THR A 175     -24.604  -8.990  29.504  1.00 94.63           C  
ATOM   2583  CB  THR A 175     -24.561  -7.487  27.507  1.00 94.63           C  
ATOM   2584  HB  THR A 175     -25.497  -7.987  27.258  1.00 94.63           H  
ATOM   2585  O   THR A 175     -25.740  -9.347  29.823  1.00 94.63           O  
ATOM   2586  CG2 THR A 175     -24.670  -6.040  27.026  1.00 94.63           C  
ATOM   2587 HG21 THR A 175     -25.553  -5.572  27.460  1.00 94.63           H  
ATOM   2588 HG22 THR A 175     -24.760  -6.032  25.940  1.00 94.63           H  
ATOM   2589 HG23 THR A 175     -23.783  -5.473  27.307  1.00 94.63           H  
ATOM   2590  OG1 THR A 175     -23.533  -8.098  26.768  1.00 94.63           O  
ATOM   2591  HG1 THR A 175     -22.864  -8.488  27.336  1.00 94.63           H  
ATOM   2592  N   ASN A 176     -23.547  -9.790  29.631  1.00 93.68           N  
ATOM   2593  H   ASN A 176     -22.644  -9.461  29.320  1.00 93.68           H  
ATOM   2594  CA  ASN A 176     -23.615 -11.142  30.168  1.00 93.68           C  
ATOM   2595  HA  ASN A 176     -24.413 -11.680  29.657  1.00 93.68           H  
ATOM   2596  C   ASN A 176     -23.963 -11.119  31.668  1.00 93.68           C  
ATOM   2597  CB  ASN A 176     -22.286 -11.841  29.844  1.00 93.68           C  
ATOM   2598  HB2 ASN A 176     -21.483 -11.450  30.468  1.00 93.68           H  
ATOM   2599  HB3 ASN A 176     -22.031 -11.649  28.802  1.00 93.68           H  
ATOM   2600  O   ASN A 176     -24.945 -11.739  32.075  1.00 93.68           O  
ATOM   2601  CG  ASN A 176     -22.367 -13.341  30.045  1.00 93.68           C  
ATOM   2602  ND2 ASN A 176     -21.903 -14.111  29.091  1.00 93.68           N  
ATOM   2603 HD21 ASN A 176     -21.494 -13.702  28.263  1.00 93.68           H  
ATOM   2604 HD22 ASN A 176     -21.940 -15.108  29.249  1.00 93.68           H  
ATOM   2605  OD1 ASN A 176     -22.853 -13.838  31.046  1.00 93.68           O  
ATOM   2606  N   ILE A 177     -23.264 -10.298  32.464  1.00 95.16           N  
ATOM   2607  H   ILE A 177     -22.468  -9.817  32.071  1.00 95.16           H  
ATOM   2608  CA  ILE A 177     -23.570 -10.091  33.891  1.00 95.16           C  
ATOM   2609  HA  ILE A 177     -23.495 -11.049  34.405  1.00 95.16           H  
ATOM   2610  C   ILE A 177     -25.011  -9.594  34.077  1.00 95.16           C  
ATOM   2611  CB  ILE A 177     -22.547  -9.118  34.529  1.00 95.16           C  
ATOM   2612  HB  ILE A 177     -22.501  -8.217  33.918  1.00 95.16           H  
ATOM   2613  O   ILE A 177     -25.744 -10.115  34.916  1.00 95.16           O  
ATOM   2614  CG1 ILE A 177     -21.141  -9.762  34.570  1.00 95.16           C  
ATOM   2615 HG12 ILE A 177     -21.134 -10.572  35.300  1.00 95.16           H  
ATOM   2616 HG13 ILE A 177     -20.906 -10.200  33.600  1.00 95.16           H  
ATOM   2617  CG2 ILE A 177     -22.975  -8.712  35.955  1.00 95.16           C  
ATOM   2618 HG21 ILE A 177     -22.237  -8.048  36.405  1.00 95.16           H  
ATOM   2619 HG22 ILE A 177     -23.921  -8.172  35.941  1.00 95.16           H  
ATOM   2620 HG23 ILE A 177     -23.079  -9.598  36.581  1.00 95.16           H  
ATOM   2621  CD1 ILE A 177     -20.017  -8.774  34.910  1.00 95.16           C  
ATOM   2622 HD11 ILE A 177     -19.056  -9.276  34.801  1.00 95.16           H  
ATOM   2623 HD12 ILE A 177     -20.051  -7.924  34.228  1.00 95.16           H  
ATOM   2624 HD13 ILE A 177     -20.105  -8.425  35.939  1.00 95.16           H  
ATOM   2625  N   LEU A 178     -25.463  -8.630  33.266  1.00 93.64           N  
ATOM   2626  H   LEU A 178     -24.813  -8.210  32.617  1.00 93.64           H  
ATOM   2627  CA  LEU A 178     -26.844  -8.135  33.320  1.00 93.64           C  
ATOM   2628  HA  LEU A 178     -27.068  -7.833  34.343  1.00 93.64           H  
ATOM   2629  C   LEU A 178     -27.875  -9.211  32.949  1.00 93.64           C  
ATOM   2630  CB  LEU A 178     -26.994  -6.927  32.382  1.00 93.64           C  
ATOM   2631  HB2 LEU A 178     -26.612  -7.200  31.398  1.00 93.64           H  
ATOM   2632  HB3 LEU A 178     -28.056  -6.704  32.278  1.00 93.64           H  
ATOM   2633  O   LEU A 178     -28.980  -9.217  33.492  1.00 93.64           O  
ATOM   2634  CG  LEU A 178     -26.318  -5.631  32.853  1.00 93.64           C  
ATOM   2635  HG  LEU A 178     -25.269  -5.810  33.089  1.00 93.64           H  
ATOM   2636  CD1 LEU A 178     -26.407  -4.593  31.732  1.00 93.64           C  
ATOM   2637 HD11 LEU A 178     -25.881  -4.965  30.852  1.00 93.64           H  
ATOM   2638 HD12 LEU A 178     -25.940  -3.664  32.058  1.00 93.64           H  
ATOM   2639 HD13 LEU A 178     -27.449  -4.406  31.476  1.00 93.64           H  
ATOM   2640  CD2 LEU A 178     -27.000  -5.052  34.094  1.00 93.64           C  
ATOM   2641 HD21 LEU A 178     -26.884  -5.732  34.938  1.00 93.64           H  
ATOM   2642 HD22 LEU A 178     -28.061  -4.889  33.904  1.00 93.64           H  
ATOM   2643 HD23 LEU A 178     -26.534  -4.104  34.363  1.00 93.64           H  
ATOM   2644  N   THR A 179     -27.541 -10.119  32.032  1.00 93.63           N  
ATOM   2645  H   THR A 179     -26.621 -10.067  31.619  1.00 93.63           H  
ATOM   2646  CA  THR A 179     -28.403 -11.257  31.679  1.00 93.63           C  
ATOM   2647  HA  THR A 179     -29.408 -10.889  31.472  1.00 93.63           H  
ATOM   2648  C   THR A 179     -28.516 -12.235  32.849  1.00 93.63           C  
ATOM   2649  CB  THR A 179     -27.905 -11.971  30.413  1.00 93.63           C  
ATOM   2650  HB  THR A 179     -26.919 -12.402  30.584  1.00 93.63           H  
ATOM   2651  O   THR A 179     -29.629 -12.619  33.200  1.00 93.63           O  
ATOM   2652  CG2 THR A 179     -28.862 -13.069  29.954  1.00 93.63           C  
ATOM   2653 HG21 THR A 179     -28.497 -13.496  29.020  1.00 93.63           H  
ATOM   2654 HG22 THR A 179     -28.911 -13.862  30.701  1.00 93.63           H  
ATOM   2655 HG23 THR A 179     -29.857 -12.655  29.790  1.00 93.63           H  
ATOM   2656  OG1 THR A 179     -27.832 -11.046  29.355  1.00 93.63           O  
ATOM   2657  HG1 THR A 179     -27.049 -10.508  29.488  1.00 93.63           H  
ATOM   2658  N   GLN A 180     -27.403 -12.568  33.509  1.00 93.00           N  
ATOM   2659  H   GLN A 180     -26.516 -12.220  33.173  1.00 93.00           H  
ATOM   2660  CA  GLN A 180     -27.396 -13.412  34.712  1.00 93.00           C  
ATOM   2661  HA  GLN A 180     -27.878 -14.364  34.488  1.00 93.00           H  
ATOM   2662  C   GLN A 180     -28.175 -12.765  35.871  1.00 93.00           C  
ATOM   2663  CB  GLN A 180     -25.949 -13.690  35.145  1.00 93.00           C  
ATOM   2664  HB2 GLN A 180     -25.425 -12.746  35.297  1.00 93.00           H  
ATOM   2665  HB3 GLN A 180     -25.974 -14.218  36.098  1.00 93.00           H  
ATOM   2666  O   GLN A 180     -28.988 -13.419  36.521  1.00 93.00           O  
ATOM   2667  CG  GLN A 180     -25.162 -14.545  34.140  1.00 93.00           C  
ATOM   2668  HG2 GLN A 180     -25.644 -15.517  34.031  1.00 93.00           H  
ATOM   2669  HG3 GLN A 180     -25.151 -14.060  33.164  1.00 93.00           H  
ATOM   2670  CD  GLN A 180     -23.725 -14.768  34.601  1.00 93.00           C  
ATOM   2671  NE2 GLN A 180     -22.748 -14.689  33.728  1.00 93.00           N  
ATOM   2672 HE21 GLN A 180     -22.923 -14.459  32.760  1.00 93.00           H  
ATOM   2673 HE22 GLN A 180     -21.820 -14.867  34.085  1.00 93.00           H  
ATOM   2674  OE1 GLN A 180     -23.446 -15.008  35.762  1.00 93.00           O  
ATOM   2675  N   ALA A 181     -28.006 -11.457  36.087  1.00 93.11           N  
ATOM   2676  H   ALA A 181     -27.279 -10.976  35.577  1.00 93.11           H  
ATOM   2677  CA  ALA A 181     -28.754 -10.714  37.100  1.00 93.11           C  
ATOM   2678  HA  ALA A 181     -28.617 -11.205  38.063  1.00 93.11           H  
ATOM   2679  C   ALA A 181     -30.265 -10.688  36.804  1.00 93.11           C  
ATOM   2680  CB  ALA A 181     -28.176  -9.298  37.193  1.00 93.11           C  
ATOM   2681  HB1 ALA A 181     -28.680  -8.750  37.989  1.00 93.11           H  
ATOM   2682  HB2 ALA A 181     -28.317  -8.772  36.248  1.00 93.11           H  
ATOM   2683  HB3 ALA A 181     -27.111  -9.349  37.420  1.00 93.11           H  
ATOM   2684  O   ALA A 181     -31.076 -10.870  37.711  1.00 93.11           O  
ATOM   2685  N   ALA A 182     -30.665 -10.513  35.539  1.00 91.06           N  
ATOM   2686  H   ALA A 182     -29.967 -10.337  34.830  1.00 91.06           H  
ATOM   2687  CA  ALA A 182     -32.070 -10.571  35.137  1.00 91.06           C  
ATOM   2688  HA  ALA A 182     -32.636  -9.884  35.767  1.00 91.06           H  
ATOM   2689  C   ALA A 182     -32.674 -11.974  35.336  1.00 91.06           C  
ATOM   2690  CB  ALA A 182     -32.200 -10.096  33.685  1.00 91.06           C  
ATOM   2691  HB1 ALA A 182     -31.660 -10.771  33.020  1.00 91.06           H  
ATOM   2692  HB2 ALA A 182     -33.252 -10.080  33.403  1.00 91.06           H  
ATOM   2693  HB3 ALA A 182     -31.793  -9.089  33.588  1.00 91.06           H  
ATOM   2694  O   ALA A 182     -33.822 -12.079  35.763  1.00 91.06           O  
ATOM   2695  N   GLN A 183     -31.903 -13.041  35.096  1.00 91.33           N  
ATOM   2696  H   GLN A 183     -30.977 -12.894  34.719  1.00 91.33           H  
ATOM   2697  CA  GLN A 183     -32.312 -14.418  35.399  1.00 91.33           C  
ATOM   2698  HA  GLN A 183     -33.269 -14.621  34.920  1.00 91.33           H  
ATOM   2699  C   GLN A 183     -32.501 -14.642  36.908  1.00 91.33           C  
ATOM   2700  CB  GLN A 183     -31.279 -15.413  34.853  1.00 91.33           C  
ATOM   2701  HB2 GLN A 183     -30.281 -15.120  35.179  1.00 91.33           H  
ATOM   2702  HB3 GLN A 183     -31.490 -16.398  35.271  1.00 91.33           H  
ATOM   2703  O   GLN A 183     -33.514 -15.208  37.318  1.00 91.33           O  
ATOM   2704  CG  GLN A 183     -31.297 -15.538  33.323  1.00 91.33           C  
ATOM   2705  HG2 GLN A 183     -32.250 -15.967  33.013  1.00 91.33           H  
ATOM   2706  HG3 GLN A 183     -31.204 -14.554  32.863  1.00 91.33           H  
ATOM   2707  CD  GLN A 183     -30.171 -16.432  32.808  1.00 91.33           C  
ATOM   2708  NE2 GLN A 183     -29.931 -16.477  31.517  1.00 91.33           N  
ATOM   2709 HE21 GLN A 183     -29.185 -17.102  31.243  1.00 91.33           H  
ATOM   2710 HE22 GLN A 183     -30.463 -15.920  30.864  1.00 91.33           H  
ATOM   2711  OE1 GLN A 183     -29.481 -17.116  33.540  1.00 91.33           O  
ATOM   2712  N   ALA A 184     -31.586 -14.140  37.745  1.00 91.30           N  
ATOM   2713  H   ALA A 184     -30.740 -13.744  37.360  1.00 91.30           H  
ATOM   2714  CA  ALA A 184     -31.728 -14.197  39.201  1.00 91.30           C  
ATOM   2715  HA  ALA A 184     -31.866 -15.236  39.498  1.00 91.30           H  
ATOM   2716  C   ALA A 184     -32.960 -13.408  39.689  1.00 91.30           C  
ATOM   2717  CB  ALA A 184     -30.432 -13.683  39.839  1.00 91.30           C  
ATOM   2718  HB1 ALA A 184     -30.502 -13.767  40.924  1.00 91.30           H  
ATOM   2719  HB2 ALA A 184     -30.265 -12.639  39.573  1.00 91.30           H  
ATOM   2720  HB3 ALA A 184     -29.588 -14.279  39.494  1.00 91.30           H  
ATOM   2721  O   ALA A 184     -33.734 -13.899  40.510  1.00 91.30           O  
ATOM   2722  N   MET A 185     -33.201 -12.219  39.127  1.00 89.97           N  
ATOM   2723  H   MET A 185     -32.504 -11.845  38.500  1.00 89.97           H  
ATOM   2724  CA  MET A 185     -34.392 -11.411  39.416  1.00 89.97           C  
ATOM   2725  HA  MET A 185     -34.473 -11.278  40.495  1.00 89.97           H  
ATOM   2726  C   MET A 185     -35.686 -12.088  38.956  1.00 89.97           C  
ATOM   2727  CB  MET A 185     -34.267 -10.033  38.751  1.00 89.97           C  
ATOM   2728  HB2 MET A 185     -33.939 -10.156  37.719  1.00 89.97           H  
ATOM   2729  HB3 MET A 185     -35.244  -9.550  38.732  1.00 89.97           H  
ATOM   2730  O   MET A 185     -36.690 -11.999  39.656  1.00 89.97           O  
ATOM   2731  CG  MET A 185     -33.281  -9.120  39.487  1.00 89.97           C  
ATOM   2732  HG2 MET A 185     -32.319  -9.627  39.560  1.00 89.97           H  
ATOM   2733  HG3 MET A 185     -33.134  -8.218  38.892  1.00 89.97           H  
ATOM   2734  SD  MET A 185     -33.780  -8.623  41.162  1.00 89.97           S  
ATOM   2735  CE  MET A 185     -35.211  -7.570  40.804  1.00 89.97           C  
ATOM   2736  HE1 MET A 185     -35.566  -7.121  41.732  1.00 89.97           H  
ATOM   2737  HE2 MET A 185     -34.921  -6.780  40.111  1.00 89.97           H  
ATOM   2738  HE3 MET A 185     -36.013  -8.167  40.369  1.00 89.97           H  
ATOM   2739  N   LEU A 186     -35.679 -12.784  37.815  1.00 88.75           N  
ATOM   2740  H   LEU A 186     -34.839 -12.777  37.254  1.00 88.75           H  
ATOM   2741  CA  LEU A 186     -36.803 -13.608  37.363  1.00 88.75           C  
ATOM   2742  HA  LEU A 186     -37.700 -12.989  37.323  1.00 88.75           H  
ATOM   2743  C   LEU A 186     -37.096 -14.741  38.349  1.00 88.75           C  
ATOM   2744  CB  LEU A 186     -36.498 -14.192  35.969  1.00 88.75           C  
ATOM   2745  HB2 LEU A 186     -35.431 -14.402  35.894  1.00 88.75           H  
ATOM   2746  HB3 LEU A 186     -37.018 -15.144  35.855  1.00 88.75           H  
ATOM   2747  O   LEU A 186     -38.251 -14.935  38.729  1.00 88.75           O  
ATOM   2748  CG  LEU A 186     -36.911 -13.287  34.806  1.00 88.75           C  
ATOM   2749  HG  LEU A 186     -36.552 -12.273  34.986  1.00 88.75           H  
ATOM   2750  CD1 LEU A 186     -36.285 -13.774  33.504  1.00 88.75           C  
ATOM   2751 HD11 LEU A 186     -36.580 -13.126  32.679  1.00 88.75           H  
ATOM   2752 HD12 LEU A 186     -35.199 -13.742  33.592  1.00 88.75           H  
ATOM   2753 HD13 LEU A 186     -36.597 -14.797  33.292  1.00 88.75           H  
ATOM   2754  CD2 LEU A 186     -38.431 -13.282  34.648  1.00 88.75           C  
ATOM   2755 HD21 LEU A 186     -38.914 -12.906  35.550  1.00 88.75           H  
ATOM   2756 HD22 LEU A 186     -38.699 -12.628  33.818  1.00 88.75           H  
ATOM   2757 HD23 LEU A 186     -38.792 -14.289  34.440  1.00 88.75           H  
ATOM   2758  N   ALA A 187     -36.062 -15.457  38.797  1.00 86.93           N  
ATOM   2759  H   ALA A 187     -35.141 -15.264  38.431  1.00 86.93           H  
ATOM   2760  CA  ALA A 187     -36.203 -16.509  39.798  1.00 86.93           C  
ATOM   2761  HA  ALA A 187     -36.900 -17.256  39.420  1.00 86.93           H  
ATOM   2762  C   ALA A 187     -36.790 -15.958  41.112  1.00 86.93           C  
ATOM   2763  CB  ALA A 187     -34.841 -17.186  39.996  1.00 86.93           C  
ATOM   2764  HB1 ALA A 187     -34.477 -17.573  39.044  1.00 86.93           H  
ATOM   2765  HB2 ALA A 187     -34.116 -16.475  40.392  1.00 86.93           H  
ATOM   2766  HB3 ALA A 187     -34.943 -18.012  40.699  1.00 86.93           H  
ATOM   2767  O   ALA A 187     -37.751 -16.524  41.634  1.00 86.93           O  
ATOM   2768  N   GLN A 188     -36.301 -14.805  41.584  1.00 86.96           N  
ATOM   2769  H   GLN A 188     -35.480 -14.423  41.137  1.00 86.96           H  
ATOM   2770  CA  GLN A 188     -36.809 -14.128  42.782  1.00 86.96           C  
ATOM   2771  HA  GLN A 188     -36.799 -14.844  43.604  1.00 86.96           H  
ATOM   2772  C   GLN A 188     -38.253 -13.629  42.610  1.00 86.96           C  
ATOM   2773  CB  GLN A 188     -35.866 -12.958  43.122  1.00 86.96           C  
ATOM   2774  HB2 GLN A 188     -34.838 -13.319  43.147  1.00 86.96           H  
ATOM   2775  HB3 GLN A 188     -35.933 -12.203  42.339  1.00 86.96           H  
ATOM   2776  O   GLN A 188     -39.097 -13.804  43.491  1.00 86.96           O  
ATOM   2777  CG  GLN A 188     -36.189 -12.295  44.473  1.00 86.96           C  
ATOM   2778  HG2 GLN A 188     -35.528 -11.440  44.610  1.00 86.96           H  
ATOM   2779  HG3 GLN A 188     -37.214 -11.925  44.469  1.00 86.96           H  
ATOM   2780  CD  GLN A 188     -35.994 -13.235  45.661  1.00 86.96           C  
ATOM   2781  NE2 GLN A 188     -36.589 -12.958  46.799  1.00 86.96           N  
ATOM   2782 HE21 GLN A 188     -36.430 -13.637  47.530  1.00 86.96           H  
ATOM   2783 HE22 GLN A 188     -37.166 -12.137  46.912  1.00 86.96           H  
ATOM   2784  OE1 GLN A 188     -35.302 -14.232  45.596  1.00 86.96           O  
ATOM   2785  N   ALA A 189     -38.571 -13.026  41.462  1.00 84.76           N  
ATOM   2786  H   ALA A 189     -37.843 -12.884  40.776  1.00 84.76           H  
ATOM   2787  CA  ALA A 189     -39.905 -12.513  41.167  1.00 84.76           C  
ATOM   2788  HA  ALA A 189     -40.206 -11.848  41.976  1.00 84.76           H  
ATOM   2789  C   ALA A 189     -40.950 -13.635  41.084  1.00 84.76           C  
ATOM   2790  CB  ALA A 189     -39.854 -11.703  39.869  1.00 84.76           C  
ATOM   2791  HB1 ALA A 189     -39.547 -12.342  39.041  1.00 84.76           H  
ATOM   2792  HB2 ALA A 189     -40.845 -11.298  39.663  1.00 84.76           H  
ATOM   2793  HB3 ALA A 189     -39.146 -10.880  39.970  1.00 84.76           H  
ATOM   2794  O   ALA A 189     -42.113 -13.410  41.418  1.00 84.76           O  
ATOM   2795  N   ASN A 190     -40.552 -14.846  40.688  1.00 81.26           N  
ATOM   2796  H   ASN A 190     -39.603 -14.954  40.361  1.00 81.26           H  
ATOM   2797  CA  ASN A 190     -41.428 -16.018  40.675  1.00 81.26           C  
ATOM   2798  HA  ASN A 190     -42.401 -15.724  40.281  1.00 81.26           H  
ATOM   2799  C   ASN A 190     -41.708 -16.591  42.078  1.00 81.26           C  
ATOM   2800  CB  ASN A 190     -40.824 -17.064  39.725  1.00 81.26           C  
ATOM   2801  HB2 ASN A 190     -39.768 -17.207  39.958  1.00 81.26           H  
ATOM   2802  HB3 ASN A 190     -41.334 -18.017  39.866  1.00 81.26           H  
ATOM   2803  O   ASN A 190     -42.728 -17.257  42.262  1.00 81.26           O  
ATOM   2804  CG  ASN A 190     -40.978 -16.684  38.261  1.00 81.26           C  
ATOM   2805  ND2 ASN A 190     -40.130 -17.197  37.402  1.00 81.26           N  
ATOM   2806 HD21 ASN A 190     -39.349 -17.751  37.725  1.00 81.26           H  
ATOM   2807 HD22 ASN A 190     -40.249 -16.926  36.436  1.00 81.26           H  
ATOM   2808  OD1 ASN A 190     -41.880 -15.961  37.865  1.00 81.26           O  
ATOM   2809  N   GLN A 191     -40.867 -16.308  43.078  1.00 81.61           N  
ATOM   2810  H   GLN A 191     -40.030 -15.781  42.874  1.00 81.61           H  
ATOM   2811  CA  GLN A 191     -41.077 -16.753  44.463  1.00 81.61           C  
ATOM   2812  HA  GLN A 191     -41.534 -17.743  44.451  1.00 81.61           H  
ATOM   2813  C   GLN A 191     -42.028 -15.842  45.258  1.00 81.61           C  
ATOM   2814  CB  GLN A 191     -39.726 -16.874  45.180  1.00 81.61           C  
ATOM   2815  HB2 GLN A 191     -39.176 -15.937  45.094  1.00 81.61           H  
ATOM   2816  HB3 GLN A 191     -39.913 -17.063  46.237  1.00 81.61           H  
ATOM   2817  O   GLN A 191     -42.724 -16.317  46.158  1.00 81.61           O  
ATOM   2818  CG  GLN A 191     -38.874 -18.029  44.631  1.00 81.61           C  
ATOM   2819  HG2 GLN A 191     -38.631 -17.852  43.583  1.00 81.61           H  
ATOM   2820  HG3 GLN A 191     -39.447 -18.954  44.694  1.00 81.61           H  
ATOM   2821  CD  GLN A 191     -37.574 -18.219  45.405  1.00 81.61           C  
ATOM   2822  NE2 GLN A 191     -36.833 -19.271  45.138  1.00 81.61           N  
ATOM   2823 HE21 GLN A 191     -35.977 -19.340  45.669  1.00 81.61           H  
ATOM   2824 HE22 GLN A 191     -37.091 -19.926  44.413  1.00 81.61           H  
ATOM   2825  OE1 GLN A 191     -37.209 -17.452  46.278  1.00 81.61           O  
ATOM   2826  N   ALA A 192     -42.126 -14.552  44.917  1.00 72.27           N  
ATOM   2827  H   ALA A 192     -41.514 -14.204  44.194  1.00 72.27           H  
ATOM   2828  CA  ALA A 192     -42.951 -13.595  45.665  1.00 72.27           C  
ATOM   2829  HA  ALA A 192     -42.598 -13.605  46.696  1.00 72.27           H  
ATOM   2830  C   ALA A 192     -44.454 -13.970  45.737  1.00 72.27           C  
ATOM   2831  CB  ALA A 192     -42.700 -12.178  45.126  1.00 72.27           C  
ATOM   2832  HB1 ALA A 192     -41.666 -11.897  45.325  1.00 72.27           H  
ATOM   2833  HB2 ALA A 192     -43.357 -11.472  45.635  1.00 72.27           H  
ATOM   2834  HB3 ALA A 192     -42.870 -12.118  44.051  1.00 72.27           H  
ATOM   2835  O   ALA A 192     -45.015 -13.945  46.837  1.00 72.27           O  
ATOM   2836  N   PRO A 193     -45.120 -14.401  44.642  1.00 67.45           N  
ATOM   2837  CA  PRO A 193     -46.509 -14.864  44.712  1.00 67.45           C  
ATOM   2838  HA  PRO A 193     -47.120 -14.082  45.163  1.00 67.45           H  
ATOM   2839  C   PRO A 193     -46.669 -16.153  45.530  1.00 67.45           C  
ATOM   2840  CB  PRO A 193     -46.953 -15.076  43.258  1.00 67.45           C  
ATOM   2841  HB2 PRO A 193     -47.983 -14.753  43.101  1.00 67.45           H  
ATOM   2842  HB3 PRO A 193     -46.844 -16.124  42.980  1.00 67.45           H  
ATOM   2843  O   PRO A 193     -47.698 -16.351  46.174  1.00 67.45           O  
ATOM   2844  CG  PRO A 193     -45.972 -14.241  42.439  1.00 67.45           C  
ATOM   2845  HG2 PRO A 193     -46.306 -13.204  42.408  1.00 67.45           H  
ATOM   2846  HG3 PRO A 193     -45.842 -14.635  41.431  1.00 67.45           H  
ATOM   2847  CD  PRO A 193     -44.689 -14.342  43.254  1.00 67.45           C  
ATOM   2848  HD2 PRO A 193     -44.157 -15.258  42.996  1.00 67.45           H  
ATOM   2849  HD3 PRO A 193     -44.066 -13.472  43.045  1.00 67.45           H  
ATOM   2850  N   GLN A 194     -45.651 -17.023  45.544  1.00 67.76           N  
ATOM   2851  H   GLN A 194     -44.796 -16.778  45.065  1.00 67.76           H  
ATOM   2852  CA  GLN A 194     -45.686 -18.286  46.286  1.00 67.76           C  
ATOM   2853  HA  GLN A 194     -46.635 -18.783  46.084  1.00 67.76           H  
ATOM   2854  C   GLN A 194     -45.609 -18.059  47.798  1.00 67.76           C  
ATOM   2855  CB  GLN A 194     -44.560 -19.222  45.831  1.00 67.76           C  
ATOM   2856  HB2 GLN A 194     -43.593 -18.764  46.037  1.00 67.76           H  
ATOM   2857  HB3 GLN A 194     -44.629 -20.142  46.411  1.00 67.76           H  
ATOM   2858  O   GLN A 194     -46.300 -18.750  48.545  1.00 67.76           O  
ATOM   2859  CG  GLN A 194     -44.642 -19.577  44.338  1.00 67.76           C  
ATOM   2860  HG2 GLN A 194     -45.607 -20.037  44.123  1.00 67.76           H  
ATOM   2861  HG3 GLN A 194     -44.552 -18.669  43.741  1.00 67.76           H  
ATOM   2862  CD  GLN A 194     -43.540 -20.541  43.910  1.00 67.76           C  
ATOM   2863  NE2 GLN A 194     -43.311 -20.700  42.627  1.00 67.76           N  
ATOM   2864 HE21 GLN A 194     -42.568 -21.342  42.391  1.00 67.76           H  
ATOM   2865 HE22 GLN A 194     -43.770 -20.115  41.944  1.00 67.76           H  
ATOM   2866  OE1 GLN A 194     -42.874 -21.174  44.710  1.00 67.76           O  
ATOM   2867  N   GLY A 195     -44.849 -17.057  48.250  1.00 70.91           N  
ATOM   2868  H   GLY A 195     -44.254 -16.568  47.595  1.00 70.91           H  
ATOM   2869  CA  GLY A 195     -44.836 -16.644  49.656  1.00 70.91           C  
ATOM   2870  HA2 GLY A 195     -44.128 -15.825  49.781  1.00 70.91           H  
ATOM   2871  HA3 GLY A 195     -44.519 -17.478  50.282  1.00 70.91           H  
ATOM   2872  C   GLY A 195     -46.213 -16.169  50.129  1.00 70.91           C  
ATOM   2873  O   GLY A 195     -46.693 -16.588  51.180  1.00 70.91           O  
ATOM   2874  N   VAL A 196     -46.912 -15.375  49.309  1.00 61.61           N  
ATOM   2875  H   VAL A 196     -46.471 -15.060  48.458  1.00 61.61           H  
ATOM   2876  CA  VAL A 196     -48.283 -14.924  49.616  1.00 61.61           C  
ATOM   2877  HA  VAL A 196     -48.287 -14.513  50.625  1.00 61.61           H  
ATOM   2878  C   VAL A 196     -49.274 -16.093  49.614  1.00 61.61           C  
ATOM   2879  CB  VAL A 196     -48.731 -13.806  48.655  1.00 61.61           C  
ATOM   2880  HB  VAL A 196     -48.710 -14.178  47.631  1.00 61.61           H  
ATOM   2881  O   VAL A 196     -50.134 -16.161  50.489  1.00 61.61           O  
ATOM   2882  CG1 VAL A 196     -50.152 -13.315  48.967  1.00 61.61           C  
ATOM   2883 HG11 VAL A 196     -50.874 -14.113  48.793  1.00 61.61           H  
ATOM   2884 HG12 VAL A 196     -50.407 -12.481  48.314  1.00 61.61           H  
ATOM   2885 HG13 VAL A 196     -50.217 -12.992  50.006  1.00 61.61           H  
ATOM   2886  CG2 VAL A 196     -47.798 -12.591  48.754  1.00 61.61           C  
ATOM   2887 HG21 VAL A 196     -48.135 -11.807  48.075  1.00 61.61           H  
ATOM   2888 HG22 VAL A 196     -46.782 -12.864  48.471  1.00 61.61           H  
ATOM   2889 HG23 VAL A 196     -47.790 -12.204  49.773  1.00 61.61           H  
ATOM   2890  N   LEU A 197     -49.138 -17.053  48.692  1.00 63.34           N  
ATOM   2891  H   LEU A 197     -48.443 -16.930  47.969  1.00 63.34           H  
ATOM   2892  CA  LEU A 197     -49.962 -18.268  48.681  1.00 63.34           C  
ATOM   2893  HA  LEU A 197     -51.012 -17.978  48.702  1.00 63.34           H  
ATOM   2894  C   LEU A 197     -49.732 -19.142  49.921  1.00 63.34           C  
ATOM   2895  CB  LEU A 197     -49.685 -19.075  47.400  1.00 63.34           C  
ATOM   2896  HB2 LEU A 197     -50.083 -20.082  47.522  1.00 63.34           H  
ATOM   2897  HB3 LEU A 197     -48.606 -19.164  47.275  1.00 63.34           H  
ATOM   2898  O   LEU A 197     -50.693 -19.700  50.446  1.00 63.34           O  
ATOM   2899  CG  LEU A 197     -50.296 -18.465  46.127  1.00 63.34           C  
ATOM   2900  HG  LEU A 197     -50.070 -17.400  46.074  1.00 63.34           H  
ATOM   2901  CD1 LEU A 197     -49.705 -19.154  44.896  1.00 63.34           C  
ATOM   2902 HD11 LEU A 197     -50.131 -18.716  43.993  1.00 63.34           H  
ATOM   2903 HD12 LEU A 197     -48.626 -19.000  44.872  1.00 63.34           H  
ATOM   2904 HD13 LEU A 197     -49.923 -20.221  44.916  1.00 63.34           H  
ATOM   2905  CD2 LEU A 197     -51.816 -18.641  46.087  1.00 63.34           C  
ATOM   2906 HD21 LEU A 197     -52.283 -18.109  46.917  1.00 63.34           H  
ATOM   2907 HD22 LEU A 197     -52.206 -18.231  45.155  1.00 63.34           H  
ATOM   2908 HD23 LEU A 197     -52.075 -19.698  46.144  1.00 63.34           H  
ATOM   2909  N   GLN A 198     -48.497 -19.238  50.421  1.00 70.01           N  
ATOM   2910  H   GLN A 198     -47.737 -18.788  49.930  1.00 70.01           H  
ATOM   2911  CA  GLN A 198     -48.202 -19.935  51.676  1.00 70.01           C  
ATOM   2912  HA  GLN A 198     -48.640 -20.932  51.639  1.00 70.01           H  
ATOM   2913  C   GLN A 198     -48.829 -19.222  52.878  1.00 70.01           C  
ATOM   2914  CB  GLN A 198     -46.688 -20.085  51.868  1.00 70.01           C  
ATOM   2915  HB2 GLN A 198     -46.198 -19.123  51.719  1.00 70.01           H  
ATOM   2916  HB3 GLN A 198     -46.498 -20.408  52.891  1.00 70.01           H  
ATOM   2917  O   GLN A 198     -49.429 -19.888  53.716  1.00 70.01           O  
ATOM   2918  CG  GLN A 198     -46.080 -21.125  50.915  1.00 70.01           C  
ATOM   2919  HG2 GLN A 198     -46.309 -20.867  49.881  1.00 70.01           H  
ATOM   2920  HG3 GLN A 198     -46.514 -22.103  51.122  1.00 70.01           H  
ATOM   2921  CD  GLN A 198     -44.570 -21.224  51.094  1.00 70.01           C  
ATOM   2922  NE2 GLN A 198     -43.796 -21.238  50.032  1.00 70.01           N  
ATOM   2923 HE21 GLN A 198     -42.806 -21.310  50.221  1.00 70.01           H  
ATOM   2924 HE22 GLN A 198     -44.170 -21.134  49.099  1.00 70.01           H  
ATOM   2925  OE1 GLN A 198     -44.060 -21.305  52.194  1.00 70.01           O  
ATOM   2926  N   LEU A 199     -48.784 -17.885  52.929  1.00 66.53           N  
ATOM   2927  H   LEU A 199     -48.229 -17.401  52.237  1.00 66.53           H  
ATOM   2928  CA  LEU A 199     -49.441 -17.095  53.980  1.00 66.53           C  
ATOM   2929  HA  LEU A 199     -49.121 -17.470  54.952  1.00 66.53           H  
ATOM   2930  C   LEU A 199     -50.970 -17.231  53.944  1.00 66.53           C  
ATOM   2931  CB  LEU A 199     -49.030 -15.618  53.843  1.00 66.53           C  
ATOM   2932  HB2 LEU A 199     -49.661 -15.018  54.499  1.00 66.53           H  
ATOM   2933  HB3 LEU A 199     -49.222 -15.297  52.819  1.00 66.53           H  
ATOM   2934  O   LEU A 199     -51.605 -17.359  54.990  1.00 66.53           O  
ATOM   2935  CG  LEU A 199     -47.559 -15.324  54.191  1.00 66.53           C  
ATOM   2936  HG  LEU A 199     -46.902 -15.991  53.633  1.00 66.53           H  
ATOM   2937  CD1 LEU A 199     -47.229 -13.880  53.808  1.00 66.53           C  
ATOM   2938 HD11 LEU A 199     -46.185 -13.673  54.046  1.00 66.53           H  
ATOM   2939 HD12 LEU A 199     -47.370 -13.744  52.736  1.00 66.53           H  
ATOM   2940 HD13 LEU A 199     -47.866 -13.187  54.357  1.00 66.53           H  
ATOM   2941  CD2 LEU A 199     -47.274 -15.506  55.682  1.00 66.53           C  
ATOM   2942 HD21 LEU A 199     -47.934 -14.873  56.276  1.00 66.53           H  
ATOM   2943 HD22 LEU A 199     -47.411 -16.548  55.970  1.00 66.53           H  
ATOM   2944 HD23 LEU A 199     -46.239 -15.236  55.891  1.00 66.53           H  
ATOM   2945  N   LEU A 200     -51.572 -17.245  52.750  1.00 65.64           N  
ATOM   2946  H   LEU A 200     -51.004 -17.080  51.931  1.00 65.64           H  
ATOM   2947  CA  LEU A 200     -53.010 -17.474  52.584  1.00 65.64           C  
ATOM   2948  HA  LEU A 200     -53.550 -16.835  53.283  1.00 65.64           H  
ATOM   2949  C   LEU A 200     -53.401 -18.913  52.946  1.00 65.64           C  
ATOM   2950  CB  LEU A 200     -53.431 -17.118  51.146  1.00 65.64           C  
ATOM   2951  HB2 LEU A 200     -52.764 -17.632  50.455  1.00 65.64           H  
ATOM   2952  HB3 LEU A 200     -54.439 -17.496  50.974  1.00 65.64           H  
ATOM   2953  O   LEU A 200     -54.439 -19.111  53.574  1.00 65.64           O  
ATOM   2954  CG  LEU A 200     -53.420 -15.609  50.833  1.00 65.64           C  
ATOM   2955  HG  LEU A 200     -52.454 -15.179  51.096  1.00 65.64           H  
ATOM   2956  CD1 LEU A 200     -53.653 -15.395  49.336  1.00 65.64           C  
ATOM   2957 HD11 LEU A 200     -52.866 -15.897  48.773  1.00 65.64           H  
ATOM   2958 HD12 LEU A 200     -53.620 -14.330  49.106  1.00 65.64           H  
ATOM   2959 HD13 LEU A 200     -54.621 -15.804  49.045  1.00 65.64           H  
ATOM   2960  CD2 LEU A 200     -54.509 -14.847  51.596  1.00 65.64           C  
ATOM   2961 HD21 LEU A 200     -54.312 -14.888  52.668  1.00 65.64           H  
ATOM   2962 HD22 LEU A 200     -55.486 -15.284  51.391  1.00 65.64           H  
ATOM   2963 HD23 LEU A 200     -54.508 -13.801  51.289  1.00 65.64           H  
ATOM   2964  N   ARG A 201     -52.561 -19.907  52.621  1.00 71.77           N  
ATOM   2965  H   ARG A 201     -51.747 -19.674  52.070  1.00 71.77           H  
ATOM   2966  CA  ARG A 201     -52.763 -21.313  53.006  1.00 71.77           C  
ATOM   2967  HA  ARG A 201     -53.785 -21.593  52.749  1.00 71.77           H  
ATOM   2968  C   ARG A 201     -52.641 -21.511  54.520  1.00 71.77           C  
ATOM   2969  CB  ARG A 201     -51.794 -22.209  52.217  1.00 71.77           C  
ATOM   2970  HB2 ARG A 201     -51.877 -21.963  51.158  1.00 71.77           H  
ATOM   2971  HB3 ARG A 201     -50.772 -22.007  52.540  1.00 71.77           H  
ATOM   2972  O   ARG A 201     -53.500 -22.173  55.094  1.00 71.77           O  
ATOM   2973  CG  ARG A 201     -52.100 -23.706  52.393  1.00 71.77           C  
ATOM   2974  HG2 ARG A 201     -53.104 -23.922  52.026  1.00 71.77           H  
ATOM   2975  HG3 ARG A 201     -52.061 -23.960  53.453  1.00 71.77           H  
ATOM   2976  CD  ARG A 201     -51.083 -24.592  51.661  1.00 71.77           C  
ATOM   2977  HD2 ARG A 201     -50.088 -24.334  52.024  1.00 71.77           H  
ATOM   2978  HD3 ARG A 201     -51.279 -25.630  51.929  1.00 71.77           H  
ATOM   2979  NE  ARG A 201     -51.169 -24.454  50.190  1.00 71.77           N  
ATOM   2980  HE  ARG A 201     -52.100 -24.378  49.806  1.00 71.77           H  
ATOM   2981  NH1 ARG A 201     -48.922 -24.590  49.708  1.00 71.77           N  
ATOM   2982 HH11 ARG A 201     -48.173 -24.656  49.034  1.00 71.77           H  
ATOM   2983 HH12 ARG A 201     -48.727 -24.713  50.692  1.00 71.77           H  
ATOM   2984  NH2 ARG A 201     -50.396 -24.391  48.048  1.00 71.77           N  
ATOM   2985 HH21 ARG A 201     -51.346 -24.345  47.708  1.00 71.77           H  
ATOM   2986 HH22 ARG A 201     -49.630 -24.452  47.391  1.00 71.77           H  
ATOM   2987  CZ  ARG A 201     -50.165 -24.476  49.328  1.00 71.77           C  
ATOM   2988  N   LEU A 202     -51.643 -20.898  55.166  1.00 66.50           N  
ATOM   2989  H   LEU A 202     -50.948 -20.404  54.623  1.00 66.50           H  
ATOM   2990  CA  LEU A 202     -51.490 -20.926  56.627  1.00 66.50           C  
ATOM   2991  HA  LEU A 202     -51.486 -21.967  56.951  1.00 66.50           H  
ATOM   2992  C   LEU A 202     -52.680 -20.262  57.327  1.00 66.50           C  
ATOM   2993  CB  LEU A 202     -50.177 -20.242  57.076  1.00 66.50           C  
ATOM   2994  HB2 LEU A 202     -49.725 -19.678  56.260  1.00 66.50           H  
ATOM   2995  HB3 LEU A 202     -50.427 -19.509  57.843  1.00 66.50           H  
ATOM   2996  O   LEU A 202     -53.205 -20.814  58.290  1.00 66.50           O  
ATOM   2997  CG  LEU A 202     -49.150 -21.220  57.683  1.00 66.50           C  
ATOM   2998  HG  LEU A 202     -49.665 -22.075  58.121  1.00 66.50           H  
ATOM   2999  CD1 LEU A 202     -48.173 -21.718  56.619  1.00 66.50           C  
ATOM   3000 HD11 LEU A 202     -47.484 -22.435  57.064  1.00 66.50           H  
ATOM   3001 HD12 LEU A 202     -47.605 -20.883  56.208  1.00 66.50           H  
ATOM   3002 HD13 LEU A 202     -48.725 -22.208  55.817  1.00 66.50           H  
ATOM   3003  CD2 LEU A 202     -48.358 -20.539  58.797  1.00 66.50           C  
ATOM   3004 HD21 LEU A 202     -49.032 -20.239  59.600  1.00 66.50           H  
ATOM   3005 HD22 LEU A 202     -47.631 -21.238  59.209  1.00 66.50           H  
ATOM   3006 HD23 LEU A 202     -47.836 -19.663  58.412  1.00 66.50           H  
ATOM   3007  N   ARG A 203     -53.151 -19.111  56.825  1.00 63.51           N  
ATOM   3008  H   ARG A 203     -52.645 -18.673  56.069  1.00 63.51           H  
ATOM   3009  CA  ARG A 203     -54.330 -18.438  57.388  1.00 63.51           C  
ATOM   3010  HA  ARG A 203     -54.184 -18.339  58.464  1.00 63.51           H  
ATOM   3011  C   ARG A 203     -55.601 -19.275  57.224  1.00 63.51           C  
ATOM   3012  CB  ARG A 203     -54.481 -17.036  56.781  1.00 63.51           C  
ATOM   3013  HB2 ARG A 203     -53.541 -16.496  56.897  1.00 63.51           H  
ATOM   3014  HB3 ARG A 203     -54.701 -17.127  55.717  1.00 63.51           H  
ATOM   3015  O   ARG A 203     -56.410 -19.310  58.143  1.00 63.51           O  
ATOM   3016  CG  ARG A 203     -55.606 -16.250  57.477  1.00 63.51           C  
ATOM   3017  HG2 ARG A 203     -55.373 -16.124  58.534  1.00 63.51           H  
ATOM   3018  HG3 ARG A 203     -56.541 -16.805  57.398  1.00 63.51           H  
ATOM   3019  CD  ARG A 203     -55.849 -14.883  56.834  1.00 63.51           C  
ATOM   3020  HD2 ARG A 203     -56.760 -14.470  57.267  1.00 63.51           H  
ATOM   3021  HD3 ARG A 203     -56.005 -15.025  55.765  1.00 63.51           H  
ATOM   3022  NE  ARG A 203     -54.736 -13.946  57.072  1.00 63.51           N  
ATOM   3023  HE  ARG A 203     -54.029 -14.247  57.727  1.00 63.51           H  
ATOM   3024  NH1 ARG A 203     -55.517 -12.249  55.743  1.00 63.51           N  
ATOM   3025 HH11 ARG A 203     -55.458 -11.293  55.421  1.00 63.51           H  
ATOM   3026 HH12 ARG A 203     -56.325 -12.817  55.534  1.00 63.51           H  
ATOM   3027  NH2 ARG A 203     -53.632 -11.960  56.905  1.00 63.51           N  
ATOM   3028 HH21 ARG A 203     -52.955 -12.287  57.580  1.00 63.51           H  
ATOM   3029 HH22 ARG A 203     -53.573 -11.012  56.560  1.00 63.51           H  
ATOM   3030  CZ  ARG A 203     -54.631 -12.728  56.572  1.00 63.51           C  
ATOM   3031  N   HIS A 204     -55.778 -19.963  56.094  1.00 58.81           N  
ATOM   3032  H   HIS A 204     -55.110 -19.859  55.343  1.00 58.81           H  
ATOM   3033  CA  HIS A 204     -56.937 -20.839  55.904  1.00 58.81           C  
ATOM   3034  HA  HIS A 204     -57.824 -20.293  56.224  1.00 58.81           H  
ATOM   3035  C   HIS A 204     -56.891 -22.095  56.785  1.00 58.81           C  
ATOM   3036  CB  HIS A 204     -57.117 -21.200  54.422  1.00 58.81           C  
ATOM   3037  HB2 HIS A 204     -57.216 -22.281  54.319  1.00 58.81           H  
ATOM   3038  HB3 HIS A 204     -56.246 -20.901  53.839  1.00 58.81           H  
ATOM   3039  O   HIS A 204     -57.941 -22.542  57.231  1.00 58.81           O  
ATOM   3040  CG  HIS A 204     -58.354 -20.570  53.839  1.00 58.81           C  
ATOM   3041  CD2 HIS A 204     -58.411 -19.454  53.049  1.00 58.81           C  
ATOM   3042  HD2 HIS A 204     -57.565 -18.872  52.716  1.00 58.81           H  
ATOM   3043  ND1 HIS A 204     -59.649 -20.989  54.047  1.00 58.81           N  
ATOM   3044  HD1 HIS A 204     -59.950 -21.756  54.631  1.00 58.81           H  
ATOM   3045  CE1 HIS A 204     -60.466 -20.152  53.386  1.00 58.81           C  
ATOM   3046  HE1 HIS A 204     -61.543 -20.222  53.376  1.00 58.81           H  
ATOM   3047  NE2 HIS A 204     -59.755 -19.198  52.760  1.00 58.81           N  
ATOM   3048  N   HIS A 205     -55.708 -22.647  57.078  1.00 59.01           N  
ATOM   3049  H   HIS A 205     -54.867 -22.275  56.660  1.00 59.01           H  
ATOM   3050  CA  HIS A 205     -55.580 -23.750  58.041  1.00 59.01           C  
ATOM   3051  HA  HIS A 205     -56.353 -24.490  57.833  1.00 59.01           H  
ATOM   3052  C   HIS A 205     -55.831 -23.310  59.492  1.00 59.01           C  
ATOM   3053  CB  HIS A 205     -54.217 -24.442  57.882  1.00 59.01           C  
ATOM   3054  HB2 HIS A 205     -53.465 -23.732  57.537  1.00 59.01           H  
ATOM   3055  HB3 HIS A 205     -53.897 -24.811  58.856  1.00 59.01           H  
ATOM   3056  O   HIS A 205     -56.346 -24.096  60.278  1.00 59.01           O  
ATOM   3057  CG  HIS A 205     -54.274 -25.624  56.946  1.00 59.01           C  
ATOM   3058  CD2 HIS A 205     -53.806 -26.887  57.202  1.00 59.01           C  
ATOM   3059  HD2 HIS A 205     -53.301 -27.208  58.101  1.00 59.01           H  
ATOM   3060  ND1 HIS A 205     -54.905 -25.668  55.723  1.00 59.01           N  
ATOM   3061  HD1 HIS A 205     -55.438 -24.915  55.313  1.00 59.01           H  
ATOM   3062  CE1 HIS A 205     -54.823 -26.926  55.257  1.00 59.01           C  
ATOM   3063  HE1 HIS A 205     -55.267 -27.282  54.340  1.00 59.01           H  
ATOM   3064  NE2 HIS A 205     -54.137 -27.697  56.110  1.00 59.01           N  
ATOM   3065  N   HIS A 206     -55.556 -22.051  59.842  1.00 56.27           N  
ATOM   3066  H   HIS A 206     -55.074 -21.455  59.185  1.00 56.27           H  
ATOM   3067  CA  HIS A 206     -55.809 -21.532  61.192  1.00 56.27           C  
ATOM   3068  HA  HIS A 206     -55.573 -22.331  61.894  1.00 56.27           H  
ATOM   3069  C   HIS A 206     -57.276 -21.175  61.498  1.00 56.27           C  
ATOM   3070  CB  HIS A 206     -54.856 -20.361  61.487  1.00 56.27           C  
ATOM   3071  HB2 HIS A 206     -54.403 -19.991  60.567  1.00 56.27           H  
ATOM   3072  HB3 HIS A 206     -55.413 -19.534  61.926  1.00 56.27           H  
ATOM   3073  O   HIS A 206     -57.574 -20.849  62.641  1.00 56.27           O  
ATOM   3074  CG  HIS A 206     -53.777 -20.755  62.459  1.00 56.27           C  
ATOM   3075  CD2 HIS A 206     -52.438 -20.875  62.204  1.00 56.27           C  
ATOM   3076  HD2 HIS A 206     -51.955 -20.694  61.255  1.00 56.27           H  
ATOM   3077  ND1 HIS A 206     -53.975 -21.107  63.774  1.00 56.27           N  
ATOM   3078  HD1 HIS A 206     -54.866 -21.155  64.247  1.00 56.27           H  
ATOM   3079  CE1 HIS A 206     -52.782 -21.427  64.302  1.00 56.27           C  
ATOM   3080  HE1 HIS A 206     -52.622 -21.757  65.318  1.00 56.27           H  
ATOM   3081  NE2 HIS A 206     -51.812 -21.291  63.382  1.00 56.27           N  
ATOM   3082  N   HIS A 207     -58.187 -21.245  60.522  1.00 52.75           N  
ATOM   3083  H   HIS A 207     -57.879 -21.522  59.601  1.00 52.75           H  
ATOM   3084  CA  HIS A 207     -59.622 -20.979  60.716  1.00 52.75           C  
ATOM   3085  HA  HIS A 207     -59.768 -20.570  61.715  1.00 52.75           H  
ATOM   3086  C   HIS A 207     -60.508 -22.243  60.707  1.00 52.75           C  
ATOM   3087  CB  HIS A 207     -60.083 -19.898  59.718  1.00 52.75           C  
ATOM   3088  HB2 HIS A 207     -59.537 -20.002  58.779  1.00 52.75           H  
ATOM   3089  HB3 HIS A 207     -61.140 -20.032  59.490  1.00 52.75           H  
ATOM   3090  O   HIS A 207     -61.730 -22.124  60.701  1.00 52.75           O  
ATOM   3091  CG  HIS A 207     -59.927 -18.497  60.253  1.00 52.75           C  
ATOM   3092  CD2 HIS A 207     -59.065 -17.531  59.811  1.00 52.75           C  
ATOM   3093  HD2 HIS A 207     -58.350 -17.650  59.011  1.00 52.75           H  
ATOM   3094  ND1 HIS A 207     -60.653 -17.947  61.285  1.00 52.75           N  
ATOM   3095  HD1 HIS A 207     -61.329 -18.436  61.853  1.00 52.75           H  
ATOM   3096  CE1 HIS A 207     -60.239 -16.681  61.458  1.00 52.75           C  
ATOM   3097  HE1 HIS A 207     -60.614 -16.008  62.215  1.00 52.75           H  
ATOM   3098  NE2 HIS A 207     -59.277 -16.372  60.570  1.00 52.75           N  
ATOM   3099  N   HIS A 208     -59.914 -23.443  60.720  1.00 49.32           N  
ATOM   3100  H   HIS A 208     -58.906 -23.478  60.769  1.00 49.32           H  
ATOM   3101  CA  HIS A 208     -60.633 -24.729  60.730  1.00 49.32           C  
ATOM   3102  HA  HIS A 208     -61.697 -24.520  60.843  1.00 49.32           H  
ATOM   3103  C   HIS A 208     -60.325 -25.625  61.951  1.00 49.32           C  
ATOM   3104  CB  HIS A 208     -60.460 -25.429  59.369  1.00 49.32           C  
ATOM   3105  HB2 HIS A 208     -59.428 -25.330  59.032  1.00 49.32           H  
ATOM   3106  HB3 HIS A 208     -60.670 -26.494  59.469  1.00 49.32           H  
ATOM   3107  O   HIS A 208     -60.580 -26.829  61.909  1.00 49.32           O  
ATOM   3108  CG  HIS A 208     -61.405 -24.899  58.319  1.00 49.32           C  
ATOM   3109  CD2 HIS A 208     -61.081 -24.197  57.191  1.00 49.32           C  
ATOM   3110  HD2 HIS A 208     -60.082 -23.913  56.894  1.00 49.32           H  
ATOM   3111  ND1 HIS A 208     -62.772 -25.049  58.323  1.00 49.32           N  
ATOM   3112  HD1 HIS A 208     -63.311 -25.492  59.052  1.00 49.32           H  
ATOM   3113  CE1 HIS A 208     -63.260 -24.451  57.224  1.00 49.32           C  
ATOM   3114  HE1 HIS A 208     -64.307 -24.393  56.967  1.00 49.32           H  
ATOM   3115  NE2 HIS A 208     -62.265 -23.920  56.492  1.00 49.32           N  
ATOM   3116  N   HIS A 209     -59.850 -25.033  63.049  1.00 42.57           N  
ATOM   3117  H   HIS A 209     -59.779 -24.026  63.061  1.00 42.57           H  
ATOM   3118  CA  HIS A 209     -59.790 -25.632  64.387  1.00 42.57           C  
ATOM   3119  HA  HIS A 209     -60.372 -26.553  64.420  1.00 42.57           H  
ATOM   3120  C   HIS A 209     -60.437 -24.682  65.391  1.00 42.57           C  
ATOM   3121  CB  HIS A 209     -58.334 -25.930  64.770  1.00 42.57           C  
ATOM   3122  HB2 HIS A 209     -57.731 -25.035  64.618  1.00 42.57           H  
ATOM   3123  HB3 HIS A 209     -58.300 -26.178  65.831  1.00 42.57           H  
ATOM   3124  O   HIS A 209     -61.066 -25.195  66.341  1.00 42.57           O  
ATOM   3125  CG  HIS A 209     -57.742 -27.081  64.005  1.00 42.57           C  
ATOM   3126  CD2 HIS A 209     -56.692 -27.048  63.130  1.00 42.57           C  
ATOM   3127  HD2 HIS A 209     -56.132 -26.167  62.851  1.00 42.57           H  
ATOM   3128  ND1 HIS A 209     -58.183 -28.379  64.061  1.00 42.57           N  
ATOM   3129  HD1 HIS A 209     -59.009 -28.684  64.555  1.00 42.57           H  
ATOM   3130  CE1 HIS A 209     -57.416 -29.115  63.241  1.00 42.57           C  
ATOM   3131  HE1 HIS A 209     -57.546 -30.170  63.054  1.00 42.57           H  
ATOM   3132  NE2 HIS A 209     -56.480 -28.350  62.656  1.00 42.57           N  
ATOM   3133  OXT HIS A 209     -60.287 -23.461  65.157  1.00 42.57           O  
TER    3134      HIS A 209                                                       
END   
