# Supplementary material for: Harnessing the acceptor substrate promiscuity of Clostridium botulinum Maf glycosyltransferase to glyco-engineer mini-flagellin protein chimeras
Source: Commun Biol. 2024 Aug 21;7:1029. doi: 10.1038/s42003-024-06736-y (PMC11339370; doi:10.1038/s42003-024-06736-y)
Supplement: Supplementary file 5 — Supplementary Data 2 [file 42003_2024_6736_MOESM5_ESM.zip › SupplementaryData2/CbFlaA1SrNaFLD.pdb]

ATOM      1  N   MET A   1      35.775   8.456   2.002  1.00 28.55           N  
ATOM      2  H   MET A   1      36.542   8.711   2.608  1.00 28.55           H  
ATOM      3  H2  MET A   1      34.943   8.954   2.284  1.00 28.55           H  
ATOM      4  H3  MET A   1      36.020   8.707   1.054  1.00 28.55           H  
ATOM      5  CA  MET A   1      35.550   6.998   2.061  1.00 28.55           C  
ATOM      6  HA  MET A   1      35.377   6.685   3.090  1.00 28.55           H  
ATOM      7  C   MET A   1      36.819   6.333   1.578  1.00 28.55           C  
ATOM      8  CB  MET A   1      34.338   6.581   1.215  1.00 28.55           C  
ATOM      9  HB2 MET A   1      34.353   7.098   0.256  1.00 28.55           H  
ATOM     10  HB3 MET A   1      34.378   5.507   1.032  1.00 28.55           H  
ATOM     11  O   MET A   1      37.227   6.611   0.456  1.00 28.55           O  
ATOM     12  CG  MET A   1      33.035   6.891   1.959  1.00 28.55           C  
ATOM     13  HG2 MET A   1      33.013   7.941   2.252  1.00 28.55           H  
ATOM     14  HG3 MET A   1      33.010   6.283   2.864  1.00 28.55           H  
ATOM     15  SD  MET A   1      31.546   6.543   0.996  1.00 28.55           S  
ATOM     16  CE  MET A   1      30.385   6.177   2.343  1.00 28.55           C  
ATOM     17  HE1 MET A   1      30.299   7.039   3.006  1.00 28.55           H  
ATOM     18  HE2 MET A   1      29.404   5.949   1.926  1.00 28.55           H  
ATOM     19  HE3 MET A   1      30.736   5.316   2.911  1.00 28.55           H  
ATOM     20  N   ALA A   2      37.490   5.593   2.459  1.00 37.57           N  
ATOM     21  H   ALA A   2      37.079   5.367   3.354  1.00 37.57           H  
ATOM     22  CA  ALA A   2      38.652   4.796   2.097  1.00 37.57           C  
ATOM     23  HA  ALA A   2      39.411   5.433   1.642  1.00 37.57           H  
ATOM     24  C   ALA A   2      38.196   3.750   1.074  1.00 37.57           C  
ATOM     25  CB  ALA A   2      39.234   4.171   3.370  1.00 37.57           C  
ATOM     26  HB1 ALA A   2      40.102   3.565   3.112  1.00 37.57           H  
ATOM     27  HB2 ALA A   2      38.496   3.526   3.847  1.00 37.57           H  
ATOM     28  HB3 ALA A   2      39.544   4.949   4.068  1.00 37.57           H  
ATOM     29  O   ALA A   2      37.255   3.005   1.325  1.00 37.57           O  
ATOM     30  N   ASP A   3      38.788   3.802  -0.110  1.00 46.41           N  
ATOM     31  H   ASP A   3      39.562   4.441  -0.230  1.00 46.41           H  
ATOM     32  CA  ASP A   3      38.568   2.855  -1.194  1.00 46.41           C  
ATOM     33  HA  ASP A   3      37.514   2.823  -1.468  1.00 46.41           H  
ATOM     34  C   ASP A   3      39.019   1.478  -0.688  1.00 46.41           C  
ATOM     35  CB  ASP A   3      39.400   3.392  -2.373  1.00 46.41           C  
ATOM     36  HB2 ASP A   3      39.228   4.466  -2.445  1.00 46.41           H  
ATOM     37  HB3 ASP A   3      40.461   3.254  -2.166  1.00 46.41           H  
ATOM     38  O   ASP A   3      40.209   1.270  -0.459  1.00 46.41           O  
ATOM     39  CG  ASP A   3      39.085   2.815  -3.748  1.00 46.41           C  
ATOM     40  OD1 ASP A   3      38.197   1.948  -3.873  1.00 46.41           O  
ATOM     41  OD2 ASP A   3      39.724   3.326  -4.702  1.00 46.41           O  
ATOM     42  N   THR A   4      38.079   0.579  -0.392  1.00 51.67           N  
ATOM     43  H   THR A   4      37.106   0.803  -0.542  1.00 51.67           H  
ATOM     44  CA  THR A   4      38.371  -0.735   0.210  1.00 51.67           C  
ATOM     45  HA  THR A   4      39.010  -0.589   1.081  1.00 51.67           H  
ATOM     46  C   THR A   4      39.143  -1.659  -0.730  1.00 51.67           C  
ATOM     47  CB  THR A   4      37.080  -1.432   0.670  1.00 51.67           C  
ATOM     48  HB  THR A   4      37.270  -2.492   0.840  1.00 51.67           H  
ATOM     49  O   THR A   4      39.707  -2.643  -0.268  1.00 51.67           O  
ATOM     50  CG2 THR A   4      36.551  -0.828   1.971  1.00 51.67           C  
ATOM     51 HG21 THR A   4      36.343   0.234   1.835  1.00 51.67           H  
ATOM     52 HG22 THR A   4      37.291  -0.954   2.761  1.00 51.67           H  
ATOM     53 HG23 THR A   4      35.634  -1.342   2.260  1.00 51.67           H  
ATOM     54  OG1 THR A   4      36.069  -1.286  -0.307  1.00 51.67           O  
ATOM     55  HG1 THR A   4      36.192  -1.994  -0.943  1.00 51.67           H  
ATOM     56  N   ASN A   5      39.210  -1.336  -2.025  1.00 55.26           N  
ATOM     57  H   ASN A   5      38.764  -0.482  -2.330  1.00 55.26           H  
ATOM     58  CA  ASN A   5      39.978  -2.100  -3.001  1.00 55.26           C  
ATOM     59  HA  ASN A   5      40.035  -3.142  -2.687  1.00 55.26           H  
ATOM     60  C   ASN A   5      41.407  -1.551  -3.065  1.00 55.26           C  
ATOM     61  CB  ASN A   5      39.260  -2.058  -4.360  1.00 55.26           C  
ATOM     62  HB2 ASN A   5      39.093  -1.021  -4.650  1.00 55.26           H  
ATOM     63  HB3 ASN A   5      39.900  -2.532  -5.104  1.00 55.26           H  
ATOM     64  O   ASN A   5      41.655  -0.453  -3.586  1.00 55.26           O  
ATOM     65  CG  ASN A   5      37.930  -2.795  -4.358  1.00 55.26           C  
ATOM     66  ND2 ASN A   5      37.207  -2.753  -5.451  1.00 55.26           N  
ATOM     67 HD21 ASN A   5      37.555  -2.300  -6.284  1.00 55.26           H  
ATOM     68 HD22 ASN A   5      36.369  -3.316  -5.422  1.00 55.26           H  
ATOM     69  OD1 ASN A   5      37.493  -3.403  -3.400  1.00 55.26           O  
ATOM     70  N   VAL A   6      42.371  -2.329  -2.572  1.00 65.00           N  
ATOM     71  H   VAL A   6      42.119  -3.259  -2.270  1.00 65.00           H  
ATOM     72  CA  VAL A   6      43.791  -2.011  -2.757  1.00 65.00           C  
ATOM     73  HA  VAL A   6      43.933  -0.979  -2.439  1.00 65.00           H  
ATOM     74  C   VAL A   6      44.118  -2.055  -4.252  1.00 65.00           C  
ATOM     75  CB  VAL A   6      44.730  -2.900  -1.906  1.00 65.00           C  
ATOM     76  HB  VAL A   6      45.665  -3.027  -2.451  1.00 65.00           H  
ATOM     77  O   VAL A   6      43.481  -2.754  -5.035  1.00 65.00           O  
ATOM     78  CG1 VAL A   6      45.073  -2.194  -0.590  1.00 65.00           C  
ATOM     79 HG11 VAL A   6      45.549  -1.233  -0.786  1.00 65.00           H  
ATOM     80 HG12 VAL A   6      44.163  -2.036  -0.011  1.00 65.00           H  
ATOM     81 HG13 VAL A   6      45.756  -2.812  -0.007  1.00 65.00           H  
ATOM     82  CG2 VAL A   6      44.186  -4.290  -1.568  1.00 65.00           C  
ATOM     83 HG21 VAL A   6      43.958  -4.832  -2.485  1.00 65.00           H  
ATOM     84 HG22 VAL A   6      43.283  -4.227  -0.961  1.00 65.00           H  
ATOM     85 HG23 VAL A   6      44.933  -4.862  -1.017  1.00 65.00           H  
ATOM     86  N   LYS A   7      45.106  -1.266  -4.699  1.00 73.46           N  
ATOM     87  H   LYS A   7      45.596  -0.713  -4.010  1.00 73.46           H  
ATOM     88  CA  LYS A   7      45.473  -1.133  -6.126  1.00 73.46           C  
ATOM     89  HA  LYS A   7      44.671  -0.608  -6.646  1.00 73.46           H  
ATOM     90  C   LYS A   7      45.609  -2.488  -6.842  1.00 73.46           C  
ATOM     91  CB  LYS A   7      46.780  -0.326  -6.221  1.00 73.46           C  
ATOM     92  HB2 LYS A   7      47.567  -0.870  -5.700  1.00 73.46           H  
ATOM     93  HB3 LYS A   7      46.644   0.636  -5.727  1.00 73.46           H  
ATOM     94  O   LYS A   7      45.225  -2.587  -8.002  1.00 73.46           O  
ATOM     95  CG  LYS A   7      47.220  -0.082  -7.673  1.00 73.46           C  
ATOM     96  HG2 LYS A   7      47.306  -1.041  -8.184  1.00 73.46           H  
ATOM     97  HG3 LYS A   7      46.467   0.520  -8.182  1.00 73.46           H  
ATOM     98  CD  LYS A   7      48.580   0.624  -7.747  1.00 73.46           C  
ATOM     99  HD2 LYS A   7      49.327   0.035  -7.215  1.00 73.46           H  
ATOM    100  HD3 LYS A   7      48.507   1.602  -7.271  1.00 73.46           H  
ATOM    101  CE  LYS A   7      49.021   0.806  -9.208  1.00 73.46           C  
ATOM    102  HE2 LYS A   7      49.952   1.374  -9.223  1.00 73.46           H  
ATOM    103  HE3 LYS A   7      48.259   1.384  -9.731  1.00 73.46           H  
ATOM    104  NZ  LYS A   7      49.217  -0.491  -9.911  1.00 73.46           N  
ATOM    105  HZ1 LYS A   7      48.387  -1.066  -9.932  1.00 73.46           H  
ATOM    106  HZ2 LYS A   7      49.897  -1.091  -9.466  1.00 73.46           H  
ATOM    107  HZ3 LYS A   7      49.458  -0.388 -10.887  1.00 73.46           H  
ATOM    108  N   VAL A   8      46.112  -3.502  -6.136  1.00 75.43           N  
ATOM    109  H   VAL A   8      46.323  -3.345  -5.160  1.00 75.43           H  
ATOM    110  CA  VAL A   8      46.286  -4.862  -6.658  1.00 75.43           C  
ATOM    111  HA  VAL A   8      46.910  -4.789  -7.548  1.00 75.43           H  
ATOM    112  C   VAL A   8      44.961  -5.495  -7.107  1.00 75.43           C  
ATOM    113  CB  VAL A   8      47.038  -5.723  -5.621  1.00 75.43           C  
ATOM    114  HB  VAL A   8      47.769  -5.084  -5.125  1.00 75.43           H  
ATOM    115  O   VAL A   8      44.921  -6.103  -8.173  1.00 75.43           O  
ATOM    116  CG1 VAL A   8      46.148  -6.329  -4.531  1.00 75.43           C  
ATOM    117 HG11 VAL A   8      45.558  -5.552  -4.045  1.00 75.43           H  
ATOM    118 HG12 VAL A   8      45.470  -7.076  -4.946  1.00 75.43           H  
ATOM    119 HG13 VAL A   8      46.765  -6.816  -3.776  1.00 75.43           H  
ATOM    120  CG2 VAL A   8      47.833  -6.832  -6.308  1.00 75.43           C  
ATOM    121 HG21 VAL A   8      47.154  -7.504  -6.832  1.00 75.43           H  
ATOM    122 HG22 VAL A   8      48.391  -7.401  -5.565  1.00 75.43           H  
ATOM    123 HG23 VAL A   8      48.534  -6.402  -7.023  1.00 75.43           H  
ATOM    124  N   ASP A   9      43.862  -5.269  -6.380  1.00 76.24           N  
ATOM    125  H   ASP A   9      43.933  -4.762  -5.510  1.00 76.24           H  
ATOM    126  CA  ASP A   9      42.539  -5.807  -6.722  1.00 76.24           C  
ATOM    127  HA  ASP A   9      42.612  -6.885  -6.866  1.00 76.24           H  
ATOM    128  C   ASP A   9      42.022  -5.175  -8.011  1.00 76.24           C  
ATOM    129  CB  ASP A   9      41.525  -5.532  -5.600  1.00 76.24           C  
ATOM    130  HB2 ASP A   9      41.379  -4.455  -5.511  1.00 76.24           H  
ATOM    131  HB3 ASP A   9      40.568  -5.975  -5.878  1.00 76.24           H  
ATOM    132  O   ASP A   9      41.518  -5.855  -8.899  1.00 76.24           O  
ATOM    133  CG  ASP A   9      41.945  -6.094  -4.246  1.00 76.24           C  
ATOM    134  OD1 ASP A   9      42.600  -7.159  -4.239  1.00 76.24           O  
ATOM    135  OD2 ASP A   9      41.665  -5.391  -3.250  1.00 76.24           O  
ATOM    136  N   ARG A  10      42.208  -3.858  -8.161  1.00 76.36           N  
ATOM    137  H   ARG A  10      42.677  -3.376  -7.408  1.00 76.36           H  
ATOM    138  CA  ARG A  10      41.819  -3.145  -9.385  1.00 76.36           C  
ATOM    139  HA  ARG A  10      40.786  -3.395  -9.624  1.00 76.36           H  
ATOM    140  C   ARG A  10      42.632  -3.577 -10.595  1.00 76.36           C  
ATOM    141  CB  ARG A  10      41.950  -1.637  -9.200  1.00 76.36           C  
ATOM    142  HB2 ARG A  10      41.743  -1.161 -10.159  1.00 76.36           H  
ATOM    143  HB3 ARG A  10      42.966  -1.383  -8.898  1.00 76.36           H  
ATOM    144  O   ARG A  10      42.079  -3.653 -11.690  1.00 76.36           O  
ATOM    145  CG  ARG A  10      40.942  -1.108  -8.182  1.00 76.36           C  
ATOM    146  HG2 ARG A  10      39.957  -1.518  -8.406  1.00 76.36           H  
ATOM    147  HG3 ARG A  10      41.228  -1.407  -7.173  1.00 76.36           H  
ATOM    148  CD  ARG A  10      40.864   0.412  -8.279  1.00 76.36           C  
ATOM    149  HD2 ARG A  10      40.644   0.700  -9.307  1.00 76.36           H  
ATOM    150  HD3 ARG A  10      40.026   0.716  -7.651  1.00 76.36           H  
ATOM    151  NE  ARG A  10      42.119   1.052  -7.834  1.00 76.36           N  
ATOM    152  HE  ARG A  10      42.974   0.560  -8.051  1.00 76.36           H  
ATOM    153  NH1 ARG A  10      41.110   2.833  -6.865  1.00 76.36           N  
ATOM    154 HH11 ARG A  10      40.948   3.235  -5.953  1.00 76.36           H  
ATOM    155 HH12 ARG A  10      40.238   2.449  -7.201  1.00 76.36           H  
ATOM    156  NH2 ARG A  10      43.282   2.520  -6.521  1.00 76.36           N  
ATOM    157 HH21 ARG A  10      43.188   3.225  -5.803  1.00 76.36           H  
ATOM    158 HH22 ARG A  10      44.063   1.880  -6.505  1.00 76.36           H  
ATOM    159  CZ  ARG A  10      42.174   2.126  -7.077  1.00 76.36           C  
ATOM    160  N   ASP A  11      43.920  -3.849 -10.409  1.00 79.91           N  
ATOM    161  H   ASP A  11      44.310  -3.728  -9.485  1.00 79.91           H  
ATOM    162  CA  ASP A  11      44.778  -4.362 -11.475  1.00 79.91           C  
ATOM    163  HA  ASP A  11      44.662  -3.731 -12.356  1.00 79.91           H  
ATOM    164  C   ASP A  11      44.358  -5.789 -11.880  1.00 79.91           C  
ATOM    165  CB  ASP A  11      46.256  -4.308 -11.046  1.00 79.91           C  
ATOM    166  HB2 ASP A  11      46.374  -4.845 -10.104  1.00 79.91           H  
ATOM    167  HB3 ASP A  11      46.846  -4.833 -11.797  1.00 79.91           H  
ATOM    168  O   ASP A  11      44.346  -6.100 -13.070  1.00 79.91           O  
ATOM    169  CG  ASP A  11      46.847  -2.894 -10.897  1.00 79.91           C  
ATOM    170  OD1 ASP A  11      46.332  -1.913 -11.479  1.00 79.91           O  
ATOM    171  OD2 ASP A  11      47.899  -2.755 -10.227  1.00 79.91           O  
ATOM    172  N   ASN A  12      43.949  -6.638 -10.929  1.00 81.50           N  
ATOM    173  H   ASN A  12      44.012  -6.351  -9.962  1.00 81.50           H  
ATOM    174  CA  ASN A  12      43.407  -7.972 -11.220  1.00 81.50           C  
ATOM    175  HA  ASN A  12      44.082  -8.484 -11.905  1.00 81.50           H  
ATOM    176  C   ASN A  12      42.056  -7.898 -11.948  1.00 81.50           C  
ATOM    177  CB  ASN A  12      43.326  -8.791  -9.922  1.00 81.50           C  
ATOM    178  HB2 ASN A  12      42.833  -8.206  -9.146  1.00 81.50           H  
ATOM    179  HB3 ASN A  12      42.725  -9.683 -10.100  1.00 81.50           H  
ATOM    180  O   ASN A  12      41.906  -8.500 -13.010  1.00 81.50           O  
ATOM    181  CG  ASN A  12      44.685  -9.256  -9.424  1.00 81.50           C  
ATOM    182  ND2 ASN A  12      44.778  -9.578  -8.154  1.00 81.50           N  
ATOM    183 HD21 ASN A  12      45.668  -9.916  -7.817  1.00 81.50           H  
ATOM    184 HD22 ASN A  12      43.975  -9.489  -7.549  1.00 81.50           H  
ATOM    185  OD1 ASN A  12      45.664  -9.359 -10.160  1.00 81.50           O  
ATOM    186  N   LEU A  13      41.123  -7.071 -11.470  1.00 83.56           N  
ATOM    187  H   LEU A  13      41.282  -6.640 -10.571  1.00 83.56           H  
ATOM    188  CA  LEU A  13      39.845  -6.825 -12.151  1.00 83.56           C  
ATOM    189  HA  LEU A  13      39.311  -7.768 -12.264  1.00 83.56           H  
ATOM    190  C   LEU A  13      40.045  -6.252 -13.561  1.00 83.56           C  
ATOM    191  CB  LEU A  13      39.007  -5.847 -11.311  1.00 83.56           C  
ATOM    192  HB2 LEU A  13      39.620  -4.973 -11.087  1.00 83.56           H  
ATOM    193  HB3 LEU A  13      38.159  -5.514 -11.909  1.00 83.56           H  
ATOM    194  O   LEU A  13      39.297  -6.563 -14.485  1.00 83.56           O  
ATOM    195  CG  LEU A  13      38.464  -6.433  -9.995  1.00 83.56           C  
ATOM    196  HG  LEU A  13      39.272  -6.878  -9.415  1.00 83.56           H  
ATOM    197  CD1 LEU A  13      37.836  -5.302  -9.175  1.00 83.56           C  
ATOM    198 HD11 LEU A  13      37.015  -4.848  -9.730  1.00 83.56           H  
ATOM    199 HD12 LEU A  13      37.460  -5.711  -8.238  1.00 83.56           H  
ATOM    200 HD13 LEU A  13      38.597  -4.556  -8.946  1.00 83.56           H  
ATOM    201  CD2 LEU A  13      37.400  -7.502 -10.238  1.00 83.56           C  
ATOM    202 HD21 LEU A  13      37.836  -8.366 -10.741  1.00 83.56           H  
ATOM    203 HD22 LEU A  13      37.002  -7.852  -9.286  1.00 83.56           H  
ATOM    204 HD23 LEU A  13      36.588  -7.112 -10.851  1.00 83.56           H  
ATOM    205  N   GLN A  14      41.070  -5.421 -13.765  1.00 82.76           N  
ATOM    206  H   GLN A  14      41.634  -5.145 -12.974  1.00 82.76           H  
ATOM    207  CA  GLN A  14      41.396  -4.907 -15.092  1.00 82.76           C  
ATOM    208  HA  GLN A  14      40.491  -4.466 -15.508  1.00 82.76           H  
ATOM    209  C   GLN A  14      41.851  -6.011 -16.053  1.00 82.76           C  
ATOM    210  CB  GLN A  14      42.475  -3.822 -14.978  1.00 82.76           C  
ATOM    211  HB2 GLN A  14      43.376  -4.242 -14.531  1.00 82.76           H  
ATOM    212  HB3 GLN A  14      42.112  -3.026 -14.328  1.00 82.76           H  
ATOM    213  O   GLN A  14      41.522  -5.934 -17.240  1.00 82.76           O  
ATOM    214  CG  GLN A  14      42.845  -3.226 -16.345  1.00 82.76           C  
ATOM    215  HG2 GLN A  14      43.602  -2.455 -16.198  1.00 82.76           H  
ATOM    216  HG3 GLN A  14      43.277  -3.985 -16.997  1.00 82.76           H  
ATOM    217  CD  GLN A  14      41.637  -2.590 -17.002  1.00 82.76           C  
ATOM    218  NE2 GLN A  14      41.137  -3.076 -18.116  1.00 82.76           N  
ATOM    219 HE21 GLN A  14      41.452  -3.982 -18.433  1.00 82.76           H  
ATOM    220 HE22 GLN A  14      40.312  -2.653 -18.517  1.00 82.76           H  
ATOM    221  OE1 GLN A  14      41.114  -1.634 -16.472  1.00 82.76           O  
ATOM    222  N   LYS A  15      42.604  -7.007 -15.571  1.00 85.53           N  
ATOM    223  H   LYS A  15      42.814  -7.019 -14.584  1.00 85.53           H  
ATOM    224  CA  LYS A  15      42.992  -8.166 -16.387  1.00 85.53           C  
ATOM    225  HA  LYS A  15      43.458  -7.828 -17.313  1.00 85.53           H  
ATOM    226  C   LYS A  15      41.757  -8.958 -16.803  1.00 85.53           C  
ATOM    227  CB  LYS A  15      43.977  -9.070 -15.638  1.00 85.53           C  
ATOM    228  HB2 LYS A  15      44.115  -9.985 -16.215  1.00 85.53           H  
ATOM    229  HB3 LYS A  15      43.547  -9.351 -14.677  1.00 85.53           H  
ATOM    230  O   LYS A  15      41.609  -9.240 -17.984  1.00 85.53           O  
ATOM    231  CG  LYS A  15      45.354  -8.426 -15.428  1.00 85.53           C  
ATOM    232  HG2 LYS A  15      45.867  -8.338 -16.386  1.00 85.53           H  
ATOM    233  HG3 LYS A  15      45.245  -7.433 -14.994  1.00 85.53           H  
ATOM    234  CD  LYS A  15      46.168  -9.310 -14.479  1.00 85.53           C  
ATOM    235  HD2 LYS A  15      46.322 -10.286 -14.939  1.00 85.53           H  
ATOM    236  HD3 LYS A  15      45.598  -9.443 -13.559  1.00 85.53           H  
ATOM    237  CE  LYS A  15      47.517  -8.678 -14.138  1.00 85.53           C  
ATOM    238  HE2 LYS A  15      48.138  -8.660 -15.034  1.00 85.53           H  
ATOM    239  HE3 LYS A  15      47.340  -7.652 -13.815  1.00 85.53           H  
ATOM    240  NZ  LYS A  15      48.170  -9.446 -13.049  1.00 85.53           N  
ATOM    241  HZ1 LYS A  15      47.572  -9.452 -12.236  1.00 85.53           H  
ATOM    242  HZ2 LYS A  15      48.308 -10.407 -13.328  1.00 85.53           H  
ATOM    243  HZ3 LYS A  15      49.057  -9.038 -12.791  1.00 85.53           H  
ATOM    244  N   GLU A  16      40.831  -9.207 -15.880  1.00 88.14           N  
ATOM    245  H   GLU A  16      41.026  -8.977 -14.916  1.00 88.14           H  
ATOM    246  CA  GLU A  16      39.563  -9.881 -16.194  1.00 88.14           C  
ATOM    247  HA  GLU A  16      39.769 -10.866 -16.613  1.00 88.14           H  
ATOM    248  C   GLU A  16      38.743  -9.110 -17.238  1.00 88.14           C  
ATOM    249  CB  GLU A  16      38.731 -10.062 -14.920  1.00 88.14           C  
ATOM    250  HB2 GLU A  16      37.745 -10.428 -15.205  1.00 88.14           H  
ATOM    251  HB3 GLU A  16      38.612  -9.095 -14.430  1.00 88.14           H  
ATOM    252  O   GLU A  16      38.262  -9.694 -18.206  1.00 88.14           O  
ATOM    253  CG  GLU A  16      39.360 -11.061 -13.939  1.00 88.14           C  
ATOM    254  HG2 GLU A  16      40.379 -10.746 -13.713  1.00 88.14           H  
ATOM    255  HG3 GLU A  16      39.409 -12.039 -14.419  1.00 88.14           H  
ATOM    256  CD  GLU A  16      38.567 -11.170 -12.628  1.00 88.14           C  
ATOM    257  OE1 GLU A  16      39.140 -11.728 -11.667  1.00 88.14           O  
ATOM    258  OE2 GLU A  16      37.421 -10.666 -12.579  1.00 88.14           O  
ATOM    259  N   VAL A  17      38.639  -7.781 -17.114  1.00 87.17           N  
ATOM    260  H   VAL A  17      38.998  -7.357 -16.271  1.00 87.17           H  
ATOM    261  CA  VAL A  17      37.970  -6.945 -18.127  1.00 87.17           C  
ATOM    262  HA  VAL A  17      36.950  -7.309 -18.254  1.00 87.17           H  
ATOM    263  C   VAL A  17      38.644  -7.053 -19.494  1.00 87.17           C  
ATOM    264  CB  VAL A  17      37.915  -5.475 -17.679  1.00 87.17           C  
ATOM    265  HB  VAL A  17      38.895  -5.167 -17.314  1.00 87.17           H  
ATOM    266  O   VAL A  17      37.944  -7.107 -20.504  1.00 87.17           O  
ATOM    267  CG1 VAL A  17      37.495  -4.498 -18.790  1.00 87.17           C  
ATOM    268 HG11 VAL A  17      38.248  -4.478 -19.578  1.00 87.17           H  
ATOM    269 HG12 VAL A  17      37.420  -3.489 -18.386  1.00 87.17           H  
ATOM    270 HG13 VAL A  17      36.538  -4.802 -19.214  1.00 87.17           H  
ATOM    271  CG2 VAL A  17      36.896  -5.311 -16.552  1.00 87.17           C  
ATOM    272 HG21 VAL A  17      36.883  -4.265 -16.245  1.00 87.17           H  
ATOM    273 HG22 VAL A  17      37.167  -5.933 -15.699  1.00 87.17           H  
ATOM    274 HG23 VAL A  17      35.904  -5.604 -16.895  1.00 87.17           H  
ATOM    275  N   ALA A  18      39.977  -7.074 -19.540  1.00 89.07           N  
ATOM    276  H   ALA A  18      40.496  -7.087 -18.674  1.00 89.07           H  
ATOM    277  CA  ALA A  18      40.716  -7.208 -20.792  1.00 89.07           C  
ATOM    278  HA  ALA A  18      40.360  -6.450 -21.490  1.00 89.07           H  
ATOM    279  C   ALA A  18      40.474  -8.579 -21.446  1.00 89.07           C  
ATOM    280  CB  ALA A  18      42.202  -6.947 -20.524  1.00 89.07           C  
ATOM    281  HB1 ALA A  18      42.602  -7.706 -19.852  1.00 89.07           H  
ATOM    282  HB2 ALA A  18      42.750  -6.992 -21.466  1.00 89.07           H  
ATOM    283  HB3 ALA A  18      42.333  -5.961 -20.079  1.00 89.07           H  
ATOM    284  O   ALA A  18      40.232  -8.640 -22.651  1.00 89.07           O  
ATOM    285  N   GLU A  19      40.448  -9.657 -20.660  1.00 89.77           N  
ATOM    286  H   GLU A  19      40.689  -9.559 -19.684  1.00 89.77           H  
ATOM    287  CA  GLU A  19      40.118 -10.998 -21.155  1.00 89.77           C  
ATOM    288  HA  GLU A  19      40.761 -11.233 -22.003  1.00 89.77           H  
ATOM    289  C   GLU A  19      38.680 -11.074 -21.682  1.00 89.77           C  
ATOM    290  CB  GLU A  19      40.348 -12.051 -20.057  1.00 89.77           C  
ATOM    291  HB2 GLU A  19      39.926 -13.000 -20.388  1.00 89.77           H  
ATOM    292  HB3 GLU A  19      39.814 -11.754 -19.154  1.00 89.77           H  
ATOM    293  O   GLU A  19      38.447 -11.557 -22.788  1.00 89.77           O  
ATOM    294  CG  GLU A  19      41.829 -12.275 -19.706  1.00 89.77           C  
ATOM    295  HG2 GLU A  19      41.889 -13.060 -18.952  1.00 89.77           H  
ATOM    296  HG3 GLU A  19      42.230 -11.364 -19.262  1.00 89.77           H  
ATOM    297  CD  GLU A  19      42.697 -12.669 -20.913  1.00 89.77           C  
ATOM    298  OE1 GLU A  19      43.906 -12.345 -20.882  1.00 89.77           O  
ATOM    299  OE2 GLU A  19      42.151 -13.228 -21.891  1.00 89.77           O  
ATOM    300  N   LEU A  20      37.708 -10.500 -20.966  1.00 93.27           N  
ATOM    301  H   LEU A  20      37.939 -10.142 -20.051  1.00 93.27           H  
ATOM    302  CA  LEU A  20      36.321 -10.435 -21.440  1.00 93.27           C  
ATOM    303  HA  LEU A  20      35.990 -11.443 -21.687  1.00 93.27           H  
ATOM    304  C   LEU A  20      36.187  -9.606 -22.727  1.00 93.27           C  
ATOM    305  CB  LEU A  20      35.428  -9.858 -20.329  1.00 93.27           C  
ATOM    306  HB2 LEU A  20      34.443  -9.655 -20.749  1.00 93.27           H  
ATOM    307  HB3 LEU A  20      35.854  -8.909 -20.002  1.00 93.27           H  
ATOM    308  O   LEU A  20      35.421  -9.959 -23.622  1.00 93.27           O  
ATOM    309  CG  LEU A  20      35.250 -10.773 -19.103  1.00 93.27           C  
ATOM    310  HG  LEU A  20      36.220 -11.045 -18.687  1.00 93.27           H  
ATOM    311  CD1 LEU A  20      34.455 -10.016 -18.037  1.00 93.27           C  
ATOM    312 HD11 LEU A  20      33.469  -9.748 -18.416  1.00 93.27           H  
ATOM    313 HD12 LEU A  20      35.002  -9.119 -17.746  1.00 93.27           H  
ATOM    314 HD13 LEU A  20      34.346 -10.647 -17.154  1.00 93.27           H  
ATOM    315  CD2 LEU A  20      34.500 -12.062 -19.442  1.00 93.27           C  
ATOM    316 HD21 LEU A  20      33.543 -11.835 -19.911  1.00 93.27           H  
ATOM    317 HD22 LEU A  20      35.100 -12.677 -20.113  1.00 93.27           H  
ATOM    318 HD23 LEU A  20      34.331 -12.634 -18.530  1.00 93.27           H  
ATOM    319  N   GLN A  21      36.936  -8.509 -22.856  1.00 92.22           N  
ATOM    320  H   GLN A  21      37.546  -8.262 -22.090  1.00 92.22           H  
ATOM    321  CA  GLN A  21      36.983  -7.711 -24.085  1.00 92.22           C  
ATOM    322  HA  GLN A  21      35.967  -7.441 -24.373  1.00 92.22           H  
ATOM    323  C   GLN A  21      37.594  -8.494 -25.258  1.00 92.22           C  
ATOM    324  CB  GLN A  21      37.791  -6.431 -23.829  1.00 92.22           C  
ATOM    325  HB2 GLN A  21      38.695  -6.695 -23.280  1.00 92.22           H  
ATOM    326  HB3 GLN A  21      38.103  -5.999 -24.780  1.00 92.22           H  
ATOM    327  O   GLN A  21      37.077  -8.414 -26.378  1.00 92.22           O  
ATOM    328  CG  GLN A  21      37.009  -5.362 -23.050  1.00 92.22           C  
ATOM    329  HG2 GLN A  21      36.230  -4.952 -23.692  1.00 92.22           H  
ATOM    330  HG3 GLN A  21      36.525  -5.809 -22.181  1.00 92.22           H  
ATOM    331  CD  GLN A  21      37.908  -4.225 -22.563  1.00 92.22           C  
ATOM    332  NE2 GLN A  21      37.361  -3.097 -22.174  1.00 92.22           N  
ATOM    333 HE21 GLN A  21      36.365  -2.941 -22.238  1.00 92.22           H  
ATOM    334 HE22 GLN A  21      38.012  -2.437 -21.774  1.00 92.22           H  
ATOM    335  OE1 GLN A  21      39.123  -4.288 -22.535  1.00 92.22           O  
ATOM    336  N   ASN A  22      38.663  -9.254 -25.013  1.00 93.12           N  
ATOM    337  H   ASN A  22      39.058  -9.254 -24.084  1.00 93.12           H  
ATOM    338  CA  ASN A  22      39.265 -10.140 -26.009  1.00 93.12           C  
ATOM    339  HA  ASN A  22      39.527  -9.564 -26.896  1.00 93.12           H  
ATOM    340  C   ASN A  22      38.273 -11.214 -26.446  1.00 93.12           C  
ATOM    341  CB  ASN A  22      40.540 -10.776 -25.435  1.00 93.12           C  
ATOM    342  HB2 ASN A  22      40.866 -11.586 -26.087  1.00 93.12           H  
ATOM    343  HB3 ASN A  22      40.337 -11.206 -24.455  1.00 93.12           H  
ATOM    344  O   ASN A  22      38.108 -11.439 -27.643  1.00 93.12           O  
ATOM    345  CG  ASN A  22      41.693  -9.802 -25.322  1.00 93.12           C  
ATOM    346  ND2 ASN A  22      42.667 -10.124 -24.502  1.00 93.12           N  
ATOM    347 HD21 ASN A  22      43.429  -9.470 -24.392  1.00 93.12           H  
ATOM    348 HD22 ASN A  22      42.600 -10.953 -23.930  1.00 93.12           H  
ATOM    349  OD1 ASN A  22      41.753  -8.780 -25.995  1.00 93.12           O  
ATOM    350  N   GLU A  23      37.552 -11.801 -25.497  1.00 96.29           N  
ATOM    351  H   GLU A  23      37.795 -11.627 -24.532  1.00 96.29           H  
ATOM    352  CA  GLU A  23      36.558 -12.830 -25.766  1.00 96.29           C  
ATOM    353  HA  GLU A  23      37.042 -13.595 -26.374  1.00 96.29           H  
ATOM    354  C   GLU A  23      35.372 -12.293 -26.580  1.00 96.29           C  
ATOM    355  CB  GLU A  23      36.140 -13.447 -24.423  1.00 96.29           C  
ATOM    356  HB2 GLU A  23      35.666 -12.681 -23.811  1.00 96.29           H  
ATOM    357  HB3 GLU A  23      37.031 -13.792 -23.898  1.00 96.29           H  
ATOM    358  O   GLU A  23      34.976 -12.904 -27.573  1.00 96.29           O  
ATOM    359  CG  GLU A  23      35.171 -14.624 -24.553  1.00 96.29           C  
ATOM    360  HG2 GLU A  23      34.939 -14.983 -23.551  1.00 96.29           H  
ATOM    361  HG3 GLU A  23      34.241 -14.261 -24.990  1.00 96.29           H  
ATOM    362  CD  GLU A  23      35.702 -15.794 -25.391  1.00 96.29           C  
ATOM    363  OE1 GLU A  23      34.878 -16.665 -25.732  1.00 96.29           O  
ATOM    364  OE2 GLU A  23      36.885 -15.831 -25.796  1.00 96.29           O  
ATOM    365  N   ILE A  24      34.868 -11.094 -26.261  1.00 95.19           N  
ATOM    366  H   ILE A  24      35.203 -10.658 -25.414  1.00 95.19           H  
ATOM    367  CA  ILE A  24      33.853 -10.403 -27.077  1.00 95.19           C  
ATOM    368  HA  ILE A  24      32.958 -11.025 -27.121  1.00 95.19           H  
ATOM    369  C   ILE A  24      34.348 -10.225 -28.519  1.00 95.19           C  
ATOM    370  CB  ILE A  24      33.481  -9.043 -26.438  1.00 95.19           C  
ATOM    371  HB  ILE A  24      34.405  -8.530 -26.171  1.00 95.19           H  
ATOM    372  O   ILE A  24      33.622 -10.516 -29.472  1.00 95.19           O  
ATOM    373  CG1 ILE A  24      32.648  -9.258 -25.155  1.00 95.19           C  
ATOM    374 HG12 ILE A  24      31.643  -9.583 -25.423  1.00 95.19           H  
ATOM    375 HG13 ILE A  24      33.091 -10.055 -24.558  1.00 95.19           H  
ATOM    376  CG2 ILE A  24      32.698  -8.137 -27.413  1.00 95.19           C  
ATOM    377 HG21 ILE A  24      31.790  -8.641 -27.743  1.00 95.19           H  
ATOM    378 HG22 ILE A  24      32.431  -7.197 -26.930  1.00 95.19           H  
ATOM    379 HG23 ILE A  24      33.302  -7.891 -28.286  1.00 95.19           H  
ATOM    380  CD1 ILE A  24      32.549  -8.007 -24.270  1.00 95.19           C  
ATOM    381 HD11 ILE A  24      32.059  -8.272 -23.332  1.00 95.19           H  
ATOM    382 HD12 ILE A  24      31.957  -7.234 -24.760  1.00 95.19           H  
ATOM    383 HD13 ILE A  24      33.546  -7.626 -24.048  1.00 95.19           H  
ATOM    384  N   ASN A  25      35.586  -9.761 -28.705  1.00 96.26           N  
ATOM    385  H   ASN A  25      36.155  -9.579 -27.890  1.00 96.26           H  
ATOM    386  CA  ASN A  25      36.163  -9.569 -30.036  1.00 96.26           C  
ATOM    387  HA  ASN A  25      35.454  -9.015 -30.651  1.00 96.26           H  
ATOM    388  C   ASN A  25      36.409 -10.896 -30.770  1.00 96.26           C  
ATOM    389  CB  ASN A  25      37.457  -8.753 -29.902  1.00 96.26           C  
ATOM    390  HB2 ASN A  25      38.051  -8.867 -30.809  1.00 96.26           H  
ATOM    391  HB3 ASN A  25      38.046  -9.131 -29.067  1.00 96.26           H  
ATOM    392  O   ASN A  25      36.210 -10.970 -31.987  1.00 96.26           O  
ATOM    393  CG  ASN A  25      37.203  -7.271 -29.719  1.00 96.26           C  
ATOM    394  ND2 ASN A  25      38.156  -6.554 -29.177  1.00 96.26           N  
ATOM    395 HD21 ASN A  25      37.998  -5.558 -29.130  1.00 96.26           H  
ATOM    396 HD22 ASN A  25      38.974  -7.010 -28.798  1.00 96.26           H  
ATOM    397  OD1 ASN A  25      36.181  -6.717 -30.106  1.00 96.26           O  
ATOM    398  N   ARG A  26      36.795 -11.950 -30.049  1.00 95.87           N  
ATOM    399  H   ARG A  26      36.976 -11.812 -29.065  1.00 95.87           H  
ATOM    400  CA  ARG A  26      36.965 -13.300 -30.588  1.00 95.87           C  
ATOM    401  HA  ARG A  26      37.643 -13.265 -31.441  1.00 95.87           H  
ATOM    402  C   ARG A  26      35.632 -13.846 -31.090  1.00 95.87           C  
ATOM    403  CB  ARG A  26      37.581 -14.204 -29.510  1.00 95.87           C  
ATOM    404  HB2 ARG A  26      38.470 -13.732 -29.094  1.00 95.87           H  
ATOM    405  HB3 ARG A  26      36.861 -14.348 -28.704  1.00 95.87           H  
ATOM    406  O   ARG A  26      35.541 -14.220 -32.254  1.00 95.87           O  
ATOM    407  CG  ARG A  26      37.982 -15.559 -30.105  1.00 95.87           C  
ATOM    408  HG2 ARG A  26      38.867 -15.425 -30.726  1.00 95.87           H  
ATOM    409  HG3 ARG A  26      37.174 -15.933 -30.734  1.00 95.87           H  
ATOM    410  CD  ARG A  26      38.278 -16.603 -29.025  1.00 95.87           C  
ATOM    411  HD2 ARG A  26      39.000 -16.195 -28.318  1.00 95.87           H  
ATOM    412  HD3 ARG A  26      38.725 -17.482 -29.492  1.00 95.87           H  
ATOM    413  NE  ARG A  26      37.062 -17.002 -28.295  1.00 95.87           N  
ATOM    414  HE  ARG A  26      36.972 -16.658 -27.350  1.00 95.87           H  
ATOM    415  NH1 ARG A  26      36.068 -18.351 -29.885  1.00 95.87           N  
ATOM    416 HH11 ARG A  26      35.327 -18.993 -30.129  1.00 95.87           H  
ATOM    417 HH12 ARG A  26      36.767 -18.119 -30.575  1.00 95.87           H  
ATOM    418  NH2 ARG A  26      35.116 -18.118 -27.923  1.00 95.87           N  
ATOM    419 HH21 ARG A  26      34.379 -18.758 -28.183  1.00 95.87           H  
ATOM    420 HH22 ARG A  26      35.078 -17.665 -27.022  1.00 95.87           H  
ATOM    421  CZ  ARG A  26      36.103 -17.812 -28.701  1.00 95.87           C  
ATOM    422  N   ILE A  27      34.578 -13.804 -30.274  1.00 96.37           N  
ATOM    423  H   ILE A  27      34.725 -13.490 -29.325  1.00 96.37           H  
ATOM    424  CA  ILE A  27      33.228 -14.224 -30.678  1.00 96.37           C  
ATOM    425  HA  ILE A  27      33.266 -15.265 -30.999  1.00 96.37           H  
ATOM    426  C   ILE A  27      32.757 -13.396 -31.876  1.00 96.37           C  
ATOM    427  CB  ILE A  27      32.247 -14.122 -29.486  1.00 96.37           C  
ATOM    428  HB  ILE A  27      32.320 -13.120 -29.063  1.00 96.37           H  
ATOM    429  O   ILE A  27      32.294 -13.958 -32.870  1.00 96.37           O  
ATOM    430  CG1 ILE A  27      32.625 -15.151 -28.396  1.00 96.37           C  
ATOM    431 HG12 ILE A  27      32.416 -16.158 -28.756  1.00 96.37           H  
ATOM    432 HG13 ILE A  27      33.693 -15.096 -28.186  1.00 96.37           H  
ATOM    433  CG2 ILE A  27      30.791 -14.348 -29.946  1.00 96.37           C  
ATOM    434 HG21 ILE A  27      30.111 -14.290 -29.096  1.00 96.37           H  
ATOM    435 HG22 ILE A  27      30.480 -13.578 -30.652  1.00 96.37           H  
ATOM    436 HG23 ILE A  27      30.689 -15.329 -30.409  1.00 96.37           H  
ATOM    437  CD1 ILE A  27      31.893 -14.935 -27.066  1.00 96.37           C  
ATOM    438 HD11 ILE A  27      32.295 -15.623 -26.322  1.00 96.37           H  
ATOM    439 HD12 ILE A  27      30.826 -15.130 -27.171  1.00 96.37           H  
ATOM    440 HD13 ILE A  27      32.050 -13.914 -26.718  1.00 96.37           H  
ATOM    441  N   ALA A  28      32.930 -12.071 -31.834  1.00 96.17           N  
ATOM    442  H   ALA A  28      33.289 -11.654 -30.987  1.00 96.17           H  
ATOM    443  CA  ALA A  28      32.514 -11.196 -32.924  1.00 96.17           C  
ATOM    444  HA  ALA A  28      31.441 -11.338 -33.059  1.00 96.17           H  
ATOM    445  C   ALA A  28      33.211 -11.523 -34.259  1.00 96.17           C  
ATOM    446  CB  ALA A  28      32.738  -9.738 -32.514  1.00 96.17           C  
ATOM    447  HB1 ALA A  28      32.381  -9.078 -33.304  1.00 96.17           H  
ATOM    448  HB2 ALA A  28      33.799  -9.556 -32.344  1.00 96.17           H  
ATOM    449  HB3 ALA A  28      32.187  -9.525 -31.598  1.00 96.17           H  
ATOM    450  O   ALA A  28      32.583 -11.444 -35.316  1.00 96.17           O  
ATOM    451  N   SER A  29      34.496 -11.889 -34.221  1.00 95.92           N  
ATOM    452  H   SER A  29      34.945 -11.947 -33.318  1.00 95.92           H  
ATOM    453  CA  SER A  29      35.307 -12.181 -35.412  1.00 95.92           C  
ATOM    454  HA  SER A  29      34.938 -11.572 -36.237  1.00 95.92           H  
ATOM    455  C   SER A  29      35.232 -13.632 -35.896  1.00 95.92           C  
ATOM    456  CB  SER A  29      36.767 -11.778 -35.179  1.00 95.92           C  
ATOM    457  HB2 SER A  29      36.822 -10.703 -35.013  1.00 95.92           H  
ATOM    458  HB3 SER A  29      37.350 -12.023 -36.066  1.00 95.92           H  
ATOM    459  O   SER A  29      35.441 -13.865 -37.082  1.00 95.92           O  
ATOM    460  OG  SER A  29      37.320 -12.442 -34.063  1.00 95.92           O  
ATOM    461  HG  SER A  29      36.990 -12.015 -33.269  1.00 95.92           H  
ATOM    462  N   GLN A  30      34.923 -14.590 -35.019  1.00 94.75           N  
ATOM    463  H   GLN A  30      34.872 -14.337 -34.043  1.00 94.75           H  
ATOM    464  CA  GLN A  30      34.901 -16.022 -35.347  1.00 94.75           C  
ATOM    465  HA  GLN A  30      35.434 -16.185 -36.284  1.00 94.75           H  
ATOM    466  C   GLN A  30      33.493 -16.586 -35.565  1.00 94.75           C  
ATOM    467  CB  GLN A  30      35.634 -16.815 -34.256  1.00 94.75           C  
ATOM    468  HB2 GLN A  30      35.538 -17.879 -34.471  1.00 94.75           H  
ATOM    469  HB3 GLN A  30      35.172 -16.623 -33.288  1.00 94.75           H  
ATOM    470  O   GLN A  30      33.356 -17.677 -36.113  1.00 94.75           O  
ATOM    471  CG  GLN A  30      37.132 -16.473 -34.203  1.00 94.75           C  
ATOM    472  HG2 GLN A  30      37.566 -16.645 -35.188  1.00 94.75           H  
ATOM    473  HG3 GLN A  30      37.270 -15.421 -33.951  1.00 94.75           H  
ATOM    474  CD  GLN A  30      37.898 -17.311 -33.185  1.00 94.75           C  
ATOM    475  NE2 GLN A  30      39.207 -17.357 -33.271  1.00 94.75           N  
ATOM    476 HE21 GLN A  30      39.692 -16.869 -34.010  1.00 94.75           H  
ATOM    477 HE22 GLN A  30      39.685 -17.958 -32.614  1.00 94.75           H  
ATOM    478  OE1 GLN A  30      37.357 -17.924 -32.278  1.00 94.75           O  
ATOM    479  N   THR A  31      32.436 -15.867 -35.170  1.00 96.54           N  
ATOM    480  H   THR A  31      32.591 -14.996 -34.682  1.00 96.54           H  
ATOM    481  CA  THR A  31      31.061 -16.329 -35.404  1.00 96.54           C  
ATOM    482  HA  THR A  31      31.001 -17.378 -35.117  1.00 96.54           H  
ATOM    483  C   THR A  31      30.721 -16.216 -36.884  1.00 96.54           C  
ATOM    484  CB  THR A  31      30.030 -15.580 -34.557  1.00 96.54           C  
ATOM    485  HB  THR A  31      30.027 -14.521 -34.815  1.00 96.54           H  
ATOM    486  O   THR A  31      30.487 -15.119 -37.408  1.00 96.54           O  
ATOM    487  CG2 THR A  31      28.627 -16.158 -34.729  1.00 96.54           C  
ATOM    488 HG21 THR A  31      28.287 -16.025 -35.756  1.00 96.54           H  
ATOM    489 HG22 THR A  31      27.938 -15.642 -34.061  1.00 96.54           H  
ATOM    490 HG23 THR A  31      28.629 -17.221 -34.485  1.00 96.54           H  
ATOM    491  OG1 THR A  31      30.343 -15.726 -33.197  1.00 96.54           O  
ATOM    492  HG1 THR A  31      31.099 -15.161 -33.021  1.00 96.54           H  
ATOM    493  N   GLN A  32      30.676 -17.369 -37.546  1.00 94.93           N  
ATOM    494  H   GLN A  32      30.915 -18.217 -37.052  1.00 94.93           H  
ATOM    495  CA  GLN A  32      30.412 -17.487 -38.970  1.00 94.93           C  
ATOM    496  HA  GLN A  32      30.140 -16.500 -39.347  1.00 94.93           H  
ATOM    497  C   GLN A  32      29.242 -18.421 -39.254  1.00 94.93           C  
ATOM    498  CB  GLN A  32      31.667 -17.965 -39.715  1.00 94.93           C  
ATOM    499  HB2 GLN A  32      32.031 -18.886 -39.259  1.00 94.93           H  
ATOM    500  HB3 GLN A  32      31.403 -18.173 -40.752  1.00 94.93           H  
ATOM    501  O   GLN A  32      29.038 -19.419 -38.568  1.00 94.93           O  
ATOM    502  CG  GLN A  32      32.778 -16.910 -39.702  1.00 94.93           C  
ATOM    503  HG2 GLN A  32      33.066 -16.680 -38.677  1.00 94.93           H  
ATOM    504  HG3 GLN A  32      32.392 -16.003 -40.168  1.00 94.93           H  
ATOM    505  CD  GLN A  32      34.025 -17.331 -40.467  1.00 94.93           C  
ATOM    506  NE2 GLN A  32      35.017 -16.475 -40.529  1.00 94.93           N  
ATOM    507 HE21 GLN A  32      34.913 -15.582 -40.068  1.00 94.93           H  
ATOM    508 HE22 GLN A  32      35.858 -16.785 -40.993  1.00 94.93           H  
ATOM    509  OE1 GLN A  32      34.122 -18.401 -41.045  1.00 94.93           O  
ATOM    510  N   PHE A  33      28.524 -18.122 -40.331  1.00 92.21           N  
ATOM    511  H   PHE A  33      28.747 -17.272 -40.830  1.00 92.21           H  
ATOM    512  CA  PHE A  33      27.626 -19.062 -40.987  1.00 92.21           C  
ATOM    513  HA  PHE A  33      27.767 -20.058 -40.567  1.00 92.21           H  
ATOM    514  C   PHE A  33      27.971 -19.109 -42.468  1.00 92.21           C  
ATOM    515  CB  PHE A  33      26.170 -18.659 -40.762  1.00 92.21           C  
ATOM    516  HB2 PHE A  33      25.962 -18.697 -39.692  1.00 92.21           H  
ATOM    517  HB3 PHE A  33      26.020 -17.638 -41.113  1.00 92.21           H  
ATOM    518  O   PHE A  33      28.103 -18.066 -43.108  1.00 92.21           O  
ATOM    519  CG  PHE A  33      25.190 -19.569 -41.464  1.00 92.21           C  
ATOM    520  CD1 PHE A  33      24.627 -19.194 -42.699  1.00 92.21           C  
ATOM    521  HD1 PHE A  33      24.879 -18.243 -43.145  1.00 92.21           H  
ATOM    522  CD2 PHE A  33      24.864 -20.811 -40.891  1.00 92.21           C  
ATOM    523  HD2 PHE A  33      25.290 -21.101 -39.942  1.00 92.21           H  
ATOM    524  CE1 PHE A  33      23.734 -20.061 -43.355  1.00 92.21           C  
ATOM    525  HE1 PHE A  33      23.297 -19.779 -44.301  1.00 92.21           H  
ATOM    526  CE2 PHE A  33      23.970 -21.674 -41.546  1.00 92.21           C  
ATOM    527  HE2 PHE A  33      23.709 -22.623 -41.101  1.00 92.21           H  
ATOM    528  CZ  PHE A  33      23.404 -21.299 -42.776  1.00 92.21           C  
ATOM    529  HZ  PHE A  33      22.713 -21.961 -43.275  1.00 92.21           H  
ATOM    530  N   ASN A  34      28.148 -20.315 -43.009  1.00 91.11           N  
ATOM    531  H   ASN A  34      27.971 -21.128 -42.437  1.00 91.11           H  
ATOM    532  CA  ASN A  34      28.509 -20.528 -44.410  1.00 91.11           C  
ATOM    533  HA  ASN A  34      28.864 -21.555 -44.499  1.00 91.11           H  
ATOM    534  C   ASN A  34      29.674 -19.628 -44.880  1.00 91.11           C  
ATOM    535  CB  ASN A  34      27.235 -20.401 -45.267  1.00 91.11           C  
ATOM    536  HB2 ASN A  34      26.434 -21.001 -44.835  1.00 91.11           H  
ATOM    537  HB3 ASN A  34      26.914 -19.360 -45.296  1.00 91.11           H  
ATOM    538  O   ASN A  34      29.564 -18.921 -45.880  1.00 91.11           O  
ATOM    539  CG  ASN A  34      27.470 -20.895 -46.682  1.00 91.11           C  
ATOM    540  ND2 ASN A  34      26.730 -20.404 -47.647  1.00 91.11           N  
ATOM    541 HD21 ASN A  34      26.900 -20.790 -48.565  1.00 91.11           H  
ATOM    542 HD22 ASN A  34      25.985 -19.751 -47.449  1.00 91.11           H  
ATOM    543  OD1 ASN A  34      28.309 -21.739 -46.934  1.00 91.11           O  
ATOM    544  N   THR A  35      30.777 -19.593 -44.118  1.00 91.02           N  
ATOM    545  H   THR A  35      30.800 -20.205 -43.315  1.00 91.02           H  
ATOM    546  CA  THR A  35      31.981 -18.760 -44.364  1.00 91.02           C  
ATOM    547  HA  THR A  35      32.673 -18.973 -43.549  1.00 91.02           H  
ATOM    548  C   THR A  35      31.775 -17.236 -44.301  1.00 91.02           C  
ATOM    549  CB  THR A  35      32.720 -19.163 -45.658  1.00 91.02           C  
ATOM    550  HB  THR A  35      33.695 -18.676 -45.663  1.00 91.02           H  
ATOM    551  O   THR A  35      32.695 -16.465 -44.580  1.00 91.02           O  
ATOM    552  CG2 THR A  35      32.950 -20.671 -45.772  1.00 91.02           C  
ATOM    553 HG21 THR A  35      33.456 -21.037 -44.878  1.00 91.02           H  
ATOM    554 HG22 THR A  35      33.583 -20.869 -46.636  1.00 91.02           H  
ATOM    555 HG23 THR A  35      32.007 -21.201 -45.904  1.00 91.02           H  
ATOM    556  OG1 THR A  35      32.014 -18.746 -46.807  1.00 91.02           O  
ATOM    557  HG1 THR A  35      31.087 -18.947 -46.656  1.00 91.02           H  
ATOM    558  N   LYS A  36      30.585 -16.761 -43.913  1.00 91.40           N  
ATOM    559  H   LYS A  36      29.842 -17.422 -43.734  1.00 91.40           H  
ATOM    560  CA  LYS A  36      30.279 -15.337 -43.717  1.00 91.40           C  
ATOM    561  HA  LYS A  36      31.029 -14.735 -44.231  1.00 91.40           H  
ATOM    562  C   LYS A  36      30.338 -14.977 -42.240  1.00 91.40           C  
ATOM    563  CB  LYS A  36      28.893 -14.996 -44.290  1.00 91.40           C  
ATOM    564  HB2 LYS A  36      28.704 -13.932 -44.144  1.00 91.40           H  
ATOM    565  HB3 LYS A  36      28.132 -15.536 -43.728  1.00 91.40           H  
ATOM    566  O   LYS A  36      29.694 -15.620 -41.418  1.00 91.40           O  
ATOM    567  CG  LYS A  36      28.711 -15.325 -45.779  1.00 91.40           C  
ATOM    568  HG2 LYS A  36      28.859 -16.393 -45.941  1.00 91.40           H  
ATOM    569  HG3 LYS A  36      27.682 -15.088 -46.053  1.00 91.40           H  
ATOM    570  CD  LYS A  36      29.657 -14.533 -46.689  1.00 91.40           C  
ATOM    571  HD2 LYS A  36      30.687 -14.810 -46.463  1.00 91.40           H  
ATOM    572  HD3 LYS A  36      29.518 -13.465 -46.520  1.00 91.40           H  
ATOM    573  CE  LYS A  36      29.348 -14.883 -48.146  1.00 91.40           C  
ATOM    574  HE2 LYS A  36      29.412 -15.965 -48.254  1.00 91.40           H  
ATOM    575  HE3 LYS A  36      28.322 -14.588 -48.369  1.00 91.40           H  
ATOM    576  NZ  LYS A  36      30.295 -14.227 -49.081  1.00 91.40           N  
ATOM    577  HZ1 LYS A  36      30.238 -13.222 -49.006  1.00 91.40           H  
ATOM    578  HZ2 LYS A  36      31.238 -14.525 -48.875  1.00 91.40           H  
ATOM    579  HZ3 LYS A  36      30.085 -14.497 -50.031  1.00 91.40           H  
ATOM    580  N   ASN A  37      31.068 -13.916 -41.910  1.00 94.11           N  
ATOM    581  H   ASN A  37      31.552 -13.420 -42.645  1.00 94.11           H  
ATOM    582  CA  ASN A  37      31.102 -13.369 -40.555  1.00 94.11           C  
ATOM    583  HA  ASN A  37      31.270 -14.175 -39.840  1.00 94.11           H  
ATOM    584  C   ASN A  37      29.769 -12.706 -40.207  1.00 94.11           C  
ATOM    585  CB  ASN A  37      32.248 -12.360 -40.430  1.00 94.11           C  
ATOM    586  HB2 ASN A  37      32.197 -11.896 -39.445  1.00 94.11           H  
ATOM    587  HB3 ASN A  37      32.130 -11.586 -41.188  1.00 94.11           H  
ATOM    588  O   ASN A  37      29.296 -11.839 -40.941  1.00 94.11           O  
ATOM    589  CG  ASN A  37      33.612 -13.000 -40.551  1.00 94.11           C  
ATOM    590  ND2 ASN A  37      34.464 -12.508 -41.420  1.00 94.11           N  
ATOM    591 HD21 ASN A  37      34.182 -11.811 -42.094  1.00 94.11           H  
ATOM    592 HD22 ASN A  37      35.345 -13.000 -41.480  1.00 94.11           H  
ATOM    593  OD1 ASN A  37      33.932 -13.954 -39.877  1.00 94.11           O  
ATOM    594  N   LEU A  38      29.201 -13.075 -39.062  1.00 94.36           N  
ATOM    595  H   LEU A  38      29.633 -13.816 -38.529  1.00 94.36           H  
ATOM    596  CA  LEU A  38      27.895 -12.579 -38.630  1.00 94.36           C  
ATOM    597  HA  LEU A  38      27.309 -12.276 -39.498  1.00 94.36           H  
ATOM    598  C   LEU A  38      28.001 -11.340 -37.738  1.00 94.36           C  
ATOM    599  CB  LEU A  38      27.148 -13.720 -37.918  1.00 94.36           C  
ATOM    600  HB2 LEU A  38      27.726 -14.034 -37.050  1.00 94.36           H  
ATOM    601  HB3 LEU A  38      26.197 -13.326 -37.558  1.00 94.36           H  
ATOM    602  O   LEU A  38      27.215 -10.409 -37.869  1.00 94.36           O  
ATOM    603  CG  LEU A  38      26.867 -14.958 -38.792  1.00 94.36           C  
ATOM    604  HG  LEU A  38      27.804 -15.457 -39.042  1.00 94.36           H  
ATOM    605  CD1 LEU A  38      25.992 -15.927 -38.000  1.00 94.36           C  
ATOM    606 HD11 LEU A  38      25.056 -15.446 -37.715  1.00 94.36           H  
ATOM    607 HD12 LEU A  38      25.760 -16.802 -38.608  1.00 94.36           H  
ATOM    608 HD13 LEU A  38      26.512 -16.263 -37.103  1.00 94.36           H  
ATOM    609  CD2 LEU A  38      26.135 -14.592 -40.081  1.00 94.36           C  
ATOM    610 HD21 LEU A  38      25.806 -15.492 -40.601  1.00 94.36           H  
ATOM    611 HD22 LEU A  38      25.263 -13.982 -39.844  1.00 94.36           H  
ATOM    612 HD23 LEU A  38      26.798 -14.044 -40.750  1.00 94.36           H  
ATOM    613  N   LEU A  39      28.981 -11.314 -36.831  1.00 95.87           N  
ATOM    614  H   LEU A  39      29.599 -12.112 -36.795  1.00 95.87           H  
ATOM    615  CA  LEU A  39      28.989 -10.390 -35.690  1.00 95.87           C  
ATOM    616  HA  LEU A  39      28.048  -9.842 -35.662  1.00 95.87           H  
ATOM    617  C   LEU A  39      30.076  -9.307 -35.755  1.00 95.87           C  
ATOM    618  CB  LEU A  39      29.085 -11.220 -34.400  1.00 95.87           C  
ATOM    619  HB2 LEU A  39      30.003 -11.806 -34.455  1.00 95.87           H  
ATOM    620  HB3 LEU A  39      29.158 -10.538 -33.552  1.00 95.87           H  
ATOM    621  O   LEU A  39      30.144  -8.451 -34.877  1.00 95.87           O  
ATOM    622  CG  LEU A  39      27.940 -12.211 -34.130  1.00 95.87           C  
ATOM    623  HG  LEU A  39      27.982 -13.015 -34.865  1.00 95.87           H  
ATOM    624  CD1 LEU A  39      28.122 -12.817 -32.741  1.00 95.87           C  
ATOM    625 HD11 LEU A  39      29.098 -13.299 -32.673  1.00 95.87           H  
ATOM    626 HD12 LEU A  39      28.047 -12.047 -31.974  1.00 95.87           H  
ATOM    627 HD13 LEU A  39      27.357 -13.573 -32.565  1.00 95.87           H  
ATOM    628  CD2 LEU A  39      26.561 -11.564 -34.199  1.00 95.87           C  
ATOM    629 HD21 LEU A  39      25.798 -12.288 -33.915  1.00 95.87           H  
ATOM    630 HD22 LEU A  39      26.372 -11.252 -35.226  1.00 95.87           H  
ATOM    631 HD23 LEU A  39      26.511 -10.702 -33.533  1.00 95.87           H  
ATOM    632  N   ASN A  40      30.916  -9.272 -36.790  1.00 94.71           N  
ATOM    633  H   ASN A  40      30.860 -10.014 -37.473  1.00 94.71           H  
ATOM    634  CA  ASN A  40      31.964  -8.248 -36.927  1.00 94.71           C  
ATOM    635  HA  ASN A  40      32.262  -7.934 -35.927  1.00 94.71           H  
ATOM    636  C   ASN A  40      31.486  -6.968 -37.646  1.00 94.71           C  
ATOM    637  CB  ASN A  40      33.214  -8.868 -37.570  1.00 94.71           C  
ATOM    638  HB2 ASN A  40      34.044  -8.170 -37.460  1.00 94.71           H  
ATOM    639  HB3 ASN A  40      33.479  -9.788 -37.049  1.00 94.71           H  
ATOM    640  O   ASN A  40      32.273  -6.051 -37.867  1.00 94.71           O  
ATOM    641  CG  ASN A  40      33.057  -9.172 -39.045  1.00 94.71           C  
ATOM    642  ND2 ASN A  40      34.090  -9.687 -39.664  1.00 94.71           N  
ATOM    643 HD21 ASN A  40      34.000  -9.889 -40.650  1.00 94.71           H  
ATOM    644 HD22 ASN A  40      34.928  -9.919 -39.151  1.00 94.71           H  
ATOM    645  OD1 ASN A  40      32.021  -8.964 -39.661  1.00 94.71           O  
ATOM    646  N   GLY A  41      30.205  -6.905 -38.024  1.00 92.81           N  
ATOM    647  H   GLY A  41      29.614  -7.694 -37.803  1.00 92.81           H  
ATOM    648  CA  GLY A  41      29.605  -5.777 -38.740  1.00 92.81           C  
ATOM    649  HA2 GLY A  41      28.542  -5.748 -38.498  1.00 92.81           H  
ATOM    650  HA3 GLY A  41      30.060  -4.847 -38.400  1.00 92.81           H  
ATOM    651  C   GLY A  41      29.721  -5.837 -40.265  1.00 92.81           C  
ATOM    652  O   GLY A  41      29.341  -4.871 -40.923  1.00 92.81           O  
ATOM    653  N   SER A  42      30.219  -6.938 -40.840  1.00 92.72           N  
ATOM    654  H   SER A  42      30.598  -7.663 -40.247  1.00 92.72           H  
ATOM    655  CA  SER A  42      30.184  -7.175 -42.295  1.00 92.72           C  
ATOM    656  HA  SER A  42      30.320  -6.218 -42.799  1.00 92.72           H  
ATOM    657  C   SER A  42      28.841  -7.730 -42.796  1.00 92.72           C  
ATOM    658  CB  SER A  42      31.349  -8.065 -42.738  1.00 92.72           C  
ATOM    659  HB2 SER A  42      32.291  -7.597 -42.450  1.00 92.72           H  
ATOM    660  HB3 SER A  42      31.329  -8.159 -43.823  1.00 92.72           H  
ATOM    661  O   SER A  42      28.534  -7.597 -43.979  1.00 92.72           O  
ATOM    662  OG  SER A  42      31.276  -9.352 -42.166  1.00 92.72           O  
ATOM    663  HG  SER A  42      31.439  -9.280 -41.223  1.00 92.72           H  
ATOM    664  N   ALA A  43      27.997  -8.264 -41.907  1.00 91.95           N  
ATOM    665  H   ALA A  43      28.320  -8.383 -40.958  1.00 91.95           H  
ATOM    666  CA  ALA A  43      26.662  -8.789 -42.205  1.00 91.95           C  
ATOM    667  HA  ALA A  43      26.714  -9.358 -43.133  1.00 91.95           H  
ATOM    668  C   ALA A  43      25.605  -7.679 -42.413  1.00 91.95           C  
ATOM    669  CB  ALA A  43      26.288  -9.768 -41.087  1.00 91.95           C  
ATOM    670  HB1 ALA A  43      27.001 -10.592 -41.060  1.00 91.95           H  
ATOM    671  HB2 ALA A  43      25.292 -10.174 -41.266  1.00 91.95           H  
ATOM    672  HB3 ALA A  43      26.292  -9.251 -40.127  1.00 91.95           H  
ATOM    673  O   ALA A  43      24.595  -7.620 -41.712  1.00 91.95           O  
ATOM    674  N   LYS A  44      25.846  -6.760 -43.358  1.00 87.28           N  
ATOM    675  H   LYS A  44      26.700  -6.864 -43.887  1.00 87.28           H  
ATOM    676  CA  LYS A  44      25.003  -5.567 -43.580  1.00 87.28           C  
ATOM    677  HA  LYS A  44      24.530  -5.302 -42.635  1.00 87.28           H  
ATOM    678  C   LYS A  44      23.821  -5.760 -44.536  1.00 87.28           C  
ATOM    679  CB  LYS A  44      25.868  -4.374 -44.012  1.00 87.28           C  
ATOM    680  HB2 LYS A  44      25.216  -3.559 -44.325  1.00 87.28           H  
ATOM    681  HB3 LYS A  44      26.492  -4.659 -44.859  1.00 87.28           H  
ATOM    682  O   LYS A  44      22.981  -4.874 -44.609  1.00 87.28           O  
ATOM    683  CG  LYS A  44      26.739  -3.875 -42.854  1.00 87.28           C  
ATOM    684  HG2 LYS A  44      27.447  -4.657 -42.579  1.00 87.28           H  
ATOM    685  HG3 LYS A  44      26.107  -3.645 -41.996  1.00 87.28           H  
ATOM    686  CD  LYS A  44      27.504  -2.616 -43.271  1.00 87.28           C  
ATOM    687  HD2 LYS A  44      28.156  -2.863 -44.109  1.00 87.28           H  
ATOM    688  HD3 LYS A  44      26.792  -1.853 -43.585  1.00 87.28           H  
ATOM    689  CE  LYS A  44      28.338  -2.094 -42.100  1.00 87.28           C  
ATOM    690  HE2 LYS A  44      27.670  -1.859 -41.272  1.00 87.28           H  
ATOM    691  HE3 LYS A  44      29.007  -2.891 -41.776  1.00 87.28           H  
ATOM    692  NZ  LYS A  44      29.127  -0.905 -42.500  1.00 87.28           N  
ATOM    693  HZ1 LYS A  44      28.512  -0.167 -42.814  1.00 87.28           H  
ATOM    694  HZ2 LYS A  44      29.742  -1.150 -43.262  1.00 87.28           H  
ATOM    695  HZ3 LYS A  44      29.688  -0.577 -41.727  1.00 87.28           H  
ATOM    696  N   SER A  45      23.761  -6.866 -45.274  1.00 86.43           N  
ATOM    697  H   SER A  45      24.494  -7.550 -45.156  1.00 86.43           H  
ATOM    698  CA  SER A  45      22.692  -7.165 -46.245  1.00 86.43           C  
ATOM    699  HA  SER A  45      21.722  -6.952 -45.798  1.00 86.43           H  
ATOM    700  C   SER A  45      22.728  -8.654 -46.605  1.00 86.43           C  
ATOM    701  CB  SER A  45      22.832  -6.324 -47.532  1.00 86.43           C  
ATOM    702  HB2 SER A  45      21.966  -6.507 -48.167  1.00 86.43           H  
ATOM    703  HB3 SER A  45      23.726  -6.629 -48.075  1.00 86.43           H  
ATOM    704  O   SER A  45      22.997  -9.024 -47.746  1.00 86.43           O  
ATOM    705  OG  SER A  45      22.928  -4.936 -47.274  1.00 86.43           O  
ATOM    706  HG  SER A  45      22.532  -4.761 -46.417  1.00 86.43           H  
ATOM    707  N   MET A  46      22.583  -9.536 -45.615  1.00 88.17           N  
ATOM    708  H   MET A  46      22.261  -9.221 -44.711  1.00 88.17           H  
ATOM    709  CA  MET A  46      22.501 -10.968 -45.910  1.00 88.17           C  
ATOM    710  HA  MET A  46      23.250 -11.228 -46.658  1.00 88.17           H  
ATOM    711  C   MET A  46      21.123 -11.270 -46.484  1.00 88.17           C  
ATOM    712  CB  MET A  46      22.759 -11.820 -44.667  1.00 88.17           C  
ATOM    713  HB2 MET A  46      22.673 -12.871 -44.940  1.00 88.17           H  
ATOM    714  HB3 MET A  46      21.997 -11.592 -43.921  1.00 88.17           H  
ATOM    715  O   MET A  46      20.123 -10.860 -45.906  1.00 88.17           O  
ATOM    716  CG  MET A  46      24.152 -11.575 -44.079  1.00 88.17           C  
ATOM    717  HG2 MET A  46      24.885 -11.629 -44.884  1.00 88.17           H  
ATOM    718  HG3 MET A  46      24.184 -10.572 -43.653  1.00 88.17           H  
ATOM    719  SD  MET A  46      24.639 -12.763 -42.802  1.00 88.17           S  
ATOM    720  CE  MET A  46      23.341 -12.448 -41.580  1.00 88.17           C  
ATOM    721  HE1 MET A  46      23.446 -13.136 -40.741  1.00 88.17           H  
ATOM    722  HE2 MET A  46      23.403 -11.420 -41.221  1.00 88.17           H  
ATOM    723  HE3 MET A  46      22.367 -12.608 -42.041  1.00 88.17           H  
ATOM    724  N   VAL A  47      21.074 -11.990 -47.599  1.00 89.14           N  
ATOM    725  H   VAL A  47      21.934 -12.302 -48.025  1.00 89.14           H  
ATOM    726  CA  VAL A  47      19.827 -12.364 -48.266  1.00 89.14           C  
ATOM    727  HA  VAL A  47      18.975 -11.939 -47.735  1.00 89.14           H  
ATOM    728  C   VAL A  47      19.711 -13.880 -48.223  1.00 89.14           C  
ATOM    729  CB  VAL A  47      19.785 -11.826 -49.709  1.00 89.14           C  
ATOM    730  HB  VAL A  47      20.570 -12.302 -50.297  1.00 89.14           H  
ATOM    731  O   VAL A  47      20.585 -14.586 -48.726  1.00 89.14           O  
ATOM    732  CG1 VAL A  47      18.435 -12.114 -50.362  1.00 89.14           C  
ATOM    733 HG11 VAL A  47      18.445 -11.773 -51.397  1.00 89.14           H  
ATOM    734 HG12 VAL A  47      17.660 -11.569 -49.824  1.00 89.14           H  
ATOM    735 HG13 VAL A  47      18.218 -13.182 -50.356  1.00 89.14           H  
ATOM    736  CG2 VAL A  47      19.999 -10.307 -49.753  1.00 89.14           C  
ATOM    737 HG21 VAL A  47      19.277  -9.805 -49.109  1.00 89.14           H  
ATOM    738 HG22 VAL A  47      19.872  -9.941 -50.772  1.00 89.14           H  
ATOM    739 HG23 VAL A  47      21.007 -10.053 -49.424  1.00 89.14           H  
ATOM    740  N   PHE A  48      18.644 -14.376 -47.607  1.00 89.59           N  
ATOM    741  H   PHE A  48      17.996 -13.735 -47.172  1.00 89.59           H  
ATOM    742  CA  PHE A  48      18.317 -15.796 -47.575  1.00 89.59           C  
ATOM    743  HA  PHE A  48      19.171 -16.384 -47.910  1.00 89.59           H  
ATOM    744  C   PHE A  48      17.154 -16.059 -48.514  1.00 89.59           C  
ATOM    745  CB  PHE A  48      17.979 -16.235 -46.149  1.00 89.59           C  
ATOM    746  HB2 PHE A  48      17.658 -17.277 -46.168  1.00 89.59           H  
ATOM    747  HB3 PHE A  48      17.144 -15.643 -45.776  1.00 89.59           H  
ATOM    748  O   PHE A  48      16.078 -15.500 -48.334  1.00 89.59           O  
ATOM    749  CG  PHE A  48      19.145 -16.103 -45.196  1.00 89.59           C  
ATOM    750  CD1 PHE A  48      20.082 -17.146 -45.079  1.00 89.59           C  
ATOM    751  HD1 PHE A  48      19.955 -18.052 -45.654  1.00 89.59           H  
ATOM    752  CD2 PHE A  48      19.309 -14.924 -44.446  1.00 89.59           C  
ATOM    753  HD2 PHE A  48      18.597 -14.118 -44.543  1.00 89.59           H  
ATOM    754  CE1 PHE A  48      21.177 -17.015 -44.207  1.00 89.59           C  
ATOM    755  HE1 PHE A  48      21.886 -17.822 -44.105  1.00 89.59           H  
ATOM    756  CE2 PHE A  48      20.407 -14.795 -43.581  1.00 89.59           C  
ATOM    757  HE2 PHE A  48      20.534 -13.887 -43.010  1.00 89.59           H  
ATOM    758  CZ  PHE A  48      21.340 -15.837 -43.457  1.00 89.59           C  
ATOM    759  HZ  PHE A  48      22.179 -15.736 -42.785  1.00 89.59           H  
ATOM    760  N   GLN A  49      17.352 -16.934 -49.490  1.00 91.02           N  
ATOM    761  H   GLN A  49      18.261 -17.361 -49.595  1.00 91.02           H  
ATOM    762  CA  GLN A  49      16.260 -17.445 -50.303  1.00 91.02           C  
ATOM    763  HA  GLN A  49      15.649 -16.613 -50.652  1.00 91.02           H  
ATOM    764  C   GLN A  49      15.404 -18.380 -49.434  1.00 91.02           C  
ATOM    765  CB  GLN A  49      16.877 -18.157 -51.515  1.00 91.02           C  
ATOM    766  HB2 GLN A  49      17.360 -19.077 -51.184  1.00 91.02           H  
ATOM    767  HB3 GLN A  49      17.643 -17.527 -51.967  1.00 91.02           H  
ATOM    768  O   GLN A  49      15.891 -19.414 -48.980  1.00 91.02           O  
ATOM    769  CG  GLN A  49      15.831 -18.504 -52.575  1.00 91.02           C  
ATOM    770  HG2 GLN A  49      16.271 -19.202 -53.288  1.00 91.02           H  
ATOM    771  HG3 GLN A  49      14.997 -19.008 -52.086  1.00 91.02           H  
ATOM    772  CD  GLN A  49      15.323 -17.301 -53.359  1.00 91.02           C  
ATOM    773  NE2 GLN A  49      14.243 -17.478 -54.067  1.00 91.02           N  
ATOM    774 HE21 GLN A  49      13.798 -16.662 -54.461  1.00 91.02           H  
ATOM    775 HE22 GLN A  49      13.737 -18.347 -53.972  1.00 91.02           H  
ATOM    776  OE1 GLN A  49      15.890 -16.223 -53.364  1.00 91.02           O  
ATOM    777  N   ILE A  50      14.148 -18.014 -49.183  1.00 92.88           N  
ATOM    778  H   ILE A  50      13.815 -17.153 -49.593  1.00 92.88           H  
ATOM    779  CA  ILE A  50      13.204 -18.792 -48.358  1.00 92.88           C  
ATOM    780  HA  ILE A  50      13.740 -19.634 -47.919  1.00 92.88           H  
ATOM    781  C   ILE A  50      12.086 -19.441 -49.189  1.00 92.88           C  
ATOM    782  CB  ILE A  50      12.658 -17.959 -47.176  1.00 92.88           C  
ATOM    783  HB  ILE A  50      11.942 -18.579 -46.637  1.00 92.88           H  
ATOM    784  O   ILE A  50      11.172 -20.046 -48.635  1.00 92.88           O  
ATOM    785  CG1 ILE A  50      11.928 -16.688 -47.663  1.00 92.88           C  
ATOM    786 HG12 ILE A  50      11.272 -16.944 -48.495  1.00 92.88           H  
ATOM    787 HG13 ILE A  50      12.657 -15.960 -48.020  1.00 92.88           H  
ATOM    788  CG2 ILE A  50      13.794 -17.620 -46.192  1.00 92.88           C  
ATOM    789 HG21 ILE A  50      13.389 -17.174 -45.285  1.00 92.88           H  
ATOM    790 HG22 ILE A  50      14.496 -16.922 -46.650  1.00 92.88           H  
ATOM    791 HG23 ILE A  50      14.328 -18.530 -45.919  1.00 92.88           H  
ATOM    792  CD1 ILE A  50      11.064 -16.032 -46.582  1.00 92.88           C  
ATOM    793 HD11 ILE A  50      10.317 -16.741 -46.225  1.00 92.88           H  
ATOM    794 HD12 ILE A  50      10.556 -15.165 -47.006  1.00 92.88           H  
ATOM    795 HD13 ILE A  50      11.680 -15.701 -45.746  1.00 92.88           H  
ATOM    796  N   GLY A  51      12.153 -19.336 -50.519  1.00 93.35           N  
ATOM    797  H   GLY A  51      12.917 -18.810 -50.920  1.00 93.35           H  
ATOM    798  CA  GLY A  51      11.213 -19.973 -51.439  1.00 93.35           C  
ATOM    799  HA2 GLY A  51      10.955 -20.962 -51.062  1.00 93.35           H  
ATOM    800  HA3 GLY A  51      10.298 -19.381 -51.473  1.00 93.35           H  
ATOM    801  C   GLY A  51      11.772 -20.138 -52.855  1.00 93.35           C  
ATOM    802  O   GLY A  51      12.908 -19.764 -53.136  1.00 93.35           O  
ATOM    803  N   ALA A  52      10.991 -20.728 -53.760  1.00 92.77           N  
ATOM    804  H   ALA A  52      10.037 -20.939 -53.503  1.00 92.77           H  
ATOM    805  CA  ALA A  52      11.441 -21.088 -55.109  1.00 92.77           C  
ATOM    806  HA  ALA A  52      12.436 -21.527 -55.040  1.00 92.77           H  
ATOM    807  C   ALA A  52      11.548 -19.895 -56.080  1.00 92.77           C  
ATOM    808  CB  ALA A  52      10.486 -22.158 -55.652  1.00 92.77           C  
ATOM    809  HB1 ALA A  52       9.481 -21.747 -55.749  1.00 92.77           H  
ATOM    810  HB2 ALA A  52      10.828 -22.485 -56.634  1.00 92.77           H  
ATOM    811  HB3 ALA A  52      10.467 -23.017 -54.982  1.00 92.77           H  
ATOM    812  O   ALA A  52      12.247 -19.983 -57.088  1.00 92.77           O  
ATOM    813  N   ASN A  53      10.866 -18.783 -55.790  1.00 93.03           N  
ATOM    814  H   ASN A  53      10.345 -18.757 -54.925  1.00 93.03           H  
ATOM    815  CA  ASN A  53      10.780 -17.631 -56.692  1.00 93.03           C  
ATOM    816  HA  ASN A  53      11.008 -17.960 -57.706  1.00 93.03           H  
ATOM    817  C   ASN A  53      11.782 -16.533 -56.317  1.00 93.03           C  
ATOM    818  CB  ASN A  53       9.341 -17.097 -56.681  1.00 93.03           C  
ATOM    819  HB2 ASN A  53       9.260 -16.242 -57.353  1.00 93.03           H  
ATOM    820  HB3 ASN A  53       9.091 -16.764 -55.674  1.00 93.03           H  
ATOM    821  O   ASN A  53      12.030 -16.310 -55.137  1.00 93.03           O  
ATOM    822  CG  ASN A  53       8.337 -18.137 -57.137  1.00 93.03           C  
ATOM    823  ND2 ASN A  53       7.215 -18.254 -56.467  1.00 93.03           N  
ATOM    824 HD21 ASN A  53       7.038 -17.690 -55.648  1.00 93.03           H  
ATOM    825 HD22 ASN A  53       6.571 -18.951 -56.813  1.00 93.03           H  
ATOM    826  OD1 ASN A  53       8.540 -18.854 -58.097  1.00 93.03           O  
ATOM    827  N   LYS A  54      12.287 -15.783 -57.308  1.00 90.10           N  
ATOM    828  H   LYS A  54      12.000 -16.017 -58.248  1.00 90.10           H  
ATOM    829  CA  LYS A  54      13.316 -14.731 -57.153  1.00 90.10           C  
ATOM    830  HA  LYS A  54      14.277 -15.207 -56.955  1.00 90.10           H  
ATOM    831  C   LYS A  54      13.088 -13.761 -55.981  1.00 90.10           C  
ATOM    832  CB  LYS A  54      13.405 -13.958 -58.480  1.00 90.10           C  
ATOM    833  HB2 LYS A  54      12.440 -13.494 -58.684  1.00 90.10           H  
ATOM    834  HB3 LYS A  54      13.629 -14.660 -59.283  1.00 90.10           H  
ATOM    835  O   LYS A  54      14.053 -13.372 -55.337  1.00 90.10           O  
ATOM    836  CG  LYS A  54      14.484 -12.864 -58.464  1.00 90.10           C  
ATOM    837  HG2 LYS A  54      15.452 -13.311 -58.240  1.00 90.10           H  
ATOM    838  HG3 LYS A  54      14.246 -12.126 -57.698  1.00 90.10           H  
ATOM    839  CD  LYS A  54      14.551 -12.145 -59.813  1.00 90.10           C  
ATOM    840  HD2 LYS A  54      13.561 -11.761 -60.061  1.00 90.10           H  
ATOM    841  HD3 LYS A  54      14.877 -12.846 -60.581  1.00 90.10           H  
ATOM    842  CE  LYS A  54      15.536 -10.980 -59.695  1.00 90.10           C  
ATOM    843  HE2 LYS A  54      15.157 -10.297 -58.936  1.00 90.10           H  
ATOM    844  HE3 LYS A  54      16.494 -11.366 -59.347  1.00 90.10           H  
ATOM    845  NZ  LYS A  54      15.693 -10.279 -60.991  1.00 90.10           N  
ATOM    846  HZ1 LYS A  54      16.040 -10.912 -61.697  1.00 90.10           H  
ATOM    847  HZ2 LYS A  54      16.329  -9.501 -60.889  1.00 90.10           H  
ATOM    848  HZ3 LYS A  54      14.795  -9.920 -61.282  1.00 90.10           H  
ATOM    849  N   ASP A  55      11.837 -13.410 -55.692  1.00 91.57           N  
ATOM    850  H   ASP A  55      11.107 -13.711 -56.321  1.00 91.57           H  
ATOM    851  CA  ASP A  55      11.496 -12.393 -54.687  1.00 91.57           C  
ATOM    852  HA  ASP A  55      12.359 -11.743 -54.543  1.00 91.57           H  
ATOM    853  C   ASP A  55      11.159 -12.983 -53.304  1.00 91.57           C  
ATOM    854  CB  ASP A  55      10.366 -11.511 -55.237  1.00 91.57           C  
ATOM    855  HB2 ASP A  55       9.452 -12.104 -55.285  1.00 91.57           H  
ATOM    856  HB3 ASP A  55      10.196 -10.679 -54.553  1.00 91.57           H  
ATOM    857  O   ASP A  55      10.863 -12.255 -52.359  1.00 91.57           O  
ATOM    858  CG  ASP A  55      10.682 -10.948 -56.631  1.00 91.57           C  
ATOM    859  OD1 ASP A  55      11.853 -10.580 -56.887  1.00 91.57           O  
ATOM    860  OD2 ASP A  55       9.758 -10.965 -57.471  1.00 91.57           O  
ATOM    861  N   GLN A  56      11.209 -14.310 -53.151  1.00 93.67           N  
ATOM    862  H   GLN A  56      11.530 -14.863 -53.933  1.00 93.67           H  
ATOM    863  CA  GLN A  56      10.991 -14.991 -51.873  1.00 93.67           C  
ATOM    864  HA  GLN A  56      10.271 -14.418 -51.288  1.00 93.67           H  
ATOM    865  C   GLN A  56      12.284 -15.018 -51.056  1.00 93.67           C  
ATOM    866  CB  GLN A  56      10.393 -16.386 -52.099  1.00 93.67           C  
ATOM    867  HB2 GLN A  56      10.363 -16.916 -51.147  1.00 93.67           H  
ATOM    868  HB3 GLN A  56      11.020 -16.949 -52.790  1.00 93.67           H  
ATOM    869  O   GLN A  56      12.893 -16.072 -50.850  1.00 93.67           O  
ATOM    870  CG  GLN A  56       8.960 -16.290 -52.635  1.00 93.67           C  
ATOM    871  HG2 GLN A  56       8.946 -15.729 -53.569  1.00 93.67           H  
ATOM    872  HG3 GLN A  56       8.352 -15.750 -51.909  1.00 93.67           H  
ATOM    873  CD  GLN A  56       8.339 -17.658 -52.885  1.00 93.67           C  
ATOM    874  NE2 GLN A  56       7.056 -17.818 -52.653  1.00 93.67           N  
ATOM    875 HE21 GLN A  56       6.511 -17.069 -52.250  1.00 93.67           H  
ATOM    876 HE22 GLN A  56       6.688 -18.750 -52.778  1.00 93.67           H  
ATOM    877  OE1 GLN A  56       8.972 -18.599 -53.336  1.00 93.67           O  
ATOM    878  N   VAL A  57      12.695 -13.837 -50.596  1.00 93.28           N  
ATOM    879  H   VAL A  57      12.146 -13.023 -50.832  1.00 93.28           H  
ATOM    880  CA  VAL A  57      13.910 -13.633 -49.807  1.00 93.28           C  
ATOM    881  HA  VAL A  57      14.370 -14.608 -49.652  1.00 93.28           H  
ATOM    882  C   VAL A  57      13.622 -13.057 -48.422  1.00 93.28           C  
ATOM    883  CB  VAL A  57      14.947 -12.772 -50.546  1.00 93.28           C  
ATOM    884  HB  VAL A  57      15.795 -12.664 -49.869  1.00 93.28           H  
ATOM    885  O   VAL A  57      12.659 -12.322 -48.217  1.00 93.28           O  
ATOM    886  CG1 VAL A  57      15.452 -13.465 -51.813  1.00 93.28           C  
ATOM    887 HG11 VAL A  57      16.209 -12.851 -52.301  1.00 93.28           H  
ATOM    888 HG12 VAL A  57      15.898 -14.423 -51.548  1.00 93.28           H  
ATOM    889 HG13 VAL A  57      14.635 -13.630 -52.516  1.00 93.28           H  
ATOM    890  CG2 VAL A  57      14.450 -11.368 -50.906  1.00 93.28           C  
ATOM    891 HG21 VAL A  57      15.257 -10.798 -51.365  1.00 93.28           H  
ATOM    892 HG22 VAL A  57      14.124 -10.838 -50.011  1.00 93.28           H  
ATOM    893 HG23 VAL A  57      13.619 -11.428 -51.608  1.00 93.28           H  
ATOM    894  N   MET A  58      14.495 -13.372 -47.469  1.00 92.23           N  
ATOM    895  H   MET A  58      15.222 -14.030 -47.709  1.00 92.23           H  
ATOM    896  CA  MET A  58      14.569 -12.738 -46.158  1.00 92.23           C  
ATOM    897  HA  MET A  58      13.750 -12.026 -46.052  1.00 92.23           H  
ATOM    898  C   MET A  58      15.887 -11.978 -46.046  1.00 92.23           C  
ATOM    899  CB  MET A  58      14.413 -13.799 -45.062  1.00 92.23           C  
ATOM    900  HB2 MET A  58      13.454 -14.297 -45.204  1.00 92.23           H  
ATOM    901  HB3 MET A  58      15.205 -14.543 -45.152  1.00 92.23           H  
ATOM    902  O   MET A  58      16.965 -12.572 -46.111  1.00 92.23           O  
ATOM    903  CG  MET A  58      14.458 -13.185 -43.658  1.00 92.23           C  
ATOM    904  HG2 MET A  58      13.701 -12.404 -43.586  1.00 92.23           H  
ATOM    905  HG3 MET A  58      15.434 -12.723 -43.509  1.00 92.23           H  
ATOM    906  SD  MET A  58      14.196 -14.370 -42.308  1.00 92.23           S  
ATOM    907  CE  MET A  58      12.448 -14.785 -42.563  1.00 92.23           C  
ATOM    908  HE1 MET A  58      12.107 -15.424 -41.749  1.00 92.23           H  
ATOM    909  HE2 MET A  58      12.326 -15.320 -43.505  1.00 92.23           H  
ATOM    910  HE3 MET A  58      11.851 -13.873 -42.580  1.00 92.23           H  
ATOM    911  N   GLU A  59      15.796 -10.665 -45.859  1.00 90.79           N  
ATOM    912  H   GLU A  59      14.886 -10.227 -45.847  1.00 90.79           H  
ATOM    913  CA  GLU A  59      16.956  -9.820 -45.599  1.00 90.79           C  
ATOM    914  HA  GLU A  59      17.817 -10.242 -46.117  1.00 90.79           H  
ATOM    915  C   GLU A  59      17.268  -9.779 -44.101  1.00 90.79           C  
ATOM    916  CB  GLU A  59      16.759  -8.406 -46.150  1.00 90.79           C  
ATOM    917  HB2 GLU A  59      17.634  -7.818 -45.872  1.00 90.79           H  
ATOM    918  HB3 GLU A  59      15.875  -7.958 -45.696  1.00 90.79           H  
ATOM    919  O   GLU A  59      16.401  -9.517 -43.267  1.00 90.79           O  
ATOM    920  CG  GLU A  59      16.617  -8.393 -47.680  1.00 90.79           C  
ATOM    921  HG2 GLU A  59      15.686  -8.887 -47.955  1.00 90.79           H  
ATOM    922  HG3 GLU A  59      17.442  -8.964 -48.106  1.00 90.79           H  
ATOM    923  CD  GLU A  59      16.633  -6.974 -48.269  1.00 90.79           C  
ATOM    924  OE1 GLU A  59      16.667  -6.879 -49.515  1.00 90.79           O  
ATOM    925  OE2 GLU A  59      16.647  -5.998 -47.482  1.00 90.79           O  
ATOM    926  N   LEU A  60      18.531 -10.014 -43.756  1.00 90.76           N  
ATOM    927  H   LEU A  60      19.177 -10.256 -44.494  1.00 90.76           H  
ATOM    928  CA  LEU A  60      19.038  -9.954 -42.394  1.00 90.76           C  
ATOM    929  HA  LEU A  60      18.253  -9.556 -41.750  1.00 90.76           H  
ATOM    930  C   LEU A  60      20.233  -9.004 -42.331  1.00 90.76           C  
ATOM    931  CB  LEU A  60      19.361 -11.377 -41.912  1.00 90.76           C  
ATOM    932  HB2 LEU A  60      20.087 -11.804 -42.605  1.00 90.76           H  
ATOM    933  HB3 LEU A  60      18.450 -11.973 -41.967  1.00 90.76           H  
ATOM    934  O   LEU A  60      21.252  -9.187 -43.001  1.00 90.76           O  
ATOM    935  CG  LEU A  60      19.934 -11.470 -40.486  1.00 90.76           C  
ATOM    936  HG  LEU A  60      20.893 -10.954 -40.454  1.00 90.76           H  
ATOM    937  CD1 LEU A  60      19.010 -10.862 -39.428  1.00 90.76           C  
ATOM    938 HD11 LEU A  60      18.024 -11.324 -39.488  1.00 90.76           H  
ATOM    939 HD12 LEU A  60      18.911  -9.787 -39.576  1.00 90.76           H  
ATOM    940 HD13 LEU A  60      19.423 -11.028 -38.433  1.00 90.76           H  
ATOM    941  CD2 LEU A  60      20.154 -12.933 -40.098  1.00 90.76           C  
ATOM    942 HD21 LEU A  60      20.565 -12.997 -39.090  1.00 90.76           H  
ATOM    943 HD22 LEU A  60      19.202 -13.463 -40.117  1.00 90.76           H  
ATOM    944 HD23 LEU A  60      20.833 -13.429 -40.791  1.00 90.76           H  
ATOM    945  N   THR A  61      20.111  -7.998 -41.470  1.00 92.33           N  
ATOM    946  H   THR A  61      19.243  -7.916 -40.961  1.00 92.33           H  
ATOM    947  CA  THR A  61      21.213  -7.119 -41.081  1.00 92.33           C  
ATOM    948  HA  THR A  61      22.078  -7.295 -41.719  1.00 92.33           H  
ATOM    949  C   THR A  61      21.590  -7.414 -39.641  1.00 92.33           C  
ATOM    950  CB  THR A  61      20.825  -5.649 -41.234  1.00 92.33           C  
ATOM    951  HB  THR A  61      19.930  -5.437 -40.649  1.00 92.33           H  
ATOM    952  O   THR A  61      20.749  -7.313 -38.750  1.00 92.33           O  
ATOM    953  CG2 THR A  61      21.948  -4.704 -40.794  1.00 92.33           C  
ATOM    954 HG21 THR A  61      22.893  -5.023 -41.234  1.00 92.33           H  
ATOM    955 HG22 THR A  61      21.720  -3.690 -41.123  1.00 92.33           H  
ATOM    956 HG23 THR A  61      22.031  -4.710 -39.707  1.00 92.33           H  
ATOM    957  OG1 THR A  61      20.565  -5.391 -42.587  1.00 92.33           O  
ATOM    958  HG1 THR A  61      19.900  -6.009 -42.898  1.00 92.33           H  
ATOM    959  N   ILE A  62      22.862  -7.723 -39.401  1.00 92.19           N  
ATOM    960  H   ILE A  62      23.505  -7.772 -40.178  1.00 92.19           H  
ATOM    961  CA  ILE A  62      23.401  -7.864 -38.051  1.00 92.19           C  
ATOM    962  HA  ILE A  62      22.600  -7.684 -37.334  1.00 92.19           H  
ATOM    963  C   ILE A  62      24.457  -6.781 -37.842  1.00 92.19           C  
ATOM    964  CB  ILE A  62      23.925  -9.287 -37.769  1.00 92.19           C  
ATOM    965  HB  ILE A  62      24.824  -9.451 -38.363  1.00 92.19           H  
ATOM    966  O   ILE A  62      25.448  -6.683 -38.571  1.00 92.19           O  
ATOM    967  CG1 ILE A  62      22.894 -10.377 -38.145  1.00 92.19           C  
ATOM    968 HG12 ILE A  62      21.992 -10.258 -37.544  1.00 92.19           H  
ATOM    969 HG13 ILE A  62      22.623 -10.256 -39.194  1.00 92.19           H  
ATOM    970  CG2 ILE A  62      24.285  -9.378 -36.277  1.00 92.19           C  
ATOM    971 HG21 ILE A  62      25.132  -8.730 -36.053  1.00 92.19           H  
ATOM    972 HG22 ILE A  62      23.431  -9.104 -35.658  1.00 92.19           H  
ATOM    973 HG23 ILE A  62      24.580 -10.397 -36.025  1.00 92.19           H  
ATOM    974  CD1 ILE A  62      23.420 -11.810 -37.994  1.00 92.19           C  
ATOM    975 HD11 ILE A  62      24.384 -11.904 -38.494  1.00 92.19           H  
ATOM    976 HD12 ILE A  62      23.522 -12.079 -36.943  1.00 92.19           H  
ATOM    977 HD13 ILE A  62      22.718 -12.506 -38.454  1.00 92.19           H  
ATOM    978  N   ALA A  63      24.228  -5.930 -36.843  1.00 92.54           N  
ATOM    979  H   ALA A  63      23.410  -6.071 -36.268  1.00 92.54           H  
ATOM    980  CA  ALA A  63      25.197  -4.917 -36.450  1.00 92.54           C  
ATOM    981  HA  ALA A  63      25.488  -4.363 -37.343  1.00 92.54           H  
ATOM    982  C   ALA A  63      26.462  -5.564 -35.862  1.00 92.54           C  
ATOM    983  CB  ALA A  63      24.534  -3.940 -35.473  1.00 92.54           C  
ATOM    984  HB1 ALA A  63      25.235  -3.150 -35.204  1.00 92.54           H  
ATOM    985  HB2 ALA A  63      24.237  -4.469 -34.568  1.00 92.54           H  
ATOM    986  HB3 ALA A  63      23.653  -3.493 -35.935  1.00 92.54           H  
ATOM    987  O   ALA A  63      26.436  -6.681 -35.350  1.00 92.54           O  
ATOM    988  N   GLY A  64      27.584  -4.843 -35.906  1.00 92.08           N  
ATOM    989  H   GLY A  64      27.551  -3.910 -36.291  1.00 92.08           H  
ATOM    990  CA  GLY A  64      28.807  -5.303 -35.251  1.00 92.08           C  
ATOM    991  HA2 GLY A  64      29.622  -4.604 -35.439  1.00 92.08           H  
ATOM    992  HA3 GLY A  64      29.079  -6.275 -35.661  1.00 92.08           H  
ATOM    993  C   GLY A  64      28.619  -5.444 -33.737  1.00 92.08           C  
ATOM    994  O   GLY A  64      28.042  -4.567 -33.100  1.00 92.08           O  
ATOM    995  N   MET A  65      29.156  -6.523 -33.173  1.00 94.41           N  
ATOM    996  H   MET A  65      29.521  -7.230 -33.795  1.00 94.41           H  
ATOM    997  CA  MET A  65      29.109  -6.877 -31.751  1.00 94.41           C  
ATOM    998  HA  MET A  65      28.533  -6.111 -31.231  1.00 94.41           H  
ATOM    999  C   MET A  65      30.498  -6.875 -31.090  1.00 94.41           C  
ATOM   1000  CB  MET A  65      28.384  -8.230 -31.588  1.00 94.41           C  
ATOM   1001  HB2 MET A  65      27.957  -8.549 -32.538  1.00 94.41           H  
ATOM   1002  HB3 MET A  65      29.093  -8.998 -31.278  1.00 94.41           H  
ATOM   1003  O   MET A  65      30.633  -7.248 -29.931  1.00 94.41           O  
ATOM   1004  CG  MET A  65      27.255  -8.146 -30.556  1.00 94.41           C  
ATOM   1005  HG2 MET A  65      27.686  -7.847 -29.600  1.00 94.41           H  
ATOM   1006  HG3 MET A  65      26.827  -9.140 -30.428  1.00 94.41           H  
ATOM   1007  SD  MET A  65      25.912  -6.990 -30.969  1.00 94.41           S  
ATOM   1008  CE  MET A  65      25.136  -7.855 -32.361  1.00 94.41           C  
ATOM   1009  HE1 MET A  65      24.274  -7.285 -32.707  1.00 94.41           H  
ATOM   1010  HE2 MET A  65      24.809  -8.845 -32.044  1.00 94.41           H  
ATOM   1011  HE3 MET A  65      25.847  -7.954 -33.182  1.00 94.41           H  
ATOM   1012  N   GLY A  66      31.543  -6.443 -31.807  1.00 93.84           N  
ATOM   1013  H   GLY A  66      31.377  -6.188 -32.770  1.00 93.84           H  
ATOM   1014  CA  GLY A  66      32.878  -6.243 -31.235  1.00 93.84           C  
ATOM   1015  HA2 GLY A  66      33.189  -7.157 -30.728  1.00 93.84           H  
ATOM   1016  HA3 GLY A  66      33.599  -6.038 -32.027  1.00 93.84           H  
ATOM   1017  C   GLY A  66      32.914  -5.094 -30.221  1.00 93.84           C  
ATOM   1018  O   GLY A  66      32.024  -4.235 -30.192  1.00 93.84           O  
ATOM   1019  N   THR A  67      33.971  -5.021 -29.412  1.00 91.50           N  
ATOM   1020  H   THR A  67      34.713  -5.697 -29.520  1.00 91.50           H  
ATOM   1021  CA  THR A  67      34.052  -4.079 -28.280  1.00 91.50           C  
ATOM   1022  HA  THR A  67      33.205  -4.285 -27.626  1.00 91.50           H  
ATOM   1023  C   THR A  67      33.956  -2.610 -28.692  1.00 91.50           C  
ATOM   1024  CB  THR A  67      35.330  -4.280 -27.458  1.00 91.50           C  
ATOM   1025  HB  THR A  67      35.332  -3.556 -26.643  1.00 91.50           H  
ATOM   1026  O   THR A  67      33.416  -1.796 -27.938  1.00 91.50           O  
ATOM   1027  CG2 THR A  67      35.420  -5.667 -26.838  1.00 91.50           C  
ATOM   1028 HG21 THR A  67      34.573  -5.839 -26.174  1.00 91.50           H  
ATOM   1029 HG22 THR A  67      35.421  -6.441 -27.606  1.00 91.50           H  
ATOM   1030 HG23 THR A  67      36.341  -5.750 -26.262  1.00 91.50           H  
ATOM   1031  OG1 THR A  67      36.484  -4.068 -28.234  1.00 91.50           O  
ATOM   1032  HG1 THR A  67      37.223  -4.345 -27.687  1.00 91.50           H  
ATOM   1033  N   SER A  68      34.409  -2.260 -29.898  1.00 88.36           N  
ATOM   1034  H   SER A  68      34.969  -2.938 -30.394  1.00 88.36           H  
ATOM   1035  CA  SER A  68      34.247  -0.922 -30.483  1.00 88.36           C  
ATOM   1036  HA  SER A  68      34.598  -0.177 -29.770  1.00 88.36           H  
ATOM   1037  C   SER A  68      32.791  -0.601 -30.825  1.00 88.36           C  
ATOM   1038  CB  SER A  68      35.092  -0.801 -31.755  1.00 88.36           C  
ATOM   1039  HB2 SER A  68      34.770  -1.544 -32.485  1.00 88.36           H  
ATOM   1040  HB3 SER A  68      34.971   0.195 -32.181  1.00 88.36           H  
ATOM   1041  O   SER A  68      32.323   0.508 -30.563  1.00 88.36           O  
ATOM   1042  OG  SER A  68      36.450  -1.011 -31.434  1.00 88.36           O  
ATOM   1043  HG  SER A  68      36.978  -1.052 -32.235  1.00 88.36           H  
ATOM   1044  N   ALA A  69      32.056  -1.570 -31.376  1.00 87.18           N  
ATOM   1045  H   ALA A  69      32.443  -2.502 -31.427  1.00 87.18           H  
ATOM   1046  CA  ALA A  69      30.658  -1.399 -31.762  1.00 87.18           C  
ATOM   1047  HA  ALA A  69      30.552  -0.452 -32.291  1.00 87.18           H  
ATOM   1048  C   ALA A  69      29.735  -1.345 -30.533  1.00 87.18           C  
ATOM   1049  CB  ALA A  69      30.288  -2.526 -32.726  1.00 87.18           C  
ATOM   1050  HB1 ALA A  69      29.276  -2.356 -33.093  1.00 87.18           H  
ATOM   1051  HB2 ALA A  69      30.972  -2.537 -33.575  1.00 87.18           H  
ATOM   1052  HB3 ALA A  69      30.329  -3.487 -32.213  1.00 87.18           H  
ATOM   1053  O   ALA A  69      28.867  -0.474 -30.449  1.00 87.18           O  
ATOM   1054  N   LEU A  70      30.008  -2.190 -29.533  1.00 89.41           N  
ATOM   1055  H   LEU A  70      30.692  -2.913 -29.704  1.00 89.41           H  
ATOM   1056  CA  LEU A  70      29.344  -2.177 -28.224  1.00 89.41           C  
ATOM   1057  HA  LEU A  70      28.272  -2.042 -28.371  1.00 89.41           H  
ATOM   1058  C   LEU A  70      29.801  -1.023 -27.316  1.00 89.41           C  
ATOM   1059  CB  LEU A  70      29.588  -3.528 -27.533  1.00 89.41           C  
ATOM   1060  HB2 LEU A  70      29.190  -3.475 -26.519  1.00 89.41           H  
ATOM   1061  HB3 LEU A  70      30.663  -3.691 -27.465  1.00 89.41           H  
ATOM   1062  O   LEU A  70      29.189  -0.774 -26.281  1.00 89.41           O  
ATOM   1063  CG  LEU A  70      28.962  -4.750 -28.227  1.00 89.41           C  
ATOM   1064  HG  LEU A  70      29.401  -4.872 -29.218  1.00 89.41           H  
ATOM   1065  CD1 LEU A  70      29.273  -5.987 -27.389  1.00 89.41           C  
ATOM   1066 HD11 LEU A  70      28.837  -5.899 -26.393  1.00 89.41           H  
ATOM   1067 HD12 LEU A  70      30.353  -6.115 -27.307  1.00 89.41           H  
ATOM   1068 HD13 LEU A  70      28.869  -6.875 -27.875  1.00 89.41           H  
ATOM   1069  CD2 LEU A  70      27.446  -4.622 -28.369  1.00 89.41           C  
ATOM   1070 HD21 LEU A  70      26.995  -4.378 -27.407  1.00 89.41           H  
ATOM   1071 HD22 LEU A  70      27.199  -3.857 -29.105  1.00 89.41           H  
ATOM   1072 HD23 LEU A  70      27.034  -5.568 -28.719  1.00 89.41           H  
ATOM   1073  N   LYS A  71      30.864  -0.300 -27.698  1.00 82.29           N  
ATOM   1074  H   LYS A  71      31.306  -0.573 -28.564  1.00 82.29           H  
ATOM   1075  CA  LYS A  71      31.472   0.809 -26.937  1.00 82.29           C  
ATOM   1076  HA  LYS A  71      32.360   1.117 -27.489  1.00 82.29           H  
ATOM   1077  C   LYS A  71      31.987   0.408 -25.549  1.00 82.29           C  
ATOM   1078  CB  LYS A  71      30.522   2.016 -26.870  1.00 82.29           C  
ATOM   1079  HB2 LYS A  71      31.040   2.847 -26.392  1.00 82.29           H  
ATOM   1080  HB3 LYS A  71      29.658   1.760 -26.256  1.00 82.29           H  
ATOM   1081  O   LYS A  71      32.049   1.241 -24.648  1.00 82.29           O  
ATOM   1082  CG  LYS A  71      30.053   2.468 -28.253  1.00 82.29           C  
ATOM   1083  HG2 LYS A  71      30.912   2.792 -28.840  1.00 82.29           H  
ATOM   1084  HG3 LYS A  71      29.557   1.646 -28.770  1.00 82.29           H  
ATOM   1085  CD  LYS A  71      29.058   3.615 -28.107  1.00 82.29           C  
ATOM   1086  HD2 LYS A  71      28.213   3.274 -27.510  1.00 82.29           H  
ATOM   1087  HD3 LYS A  71      29.540   4.465 -27.622  1.00 82.29           H  
ATOM   1088  CE  LYS A  71      28.596   3.986 -29.512  1.00 82.29           C  
ATOM   1089  HE2 LYS A  71      28.286   3.070 -30.015  1.00 82.29           H  
ATOM   1090  HE3 LYS A  71      29.441   4.394 -30.067  1.00 82.29           H  
ATOM   1091  NZ  LYS A  71      27.469   4.942 -29.467  1.00 82.29           N  
ATOM   1092  HZ1 LYS A  71      26.704   4.513 -28.965  1.00 82.29           H  
ATOM   1093  HZ2 LYS A  71      27.753   5.794 -29.005  1.00 82.29           H  
ATOM   1094  HZ3 LYS A  71      27.160   5.133 -30.409  1.00 82.29           H  
ATOM   1095  N   VAL A  72      32.400  -0.847 -25.393  1.00 84.06           N  
ATOM   1096  H   VAL A  72      32.333  -1.454 -26.197  1.00 84.06           H  
ATOM   1097  CA  VAL A  72      32.968  -1.392 -24.148  1.00 84.06           C  
ATOM   1098  HA  VAL A  72      32.723  -0.715 -23.330  1.00 84.06           H  
ATOM   1099  C   VAL A  72      34.497  -1.475 -24.169  1.00 84.06           C  
ATOM   1100  CB  VAL A  72      32.340  -2.751 -23.780  1.00 84.06           C  
ATOM   1101  HB  VAL A  72      32.789  -3.100 -22.850  1.00 84.06           H  
ATOM   1102  O   VAL A  72      35.100  -1.727 -23.133  1.00 84.06           O  
ATOM   1103  CG1 VAL A  72      30.833  -2.616 -23.544  1.00 84.06           C  
ATOM   1104 HG11 VAL A  72      30.436  -3.563 -23.178  1.00 84.06           H  
ATOM   1105 HG12 VAL A  72      30.317  -2.355 -24.468  1.00 84.06           H  
ATOM   1106 HG13 VAL A  72      30.640  -1.846 -22.796  1.00 84.06           H  
ATOM   1107  CG2 VAL A  72      32.593  -3.818 -24.847  1.00 84.06           C  
ATOM   1108 HG21 VAL A  72      33.665  -3.988 -24.951  1.00 84.06           H  
ATOM   1109 HG22 VAL A  72      32.131  -4.755 -24.536  1.00 84.06           H  
ATOM   1110 HG23 VAL A  72      32.163  -3.513 -25.800  1.00 84.06           H  
ATOM   1111  N   GLY A  73      35.148  -1.220 -25.312  1.00 80.59           N  
ATOM   1112  H   GLY A  73      34.600  -1.070 -26.146  1.00 80.59           H  
ATOM   1113  CA  GLY A  73      36.611  -1.332 -25.452  1.00 80.59           C  
ATOM   1114  HA2 GLY A  73      36.922  -2.335 -25.160  1.00 80.59           H  
ATOM   1115  HA3 GLY A  73      36.879  -1.188 -26.499  1.00 80.59           H  
ATOM   1116  C   GLY A  73      37.428  -0.336 -24.616  1.00 80.59           C  
ATOM   1117  O   GLY A  73      38.615  -0.535 -24.407  1.00 80.59           O  
ATOM   1118  N   SER A  74      36.806   0.731 -24.109  1.00 75.72           N  
ATOM   1119  H   SER A  74      35.828   0.859 -24.324  1.00 75.72           H  
ATOM   1120  CA  SER A  74      37.465   1.728 -23.253  1.00 75.72           C  
ATOM   1121  HA  SER A  74      38.542   1.674 -23.409  1.00 75.72           H  
ATOM   1122  C   SER A  74      37.235   1.515 -21.754  1.00 75.72           C  
ATOM   1123  CB  SER A  74      37.015   3.127 -23.666  1.00 75.72           C  
ATOM   1124  HB2 SER A  74      37.503   3.877 -23.043  1.00 75.72           H  
ATOM   1125  HB3 SER A  74      37.292   3.301 -24.705  1.00 75.72           H  
ATOM   1126  O   SER A  74      37.565   2.403 -20.968  1.00 75.72           O  
ATOM   1127  OG  SER A  74      35.612   3.222 -23.527  1.00 75.72           O  
ATOM   1128  HG  SER A  74      35.373   2.865 -22.669  1.00 75.72           H  
ATOM   1129  N   ILE A  75      36.590   0.418 -21.338  1.00 77.22           N  
ATOM   1130  H   ILE A  75      36.367  -0.307 -22.005  1.00 77.22           H  
ATOM   1131  CA  ILE A  75      36.378   0.140 -19.911  1.00 77.22           C  
ATOM   1132  HA  ILE A  75      35.941   1.026 -19.448  1.00 77.22           H  
ATOM   1133  C   ILE A  75      37.744  -0.102 -19.260  1.00 77.22           C  
ATOM   1134  CB  ILE A  75      35.395  -1.033 -19.682  1.00 77.22           C  
ATOM   1135  HB  ILE A  75      35.768  -1.911 -20.209  1.00 77.22           H  
ATOM   1136  O   ILE A  75      38.453  -1.038 -19.620  1.00 77.22           O  
ATOM   1137  CG1 ILE A  75      33.994  -0.669 -20.227  1.00 77.22           C  
ATOM   1138 HG12 ILE A  75      33.580   0.155 -19.646  1.00 77.22           H  
ATOM   1139 HG13 ILE A  75      34.076  -0.328 -21.259  1.00 77.22           H  
ATOM   1140  CG2 ILE A  75      35.289  -1.373 -18.181  1.00 77.22           C  
ATOM   1141 HG21 ILE A  75      34.671  -2.259 -18.038  1.00 77.22           H  
ATOM   1142 HG22 ILE A  75      34.857  -0.541 -17.626  1.00 77.22           H  
ATOM   1143 HG23 ILE A  75      36.267  -1.610 -17.761  1.00 77.22           H  
ATOM   1144  CD1 ILE A  75      33.000  -1.837 -20.203  1.00 77.22           C  
ATOM   1145 HD11 ILE A  75      32.103  -1.560 -20.756  1.00 77.22           H  
ATOM   1146 HD12 ILE A  75      32.713  -2.073 -19.178  1.00 77.22           H  
ATOM   1147 HD13 ILE A  75      33.450  -2.717 -20.663  1.00 77.22           H  
ATOM   1148  N   ASN A  76      38.096   0.760 -18.305  1.00 73.16           N  
ATOM   1149  H   ASN A  76      37.474   1.524 -18.084  1.00 73.16           H  
ATOM   1150  CA  ASN A  76      39.291   0.639 -17.482  1.00 73.16           C  
ATOM   1151  HA  ASN A  76      39.693  -0.361 -17.649  1.00 73.16           H  
ATOM   1152  C   ASN A  76      38.892   0.767 -15.999  1.00 73.16           C  
ATOM   1153  CB  ASN A  76      40.341   1.659 -17.964  1.00 73.16           C  
ATOM   1154  HB2 ASN A  76      39.964   2.670 -17.812  1.00 73.16           H  
ATOM   1155  HB3 ASN A  76      40.479   1.513 -19.035  1.00 73.16           H  
ATOM   1156  O   ASN A  76      38.208   1.711 -15.615  1.00 73.16           O  
ATOM   1157  CG  ASN A  76      41.700   1.551 -17.283  1.00 73.16           C  
ATOM   1158  ND2 ASN A  76      42.769   1.651 -18.038  1.00 73.16           N  
ATOM   1159 HD21 ASN A  76      42.672   1.632 -19.043  1.00 73.16           H  
ATOM   1160 HD22 ASN A  76      43.653   1.467 -17.586  1.00 73.16           H  
ATOM   1161  OD1 ASN A  76      41.847   1.461 -16.074  1.00 73.16           O  
ATOM   1162  N   ILE A  77      39.261  -0.210 -15.181  1.00 73.00           N  
ATOM   1163  H   ILE A  77      39.793  -0.962 -15.595  1.00 73.00           H  
ATOM   1164  CA  ILE A  77      39.009  -0.299 -13.739  1.00 73.00           C  
ATOM   1165  HA  ILE A  77      38.323   0.496 -13.447  1.00 73.00           H  
ATOM   1166  C   ILE A  77      40.313  -0.077 -12.942  1.00 73.00           C  
ATOM   1167  CB  ILE A  77      38.324  -1.657 -13.418  1.00 73.00           C  
ATOM   1168  HB  ILE A  77      39.024  -2.461 -13.647  1.00 73.00           H  
ATOM   1169  O   ILE A  77      40.259   0.371 -11.798  1.00 73.00           O  
ATOM   1170  CG1 ILE A  77      37.055  -1.858 -14.291  1.00 73.00           C  
ATOM   1171 HG12 ILE A  77      37.353  -1.945 -15.336  1.00 73.00           H  
ATOM   1172 HG13 ILE A  77      36.412  -0.984 -14.195  1.00 73.00           H  
ATOM   1173  CG2 ILE A  77      37.971  -1.750 -11.921  1.00 73.00           C  
ATOM   1174 HG21 ILE A  77      37.260  -0.971 -11.647  1.00 73.00           H  
ATOM   1175 HG22 ILE A  77      38.868  -1.660 -11.308  1.00 73.00           H  
ATOM   1176 HG23 ILE A  77      37.549  -2.728 -11.686  1.00 73.00           H  
ATOM   1177  CD1 ILE A  77      36.226  -3.105 -13.955  1.00 73.00           C  
ATOM   1178 HD11 ILE A  77      35.463  -3.250 -14.720  1.00 73.00           H  
ATOM   1179 HD12 ILE A  77      36.871  -3.983 -13.908  1.00 73.00           H  
ATOM   1180 HD13 ILE A  77      35.719  -2.978 -12.999  1.00 73.00           H  
ATOM   1181  N   GLY A  78      41.489  -0.314 -13.543  1.00 65.18           N  
ATOM   1182  H   GLY A  78      41.467  -0.625 -14.504  1.00 65.18           H  
ATOM   1183  CA  GLY A  78      42.792  -0.337 -12.852  1.00 65.18           C  
ATOM   1184  HA2 GLY A  78      43.550  -0.668 -13.562  1.00 65.18           H  
ATOM   1185  HA3 GLY A  78      42.768  -1.072 -12.048  1.00 65.18           H  
ATOM   1186  C   GLY A  78      43.251   1.008 -12.278  1.00 65.18           C  
ATOM   1187  O   GLY A  78      43.830   1.095 -11.193  1.00 65.18           O  
ATOM   1188  N   SER A  79      42.953   2.108 -12.967  1.00 59.22           N  
ATOM   1189  H   SER A  79      42.395   1.996 -13.801  1.00 59.22           H  
ATOM   1190  CA  SER A  79      43.265   3.435 -12.434  1.00 59.22           C  
ATOM   1191  HA  SER A  79      44.194   3.371 -11.868  1.00 59.22           H  
ATOM   1192  C   SER A  79      42.163   3.864 -11.468  1.00 59.22           C  
ATOM   1193  CB  SER A  79      43.527   4.436 -13.560  1.00 59.22           C  
ATOM   1194  HB2 SER A  79      44.434   4.143 -14.090  1.00 59.22           H  
ATOM   1195  HB3 SER A  79      43.677   5.429 -13.136  1.00 59.22           H  
ATOM   1196  O   SER A  79      41.016   4.030 -11.864  1.00 59.22           O  
ATOM   1197  OG  SER A  79      42.461   4.472 -14.473  1.00 59.22           O  
ATOM   1198  HG  SER A  79      42.378   3.612 -14.890  1.00 59.22           H  
ATOM   1199  N   GLY A  80      42.485   4.146 -10.205  1.00 52.29           N  
ATOM   1200  H   GLY A  80      43.404   3.877  -9.882  1.00 52.29           H  
ATOM   1201  CA  GLY A  80      41.508   4.629  -9.210  1.00 52.29           C  
ATOM   1202  HA2 GLY A  80      40.736   3.867  -9.106  1.00 52.29           H  
ATOM   1203  HA3 GLY A  80      42.015   4.772  -8.256  1.00 52.29           H  
ATOM   1204  C   GLY A  80      40.777   5.938  -9.542  1.00 52.29           C  
ATOM   1205  O   GLY A  80      39.958   6.421  -8.768  1.00 52.29           O  
ATOM   1206  N   LYS A  81      41.075   6.524 -10.707  1.00 52.69           N  
ATOM   1207  H   LYS A  81      41.729   6.009 -11.279  1.00 52.69           H  
ATOM   1208  CA  LYS A  81      40.408   7.678 -11.323  1.00 52.69           C  
ATOM   1209  HA  LYS A  81      39.582   7.995 -10.687  1.00 52.69           H  
ATOM   1210  C   LYS A  81      39.800   7.374 -12.701  1.00 52.69           C  
ATOM   1211  CB  LYS A  81      41.427   8.824 -11.445  1.00 52.69           C  
ATOM   1212  HB2 LYS A  81      40.980   9.629 -12.029  1.00 52.69           H  
ATOM   1213  HB3 LYS A  81      42.308   8.469 -11.980  1.00 52.69           H  
ATOM   1214  O   LYS A  81      39.156   8.253 -13.272  1.00 52.69           O  
ATOM   1215  CG  LYS A  81      41.846   9.404 -10.087  1.00 52.69           C  
ATOM   1216  HG2 LYS A  81      40.958   9.747  -9.557  1.00 52.69           H  
ATOM   1217  HG3 LYS A  81      42.338   8.635  -9.492  1.00 52.69           H  
ATOM   1218  CD  LYS A  81      42.811  10.584 -10.279  1.00 52.69           C  
ATOM   1219  HD2 LYS A  81      42.337  11.341 -10.905  1.00 52.69           H  
ATOM   1220  HD3 LYS A  81      43.715  10.227 -10.771  1.00 52.69           H  
ATOM   1221  CE  LYS A  81      43.171  11.197  -8.919  1.00 52.69           C  
ATOM   1222  HE2 LYS A  81      42.257  11.544  -8.437  1.00 52.69           H  
ATOM   1223  HE3 LYS A  81      43.593  10.414  -8.290  1.00 52.69           H  
ATOM   1224  NZ  LYS A  81      44.141  12.319  -9.042  1.00 52.69           N  
ATOM   1225  HZ1 LYS A  81      43.770  13.074  -9.601  1.00 52.69           H  
ATOM   1226  HZ2 LYS A  81      45.007  12.003  -9.454  1.00 52.69           H  
ATOM   1227  HZ3 LYS A  81      44.366  12.689  -8.130  1.00 52.69           H  
ATOM   1228  N   GLY A  82      40.040   6.195 -13.269  1.00 42.48           N  
ATOM   1229  H   GLY A  82      40.488   5.470 -12.727  1.00 42.48           H  
ATOM   1230  CA  GLY A  82      39.841   5.914 -14.686  1.00 42.48           C  
ATOM   1231  HA2 GLY A  82      39.382   6.788 -15.149  1.00 42.48           H  
ATOM   1232  HA3 GLY A  82      40.784   5.791 -15.218  1.00 42.48           H  
ATOM   1233  C   GLY A  82      38.917   4.758 -15.018  1.00 42.48           C  
ATOM   1234  O   GLY A  82      38.941   4.334 -16.165  1.00 42.48           O  
ATOM   1235  N   ALA A  83      37.902   4.524 -14.185  1.00 45.23           N  
ATOM   1236  H   ALA A  83      37.989   4.795 -13.216  1.00 45.23           H  
ATOM   1237  CA  ALA A  83      36.559   4.382 -14.744  1.00 45.23           C  
ATOM   1238  HA  ALA A  83      36.606   3.672 -15.568  1.00 45.23           H  
ATOM   1239  C   ALA A  83      36.094   5.734 -15.338  1.00 45.23           C  
ATOM   1240  CB  ALA A  83      35.604   3.784 -13.706  1.00 45.23           C  
ATOM   1241  HB1 ALA A  83      35.986   2.819 -13.375  1.00 45.23           H  
ATOM   1242  HB2 ALA A  83      34.620   3.635 -14.151  1.00 45.23           H  
ATOM   1243  HB3 ALA A  83      35.513   4.450 -12.847  1.00 45.23           H  
ATOM   1244  O   ALA A  83      35.043   6.277 -14.999  1.00 45.23           O  
ATOM   1245  N   LYS A  84      36.855   6.291 -16.292  1.00 44.68           N  
ATOM   1246  H   LYS A  84      37.694   5.776 -16.516  1.00 44.68           H  
ATOM   1247  CA  LYS A  84      36.255   7.046 -17.390  1.00 44.68           C  
ATOM   1248  HA  LYS A  84      35.501   7.736 -17.013  1.00 44.68           H  
ATOM   1249  C   LYS A  84      35.555   5.992 -18.241  1.00 44.68           C  
ATOM   1250  CB  LYS A  84      37.307   7.807 -18.222  1.00 44.68           C  
ATOM   1251  HB2 LYS A  84      36.815   8.175 -19.123  1.00 44.68           H  
ATOM   1252  HB3 LYS A  84      38.082   7.106 -18.531  1.00 44.68           H  
ATOM   1253  O   LYS A  84      35.996   5.721 -19.351  1.00 44.68           O  
ATOM   1254  CG  LYS A  84      37.974   9.006 -17.536  1.00 44.68           C  
ATOM   1255  HG2 LYS A  84      38.544   8.662 -16.673  1.00 44.68           H  
ATOM   1256  HG3 LYS A  84      37.212   9.713 -17.209  1.00 44.68           H  
ATOM   1257  CD  LYS A  84      38.916   9.687 -18.546  1.00 44.68           C  
ATOM   1258  HD2 LYS A  84      38.333  10.048 -19.394  1.00 44.68           H  
ATOM   1259  HD3 LYS A  84      39.627   8.944 -18.908  1.00 44.68           H  
ATOM   1260  CE  LYS A  84      39.691  10.853 -17.921  1.00 44.68           C  
ATOM   1261  HE2 LYS A  84      40.211  10.479 -17.039  1.00 44.68           H  
ATOM   1262  HE3 LYS A  84      38.984  11.615 -17.594  1.00 44.68           H  
ATOM   1263  NZ  LYS A  84      40.674  11.426 -18.880  1.00 44.68           N  
ATOM   1264  HZ1 LYS A  84      40.226  11.767 -19.719  1.00 44.68           H  
ATOM   1265  HZ2 LYS A  84      41.341  10.721 -19.158  1.00 44.68           H  
ATOM   1266  HZ3 LYS A  84      41.198  12.181 -18.461  1.00 44.68           H  
ATOM   1267  N   SER A  85      34.503   5.357 -17.716  1.00 47.21           N  
ATOM   1268  H   SER A  85      34.213   5.582 -16.775  1.00 47.21           H  
ATOM   1269  CA  SER A  85      33.601   4.582 -18.551  1.00 47.21           C  
ATOM   1270  HA  SER A  85      34.128   3.728 -18.979  1.00 47.21           H  
ATOM   1271  C   SER A  85      33.182   5.538 -19.662  1.00 47.21           C  
ATOM   1272  CB  SER A  85      32.387   4.077 -17.749  1.00 47.21           C  
ATOM   1273  HB2 SER A  85      32.731   3.476 -16.906  1.00 47.21           H  
ATOM   1274  HB3 SER A  85      31.776   3.447 -18.395  1.00 47.21           H  
ATOM   1275  O   SER A  85      32.425   6.485 -19.412  1.00 47.21           O  
ATOM   1276  OG  SER A  85      31.597   5.152 -17.270  1.00 47.21           O  
ATOM   1277  HG  SER A  85      31.638   5.853 -17.925  1.00 47.21           H  
ATOM   1278  N   MET A  86      33.692   5.381 -20.884  1.00 43.53           N  
ATOM   1279  H   MET A  86      34.379   4.660 -21.054  1.00 43.53           H  
ATOM   1280  CA  MET A  86      32.884   5.879 -21.976  1.00 43.53           C  
ATOM   1281  HA  MET A  86      32.688   6.939 -21.817  1.00 43.53           H  
ATOM   1282  C   MET A  86      31.572   5.108 -21.864  1.00 43.53           C  
ATOM   1283  CB  MET A  86      33.514   5.734 -23.362  1.00 43.53           C  
ATOM   1284  HB2 MET A  86      32.773   6.082 -24.081  1.00 43.53           H  
ATOM   1285  HB3 MET A  86      33.698   4.684 -23.588  1.00 43.53           H  
ATOM   1286  O   MET A  86      31.562   3.893 -21.716  1.00 43.53           O  
ATOM   1287  CG  MET A  86      34.775   6.586 -23.552  1.00 43.53           C  
ATOM   1288  HG2 MET A  86      34.692   7.478 -22.931  1.00 43.53           H  
ATOM   1289  HG3 MET A  86      35.649   6.024 -23.222  1.00 43.53           H  
ATOM   1290  SD  MET A  86      35.007   7.138 -25.266  1.00 43.53           S  
ATOM   1291  CE  MET A  86      35.474   5.567 -26.045  1.00 43.53           C  
ATOM   1292  HE1 MET A  86      34.699   4.819 -25.875  1.00 43.53           H  
ATOM   1293  HE2 MET A  86      35.606   5.714 -27.116  1.00 43.53           H  
ATOM   1294  HE3 MET A  86      36.412   5.213 -25.617  1.00 43.53           H  
ATOM   1295  N   ALA A  87      30.480   5.856 -21.884  1.00 48.66           N  
ATOM   1296  H   ALA A  87      30.621   6.856 -21.856  1.00 48.66           H  
ATOM   1297  CA  ALA A  87      29.132   5.385 -22.164  1.00 48.66           C  
ATOM   1298  HA  ALA A  87      28.632   6.273 -22.551  1.00 48.66           H  
ATOM   1299  C   ALA A  87      28.191   4.955 -21.027  1.00 48.66           C  
ATOM   1300  CB  ALA A  87      29.129   4.416 -23.355  1.00 48.66           C  
ATOM   1301  HB1 ALA A  87      29.474   3.430 -23.042  1.00 48.66           H  
ATOM   1302  HB2 ALA A  87      29.771   4.784 -24.156  1.00 48.66           H  
ATOM   1303  HB3 ALA A  87      28.114   4.304 -23.736  1.00 48.66           H  
ATOM   1304  O   ALA A  87      27.003   4.903 -21.328  1.00 48.66           O  
ATOM   1305  N   VAL A  88      28.574   4.861 -19.746  1.00 47.55           N  
ATOM   1306  H   VAL A  88      29.554   4.840 -19.504  1.00 47.55           H  
ATOM   1307  CA  VAL A  88      27.563   5.124 -18.696  1.00 47.55           C  
ATOM   1308  HA  VAL A  88      26.574   4.877 -19.083  1.00 47.55           H  
ATOM   1309  C   VAL A  88      27.562   6.627 -18.454  1.00 47.55           C  
ATOM   1310  CB  VAL A  88      27.671   4.273 -17.414  1.00 47.55           C  
ATOM   1311  HB  VAL A  88      28.521   4.603 -16.816  1.00 47.55           H  
ATOM   1312  O   VAL A  88      28.100   7.138 -17.475  1.00 47.55           O  
ATOM   1313  CG1 VAL A  88      26.371   4.414 -16.599  1.00 47.55           C  
ATOM   1314 HG11 VAL A  88      25.517   4.063 -17.178  1.00 47.55           H  
ATOM   1315 HG12 VAL A  88      26.214   5.454 -16.314  1.00 47.55           H  
ATOM   1316 HG13 VAL A  88      26.447   3.817 -15.690  1.00 47.55           H  
ATOM   1317  CG2 VAL A  88      27.848   2.786 -17.738  1.00 47.55           C  
ATOM   1318 HG21 VAL A  88      27.859   2.205 -16.817  1.00 47.55           H  
ATOM   1319 HG22 VAL A  88      27.032   2.435 -18.370  1.00 47.55           H  
ATOM   1320 HG23 VAL A  88      28.795   2.622 -18.253  1.00 47.55           H  
ATOM   1321  N   ARG A  89      26.994   7.388 -19.403  1.00 52.78           N  
ATOM   1322  H   ARG A  89      26.553   6.881 -20.158  1.00 52.78           H  
ATOM   1323  CA  ARG A  89      26.485   8.722 -19.053  1.00 52.78           C  
ATOM   1324  HA  ARG A  89      27.299   9.397 -18.790  1.00 52.78           H  
ATOM   1325  C   ARG A  89      25.619   8.482 -17.824  1.00 52.78           C  
ATOM   1326  CB  ARG A  89      25.616   9.282 -20.183  1.00 52.78           C  
ATOM   1327  HB2 ARG A  89      25.023   8.454 -20.570  1.00 52.78           H  
ATOM   1328  HB3 ARG A  89      24.950  10.039 -19.769  1.00 52.78           H  
ATOM   1329  O   ARG A  89      24.734   7.638 -17.910  1.00 52.78           O  
ATOM   1330  CG  ARG A  89      26.387   9.900 -21.349  1.00 52.78           C  
ATOM   1331  HG2 ARG A  89      27.053   9.153 -21.780  1.00 52.78           H  
ATOM   1332  HG3 ARG A  89      26.976  10.743 -20.988  1.00 52.78           H  
ATOM   1333  CD  ARG A  89      25.389  10.380 -22.415  1.00 52.78           C  
ATOM   1334  HD2 ARG A  89      24.688  11.073 -21.951  1.00 52.78           H  
ATOM   1335  HD3 ARG A  89      24.823   9.520 -22.771  1.00 52.78           H  
ATOM   1336  NE  ARG A  89      26.081  10.998 -23.565  1.00 52.78           N  
ATOM   1337  HE  ARG A  89      26.756  10.410 -24.033  1.00 52.78           H  
ATOM   1338  NH1 ARG A  89      25.087  13.076 -23.520  1.00 52.78           N  
ATOM   1339 HH11 ARG A  89      24.537  12.786 -22.725  1.00 52.78           H  
ATOM   1340 HH12 ARG A  89      25.050  14.031 -23.847  1.00 52.78           H  
ATOM   1341  NH2 ARG A  89      26.655  12.630 -25.041  1.00 52.78           N  
ATOM   1342 HH21 ARG A  89      26.582  13.581 -25.372  1.00 52.78           H  
ATOM   1343 HH22 ARG A  89      27.356  12.022 -25.440  1.00 52.78           H  
ATOM   1344  CZ  ARG A  89      25.934  12.226 -24.033  1.00 52.78           C  
ATOM   1345  N   SER A  90      25.913   9.142 -16.704  1.00 58.29           N  
ATOM   1346  H   SER A  90      26.682   9.796 -16.689  1.00 58.29           H  
ATOM   1347  CA  SER A  90      25.120   8.990 -15.488  1.00 58.29           C  
ATOM   1348  HA  SER A  90      25.271   7.992 -15.076  1.00 58.29           H  
ATOM   1349  C   SER A  90      23.654   9.164 -15.861  1.00 58.29           C  
ATOM   1350  CB  SER A  90      25.534  10.024 -14.439  1.00 58.29           C  
ATOM   1351  HB2 SER A  90      26.543   9.797 -14.095  1.00 58.29           H  
ATOM   1352  HB3 SER A  90      24.851   9.979 -13.591  1.00 58.29           H  
ATOM   1353  O   SER A  90      23.232  10.268 -16.219  1.00 58.29           O  
ATOM   1354  OG  SER A  90      25.511  11.327 -14.990  1.00 58.29           O  
ATOM   1355  HG  SER A  90      24.595  11.532 -15.193  1.00 58.29           H  
ATOM   1356  N   LEU A  91      22.911   8.059 -15.873  1.00 70.43           N  
ATOM   1357  H   LEU A  91      23.338   7.166 -15.672  1.00 70.43           H  
ATOM   1358  CA  LEU A  91      21.475   8.114 -16.036  1.00 70.43           C  
ATOM   1359  HA  LEU A  91      21.231   8.654 -16.952  1.00 70.43           H  
ATOM   1360  C   LEU A  91      20.964   8.930 -14.857  1.00 70.43           C  
ATOM   1361  CB  LEU A  91      20.884   6.695 -16.099  1.00 70.43           C  
ATOM   1362  HB2 LEU A  91      21.251   6.129 -15.243  1.00 70.43           H  
ATOM   1363  HB3 LEU A  91      19.799   6.758 -16.007  1.00 70.43           H  
ATOM   1364  O   LEU A  91      21.441   8.771 -13.726  1.00 70.43           O  
ATOM   1365  CG  LEU A  91      21.228   5.936 -17.397  1.00 70.43           C  
ATOM   1366  HG  LEU A  91      22.305   5.959 -17.559  1.00 70.43           H  
ATOM   1367  CD1 LEU A  91      20.806   4.474 -17.277  1.00 70.43           C  
ATOM   1368 HD11 LEU A  91      19.732   4.404 -17.104  1.00 70.43           H  
ATOM   1369 HD12 LEU A  91      21.058   3.935 -18.190  1.00 70.43           H  
ATOM   1370 HD13 LEU A  91      21.328   4.004 -16.443  1.00 70.43           H  
ATOM   1371  CD2 LEU A  91      20.533   6.556 -18.613  1.00 70.43           C  
ATOM   1372 HD21 LEU A  91      19.467   6.667 -18.416  1.00 70.43           H  
ATOM   1373 HD22 LEU A  91      20.963   7.535 -18.822  1.00 70.43           H  
ATOM   1374 HD23 LEU A  91      20.677   5.918 -19.486  1.00 70.43           H  
ATOM   1375  N   LEU A  92      20.058   9.859 -15.139  1.00 88.62           N  
ATOM   1376  H   LEU A  92      19.673   9.909 -16.071  1.00 88.62           H  
ATOM   1377  CA  LEU A  92      19.358  10.534 -14.063  1.00 88.62           C  
ATOM   1378  HA  LEU A  92      20.082  11.034 -13.419  1.00 88.62           H  
ATOM   1379  C   LEU A  92      18.658   9.458 -13.236  1.00 88.62           C  
ATOM   1380  CB  LEU A  92      18.374  11.566 -14.629  1.00 88.62           C  
ATOM   1381  HB2 LEU A  92      17.740  11.081 -15.371  1.00 88.62           H  
ATOM   1382  HB3 LEU A  92      17.732  11.909 -13.817  1.00 88.62           H  
ATOM   1383  O   LEU A  92      18.012   8.568 -13.790  1.00 88.62           O  
ATOM   1384  CG  LEU A  92      19.069  12.784 -15.260  1.00 88.62           C  
ATOM   1385  HG  LEU A  92      19.770  12.454 -16.027  1.00 88.62           H  
ATOM   1386  CD1 LEU A  92      18.051  13.696 -15.921  1.00 88.62           C  
ATOM   1387 HD11 LEU A  92      18.573  14.509 -16.425  1.00 88.62           H  
ATOM   1388 HD12 LEU A  92      17.482  13.118 -16.649  1.00 88.62           H  
ATOM   1389 HD13 LEU A  92      17.376  14.119 -15.177  1.00 88.62           H  
ATOM   1390  CD2 LEU A  92      19.820  13.612 -14.223  1.00 88.62           C  
ATOM   1391 HD21 LEU A  92      19.201  13.746 -13.336  1.00 88.62           H  
ATOM   1392 HD22 LEU A  92      20.741  13.092 -13.959  1.00 88.62           H  
ATOM   1393 HD23 LEU A  92      20.065  14.595 -14.626  1.00 88.62           H  
ATOM   1394  N   ARG A  93      18.824   9.516 -11.917  1.00 89.67           N  
ATOM   1395  H   ARG A  93      19.283  10.333 -11.543  1.00 89.67           H  
ATOM   1396  CA  ARG A  93      18.012   8.697 -11.021  1.00 89.67           C  
ATOM   1397  HA  ARG A  93      17.805   7.736 -11.492  1.00 89.67           H  
ATOM   1398  C   ARG A  93      16.691   9.406 -10.836  1.00 89.67           C  
ATOM   1399  CB  ARG A  93      18.699   8.461  -9.675  1.00 89.67           C  
ATOM   1400  HB2 ARG A  93      19.060   9.408  -9.274  1.00 89.67           H  
ATOM   1401  HB3 ARG A  93      17.964   8.048  -8.984  1.00 89.67           H  
ATOM   1402  O   ARG A  93      16.688  10.605 -10.579  1.00 89.67           O  
ATOM   1403  CG  ARG A  93      19.854   7.464  -9.814  1.00 89.67           C  
ATOM   1404  HG2 ARG A  93      20.677   7.930 -10.355  1.00 89.67           H  
ATOM   1405  HG3 ARG A  93      19.514   6.598 -10.381  1.00 89.67           H  
ATOM   1406  CD  ARG A  93      20.335   6.971  -8.444  1.00 89.67           C  
ATOM   1407  HD2 ARG A  93      21.088   6.200  -8.606  1.00 89.67           H  
ATOM   1408  HD3 ARG A  93      19.497   6.499  -7.931  1.00 89.67           H  
ATOM   1409  NE  ARG A  93      20.858   8.067  -7.599  1.00 89.67           N  
ATOM   1410  HE  ARG A  93      20.186   8.767  -7.318  1.00 89.67           H  
ATOM   1411  NH1 ARG A  93      23.021   7.320  -7.362  1.00 89.67           N  
ATOM   1412 HH11 ARG A  93      23.919   7.387  -6.904  1.00 89.67           H  
ATOM   1413 HH12 ARG A  93      22.792   6.500  -7.905  1.00 89.67           H  
ATOM   1414  NH2 ARG A  93      22.371   9.181  -6.317  1.00 89.67           N  
ATOM   1415 HH21 ARG A  93      23.282   9.244  -5.885  1.00 89.67           H  
ATOM   1416 HH22 ARG A  93      21.653   9.836  -6.040  1.00 89.67           H  
ATOM   1417  CZ  ARG A  93      22.074   8.177  -7.095  1.00 89.67           C  
ATOM   1418  N   THR A  94      15.602   8.659 -10.921  1.00 92.42           N  
ATOM   1419  H   THR A  94      15.678   7.678 -11.149  1.00 92.42           H  
ATOM   1420  CA  THR A  94      14.275   9.207 -10.672  1.00 92.42           C  
ATOM   1421  HA  THR A  94      14.377  10.201 -10.236  1.00 92.42           H  
ATOM   1422  C   THR A  94      13.551   8.331  -9.683  1.00 92.42           C  
ATOM   1423  CB  THR A  94      13.472   9.381 -11.954  1.00 92.42           C  
ATOM   1424  HB  THR A  94      13.213   8.411 -12.378  1.00 92.42           H  
ATOM   1425  O   THR A  94      13.301   7.162  -9.965  1.00 92.42           O  
ATOM   1426  CG2 THR A  94      12.203  10.199 -11.719  1.00 92.42           C  
ATOM   1427 HG21 THR A  94      12.420  11.054 -11.079  1.00 92.42           H  
ATOM   1428 HG22 THR A  94      11.817  10.563 -12.671  1.00 92.42           H  
ATOM   1429 HG23 THR A  94      11.448   9.579 -11.235  1.00 92.42           H  
ATOM   1430  OG1 THR A  94      14.277  10.078 -12.869  1.00 92.42           O  
ATOM   1431  HG1 THR A  94      14.405   9.464 -13.596  1.00 92.42           H  
ATOM   1432  N   SER A  95      13.235   8.897  -8.527  1.00 94.04           N  
ATOM   1433  H   SER A  95      13.492   9.861  -8.366  1.00 94.04           H  
ATOM   1434  CA  SER A  95      12.305   8.301  -7.574  1.00 94.04           C  
ATOM   1435  HA  SER A  95      12.175   7.243  -7.804  1.00 94.04           H  
ATOM   1436  C   SER A  95      10.942   8.971  -7.703  1.00 94.04           C  
ATOM   1437  CB  SER A  95      12.853   8.388  -6.148  1.00 94.04           C  
ATOM   1438  HB2 SER A  95      12.129   7.954  -5.457  1.00 94.04           H  
ATOM   1439  HB3 SER A  95      13.781   7.820  -6.083  1.00 94.04           H  
ATOM   1440  O   SER A  95      10.837  10.102  -8.181  1.00 94.04           O  
ATOM   1441  OG  SER A  95      13.101   9.730  -5.786  1.00 94.04           O  
ATOM   1442  HG  SER A  95      13.250   9.775  -4.839  1.00 94.04           H  
ATOM   1443  N   SER A  96       9.894   8.264  -7.290  1.00 94.53           N  
ATOM   1444  H   SER A  96      10.042   7.359  -6.869  1.00 94.53           H  
ATOM   1445  CA  SER A  96       8.532   8.786  -7.229  1.00 94.53           C  
ATOM   1446  HA  SER A  96       8.534   9.847  -7.478  1.00 94.53           H  
ATOM   1447  C   SER A  96       7.987   8.619  -5.817  1.00 94.53           C  
ATOM   1448  CB  SER A  96       7.640   8.062  -8.238  1.00 94.53           C  
ATOM   1449  HB2 SER A  96       8.082   8.121  -9.233  1.00 94.53           H  
ATOM   1450  HB3 SER A  96       7.545   7.014  -7.955  1.00 94.53           H  
ATOM   1451  O   SER A  96       8.160   7.557  -5.222  1.00 94.53           O  
ATOM   1452  OG  SER A  96       6.362   8.659  -8.254  1.00 94.53           O  
ATOM   1453  HG  SER A  96       6.426   9.544  -8.622  1.00 94.53           H  
ATOM   1454  N   SER A  97       7.333   9.657  -5.300  1.00 95.16           N  
ATOM   1455  H   SER A  97       7.323  10.529  -5.809  1.00 95.16           H  
ATOM   1456  CA  SER A  97       6.519   9.600  -4.080  1.00 95.16           C  
ATOM   1457  HA  SER A  97       6.829   8.741  -3.485  1.00 95.16           H  
ATOM   1458  C   SER A  97       5.027   9.404  -4.372  1.00 95.16           C  
ATOM   1459  CB  SER A  97       6.743  10.851  -3.227  1.00 95.16           C  
ATOM   1460  HB2 SER A  97       6.178  10.761  -2.299  1.00 95.16           H  
ATOM   1461  HB3 SER A  97       7.801  10.936  -2.981  1.00 95.16           H  
ATOM   1462  O   SER A  97       4.204   9.572  -3.478  1.00 95.16           O  
ATOM   1463  OG  SER A  97       6.326  12.013  -3.919  1.00 95.16           O  
ATOM   1464  HG  SER A  97       6.282  12.730  -3.283  1.00 95.16           H  
ATOM   1465  N   LEU A  98       4.663   9.079  -5.619  1.00 94.10           N  
ATOM   1466  H   LEU A  98       5.382   8.891  -6.303  1.00 94.10           H  
ATOM   1467  CA  LEU A  98       3.282   8.788  -5.989  1.00 94.10           C  
ATOM   1468  HA  LEU A  98       2.680   9.667  -5.760  1.00 94.10           H  
ATOM   1469  C   LEU A  98       2.759   7.610  -5.153  1.00 94.10           C  
ATOM   1470  CB  LEU A  98       3.221   8.498  -7.501  1.00 94.10           C  
ATOM   1471  HB2 LEU A  98       3.719   7.546  -7.684  1.00 94.10           H  
ATOM   1472  HB3 LEU A  98       3.767   9.274  -8.037  1.00 94.10           H  
ATOM   1473  O   LEU A  98       3.459   6.610  -4.978  1.00 94.10           O  
ATOM   1474  CG  LEU A  98       1.796   8.435  -8.072  1.00 94.10           C  
ATOM   1475  HG  LEU A  98       1.196   7.759  -7.463  1.00 94.10           H  
ATOM   1476  CD1 LEU A  98       1.149   9.824  -8.096  1.00 94.10           C  
ATOM   1477 HD11 LEU A  98       1.808  10.543  -8.583  1.00 94.10           H  
ATOM   1478 HD12 LEU A  98       0.930  10.155  -7.081  1.00 94.10           H  
ATOM   1479 HD13 LEU A  98       0.215   9.790  -8.657  1.00 94.10           H  
ATOM   1480  CD2 LEU A  98       1.818   7.889  -9.498  1.00 94.10           C  
ATOM   1481 HD21 LEU A  98       2.287   6.906  -9.504  1.00 94.10           H  
ATOM   1482 HD22 LEU A  98       2.364   8.565 -10.156  1.00 94.10           H  
ATOM   1483 HD23 LEU A  98       0.792   7.778  -9.849  1.00 94.10           H  
ATOM   1484  N   ALA A  99       1.531   7.734  -4.646  1.00 90.71           N  
ATOM   1485  H   ALA A  99       1.021   8.595  -4.786  1.00 90.71           H  
ATOM   1486  CA  ALA A  99       0.889   6.666  -3.892  1.00 90.71           C  
ATOM   1487  HA  ALA A  99       1.476   6.497  -2.988  1.00 90.71           H  
ATOM   1488  C   ALA A  99       0.862   5.359  -4.704  1.00 90.71           C  
ATOM   1489  CB  ALA A  99      -0.516   7.110  -3.472  1.00 90.71           C  
ATOM   1490  HB1 ALA A  99      -0.461   8.031  -2.892  1.00 90.71           H  
ATOM   1491  HB2 ALA A  99      -1.136   7.272  -4.354  1.00 90.71           H  
ATOM   1492  HB3 ALA A  99      -0.982   6.337  -2.860  1.00 90.71           H  
ATOM   1493  O   ALA A  99       0.619   5.357  -5.911  1.00 90.71           O  
ATOM   1494  N   LYS A 100       1.112   4.234  -4.027  1.00 91.18           N  
ATOM   1495  H   LYS A 100       1.303   4.309  -3.038  1.00 91.18           H  
ATOM   1496  CA  LYS A 100       1.116   2.899  -4.649  1.00 91.18           C  
ATOM   1497  HA  LYS A 100       1.532   2.975  -5.654  1.00 91.18           H  
ATOM   1498  C   LYS A 100      -0.285   2.319  -4.826  1.00 91.18           C  
ATOM   1499  CB  LYS A 100       1.984   1.940  -3.828  1.00 91.18           C  
ATOM   1500  HB2 LYS A 100       1.912   0.943  -4.264  1.00 91.18           H  
ATOM   1501  HB3 LYS A 100       1.601   1.894  -2.809  1.00 91.18           H  
ATOM   1502  O   LYS A 100      -0.437   1.283  -5.465  1.00 91.18           O  
ATOM   1503  CG  LYS A 100       3.461   2.355  -3.811  1.00 91.18           C  
ATOM   1504  HG2 LYS A 100       3.567   3.344  -3.364  1.00 91.18           H  
ATOM   1505  HG3 LYS A 100       3.847   2.378  -4.830  1.00 91.18           H  
ATOM   1506  CD  LYS A 100       4.254   1.341  -2.982  1.00 91.18           C  
ATOM   1507  HD2 LYS A 100       3.834   1.306  -1.976  1.00 91.18           H  
ATOM   1508  HD3 LYS A 100       4.162   0.355  -3.437  1.00 91.18           H  
ATOM   1509  CE  LYS A 100       5.729   1.740  -2.906  1.00 91.18           C  
ATOM   1510  HE2 LYS A 100       6.147   1.726  -3.912  1.00 91.18           H  
ATOM   1511  HE3 LYS A 100       5.791   2.760  -2.527  1.00 91.18           H  
ATOM   1512  NZ  LYS A 100       6.472   0.815  -2.013  1.00 91.18           N  
ATOM   1513  HZ1 LYS A 100       7.445   1.077  -1.947  1.00 91.18           H  
ATOM   1514  HZ2 LYS A 100       6.406  -0.135  -2.348  1.00 91.18           H  
ATOM   1515  HZ3 LYS A 100       6.076   0.840  -1.084  1.00 91.18           H  
ATOM   1516  N   GLU A 101      -1.295   2.974  -4.267  1.00 91.72           N  
ATOM   1517  H   GLU A 101      -1.109   3.860  -3.819  1.00 91.72           H  
ATOM   1518  CA  GLU A 101      -2.692   2.587  -4.381  1.00 91.72           C  
ATOM   1519  HA  GLU A 101      -2.779   1.794  -5.125  1.00 91.72           H  
ATOM   1520  C   GLU A 101      -3.542   3.761  -4.848  1.00 91.72           C  
ATOM   1521  CB  GLU A 101      -3.243   2.045  -3.060  1.00 91.72           C  
ATOM   1522  HB2 GLU A 101      -3.165   2.808  -2.286  1.00 91.72           H  
ATOM   1523  HB3 GLU A 101      -4.297   1.819  -3.224  1.00 91.72           H  
ATOM   1524  O   GLU A 101      -3.277   4.914  -4.503  1.00 91.72           O  
ATOM   1525  CG  GLU A 101      -2.523   0.771  -2.599  1.00 91.72           C  
ATOM   1526  HG2 GLU A 101      -2.437   0.092  -3.447  1.00 91.72           H  
ATOM   1527  HG3 GLU A 101      -1.517   1.029  -2.266  1.00 91.72           H  
ATOM   1528  CD  GLU A 101      -3.271   0.049  -1.472  1.00 91.72           C  
ATOM   1529  OE1 GLU A 101      -2.731  -0.953  -0.969  1.00 91.72           O  
ATOM   1530  OE2 GLU A 101      -4.454   0.376  -1.192  1.00 91.72           O  
ATOM   1531  N   ILE A 102      -4.583   3.453  -5.613  1.00 94.28           N  
ATOM   1532  H   ILE A 102      -4.723   2.485  -5.863  1.00 94.28           H  
ATOM   1533  CA  ILE A 102      -5.592   4.408  -6.062  1.00 94.28           C  
ATOM   1534  HA  ILE A 102      -5.634   5.225  -5.342  1.00 94.28           H  
ATOM   1535  C   ILE A 102      -6.955   3.727  -6.076  1.00 94.28           C  
ATOM   1536  CB  ILE A 102      -5.202   5.000  -7.430  1.00 94.28           C  
ATOM   1537  HB  ILE A 102      -4.221   5.458  -7.307  1.00 94.28           H  
ATOM   1538  O   ILE A 102      -7.067   2.540  -6.377  1.00 94.28           O  
ATOM   1539  CG1 ILE A 102      -6.179   6.099  -7.892  1.00 94.28           C  
ATOM   1540 HG12 ILE A 102      -6.438   6.736  -7.047  1.00 94.28           H  
ATOM   1541 HG13 ILE A 102      -7.098   5.634  -8.251  1.00 94.28           H  
ATOM   1542  CG2 ILE A 102      -5.088   3.919  -8.511  1.00 94.28           C  
ATOM   1543 HG21 ILE A 102      -6.070   3.501  -8.731  1.00 94.28           H  
ATOM   1544 HG22 ILE A 102      -4.676   4.371  -9.414  1.00 94.28           H  
ATOM   1545 HG23 ILE A 102      -4.421   3.119  -8.188  1.00 94.28           H  
ATOM   1546  CD1 ILE A 102      -5.622   6.985  -9.013  1.00 94.28           C  
ATOM   1547 HD11 ILE A 102      -6.287   6.949  -9.877  1.00 94.28           H  
ATOM   1548 HD12 ILE A 102      -4.629   6.664  -9.326  1.00 94.28           H  
ATOM   1549 HD13 ILE A 102      -5.572   8.017  -8.667  1.00 94.28           H  
ATOM   1550  N   ALA A 103      -7.998   4.481  -5.753  1.00 91.69           N  
ATOM   1551  H   ALA A 103      -7.852   5.459  -5.551  1.00 91.69           H  
ATOM   1552  CA  ALA A 103      -9.364   4.003  -5.885  1.00 91.69           C  
ATOM   1553  HA  ALA A 103      -9.345   2.915  -5.828  1.00 91.69           H  
ATOM   1554  C   ALA A 103      -9.964   4.356  -7.252  1.00 91.69           C  
ATOM   1555  CB  ALA A 103     -10.187   4.507  -4.703  1.00 91.69           C  
ATOM   1556  HB1 ALA A 103      -9.879   3.983  -3.799  1.00 91.69           H  
ATOM   1557  HB2 ALA A 103     -11.243   4.317  -4.895  1.00 91.69           H  
ATOM   1558  HB3 ALA A 103     -10.031   5.577  -4.567  1.00 91.69           H  
ATOM   1559  O   ALA A 103      -9.575   5.370  -7.839  1.00 91.69           O  
ATOM   1560  N   PRO A 104     -10.929   3.563  -7.757  1.00 91.95           N  
ATOM   1561  CA  PRO A 104     -11.648   3.917  -8.973  1.00 91.95           C  
ATOM   1562  HA  PRO A 104     -10.944   3.886  -9.804  1.00 91.95           H  
ATOM   1563  C   PRO A 104     -12.253   5.324  -8.886  1.00 91.95           C  
ATOM   1564  CB  PRO A 104     -12.713   2.832  -9.155  1.00 91.95           C  
ATOM   1565  HB2 PRO A 104     -12.831   2.574 -10.208  1.00 91.95           H  
ATOM   1566  HB3 PRO A 104     -13.662   3.156  -8.729  1.00 91.95           H  
ATOM   1567  O   PRO A 104     -12.798   5.707  -7.848  1.00 91.95           O  
ATOM   1568  CG  PRO A 104     -12.182   1.639  -8.365  1.00 91.95           C  
ATOM   1569  HG2 PRO A 104     -12.989   1.008  -7.991  1.00 91.95           H  
ATOM   1570  HG3 PRO A 104     -11.506   1.057  -8.992  1.00 91.95           H  
ATOM   1571  CD  PRO A 104     -11.396   2.286  -7.231  1.00 91.95           C  
ATOM   1572  HD2 PRO A 104     -12.049   2.459  -6.375  1.00 91.95           H  
ATOM   1573  HD3 PRO A 104     -10.566   1.635  -6.955  1.00 91.95           H  
ATOM   1574  N   GLY A 105     -12.109   6.110  -9.954  1.00 91.70           N  
ATOM   1575  H   GLY A 105     -11.657   5.736 -10.776  1.00 91.70           H  
ATOM   1576  CA  GLY A 105     -12.606   7.490 -10.025  1.00 91.70           C  
ATOM   1577  HA2 GLY A 105     -13.632   7.515  -9.657  1.00 91.70           H  
ATOM   1578  HA3 GLY A 105     -12.610   7.820 -11.063  1.00 91.70           H  
ATOM   1579  C   GLY A 105     -11.810   8.511  -9.208  1.00 91.70           C  
ATOM   1580  O   GLY A 105     -12.213   9.669  -9.115  1.00 91.70           O  
ATOM   1581  N   ARG A 106     -10.705   8.111  -8.565  1.00 93.38           N  
ATOM   1582  H   ARG A 106     -10.409   7.152  -8.676  1.00 93.38           H  
ATOM   1583  CA  ARG A 106      -9.890   9.011  -7.739  1.00 93.38           C  
ATOM   1584  HA  ARG A 106     -10.447   9.937  -7.592  1.00 93.38           H  
ATOM   1585  C   ARG A 106      -8.622   9.448  -8.457  1.00 93.38           C  
ATOM   1586  CB  ARG A 106      -9.621   8.399  -6.351  1.00 93.38           C  
ATOM   1587  HB2 ARG A 106      -9.025   7.494  -6.467  1.00 93.38           H  
ATOM   1588  HB3 ARG A 106      -9.033   9.104  -5.763  1.00 93.38           H  
ATOM   1589  O   ARG A 106      -8.138   8.804  -9.384  1.00 93.38           O  
ATOM   1590  CG  ARG A 106     -10.898   8.059  -5.558  1.00 93.38           C  
ATOM   1591  HG2 ARG A 106     -11.441   7.266  -6.071  1.00 93.38           H  
ATOM   1592  HG3 ARG A 106     -10.603   7.695  -4.574  1.00 93.38           H  
ATOM   1593  CD  ARG A 106     -11.830   9.261  -5.347  1.00 93.38           C  
ATOM   1594  HD2 ARG A 106     -11.284  10.038  -4.811  1.00 93.38           H  
ATOM   1595  HD3 ARG A 106     -12.128   9.658  -6.318  1.00 93.38           H  
ATOM   1596  NE  ARG A 106     -13.064   8.877  -4.629  1.00 93.38           N  
ATOM   1597  HE  ARG A 106     -13.595   8.126  -5.047  1.00 93.38           H  
ATOM   1598  NH1 ARG A 106     -13.079  10.494  -2.985  1.00 93.38           N  
ATOM   1599 HH11 ARG A 106     -12.207  10.866  -3.333  1.00 93.38           H  
ATOM   1600 HH12 ARG A 106     -13.537  10.907  -2.186  1.00 93.38           H  
ATOM   1601  NH2 ARG A 106     -14.762   9.045  -3.114  1.00 93.38           N  
ATOM   1602 HH21 ARG A 106     -15.163   9.445  -2.278  1.00 93.38           H  
ATOM   1603 HH22 ARG A 106     -15.284   8.322  -3.587  1.00 93.38           H  
ATOM   1604  CZ  ARG A 106     -13.623   9.471  -3.586  1.00 93.38           C  
ATOM   1605  N   THR A 107      -8.074  10.556  -7.970  1.00 95.56           N  
ATOM   1606  H   THR A 107      -8.534  11.008  -7.193  1.00 95.56           H  
ATOM   1607  CA  THR A 107      -6.790  11.107  -8.397  1.00 95.56           C  
ATOM   1608  HA  THR A 107      -6.402  10.515  -9.226  1.00 95.56           H  
ATOM   1609  C   THR A 107      -5.806  11.022  -7.244  1.00 95.56           C  
ATOM   1610  CB  THR A 107      -6.941  12.553  -8.887  1.00 95.56           C  
ATOM   1611  HB  THR A 107      -7.355  13.164  -8.085  1.00 95.56           H  
ATOM   1612  O   THR A 107      -6.121  11.429  -6.128  1.00 95.56           O  
ATOM   1613  CG2 THR A 107      -5.630  13.176  -9.369  1.00 95.56           C  
ATOM   1614 HG21 THR A 107      -5.822  14.176  -9.758  1.00 95.56           H  
ATOM   1615 HG22 THR A 107      -5.195  12.563 -10.157  1.00 95.56           H  
ATOM   1616 HG23 THR A 107      -4.924  13.258  -8.542  1.00 95.56           H  
ATOM   1617  OG1 THR A 107      -7.828  12.571  -9.984  1.00 95.56           O  
ATOM   1618  HG1 THR A 107      -8.156  13.467 -10.083  1.00 95.56           H  
ATOM   1619  N   ILE A 108      -4.608  10.524  -7.526  1.00 94.81           N  
ATOM   1620  H   ILE A 108      -4.430  10.231  -8.477  1.00 94.81           H  
ATOM   1621  CA  ILE A 108      -3.470  10.556  -6.611  1.00 94.81           C  
ATOM   1622  HA  ILE A 108      -3.805  10.931  -5.644  1.00 94.81           H  
ATOM   1623  C   ILE A 108      -2.431  11.544  -7.126  1.00 94.81           C  
ATOM   1624  CB  ILE A 108      -2.879   9.153  -6.370  1.00 94.81           C  
ATOM   1625  HB  ILE A 108      -1.997   9.272  -5.740  1.00 94.81           H  
ATOM   1626  O   ILE A 108      -2.255  11.708  -8.335  1.00 94.81           O  
ATOM   1627  CG1 ILE A 108      -2.445   8.467  -7.682  1.00 94.81           C  
ATOM   1628 HG12 ILE A 108      -3.318   8.241  -8.295  1.00 94.81           H  
ATOM   1629 HG13 ILE A 108      -1.817   9.149  -8.256  1.00 94.81           H  
ATOM   1630  CG2 ILE A 108      -3.898   8.308  -5.587  1.00 94.81           C  
ATOM   1631 HG21 ILE A 108      -4.190   8.826  -4.674  1.00 94.81           H  
ATOM   1632 HG22 ILE A 108      -4.787   8.130  -6.192  1.00 94.81           H  
ATOM   1633 HG23 ILE A 108      -3.461   7.350  -5.306  1.00 94.81           H  
ATOM   1634  CD1 ILE A 108      -1.649   7.180  -7.461  1.00 94.81           C  
ATOM   1635 HD11 ILE A 108      -0.826   7.382  -6.776  1.00 94.81           H  
ATOM   1636 HD12 ILE A 108      -1.254   6.823  -8.413  1.00 94.81           H  
ATOM   1637 HD13 ILE A 108      -2.275   6.402  -7.025  1.00 94.81           H  
ATOM   1638  N   SER A 109      -1.732  12.186  -6.198  1.00 96.56           N  
ATOM   1639  H   SER A 109      -1.898  11.966  -5.226  1.00 96.56           H  
ATOM   1640  CA  SER A 109      -0.669  13.142  -6.492  1.00 96.56           C  
ATOM   1641  HA  SER A 109      -0.441  13.110  -7.557  1.00 96.56           H  
ATOM   1642  C   SER A 109       0.600  12.767  -5.740  1.00 96.56           C  
ATOM   1643  CB  SER A 109      -1.108  14.569  -6.153  1.00 96.56           C  
ATOM   1644  HB2 SER A 109      -0.265  15.249  -6.280  1.00 96.56           H  
ATOM   1645  HB3 SER A 109      -1.441  14.608  -5.117  1.00 96.56           H  
ATOM   1646  O   SER A 109       0.553  12.129  -4.691  1.00 96.56           O  
ATOM   1647  OG  SER A 109      -2.160  14.974  -7.013  1.00 96.56           O  
ATOM   1648  HG  SER A 109      -2.674  15.648  -6.562  1.00 96.56           H  
ATOM   1649  N   GLY A 110       1.740  13.164  -6.286  1.00 96.00           N  
ATOM   1650  H   GLY A 110       1.702  13.652  -7.169  1.00 96.00           H  
ATOM   1651  CA  GLY A 110       3.049  12.978  -5.681  1.00 96.00           C  
ATOM   1652  HA2 GLY A 110       3.329  11.925  -5.733  1.00 96.00           H  
ATOM   1653  HA3 GLY A 110       3.022  13.274  -4.632  1.00 96.00           H  
ATOM   1654  C   GLY A 110       4.099  13.813  -6.398  1.00 96.00           C  
ATOM   1655  O   GLY A 110       3.789  14.749  -7.138  1.00 96.00           O  
ATOM   1656  N   GLU A 111       5.360  13.450  -6.211  1.00 96.95           N  
ATOM   1657  H   GLU A 111       5.563  12.702  -5.563  1.00 96.95           H  
ATOM   1658  CA  GLU A 111       6.498  14.121  -6.827  1.00 96.95           C  
ATOM   1659  HA  GLU A 111       6.149  14.783  -7.620  1.00 96.95           H  
ATOM   1660  C   GLU A 111       7.442  13.095  -7.454  1.00 96.95           C  
ATOM   1661  CB  GLU A 111       7.255  14.981  -5.800  1.00 96.95           C  
ATOM   1662  HB2 GLU A 111       7.677  14.330  -5.034  1.00 96.95           H  
ATOM   1663  HB3 GLU A 111       8.081  15.473  -6.315  1.00 96.95           H  
ATOM   1664  O   GLU A 111       7.713  12.033  -6.892  1.00 96.95           O  
ATOM   1665  CG  GLU A 111       6.396  16.061  -5.121  1.00 96.95           C  
ATOM   1666  HG2 GLU A 111       5.637  15.585  -4.500  1.00 96.95           H  
ATOM   1667  HG3 GLU A 111       5.893  16.639  -5.897  1.00 96.95           H  
ATOM   1668  CD  GLU A 111       7.247  17.000  -4.245  1.00 96.95           C  
ATOM   1669  OE1 GLU A 111       7.088  18.230  -4.373  1.00 96.95           O  
ATOM   1670  OE2 GLU A 111       8.137  16.525  -3.489  1.00 96.95           O  
ATOM   1671  N   LEU A 112       7.992  13.431  -8.617  1.00 96.73           N  
ATOM   1672  H   LEU A 112       7.685  14.288  -9.055  1.00 96.73           H  
ATOM   1673  CA  LEU A 112       9.194  12.800  -9.142  1.00 96.73           C  
ATOM   1674  HA  LEU A 112       9.264  11.781  -8.764  1.00 96.73           H  
ATOM   1675  C   LEU A 112      10.405  13.589  -8.652  1.00 96.73           C  
ATOM   1676  CB  LEU A 112       9.156  12.756 -10.678  1.00 96.73           C  
ATOM   1677  HB2 LEU A 112       9.173  13.782 -11.047  1.00 96.73           H  
ATOM   1678  HB3 LEU A 112      10.063  12.263 -11.028  1.00 96.73           H  
ATOM   1679  O   LEU A 112      10.467  14.798  -8.866  1.00 96.73           O  
ATOM   1680  CG  LEU A 112       7.936  12.046 -11.284  1.00 96.73           C  
ATOM   1681  HG  LEU A 112       7.019  12.539 -10.959  1.00 96.73           H  
ATOM   1682  CD1 LEU A 112       8.011  12.137 -12.807  1.00 96.73           C  
ATOM   1683 HD11 LEU A 112       7.141  11.645 -13.241  1.00 96.73           H  
ATOM   1684 HD12 LEU A 112       8.922  11.658 -13.167  1.00 96.73           H  
ATOM   1685 HD13 LEU A 112       8.005  13.185 -13.105  1.00 96.73           H  
ATOM   1686  CD2 LEU A 112       7.882  10.575 -10.875  1.00 96.73           C  
ATOM   1687 HD21 LEU A 112       7.728  10.514  -9.798  1.00 96.73           H  
ATOM   1688 HD22 LEU A 112       7.046  10.082 -11.373  1.00 96.73           H  
ATOM   1689 HD23 LEU A 112       8.815  10.074 -11.135  1.00 96.73           H  
ATOM   1690  N   THR A 113      11.389  12.924  -8.053  1.00 96.45           N  
ATOM   1691  H   THR A 113      11.284  11.927  -7.933  1.00 96.45           H  
ATOM   1692  CA  THR A 113      12.692  13.537  -7.757  1.00 96.45           C  
ATOM   1693  HA  THR A 113      12.620  14.622  -7.842  1.00 96.45           H  
ATOM   1694  C   THR A 113      13.700  13.051  -8.779  1.00 96.45           C  
ATOM   1695  CB  THR A 113      13.162  13.245  -6.331  1.00 96.45           C  
ATOM   1696  HB  THR A 113      13.266  12.170  -6.184  1.00 96.45           H  
ATOM   1697  O   THR A 113      14.110  11.893  -8.750  1.00 96.45           O  
ATOM   1698  CG2 THR A 113      14.489  13.935  -6.012  1.00 96.45           C  
ATOM   1699 HG21 THR A 113      14.738  13.767  -4.964  1.00 96.45           H  
ATOM   1700 HG22 THR A 113      15.287  13.519  -6.626  1.00 96.45           H  
ATOM   1701 HG23 THR A 113      14.404  15.007  -6.193  1.00 96.45           H  
ATOM   1702  OG1 THR A 113      12.214  13.756  -5.425  1.00 96.45           O  
ATOM   1703  HG1 THR A 113      11.382  13.308  -5.592  1.00 96.45           H  
ATOM   1704  N   VAL A 114      14.082  13.937  -9.698  1.00 95.10           N  
ATOM   1705  H   VAL A 114      13.703  14.872  -9.641  1.00 95.10           H  
ATOM   1706  CA  VAL A 114      15.055  13.661 -10.755  1.00 95.10           C  
ATOM   1707  HA  VAL A 114      15.119  12.584 -10.912  1.00 95.10           H  
ATOM   1708  C   VAL A 114      16.417  14.174 -10.306  1.00 95.10           C  
ATOM   1709  CB  VAL A 114      14.625  14.302 -12.086  1.00 95.10           C  
ATOM   1710  HB  VAL A 114      14.628  15.388 -11.994  1.00 95.10           H  
ATOM   1711  O   VAL A 114      16.622  15.382 -10.205  1.00 95.10           O  
ATOM   1712  CG1 VAL A 114      15.586  13.898 -13.206  1.00 95.10           C  
ATOM   1713 HG11 VAL A 114      16.590  14.253 -12.976  1.00 95.10           H  
ATOM   1714 HG12 VAL A 114      15.597  12.813 -13.308  1.00 95.10           H  
ATOM   1715 HG13 VAL A 114      15.261  14.348 -14.144  1.00 95.10           H  
ATOM   1716  CG2 VAL A 114      13.218  13.859 -12.509  1.00 95.10           C  
ATOM   1717 HG21 VAL A 114      12.965  14.288 -13.479  1.00 95.10           H  
ATOM   1718 HG22 VAL A 114      13.178  12.772 -12.575  1.00 95.10           H  
ATOM   1719 HG23 VAL A 114      12.481  14.202 -11.783  1.00 95.10           H  
ATOM   1720  N   THR A 115      17.350  13.264 -10.053  1.00 94.63           N  
ATOM   1721  H   THR A 115      17.079  12.295 -10.137  1.00 94.63           H  
ATOM   1722  CA  THR A 115      18.683  13.549  -9.512  1.00 94.63           C  
ATOM   1723  HA  THR A 115      18.756  14.605  -9.251  1.00 94.63           H  
ATOM   1724  C   THR A 115      19.762  13.225 -10.530  1.00 94.63           C  
ATOM   1725  CB  THR A 115      18.935  12.735  -8.236  1.00 94.63           C  
ATOM   1726  HB  THR A 115      18.878  11.675  -8.483  1.00 94.63           H  
ATOM   1727  O   THR A 115      19.739  12.164 -11.157  1.00 94.63           O  
ATOM   1728  CG2 THR A 115      20.297  13.007  -7.591  1.00 94.63           C  
ATOM   1729 HG21 THR A 115      21.092  12.568  -8.192  1.00 94.63           H  
ATOM   1730 HG22 THR A 115      20.464  14.081  -7.505  1.00 94.63           H  
ATOM   1731 HG23 THR A 115      20.326  12.566  -6.595  1.00 94.63           H  
ATOM   1732  OG1 THR A 115      17.959  13.002  -7.265  1.00 94.63           O  
ATOM   1733  HG1 THR A 115      18.082  13.901  -6.951  1.00 94.63           H  
ATOM   1734  N   ASN A 116      20.766  14.093 -10.641  1.00 92.89           N  
ATOM   1735  H   ASN A 116      20.719  14.951 -10.111  1.00 92.89           H  
ATOM   1736  CA  ASN A 116      21.999  13.792 -11.356  1.00 92.89           C  
ATOM   1737  HA  ASN A 116      21.796  13.065 -12.142  1.00 92.89           H  
ATOM   1738  C   ASN A 116      23.054  13.196 -10.410  1.00 92.89           C  
ATOM   1739  CB  ASN A 116      22.492  15.066 -12.042  1.00 92.89           C  
ATOM   1740  HB2 ASN A 116      21.733  15.416 -12.742  1.00 92.89           H  
ATOM   1741  HB3 ASN A 116      22.645  15.837 -11.288  1.00 92.89           H  
ATOM   1742  O   ASN A 116      23.723  13.942  -9.696  1.00 92.89           O  
ATOM   1743  CG  ASN A 116      23.786  14.847 -12.802  1.00 92.89           C  
ATOM   1744  ND2 ASN A 116      24.412  15.920 -13.208  1.00 92.89           N  
ATOM   1745 HD21 ASN A 116      25.277  15.816 -13.719  1.00 92.89           H  
ATOM   1746 HD22 ASN A 116      24.075  16.820 -12.897  1.00 92.89           H  
ATOM   1747  OD1 ASN A 116      24.222  13.733 -13.068  1.00 92.89           O  
ATOM   1748  N   PRO A 117      23.273  11.868 -10.418  1.00 87.41           N  
ATOM   1749  CA  PRO A 117      24.311  11.255  -9.593  1.00 87.41           C  
ATOM   1750  HA  PRO A 117      24.320  11.691  -8.595  1.00 87.41           H  
ATOM   1751  C   PRO A 117      25.717  11.383 -10.196  1.00 87.41           C  
ATOM   1752  CB  PRO A 117      23.879   9.797  -9.520  1.00 87.41           C  
ATOM   1753  HB2 PRO A 117      23.056   9.733  -8.808  1.00 87.41           H  
ATOM   1754  HB3 PRO A 117      24.691   9.119  -9.257  1.00 87.41           H  
ATOM   1755  O   PRO A 117      26.685  10.884  -9.624  1.00 87.41           O  
ATOM   1756  CG  PRO A 117      23.326   9.536 -10.916  1.00 87.41           C  
ATOM   1757  HG2 PRO A 117      24.148   9.411 -11.622  1.00 87.41           H  
ATOM   1758  HG3 PRO A 117      22.669   8.667 -10.945  1.00 87.41           H  
ATOM   1759  CD  PRO A 117      22.578  10.837 -11.191  1.00 87.41           C  
ATOM   1760  HD2 PRO A 117      21.560  10.722 -10.818  1.00 87.41           H  
ATOM   1761  HD3 PRO A 117      22.576  11.053 -12.260  1.00 87.41           H  
ATOM   1762  N   GLY A 118      25.833  11.954 -11.396  1.00 85.72           N  
ATOM   1763  H   GLY A 118      25.027  12.410 -11.799  1.00 85.72           H  
ATOM   1764  CA  GLY A 118      27.082  12.048 -12.131  1.00 85.72           C  
ATOM   1765  HA2 GLY A 118      27.619  11.102 -12.052  1.00 85.72           H  
ATOM   1766  HA3 GLY A 118      26.857  12.236 -13.181  1.00 85.72           H  
ATOM   1767  C   GLY A 118      27.989  13.175 -11.662  1.00 85.72           C  
ATOM   1768  O   GLY A 118      27.623  14.036 -10.872  1.00 85.72           O  
ATOM   1769  N   LYS A 119      29.194  13.198 -12.238  1.00 84.71           N  
ATOM   1770  H   LYS A 119      29.415  12.430 -12.856  1.00 84.71           H  
ATOM   1771  CA  LYS A 119      30.220  14.233 -12.010  1.00 84.71           C  
ATOM   1772  HA  LYS A 119      29.992  14.747 -11.076  1.00 84.71           H  
ATOM   1773  C   LYS A 119      30.231  15.328 -13.083  1.00 84.71           C  
ATOM   1774  CB  LYS A 119      31.603  13.577 -11.858  1.00 84.71           C  
ATOM   1775  HB2 LYS A 119      32.337  14.358 -11.660  1.00 84.71           H  
ATOM   1776  HB3 LYS A 119      31.874  13.080 -12.790  1.00 84.71           H  
ATOM   1777  O   LYS A 119      31.189  16.087 -13.182  1.00 84.71           O  
ATOM   1778  CG  LYS A 119      31.661  12.565 -10.704  1.00 84.71           C  
ATOM   1779  HG2 LYS A 119      31.312  13.046  -9.790  1.00 84.71           H  
ATOM   1780  HG3 LYS A 119      31.014  11.716 -10.925  1.00 84.71           H  
ATOM   1781  CD  LYS A 119      33.094  12.058 -10.489  1.00 84.71           C  
ATOM   1782  HD2 LYS A 119      33.740  12.903 -10.251  1.00 84.71           H  
ATOM   1783  HD3 LYS A 119      33.449  11.575 -11.400  1.00 84.71           H  
ATOM   1784  CE  LYS A 119      33.110  11.055  -9.328  1.00 84.71           C  
ATOM   1785  HE2 LYS A 119      32.455  10.221  -9.579  1.00 84.71           H  
ATOM   1786  HE3 LYS A 119      32.692  11.541  -8.447  1.00 84.71           H  
ATOM   1787  NZ  LYS A 119      34.477  10.555  -9.026  1.00 84.71           N  
ATOM   1788  HZ1 LYS A 119      34.439   9.897  -8.261  1.00 84.71           H  
ATOM   1789  HZ2 LYS A 119      34.874  10.075  -9.821  1.00 84.71           H  
ATOM   1790  HZ3 LYS A 119      35.083  11.313  -8.747  1.00 84.71           H  
ATOM   1791  N   ARG A 120      29.221  15.366 -13.957  1.00 85.91           N  
ATOM   1792  H   ARG A 120      28.414  14.793 -13.754  1.00 85.91           H  
ATOM   1793  CA  ARG A 120      29.108  16.323 -15.070  1.00 85.91           C  
ATOM   1794  HA  ARG A 120      29.749  17.182 -14.876  1.00 85.91           H  
ATOM   1795  C   ARG A 120      27.683  16.841 -15.172  1.00 85.91           C  
ATOM   1796  CB  ARG A 120      29.513  15.670 -16.402  1.00 85.91           C  
ATOM   1797  HB2 ARG A 120      29.342  16.387 -17.205  1.00 85.91           H  
ATOM   1798  HB3 ARG A 120      28.880  14.801 -16.583  1.00 85.91           H  
ATOM   1799  O   ARG A 120      26.758  16.151 -14.754  1.00 85.91           O  
ATOM   1800  CG  ARG A 120      30.986  15.242 -16.438  1.00 85.91           C  
ATOM   1801  HG2 ARG A 120      31.155  14.444 -15.715  1.00 85.91           H  
ATOM   1802  HG3 ARG A 120      31.617  16.094 -16.184  1.00 85.91           H  
ATOM   1803  CD  ARG A 120      31.349  14.742 -17.839  1.00 85.91           C  
ATOM   1804  HD2 ARG A 120      30.689  13.915 -18.102  1.00 85.91           H  
ATOM   1805  HD3 ARG A 120      31.181  15.557 -18.543  1.00 85.91           H  
ATOM   1806  NE  ARG A 120      32.750  14.281 -17.895  1.00 85.91           N  
ATOM   1807  HE  ARG A 120      33.095  13.809 -17.072  1.00 85.91           H  
ATOM   1808  NH1 ARG A 120      33.292  15.074 -19.990  1.00 85.91           N  
ATOM   1809 HH11 ARG A 120      33.980  15.238 -20.711  1.00 85.91           H  
ATOM   1810 HH12 ARG A 120      32.379  15.499 -20.066  1.00 85.91           H  
ATOM   1811  NH2 ARG A 120      34.819  13.985 -18.792  1.00 85.91           N  
ATOM   1812 HH21 ARG A 120      35.118  13.530 -17.941  1.00 85.91           H  
ATOM   1813 HH22 ARG A 120      35.478  14.156 -19.538  1.00 85.91           H  
ATOM   1814  CZ  ARG A 120      33.606  14.448 -18.889  1.00 85.91           C  
ATOM   1815  N   HIS A 121      27.519  18.010 -15.786  1.00 89.31           N  
ATOM   1816  H   HIS A 121      28.327  18.531 -16.096  1.00 89.31           H  
ATOM   1817  CA  HIS A 121      26.197  18.508 -16.141  1.00 89.31           C  
ATOM   1818  HA  HIS A 121      25.615  18.573 -15.221  1.00 89.31           H  
ATOM   1819  C   HIS A 121      25.479  17.550 -17.093  1.00 89.31           C  
ATOM   1820  CB  HIS A 121      26.272  19.914 -16.745  1.00 89.31           C  
ATOM   1821  HB2 HIS A 121      27.065  19.960 -17.492  1.00 89.31           H  
ATOM   1822  HB3 HIS A 121      25.329  20.134 -17.246  1.00 89.31           H  
ATOM   1823  O   HIS A 121      26.078  16.984 -18.015  1.00 89.31           O  
ATOM   1824  CG  HIS A 121      26.492  20.971 -15.701  1.00 89.31           C  
ATOM   1825  CD2 HIS A 121      27.683  21.315 -15.123  1.00 89.31           C  
ATOM   1826  HD2 HIS A 121      28.653  20.899 -15.352  1.00 89.31           H  
ATOM   1827  ND1 HIS A 121      25.515  21.743 -15.109  1.00 89.31           N  
ATOM   1828  HD1 HIS A 121      24.524  21.728 -15.300  1.00 89.31           H  
ATOM   1829  CE1 HIS A 121      26.107  22.534 -14.198  1.00 89.31           C  
ATOM   1830  HE1 HIS A 121      25.600  23.249 -13.567  1.00 89.31           H  
ATOM   1831  NE2 HIS A 121      27.425  22.289 -14.163  1.00 89.31           N  
ATOM   1832  N   THR A 122      24.181  17.398 -16.876  1.00 89.13           N  
ATOM   1833  H   THR A 122      23.765  17.902 -16.106  1.00 89.13           H  
ATOM   1834  CA  THR A 122      23.294  16.663 -17.777  1.00 89.13           C  
ATOM   1835  HA  THR A 122      23.886  15.912 -18.300  1.00 89.13           H  
ATOM   1836  C   THR A 122      22.679  17.616 -18.800  1.00 89.13           C  
ATOM   1837  CB  THR A 122      22.202  15.910 -17.012  1.00 89.13           C  
ATOM   1838  HB  THR A 122      21.489  15.486 -17.719  1.00 89.13           H  
ATOM   1839  O   THR A 122      22.430  18.777 -18.484  1.00 89.13           O  
ATOM   1840  CG2 THR A 122      22.823  14.774 -16.200  1.00 89.13           C  
ATOM   1841 HG21 THR A 122      23.115  13.966 -16.870  1.00 89.13           H  
ATOM   1842 HG22 THR A 122      22.102  14.380 -15.483  1.00 89.13           H  
ATOM   1843 HG23 THR A 122      23.707  15.115 -15.660  1.00 89.13           H  
ATOM   1844  OG1 THR A 122      21.515  16.771 -16.143  1.00 89.13           O  
ATOM   1845  HG1 THR A 122      22.068  16.911 -15.371  1.00 89.13           H  
ATOM   1846  N   PRO A 123      22.420  17.168 -20.039  1.00 91.21           N  
ATOM   1847  CA  PRO A 123      21.541  17.894 -20.946  1.00 91.21           C  
ATOM   1848  HA  PRO A 123      21.961  18.881 -21.138  1.00 91.21           H  
ATOM   1849  C   PRO A 123      20.130  18.037 -20.364  1.00 91.21           C  
ATOM   1850  CB  PRO A 123      21.513  17.074 -22.241  1.00 91.21           C  
ATOM   1851  HB2 PRO A 123      20.645  16.416 -22.249  1.00 91.21           H  
ATOM   1852  HB3 PRO A 123      21.509  17.716 -23.123  1.00 91.21           H  
ATOM   1853  O   PRO A 123      19.735  17.284 -19.473  1.00 91.21           O  
ATOM   1854  CG  PRO A 123      22.781  16.225 -22.167  1.00 91.21           C  
ATOM   1855  HG2 PRO A 123      23.629  16.803 -22.535  1.00 91.21           H  
ATOM   1856  HG3 PRO A 123      22.676  15.293 -22.724  1.00 91.21           H  
ATOM   1857  CD  PRO A 123      22.946  15.974 -20.672  1.00 91.21           C  
ATOM   1858  HD2 PRO A 123      24.000  15.827 -20.436  1.00 91.21           H  
ATOM   1859  HD3 PRO A 123      22.359  15.110 -20.360  1.00 91.21           H  
ATOM   1860  N   ALA A 124      19.335  18.936 -20.947  1.00 92.47           N  
ATOM   1861  H   ALA A 124      19.705  19.535 -21.670  1.00 92.47           H  
ATOM   1862  CA  ALA A 124      17.905  18.986 -20.664  1.00 92.47           C  
ATOM   1863  HA  ALA A 124      17.776  19.255 -19.616  1.00 92.47           H  
ATOM   1864  C   ALA A 124      17.255  17.609 -20.891  1.00 92.47           C  
ATOM   1865  CB  ALA A 124      17.251  20.069 -21.528  1.00 92.47           C  
ATOM   1866  HB1 ALA A 124      16.196  20.150 -21.266  1.00 92.47           H  
ATOM   1867  HB2 ALA A 124      17.731  21.031 -21.346  1.00 92.47           H  
ATOM   1868  HB3 ALA A 124      17.343  19.812 -22.583  1.00 92.47           H  
ATOM   1869  O   ALA A 124      17.578  16.896 -21.852  1.00 92.47           O  
ATOM   1870  N   THR A 125      16.331  17.250 -20.005  1.00 93.57           N  
ATOM   1871  H   THR A 125      16.086  17.909 -19.279  1.00 93.57           H  
ATOM   1872  CA  THR A 125      15.669  15.945 -19.994  1.00 93.57           C  
ATOM   1873  HA  THR A 125      16.080  15.326 -20.792  1.00 93.57           H  
ATOM   1874  C   THR A 125      14.185  16.115 -20.246  1.00 93.57           C  
ATOM   1875  CB  THR A 125      15.943  15.211 -18.680  1.00 93.57           C  
ATOM   1876  HB  THR A 125      15.668  15.838 -17.832  1.00 93.57           H  
ATOM   1877  O   THR A 125      13.519  16.850 -19.528  1.00 93.57           O  
ATOM   1878  CG2 THR A 125      15.209  13.872 -18.581  1.00 93.57           C  
ATOM   1879 HG21 THR A 125      15.451  13.237 -19.433  1.00 93.57           H  
ATOM   1880 HG22 THR A 125      15.494  13.362 -17.661  1.00 93.57           H  
ATOM   1881 HG23 THR A 125      14.131  14.035 -18.547  1.00 93.57           H  
ATOM   1882  OG1 THR A 125      17.329  14.959 -18.650  1.00 93.57           O  
ATOM   1883  HG1 THR A 125      17.769  15.785 -18.439  1.00 93.57           H  
ATOM   1884  N   LYS A 126      13.649  15.441 -21.263  1.00 95.72           N  
ATOM   1885  H   LYS A 126      14.247  14.796 -21.761  1.00 95.72           H  
ATOM   1886  CA  LYS A 126      12.201  15.369 -21.487  1.00 95.72           C  
ATOM   1887  HA  LYS A 126      11.742  16.303 -21.161  1.00 95.72           H  
ATOM   1888  C   LYS A 126      11.617  14.254 -20.625  1.00 95.72           C  
ATOM   1889  CB  LYS A 126      11.905  15.183 -22.983  1.00 95.72           C  
ATOM   1890  HB2 LYS A 126      12.415  15.965 -23.545  1.00 95.72           H  
ATOM   1891  HB3 LYS A 126      12.285  14.214 -23.306  1.00 95.72           H  
ATOM   1892  O   LYS A 126      12.190  13.168 -20.584  1.00 95.72           O  
ATOM   1893  CG  LYS A 126      10.398  15.263 -23.279  1.00 95.72           C  
ATOM   1894  HG2 LYS A 126       9.879  14.488 -22.715  1.00 95.72           H  
ATOM   1895  HG3 LYS A 126      10.024  16.236 -22.959  1.00 95.72           H  
ATOM   1896  CD  LYS A 126      10.077  15.068 -24.768  1.00 95.72           C  
ATOM   1897  HD2 LYS A 126      10.546  15.860 -25.352  1.00 95.72           H  
ATOM   1898  HD3 LYS A 126      10.453  14.097 -25.091  1.00 95.72           H  
ATOM   1899  CE  LYS A 126       8.550  15.115 -24.940  1.00 95.72           C  
ATOM   1900  HE2 LYS A 126       8.111  14.374 -24.272  1.00 95.72           H  
ATOM   1901  HE3 LYS A 126       8.190  16.088 -24.605  1.00 95.72           H  
ATOM   1902  NZ  LYS A 126       8.100  14.853 -26.334  1.00 95.72           N  
ATOM   1903  HZ1 LYS A 126       8.355  13.921 -26.626  1.00 95.72           H  
ATOM   1904  HZ2 LYS A 126       7.092  14.895 -26.374  1.00 95.72           H  
ATOM   1905  HZ3 LYS A 126       8.461  15.534 -26.987  1.00 95.72           H  
ATOM   1906  N   LEU A 127      10.483  14.521 -19.992  1.00 95.99           N  
ATOM   1907  H   LEU A 127      10.064  15.431 -20.122  1.00 95.99           H  
ATOM   1908  CA  LEU A 127       9.681  13.550 -19.260  1.00 95.99           C  
ATOM   1909  HA  LEU A 127      10.192  12.587 -19.231  1.00 95.99           H  
ATOM   1910  C   LEU A 127       8.346  13.353 -19.982  1.00 95.99           C  
ATOM   1911  CB  LEU A 127       9.455  14.027 -17.814  1.00 95.99           C  
ATOM   1912  HB2 LEU A 127       8.846  14.930 -17.842  1.00 95.99           H  
ATOM   1913  HB3 LEU A 127       8.883  13.260 -17.291  1.00 95.99           H  
ATOM   1914  O   LEU A 127       7.760  14.309 -20.494  1.00 95.99           O  
ATOM   1915  CG  LEU A 127      10.724  14.331 -16.999  1.00 95.99           C  
ATOM   1916  HG  LEU A 127      11.275  15.146 -17.470  1.00 95.99           H  
ATOM   1917  CD1 LEU A 127      10.316  14.768 -15.595  1.00 95.99           C  
ATOM   1918 HD11 LEU A 127      11.197  14.972 -14.985  1.00 95.99           H  
ATOM   1919 HD12 LEU A 127       9.729  13.988 -15.110  1.00 95.99           H  
ATOM   1920 HD13 LEU A 127       9.712  15.673 -15.656  1.00 95.99           H  
ATOM   1921  CD2 LEU A 127      11.655  13.127 -16.862  1.00 95.99           C  
ATOM   1922 HD21 LEU A 127      11.986  12.791 -17.845  1.00 95.99           H  
ATOM   1923 HD22 LEU A 127      11.122  12.322 -16.357  1.00 95.99           H  
ATOM   1924 HD23 LEU A 127      12.525  13.425 -16.277  1.00 95.99           H  
ATOM   1925  N   SER A 128       7.862  12.120 -20.017  1.00 95.51           N  
ATOM   1926  H   SER A 128       8.426  11.362 -19.659  1.00 95.51           H  
ATOM   1927  CA  SER A 128       6.489  11.804 -20.405  1.00 95.51           C  
ATOM   1928  HA  SER A 128       5.846  12.645 -20.142  1.00 95.51           H  
ATOM   1929  C   SER A 128       6.000  10.593 -19.631  1.00 95.51           C  
ATOM   1930  CB  SER A 128       6.358  11.567 -21.913  1.00 95.51           C  
ATOM   1931  HB2 SER A 128       5.338  11.258 -22.142  1.00 95.51           H  
ATOM   1932  HB3 SER A 128       6.559  12.503 -22.434  1.00 95.51           H  
ATOM   1933  O   SER A 128       6.786   9.697 -19.326  1.00 95.51           O  
ATOM   1934  OG  SER A 128       7.260  10.586 -22.375  1.00 95.51           O  
ATOM   1935  HG  SER A 128       7.151   9.805 -21.827  1.00 95.51           H  
ATOM   1936  N   LEU A 129       4.704  10.555 -19.349  1.00 95.50           N  
ATOM   1937  H   LEU A 129       4.093  11.292 -19.671  1.00 95.50           H  
ATOM   1938  CA  LEU A 129       4.071   9.442 -18.662  1.00 95.50           C  
ATOM   1939  HA  LEU A 129       4.841   8.748 -18.324  1.00 95.50           H  
ATOM   1940  C   LEU A 129       3.156   8.699 -19.633  1.00 95.50           C  
ATOM   1941  CB  LEU A 129       3.327   9.976 -17.430  1.00 95.50           C  
ATOM   1942  HB2 LEU A 129       2.400  10.446 -17.758  1.00 95.50           H  
ATOM   1943  HB3 LEU A 129       3.932  10.737 -16.937  1.00 95.50           H  
ATOM   1944  O   LEU A 129       2.372   9.318 -20.347  1.00 95.50           O  
ATOM   1945  CG  LEU A 129       3.004   8.879 -16.401  1.00 95.50           C  
ATOM   1946  HG  LEU A 129       2.536   8.028 -16.895  1.00 95.50           H  
ATOM   1947  CD1 LEU A 129       4.248   8.396 -15.655  1.00 95.50           C  
ATOM   1948 HD11 LEU A 129       3.957   7.670 -14.896  1.00 95.50           H  
ATOM   1949 HD12 LEU A 129       4.932   7.898 -16.343  1.00 95.50           H  
ATOM   1950 HD13 LEU A 129       4.750   9.234 -15.172  1.00 95.50           H  
ATOM   1951  CD2 LEU A 129       2.035   9.438 -15.375  1.00 95.50           C  
ATOM   1952 HD21 LEU A 129       1.957   8.771 -14.517  1.00 95.50           H  
ATOM   1953 HD22 LEU A 129       2.340  10.429 -15.040  1.00 95.50           H  
ATOM   1954 HD23 LEU A 129       1.053   9.480 -15.848  1.00 95.50           H  
ATOM   1955  N   THR A 130       3.275   7.379 -19.654  1.00 95.75           N  
ATOM   1956  H   THR A 130       3.961   6.957 -19.045  1.00 95.75           H  
ATOM   1957  CA  THR A 130       2.332   6.478 -20.319  1.00 95.75           C  
ATOM   1958  HA  THR A 130       1.716   7.034 -21.026  1.00 95.75           H  
ATOM   1959  C   THR A 130       1.441   5.879 -19.246  1.00 95.75           C  
ATOM   1960  CB  THR A 130       3.061   5.372 -21.089  1.00 95.75           C  
ATOM   1961  HB  THR A 130       3.580   4.720 -20.386  1.00 95.75           H  
ATOM   1962  O   THR A 130       1.950   5.334 -18.267  1.00 95.75           O  
ATOM   1963  CG2 THR A 130       2.111   4.538 -21.943  1.00 95.75           C  
ATOM   1964 HG21 THR A 130       1.397   4.010 -21.311  1.00 95.75           H  
ATOM   1965 HG22 THR A 130       1.571   5.179 -22.640  1.00 95.75           H  
ATOM   1966 HG23 THR A 130       2.683   3.802 -22.508  1.00 95.75           H  
ATOM   1967  OG1 THR A 130       4.015   5.961 -21.943  1.00 95.75           O  
ATOM   1968  HG1 THR A 130       4.577   6.500 -21.382  1.00 95.75           H  
ATOM   1969  N   VAL A 131       0.131   5.995 -19.420  1.00 96.67           N  
ATOM   1970  H   VAL A 131      -0.223   6.393 -20.278  1.00 96.67           H  
ATOM   1971  CA  VAL A 131      -0.870   5.472 -18.486  1.00 96.67           C  
ATOM   1972  HA  VAL A 131      -0.355   4.960 -17.674  1.00 96.67           H  
ATOM   1973  C   VAL A 131      -1.758   4.440 -19.188  1.00 96.67           C  
ATOM   1974  CB  VAL A 131      -1.696   6.607 -17.853  1.00 96.67           C  
ATOM   1975  HB  VAL A 131      -2.380   6.166 -17.127  1.00 96.67           H  
ATOM   1976  O   VAL A 131      -1.831   4.463 -20.420  1.00 96.67           O  
ATOM   1977  CG1 VAL A 131      -0.795   7.588 -17.097  1.00 96.67           C  
ATOM   1978 HG11 VAL A 131      -1.425   8.170 -16.424  1.00 96.67           H  
ATOM   1979 HG12 VAL A 131      -0.287   8.255 -17.793  1.00 96.67           H  
ATOM   1980 HG13 VAL A 131      -0.044   7.058 -16.511  1.00 96.67           H  
ATOM   1981  CG2 VAL A 131      -2.513   7.419 -18.866  1.00 96.67           C  
ATOM   1982 HG21 VAL A 131      -1.865   7.886 -19.607  1.00 96.67           H  
ATOM   1983 HG22 VAL A 131      -3.075   8.194 -18.345  1.00 96.67           H  
ATOM   1984 HG23 VAL A 131      -3.228   6.773 -19.375  1.00 96.67           H  
ATOM   1985  N   PRO A 132      -2.416   3.528 -18.446  1.00 95.85           N  
ATOM   1986  CA  PRO A 132      -3.380   2.601 -19.028  1.00 95.85           C  
ATOM   1987  HA  PRO A 132      -2.858   1.968 -19.746  1.00 95.85           H  
ATOM   1988  C   PRO A 132      -4.530   3.326 -19.743  1.00 95.85           C  
ATOM   1989  CB  PRO A 132      -3.883   1.731 -17.870  1.00 95.85           C  
ATOM   1990  HB2 PRO A 132      -4.817   2.133 -17.477  1.00 95.85           H  
ATOM   1991  HB3 PRO A 132      -4.024   0.695 -18.178  1.00 95.85           H  
ATOM   1992  O   PRO A 132      -4.813   4.497 -19.487  1.00 95.85           O  
ATOM   1993  CG  PRO A 132      -2.793   1.855 -16.806  1.00 95.85           C  
ATOM   1994  HG2 PRO A 132      -2.003   1.129 -17.002  1.00 95.85           H  
ATOM   1995  HG3 PRO A 132      -3.194   1.729 -15.801  1.00 95.85           H  
ATOM   1996  CD  PRO A 132      -2.256   3.265 -17.022  1.00 95.85           C  
ATOM   1997  HD2 PRO A 132      -2.848   3.976 -16.446  1.00 95.85           H  
ATOM   1998  HD3 PRO A 132      -1.208   3.298 -16.722  1.00 95.85           H  
ATOM   1999  N   GLN A 133      -5.220   2.623 -20.640  1.00 94.36           N  
ATOM   2000  H   GLN A 133      -4.990   1.651 -20.789  1.00 94.36           H  
ATOM   2001  CA  GLN A 133      -6.345   3.190 -21.385  1.00 94.36           C  
ATOM   2002  HA  GLN A 133      -5.966   4.014 -21.990  1.00 94.36           H  
ATOM   2003  C   GLN A 133      -7.433   3.736 -20.445  1.00 94.36           C  
ATOM   2004  CB  GLN A 133      -6.913   2.120 -22.324  1.00 94.36           C  
ATOM   2005  HB2 GLN A 133      -7.311   1.299 -21.728  1.00 94.36           H  
ATOM   2006  HB3 GLN A 133      -6.108   1.736 -22.951  1.00 94.36           H  
ATOM   2007  O   GLN A 133      -7.821   3.075 -19.485  1.00 94.36           O  
ATOM   2008  CG  GLN A 133      -8.024   2.668 -23.235  1.00 94.36           C  
ATOM   2009  HG2 GLN A 133      -8.851   3.043 -22.632  1.00 94.36           H  
ATOM   2010  HG3 GLN A 133      -7.628   3.489 -23.833  1.00 94.36           H  
ATOM   2011  CD  GLN A 133      -8.586   1.607 -24.174  1.00 94.36           C  
ATOM   2012  NE2 GLN A 133      -9.413   1.986 -25.123  1.00 94.36           N  
ATOM   2013 HE21 GLN A 133      -9.781   1.241 -25.697  1.00 94.36           H  
ATOM   2014 HE22 GLN A 133      -9.718   2.945 -25.209  1.00 94.36           H  
ATOM   2015  OE1 GLN A 133      -8.298   0.429 -24.084  1.00 94.36           O  
ATOM   2016  N   GLY A 134      -7.932   4.941 -20.739  1.00 95.49           N  
ATOM   2017  H   GLY A 134      -7.533   5.448 -21.517  1.00 95.49           H  
ATOM   2018  CA  GLY A 134      -8.978   5.613 -19.958  1.00 95.49           C  
ATOM   2019  HA2 GLY A 134      -9.711   4.877 -19.628  1.00 95.49           H  
ATOM   2020  HA3 GLY A 134      -9.487   6.339 -20.592  1.00 95.49           H  
ATOM   2021  C   GLY A 134      -8.472   6.353 -18.716  1.00 95.49           C  
ATOM   2022  O   GLY A 134      -9.235   7.088 -18.097  1.00 95.49           O  
ATOM   2023  N   TRP A 135      -7.196   6.201 -18.364  1.00 97.62           N  
ATOM   2024  H   TRP A 135      -6.596   5.605 -18.916  1.00 97.62           H  
ATOM   2025  CA  TRP A 135      -6.572   6.970 -17.294  1.00 97.62           C  
ATOM   2026  HA  TRP A 135      -7.300   7.155 -16.504  1.00 97.62           H  
ATOM   2027  C   TRP A 135      -6.098   8.320 -17.814  1.00 97.62           C  
ATOM   2028  CB  TRP A 135      -5.412   6.184 -16.688  1.00 97.62           C  
ATOM   2029  HB2 TRP A 135      -4.701   5.923 -17.473  1.00 97.62           H  
ATOM   2030  HB3 TRP A 135      -4.887   6.838 -15.991  1.00 97.62           H  
ATOM   2031  O   TRP A 135      -5.788   8.483 -18.997  1.00 97.62           O  
ATOM   2032  CG  TRP A 135      -5.793   4.944 -15.948  1.00 97.62           C  
ATOM   2033  CD1 TRP A 135      -6.499   3.894 -16.427  1.00 97.62           C  
ATOM   2034  HD1 TRP A 135      -6.885   3.813 -17.433  1.00 97.62           H  
ATOM   2035  CD2 TRP A 135      -5.490   4.615 -14.568  1.00 97.62           C  
ATOM   2036  CE2 TRP A 135      -6.023   3.325 -14.284  1.00 97.62           C  
ATOM   2037  CE3 TRP A 135      -4.808   5.283 -13.532  1.00 97.62           C  
ATOM   2038  HE3 TRP A 135      -4.419   6.273 -13.719  1.00 97.62           H  
ATOM   2039  NE1 TRP A 135      -6.638   2.934 -15.449  1.00 97.62           N  
ATOM   2040  HE1 TRP A 135      -7.130   2.063 -15.586  1.00 97.62           H  
ATOM   2041  CH2 TRP A 135      -5.212   3.417 -12.022  1.00 97.62           C  
ATOM   2042  HH2 TRP A 135      -5.123   2.960 -11.047  1.00 97.62           H  
ATOM   2043  CZ2 TRP A 135      -5.866   2.715 -13.040  1.00 97.62           C  
ATOM   2044  HZ2 TRP A 135      -6.229   1.713 -12.865  1.00 97.62           H  
ATOM   2045  CZ3 TRP A 135      -4.669   4.691 -12.266  1.00 97.62           C  
ATOM   2046  HZ3 TRP A 135      -4.160   5.224 -11.477  1.00 97.62           H  
ATOM   2047  N   THR A 136      -5.972   9.283 -16.908  1.00 97.30           N  
ATOM   2048  H   THR A 136      -6.194   9.071 -15.946  1.00 97.30           H  
ATOM   2049  CA  THR A 136      -5.335  10.568 -17.209  1.00 97.30           C  
ATOM   2050  HA  THR A 136      -4.921  10.534 -18.216  1.00 97.30           H  
ATOM   2051  C   THR A 136      -4.165  10.802 -16.270  1.00 97.30           C  
ATOM   2052  CB  THR A 136      -6.320  11.744 -17.189  1.00 97.30           C  
ATOM   2053  HB  THR A 136      -5.787  12.638 -17.512  1.00 97.30           H  
ATOM   2054  O   THR A 136      -4.121  10.279 -15.156  1.00 97.30           O  
ATOM   2055  CG2 THR A 136      -7.517  11.537 -18.115  1.00 97.30           C  
ATOM   2056 HG21 THR A 136      -8.123  10.695 -17.780  1.00 97.30           H  
ATOM   2057 HG22 THR A 136      -8.131  12.437 -18.122  1.00 97.30           H  
ATOM   2058 HG23 THR A 136      -7.167  11.340 -19.128  1.00 97.30           H  
ATOM   2059  OG1 THR A 136      -6.815  11.973 -15.900  1.00 97.30           O  
ATOM   2060  HG1 THR A 136      -7.601  11.433 -15.791  1.00 97.30           H  
ATOM   2061  N   ALA A 137      -3.180  11.572 -16.724  1.00 96.05           N  
ATOM   2062  H   ALA A 137      -3.242  11.984 -17.644  1.00 96.05           H  
ATOM   2063  CA  ALA A 137      -2.089  11.994 -15.869  1.00 96.05           C  
ATOM   2064  HA  ALA A 137      -2.482  12.133 -14.861  1.00 96.05           H  
ATOM   2065  C   ALA A 137      -1.490  13.319 -16.310  1.00 96.05           C  
ATOM   2066  CB  ALA A 137      -1.013  10.919 -15.834  1.00 96.05           C  
ATOM   2067  HB1 ALA A 137      -1.418  10.033 -15.345  1.00 96.05           H  
ATOM   2068  HB2 ALA A 137      -0.685  10.686 -16.847  1.00 96.05           H  
ATOM   2069  HB3 ALA A 137      -0.173  11.283 -15.242  1.00 96.05           H  
ATOM   2070  O   ALA A 137      -1.481  13.663 -17.493  1.00 96.05           O  
ATOM   2071  N   THR A 138      -0.938  14.033 -15.339  1.00 96.37           N  
ATOM   2072  H   THR A 138      -0.973  13.669 -14.398  1.00 96.37           H  
ATOM   2073  CA  THR A 138      -0.262  15.306 -15.535  1.00 96.37           C  
ATOM   2074  HA  THR A 138      -0.150  15.484 -16.604  1.00 96.37           H  
ATOM   2075  C   THR A 138       1.135  15.251 -14.931  1.00 96.37           C  
ATOM   2076  CB  THR A 138      -1.080  16.477 -14.971  1.00 96.37           C  
ATOM   2077  HB  THR A 138      -0.538  17.405 -15.155  1.00 96.37           H  
ATOM   2078  O   THR A 138       1.383  14.639 -13.892  1.00 96.37           O  
ATOM   2079  CG2 THR A 138      -2.464  16.584 -15.611  1.00 96.37           C  
ATOM   2080 HG21 THR A 138      -3.079  15.728 -15.335  1.00 96.37           H  
ATOM   2081 HG22 THR A 138      -2.955  17.496 -15.273  1.00 96.37           H  
ATOM   2082 HG23 THR A 138      -2.368  16.619 -16.697  1.00 96.37           H  
ATOM   2083  OG1 THR A 138      -1.263  16.322 -13.590  1.00 96.37           O  
ATOM   2084  HG1 THR A 138      -1.868  17.000 -13.280  1.00 96.37           H  
ATOM   2085  N   LEU A 139       2.072  15.898 -15.619  1.00 96.58           N  
ATOM   2086  H   LEU A 139       1.787  16.393 -16.452  1.00 96.58           H  
ATOM   2087  CA  LEU A 139       3.403  16.199 -15.110  1.00 96.58           C  
ATOM   2088  HA  LEU A 139       3.537  15.776 -14.114  1.00 96.58           H  
ATOM   2089  C   LEU A 139       3.502  17.716 -14.999  1.00 96.58           C  
ATOM   2090  CB  LEU A 139       4.479  15.638 -16.060  1.00 96.58           C  
ATOM   2091  HB2 LEU A 139       4.263  15.993 -17.068  1.00 96.58           H  
ATOM   2092  HB3 LEU A 139       5.446  16.047 -15.769  1.00 96.58           H  
ATOM   2093  O   LEU A 139       3.310  18.411 -15.996  1.00 96.58           O  
ATOM   2094  CG  LEU A 139       4.588  14.103 -16.086  1.00 96.58           C  
ATOM   2095  HG  LEU A 139       3.610  13.661 -16.281  1.00 96.58           H  
ATOM   2096  CD1 LEU A 139       5.539  13.683 -17.211  1.00 96.58           C  
ATOM   2097 HD11 LEU A 139       6.519  14.131 -17.049  1.00 96.58           H  
ATOM   2098 HD12 LEU A 139       5.139  14.020 -18.168  1.00 96.58           H  
ATOM   2099 HD13 LEU A 139       5.632  12.597 -17.224  1.00 96.58           H  
ATOM   2100  CD2 LEU A 139       5.139  13.550 -14.772  1.00 96.58           C  
ATOM   2101 HD21 LEU A 139       5.254  12.468 -14.844  1.00 96.58           H  
ATOM   2102 HD22 LEU A 139       4.438  13.759 -13.964  1.00 96.58           H  
ATOM   2103 HD23 LEU A 139       6.101  14.008 -14.538  1.00 96.58           H  
ATOM   2104  N   GLY A 140       3.850  18.225 -13.819  1.00 95.27           N  
ATOM   2105  H   GLY A 140       3.949  17.595 -13.036  1.00 95.27           H  
ATOM   2106  CA  GLY A 140       4.007  19.662 -13.576  1.00 95.27           C  
ATOM   2107  HA2 GLY A 140       4.270  19.820 -12.530  1.00 95.27           H  
ATOM   2108  HA3 GLY A 140       3.061  20.167 -13.775  1.00 95.27           H  
ATOM   2109  C   GLY A 140       5.088  20.307 -14.450  1.00 95.27           C  
ATOM   2110  O   GLY A 140       5.058  21.509 -14.687  1.00 95.27           O  
ATOM   2111  N   ALA A 141       6.019  19.507 -14.980  1.00 93.26           N  
ATOM   2112  H   ALA A 141       5.984  18.527 -14.740  1.00 93.26           H  
ATOM   2113  CA  ALA A 141       6.973  19.930 -15.994  1.00 93.26           C  
ATOM   2114  HA  ALA A 141       6.538  20.768 -16.539  1.00 93.26           H  
ATOM   2115  C   ALA A 141       7.289  18.775 -16.968  1.00 93.26           C  
ATOM   2116  CB  ALA A 141       8.241  20.445 -15.299  1.00 93.26           C  
ATOM   2117  HB1 ALA A 141       7.984  21.263 -14.626  1.00 93.26           H  
ATOM   2118  HB2 ALA A 141       8.709  19.645 -14.724  1.00 93.26           H  
ATOM   2119  HB3 ALA A 141       8.947  20.813 -16.042  1.00 93.26           H  
ATOM   2120  O   ALA A 141       7.844  17.755 -16.553  1.00 93.26           O  
ATOM   2121  N   PRO A 142       7.036  18.922 -18.284  1.00 94.50           N  
ATOM   2122  CA  PRO A 142       7.400  17.908 -19.280  1.00 94.50           C  
ATOM   2123  HA  PRO A 142       7.139  16.912 -18.923  1.00 94.50           H  
ATOM   2124  C   PRO A 142       8.900  17.927 -19.617  1.00 94.50           C  
ATOM   2125  CB  PRO A 142       6.546  18.253 -20.502  1.00 94.50           C  
ATOM   2126  HB2 PRO A 142       6.997  17.921 -21.436  1.00 94.50           H  
ATOM   2127  HB3 PRO A 142       5.555  17.813 -20.385  1.00 94.50           H  
ATOM   2128  O   PRO A 142       9.388  17.105 -20.398  1.00 94.50           O  
ATOM   2129  CG  PRO A 142       6.437  19.777 -20.427  1.00 94.50           C  
ATOM   2130  HG2 PRO A 142       7.342  20.233 -20.830  1.00 94.50           H  
ATOM   2131  HG3 PRO A 142       5.555  20.146 -20.949  1.00 94.50           H  
ATOM   2132  CD  PRO A 142       6.353  20.041 -18.924  1.00 94.50           C  
ATOM   2133  HD2 PRO A 142       6.828  20.993 -18.686  1.00 94.50           H  
ATOM   2134  HD3 PRO A 142       5.309  20.054 -18.610  1.00 94.50           H  
ATOM   2135  N   ARG A 143       9.649  18.903 -19.092  1.00 95.39           N  
ATOM   2136  H   ARG A 143       9.205  19.530 -18.435  1.00 95.39           H  
ATOM   2137  CA  ARG A 143      11.090  19.052 -19.293  1.00 95.39           C  
ATOM   2138  HA  ARG A 143      11.503  18.084 -19.576  1.00 95.39           H  
ATOM   2139  C   ARG A 143      11.765  19.474 -17.995  1.00 95.39           C  
ATOM   2140  CB  ARG A 143      11.391  20.070 -20.403  1.00 95.39           C  
ATOM   2141  HB2 ARG A 143      10.902  21.014 -20.165  1.00 95.39           H  
ATOM   2142  HB3 ARG A 143      12.468  20.242 -20.425  1.00 95.39           H  
ATOM   2143  O   ARG A 143      11.350  20.437 -17.363  1.00 95.39           O  
ATOM   2144  CG  ARG A 143      10.945  19.598 -21.794  1.00 95.39           C  
ATOM   2145  HG2 ARG A 143      11.416  18.642 -22.024  1.00 95.39           H  
ATOM   2146  HG3 ARG A 143       9.861  19.479 -21.811  1.00 95.39           H  
ATOM   2147  CD  ARG A 143      11.348  20.635 -22.846  1.00 95.39           C  
ATOM   2148  HD2 ARG A 143      12.430  20.763 -22.820  1.00 95.39           H  
ATOM   2149  HD3 ARG A 143      10.898  21.591 -22.578  1.00 95.39           H  
ATOM   2150  NE  ARG A 143      10.877  20.258 -24.196  1.00 95.39           N  
ATOM   2151  HE  ARG A 143       9.876  20.277 -24.323  1.00 95.39           H  
ATOM   2152  NH1 ARG A 143      12.916  20.050 -25.246  1.00 95.39           N  
ATOM   2153 HH11 ARG A 143      13.369  20.277 -24.372  1.00 95.39           H  
ATOM   2154 HH12 ARG A 143      13.451  20.013 -26.102  1.00 95.39           H  
ATOM   2155  NH2 ARG A 143      11.037  19.854 -26.430  1.00 95.39           N  
ATOM   2156 HH21 ARG A 143      10.043  20.011 -26.515  1.00 95.39           H  
ATOM   2157 HH22 ARG A 143      11.592  19.830 -27.273  1.00 95.39           H  
ATOM   2158  CZ  ARG A 143      11.612  20.052 -25.276  1.00 95.39           C  
ATOM   2159  N   VAL A 144      12.850  18.790 -17.663  1.00 94.91           N  
ATOM   2160  H   VAL A 144      13.107  18.016 -18.259  1.00 94.91           H  
ATOM   2161  CA  VAL A 144      13.787  19.147 -16.600  1.00 94.91           C  
ATOM   2162  HA  VAL A 144      13.301  19.840 -15.913  1.00 94.91           H  
ATOM   2163  C   VAL A 144      14.980  19.847 -17.241  1.00 94.91           C  
ATOM   2164  CB  VAL A 144      14.205  17.905 -15.791  1.00 94.91           C  
ATOM   2165  HB  VAL A 144      14.698  17.193 -16.453  1.00 94.91           H  
ATOM   2166  O   VAL A 144      15.524  19.384 -18.251  1.00 94.91           O  
ATOM   2167  CG1 VAL A 144      15.160  18.249 -14.645  1.00 94.91           C  
ATOM   2168 HG11 VAL A 144      15.357  17.361 -14.046  1.00 94.91           H  
ATOM   2169 HG12 VAL A 144      16.114  18.603 -15.036  1.00 94.91           H  
ATOM   2170 HG13 VAL A 144      14.722  19.015 -14.005  1.00 94.91           H  
ATOM   2171  CG2 VAL A 144      12.978  17.225 -15.176  1.00 94.91           C  
ATOM   2172 HG21 VAL A 144      13.290  16.361 -14.590  1.00 94.91           H  
ATOM   2173 HG22 VAL A 144      12.450  17.921 -14.525  1.00 94.91           H  
ATOM   2174 HG23 VAL A 144      12.300  16.885 -15.959  1.00 94.91           H  
ATOM   2175  N   ARG A 145      15.372  20.987 -16.671  1.00 94.83           N  
ATOM   2176  H   ARG A 145      14.872  21.298 -15.850  1.00 94.83           H  
ATOM   2177  CA  ARG A 145      16.550  21.748 -17.104  1.00 94.83           C  
ATOM   2178  HA  ARG A 145      16.432  21.975 -18.163  1.00 94.83           H  
ATOM   2179  C   ARG A 145      17.843  20.927 -16.950  1.00 94.83           C  
ATOM   2180  CB  ARG A 145      16.610  23.075 -16.329  1.00 94.83           C  
ATOM   2181  HB2 ARG A 145      17.429  23.681 -16.718  1.00 94.83           H  
ATOM   2182  HB3 ARG A 145      15.687  23.628 -16.504  1.00 94.83           H  
ATOM   2183  O   ARG A 145      17.841  19.925 -16.239  1.00 94.83           O  
ATOM   2184  CG  ARG A 145      16.807  22.904 -14.815  1.00 94.83           C  
ATOM   2185  HG2 ARG A 145      15.917  22.454 -14.374  1.00 94.83           H  
ATOM   2186  HG3 ARG A 145      17.667  22.267 -14.610  1.00 94.83           H  
ATOM   2187  CD  ARG A 145      17.046  24.281 -14.190  1.00 94.83           C  
ATOM   2188  HD2 ARG A 145      16.232  24.948 -14.475  1.00 94.83           H  
ATOM   2189  HD3 ARG A 145      17.977  24.699 -14.573  1.00 94.83           H  
ATOM   2190  NE  ARG A 145      17.101  24.214 -12.727  1.00 94.83           N  
ATOM   2191  HE  ARG A 145      16.294  24.544 -12.218  1.00 94.83           H  
ATOM   2192  NH1 ARG A 145      19.270  23.428 -12.453  1.00 94.83           N  
ATOM   2193 HH11 ARG A 145      19.423  23.216 -13.429  1.00 94.83           H  
ATOM   2194 HH12 ARG A 145      19.950  23.124 -11.772  1.00 94.83           H  
ATOM   2195  NH2 ARG A 145      18.023  23.960 -10.697  1.00 94.83           N  
ATOM   2196 HH21 ARG A 145      17.202  24.310 -10.225  1.00 94.83           H  
ATOM   2197 HH22 ARG A 145      18.819  23.644 -10.161  1.00 94.83           H  
ATOM   2198  CZ  ARG A 145      18.135  23.869 -11.983  1.00 94.83           C  
ATOM   2199  N   PRO A 146      18.956  21.340 -17.581  1.00 94.35           N  
ATOM   2200  CA  PRO A 146      20.270  20.795 -17.258  1.00 94.35           C  
ATOM   2201  HA  PRO A 146      20.332  19.781 -17.652  1.00 94.35           H  
ATOM   2202  C   PRO A 146      20.522  20.786 -15.745  1.00 94.35           C  
ATOM   2203  CB  PRO A 146      21.264  21.712 -17.986  1.00 94.35           C  
ATOM   2204  HB2 PRO A 146      22.185  21.205 -18.271  1.00 94.35           H  
ATOM   2205  HB3 PRO A 146      21.499  22.578 -17.368  1.00 94.35           H  
ATOM   2206  O   PRO A 146      20.311  21.806 -15.083  1.00 94.35           O  
ATOM   2207  CG  PRO A 146      20.467  22.175 -19.202  1.00 94.35           C  
ATOM   2208  HG2 PRO A 146      20.861  23.103 -19.615  1.00 94.35           H  
ATOM   2209  HG3 PRO A 146      20.449  21.388 -19.956  1.00 94.35           H  
ATOM   2210  CD  PRO A 146      19.074  22.366 -18.608  1.00 94.35           C  
ATOM   2211  HD2 PRO A 146      18.313  22.254 -19.381  1.00 94.35           H  
ATOM   2212  HD3 PRO A 146      19.015  23.355 -18.155  1.00 94.35           H  
ATOM   2213  N   LEU A 147      20.966  19.643 -15.217  1.00 93.44           N  
ATOM   2214  H   LEU A 147      21.053  18.838 -15.820  1.00 93.44           H  
ATOM   2215  CA  LEU A 147      21.304  19.479 -13.800  1.00 93.44           C  
ATOM   2216  HA  LEU A 147      20.975  20.361 -13.250  1.00 93.44           H  
ATOM   2217  C   LEU A 147      22.814  19.369 -13.617  1.00 93.44           C  
ATOM   2218  CB  LEU A 147      20.597  18.255 -13.189  1.00 93.44           C  
ATOM   2219  HB2 LEU A 147      20.875  18.195 -12.137  1.00 93.44           H  
ATOM   2220  HB3 LEU A 147      20.967  17.353 -13.677  1.00 93.44           H  
ATOM   2221  O   LEU A 147      23.460  18.588 -14.325  1.00 93.44           O  
ATOM   2222  CG  LEU A 147      19.065  18.255 -13.283  1.00 93.44           C  
ATOM   2223  HG  LEU A 147      18.770  18.198 -14.330  1.00 93.44           H  
ATOM   2224  CD1 LEU A 147      18.509  17.025 -12.563  1.00 93.44           C  
ATOM   2225 HD11 LEU A 147      18.905  16.118 -13.019  1.00 93.44           H  
ATOM   2226 HD12 LEU A 147      18.788  17.047 -11.509  1.00 93.44           H  
ATOM   2227 HD13 LEU A 147      17.422  17.010 -12.634  1.00 93.44           H  
ATOM   2228  CD2 LEU A 147      18.442  19.495 -12.657  1.00 93.44           C  
ATOM   2229 HD21 LEU A 147      18.765  20.393 -13.184  1.00 93.44           H  
ATOM   2230 HD22 LEU A 147      18.724  19.569 -11.606  1.00 93.44           H  
ATOM   2231 HD23 LEU A 147      17.359  19.416 -12.752  1.00 93.44           H  
ATOM   2232  N   GLY A 148      23.364  20.114 -12.661  1.00 92.75           N  
ATOM   2233  H   GLY A 148      22.740  20.692 -12.117  1.00 92.75           H  
ATOM   2234  CA  GLY A 148      24.739  19.977 -12.185  1.00 92.75           C  
ATOM   2235  HA2 GLY A 148      25.414  19.990 -13.041  1.00 92.75           H  
ATOM   2236  HA3 GLY A 148      24.980  20.823 -11.541  1.00 92.75           H  
ATOM   2237  C   GLY A 148      24.969  18.685 -11.387  1.00 92.75           C  
ATOM   2238  O   GLY A 148      24.019  17.950 -11.109  1.00 92.75           O  
ATOM   2239  N   PRO A 149      26.227  18.349 -11.052  1.00 91.28           N  
ATOM   2240  CA  PRO A 149      26.549  17.186 -10.221  1.00 91.28           C  
ATOM   2241  HA  PRO A 149      26.274  16.279 -10.759  1.00 91.28           H  
ATOM   2242  C   PRO A 149      25.834  17.221  -8.862  1.00 91.28           C  
ATOM   2243  CB  PRO A 149      28.073  17.238 -10.040  1.00 91.28           C  
ATOM   2244  HB2 PRO A 149      28.515  16.244  -9.973  1.00 91.28           H  
ATOM   2245  HB3 PRO A 149      28.330  17.817  -9.154  1.00 91.28           H  
ATOM   2246  O   PRO A 149      25.911  18.223  -8.159  1.00 91.28           O  
ATOM   2247  CG  PRO A 149      28.549  17.996 -11.277  1.00 91.28           C  
ATOM   2248  HG2 PRO A 149      29.520  18.466 -11.121  1.00 91.28           H  
ATOM   2249  HG3 PRO A 149      28.570  17.325 -12.135  1.00 91.28           H  
ATOM   2250  CD  PRO A 149      27.443  19.027 -11.475  1.00 91.28           C  
ATOM   2251  HD2 PRO A 149      27.618  19.891 -10.834  1.00 91.28           H  
ATOM   2252  HD3 PRO A 149      27.404  19.332 -12.521  1.00 91.28           H  
ATOM   2253  N   GLY A 150      25.147  16.138  -8.487  1.00 90.49           N  
ATOM   2254  H   GLY A 150      25.053  15.369  -9.134  1.00 90.49           H  
ATOM   2255  CA  GLY A 150      24.417  16.021  -7.215  1.00 90.49           C  
ATOM   2256  HA2 GLY A 150      24.198  14.969  -7.030  1.00 90.49           H  
ATOM   2257  HA3 GLY A 150      25.050  16.389  -6.407  1.00 90.49           H  
ATOM   2258  C   GLY A 150      23.093  16.791  -7.151  1.00 90.49           C  
ATOM   2259  O   GLY A 150      22.327  16.617  -6.205  1.00 90.49           O  
ATOM   2260  N   GLU A 151      22.791  17.609  -8.156  1.00 95.95           N  
ATOM   2261  H   GLU A 151      23.444  17.705  -8.921  1.00 95.95           H  
ATOM   2262  CA  GLU A 151      21.581  18.418  -8.184  1.00 95.95           C  
ATOM   2263  HA  GLU A 151      21.484  18.908  -7.215  1.00 95.95           H  
ATOM   2264  C   GLU A 151      20.330  17.558  -8.409  1.00 95.95           C  
ATOM   2265  CB  GLU A 151      21.735  19.509  -9.247  1.00 95.95           C  
ATOM   2266  HB2 GLU A 151      21.757  19.045 -10.233  1.00 95.95           H  
ATOM   2267  HB3 GLU A 151      22.677  20.031  -9.083  1.00 95.95           H  
ATOM   2268  O   GLU A 151      20.357  16.561  -9.142  1.00 95.95           O  
ATOM   2269  CG  GLU A 151      20.595  20.527  -9.187  1.00 95.95           C  
ATOM   2270  HG2 GLU A 151      19.654  20.035  -9.431  1.00 95.95           H  
ATOM   2271  HG3 GLU A 151      20.526  20.920  -8.173  1.00 95.95           H  
ATOM   2272  CD  GLU A 151      20.803  21.677 -10.169  1.00 95.95           C  
ATOM   2273  OE1 GLU A 151      20.226  22.753  -9.934  1.00 95.95           O  
ATOM   2274  OE2 GLU A 151      21.445  21.507 -11.228  1.00 95.95           O  
ATOM   2275  N   SER A 152      19.223  17.968  -7.787  1.00 96.88           N  
ATOM   2276  H   SER A 152      19.254  18.829  -7.259  1.00 96.88           H  
ATOM   2277  CA  SER A 152      17.911  17.349  -7.953  1.00 96.88           C  
ATOM   2278  HA  SER A 152      17.966  16.635  -8.775  1.00 96.88           H  
ATOM   2279  C   SER A 152      16.851  18.384  -8.309  1.00 96.88           C  
ATOM   2280  CB  SER A 152      17.499  16.583  -6.695  1.00 96.88           C  
ATOM   2281  HB2 SER A 152      17.417  17.270  -5.853  1.00 96.88           H  
ATOM   2282  HB3 SER A 152      16.531  16.110  -6.863  1.00 96.88           H  
ATOM   2283  O   SER A 152      16.888  19.512  -7.824  1.00 96.88           O  
ATOM   2284  OG  SER A 152      18.459  15.585  -6.404  1.00 96.88           O  
ATOM   2285  HG  SER A 152      19.279  16.031  -6.178  1.00 96.88           H  
ATOM   2286  N   VAL A 153      15.881  17.983  -9.127  1.00 97.21           N  
ATOM   2287  H   VAL A 153      15.936  17.046  -9.502  1.00 97.21           H  
ATOM   2288  CA  VAL A 153      14.668  18.757  -9.412  1.00 97.21           C  
ATOM   2289  HA  VAL A 153      14.632  19.622  -8.750  1.00 97.21           H  
ATOM   2290  C   VAL A 153      13.451  17.903  -9.097  1.00 97.21           C  
ATOM   2291  CB  VAL A 153      14.659  19.281 -10.861  1.00 97.21           C  
ATOM   2292  HB  VAL A 153      14.980  18.487 -11.535  1.00 97.21           H  
ATOM   2293  O   VAL A 153      13.384  16.733  -9.479  1.00 97.21           O  
ATOM   2294  CG1 VAL A 153      13.286  19.787 -11.326  1.00 97.21           C  
ATOM   2295 HG11 VAL A 153      13.364  20.235 -12.316  1.00 97.21           H  
ATOM   2296 HG12 VAL A 153      12.579  18.959 -11.388  1.00 97.21           H  
ATOM   2297 HG13 VAL A 153      12.898  20.532 -10.631  1.00 97.21           H  
ATOM   2298  CG2 VAL A 153      15.626  20.465 -10.976  1.00 97.21           C  
ATOM   2299 HG21 VAL A 153      15.285  21.286 -10.346  1.00 97.21           H  
ATOM   2300 HG22 VAL A 153      15.681  20.809 -12.009  1.00 97.21           H  
ATOM   2301 HG23 VAL A 153      16.620  20.172 -10.637  1.00 97.21           H  
ATOM   2302  N   LYS A 154      12.487  18.513  -8.409  1.00 97.74           N  
ATOM   2303  H   LYS A 154      12.613  19.484  -8.164  1.00 97.74           H  
ATOM   2304  CA  LYS A 154      11.182  17.924  -8.130  1.00 97.74           C  
ATOM   2305  HA  LYS A 154      11.278  16.839  -8.094  1.00 97.74           H  
ATOM   2306  C   LYS A 154      10.198  18.283  -9.237  1.00 97.74           C  
ATOM   2307  CB  LYS A 154      10.673  18.394  -6.769  1.00 97.74           C  
ATOM   2308  HB2 LYS A 154      10.674  19.483  -6.735  1.00 97.74           H  
ATOM   2309  HB3 LYS A 154       9.644  18.053  -6.650  1.00 97.74           H  
ATOM   2310  O   LYS A 154      10.143  19.433  -9.666  1.00 97.74           O  
ATOM   2311  CG  LYS A 154      11.512  17.833  -5.611  1.00 97.74           C  
ATOM   2312  HG2 LYS A 154      11.445  16.745  -5.621  1.00 97.74           H  
ATOM   2313  HG3 LYS A 154      12.556  18.135  -5.703  1.00 97.74           H  
ATOM   2314  CD  LYS A 154      10.933  18.376  -4.304  1.00 97.74           C  
ATOM   2315  HD2 LYS A 154      11.192  19.429  -4.190  1.00 97.74           H  
ATOM   2316  HD3 LYS A 154       9.847  18.309  -4.367  1.00 97.74           H  
ATOM   2317  CE  LYS A 154      11.409  17.587  -3.085  1.00 97.74           C  
ATOM   2318  HE2 LYS A 154      11.615  16.562  -3.396  1.00 97.74           H  
ATOM   2319  HE3 LYS A 154      12.322  18.029  -2.685  1.00 97.74           H  
ATOM   2320  NZ  LYS A 154      10.320  17.572  -2.080  1.00 97.74           N  
ATOM   2321  HZ1 LYS A 154      10.044  18.502  -1.799  1.00 97.74           H  
ATOM   2322  HZ2 LYS A 154       9.495  17.179  -2.512  1.00 97.74           H  
ATOM   2323  HZ3 LYS A 154      10.532  17.000  -1.275  1.00 97.74           H  
ATOM   2324  N   VAL A 155       9.430  17.303  -9.694  1.00 97.48           N  
ATOM   2325  H   VAL A 155       9.573  16.380  -9.310  1.00 97.48           H  
ATOM   2326  CA  VAL A 155       8.377  17.480 -10.698  1.00 97.48           C  
ATOM   2327  HA  VAL A 155       8.250  18.542 -10.907  1.00 97.48           H  
ATOM   2328  C   VAL A 155       7.078  16.912 -10.133  1.00 97.48           C  
ATOM   2329  CB  VAL A 155       8.747  16.811 -12.036  1.00 97.48           C  
ATOM   2330  HB  VAL A 155       8.864  15.736 -11.900  1.00 97.48           H  
ATOM   2331  O   VAL A 155       7.006  15.697  -9.945  1.00 97.48           O  
ATOM   2332  CG1 VAL A 155       7.653  17.046 -13.084  1.00 97.48           C  
ATOM   2333 HG11 VAL A 155       6.732  16.548 -12.782  1.00 97.48           H  
ATOM   2334 HG12 VAL A 155       7.472  18.115 -13.187  1.00 97.48           H  
ATOM   2335 HG13 VAL A 155       7.962  16.631 -14.044  1.00 97.48           H  
ATOM   2336  CG2 VAL A 155      10.068  17.364 -12.588  1.00 97.48           C  
ATOM   2337 HG21 VAL A 155      10.261  16.942 -13.575  1.00 97.48           H  
ATOM   2338 HG22 VAL A 155      10.891  17.087 -11.929  1.00 97.48           H  
ATOM   2339 HG23 VAL A 155      10.016  18.450 -12.662  1.00 97.48           H  
ATOM   2340  N   PRO A 156       6.057  17.746  -9.866  1.00 97.85           N  
ATOM   2341  CA  PRO A 156       4.749  17.257  -9.449  1.00 97.85           C  
ATOM   2342  HA  PRO A 156       4.850  16.759  -8.485  1.00 97.85           H  
ATOM   2343  C   PRO A 156       4.174  16.282 -10.480  1.00 97.85           C  
ATOM   2344  CB  PRO A 156       3.868  18.498  -9.282  1.00 97.85           C  
ATOM   2345  HB2 PRO A 156       3.339  18.713 -10.211  1.00 97.85           H  
ATOM   2346  HB3 PRO A 156       3.162  18.382  -8.460  1.00 97.85           H  
ATOM   2347  O   PRO A 156       4.320  16.490 -11.688  1.00 97.85           O  
ATOM   2348  CG  PRO A 156       4.877  19.612  -9.005  1.00 97.85           C  
ATOM   2349  HG2 PRO A 156       4.494  20.591  -9.293  1.00 97.85           H  
ATOM   2350  HG3 PRO A 156       5.152  19.603  -7.950  1.00 97.85           H  
ATOM   2351  CD  PRO A 156       6.080  19.201  -9.850  1.00 97.85           C  
ATOM   2352  HD2 PRO A 156       5.967  19.579 -10.867  1.00 97.85           H  
ATOM   2353  HD3 PRO A 156       6.994  19.584  -9.397  1.00 97.85           H  
ATOM   2354  N   ILE A 157       3.525  15.226 -10.010  1.00 97.25           N  
ATOM   2355  H   ILE A 157       3.441  15.120  -9.009  1.00 97.25           H  
ATOM   2356  CA  ILE A 157       2.835  14.235 -10.836  1.00 97.25           C  
ATOM   2357  HA  ILE A 157       2.698  14.648 -11.835  1.00 97.25           H  
ATOM   2358  C   ILE A 157       1.446  13.999 -10.252  1.00 97.25           C  
ATOM   2359  CB  ILE A 157       3.670  12.935 -10.979  1.00 97.25           C  
ATOM   2360  HB  ILE A 157       4.562  13.195 -11.548  1.00 97.25           H  
ATOM   2361  O   ILE A 157       1.312  13.831  -9.041  1.00 97.25           O  
ATOM   2362  CG1 ILE A 157       2.895  11.869 -11.788  1.00 97.25           C  
ATOM   2363 HG12 ILE A 157       2.049  11.513 -11.200  1.00 97.25           H  
ATOM   2364 HG13 ILE A 157       2.507  12.330 -12.697  1.00 97.25           H  
ATOM   2365  CG2 ILE A 157       4.147  12.380  -9.621  1.00 97.25           C  
ATOM   2366 HG21 ILE A 157       3.296  12.164  -8.974  1.00 97.25           H  
ATOM   2367 HG22 ILE A 157       4.740  11.475  -9.752  1.00 97.25           H  
ATOM   2368 HG23 ILE A 157       4.784  13.114  -9.128  1.00 97.25           H  
ATOM   2369  CD1 ILE A 157       3.735  10.652 -12.199  1.00 97.25           C  
ATOM   2370 HD11 ILE A 157       3.120   9.980 -12.797  1.00 97.25           H  
ATOM   2371 HD12 ILE A 157       4.074  10.099 -11.324  1.00 97.25           H  
ATOM   2372 HD13 ILE A 157       4.595  10.973 -12.787  1.00 97.25           H  
ATOM   2373  N   SER A 158       0.433  13.942 -11.111  1.00 97.33           N  
ATOM   2374  H   SER A 158       0.604  14.135 -12.088  1.00 97.33           H  
ATOM   2375  CA  SER A 158      -0.910  13.500 -10.733  1.00 97.33           C  
ATOM   2376  HA  SER A 158      -0.859  13.023  -9.754  1.00 97.33           H  
ATOM   2377  C   SER A 158      -1.415  12.461 -11.721  1.00 97.33           C  
ATOM   2378  CB  SER A 158      -1.899  14.661 -10.627  1.00 97.33           C  
ATOM   2379  HB2 SER A 158      -2.018  15.127 -11.605  1.00 97.33           H  
ATOM   2380  HB3 SER A 158      -2.868  14.277 -10.309  1.00 97.33           H  
ATOM   2381  O   SER A 158      -1.148  12.551 -12.919  1.00 97.33           O  
ATOM   2382  OG  SER A 158      -1.460  15.626  -9.692  1.00 97.33           O  
ATOM   2383  HG  SER A 158      -1.620  15.284  -8.809  1.00 97.33           H  
ATOM   2384  N   VAL A 159      -2.131  11.462 -11.215  1.00 97.76           N  
ATOM   2385  H   VAL A 159      -2.313  11.465 -10.222  1.00 97.76           H  
ATOM   2386  CA  VAL A 159      -2.668  10.337 -11.988  1.00 97.76           C  
ATOM   2387  HA  VAL A 159      -2.677  10.587 -13.049  1.00 97.76           H  
ATOM   2388  C   VAL A 159      -4.099  10.090 -11.539  1.00 97.76           C  
ATOM   2389  CB  VAL A 159      -1.813   9.072 -11.791  1.00 97.76           C  
ATOM   2390  HB  VAL A 159      -1.813   8.799 -10.736  1.00 97.76           H  
ATOM   2391  O   VAL A 159      -4.352  10.000 -10.340  1.00 97.76           O  
ATOM   2392  CG1 VAL A 159      -2.367   7.890 -12.595  1.00 97.76           C  
ATOM   2393 HG11 VAL A 159      -1.712   7.025 -12.489  1.00 97.76           H  
ATOM   2394 HG12 VAL A 159      -3.347   7.613 -12.208  1.00 97.76           H  
ATOM   2395 HG13 VAL A 159      -2.453   8.154 -13.649  1.00 97.76           H  
ATOM   2396  CG2 VAL A 159      -0.359   9.312 -12.219  1.00 97.76           C  
ATOM   2397 HG21 VAL A 159       0.230   8.418 -12.013  1.00 97.76           H  
ATOM   2398 HG22 VAL A 159       0.079  10.123 -11.638  1.00 97.76           H  
ATOM   2399 HG23 VAL A 159      -0.311   9.556 -13.281  1.00 97.76           H  
ATOM   2400  N   SER A 160      -5.020   9.981 -12.490  1.00 97.52           N  
ATOM   2401  H   SER A 160      -4.727  10.034 -13.455  1.00 97.52           H  
ATOM   2402  CA  SER A 160      -6.443   9.759 -12.243  1.00 97.52           C  
ATOM   2403  HA  SER A 160      -6.621   9.692 -11.170  1.00 97.52           H  
ATOM   2404  C   SER A 160      -6.909   8.457 -12.884  1.00 97.52           C  
ATOM   2405  CB  SER A 160      -7.255  10.935 -12.775  1.00 97.52           C  
ATOM   2406  HB2 SER A 160      -7.328  10.845 -13.859  1.00 97.52           H  
ATOM   2407  HB3 SER A 160      -6.767  11.875 -12.517  1.00 97.52           H  
ATOM   2408  O   SER A 160      -6.648   8.210 -14.068  1.00 97.52           O  
ATOM   2409  OG  SER A 160      -8.551  10.922 -12.231  1.00 97.52           O  
ATOM   2410  HG  SER A 160      -8.510  11.299 -11.349  1.00 97.52           H  
ATOM   2411  N   ALA A 161      -7.586   7.634 -12.087  1.00 96.32           N  
ATOM   2412  H   ALA A 161      -7.820   7.961 -11.160  1.00 96.32           H  
ATOM   2413  CA  ALA A 161      -8.192   6.383 -12.514  1.00 96.32           C  
ATOM   2414  HA  ALA A 161      -7.638   6.000 -13.371  1.00 96.32           H  
ATOM   2415  C   ALA A 161      -9.660   6.615 -12.904  1.00 96.32           C  
ATOM   2416  CB  ALA A 161      -8.094   5.361 -11.379  1.00 96.32           C  
ATOM   2417  HB1 ALA A 161      -8.652   5.713 -10.511  1.00 96.32           H  
ATOM   2418  HB2 ALA A 161      -7.053   5.205 -11.096  1.00 96.32           H  
ATOM   2419  HB3 ALA A 161      -8.514   4.414 -11.717  1.00 96.32           H  
ATOM   2420  O   ALA A 161     -10.363   7.332 -12.191  1.00 96.32           O  
ATOM   2421  N   PRO A 162     -10.168   5.985 -13.976  1.00 95.77           N  
ATOM   2422  CA  PRO A 162     -11.583   6.089 -14.322  1.00 95.77           C  
ATOM   2423  HA  PRO A 162     -11.873   7.139 -14.365  1.00 95.77           H  
ATOM   2424  C   PRO A 162     -12.464   5.384 -13.276  1.00 95.77           C  
ATOM   2425  CB  PRO A 162     -11.692   5.484 -15.724  1.00 95.77           C  
ATOM   2426  HB2 PRO A 162     -12.653   4.997 -15.890  1.00 95.77           H  
ATOM   2427  HB3 PRO A 162     -11.536   6.270 -16.463  1.00 95.77           H  
ATOM   2428  O   PRO A 162     -12.021   4.450 -12.614  1.00 95.77           O  
ATOM   2429  CG  PRO A 162     -10.533   4.490 -15.800  1.00 95.77           C  
ATOM   2430  HG2 PRO A 162     -10.871   3.528 -15.416  1.00 95.77           H  
ATOM   2431  HG3 PRO A 162     -10.168   4.378 -16.820  1.00 95.77           H  
ATOM   2432  CD  PRO A 162      -9.464   5.092 -14.887  1.00 95.77           C  
ATOM   2433  HD2 PRO A 162      -8.757   5.669 -15.483  1.00 95.77           H  
ATOM   2434  HD3 PRO A 162      -8.945   4.303 -14.344  1.00 95.77           H  
ATOM   2435  N   GLU A 163     -13.723   5.800 -13.120  1.00 89.94           N  
ATOM   2436  H   GLU A 163     -14.040   6.607 -13.639  1.00 89.94           H  
ATOM   2437  CA  GLU A 163     -14.653   5.245 -12.112  1.00 89.94           C  
ATOM   2438  HA  GLU A 163     -14.260   5.399 -11.107  1.00 89.94           H  
ATOM   2439  C   GLU A 163     -14.899   3.735 -12.252  1.00 89.94           C  
ATOM   2440  CB  GLU A 163     -16.002   5.968 -12.203  1.00 89.94           C  
ATOM   2441  HB2 GLU A 163     -16.729   5.417 -11.605  1.00 89.94           H  
ATOM   2442  HB3 GLU A 163     -16.335   5.971 -13.240  1.00 89.94           H  
ATOM   2443  O   GLU A 163     -15.037   3.032 -11.255  1.00 89.94           O  
ATOM   2444  CG  GLU A 163     -15.933   7.405 -11.669  1.00 89.94           C  
ATOM   2445  HG2 GLU A 163     -15.201   7.965 -12.251  1.00 89.94           H  
ATOM   2446  HG3 GLU A 163     -15.594   7.369 -10.634  1.00 89.94           H  
ATOM   2447  CD  GLU A 163     -17.288   8.126 -11.722  1.00 89.94           C  
ATOM   2448  OE1 GLU A 163     -17.329   9.274 -11.230  1.00 89.94           O  
ATOM   2449  OE2 GLU A 163     -18.251   7.535 -12.260  1.00 89.94           O  
ATOM   2450  N   GLY A 164     -14.920   3.223 -13.484  1.00 88.52           N  
ATOM   2451  H   GLY A 164     -14.826   3.869 -14.255  1.00 88.52           H  
ATOM   2452  CA  GLY A 164     -15.183   1.813 -13.784  1.00 88.52           C  
ATOM   2453  HA2 GLY A 164     -15.874   1.412 -13.042  1.00 88.52           H  
ATOM   2454  HA3 GLY A 164     -15.663   1.742 -14.760  1.00 88.52           H  
ATOM   2455  C   GLY A 164     -13.947   0.910 -13.800  1.00 88.52           C  
ATOM   2456  O   GLY A 164     -14.037  -0.213 -14.293  1.00 88.52           O  
ATOM   2457  N   VAL A 165     -12.779   1.381 -13.345  1.00 93.47           N  
ATOM   2458  H   VAL A 165     -12.750   2.291 -12.910  1.00 93.47           H  
ATOM   2459  CA  VAL A 165     -11.562   0.560 -13.404  1.00 93.47           C  
ATOM   2460  HA  VAL A 165     -11.498   0.184 -14.425  1.00 93.47           H  
ATOM   2461  C   VAL A 165     -11.664  -0.663 -12.485  1.00 93.47           C  
ATOM   2462  CB  VAL A 165     -10.285   1.382 -13.164  1.00 93.47           C  
ATOM   2463  HB  VAL A 165     -10.301   2.240 -13.836  1.00 93.47           H  
ATOM   2464  O   VAL A 165     -12.081  -0.571 -11.330  1.00 93.47           O  
ATOM   2465  CG1 VAL A 165     -10.133   1.914 -11.743  1.00 93.47           C  
ATOM   2466 HG11 VAL A 165     -10.291   1.119 -11.015  1.00 93.47           H  
ATOM   2467 HG12 VAL A 165      -9.139   2.336 -11.598  1.00 93.47           H  
ATOM   2468 HG13 VAL A 165     -10.890   2.676 -11.559  1.00 93.47           H  
ATOM   2469  CG2 VAL A 165      -9.047   0.566 -13.527  1.00 93.47           C  
ATOM   2470 HG21 VAL A 165      -8.185   1.231 -13.565  1.00 93.47           H  
ATOM   2471 HG22 VAL A 165      -9.169   0.106 -14.507  1.00 93.47           H  
ATOM   2472 HG23 VAL A 165      -8.874  -0.207 -12.778  1.00 93.47           H  
ATOM   2473  N   ALA A 166     -11.258  -1.824 -12.998  1.00 90.87           N  
ATOM   2474  H   ALA A 166     -10.936  -1.855 -13.955  1.00 90.87           H  
ATOM   2475  CA  ALA A 166     -11.257  -3.061 -12.229  1.00 90.87           C  
ATOM   2476  HA  ALA A 166     -12.234  -3.156 -11.756  1.00 90.87           H  
ATOM   2477  C   ALA A 166     -10.146  -3.048 -11.157  1.00 90.87           C  
ATOM   2478  CB  ALA A 166     -11.096  -4.244 -13.189  1.00 90.87           C  
ATOM   2479  HB1 ALA A 166     -10.142  -4.177 -13.712  1.00 90.87           H  
ATOM   2480  HB2 ALA A 166     -11.908  -4.245 -13.916  1.00 90.87           H  
ATOM   2481  HB3 ALA A 166     -11.125  -5.177 -12.626  1.00 90.87           H  
ATOM   2482  O   ALA A 166      -9.017  -2.655 -11.480  1.00 90.87           O  
ATOM   2483  N   PRO A 167     -10.418  -3.516  -9.921  1.00 88.69           N  
ATOM   2484  CA  PRO A 167      -9.388  -3.715  -8.905  1.00 88.69           C  
ATOM   2485  HA  PRO A 167      -8.906  -2.755  -8.723  1.00 88.69           H  
ATOM   2486  C   PRO A 167      -8.339  -4.740  -9.356  1.00 88.69           C  
ATOM   2487  CB  PRO A 167     -10.124  -4.154  -7.631  1.00 88.69           C  
ATOM   2488  HB2 PRO A 167      -9.666  -3.731  -6.737  1.00 88.69           H  
ATOM   2489  HB3 PRO A 167     -10.157  -5.241  -7.558  1.00 88.69           H  
ATOM   2490  O   PRO A 167      -8.650  -5.916  -9.537  1.00 88.69           O  
ATOM   2491  CG  PRO A 167     -11.543  -3.629  -7.839  1.00 88.69           C  
ATOM   2492  HG2 PRO A 167     -12.278  -4.212  -7.284  1.00 88.69           H  
ATOM   2493  HG3 PRO A 167     -11.589  -2.578  -7.555  1.00 88.69           H  
ATOM   2494  CD  PRO A 167     -11.734  -3.761  -9.347  1.00 88.69           C  
ATOM   2495  HD2 PRO A 167     -12.059  -4.771  -9.597  1.00 88.69           H  
ATOM   2496  HD3 PRO A 167     -12.467  -3.027  -9.682  1.00 88.69           H  
ATOM   2497  N   ALA A 168      -7.110  -4.281  -9.586  1.00 92.13           N  
ATOM   2498  H   ALA A 168      -6.924  -3.312  -9.369  1.00 92.13           H  
ATOM   2499  CA  ALA A 168      -5.989  -5.069 -10.102  1.00 92.13           C  
ATOM   2500  HA  ALA A 168      -5.902  -5.988  -9.522  1.00 92.13           H  
ATOM   2501  C   ALA A 168      -4.673  -4.269  -9.986  1.00 92.13           C  
ATOM   2502  CB  ALA A 168      -6.271  -5.421 -11.575  1.00 92.13           C  
ATOM   2503  HB1 ALA A 168      -6.472  -4.513 -12.144  1.00 92.13           H  
ATOM   2504  HB2 ALA A 168      -5.417  -5.926 -12.027  1.00 92.13           H  
ATOM   2505  HB3 ALA A 168      -7.137  -6.079 -11.646  1.00 92.13           H  
ATOM   2506  O   ALA A 168      -4.711  -3.046  -9.801  1.00 92.13           O  
ATOM   2507  N   PRO A 169      -3.499  -4.912 -10.114  1.00 95.06           N  
ATOM   2508  CA  PRO A 169      -2.245  -4.201 -10.335  1.00 95.06           C  
ATOM   2509  HA  PRO A 169      -2.132  -3.407  -9.596  1.00 95.06           H  
ATOM   2510  C   PRO A 169      -2.189  -3.589 -11.746  1.00 95.06           C  
ATOM   2511  CB  PRO A 169      -1.147  -5.243 -10.108  1.00 95.06           C  
ATOM   2512  HB2 PRO A 169      -0.258  -5.044 -10.706  1.00 95.06           H  
ATOM   2513  HB3 PRO A 169      -0.893  -5.273  -9.048  1.00 95.06           H  
ATOM   2514  O   PRO A 169      -2.536  -4.230 -12.736  1.00 95.06           O  
ATOM   2515  CG  PRO A 169      -1.822  -6.556 -10.507  1.00 95.06           C  
ATOM   2516  HG2 PRO A 169      -1.774  -6.679 -11.589  1.00 95.06           H  
ATOM   2517  HG3 PRO A 169      -1.370  -7.412 -10.005  1.00 95.06           H  
ATOM   2518  CD  PRO A 169      -3.275  -6.352 -10.079  1.00 95.06           C  
ATOM   2519  HD2 PRO A 169      -3.409  -6.709  -9.058  1.00 95.06           H  
ATOM   2520  HD3 PRO A 169      -3.939  -6.893 -10.753  1.00 95.06           H  
ATOM   2521  N   TYR A 170      -1.685  -2.361 -11.839  1.00 96.25           N  
ATOM   2522  H   TYR A 170      -1.388  -1.918 -10.981  1.00 96.25           H  
ATOM   2523  CA  TYR A 170      -1.418  -1.630 -13.079  1.00 96.25           C  
ATOM   2524  HA  TYR A 170      -1.492  -2.315 -13.923  1.00 96.25           H  
ATOM   2525  C   TYR A 170       0.005  -1.064 -13.058  1.00 96.25           C  
ATOM   2526  CB  TYR A 170      -2.444  -0.503 -13.290  1.00 96.25           C  
ATOM   2527  HB2 TYR A 170      -2.428   0.157 -12.422  1.00 96.25           H  
ATOM   2528  HB3 TYR A 170      -2.149   0.093 -14.154  1.00 96.25           H  
ATOM   2529  O   TYR A 170       0.681  -1.029 -12.031  1.00 96.25           O  
ATOM   2530  CG  TYR A 170      -3.866  -0.971 -13.504  1.00 96.25           C  
ATOM   2531  CD1 TYR A 170      -4.399  -1.103 -14.802  1.00 96.25           C  
ATOM   2532  HD1 TYR A 170      -3.793  -0.871 -15.665  1.00 96.25           H  
ATOM   2533  CD2 TYR A 170      -4.654  -1.290 -12.388  1.00 96.25           C  
ATOM   2534  HD2 TYR A 170      -4.240  -1.196 -11.395  1.00 96.25           H  
ATOM   2535  CE1 TYR A 170      -5.719  -1.566 -14.975  1.00 96.25           C  
ATOM   2536  HE1 TYR A 170      -6.139  -1.691 -15.963  1.00 96.25           H  
ATOM   2537  CE2 TYR A 170      -5.963  -1.767 -12.558  1.00 96.25           C  
ATOM   2538  HE2 TYR A 170      -6.553  -2.045 -11.697  1.00 96.25           H  
ATOM   2539  OH  TYR A 170      -7.769  -2.373 -14.000  1.00 96.25           O  
ATOM   2540  HH  TYR A 170      -8.165  -2.551 -13.144  1.00 96.25           H  
ATOM   2541  CZ  TYR A 170      -6.501  -1.909 -13.851  1.00 96.25           C  
ATOM   2542  N   THR A 171       0.488  -0.613 -14.214  1.00 95.72           N  
ATOM   2543  H   THR A 171      -0.097  -0.652 -15.037  1.00 95.72           H  
ATOM   2544  CA  THR A 171       1.811   0.008 -14.344  1.00 95.72           C  
ATOM   2545  HA  THR A 171       2.197   0.274 -13.360  1.00 95.72           H  
ATOM   2546  C   THR A 171       1.721   1.283 -15.165  1.00 95.72           C  
ATOM   2547  CB  THR A 171       2.802  -0.971 -14.985  1.00 95.72           C  
ATOM   2548  HB  THR A 171       2.449  -1.252 -15.978  1.00 95.72           H  
ATOM   2549  O   THR A 171       1.131   1.285 -16.245  1.00 95.72           O  
ATOM   2550  CG2 THR A 171       4.218  -0.409 -15.086  1.00 95.72           C  
ATOM   2551 HG21 THR A 171       4.539  -0.053 -14.107  1.00 95.72           H  
ATOM   2552 HG22 THR A 171       4.252   0.409 -15.806  1.00 95.72           H  
ATOM   2553 HG23 THR A 171       4.888  -1.197 -15.426  1.00 95.72           H  
ATOM   2554  OG1 THR A 171       2.904  -2.123 -14.184  1.00 95.72           O  
ATOM   2555  HG1 THR A 171       2.047  -2.278 -13.779  1.00 95.72           H  
ATOM   2556  N   LEU A 172       2.348   2.356 -14.679  1.00 96.11           N  
ATOM   2557  H   LEU A 172       2.770   2.293 -13.764  1.00 96.11           H  
ATOM   2558  CA  LEU A 172       2.613   3.555 -15.475  1.00 96.11           C  
ATOM   2559  HA  LEU A 172       1.918   3.579 -16.314  1.00 96.11           H  
ATOM   2560  C   LEU A 172       4.035   3.487 -16.030  1.00 96.11           C  
ATOM   2561  CB  LEU A 172       2.413   4.854 -14.675  1.00 96.11           C  
ATOM   2562  HB2 LEU A 172       2.287   5.674 -15.382  1.00 96.11           H  
ATOM   2563  HB3 LEU A 172       3.323   5.056 -14.109  1.00 96.11           H  
ATOM   2564  O   LEU A 172       4.962   3.052 -15.346  1.00 96.11           O  
ATOM   2565  CG  LEU A 172       1.233   4.853 -13.699  1.00 96.11           C  
ATOM   2566  HG  LEU A 172       1.403   4.058 -12.973  1.00 96.11           H  
ATOM   2567  CD1 LEU A 172       1.199   6.158 -12.922  1.00 96.11           C  
ATOM   2568 HD11 LEU A 172       0.447   6.083 -12.137  1.00 96.11           H  
ATOM   2569 HD12 LEU A 172       0.944   6.972 -13.600  1.00 96.11           H  
ATOM   2570 HD13 LEU A 172       2.165   6.344 -12.454  1.00 96.11           H  
ATOM   2571  CD2 LEU A 172      -0.107   4.656 -14.407  1.00 96.11           C  
ATOM   2572 HD21 LEU A 172      -0.172   3.633 -14.778  1.00 96.11           H  
ATOM   2573 HD22 LEU A 172      -0.209   5.352 -15.240  1.00 96.11           H  
ATOM   2574 HD23 LEU A 172      -0.929   4.820 -13.711  1.00 96.11           H  
ATOM   2575  N   GLY A 173       4.226   3.958 -17.257  1.00 95.16           N  
ATOM   2576  H   GLY A 173       3.420   4.324 -17.743  1.00 95.16           H  
ATOM   2577  CA  GLY A 173       5.542   4.079 -17.874  1.00 95.16           C  
ATOM   2578  HA2 GLY A 173       5.468   3.808 -18.928  1.00 95.16           H  
ATOM   2579  HA3 GLY A 173       6.254   3.402 -17.402  1.00 95.16           H  
ATOM   2580  C   GLY A 173       6.062   5.506 -17.778  1.00 95.16           C  
ATOM   2581  O   GLY A 173       5.631   6.365 -18.547  1.00 95.16           O  
ATOM   2582  N   LEU A 174       7.013   5.774 -16.885  1.00 94.98           N  
ATOM   2583  H   LEU A 174       7.332   5.032 -16.278  1.00 94.98           H  
ATOM   2584  CA  LEU A 174       7.738   7.042 -16.870  1.00 94.98           C  
ATOM   2585  HA  LEU A 174       7.059   7.841 -17.169  1.00 94.98           H  
ATOM   2586  C   LEU A 174       8.876   6.987 -17.886  1.00 94.98           C  
ATOM   2587  CB  LEU A 174       8.232   7.353 -15.450  1.00 94.98           C  
ATOM   2588  HB2 LEU A 174       7.370   7.450 -14.791  1.00 94.98           H  
ATOM   2589  HB3 LEU A 174       8.833   6.514 -15.098  1.00 94.98           H  
ATOM   2590  O   LEU A 174       9.925   6.400 -17.627  1.00 94.98           O  
ATOM   2591  CG  LEU A 174       9.079   8.638 -15.375  1.00 94.98           C  
ATOM   2592  HG  LEU A 174       9.935   8.567 -16.047  1.00 94.98           H  
ATOM   2593  CD1 LEU A 174       8.280   9.892 -15.745  1.00 94.98           C  
ATOM   2594 HD11 LEU A 174       7.389   9.959 -15.121  1.00 94.98           H  
ATOM   2595 HD12 LEU A 174       8.893  10.780 -15.595  1.00 94.98           H  
ATOM   2596 HD13 LEU A 174       7.983   9.854 -16.793  1.00 94.98           H  
ATOM   2597  CD2 LEU A 174       9.625   8.804 -13.963  1.00 94.98           C  
ATOM   2598 HD21 LEU A 174      10.224   9.713 -13.915  1.00 94.98           H  
ATOM   2599 HD22 LEU A 174       8.802   8.870 -13.251  1.00 94.98           H  
ATOM   2600 HD23 LEU A 174      10.252   7.950 -13.707  1.00 94.98           H  
ATOM   2601  N   TYR A 175       8.681   7.624 -19.034  1.00 94.01           N  
ATOM   2602  H   TYR A 175       7.813   8.125 -19.163  1.00 94.01           H  
ATOM   2603  CA  TYR A 175       9.719   7.766 -20.043  1.00 94.01           C  
ATOM   2604  HA  TYR A 175      10.396   6.915 -19.963  1.00 94.01           H  
ATOM   2605  C   TYR A 175      10.533   9.039 -19.813  1.00 94.01           C  
ATOM   2606  CB  TYR A 175       9.113   7.711 -21.443  1.00 94.01           C  
ATOM   2607  HB2 TYR A 175       8.359   8.492 -21.532  1.00 94.01           H  
ATOM   2608  HB3 TYR A 175       8.610   6.752 -21.568  1.00 94.01           H  
ATOM   2609  O   TYR A 175       9.996  10.143 -19.688  1.00 94.01           O  
ATOM   2610  CG  TYR A 175      10.144   7.857 -22.547  1.00 94.01           C  
ATOM   2611  CD1 TYR A 175      10.157   8.996 -23.375  1.00 94.01           C  
ATOM   2612  HD1 TYR A 175       9.432   9.780 -23.219  1.00 94.01           H  
ATOM   2613  CD2 TYR A 175      11.098   6.842 -22.739  1.00 94.01           C  
ATOM   2614  HD2 TYR A 175      11.096   5.972 -22.099  1.00 94.01           H  
ATOM   2615  CE1 TYR A 175      11.089   9.095 -24.425  1.00 94.01           C  
ATOM   2616  HE1 TYR A 175      11.069   9.954 -25.079  1.00 94.01           H  
ATOM   2617  CE2 TYR A 175      12.050   6.946 -23.769  1.00 94.01           C  
ATOM   2618  HE2 TYR A 175      12.763   6.152 -23.931  1.00 94.01           H  
ATOM   2619  OH  TYR A 175      12.912   8.145 -25.656  1.00 94.01           O  
ATOM   2620  HH  TYR A 175      12.568   8.723 -26.342  1.00 94.01           H  
ATOM   2621  CZ  TYR A 175      12.034   8.065 -24.622  1.00 94.01           C  
ATOM   2622  N   GLN A 176      11.852   8.883 -19.795  1.00 93.19           N  
ATOM   2623  H   GLN A 176      12.212   7.944 -19.884  1.00 93.19           H  
ATOM   2624  CA  GLN A 176      12.819   9.954 -19.616  1.00 93.19           C  
ATOM   2625  HA  GLN A 176      12.299  10.911 -19.579  1.00 93.19           H  
ATOM   2626  C   GLN A 176      13.787   9.958 -20.784  1.00 93.19           C  
ATOM   2627  CB  GLN A 176      13.592   9.781 -18.308  1.00 93.19           C  
ATOM   2628  HB2 GLN A 176      14.180  10.684 -18.142  1.00 93.19           H  
ATOM   2629  HB3 GLN A 176      14.277   8.938 -18.388  1.00 93.19           H  
ATOM   2630  O   GLN A 176      14.421   8.949 -21.073  1.00 93.19           O  
ATOM   2631  CG  GLN A 176      12.672   9.542 -17.110  1.00 93.19           C  
ATOM   2632  HG2 GLN A 176      12.279   8.526 -17.143  1.00 93.19           H  
ATOM   2633  HG3 GLN A 176      11.833  10.237 -17.135  1.00 93.19           H  
ATOM   2634  CD  GLN A 176      13.444   9.722 -15.824  1.00 93.19           C  
ATOM   2635  NE2 GLN A 176      13.574  10.948 -15.364  1.00 93.19           N  
ATOM   2636 HE21 GLN A 176      13.985  11.041 -14.446  1.00 93.19           H  
ATOM   2637 HE22 GLN A 176      13.089  11.712 -15.812  1.00 93.19           H  
ATOM   2638  OE1 GLN A 176      13.954   8.787 -15.229  1.00 93.19           O  
ATOM   2639  N   ARG A 177      13.947  11.104 -21.442  1.00 92.66           N  
ATOM   2640  H   ARG A 177      13.379  11.887 -21.153  1.00 92.66           H  
ATOM   2641  CA  ARG A 177      14.908  11.267 -22.533  1.00 92.66           C  
ATOM   2642  HA  ARG A 177      15.475  10.341 -22.630  1.00 92.66           H  
ATOM   2643  C   ARG A 177      15.908  12.366 -22.213  1.00 92.66           C  
ATOM   2644  CB  ARG A 177      14.156  11.458 -23.852  1.00 92.66           C  
ATOM   2645  HB2 ARG A 177      13.519  12.339 -23.780  1.00 92.66           H  
ATOM   2646  HB3 ARG A 177      13.527  10.585 -24.023  1.00 92.66           H  
ATOM   2647  O   ARG A 177      15.574  13.548 -22.290  1.00 92.66           O  
ATOM   2648  CG  ARG A 177      15.122  11.619 -25.032  1.00 92.66           C  
ATOM   2649  HG2 ARG A 177      15.790  10.760 -25.092  1.00 92.66           H  
ATOM   2650  HG3 ARG A 177      15.717  12.519 -24.880  1.00 92.66           H  
ATOM   2651  CD  ARG A 177      14.348  11.746 -26.345  1.00 92.66           C  
ATOM   2652  HD2 ARG A 177      14.147  10.746 -26.730  1.00 92.66           H  
ATOM   2653  HD3 ARG A 177      13.400  12.249 -26.153  1.00 92.66           H  
ATOM   2654  NE  ARG A 177      15.110  12.538 -27.327  1.00 92.66           N  
ATOM   2655  HE  ARG A 177      16.025  12.851 -27.035  1.00 92.66           H  
ATOM   2656  NH1 ARG A 177      13.634  12.356 -29.081  1.00 92.66           N  
ATOM   2657 HH11 ARG A 177      13.389  12.556 -30.040  1.00 92.66           H  
ATOM   2658 HH12 ARG A 177      13.140  11.626 -28.588  1.00 92.66           H  
ATOM   2659  NH2 ARG A 177      15.408  13.695 -29.261  1.00 92.66           N  
ATOM   2660 HH21 ARG A 177      16.262  14.084 -28.886  1.00 92.66           H  
ATOM   2661 HH22 ARG A 177      15.120  13.917 -30.203  1.00 92.66           H  
ATOM   2662  CZ  ARG A 177      14.714  12.856 -28.546  1.00 92.66           C  
ATOM   2663  N   THR A 178      17.147  11.974 -21.935  1.00 89.15           N  
ATOM   2664  H   THR A 178      17.319  10.979 -21.929  1.00 89.15           H  
ATOM   2665  CA  THR A 178      18.277  12.870 -21.654  1.00 89.15           C  
ATOM   2666  HA  THR A 178      17.906  13.884 -21.503  1.00 89.15           H  
ATOM   2667  C   THR A 178      19.231  12.875 -22.849  1.00 89.15           C  
ATOM   2668  CB  THR A 178      18.993  12.463 -20.359  1.00 89.15           C  
ATOM   2669  HB  THR A 178      19.448  11.482 -20.491  1.00 89.15           H  
ATOM   2670  O   THR A 178      20.045  11.968 -23.055  1.00 89.15           O  
ATOM   2671  CG2 THR A 178      20.075  13.465 -19.960  1.00 89.15           C  
ATOM   2672 HG21 THR A 178      20.897  13.417 -20.674  1.00 89.15           H  
ATOM   2673 HG22 THR A 178      19.668  14.476 -19.936  1.00 89.15           H  
ATOM   2674 HG23 THR A 178      20.454  13.211 -18.970  1.00 89.15           H  
ATOM   2675  OG1 THR A 178      18.080  12.382 -19.296  1.00 89.15           O  
ATOM   2676  HG1 THR A 178      17.839  13.268 -19.018  1.00 89.15           H  
ATOM   2677  N   GLY A 179      19.129  13.907 -23.690  1.00 84.27           N  
ATOM   2678  H   GLY A 179      18.448  14.623 -23.481  1.00 84.27           H  
ATOM   2679  CA  GLY A 179      19.861  13.971 -24.957  1.00 84.27           C  
ATOM   2680  HA2 GLY A 179      20.930  13.893 -24.758  1.00 84.27           H  
ATOM   2681  HA3 GLY A 179      19.671  14.935 -25.430  1.00 84.27           H  
ATOM   2682  C   GLY A 179      19.436  12.865 -25.936  1.00 84.27           C  
ATOM   2683  O   GLY A 179      18.296  12.855 -26.406  1.00 84.27           O  
ATOM   2684  N   ARG A 180      20.368  11.958 -26.270  1.00 80.93           N  
ATOM   2685  H   ARG A 180      21.251  12.007 -25.782  1.00 80.93           H  
ATOM   2686  CA  ARG A 180      20.137  10.808 -27.172  1.00 80.93           C  
ATOM   2687  HA  ARG A 180      19.296  11.029 -27.829  1.00 80.93           H  
ATOM   2688  C   ARG A 180      19.721   9.523 -26.448  1.00 80.93           C  
ATOM   2689  CB  ARG A 180      21.373  10.532 -28.052  1.00 80.93           C  
ATOM   2690  HB2 ARG A 180      21.195   9.619 -28.621  1.00 80.93           H  
ATOM   2691  HB3 ARG A 180      22.241  10.365 -27.415  1.00 80.93           H  
ATOM   2692  O   ARG A 180      19.423   8.544 -27.116  1.00 80.93           O  
ATOM   2693  CG  ARG A 180      21.676  11.652 -29.057  1.00 80.93           C  
ATOM   2694  HG2 ARG A 180      20.776  11.878 -29.630  1.00 80.93           H  
ATOM   2695  HG3 ARG A 180      21.992  12.547 -28.521  1.00 80.93           H  
ATOM   2696  CD  ARG A 180      22.786  11.211 -30.023  1.00 80.93           C  
ATOM   2697  HD2 ARG A 180      23.660  10.915 -29.443  1.00 80.93           H  
ATOM   2698  HD3 ARG A 180      22.434  10.348 -30.589  1.00 80.93           H  
ATOM   2699  NE  ARG A 180      23.163  12.289 -30.961  1.00 80.93           N  
ATOM   2700  HE  ARG A 180      22.588  13.120 -30.965  1.00 80.93           H  
ATOM   2701  NH1 ARG A 180      24.906  11.208 -32.003  1.00 80.93           N  
ATOM   2702 HH11 ARG A 180      24.662  10.352 -31.527  1.00 80.93           H  
ATOM   2703 HH12 ARG A 180      25.603  11.198 -32.735  1.00 80.93           H  
ATOM   2704  NH2 ARG A 180      24.389  13.288 -32.606  1.00 80.93           N  
ATOM   2705 HH21 ARG A 180      25.113  13.248 -33.309  1.00 80.93           H  
ATOM   2706 HH22 ARG A 180      23.806  14.112 -32.575  1.00 80.93           H  
ATOM   2707  CZ  ARG A 180      24.147  12.257 -31.847  1.00 80.93           C  
ATOM   2708  N   MET A 181      19.739   9.508 -25.118  1.00 82.02           N  
ATOM   2709  H   MET A 181      19.881  10.370 -24.611  1.00 82.02           H  
ATOM   2710  CA  MET A 181      19.363   8.330 -24.337  1.00 82.02           C  
ATOM   2711  HA  MET A 181      19.446   7.431 -24.948  1.00 82.02           H  
ATOM   2712  C   MET A 181      17.921   8.459 -23.873  1.00 82.02           C  
ATOM   2713  CB  MET A 181      20.288   8.167 -23.133  1.00 82.02           C  
ATOM   2714  HB2 MET A 181      20.190   9.056 -22.510  1.00 82.02           H  
ATOM   2715  HB3 MET A 181      19.972   7.297 -22.558  1.00 82.02           H  
ATOM   2716  O   MET A 181      17.520   9.541 -23.440  1.00 82.02           O  
ATOM   2717  CG  MET A 181      21.750   7.978 -23.551  1.00 82.02           C  
ATOM   2718  HG2 MET A 181      22.101   8.890 -24.034  1.00 82.02           H  
ATOM   2719  HG3 MET A 181      21.803   7.165 -24.276  1.00 82.02           H  
ATOM   2720  SD  MET A 181      22.877   7.588 -22.190  1.00 82.02           S  
ATOM   2721  CE  MET A 181      22.439   8.881 -20.993  1.00 82.02           C  
ATOM   2722  HE1 MET A 181      22.973   8.717 -20.057  1.00 82.02           H  
ATOM   2723  HE2 MET A 181      22.660   9.871 -21.393  1.00 82.02           H  
ATOM   2724  HE3 MET A 181      21.379   8.817 -20.749  1.00 82.02           H  
ATOM   2725  N   GLY A 182      17.175   7.364 -23.960  1.00 85.86           N  
ATOM   2726  H   GLY A 182      17.600   6.508 -24.287  1.00 85.86           H  
ATOM   2727  CA  GLY A 182      15.844   7.214 -23.392  1.00 85.86           C  
ATOM   2728  HA2 GLY A 182      15.128   6.979 -24.180  1.00 85.86           H  
ATOM   2729  HA3 GLY A 182      15.532   8.142 -22.913  1.00 85.86           H  
ATOM   2730  C   GLY A 182      15.838   6.070 -22.383  1.00 85.86           C  
ATOM   2731  O   GLY A 182      16.466   5.044 -22.632  1.00 85.86           O  
ATOM   2732  N   THR A 183      15.143   6.238 -21.267  1.00 87.49           N  
ATOM   2733  H   THR A 183      14.708   7.133 -21.095  1.00 87.49           H  
ATOM   2734  CA  THR A 183      14.890   5.187 -20.278  1.00 87.49           C  
ATOM   2735  HA  THR A 183      15.114   4.215 -20.717  1.00 87.49           H  
ATOM   2736  C   THR A 183      13.422   5.196 -19.901  1.00 87.49           C  
ATOM   2737  CB  THR A 183      15.746   5.342 -19.011  1.00 87.49           C  
ATOM   2738  HB  THR A 183      15.442   4.588 -18.285  1.00 87.49           H  
ATOM   2739  O   THR A 183      12.824   6.263 -19.777  1.00 87.49           O  
ATOM   2740  CG2 THR A 183      17.229   5.149 -19.312  1.00 87.49           C  
ATOM   2741 HG21 THR A 183      17.381   4.201 -19.829  1.00 87.49           H  
ATOM   2742 HG22 THR A 183      17.774   5.125 -18.369  1.00 87.49           H  
ATOM   2743 HG23 THR A 183      17.598   5.965 -19.932  1.00 87.49           H  
ATOM   2744  OG1 THR A 183      15.608   6.620 -18.432  1.00 87.49           O  
ATOM   2745  HG1 THR A 183      14.761   6.654 -17.982  1.00 87.49           H  
ATOM   2746  N   THR A 184      12.852   4.016 -19.687  1.00 89.84           N  
ATOM   2747  H   THR A 184      13.396   3.171 -19.788  1.00 89.84           H  
ATOM   2748  CA  THR A 184      11.492   3.866 -19.168  1.00 89.84           C  
ATOM   2749  HA  THR A 184      11.021   4.844 -19.076  1.00 89.84           H  
ATOM   2750  C   THR A 184      11.566   3.232 -17.791  1.00 89.84           C  
ATOM   2751  CB  THR A 184      10.611   3.034 -20.107  1.00 89.84           C  
ATOM   2752  HB  THR A 184      11.007   2.021 -20.184  1.00 89.84           H  
ATOM   2753  O   THR A 184      12.142   2.157 -17.641  1.00 89.84           O  
ATOM   2754  CG2 THR A 184       9.159   2.979 -19.633  1.00 89.84           C  
ATOM   2755 HG21 THR A 184       9.094   2.459 -18.677  1.00 89.84           H  
ATOM   2756 HG22 THR A 184       8.553   2.434 -20.357  1.00 89.84           H  
ATOM   2757 HG23 THR A 184       8.764   3.989 -19.520  1.00 89.84           H  
ATOM   2758  OG1 THR A 184      10.591   3.621 -21.388  1.00 89.84           O  
ATOM   2759  HG1 THR A 184      10.051   3.057 -21.945  1.00 89.84           H  
ATOM   2760  N   THR A 185      10.971   3.887 -16.802  1.00 89.90           N  
ATOM   2761  H   THR A 185      10.556   4.786 -17.003  1.00 89.90           H  
ATOM   2762  CA  THR A 185      10.816   3.366 -15.443  1.00 89.90           C  
ATOM   2763  HA  THR A 185      11.450   2.489 -15.311  1.00 89.90           H  
ATOM   2764  C   THR A 185       9.364   2.957 -15.243  1.00 89.90           C  
ATOM   2765  CB  THR A 185      11.246   4.406 -14.400  1.00 89.90           C  
ATOM   2766  HB  THR A 185      10.604   5.285 -14.472  1.00 89.90           H  
ATOM   2767  O   THR A 185       8.459   3.762 -15.466  1.00 89.90           O  
ATOM   2768  CG2 THR A 185      11.195   3.866 -12.972  1.00 89.90           C  
ATOM   2769 HG21 THR A 185      11.562   4.620 -12.276  1.00 89.90           H  
ATOM   2770 HG22 THR A 185      10.167   3.624 -12.699  1.00 89.90           H  
ATOM   2771 HG23 THR A 185      11.808   2.969 -12.889  1.00 89.90           H  
ATOM   2772  OG1 THR A 185      12.579   4.798 -14.639  1.00 89.90           O  
ATOM   2773  HG1 THR A 185      12.829   5.411 -13.944  1.00 89.90           H  
ATOM   2774  N   ALA A 186       9.138   1.715 -14.824  1.00 94.36           N  
ATOM   2775  H   ALA A 186       9.921   1.101 -14.650  1.00 94.36           H  
ATOM   2776  CA  ALA A 186       7.820   1.244 -14.424  1.00 94.36           C  
ATOM   2777  HA  ALA A 186       7.077   1.589 -15.143  1.00 94.36           H  
ATOM   2778  C   ALA A 186       7.464   1.808 -13.042  1.00 94.36           C  
ATOM   2779  CB  ALA A 186       7.822  -0.288 -14.437  1.00 94.36           C  
ATOM   2780  HB1 ALA A 186       8.612  -0.667 -13.788  1.00 94.36           H  
ATOM   2781  HB2 ALA A 186       7.980  -0.653 -15.452  1.00 94.36           H  
ATOM   2782  HB3 ALA A 186       6.868  -0.664 -14.068  1.00 94.36           H  
ATOM   2783  O   ALA A 186       8.235   1.665 -12.092  1.00 94.36           O  
ATOM   2784  N   LEU A 187       6.297   2.435 -12.933  1.00 94.55           N  
ATOM   2785  H   LEU A 187       5.743   2.555 -13.769  1.00 94.55           H  
ATOM   2786  CA  LEU A 187       5.702   2.855 -11.668  1.00 94.55           C  
ATOM   2787  HA  LEU A 187       6.421   2.738 -10.857  1.00 94.55           H  
ATOM   2788  C   LEU A 187       4.496   1.943 -11.405  1.00 94.55           C  
ATOM   2789  CB  LEU A 187       5.324   4.346 -11.723  1.00 94.55           C  
ATOM   2790  HB2 LEU A 187       4.523   4.471 -12.452  1.00 94.55           H  
ATOM   2791  HB3 LEU A 187       4.924   4.629 -10.749  1.00 94.55           H  
ATOM   2792  O   LEU A 187       3.431   2.176 -11.985  1.00 94.55           O  
ATOM   2793  CG  LEU A 187       6.465   5.311 -12.093  1.00 94.55           C  
ATOM   2794  HG  LEU A 187       6.842   5.073 -13.088  1.00 94.55           H  
ATOM   2795  CD1 LEU A 187       5.931   6.744 -12.120  1.00 94.55           C  
ATOM   2796 HD11 LEU A 187       5.123   6.818 -12.849  1.00 94.55           H  
ATOM   2797 HD12 LEU A 187       5.547   7.017 -11.137  1.00 94.55           H  
ATOM   2798 HD13 LEU A 187       6.727   7.434 -12.400  1.00 94.55           H  
ATOM   2799  CD2 LEU A 187       7.629   5.257 -11.100  1.00 94.55           C  
ATOM   2800 HD21 LEU A 187       8.381   5.999 -11.370  1.00 94.55           H  
ATOM   2801 HD22 LEU A 187       7.264   5.454 -10.092  1.00 94.55           H  
ATOM   2802 HD23 LEU A 187       8.093   4.271 -11.127  1.00 94.55           H  
ATOM   2803  N   PRO A 188       4.660   0.862 -10.621  1.00 95.29           N  
ATOM   2804  CA  PRO A 188       3.555  -0.021 -10.292  1.00 95.29           C  
ATOM   2805  HA  PRO A 188       3.029  -0.322 -11.198  1.00 95.29           H  
ATOM   2806  C   PRO A 188       2.580   0.687  -9.352  1.00 95.29           C  
ATOM   2807  CB  PRO A 188       4.186  -1.254  -9.644  1.00 95.29           C  
ATOM   2808  HB2 PRO A 188       4.470  -1.965 -10.420  1.00 95.29           H  
ATOM   2809  HB3 PRO A 188       3.523  -1.727  -8.920  1.00 95.29           H  
ATOM   2810  O   PRO A 188       2.986   1.419  -8.447  1.00 95.29           O  
ATOM   2811  CG  PRO A 188       5.444  -0.689  -8.985  1.00 95.29           C  
ATOM   2812  HG2 PRO A 188       5.188  -0.258  -8.017  1.00 95.29           H  
ATOM   2813  HG3 PRO A 188       6.217  -1.448  -8.873  1.00 95.29           H  
ATOM   2814  CD  PRO A 188       5.875   0.422  -9.944  1.00 95.29           C  
ATOM   2815  HD2 PRO A 188       6.338   1.231  -9.379  1.00 95.29           H  
ATOM   2816  HD3 PRO A 188       6.574   0.022 -10.679  1.00 95.29           H  
ATOM   2817  N   LEU A 189       1.296   0.427  -9.553  1.00 94.90           N  
ATOM   2818  H   LEU A 189       1.040  -0.193 -10.309  1.00 94.90           H  
ATOM   2819  CA  LEU A 189       0.222   0.856  -8.668  1.00 94.90           C  
ATOM   2820  HA  LEU A 189       0.631   1.018  -7.671  1.00 94.90           H  
ATOM   2821  C   LEU A 189      -0.834  -0.243  -8.574  1.00 94.90           C  
ATOM   2822  CB  LEU A 189      -0.372   2.182  -9.169  1.00 94.90           C  
ATOM   2823  HB2 LEU A 189       0.430   2.915  -9.253  1.00 94.90           H  
ATOM   2824  HB3 LEU A 189      -1.065   2.557  -8.416  1.00 94.90           H  
ATOM   2825  O   LEU A 189      -0.955  -1.077  -9.469  1.00 94.90           O  
ATOM   2826  CG  LEU A 189      -1.101   2.019 -10.518  1.00 94.90           C  
ATOM   2827  HG  LEU A 189      -1.011   0.997 -10.886  1.00 94.90           H  
ATOM   2828  CD1 LEU A 189      -2.577   2.342 -10.398  1.00 94.90           C  
ATOM   2829 HD11 LEU A 189      -3.036   1.705  -9.642  1.00 94.90           H  
ATOM   2830 HD12 LEU A 189      -2.704   3.391 -10.130  1.00 94.90           H  
ATOM   2831 HD13 LEU A 189      -3.050   2.141 -11.359  1.00 94.90           H  
ATOM   2832  CD2 LEU A 189      -0.494   2.904 -11.583  1.00 94.90           C  
ATOM   2833 HD21 LEU A 189       0.548   2.605 -11.696  1.00 94.90           H  
ATOM   2834 HD22 LEU A 189      -0.560   3.950 -11.283  1.00 94.90           H  
ATOM   2835 HD23 LEU A 189      -1.021   2.745 -12.524  1.00 94.90           H  
ATOM   2836  N   THR A 190      -1.630  -0.224  -7.518  1.00 94.03           N  
ATOM   2837  H   THR A 190      -1.463   0.463  -6.797  1.00 94.03           H  
ATOM   2838  CA  THR A 190      -2.758  -1.141  -7.357  1.00 94.03           C  
ATOM   2839  HA  THR A 190      -2.825  -1.807  -8.217  1.00 94.03           H  
ATOM   2840  C   THR A 190      -4.046  -0.344  -7.298  1.00 94.03           C  
ATOM   2841  CB  THR A 190      -2.581  -2.030  -6.123  1.00 94.03           C  
ATOM   2842  HB  THR A 190      -2.641  -1.427  -5.217  1.00 94.03           H  
ATOM   2843  O   THR A 190      -4.158   0.620  -6.541  1.00 94.03           O  
ATOM   2844  CG2 THR A 190      -3.623  -3.143  -6.067  1.00 94.03           C  
ATOM   2845 HG21 THR A 190      -3.436  -3.771  -5.197  1.00 94.03           H  
ATOM   2846 HG22 THR A 190      -4.624  -2.720  -5.978  1.00 94.03           H  
ATOM   2847 HG23 THR A 190      -3.569  -3.754  -6.968  1.00 94.03           H  
ATOM   2848  OG1 THR A 190      -1.319  -2.656  -6.184  1.00 94.03           O  
ATOM   2849  HG1 THR A 190      -0.668  -1.976  -5.994  1.00 94.03           H  
ATOM   2850  N   VAL A 191      -5.028  -0.743  -8.100  1.00 94.25           N  
ATOM   2851  H   VAL A 191      -4.882  -1.549  -8.690  1.00 94.25           H  
ATOM   2852  CA  VAL A 191      -6.393  -0.258  -7.935  1.00 94.25           C  
ATOM   2853  HA  VAL A 191      -6.362   0.787  -7.627  1.00 94.25           H  
ATOM   2854  C   VAL A 191      -7.056  -1.088  -6.850  1.00 94.25           C  
ATOM   2855  CB  VAL A 191      -7.188  -0.321  -9.239  1.00 94.25           C  
ATOM   2856  HB  VAL A 191      -7.128  -1.335  -9.634  1.00 94.25           H  
ATOM   2857  O   VAL A 191      -7.236  -2.290  -7.026  1.00 94.25           O  
ATOM   2858  CG1 VAL A 191      -8.664   0.039  -9.044  1.00 94.25           C  
ATOM   2859 HG11 VAL A 191      -8.786   1.108  -8.869  1.00 94.25           H  
ATOM   2860 HG12 VAL A 191      -9.113  -0.509  -8.216  1.00 94.25           H  
ATOM   2861 HG13 VAL A 191      -9.200  -0.271  -9.942  1.00 94.25           H  
ATOM   2862  CG2 VAL A 191      -6.615   0.656 -10.266  1.00 94.25           C  
ATOM   2863 HG21 VAL A 191      -6.762   1.681  -9.925  1.00 94.25           H  
ATOM   2864 HG22 VAL A 191      -5.550   0.476 -10.418  1.00 94.25           H  
ATOM   2865 HG23 VAL A 191      -7.141   0.517 -11.210  1.00 94.25           H  
ATOM   2866  N   ASN A 192      -7.455  -0.437  -5.763  1.00 91.38           N  
ATOM   2867  H   ASN A 192      -7.316   0.563  -5.736  1.00 91.38           H  
ATOM   2868  CA  ASN A 192      -8.220  -1.042  -4.676  1.00 91.38           C  
ATOM   2869  HA  ASN A 192      -8.544  -2.043  -4.960  1.00 91.38           H  
ATOM   2870  C   ASN A 192      -9.473  -0.212  -4.404  1.00 91.38           C  
ATOM   2871  CB  ASN A 192      -7.339  -1.145  -3.417  1.00 91.38           C  
ATOM   2872  HB2 ASN A 192      -7.960  -1.365  -2.549  1.00 91.38           H  
ATOM   2873  HB3 ASN A 192      -6.847  -0.189  -3.241  1.00 91.38           H  
ATOM   2874  O   ASN A 192      -9.525   0.975  -4.715  1.00 91.38           O  
ATOM   2875  CG  ASN A 192      -6.294  -2.241  -3.499  1.00 91.38           C  
ATOM   2876  ND2 ASN A 192      -5.175  -2.060  -2.841  1.00 91.38           N  
ATOM   2877 HD21 ASN A 192      -4.463  -2.775  -2.890  1.00 91.38           H  
ATOM   2878 HD22 ASN A 192      -5.027  -1.242  -2.268  1.00 91.38           H  
ATOM   2879  OD1 ASN A 192      -6.485  -3.283  -4.104  1.00 91.38           O  
ATOM   2880  N   ARG A 193     -10.486  -0.802  -3.765  1.00 90.18           N  
ATOM   2881  H   ARG A 193     -10.386  -1.765  -3.478  1.00 90.18           H  
ATOM   2882  CA  ARG A 193     -11.562   0.011  -3.183  1.00 90.18           C  
ATOM   2883  HA  ARG A 193     -12.017   0.594  -3.983  1.00 90.18           H  
ATOM   2884  C   ARG A 193     -10.971   0.991  -2.145  1.00 90.18           C  
ATOM   2885  CB  ARG A 193     -12.626  -0.878  -2.532  1.00 90.18           C  
ATOM   2886  HB2 ARG A 193     -13.338  -0.252  -1.993  1.00 90.18           H  
ATOM   2887  HB3 ARG A 193     -12.126  -1.510  -1.799  1.00 90.18           H  
ATOM   2888  O   ARG A 193      -9.963   0.657  -1.506  1.00 90.18           O  
ATOM   2889  CG  ARG A 193     -13.406  -1.791  -3.484  1.00 90.18           C  
ATOM   2890  HG2 ARG A 193     -13.998  -2.469  -2.869  1.00 90.18           H  
ATOM   2891  HG3 ARG A 193     -12.722  -2.391  -4.084  1.00 90.18           H  
ATOM   2892  CD  ARG A 193     -14.354  -1.012  -4.396  1.00 90.18           C  
ATOM   2893  HD2 ARG A 193     -14.905  -0.288  -3.797  1.00 90.18           H  
ATOM   2894  HD3 ARG A 193     -13.770  -0.488  -5.153  1.00 90.18           H  
ATOM   2895  NE  ARG A 193     -15.311  -1.933  -5.028  1.00 90.18           N  
ATOM   2896  HE  ARG A 193     -15.461  -2.816  -4.561  1.00 90.18           H  
ATOM   2897  NH1 ARG A 193     -16.078  -0.542  -6.690  1.00 90.18           N  
ATOM   2898 HH11 ARG A 193     -16.662  -0.394  -7.501  1.00 90.18           H  
ATOM   2899 HH12 ARG A 193     -15.480   0.195  -6.345  1.00 90.18           H  
ATOM   2900  NH2 ARG A 193     -16.873  -2.627  -6.487  1.00 90.18           N  
ATOM   2901 HH21 ARG A 193     -16.907  -3.474  -5.937  1.00 90.18           H  
ATOM   2902 HH22 ARG A 193     -17.489  -2.493  -7.277  1.00 90.18           H  
ATOM   2903  CZ  ARG A 193     -16.081  -1.689  -6.066  1.00 90.18           C  
ATOM   2904  N   PRO A 194     -11.574   2.182  -1.968  1.00 90.79           N  
ATOM   2905  CA  PRO A 194     -11.187   3.119  -0.917  1.00 90.79           C  
ATOM   2906  HA  PRO A 194     -10.244   3.590  -1.198  1.00 90.79           H  
ATOM   2907  C   PRO A 194     -11.045   2.446   0.453  1.00 90.79           C  
ATOM   2908  CB  PRO A 194     -12.295   4.175  -0.880  1.00 90.79           C  
ATOM   2909  HB2 PRO A 194     -11.911   5.157  -0.604  1.00 90.79           H  
ATOM   2910  HB3 PRO A 194     -13.077   3.868  -0.185  1.00 90.79           H  
ATOM   2911  O   PRO A 194     -11.859   1.594   0.808  1.00 90.79           O  
ATOM   2912  CG  PRO A 194     -12.871   4.165  -2.293  1.00 90.79           C  
ATOM   2913  HG2 PRO A 194     -12.302   4.854  -2.918  1.00 90.79           H  
ATOM   2914  HG3 PRO A 194     -13.926   4.438  -2.296  1.00 90.79           H  
ATOM   2915  CD  PRO A 194     -12.666   2.725  -2.764  1.00 90.79           C  
ATOM   2916  HD2 PRO A 194     -12.423   2.716  -3.827  1.00 90.79           H  
ATOM   2917  HD3 PRO A 194     -13.573   2.143  -2.597  1.00 90.79           H  
ATOM   2918  N   ASN A 195     -10.021   2.844   1.213  1.00 93.55           N  
ATOM   2919  H   ASN A 195      -9.409   3.570   0.868  1.00 93.55           H  
ATOM   2920  CA  ASN A 195      -9.914   2.509   2.630  1.00 93.55           C  
ATOM   2921  HA  ASN A 195     -10.267   1.491   2.794  1.00 93.55           H  
ATOM   2922  C   ASN A 195     -10.815   3.458   3.435  1.00 93.55           C  
ATOM   2923  CB  ASN A 195      -8.442   2.590   3.087  1.00 93.55           C  
ATOM   2924  HB2 ASN A 195      -8.055   3.593   2.912  1.00 93.55           H  
ATOM   2925  HB3 ASN A 195      -7.837   1.870   2.536  1.00 93.55           H  
ATOM   2926  O   ASN A 195     -10.477   4.627   3.617  1.00 93.55           O  
ATOM   2927  CG  ASN A 195      -8.322   2.280   4.570  1.00 93.55           C  
ATOM   2928  ND2 ASN A 195      -7.204   2.568   5.191  1.00 93.55           N  
ATOM   2929 HD21 ASN A 195      -6.406   2.969   4.720  1.00 93.55           H  
ATOM   2930 HD22 ASN A 195      -7.136   2.333   6.171  1.00 93.55           H  
ATOM   2931  OD1 ASN A 195      -9.246   1.764   5.169  1.00 93.55           O  
ATOM   2932  N   LEU A 196     -11.958   2.956   3.892  1.00 96.02           N  
ATOM   2933  H   LEU A 196     -12.145   1.977   3.728  1.00 96.02           H  
ATOM   2934  CA  LEU A 196     -12.962   3.722   4.628  1.00 96.02           C  
ATOM   2935  HA  LEU A 196     -13.034   4.722   4.202  1.00 96.02           H  
ATOM   2936  C   LEU A 196     -12.608   3.911   6.106  1.00 96.02           C  
ATOM   2937  CB  LEU A 196     -14.327   3.023   4.500  1.00 96.02           C  
ATOM   2938  HB2 LEU A 196     -15.061   3.621   5.039  1.00 96.02           H  
ATOM   2939  HB3 LEU A 196     -14.269   2.052   4.992  1.00 96.02           H  
ATOM   2940  O   LEU A 196     -13.185   4.788   6.743  1.00 96.02           O  
ATOM   2941  CG  LEU A 196     -14.831   2.812   3.062  1.00 96.02           C  
ATOM   2942  HG  LEU A 196     -14.178   2.113   2.538  1.00 96.02           H  
ATOM   2943  CD1 LEU A 196     -16.235   2.213   3.113  1.00 96.02           C  
ATOM   2944 HD11 LEU A 196     -16.606   2.042   2.103  1.00 96.02           H  
ATOM   2945 HD12 LEU A 196     -16.906   2.900   3.629  1.00 96.02           H  
ATOM   2946 HD13 LEU A 196     -16.208   1.264   3.649  1.00 96.02           H  
ATOM   2947  CD2 LEU A 196     -14.884   4.120   2.275  1.00 96.02           C  
ATOM   2948 HD21 LEU A 196     -15.438   4.866   2.844  1.00 96.02           H  
ATOM   2949 HD22 LEU A 196     -15.368   3.956   1.312  1.00 96.02           H  
ATOM   2950 HD23 LEU A 196     -13.874   4.491   2.099  1.00 96.02           H  
ATOM   2951  N   SER A 197     -11.693   3.107   6.657  1.00 97.98           N  
ATOM   2952  H   SER A 197     -11.216   2.424   6.086  1.00 97.98           H  
ATOM   2953  CA  SER A 197     -11.303   3.183   8.068  1.00 97.98           C  
ATOM   2954  HA  SER A 197     -12.159   3.536   8.643  1.00 97.98           H  
ATOM   2955  C   SER A 197     -10.176   4.181   8.338  1.00 97.98           C  
ATOM   2956  CB  SER A 197     -10.968   1.792   8.618  1.00 97.98           C  
ATOM   2957  HB2 SER A 197     -11.880   1.196   8.625  1.00 97.98           H  
ATOM   2958  HB3 SER A 197     -10.615   1.874   9.646  1.00 97.98           H  
ATOM   2959  O   SER A 197      -9.973   4.531   9.494  1.00 97.98           O  
ATOM   2960  OG  SER A 197     -10.006   1.136   7.822  1.00 97.98           O  
ATOM   2961  HG  SER A 197      -9.278   0.818   8.361  1.00 97.98           H  
ATOM   2962  N   LEU A 198      -9.485   4.690   7.309  1.00 96.46           N  
ATOM   2963  H   LEU A 198      -9.723   4.380   6.377  1.00 96.46           H  
ATOM   2964  CA  LEU A 198      -8.360   5.619   7.474  1.00 96.46           C  
ATOM   2965  HA  LEU A 198      -7.578   5.088   8.016  1.00 96.46           H  
ATOM   2966  C   LEU A 198      -8.754   6.862   8.292  1.00 96.46           C  
ATOM   2967  CB  LEU A 198      -7.819   6.029   6.091  1.00 96.46           C  
ATOM   2968  HB2 LEU A 198      -7.605   5.133   5.508  1.00 96.46           H  
ATOM   2969  HB3 LEU A 198      -8.599   6.584   5.570  1.00 96.46           H  
ATOM   2970  O   LEU A 198      -9.659   7.611   7.917  1.00 96.46           O  
ATOM   2971  CG  LEU A 198      -6.545   6.895   6.151  1.00 96.46           C  
ATOM   2972  HG  LEU A 198      -6.730   7.784   6.754  1.00 96.46           H  
ATOM   2973  CD1 LEU A 198      -5.350   6.139   6.733  1.00 96.46           C  
ATOM   2974 HD11 LEU A 198      -5.529   5.887   7.778  1.00 96.46           H  
ATOM   2975 HD12 LEU A 198      -4.457   6.762   6.702  1.00 96.46           H  
ATOM   2976 HD13 LEU A 198      -5.167   5.217   6.181  1.00 96.46           H  
ATOM   2977  CD2 LEU A 198      -6.170   7.351   4.740  1.00 96.46           C  
ATOM   2978 HD21 LEU A 198      -5.288   7.989   4.789  1.00 96.46           H  
ATOM   2979 HD22 LEU A 198      -6.995   7.921   4.311  1.00 96.46           H  
ATOM   2980 HD23 LEU A 198      -5.957   6.485   4.114  1.00 96.46           H  
ATOM   2981  N   GLY A 199      -8.048   7.087   9.400  1.00 97.87           N  
ATOM   2982  H   GLY A 199      -7.329   6.419   9.642  1.00 97.87           H  
ATOM   2983  CA  GLY A 199      -8.235   8.211  10.317  1.00 97.87           C  
ATOM   2984  HA2 GLY A 199      -8.174   9.143   9.756  1.00 97.87           H  
ATOM   2985  HA3 GLY A 199      -7.428   8.191  11.050  1.00 97.87           H  
ATOM   2986  C   GLY A 199      -9.560   8.201  11.084  1.00 97.87           C  
ATOM   2987  O   GLY A 199      -9.902   9.200  11.719  1.00 97.87           O  
ATOM   2988  N   LYS A 200     -10.340   7.118  11.007  1.00 98.58           N  
ATOM   2989  H   LYS A 200      -9.995   6.311  10.507  1.00 98.58           H  
ATOM   2990  CA  LYS A 200     -11.644   7.029  11.668  1.00 98.58           C  
ATOM   2991  HA  LYS A 200     -12.129   8.000  11.570  1.00 98.58           H  
ATOM   2992  C   LYS A 200     -11.504   6.736  13.166  1.00 98.58           C  
ATOM   2993  CB  LYS A 200     -12.505   5.964  10.988  1.00 98.58           C  
ATOM   2994  HB2 LYS A 200     -13.424   5.835  11.561  1.00 98.58           H  
ATOM   2995  HB3 LYS A 200     -11.972   5.013  11.016  1.00 98.58           H  
ATOM   2996  O   LYS A 200     -10.504   6.160  13.589  1.00 98.58           O  
ATOM   2997  CG  LYS A 200     -12.877   6.278   9.535  1.00 98.58           C  
ATOM   2998  HG2 LYS A 200     -11.971   6.405   8.943  1.00 98.58           H  
ATOM   2999  HG3 LYS A 200     -13.417   5.409   9.158  1.00 98.58           H  
ATOM   3000  CD  LYS A 200     -13.780   7.505   9.358  1.00 98.58           C  
ATOM   3001  HD2 LYS A 200     -14.707   7.338   9.906  1.00 98.58           H  
ATOM   3002  HD3 LYS A 200     -13.285   8.403   9.728  1.00 98.58           H  
ATOM   3003  CE  LYS A 200     -14.058   7.658   7.858  1.00 98.58           C  
ATOM   3004  HE2 LYS A 200     -13.170   8.063   7.373  1.00 98.58           H  
ATOM   3005  HE3 LYS A 200     -14.225   6.663   7.445  1.00 98.58           H  
ATOM   3006  NZ  LYS A 200     -15.252   8.488   7.579  1.00 98.58           N  
ATOM   3007  HZ1 LYS A 200     -16.054   8.018   7.973  1.00 98.58           H  
ATOM   3008  HZ2 LYS A 200     -15.411   8.536   6.583  1.00 98.58           H  
ATOM   3009  HZ3 LYS A 200     -15.162   9.415   7.969  1.00 98.58           H  
ATOM   3010  N   PRO A 201     -12.506   7.092  13.990  1.00 98.57           N  
ATOM   3011  CA  PRO A 201     -12.511   6.724  15.399  1.00 98.57           C  
ATOM   3012  HA  PRO A 201     -11.639   7.169  15.877  1.00 98.57           H  
ATOM   3013  C   PRO A 201     -12.482   5.204  15.577  1.00 98.57           C  
ATOM   3014  CB  PRO A 201     -13.781   7.340  15.995  1.00 98.57           C  
ATOM   3015  HB2 PRO A 201     -13.614   7.704  17.008  1.00 98.57           H  
ATOM   3016  HB3 PRO A 201     -14.599   6.620  15.981  1.00 98.57           H  
ATOM   3017  O   PRO A 201     -13.330   4.489  15.040  1.00 98.57           O  
ATOM   3018  CG  PRO A 201     -14.108   8.479  15.032  1.00 98.57           C  
ATOM   3019  HG2 PRO A 201     -13.511   9.356  15.284  1.00 98.57           H  
ATOM   3020  HG3 PRO A 201     -15.171   8.721  15.034  1.00 98.57           H  
ATOM   3021  CD  PRO A 201     -13.658   7.924  13.684  1.00 98.57           C  
ATOM   3022  HD2 PRO A 201     -14.449   7.310  13.254  1.00 98.57           H  
ATOM   3023  HD3 PRO A 201     -13.407   8.750  13.018  1.00 98.57           H  
ATOM   3024  N   ALA A 202     -11.527   4.728  16.370  1.00 98.82           N  
ATOM   3025  H   ALA A 202     -10.858   5.368  16.774  1.00 98.82           H  
ATOM   3026  CA  ALA A 202     -11.393   3.324  16.714  1.00 98.82           C  
ATOM   3027  HA  ALA A 202     -12.285   2.795  16.378  1.00 98.82           H  
ATOM   3028  C   ALA A 202     -11.308   3.136  18.231  1.00 98.82           C  
ATOM   3029  CB  ALA A 202     -10.193   2.729  15.974  1.00 98.82           C  
ATOM   3030  HB1 ALA A 202      -9.272   3.221  16.287  1.00 98.82           H  
ATOM   3031  HB2 ALA A 202     -10.323   2.854  14.899  1.00 98.82           H  
ATOM   3032  HB3 ALA A 202     -10.130   1.664  16.199  1.00 98.82           H  
ATOM   3033  O   ALA A 202     -10.750   3.967  18.950  1.00 98.82           O  
ATOM   3034  N   THR A 203     -11.852   2.024  18.704  1.00 98.80           N  
ATOM   3035  H   THR A 203     -12.255   1.381  18.037  1.00 98.80           H  
ATOM   3036  CA  THR A 203     -11.790   1.561  20.089  1.00 98.80           C  
ATOM   3037  HA  THR A 203     -11.068   2.165  20.638  1.00 98.80           H  
ATOM   3038  C   THR A 203     -11.295   0.122  20.122  1.00 98.80           C  
ATOM   3039  CB  THR A 203     -13.145   1.684  20.805  1.00 98.80           C  
ATOM   3040  HB  THR A 203     -13.036   1.307  21.822  1.00 98.80           H  
ATOM   3041  O   THR A 203     -11.283  -0.585  19.119  1.00 98.80           O  
ATOM   3042  CG2 THR A 203     -13.631   3.130  20.882  1.00 98.80           C  
ATOM   3043 HG21 THR A 203     -14.532   3.185  21.493  1.00 98.80           H  
ATOM   3044 HG22 THR A 203     -12.858   3.752  21.335  1.00 98.80           H  
ATOM   3045 HG23 THR A 203     -13.850   3.508  19.883  1.00 98.80           H  
ATOM   3046  OG1 THR A 203     -14.148   0.938  20.155  1.00 98.80           O  
ATOM   3047  HG1 THR A 203     -14.944   0.996  20.689  1.00 98.80           H  
ATOM   3048  N   GLN A 204     -10.851  -0.324  21.285  1.00 98.83           N  
ATOM   3049  H   GLN A 204     -10.913   0.259  22.107  1.00 98.83           H  
ATOM   3050  CA  GLN A 204     -10.454  -1.706  21.517  1.00 98.83           C  
ATOM   3051  HA  GLN A 204     -11.040  -2.361  20.872  1.00 98.83           H  
ATOM   3052  C   GLN A 204     -10.800  -2.076  22.953  1.00 98.83           C  
ATOM   3053  CB  GLN A 204      -8.969  -1.899  21.178  1.00 98.83           C  
ATOM   3054  HB2 GLN A 204      -8.703  -2.948  21.305  1.00 98.83           H  
ATOM   3055  HB3 GLN A 204      -8.824  -1.641  20.129  1.00 98.83           H  
ATOM   3056  O   GLN A 204     -10.999  -1.180  23.778  1.00 98.83           O  
ATOM   3057  CG  GLN A 204      -8.041  -1.044  22.049  1.00 98.83           C  
ATOM   3058  HG2 GLN A 204      -8.165  -1.355  23.086  1.00 98.83           H  
ATOM   3059  HG3 GLN A 204      -8.327   0.007  22.014  1.00 98.83           H  
ATOM   3060  CD  GLN A 204      -6.579  -1.144  21.630  1.00 98.83           C  
ATOM   3061  NE2 GLN A 204      -5.680  -1.092  22.575  1.00 98.83           N  
ATOM   3062 HE21 GLN A 204      -4.700  -1.141  22.333  1.00 98.83           H  
ATOM   3063 HE22 GLN A 204      -5.991  -1.238  23.525  1.00 98.83           H  
ATOM   3064  OE1 GLN A 204      -6.238  -1.211  20.459  1.00 98.83           O  
ATOM   3065  N   LYS A 205     -10.875  -3.376  23.234  1.00 98.64           N  
ATOM   3066  H   LYS A 205     -10.716  -4.026  22.478  1.00 98.64           H  
ATOM   3067  CA  LYS A 205     -11.353  -3.904  24.517  1.00 98.64           C  
ATOM   3068  HA  LYS A 205     -12.410  -3.664  24.626  1.00 98.64           H  
ATOM   3069  C   LYS A 205     -10.652  -3.276  25.722  1.00 98.64           C  
ATOM   3070  CB  LYS A 205     -11.181  -5.424  24.500  1.00 98.64           C  
ATOM   3071  HB2 LYS A 205     -10.123  -5.688  24.507  1.00 98.64           H  
ATOM   3072  HB3 LYS A 205     -11.636  -5.827  23.594  1.00 98.64           H  
ATOM   3073  O   LYS A 205     -11.296  -2.858  26.679  1.00 98.64           O  
ATOM   3074  CG  LYS A 205     -11.874  -6.023  25.722  1.00 98.64           C  
ATOM   3075  HG2 LYS A 205     -12.896  -5.650  25.777  1.00 98.64           H  
ATOM   3076  HG3 LYS A 205     -11.350  -5.724  26.629  1.00 98.64           H  
ATOM   3077  CD  LYS A 205     -11.914  -7.543  25.629  1.00 98.64           C  
ATOM   3078  HD2 LYS A 205     -12.539  -7.833  24.784  1.00 98.64           H  
ATOM   3079  HD3 LYS A 205     -10.910  -7.947  25.499  1.00 98.64           H  
ATOM   3080  CE  LYS A 205     -12.516  -8.043  26.934  1.00 98.64           C  
ATOM   3081  HE2 LYS A 205     -13.362  -7.406  27.193  1.00 98.64           H  
ATOM   3082  HE3 LYS A 205     -11.769  -7.946  27.722  1.00 98.64           H  
ATOM   3083  NZ  LYS A 205     -12.973  -9.436  26.788  1.00 98.64           N  
ATOM   3084  HZ1 LYS A 205     -12.208 -10.037  26.518  1.00 98.64           H  
ATOM   3085  HZ2 LYS A 205     -13.664  -9.488  26.054  1.00 98.64           H  
ATOM   3086  HZ3 LYS A 205     -13.390  -9.758  27.649  1.00 98.64           H  
ATOM   3087  N   SER A 206      -9.334  -3.167  25.634  1.00 98.68           N  
ATOM   3088  H   SER A 206      -8.879  -3.576  24.831  1.00 98.68           H  
ATOM   3089  CA  SER A 206      -8.477  -2.499  26.607  1.00 98.68           C  
ATOM   3090  HA  SER A 206      -9.006  -1.648  27.036  1.00 98.68           H  
ATOM   3091  C   SER A 206      -7.211  -1.991  25.919  1.00 98.68           C  
ATOM   3092  CB  SER A 206      -8.124  -3.479  27.726  1.00 98.68           C  
ATOM   3093  HB2 SER A 206      -9.034  -3.838  28.207  1.00 98.68           H  
ATOM   3094  HB3 SER A 206      -7.504  -2.977  28.469  1.00 98.68           H  
ATOM   3095  O   SER A 206      -6.921  -2.374  24.789  1.00 98.68           O  
ATOM   3096  OG  SER A 206      -7.418  -4.568  27.186  1.00 98.68           O  
ATOM   3097  HG  SER A 206      -8.025  -5.310  27.145  1.00 98.68           H  
ATOM   3098  N   THR A 207      -6.435  -1.130  26.575  1.00 98.62           N  
ATOM   3099  H   THR A 207      -6.688  -0.860  27.515  1.00 98.62           H  
ATOM   3100  CA  THR A 207      -5.157  -0.634  26.039  1.00 98.62           C  
ATOM   3101  HA  THR A 207      -5.006  -0.996  25.023  1.00 98.62           H  
ATOM   3102  C   THR A 207      -4.001  -1.170  26.869  1.00 98.62           C  
ATOM   3103  CB  THR A 207      -5.136   0.899  25.968  1.00 98.62           C  
ATOM   3104  HB  THR A 207      -5.243   1.313  26.971  1.00 98.62           H  
ATOM   3105  O   THR A 207      -3.921  -0.895  28.064  1.00 98.62           O  
ATOM   3106  CG2 THR A 207      -3.857   1.439  25.329  1.00 98.62           C  
ATOM   3107 HG21 THR A 207      -3.712   0.982  24.350  1.00 98.62           H  
ATOM   3108 HG22 THR A 207      -2.998   1.210  25.960  1.00 98.62           H  
ATOM   3109 HG23 THR A 207      -3.922   2.521  25.219  1.00 98.62           H  
ATOM   3110  OG1 THR A 207      -6.205   1.357  25.166  1.00 98.62           O  
ATOM   3111  HG1 THR A 207      -6.287   2.301  25.320  1.00 98.62           H  
ATOM   3112  N   GLY A 208      -3.103  -1.920  26.230  1.00 97.96           N  
ATOM   3113  H   GLY A 208      -3.229  -2.077  25.240  1.00 97.96           H  
ATOM   3114  CA  GLY A 208      -1.823  -2.345  26.790  1.00 97.96           C  
ATOM   3115  HA2 GLY A 208      -1.649  -3.393  26.545  1.00 97.96           H  
ATOM   3116  HA3 GLY A 208      -1.835  -2.246  27.876  1.00 97.96           H  
ATOM   3117  C   GLY A 208      -0.672  -1.518  26.217  1.00 97.96           C  
ATOM   3118  O   GLY A 208      -0.726  -1.097  25.064  1.00 97.96           O  
ATOM   3119  N   TYR A 209       0.376  -1.297  27.016  1.00 96.78           N  
ATOM   3120  H   TYR A 209       0.349  -1.683  27.949  1.00 96.78           H  
ATOM   3121  CA  TYR A 209       1.643  -0.682  26.580  1.00 96.78           C  
ATOM   3122  HA  TYR A 209       2.214  -0.448  27.479  1.00 96.78           H  
ATOM   3123  C   TYR A 209       1.501   0.653  25.819  1.00 96.78           C  
ATOM   3124  CB  TYR A 209       2.459  -1.702  25.770  1.00 96.78           C  
ATOM   3125  HB2 TYR A 209       1.976  -1.843  24.803  1.00 96.78           H  
ATOM   3126  HB3 TYR A 209       3.448  -1.284  25.586  1.00 96.78           H  
ATOM   3127  O   TYR A 209       2.234   0.901  24.861  1.00 96.78           O  
ATOM   3128  CG  TYR A 209       2.636  -3.055  26.422  1.00 96.78           C  
ATOM   3129  CD1 TYR A 209       3.644  -3.237  27.386  1.00 96.78           C  
ATOM   3130  HD1 TYR A 209       4.280  -2.408  27.662  1.00 96.78           H  
ATOM   3131  CD2 TYR A 209       1.805  -4.130  26.052  1.00 96.78           C  
ATOM   3132  HD2 TYR A 209       1.046  -3.996  25.296  1.00 96.78           H  
ATOM   3133  CE1 TYR A 209       3.827  -4.498  27.983  1.00 96.78           C  
ATOM   3134  HE1 TYR A 209       4.601  -4.640  28.722  1.00 96.78           H  
ATOM   3135  CE2 TYR A 209       1.982  -5.390  26.653  1.00 96.78           C  
ATOM   3136  HE2 TYR A 209       1.364  -6.231  26.374  1.00 96.78           H  
ATOM   3137  OH  TYR A 209       3.161  -6.795  28.186  1.00 96.78           O  
ATOM   3138  HH  TYR A 209       3.871  -6.809  28.832  1.00 96.78           H  
ATOM   3139  CZ  TYR A 209       2.993  -5.576  27.615  1.00 96.78           C  
ATOM   3140  N   ASP A 210       0.529   1.489  26.200  1.00 97.46           N  
ATOM   3141  H   ASP A 210       0.021   1.281  27.047  1.00 97.46           H  
ATOM   3142  CA  ASP A 210       0.241   2.774  25.544  1.00 97.46           C  
ATOM   3143  HA  ASP A 210      -0.721   3.112  25.929  1.00 97.46           H  
ATOM   3144  C   ASP A 210       0.054   2.663  24.015  1.00 97.46           C  
ATOM   3145  CB  ASP A 210       1.273   3.834  25.967  1.00 97.46           C  
ATOM   3146  HB2 ASP A 210       1.006   4.790  25.518  1.00 97.46           H  
ATOM   3147  HB3 ASP A 210       2.259   3.551  25.599  1.00 97.46           H  
ATOM   3148  O   ASP A 210       0.442   3.548  23.246  1.00 97.46           O  
ATOM   3149  CG  ASP A 210       1.316   4.018  27.484  1.00 97.46           C  
ATOM   3150  OD1 ASP A 210       0.217   4.073  28.083  1.00 97.46           O  
ATOM   3151  OD2 ASP A 210       2.438   4.090  28.029  1.00 97.46           O  
ATOM   3152  N   ALA A 211      -0.537   1.554  23.558  1.00 98.38           N  
ATOM   3153  H   ALA A 211      -0.723   0.816  24.221  1.00 98.38           H  
ATOM   3154  CA  ALA A 211      -0.774   1.256  22.149  1.00 98.38           C  
ATOM   3155  HA  ALA A 211      -0.246   1.983  21.532  1.00 98.38           H  
ATOM   3156  C   ALA A 211      -2.274   1.340  21.798  1.00 98.38           C  
ATOM   3157  CB  ALA A 211      -0.139  -0.097  21.852  1.00 98.38           C  
ATOM   3158  HB1 ALA A 211       0.928  -0.039  22.070  1.00 98.38           H  
ATOM   3159  HB2 ALA A 211      -0.598  -0.862  22.477  1.00 98.38           H  
ATOM   3160  HB3 ALA A 211      -0.281  -0.353  20.802  1.00 98.38           H  
ATOM   3161  O   ALA A 211      -2.965   0.315  21.771  1.00 98.38           O  
ATOM   3162  N   PRO A 212      -2.800   2.557  21.551  1.00 98.66           N  
ATOM   3163  CA  PRO A 212      -4.228   2.793  21.367  1.00 98.66           C  
ATOM   3164  HA  PRO A 212      -4.785   2.343  22.189  1.00 98.66           H  
ATOM   3165  C   PRO A 212      -4.753   2.230  20.046  1.00 98.66           C  
ATOM   3166  CB  PRO A 212      -4.391   4.318  21.408  1.00 98.66           C  
ATOM   3167  HB2 PRO A 212      -5.242   4.665  20.822  1.00 98.66           H  
ATOM   3168  HB3 PRO A 212      -4.483   4.647  22.442  1.00 98.66           H  
ATOM   3169  O   PRO A 212      -4.024   2.131  19.060  1.00 98.66           O  
ATOM   3170  CG  PRO A 212      -3.067   4.815  20.831  1.00 98.66           C  
ATOM   3171  HG2 PRO A 212      -2.848   5.838  21.137  1.00 98.66           H  
ATOM   3172  HG3 PRO A 212      -3.078   4.729  19.744  1.00 98.66           H  
ATOM   3173  CD  PRO A 212      -2.079   3.820  21.429  1.00 98.66           C  
ATOM   3174  HD2 PRO A 212      -1.204   3.731  20.784  1.00 98.66           H  
ATOM   3175  HD3 PRO A 212      -1.792   4.165  22.422  1.00 98.66           H  
ATOM   3176  N   ALA A 213      -6.066   1.990  20.002  1.00 98.81           N  
ATOM   3177  H   ALA A 213      -6.583   2.058  20.867  1.00 98.81           H  
ATOM   3178  CA  ALA A 213      -6.790   1.496  18.830  1.00 98.81           C  
ATOM   3179  HA  ALA A 213      -6.462   0.479  18.612  1.00 98.81           H  
ATOM   3180  C   ALA A 213      -6.587   2.332  17.559  1.00 98.81           C  
ATOM   3181  CB  ALA A 213      -8.279   1.480  19.187  1.00 98.81           C  
ATOM   3182  HB1 ALA A 213      -8.598   2.470  19.514  1.00 98.81           H  
ATOM   3183  HB2 ALA A 213      -8.874   1.188  18.322  1.00 98.81           H  
ATOM   3184  HB3 ALA A 213      -8.460   0.757  19.983  1.00 98.81           H  
ATOM   3185  O   ALA A 213      -6.625   1.786  16.460  1.00 98.81           O  
ATOM   3186  N   SER A 214      -6.359   3.641  17.693  1.00 98.72           N  
ATOM   3187  H   SER A 214      -6.290   4.031  18.621  1.00 98.72           H  
ATOM   3188  CA  SER A 214      -6.194   4.555  16.559  1.00 98.72           C  
ATOM   3189  HA  SER A 214      -7.076   4.482  15.923  1.00 98.72           H  
ATOM   3190  C   SER A 214      -4.978   4.246  15.682  1.00 98.72           C  
ATOM   3191  CB  SER A 214      -6.098   5.993  17.069  1.00 98.72           C  
ATOM   3192  HB2 SER A 214      -7.007   6.236  17.618  1.00 98.72           H  
ATOM   3193  HB3 SER A 214      -6.005   6.678  16.227  1.00 98.72           H  
ATOM   3194  O   SER A 214      -4.933   4.716  14.552  1.00 98.72           O  
ATOM   3195  OG  SER A 214      -4.981   6.135  17.932  1.00 98.72           O  
ATOM   3196  HG  SER A 214      -4.200   6.237  17.383  1.00 98.72           H  
ATOM   3197  N   ARG A 215      -3.998   3.476  16.177  1.00 98.67           N  
ATOM   3198  H   ARG A 215      -4.095   3.104  17.111  1.00 98.67           H  
ATOM   3199  CA  ARG A 215      -2.830   3.075  15.379  1.00 98.67           C  
ATOM   3200  HA  ARG A 215      -2.370   3.946  14.913  1.00 98.67           H  
ATOM   3201  C   ARG A 215      -3.209   2.169  14.204  1.00 98.67           C  
ATOM   3202  CB  ARG A 215      -1.786   2.396  16.265  1.00 98.67           C  
ATOM   3203  HB2 ARG A 215      -1.012   2.011  15.600  1.00 98.67           H  
ATOM   3204  HB3 ARG A 215      -2.232   1.556  16.797  1.00 98.67           H  
ATOM   3205  O   ARG A 215      -2.694   2.350  13.121  1.00 98.67           O  
ATOM   3206  CG  ARG A 215      -1.099   3.338  17.256  1.00 98.67           C  
ATOM   3207  HG2 ARG A 215      -0.606   4.142  16.709  1.00 98.67           H  
ATOM   3208  HG3 ARG A 215      -1.832   3.757  17.945  1.00 98.67           H  
ATOM   3209  CD  ARG A 215      -0.058   2.534  18.039  1.00 98.67           C  
ATOM   3210  HD2 ARG A 215      -0.575   1.748  18.588  1.00 98.67           H  
ATOM   3211  HD3 ARG A 215       0.632   2.073  17.332  1.00 98.67           H  
ATOM   3212  NE  ARG A 215       0.707   3.370  18.980  1.00 98.67           N  
ATOM   3213  HE  ARG A 215       0.642   4.371  18.863  1.00 98.67           H  
ATOM   3214  NH1 ARG A 215       1.934   1.660  19.902  1.00 98.67           N  
ATOM   3215 HH11 ARG A 215       2.589   1.326  20.596  1.00 98.67           H  
ATOM   3216 HH12 ARG A 215       1.487   0.999  19.284  1.00 98.67           H  
ATOM   3217  NH2 ARG A 215       2.131   3.729  20.715  1.00 98.67           N  
ATOM   3218 HH21 ARG A 215       1.793   4.678  20.784  1.00 98.67           H  
ATOM   3219 HH22 ARG A 215       2.598   3.336  21.520  1.00 98.67           H  
ATOM   3220  CZ  ARG A 215       1.598   2.921  19.845  1.00 98.67           C  
ATOM   3221  N   ALA A 216      -4.207   1.296  14.362  1.00 98.71           N  
ATOM   3222  H   ALA A 216      -4.673   1.243  15.257  1.00 98.71           H  
ATOM   3223  CA  ALA A 216      -4.653   0.413  13.279  1.00 98.71           C  
ATOM   3224  HA  ALA A 216      -3.755   0.033  12.791  1.00 98.71           H  
ATOM   3225  C   ALA A 216      -5.477   1.117  12.177  1.00 98.71           C  
ATOM   3226  CB  ALA A 216      -5.405  -0.778  13.882  1.00 98.71           C  
ATOM   3227  HB1 ALA A 216      -5.810  -1.401  13.085  1.00 98.71           H  
ATOM   3228  HB2 ALA A 216      -6.225  -0.423  14.507  1.00 98.71           H  
ATOM   3229  HB3 ALA A 216      -4.717  -1.390  14.466  1.00 98.71           H  
ATOM   3230  O   ALA A 216      -6.069   0.449  11.331  1.00 98.71           O  
ATOM   3231  N   VAL A 217      -5.590   2.444  12.223  1.00 98.52           N  
ATOM   3232  H   VAL A 217      -5.031   2.928  12.910  1.00 98.52           H  
ATOM   3233  CA  VAL A 217      -6.278   3.277  11.225  1.00 98.52           C  
ATOM   3234  HA  VAL A 217      -6.356   2.708  10.298  1.00 98.52           H  
ATOM   3235  C   VAL A 217      -5.450   4.509  10.864  1.00 98.52           C  
ATOM   3236  CB  VAL A 217      -7.698   3.668  11.685  1.00 98.52           C  
ATOM   3237  HB  VAL A 217      -8.083   4.457  11.038  1.00 98.52           H  
ATOM   3238  O   VAL A 217      -5.987   5.477  10.323  1.00 98.52           O  
ATOM   3239  CG1 VAL A 217      -8.639   2.476  11.536  1.00 98.52           C  
ATOM   3240 HG11 VAL A 217      -8.243   1.622  12.086  1.00 98.52           H  
ATOM   3241 HG12 VAL A 217      -8.670   2.196  10.483  1.00 98.52           H  
ATOM   3242 HG13 VAL A 217      -9.639   2.734  11.885  1.00 98.52           H  
ATOM   3243  CG2 VAL A 217      -7.757   4.199  13.119  1.00 98.52           C  
ATOM   3244 HG21 VAL A 217      -7.395   3.445  13.818  1.00 98.52           H  
ATOM   3245 HG22 VAL A 217      -8.789   4.437  13.375  1.00 98.52           H  
ATOM   3246 HG23 VAL A 217      -7.151   5.102  13.197  1.00 98.52           H  
ATOM   3247  N   ASP A 218      -4.155   4.514  11.172  1.00 97.52           N  
ATOM   3248  H   ASP A 218      -3.719   3.660  11.490  1.00 97.52           H  
ATOM   3249  CA  ASP A 218      -3.275   5.652  10.892  1.00 97.52           C  
ATOM   3250  HA  ASP A 218      -3.885   6.555  10.907  1.00 97.52           H  
ATOM   3251  C   ASP A 218      -2.661   5.600   9.478  1.00 97.52           C  
ATOM   3252  CB  ASP A 218      -2.259   5.826  12.036  1.00 97.52           C  
ATOM   3253  HB2 ASP A 218      -1.783   6.799  11.917  1.00 97.52           H  
ATOM   3254  HB3 ASP A 218      -2.799   5.846  12.983  1.00 97.52           H  
ATOM   3255  O   ASP A 218      -2.091   6.592   9.009  1.00 97.52           O  
ATOM   3256  CG  ASP A 218      -1.152   4.770  12.118  1.00 97.52           C  
ATOM   3257  OD1 ASP A 218      -0.949   4.061  11.114  1.00 97.52           O  
ATOM   3258  OD2 ASP A 218      -0.437   4.775  13.149  1.00 97.52           O  
ATOM   3259  N   GLY A 219      -2.841   4.483   8.761  1.00 94.72           N  
ATOM   3260  H   GLY A 219      -3.242   3.686   9.234  1.00 94.72           H  
ATOM   3261  CA  GLY A 219      -2.321   4.263   7.413  1.00 94.72           C  
ATOM   3262  HA2 GLY A 219      -2.279   5.214   6.881  1.00 94.72           H  
ATOM   3263  HA3 GLY A 219      -3.006   3.598   6.885  1.00 94.72           H  
ATOM   3264  C   GLY A 219      -0.927   3.631   7.377  1.00 94.72           C  
ATOM   3265  O   GLY A 219      -0.399   3.396   6.283  1.00 94.72           O  
ATOM   3266  N   ASN A 220      -0.317   3.345   8.528  1.00 95.79           N  
ATOM   3267  H   ASN A 220      -0.797   3.535   9.396  1.00 95.79           H  
ATOM   3268  CA  ASN A 220       0.980   2.697   8.640  1.00 95.79           C  
ATOM   3269  HA  ASN A 220       1.554   2.911   7.738  1.00 95.79           H  
ATOM   3270  C   ASN A 220       0.828   1.177   8.752  1.00 95.79           C  
ATOM   3271  CB  ASN A 220       1.757   3.288   9.821  1.00 95.79           C  
ATOM   3272  HB2 ASN A 220       1.750   4.376   9.752  1.00 95.79           H  
ATOM   3273  HB3 ASN A 220       1.266   3.006  10.752  1.00 95.79           H  
ATOM   3274  O   ASN A 220       0.638   0.605   9.814  1.00 95.79           O  
ATOM   3275  CG  ASN A 220       3.189   2.796   9.879  1.00 95.79           C  
ATOM   3276  ND2 ASN A 220       3.981   3.390  10.736  1.00 95.79           N  
ATOM   3277 HD21 ASN A 220       3.556   4.025  11.396  1.00 95.79           H  
ATOM   3278 HD22 ASN A 220       4.879   2.952  10.889  1.00 95.79           H  
ATOM   3279  OD1 ASN A 220       3.641   1.932   9.138  1.00 95.79           O  
ATOM   3280  N   THR A 221       1.042   0.484   7.638  1.00 95.89           N  
ATOM   3281  H   THR A 221       1.171   0.999   6.779  1.00 95.89           H  
ATOM   3282  CA  THR A 221       0.976  -0.984   7.569  1.00 95.89           C  
ATOM   3283  HA  THR A 221       0.102  -1.311   8.130  1.00 95.89           H  
ATOM   3284  C   THR A 221       2.183  -1.708   8.196  1.00 95.89           C  
ATOM   3285  CB  THR A 221       0.794  -1.413   6.109  1.00 95.89           C  
ATOM   3286  HB  THR A 221       0.781  -2.502   6.061  1.00 95.89           H  
ATOM   3287  O   THR A 221       2.389  -2.897   7.935  1.00 95.89           O  
ATOM   3288  CG2 THR A 221      -0.498  -0.888   5.483  1.00 95.89           C  
ATOM   3289 HG21 THR A 221      -1.349  -1.313   6.016  1.00 95.89           H  
ATOM   3290 HG22 THR A 221      -0.552  -1.202   4.441  1.00 95.89           H  
ATOM   3291 HG23 THR A 221      -0.544   0.200   5.534  1.00 95.89           H  
ATOM   3292  OG1 THR A 221       1.876  -0.963   5.319  1.00 95.89           O  
ATOM   3293  HG1 THR A 221       2.669  -1.284   5.754  1.00 95.89           H  
ATOM   3294  N   GLY A 222       3.056  -1.000   8.917  1.00 95.23           N  
ATOM   3295  H   GLY A 222       2.796  -0.058   9.175  1.00 95.23           H  
ATOM   3296  CA  GLY A 222       4.291  -1.528   9.491  1.00 95.23           C  
ATOM   3297  HA2 GLY A 222       4.853  -2.061   8.724  1.00 95.23           H  
ATOM   3298  HA3 GLY A 222       4.894  -0.692   9.846  1.00 95.23           H  
ATOM   3299  C   GLY A 222       4.035  -2.455  10.679  1.00 95.23           C  
ATOM   3300  O   GLY A 222       3.563  -2.028  11.722  1.00 95.23           O  
ATOM   3301  N   GLY A 223       4.406  -3.729  10.546  1.00 95.30           N  
ATOM   3302  H   GLY A 223       4.737  -4.039   9.644  1.00 95.30           H  
ATOM   3303  CA  GLY A 223       4.228  -4.730  11.605  1.00 95.30           C  
ATOM   3304  HA2 GLY A 223       3.284  -4.541  12.116  1.00 95.30           H  
ATOM   3305  HA3 GLY A 223       4.167  -5.720  11.153  1.00 95.30           H  
ATOM   3306  C   GLY A 223       5.318  -4.760  12.681  1.00 95.30           C  
ATOM   3307  O   GLY A 223       5.357  -5.718  13.442  1.00 95.30           O  
ATOM   3308  N   ASP A 224       6.233  -3.792  12.723  1.00 96.57           N  
ATOM   3309  H   ASP A 224       6.071  -2.961  12.173  1.00 96.57           H  
ATOM   3310  CA  ASP A 224       7.299  -3.740  13.731  1.00 96.57           C  
ATOM   3311  HA  ASP A 224       7.535  -4.751  14.064  1.00 96.57           H  
ATOM   3312  C   ASP A 224       6.833  -2.944  14.954  1.00 96.57           C  
ATOM   3313  CB  ASP A 224       8.577  -3.157  13.107  1.00 96.57           C  
ATOM   3314  HB2 ASP A 224       8.867  -3.788  12.267  1.00 96.57           H  
ATOM   3315  HB3 ASP A 224       8.356  -2.164  12.715  1.00 96.57           H  
ATOM   3316  O   ASP A 224       6.630  -1.729  14.878  1.00 96.57           O  
ATOM   3317  CG  ASP A 224       9.773  -3.048  14.067  1.00 96.57           C  
ATOM   3318  OD1 ASP A 224       9.657  -3.369  15.274  1.00 96.57           O  
ATOM   3319  OD2 ASP A 224      10.829  -2.588  13.591  1.00 96.57           O  
ATOM   3320  N   TRP A 225       6.704  -3.625  16.094  1.00 95.85           N  
ATOM   3321  H   TRP A 225       6.828  -4.627  16.069  1.00 95.85           H  
ATOM   3322  CA  TRP A 225       6.342  -3.006  17.368  1.00 95.85           C  
ATOM   3323  HA  TRP A 225       5.299  -2.692  17.327  1.00 95.85           H  
ATOM   3324  C   TRP A 225       7.188  -1.780  17.720  1.00 95.85           C  
ATOM   3325  CB  TRP A 225       6.515  -4.051  18.466  1.00 95.85           C  
ATOM   3326  HB2 TRP A 225       5.844  -4.879  18.238  1.00 95.85           H  
ATOM   3327  HB3 TRP A 225       7.540  -4.423  18.452  1.00 95.85           H  
ATOM   3328  O   TRP A 225       6.657  -0.776  18.203  1.00 95.85           O  
ATOM   3329  CG  TRP A 225       6.202  -3.554  19.839  1.00 95.85           C  
ATOM   3330  CD1 TRP A 225       7.094  -3.268  20.814  1.00 95.85           C  
ATOM   3331  HD1 TRP A 225       8.163  -3.389  20.720  1.00 95.85           H  
ATOM   3332  CD2 TRP A 225       4.898  -3.192  20.366  1.00 95.85           C  
ATOM   3333  CE2 TRP A 225       5.069  -2.682  21.685  1.00 95.85           C  
ATOM   3334  CE3 TRP A 225       3.592  -3.228  19.842  1.00 95.85           C  
ATOM   3335  HE3 TRP A 225       3.443  -3.611  18.843  1.00 95.85           H  
ATOM   3336  NE1 TRP A 225       6.426  -2.760  21.913  1.00 95.85           N  
ATOM   3337  HE1 TRP A 225       6.888  -2.443  22.754  1.00 95.85           H  
ATOM   3338  CH2 TRP A 225       2.696  -2.296  21.910  1.00 95.85           C  
ATOM   3339  HH2 TRP A 225       1.851  -1.980  22.503  1.00 95.85           H  
ATOM   3340  CZ2 TRP A 225       3.988  -2.240  22.456  1.00 95.85           C  
ATOM   3341  HZ2 TRP A 225       4.149  -1.864  23.455  1.00 95.85           H  
ATOM   3342  CZ3 TRP A 225       2.501  -2.768  20.598  1.00 95.85           C  
ATOM   3343  HZ3 TRP A 225       1.513  -2.783  20.162  1.00 95.85           H  
ATOM   3344  N   SER A 226       8.497  -1.834  17.458  1.00 95.55           N  
ATOM   3345  H   SER A 226       8.847  -2.613  16.919  1.00 95.55           H  
ATOM   3346  CA  SER A 226       9.424  -0.757  17.816  1.00 95.55           C  
ATOM   3347  HA  SER A 226       9.255  -0.506  18.863  1.00 95.55           H  
ATOM   3348  C   SER A 226       9.191   0.530  17.015  1.00 95.55           C  
ATOM   3349  CB  SER A 226      10.868  -1.243  17.688  1.00 95.55           C  
ATOM   3350  HB2 SER A 226      10.982  -2.197  18.203  1.00 95.55           H  
ATOM   3351  HB3 SER A 226      11.522  -0.513  18.166  1.00 95.55           H  
ATOM   3352  O   SER A 226       9.575   1.611  17.465  1.00 95.55           O  
ATOM   3353  OG  SER A 226      11.271  -1.383  16.343  1.00 95.55           O  
ATOM   3354  HG  SER A 226      10.815  -2.111  15.915  1.00 95.55           H  
ATOM   3355  N   ALA A 227       8.485   0.445  15.881  1.00 94.69           N  
ATOM   3356  H   ALA A 227       8.177  -0.468  15.577  1.00 94.69           H  
ATOM   3357  CA  ALA A 227       8.060   1.601  15.097  1.00 94.69           C  
ATOM   3358  HA  ALA A 227       8.887   2.310  15.062  1.00 94.69           H  
ATOM   3359  C   ALA A 227       6.859   2.347  15.712  1.00 94.69           C  
ATOM   3360  CB  ALA A 227       7.773   1.140  13.662  1.00 94.69           C  
ATOM   3361  HB1 ALA A 227       8.633   0.597  13.269  1.00 94.69           H  
ATOM   3362  HB2 ALA A 227       7.581   2.007  13.030  1.00 94.69           H  
ATOM   3363  HB3 ALA A 227       6.900   0.488  13.643  1.00 94.69           H  
ATOM   3364  O   ALA A 227       6.474   3.397  15.200  1.00 94.69           O  
ATOM   3365  N   GLY A 228       6.245   1.818  16.779  1.00 95.05           N  
ATOM   3366  H   GLY A 228       6.594   0.946  17.149  1.00 95.05           H  
ATOM   3367  CA  GLY A 228       5.175   2.496  17.518  1.00 95.05           C  
ATOM   3368  HA2 GLY A 228       5.515   3.491  17.804  1.00 95.05           H  
ATOM   3369  HA3 GLY A 228       4.972   1.927  18.425  1.00 95.05           H  
ATOM   3370  C   GLY A 228       3.856   2.648  16.753  1.00 95.05           C  
ATOM   3371  O   GLY A 228       3.061   3.516  17.100  1.00 95.05           O  
ATOM   3372  N   SER A 229       3.622   1.819  15.730  1.00 96.06           N  
ATOM   3373  H   SER A 229       4.331   1.133  15.515  1.00 96.06           H  
ATOM   3374  CA  SER A 229       2.427   1.855  14.861  1.00 96.06           C  
ATOM   3375  HA  SER A 229       1.834   2.740  15.092  1.00 96.06           H  
ATOM   3376  C   SER A 229       1.487   0.663  15.043  1.00 96.06           C  
ATOM   3377  CB  SER A 229       2.829   1.974  13.393  1.00 96.06           C  
ATOM   3378  HB2 SER A 229       1.947   1.874  12.760  1.00 96.06           H  
ATOM   3379  HB3 SER A 229       3.260   2.963  13.235  1.00 96.06           H  
ATOM   3380  O   SER A 229       0.434   0.602  14.434  1.00 96.06           O  
ATOM   3381  OG  SER A 229       3.783   0.985  13.044  1.00 96.06           O  
ATOM   3382  HG  SER A 229       4.630   1.215  13.433  1.00 96.06           H  
ATOM   3383  N   THR A 230       1.811  -0.284  15.920  1.00 98.08           N  
ATOM   3384  H   THR A 230       2.708  -0.237  16.382  1.00 98.08           H  
ATOM   3385  CA  THR A 230       0.927  -1.420  16.217  1.00 98.08           C  
ATOM   3386  HA  THR A 230       0.252  -1.579  15.376  1.00 98.08           H  
ATOM   3387  C   THR A 230       0.069  -1.122  17.451  1.00 98.08           C  
ATOM   3388  CB  THR A 230       1.752  -2.699  16.392  1.00 98.08           C  
ATOM   3389  HB  THR A 230       2.252  -2.651  17.359  1.00 98.08           H  
ATOM   3390  O   THR A 230       0.566  -0.549  18.429  1.00 98.08           O  
ATOM   3391  CG2 THR A 230       0.936  -3.985  16.322  1.00 98.08           C  
ATOM   3392 HG21 THR A 230       0.616  -4.167  15.296  1.00 98.08           H  
ATOM   3393 HG22 THR A 230       0.058  -3.920  16.965  1.00 98.08           H  
ATOM   3394 HG23 THR A 230       1.560  -4.815  16.654  1.00 98.08           H  
ATOM   3395  OG1 THR A 230       2.736  -2.812  15.385  1.00 98.08           O  
ATOM   3396  HG1 THR A 230       2.440  -2.336  14.606  1.00 98.08           H  
ATOM   3397  N   THR A 231      -1.211  -1.503  17.422  1.00 98.71           N  
ATOM   3398  H   THR A 231      -1.559  -1.926  16.573  1.00 98.71           H  
ATOM   3399  CA  THR A 231      -2.104  -1.512  18.594  1.00 98.71           C  
ATOM   3400  HA  THR A 231      -1.994  -0.567  19.126  1.00 98.71           H  
ATOM   3401  C   THR A 231      -1.736  -2.646  19.553  1.00 98.71           C  
ATOM   3402  CB  THR A 231      -3.590  -1.658  18.219  1.00 98.71           C  
ATOM   3403  HB  THR A 231      -4.178  -1.448  19.113  1.00 98.71           H  
ATOM   3404  O   THR A 231      -1.069  -3.611  19.172  1.00 98.71           O  
ATOM   3405  CG2 THR A 231      -4.059  -0.720  17.113  1.00 98.71           C  
ATOM   3406 HG21 THR A 231      -3.453  -0.860  16.218  1.00 98.71           H  
ATOM   3407 HG22 THR A 231      -5.106  -0.918  16.881  1.00 98.71           H  
ATOM   3408 HG23 THR A 231      -3.969   0.314  17.445  1.00 98.71           H  
ATOM   3409  OG1 THR A 231      -3.897  -2.967  17.800  1.00 98.71           O  
ATOM   3410  HG1 THR A 231      -4.855  -3.027  17.780  1.00 98.71           H  
ATOM   3411  N   HIS A 232      -2.181  -2.564  20.805  1.00 98.60           N  
ATOM   3412  H   HIS A 232      -2.659  -1.731  21.117  1.00 98.60           H  
ATOM   3413  CA  HIS A 232      -2.075  -3.686  21.737  1.00 98.60           C  
ATOM   3414  HA  HIS A 232      -2.198  -4.616  21.181  1.00 98.60           H  
ATOM   3415  C   HIS A 232      -3.171  -3.605  22.795  1.00 98.60           C  
ATOM   3416  CB  HIS A 232      -0.683  -3.690  22.388  1.00 98.60           C  
ATOM   3417  HB2 HIS A 232       0.043  -3.327  21.660  1.00 98.60           H  
ATOM   3418  HB3 HIS A 232      -0.668  -3.006  23.237  1.00 98.60           H  
ATOM   3419  O   HIS A 232      -3.333  -2.562  23.434  1.00 98.60           O  
ATOM   3420  CG  HIS A 232      -0.210  -5.040  22.854  1.00 98.60           C  
ATOM   3421  CD2 HIS A 232       0.813  -5.779  22.327  1.00 98.60           C  
ATOM   3422  HD2 HIS A 232       1.421  -5.496  21.481  1.00 98.60           H  
ATOM   3423  ND1 HIS A 232      -0.686  -5.749  23.924  1.00 98.60           N  
ATOM   3424  HD1 HIS A 232      -1.468  -5.500  24.513  1.00 98.60           H  
ATOM   3425  CE1 HIS A 232       0.003  -6.891  24.035  1.00 98.60           C  
ATOM   3426  HE1 HIS A 232      -0.162  -7.649  24.787  1.00 98.60           H  
ATOM   3427  NE2 HIS A 232       0.933  -6.959  23.071  1.00 98.60           N  
ATOM   3428  N   THR A 233      -3.899  -4.696  23.017  1.00 98.73           N  
ATOM   3429  H   THR A 233      -3.793  -5.499  22.413  1.00 98.73           H  
ATOM   3430  CA  THR A 233      -4.813  -4.804  24.162  1.00 98.73           C  
ATOM   3431  HA  THR A 233      -5.159  -3.800  24.407  1.00 98.73           H  
ATOM   3432  C   THR A 233      -4.099  -5.299  25.423  1.00 98.73           C  
ATOM   3433  CB  THR A 233      -6.069  -5.610  23.834  1.00 98.73           C  
ATOM   3434  HB  THR A 233      -6.750  -5.449  24.670  1.00 98.73           H  
ATOM   3435  O   THR A 233      -2.900  -5.560  25.393  1.00 98.73           O  
ATOM   3436  CG2 THR A 233      -6.799  -5.140  22.577  1.00 98.73           C  
ATOM   3437 HG21 THR A 233      -6.175  -5.287  21.696  1.00 98.73           H  
ATOM   3438 HG22 THR A 233      -7.727  -5.701  22.467  1.00 98.73           H  
ATOM   3439 HG23 THR A 233      -7.036  -4.080  22.673  1.00 98.73           H  
ATOM   3440  OG1 THR A 233      -5.805  -6.984  23.702  1.00 98.73           O  
ATOM   3441  HG1 THR A 233      -6.447  -7.367  24.305  1.00 98.73           H  
ATOM   3442  N   ALA A 234      -4.758  -5.364  26.577  1.00 98.25           N  
ATOM   3443  H   ALA A 234      -5.749  -5.170  26.604  1.00 98.25           H  
ATOM   3444  CA  ALA A 234      -4.133  -5.917  27.778  1.00 98.25           C  
ATOM   3445  HA  ALA A 234      -3.216  -5.360  27.972  1.00 98.25           H  
ATOM   3446  C   ALA A 234      -3.746  -7.397  27.576  1.00 98.25           C  
ATOM   3447  CB  ALA A 234      -5.064  -5.723  28.978  1.00 98.25           C  
ATOM   3448  HB1 ALA A 234      -5.986  -6.283  28.822  1.00 98.25           H  
ATOM   3449  HB2 ALA A 234      -4.580  -6.088  29.884  1.00 98.25           H  
ATOM   3450  HB3 ALA A 234      -5.298  -4.665  29.099  1.00 98.25           H  
ATOM   3451  O   ALA A 234      -4.362  -8.113  26.793  1.00 98.25           O  
ATOM   3452  N   GLU A 235      -2.722  -7.863  28.292  1.00 95.21           N  
ATOM   3453  H   GLU A 235      -2.265  -7.254  28.955  1.00 95.21           H  
ATOM   3454  CA  GLU A 235      -2.272  -9.258  28.261  1.00 95.21           C  
ATOM   3455  HA  GLU A 235      -2.987  -9.838  27.677  1.00 95.21           H  
ATOM   3456  C   GLU A 235      -2.203  -9.818  29.694  1.00 95.21           C  
ATOM   3457  CB  GLU A 235      -0.917  -9.361  27.532  1.00 95.21           C  
ATOM   3458  HB2 GLU A 235      -0.178  -8.749  28.048  1.00 95.21           H  
ATOM   3459  HB3 GLU A 235      -1.044  -8.963  26.525  1.00 95.21           H  
ATOM   3460  O   GLU A 235      -1.555  -9.197  30.541  1.00 95.21           O  
ATOM   3461  CG  GLU A 235      -0.394 -10.809  27.442  1.00 95.21           C  
ATOM   3462  HG2 GLU A 235      -1.200 -11.447  27.079  1.00 95.21           H  
ATOM   3463  HG3 GLU A 235      -0.136 -11.151  28.444  1.00 95.21           H  
ATOM   3464  CD  GLU A 235       0.833 -10.996  26.521  1.00 95.21           C  
ATOM   3465  OE1 GLU A 235       1.354 -12.131  26.432  1.00 95.21           O  
ATOM   3466  OE2 GLU A 235       1.254 -10.060  25.803  1.00 95.21           O  
ATOM   3467  N   PRO A 236      -2.822 -10.983  29.982  1.00 97.00           N  
ATOM   3468  CA  PRO A 236      -3.703 -11.767  29.107  1.00 97.00           C  
ATOM   3469  HA  PRO A 236      -3.270 -11.882  28.113  1.00 97.00           H  
ATOM   3470  C   PRO A 236      -5.105 -11.149  28.982  1.00 97.00           C  
ATOM   3471  CB  PRO A 236      -3.773 -13.146  29.765  1.00 97.00           C  
ATOM   3472  HB2 PRO A 236      -4.695 -13.675  29.524  1.00 97.00           H  
ATOM   3473  HB3 PRO A 236      -2.907 -13.736  29.465  1.00 97.00           H  
ATOM   3474  O   PRO A 236      -5.590 -10.493  29.904  1.00 97.00           O  
ATOM   3475  CG  PRO A 236      -3.676 -12.815  31.255  1.00 97.00           C  
ATOM   3476  HG2 PRO A 236      -3.288 -13.655  31.832  1.00 97.00           H  
ATOM   3477  HG3 PRO A 236      -4.654 -12.514  31.630  1.00 97.00           H  
ATOM   3478  CD  PRO A 236      -2.723 -11.620  31.287  1.00 97.00           C  
ATOM   3479  HD2 PRO A 236      -1.700 -11.966  31.440  1.00 97.00           H  
ATOM   3480  HD3 PRO A 236      -3.006 -10.929  32.081  1.00 97.00           H  
ATOM   3481  N   GLU A 237      -5.800 -11.417  27.876  1.00 98.01           N  
ATOM   3482  H   GLU A 237      -5.371 -11.961  27.141  1.00 98.01           H  
ATOM   3483  CA  GLU A 237      -7.176 -10.952  27.683  1.00 98.01           C  
ATOM   3484  HA  GLU A 237      -7.639 -10.847  28.664  1.00 98.01           H  
ATOM   3485  C   GLU A 237      -8.018 -11.952  26.882  1.00 98.01           C  
ATOM   3486  CB  GLU A 237      -7.164  -9.558  27.048  1.00 98.01           C  
ATOM   3487  HB2 GLU A 237      -6.554  -8.909  27.675  1.00 98.01           H  
ATOM   3488  HB3 GLU A 237      -6.730  -9.614  26.049  1.00 98.01           H  
ATOM   3489  O   GLU A 237      -7.649 -12.399  25.800  1.00 98.01           O  
ATOM   3490  CG  GLU A 237      -8.561  -8.938  26.985  1.00 98.01           C  
ATOM   3491  HG2 GLU A 237      -9.188  -9.516  26.307  1.00 98.01           H  
ATOM   3492  HG3 GLU A 237      -9.015  -8.973  27.975  1.00 98.01           H  
ATOM   3493  CD  GLU A 237      -8.480  -7.495  26.494  1.00 98.01           C  
ATOM   3494  OE1 GLU A 237      -9.008  -6.598  27.187  1.00 98.01           O  
ATOM   3495  OE2 GLU A 237      -7.954  -7.283  25.383  1.00 98.01           O  
ATOM   3496  N   LYS A 238      -9.184 -12.318  27.426  1.00 98.43           N  
ATOM   3497  H   LYS A 238      -9.431 -11.924  28.322  1.00 98.43           H  
ATOM   3498  CA  LYS A 238     -10.131 -13.219  26.760  1.00 98.43           C  
ATOM   3499  HA  LYS A 238      -9.570 -14.045  26.324  1.00 98.43           H  
ATOM   3500  C   LYS A 238     -10.839 -12.498  25.622  1.00 98.43           C  
ATOM   3501  CB  LYS A 238     -11.130 -13.780  27.789  1.00 98.43           C  
ATOM   3502  HB2 LYS A 238     -10.589 -14.371  28.527  1.00 98.43           H  
ATOM   3503  HB3 LYS A 238     -11.618 -12.951  28.302  1.00 98.43           H  
ATOM   3504  O   LYS A 238     -11.434 -11.449  25.865  1.00 98.43           O  
ATOM   3505  CG  LYS A 238     -12.207 -14.656  27.126  1.00 98.43           C  
ATOM   3506  HG2 LYS A 238     -12.759 -14.056  26.402  1.00 98.43           H  
ATOM   3507  HG3 LYS A 238     -11.729 -15.483  26.601  1.00 98.43           H  
ATOM   3508  CD  LYS A 238     -13.228 -15.214  28.124  1.00 98.43           C  
ATOM   3509  HD2 LYS A 238     -13.672 -14.388  28.678  1.00 98.43           H  
ATOM   3510  HD3 LYS A 238     -12.734 -15.897  28.815  1.00 98.43           H  
ATOM   3511  CE  LYS A 238     -14.315 -15.951  27.325  1.00 98.43           C  
ATOM   3512  HE2 LYS A 238     -13.873 -16.829  26.852  1.00 98.43           H  
ATOM   3513  HE3 LYS A 238     -14.657 -15.293  26.527  1.00 98.43           H  
ATOM   3514  NZ  LYS A 238     -15.480 -16.340  28.157  1.00 98.43           N  
ATOM   3515  HZ1 LYS A 238     -15.218 -16.987  28.887  1.00 98.43           H  
ATOM   3516  HZ2 LYS A 238     -16.184 -16.767  27.572  1.00 98.43           H  
ATOM   3517  HZ3 LYS A 238     -15.911 -15.520  28.561  1.00 98.43           H  
ATOM   3518  N   GLN A 239     -10.883 -13.110  24.438  1.00 98.67           N  
ATOM   3519  H   GLN A 239     -10.344 -13.956  24.319  1.00 98.67           H  
ATOM   3520  CA  GLN A 239     -11.641 -12.636  23.275  1.00 98.67           C  
ATOM   3521  HA  GLN A 239     -11.235 -13.163  22.412  1.00 98.67           H  
ATOM   3522  C   GLN A 239     -11.414 -11.142  22.996  1.00 98.67           C  
ATOM   3523  CB  GLN A 239     -13.131 -13.007  23.401  1.00 98.67           C  
ATOM   3524  HB2 GLN A 239     -13.676 -12.573  22.563  1.00 98.67           H  
ATOM   3525  HB3 GLN A 239     -13.525 -12.582  24.324  1.00 98.67           H  
ATOM   3526  O   GLN A 239     -12.367 -10.375  22.826  1.00 98.67           O  
ATOM   3527  CG  GLN A 239     -13.388 -14.521  23.370  1.00 98.67           C  
ATOM   3528  HG2 GLN A 239     -13.090 -14.907  22.395  1.00 98.67           H  
ATOM   3529  HG3 GLN A 239     -12.787 -15.025  24.127  1.00 98.67           H  
ATOM   3530  CD  GLN A 239     -14.855 -14.867  23.613  1.00 98.67           C  
ATOM   3531  NE2 GLN A 239     -15.301 -16.031  23.202  1.00 98.67           N  
ATOM   3532 HE21 GLN A 239     -16.288 -16.208  23.325  1.00 98.67           H  
ATOM   3533 HE22 GLN A 239     -14.713 -16.645  22.657  1.00 98.67           H  
ATOM   3534  OE1 GLN A 239     -15.614 -14.136  24.227  1.00 98.67           O  
ATOM   3535  N   ALA A 240     -10.144 -10.723  23.030  1.00 98.80           N  
ATOM   3536  H   ALA A 240      -9.411 -11.391  23.222  1.00 98.80           H  
ATOM   3537  CA  ALA A 240      -9.739  -9.350  22.765  1.00 98.80           C  
ATOM   3538  HA  ALA A 240     -10.141  -8.707  23.548  1.00 98.80           H  
ATOM   3539  C   ALA A 240     -10.286  -8.868  21.413  1.00 98.80           C  
ATOM   3540  CB  ALA A 240      -8.213  -9.267  22.822  1.00 98.80           C  
ATOM   3541  HB1 ALA A 240      -7.898  -8.240  22.638  1.00 98.80           H  
ATOM   3542  HB2 ALA A 240      -7.770  -9.919  22.068  1.00 98.80           H  
ATOM   3543  HB3 ALA A 240      -7.857  -9.573  23.806  1.00 98.80           H  
ATOM   3544  O   ALA A 240     -10.309  -9.622  20.434  1.00 98.80           O  
ATOM   3545  N   TRP A 241     -10.734  -7.614  21.362  1.00 98.88           N  
ATOM   3546  H   TRP A 241     -10.659  -7.030  22.182  1.00 98.88           H  
ATOM   3547  CA  TRP A 241     -11.330  -7.026  20.166  1.00 98.88           C  
ATOM   3548  HA  TRP A 241     -11.015  -7.620  19.308  1.00 98.88           H  
ATOM   3549  C   TRP A 241     -10.843  -5.607  19.903  1.00 98.88           C  
ATOM   3550  CB  TRP A 241     -12.863  -7.086  20.232  1.00 98.88           C  
ATOM   3551  HB2 TRP A 241     -13.161  -8.134  20.276  1.00 98.88           H  
ATOM   3552  HB3 TRP A 241     -13.271  -6.676  19.308  1.00 98.88           H  
ATOM   3553  O   TRP A 241     -10.448  -4.878  20.812  1.00 98.88           O  
ATOM   3554  CG  TRP A 241     -13.508  -6.385  21.383  1.00 98.88           C  
ATOM   3555  CD1 TRP A 241     -14.018  -6.993  22.479  1.00 98.88           C  
ATOM   3556  HD1 TRP A 241     -14.031  -8.059  22.649  1.00 98.88           H  
ATOM   3557  CD2 TRP A 241     -13.733  -4.953  21.575  1.00 98.88           C  
ATOM   3558  CE2 TRP A 241     -14.342  -4.764  22.847  1.00 98.88           C  
ATOM   3559  CE3 TRP A 241     -13.497  -3.791  20.808  1.00 98.88           C  
ATOM   3560  HE3 TRP A 241     -13.069  -3.887  19.821  1.00 98.88           H  
ATOM   3561  NE1 TRP A 241     -14.513  -6.033  23.338  1.00 98.88           N  
ATOM   3562  HE1 TRP A 241     -15.004  -6.216  24.202  1.00 98.88           H  
ATOM   3563  CH2 TRP A 241     -14.369  -2.364  22.590  1.00 98.88           C  
ATOM   3564  HH2 TRP A 241     -14.589  -1.381  22.980  1.00 98.88           H  
ATOM   3565  CZ2 TRP A 241     -14.662  -3.502  23.358  1.00 98.88           C  
ATOM   3566  HZ2 TRP A 241     -15.114  -3.420  24.335  1.00 98.88           H  
ATOM   3567  CZ3 TRP A 241     -13.805  -2.512  21.310  1.00 98.88           C  
ATOM   3568  HZ3 TRP A 241     -13.602  -1.639  20.708  1.00 98.88           H  
ATOM   3569  N   TRP A 242     -10.926  -5.223  18.635  1.00 98.88           N  
ATOM   3570  H   TRP A 242     -11.232  -5.916  17.967  1.00 98.88           H  
ATOM   3571  CA  TRP A 242     -10.714  -3.881  18.111  1.00 98.88           C  
ATOM   3572  HA  TRP A 242     -10.688  -3.152  18.922  1.00 98.88           H  
ATOM   3573  C   TRP A 242     -11.873  -3.531  17.179  1.00 98.88           C  
ATOM   3574  CB  TRP A 242      -9.378  -3.839  17.378  1.00 98.88           C  
ATOM   3575  HB2 TRP A 242      -8.579  -4.062  18.086  1.00 98.88           H  
ATOM   3576  HB3 TRP A 242      -9.377  -4.614  16.612  1.00 98.88           H  
ATOM   3577  O   TRP A 242     -12.359  -4.398  16.454  1.00 98.88           O  
ATOM   3578  CG  TRP A 242      -9.083  -2.536  16.719  1.00 98.88           C  
ATOM   3579  CD1 TRP A 242      -8.306  -1.556  17.229  1.00 98.88           C  
ATOM   3580  HD1 TRP A 242      -7.784  -1.601  18.173  1.00 98.88           H  
ATOM   3581  CD2 TRP A 242      -9.546  -2.058  15.418  1.00 98.88           C  
ATOM   3582  CE2 TRP A 242      -9.013  -0.756  15.219  1.00 98.88           C  
ATOM   3583  CE3 TRP A 242     -10.347  -2.588  14.381  1.00 98.88           C  
ATOM   3584  HE3 TRP A 242     -10.772  -3.575  14.493  1.00 98.88           H  
ATOM   3585  NE1 TRP A 242      -8.267  -0.504  16.341  1.00 98.88           N  
ATOM   3586  HE1 TRP A 242      -7.683   0.313  16.451  1.00 98.88           H  
ATOM   3587  CH2 TRP A 242      -9.978  -0.598  13.018  1.00 98.88           C  
ATOM   3588  HH2 TRP A 242     -10.108  -0.065  12.087  1.00 98.88           H  
ATOM   3589  CZ2 TRP A 242      -9.231  -0.022  14.056  1.00 98.88           C  
ATOM   3590  HZ2 TRP A 242      -8.788   0.959  13.967  1.00 98.88           H  
ATOM   3591  CZ3 TRP A 242     -10.567  -1.862  13.195  1.00 98.88           C  
ATOM   3592  HZ3 TRP A 242     -11.167  -2.288  12.405  1.00 98.88           H  
ATOM   3593  N   GLN A 243     -12.331  -2.284  17.190  1.00 98.89           N  
ATOM   3594  H   GLN A 243     -11.855  -1.601  17.762  1.00 98.89           H  
ATOM   3595  CA  GLN A 243     -13.490  -1.822  16.436  1.00 98.89           C  
ATOM   3596  HA  GLN A 243     -13.652  -2.500  15.598  1.00 98.89           H  
ATOM   3597  C   GLN A 243     -13.272  -0.420  15.874  1.00 98.89           C  
ATOM   3598  CB  GLN A 243     -14.716  -1.865  17.357  1.00 98.89           C  
ATOM   3599  HB2 GLN A 243     -14.516  -1.265  18.245  1.00 98.89           H  
ATOM   3600  HB3 GLN A 243     -14.863  -2.898  17.673  1.00 98.89           H  
ATOM   3601  O   GLN A 243     -12.779   0.459  16.570  1.00 98.89           O  
ATOM   3602  CG  GLN A 243     -16.008  -1.350  16.700  1.00 98.89           C  
ATOM   3603  HG2 GLN A 243     -15.914  -0.289  16.473  1.00 98.89           H  
ATOM   3604  HG3 GLN A 243     -16.199  -1.894  15.775  1.00 98.89           H  
ATOM   3605  CD  GLN A 243     -17.183  -1.561  17.638  1.00 98.89           C  
ATOM   3606  NE2 GLN A 243     -17.927  -0.542  18.005  1.00 98.89           N  
ATOM   3607 HE21 GLN A 243     -17.705   0.392  17.693  1.00 98.89           H  
ATOM   3608 HE22 GLN A 243     -18.619  -0.730  18.717  1.00 98.89           H  
ATOM   3609  OE1 GLN A 243     -17.433  -2.664  18.089  1.00 98.89           O  
ATOM   3610  N   VAL A 244     -13.740  -0.185  14.651  1.00 98.86           N  
ATOM   3611  H   VAL A 244     -14.140  -0.960  14.142  1.00 98.86           H  
ATOM   3612  CA  VAL A 244     -13.784   1.140  14.021  1.00 98.86           C  
ATOM   3613  HA  VAL A 244     -13.371   1.872  14.715  1.00 98.86           H  
ATOM   3614  C   VAL A 244     -15.217   1.565  13.736  1.00 98.86           C  
ATOM   3615  CB  VAL A 244     -12.893   1.185  12.772  1.00 98.86           C  
ATOM   3616  HB  VAL A 244     -11.887   0.941  13.113  1.00 98.86           H  
ATOM   3617  O   VAL A 244     -16.046   0.750  13.329  1.00 98.86           O  
ATOM   3618  CG1 VAL A 244     -13.301   0.186  11.680  1.00 98.86           C  
ATOM   3619 HG11 VAL A 244     -13.302  -0.826  12.087  1.00 98.86           H  
ATOM   3620 HG12 VAL A 244     -12.581   0.223  10.863  1.00 98.86           H  
ATOM   3621 HG13 VAL A 244     -14.293   0.426  11.296  1.00 98.86           H  
ATOM   3622  CG2 VAL A 244     -12.787   2.579  12.154  1.00 98.86           C  
ATOM   3623 HG21 VAL A 244     -12.450   3.290  12.909  1.00 98.86           H  
ATOM   3624 HG22 VAL A 244     -12.053   2.569  11.349  1.00 98.86           H  
ATOM   3625 HG23 VAL A 244     -13.748   2.902  11.753  1.00 98.86           H  
ATOM   3626  N   ASP A 245     -15.493   2.851  13.940  1.00 98.66           N  
ATOM   3627  H   ASP A 245     -14.749   3.441  14.283  1.00 98.66           H  
ATOM   3628  CA  ASP A 245     -16.693   3.536  13.462  1.00 98.66           C  
ATOM   3629  HA  ASP A 245     -17.476   2.809  13.246  1.00 98.66           H  
ATOM   3630  C   ASP A 245     -16.360   4.294  12.171  1.00 98.66           C  
ATOM   3631  CB  ASP A 245     -17.212   4.491  14.552  1.00 98.66           C  
ATOM   3632  HB2 ASP A 245     -16.467   5.263  14.745  1.00 98.66           H  
ATOM   3633  HB3 ASP A 245     -17.345   3.928  15.475  1.00 98.66           H  
ATOM   3634  O   ASP A 245     -15.674   5.314  12.194  1.00 98.66           O  
ATOM   3635  CG  ASP A 245     -18.542   5.165  14.178  1.00 98.66           C  
ATOM   3636  OD1 ASP A 245     -19.009   5.038  13.025  1.00 98.66           O  
ATOM   3637  OD2 ASP A 245     -19.176   5.802  15.051  1.00 98.66           O  
ATOM   3638  N   LEU A 246     -16.870   3.829  11.031  1.00 98.31           N  
ATOM   3639  H   LEU A 246     -17.463   3.013  11.070  1.00 98.31           H  
ATOM   3640  CA  LEU A 246     -16.654   4.469   9.727  1.00 98.31           C  
ATOM   3641  HA  LEU A 246     -15.587   4.653   9.607  1.00 98.31           H  
ATOM   3642  C   LEU A 246     -17.358   5.840   9.615  1.00 98.31           C  
ATOM   3643  CB  LEU A 246     -17.117   3.507   8.617  1.00 98.31           C  
ATOM   3644  HB2 LEU A 246     -16.901   3.965   7.651  1.00 98.31           H  
ATOM   3645  HB3 LEU A 246     -18.199   3.397   8.693  1.00 98.31           H  
ATOM   3646  O   LEU A 246     -17.091   6.614   8.689  1.00 98.31           O  
ATOM   3647  CG  LEU A 246     -16.480   2.101   8.647  1.00 98.31           C  
ATOM   3648  HG  LEU A 246     -16.690   1.606   9.595  1.00 98.31           H  
ATOM   3649  CD1 LEU A 246     -17.090   1.253   7.531  1.00 98.31           C  
ATOM   3650 HD11 LEU A 246     -16.784   1.630   6.555  1.00 98.31           H  
ATOM   3651 HD12 LEU A 246     -16.775   0.216   7.650  1.00 98.31           H  
ATOM   3652 HD13 LEU A 246     -18.177   1.282   7.601  1.00 98.31           H  
ATOM   3653  CD2 LEU A 246     -14.962   2.131   8.480  1.00 98.31           C  
ATOM   3654 HD21 LEU A 246     -14.702   2.638   7.551  1.00 98.31           H  
ATOM   3655 HD22 LEU A 246     -14.576   1.111   8.460  1.00 98.31           H  
ATOM   3656 HD23 LEU A 246     -14.506   2.655   9.320  1.00 98.31           H  
ATOM   3657  N   GLY A 247     -18.250   6.160  10.556  1.00 97.47           N  
ATOM   3658  H   GLY A 247     -18.364   5.511  11.321  1.00 97.47           H  
ATOM   3659  CA  GLY A 247     -19.046   7.386  10.637  1.00 97.47           C  
ATOM   3660  HA2 GLY A 247     -18.495   8.210  10.185  1.00 97.47           H  
ATOM   3661  HA3 GLY A 247     -19.217   7.619  11.688  1.00 97.47           H  
ATOM   3662  C   GLY A 247     -20.407   7.280   9.944  1.00 97.47           C  
ATOM   3663  O   GLY A 247     -21.373   7.891  10.395  1.00 97.47           O  
ATOM   3664  N   ALA A 248     -20.511   6.469   8.890  1.00 96.59           N  
ATOM   3665  H   ALA A 248     -19.687   5.970   8.587  1.00 96.59           H  
ATOM   3666  CA  ALA A 248     -21.750   6.199   8.166  1.00 96.59           C  
ATOM   3667  HA  ALA A 248     -22.594   6.325   8.845  1.00 96.59           H  
ATOM   3668  C   ALA A 248     -21.779   4.756   7.642  1.00 96.59           C  
ATOM   3669  CB  ALA A 248     -21.892   7.213   7.023  1.00 96.59           C  
ATOM   3670  HB1 ALA A 248     -21.057   7.109   6.330  1.00 96.59           H  
ATOM   3671  HB2 ALA A 248     -22.823   7.042   6.484  1.00 96.59           H  
ATOM   3672  HB3 ALA A 248     -21.899   8.226   7.426  1.00 96.59           H  
ATOM   3673  O   ALA A 248     -20.736   4.124   7.484  1.00 96.59           O  
ATOM   3674  N   SER A 249     -22.981   4.245   7.362  1.00 97.38           N  
ATOM   3675  H   SER A 249     -23.793   4.835   7.473  1.00 97.38           H  
ATOM   3676  CA  SER A 249     -23.158   2.938   6.718  1.00 97.38           C  
ATOM   3677  HA  SER A 249     -22.603   2.188   7.282  1.00 97.38           H  
ATOM   3678  C   SER A 249     -22.632   2.974   5.283  1.00 97.38           C  
ATOM   3679  CB  SER A 249     -24.634   2.534   6.713  1.00 97.38           C  
ATOM   3680  HB2 SER A 249     -25.206   3.275   6.154  1.00 97.38           H  
ATOM   3681  HB3 SER A 249     -25.007   2.505   7.737  1.00 97.38           H  
ATOM   3682  O   SER A 249     -23.015   3.844   4.496  1.00 97.38           O  
ATOM   3683  OG  SER A 249     -24.814   1.264   6.116  1.00 97.38           O  
ATOM   3684  HG  SER A 249     -24.880   0.651   6.852  1.00 97.38           H  
ATOM   3685  N   ALA A 250     -21.789   2.008   4.931  1.00 96.83           N  
ATOM   3686  H   ALA A 250     -21.498   1.349   5.639  1.00 96.83           H  
ATOM   3687  CA  ALA A 250     -21.203   1.861   3.604  1.00 96.83           C  
ATOM   3688  HA  ALA A 250     -21.700   2.531   2.901  1.00 96.83           H  
ATOM   3689  C   ALA A 250     -21.376   0.430   3.080  1.00 96.83           C  
ATOM   3690  CB  ALA A 250     -19.732   2.276   3.693  1.00 96.83           C  
ATOM   3691  HB1 ALA A 250     -19.239   2.135   2.731  1.00 96.83           H  
ATOM   3692  HB2 ALA A 250     -19.660   3.325   3.980  1.00 96.83           H  
ATOM   3693  HB3 ALA A 250     -19.222   1.670   4.441  1.00 96.83           H  
ATOM   3694  O   ALA A 250     -21.597  -0.503   3.854  1.00 96.83           O  
ATOM   3695  N   ARG A 251     -21.264   0.248   1.757  1.00 95.97           N  
ATOM   3696  H   ARG A 251     -20.977   1.042   1.202  1.00 95.97           H  
ATOM   3697  CA  ARG A 251     -21.124  -1.092   1.167  1.00 95.97           C  
ATOM   3698  HA  ARG A 251     -21.757  -1.794   1.710  1.00 95.97           H  
ATOM   3699  C   ARG A 251     -19.678  -1.534   1.354  1.00 95.97           C  
ATOM   3700  CB  ARG A 251     -21.544  -1.091  -0.310  1.00 95.97           C  
ATOM   3701  HB2 ARG A 251     -22.584  -0.772  -0.380  1.00 95.97           H  
ATOM   3702  HB3 ARG A 251     -20.925  -0.383  -0.862  1.00 95.97           H  
ATOM   3703  O   ARG A 251     -18.767  -0.825   0.925  1.00 95.97           O  
ATOM   3704  CG  ARG A 251     -21.402  -2.489  -0.937  1.00 95.97           C  
ATOM   3705  HG2 ARG A 251     -20.357  -2.798  -0.909  1.00 95.97           H  
ATOM   3706  HG3 ARG A 251     -21.994  -3.206  -0.368  1.00 95.97           H  
ATOM   3707  CD  ARG A 251     -21.868  -2.492  -2.398  1.00 95.97           C  
ATOM   3708  HD2 ARG A 251     -21.318  -1.725  -2.942  1.00 95.97           H  
ATOM   3709  HD3 ARG A 251     -22.932  -2.254  -2.423  1.00 95.97           H  
ATOM   3710  NE  ARG A 251     -21.627  -3.804  -3.035  1.00 95.97           N  
ATOM   3711  HE  ARG A 251     -20.957  -4.401  -2.572  1.00 95.97           H  
ATOM   3712  NH1 ARG A 251     -22.899  -3.497  -4.923  1.00 95.97           N  
ATOM   3713 HH11 ARG A 251     -23.111  -2.557  -4.619  1.00 95.97           H  
ATOM   3714 HH12 ARG A 251     -23.301  -3.882  -5.766  1.00 95.97           H  
ATOM   3715  NH2 ARG A 251     -21.897  -5.463  -4.582  1.00 95.97           N  
ATOM   3716 HH21 ARG A 251     -21.303  -6.078  -4.044  1.00 95.97           H  
ATOM   3717 HH22 ARG A 251     -22.336  -5.864  -5.399  1.00 95.97           H  
ATOM   3718  CZ  ARG A 251     -22.140  -4.248  -4.172  1.00 95.97           C  
ATOM   3719  N   LEU A 252     -19.481  -2.688   1.978  1.00 96.94           N  
ATOM   3720  H   LEU A 252     -20.283  -3.249   2.227  1.00 96.94           H  
ATOM   3721  CA  LEU A 252     -18.167  -3.219   2.321  1.00 96.94           C  
ATOM   3722  HA  LEU A 252     -17.407  -2.458   2.144  1.00 96.94           H  
ATOM   3723  C   LEU A 252     -17.843  -4.421   1.422  1.00 96.94           C  
ATOM   3724  CB  LEU A 252     -18.128  -3.577   3.818  1.00 96.94           C  
ATOM   3725  HB2 LEU A 252     -17.092  -3.789   4.080  1.00 96.94           H  
ATOM   3726  HB3 LEU A 252     -18.710  -4.488   3.960  1.00 96.94           H  
ATOM   3727  O   LEU A 252     -18.679  -5.304   1.245  1.00 96.94           O  
ATOM   3728  CG  LEU A 252     -18.669  -2.517   4.798  1.00 96.94           C  
ATOM   3729  HG  LEU A 252     -19.738  -2.381   4.631  1.00 96.94           H  
ATOM   3730  CD1 LEU A 252     -18.478  -3.014   6.229  1.00 96.94           C  
ATOM   3731 HD11 LEU A 252     -18.981  -3.974   6.343  1.00 96.94           H  
ATOM   3732 HD12 LEU A 252     -18.912  -2.299   6.928  1.00 96.94           H  
ATOM   3733 HD13 LEU A 252     -17.417  -3.134   6.448  1.00 96.94           H  
ATOM   3734  CD2 LEU A 252     -17.970  -1.165   4.659  1.00 96.94           C  
ATOM   3735 HD21 LEU A 252     -16.893  -1.293   4.770  1.00 96.94           H  
ATOM   3736 HD22 LEU A 252     -18.340  -0.486   5.427  1.00 96.94           H  
ATOM   3737 HD23 LEU A 252     -18.184  -0.728   3.684  1.00 96.94           H  
ATOM   3738  N   ASP A 253     -16.632  -4.451   0.868  1.00 94.85           N  
ATOM   3739  H   ASP A 253     -15.994  -3.697   1.080  1.00 94.85           H  
ATOM   3740  CA  ASP A 253     -16.148  -5.519  -0.019  1.00 94.85           C  
ATOM   3741  HA  ASP A 253     -16.983  -6.133  -0.356  1.00 94.85           H  
ATOM   3742  C   ASP A 253     -15.171  -6.450   0.728  1.00 94.85           C  
ATOM   3743  CB  ASP A 253     -15.458  -4.913  -1.268  1.00 94.85           C  
ATOM   3744  HB2 ASP A 253     -14.820  -4.085  -0.959  1.00 94.85           H  
ATOM   3745  HB3 ASP A 253     -14.801  -5.678  -1.682  1.00 94.85           H  
ATOM   3746  O   ASP A 253     -15.273  -7.677   0.643  1.00 94.85           O  
ATOM   3747  CG  ASP A 253     -16.371  -4.435  -2.418  1.00 94.85           C  
ATOM   3748  OD1 ASP A 253     -17.496  -3.946  -2.177  1.00 94.85           O  
ATOM   3749  OD2 ASP A 253     -15.907  -4.458  -3.589  1.00 94.85           O  
ATOM   3750  N   SER A 254     -14.211  -5.887   1.467  1.00 96.62           N  
ATOM   3751  H   SER A 254     -14.174  -4.880   1.542  1.00 96.62           H  
ATOM   3752  CA  SER A 254     -13.240  -6.660   2.251  1.00 96.62           C  
ATOM   3753  HA  SER A 254     -13.751  -7.541   2.641  1.00 96.62           H  
ATOM   3754  C   SER A 254     -12.718  -5.887   3.457  1.00 96.62           C  
ATOM   3755  CB  SER A 254     -12.068  -7.154   1.379  1.00 96.62           C  
ATOM   3756  HB2 SER A 254     -12.474  -7.664   0.504  1.00 96.62           H  
ATOM   3757  HB3 SER A 254     -11.487  -7.882   1.946  1.00 96.62           H  
ATOM   3758  O   SER A 254     -12.825  -4.663   3.535  1.00 96.62           O  
ATOM   3759  OG  SER A 254     -11.191  -6.127   0.945  1.00 96.62           O  
ATOM   3760  HG  SER A 254     -10.363  -6.204   1.425  1.00 96.62           H  
ATOM   3761  N   VAL A 255     -12.117  -6.612   4.394  1.00 98.45           N  
ATOM   3762  H   VAL A 255     -12.109  -7.617   4.290  1.00 98.45           H  
ATOM   3763  CA  VAL A 255     -11.301  -6.045   5.466  1.00 98.45           C  
ATOM   3764  HA  VAL A 255     -11.239  -4.963   5.352  1.00 98.45           H  
ATOM   3765  C   VAL A 255      -9.905  -6.618   5.320  1.00 98.45           C  
ATOM   3766  CB  VAL A 255     -11.897  -6.330   6.851  1.00 98.45           C  
ATOM   3767  HB  VAL A 255     -11.904  -7.407   7.020  1.00 98.45           H  
ATOM   3768  O   VAL A 255      -9.692  -7.823   5.449  1.00 98.45           O  
ATOM   3769  CG1 VAL A 255     -11.072  -5.665   7.957  1.00 98.45           C  
ATOM   3770 HG11 VAL A 255     -11.517  -5.875   8.930  1.00 98.45           H  
ATOM   3771 HG12 VAL A 255     -10.056  -6.058   7.956  1.00 98.45           H  
ATOM   3772 HG13 VAL A 255     -11.036  -4.586   7.802  1.00 98.45           H  
ATOM   3773  CG2 VAL A 255     -13.333  -5.794   6.937  1.00 98.45           C  
ATOM   3774 HG21 VAL A 255     -13.355  -4.734   6.682  1.00 98.45           H  
ATOM   3775 HG22 VAL A 255     -13.973  -6.345   6.248  1.00 98.45           H  
ATOM   3776 HG23 VAL A 255     -13.724  -5.933   7.945  1.00 98.45           H  
ATOM   3777  N   ASP A 256      -8.957  -5.749   5.006  1.00 97.71           N  
ATOM   3778  H   ASP A 256      -9.193  -4.768   4.958  1.00 97.71           H  
ATOM   3779  CA  ASP A 256      -7.555  -6.114   4.939  1.00 97.71           C  
ATOM   3780  HA  ASP A 256      -7.461  -7.162   4.652  1.00 97.71           H  
ATOM   3781  C   ASP A 256      -6.955  -5.927   6.345  1.00 97.71           C  
ATOM   3782  CB  ASP A 256      -6.853  -5.274   3.868  1.00 97.71           C  
ATOM   3783  HB2 ASP A 256      -6.974  -4.224   4.136  1.00 97.71           H  
ATOM   3784  HB3 ASP A 256      -5.795  -5.538   3.882  1.00 97.71           H  
ATOM   3785  O   ASP A 256      -7.077  -4.854   6.938  1.00 97.71           O  
ATOM   3786  CG  ASP A 256      -7.340  -5.408   2.422  1.00 97.71           C  
ATOM   3787  OD1 ASP A 256      -8.099  -6.335   2.064  1.00 97.71           O  
ATOM   3788  OD2 ASP A 256      -6.854  -4.615   1.576  1.00 97.71           O  
ATOM   3789  N   VAL A 257      -6.349  -6.978   6.896  1.00 98.70           N  
ATOM   3790  H   VAL A 257      -6.331  -7.841   6.370  1.00 98.70           H  
ATOM   3791  CA  VAL A 257      -5.828  -7.017   8.272  1.00 98.70           C  
ATOM   3792  HA  VAL A 257      -6.057  -6.082   8.782  1.00 98.70           H  
ATOM   3793  C   VAL A 257      -4.315  -7.180   8.228  1.00 98.70           C  
ATOM   3794  CB  VAL A 257      -6.478  -8.169   9.069  1.00 98.70           C  
ATOM   3795  HB  VAL A 257      -6.193  -9.124   8.627  1.00 98.70           H  
ATOM   3796  O   VAL A 257      -3.833  -8.179   7.694  1.00 98.70           O  
ATOM   3797  CG1 VAL A 257      -6.017  -8.157  10.530  1.00 98.70           C  
ATOM   3798 HG11 VAL A 257      -6.509  -8.956  11.083  1.00 98.70           H  
ATOM   3799 HG12 VAL A 257      -6.267  -7.197  10.983  1.00 98.70           H  
ATOM   3800 HG13 VAL A 257      -4.940  -8.312  10.591  1.00 98.70           H  
ATOM   3801  CG2 VAL A 257      -8.010  -8.078   9.046  1.00 98.70           C  
ATOM   3802 HG21 VAL A 257      -8.442  -8.831   9.704  1.00 98.70           H  
ATOM   3803 HG22 VAL A 257      -8.323  -7.084   9.365  1.00 98.70           H  
ATOM   3804 HG23 VAL A 257      -8.379  -8.258   8.036  1.00 98.70           H  
ATOM   3805  N   TRP A 258      -3.564  -6.225   8.780  1.00 98.46           N  
ATOM   3806  H   TRP A 258      -4.018  -5.427   9.201  1.00 98.46           H  
ATOM   3807  CA  TRP A 258      -2.109  -6.305   8.905  1.00 98.46           C  
ATOM   3808  HA  TRP A 258      -1.734  -7.066   8.221  1.00 98.46           H  
ATOM   3809  C   TRP A 258      -1.721  -6.735  10.312  1.00 98.46           C  
ATOM   3810  CB  TRP A 258      -1.424  -4.988   8.531  1.00 98.46           C  
ATOM   3811  HB2 TRP A 258      -1.909  -4.169   9.064  1.00 98.46           H  
ATOM   3812  HB3 TRP A 258      -0.389  -5.034   8.869  1.00 98.46           H  
ATOM   3813  O   TRP A 258      -2.001  -6.049  11.297  1.00 98.46           O  
ATOM   3814  CG  TRP A 258      -1.398  -4.673   7.072  1.00 98.46           C  
ATOM   3815  CD1 TRP A 258      -0.315  -4.757   6.272  1.00 98.46           C  
ATOM   3816  HD1 TRP A 258       0.675  -5.023   6.614  1.00 98.46           H  
ATOM   3817  CD2 TRP A 258      -2.484  -4.212   6.222  1.00 98.46           C  
ATOM   3818  CE2 TRP A 258      -1.982  -4.047   4.896  1.00 98.46           C  
ATOM   3819  CE3 TRP A 258      -3.840  -3.922   6.437  1.00 98.46           C  
ATOM   3820  HE3 TRP A 258      -4.260  -4.006   7.429  1.00 98.46           H  
ATOM   3821  NE1 TRP A 258      -0.656  -4.396   4.984  1.00 98.46           N  
ATOM   3822  HE1 TRP A 258       0.012  -4.350   4.227  1.00 98.46           H  
ATOM   3823  CH2 TRP A 258      -4.152  -3.404   4.071  1.00 98.46           C  
ATOM   3824  HH2 TRP A 258      -4.810  -3.121   3.262  1.00 98.46           H  
ATOM   3825  CZ2 TRP A 258      -2.794  -3.642   3.826  1.00 98.46           C  
ATOM   3826  HZ2 TRP A 258      -2.382  -3.525   2.835  1.00 98.46           H  
ATOM   3827  CZ3 TRP A 258      -4.658  -3.531   5.374  1.00 98.46           C  
ATOM   3828  HZ3 TRP A 258      -5.699  -3.328   5.583  1.00 98.46           H  
ATOM   3829  N   ASN A 259      -1.045  -7.875  10.385  1.00 98.37           N  
ATOM   3830  H   ASN A 259      -0.866  -8.396   9.538  1.00 98.37           H  
ATOM   3831  CA  ASN A 259      -0.524  -8.424  11.623  1.00 98.37           C  
ATOM   3832  HA  ASN A 259      -1.262  -8.260  12.408  1.00 98.37           H  
ATOM   3833  C   ASN A 259       0.782  -7.729  12.049  1.00 98.37           C  
ATOM   3834  CB  ASN A 259      -0.360  -9.939  11.416  1.00 98.37           C  
ATOM   3835  HB2 ASN A 259      -1.218 -10.320  10.862  1.00 98.37           H  
ATOM   3836  HB3 ASN A 259       0.535 -10.133  10.824  1.00 98.37           H  
ATOM   3837  O   ASN A 259       1.512  -7.158  11.229  1.00 98.37           O  
ATOM   3838  CG  ASN A 259      -0.277 -10.739  12.703  1.00 98.37           C  
ATOM   3839  ND2 ASN A 259      -0.235 -12.043  12.577  1.00 98.37           N  
ATOM   3840 HD21 ASN A 259      -0.295 -12.460  11.660  1.00 98.37           H  
ATOM   3841 HD22 ASN A 259      -0.208 -12.606  13.416  1.00 98.37           H  
ATOM   3842  OD1 ASN A 259      -0.308 -10.219  13.807  1.00 98.37           O  
ATOM   3843  N   ARG A 260       1.098  -7.844  13.339  1.00 97.66           N  
ATOM   3844  H   ARG A 260       0.470  -8.408  13.894  1.00 97.66           H  
ATOM   3845  CA  ARG A 260       2.446  -7.644  13.878  1.00 97.66           C  
ATOM   3846  HA  ARG A 260       2.813  -6.662  13.580  1.00 97.66           H  
ATOM   3847  C   ARG A 260       3.394  -8.716  13.314  1.00 97.66           C  
ATOM   3848  CB  ARG A 260       2.348  -7.710  15.407  1.00 97.66           C  
ATOM   3849  HB2 ARG A 260       1.602  -6.993  15.749  1.00 97.66           H  
ATOM   3850  HB3 ARG A 260       2.026  -8.709  15.701  1.00 97.66           H  
ATOM   3851  O   ARG A 260       2.988  -9.858  13.113  1.00 97.66           O  
ATOM   3852  CG  ARG A 260       3.685  -7.396  16.076  1.00 97.66           C  
ATOM   3853  HG2 ARG A 260       4.438  -8.110  15.743  1.00 97.66           H  
ATOM   3854  HG3 ARG A 260       3.999  -6.387  15.806  1.00 97.66           H  
ATOM   3855  CD  ARG A 260       3.572  -7.502  17.594  1.00 97.66           C  
ATOM   3856  HD2 ARG A 260       3.189  -8.490  17.851  1.00 97.66           H  
ATOM   3857  HD3 ARG A 260       2.882  -6.739  17.955  1.00 97.66           H  
ATOM   3858  NE  ARG A 260       4.893  -7.321  18.203  1.00 97.66           N  
ATOM   3859  HE  ARG A 260       5.657  -7.162  17.561  1.00 97.66           H  
ATOM   3860  NH1 ARG A 260       4.263  -7.335  20.405  1.00 97.66           N  
ATOM   3861 HH11 ARG A 260       4.499  -7.227  21.381  1.00 97.66           H  
ATOM   3862 HH12 ARG A 260       3.300  -7.424  20.116  1.00 97.66           H  
ATOM   3863  NH2 ARG A 260       6.419  -7.084  19.848  1.00 97.66           N  
ATOM   3864 HH21 ARG A 260       7.113  -7.008  19.118  1.00 97.66           H  
ATOM   3865 HH22 ARG A 260       6.686  -7.002  20.819  1.00 97.66           H  
ATOM   3866  CZ  ARG A 260       5.185  -7.254  19.482  1.00 97.66           C  
ATOM   3867  N   LEU A 261       4.651  -8.355  13.051  1.00 94.79           N  
ATOM   3868  H   LEU A 261       4.918  -7.414  13.304  1.00 94.79           H  
ATOM   3869  CA  LEU A 261       5.637  -9.182  12.342  1.00 94.79           C  
ATOM   3870  HA  LEU A 261       5.248 -10.193  12.230  1.00 94.79           H  
ATOM   3871  C   LEU A 261       6.984  -9.339  13.067  1.00 94.79           C  
ATOM   3872  CB  LEU A 261       5.883  -8.586  10.941  1.00 94.79           C  
ATOM   3873  HB2 LEU A 261       6.235  -7.562  11.065  1.00 94.79           H  
ATOM   3874  HB3 LEU A 261       6.685  -9.153  10.468  1.00 94.79           H  
ATOM   3875  O   LEU A 261       7.705 -10.284  12.758  1.00 94.79           O  
ATOM   3876  CG  LEU A 261       4.677  -8.582   9.985  1.00 94.79           C  
ATOM   3877  HG  LEU A 261       3.868  -7.991  10.415  1.00 94.79           H  
ATOM   3878  CD1 LEU A 261       5.095  -7.929   8.664  1.00 94.79           C  
ATOM   3879 HD11 LEU A 261       4.241  -7.888   7.988  1.00 94.79           H  
ATOM   3880 HD12 LEU A 261       5.896  -8.506   8.202  1.00 94.79           H  
ATOM   3881 HD13 LEU A 261       5.442  -6.914   8.855  1.00 94.79           H  
ATOM   3882  CD2 LEU A 261       4.161  -9.991   9.684  1.00 94.79           C  
ATOM   3883 HD21 LEU A 261       4.975 -10.622   9.328  1.00 94.79           H  
ATOM   3884 HD22 LEU A 261       3.733 -10.426  10.587  1.00 94.79           H  
ATOM   3885 HD23 LEU A 261       3.374  -9.949   8.931  1.00 94.79           H  
ATOM   3886  N   ASP A 262       7.350  -8.453  14.000  1.00 93.29           N  
ATOM   3887  H   ASP A 262       6.726  -7.701  14.253  1.00 93.29           H  
ATOM   3888  CA  ASP A 262       8.644  -8.516  14.709  1.00 93.29           C  
ATOM   3889  HA  ASP A 262       9.436  -8.649  13.972  1.00 93.29           H  
ATOM   3890  C   ASP A 262       8.739  -9.702  15.685  1.00 93.29           C  
ATOM   3891  CB  ASP A 262       8.905  -7.187  15.440  1.00 93.29           C  
ATOM   3892  HB2 ASP A 262       8.929  -6.379  14.709  1.00 93.29           H  
ATOM   3893  HB3 ASP A 262       9.887  -7.233  15.911  1.00 93.29           H  
ATOM   3894  O   ASP A 262       9.787 -10.331  15.823  1.00 93.29           O  
ATOM   3895  CG  ASP A 262       7.847  -6.875  16.504  1.00 93.29           C  
ATOM   3896  OD1 ASP A 262       6.672  -6.679  16.132  1.00 93.29           O  
ATOM   3897  OD2 ASP A 262       8.142  -6.885  17.717  1.00 93.29           O  
ATOM   3898  N   CYS A 263       7.628 -10.038  16.335  1.00 91.40           N  
ATOM   3899  H   CYS A 263       6.812  -9.462  16.184  1.00 91.40           H  
ATOM   3900  CA  CYS A 263       7.430 -11.258  17.106  1.00 91.40           C  
ATOM   3901  HA  CYS A 263       7.937 -12.081  16.603  1.00 91.40           H  
ATOM   3902  C   CYS A 263       5.935 -11.549  17.172  1.00 91.40           C  
ATOM   3903  CB  CYS A 263       7.993 -11.106  18.531  1.00 91.40           C  
ATOM   3904  HB2 CYS A 263       8.925 -10.544  18.467  1.00 91.40           H  
ATOM   3905  HB3 CYS A 263       8.238 -12.094  18.922  1.00 91.40           H  
ATOM   3906  O   CYS A 263       5.109 -10.696  16.841  1.00 91.40           O  
ATOM   3907  SG  CYS A 263       6.906 -10.279  19.743  1.00 91.40           S  
ATOM   3908  N   CYS A 264       5.584 -12.716  17.715  1.00 93.11           N  
ATOM   3909  H   CYS A 264       6.306 -13.370  17.983  1.00 93.11           H  
ATOM   3910  CA  CYS A 264       4.261 -12.895  18.305  1.00 93.11           C  
ATOM   3911  HA  CYS A 264       4.243 -13.889  18.753  1.00 93.11           H  
ATOM   3912  C   CYS A 264       3.101 -12.865  17.287  1.00 93.11           C  
ATOM   3913  CB  CYS A 264       4.127 -11.865  19.445  1.00 93.11           C  
ATOM   3914  HB2 CYS A 264       3.879 -10.890  19.027  1.00 93.11           H  
ATOM   3915  HB3 CYS A 264       3.282 -12.178  20.059  1.00 93.11           H  
ATOM   3916  O   CYS A 264       1.937 -12.734  17.667  1.00 93.11           O  
ATOM   3917  SG  CYS A 264       5.584 -11.674  20.541  1.00 93.11           S  
ATOM   3918  N   ALA A 265       3.415 -12.996  15.992  1.00 95.81           N  
ATOM   3919  H   ALA A 265       4.395 -13.019  15.750  1.00 95.81           H  
ATOM   3920  CA  ALA A 265       2.447 -13.006  14.897  1.00 95.81           C  
ATOM   3921  HA  ALA A 265       1.911 -12.058  14.888  1.00 95.81           H  
ATOM   3922  C   ALA A 265       1.418 -14.141  15.045  1.00 95.81           C  
ATOM   3923  CB  ALA A 265       3.232 -13.142  13.586  1.00 95.81           C  
ATOM   3924  HB1 ALA A 265       3.748 -14.102  13.552  1.00 95.81           H  
ATOM   3925  HB2 ALA A 265       3.960 -12.334  13.505  1.00 95.81           H  
ATOM   3926  HB3 ALA A 265       2.543 -13.071  12.745  1.00 95.81           H  
ATOM   3927  O   ALA A 265       0.281 -14.013  14.596  1.00 95.81           O  
ATOM   3928  N   ASP A 266       1.792 -15.228  15.725  1.00 96.99           N  
ATOM   3929  H   ASP A 266       2.705 -15.228  16.156  1.00 96.99           H  
ATOM   3930  CA  ASP A 266       0.950 -16.386  16.030  1.00 96.99           C  
ATOM   3931  HA  ASP A 266       0.497 -16.746  15.106  1.00 96.99           H  
ATOM   3932  C   ASP A 266      -0.209 -16.088  16.994  1.00 96.99           C  
ATOM   3933  CB  ASP A 266       1.849 -17.495  16.594  1.00 96.99           C  
ATOM   3934  HB2 ASP A 266       1.270 -18.416  16.662  1.00 96.99           H  
ATOM   3935  HB3 ASP A 266       2.680 -17.674  15.911  1.00 96.99           H  
ATOM   3936  O   ASP A 266      -1.109 -16.923  17.138  1.00 96.99           O  
ATOM   3937  CG  ASP A 266       2.391 -17.125  17.977  1.00 96.99           C  
ATOM   3938  OD1 ASP A 266       3.225 -16.189  18.040  1.00 96.99           O  
ATOM   3939  OD2 ASP A 266       1.923 -17.756  18.950  1.00 96.99           O  
ATOM   3940  N   ARG A 267      -0.209 -14.911  17.639  1.00 97.86           N  
ATOM   3941  H   ARG A 267       0.586 -14.304  17.500  1.00 97.86           H  
ATOM   3942  CA  ARG A 267      -1.291 -14.459  18.525  1.00 97.86           C  
ATOM   3943  HA  ARG A 267      -1.568 -15.281  19.184  1.00 97.86           H  
ATOM   3944  C   ARG A 267      -2.550 -14.075  17.752  1.00 97.86           C  
ATOM   3945  CB  ARG A 267      -0.818 -13.275  19.381  1.00 97.86           C  
ATOM   3946  HB2 ARG A 267      -1.665 -12.895  19.952  1.00 97.86           H  
ATOM   3947  HB3 ARG A 267      -0.472 -12.476  18.726  1.00 97.86           H  
ATOM   3948  O   ARG A 267      -3.647 -14.352  18.240  1.00 97.86           O  
ATOM   3949  CG  ARG A 267       0.296 -13.661  20.365  1.00 97.86           C  
ATOM   3950  HG2 ARG A 267       1.137 -14.104  19.831  1.00 97.86           H  
ATOM   3951  HG3 ARG A 267      -0.091 -14.388  21.079  1.00 97.86           H  
ATOM   3952  CD  ARG A 267       0.776 -12.411  21.110  1.00 97.86           C  
ATOM   3953  HD2 ARG A 267       1.161 -11.693  20.387  1.00 97.86           H  
ATOM   3954  HD3 ARG A 267      -0.080 -11.964  21.617  1.00 97.86           H  
ATOM   3955  NE  ARG A 267       1.818 -12.738  22.101  1.00 97.86           N  
ATOM   3956  HE  ARG A 267       2.160 -13.688  22.111  1.00 97.86           H  
ATOM   3957  NH1 ARG A 267       1.873 -10.700  23.178  1.00 97.86           N  
ATOM   3958 HH11 ARG A 267       1.891 -10.278  24.096  1.00 97.86           H  
ATOM   3959 HH12 ARG A 267       1.317 -10.252  22.464  1.00 97.86           H  
ATOM   3960  NH2 ARG A 267       2.856 -12.450  24.103  1.00 97.86           N  
ATOM   3961 HH21 ARG A 267       2.654 -11.998  24.983  1.00 97.86           H  
ATOM   3962 HH22 ARG A 267       3.023 -13.444  24.163  1.00 97.86           H  
ATOM   3963  CZ  ARG A 267       2.195 -11.958  23.101  1.00 97.86           C  
ATOM   3964  N   LEU A 268      -2.397 -13.484  16.562  1.00 98.45           N  
ATOM   3965  H   LEU A 268      -1.456 -13.350  16.220  1.00 98.45           H  
ATOM   3966  CA  LEU A 268      -3.503 -13.118  15.674  1.00 98.45           C  
ATOM   3967  HA  LEU A 268      -4.383 -12.942  16.292  1.00 98.45           H  
ATOM   3968  C   LEU A 268      -3.829 -14.284  14.734  1.00 98.45           C  
ATOM   3969  CB  LEU A 268      -3.185 -11.803  14.942  1.00 98.45           C  
ATOM   3970  HB2 LEU A 268      -2.291 -11.954  14.337  1.00 98.45           H  
ATOM   3971  HB3 LEU A 268      -2.965 -11.034  15.683  1.00 98.45           H  
ATOM   3972  O   LEU A 268      -3.377 -14.351  13.592  1.00 98.45           O  
ATOM   3973  CG  LEU A 268      -4.320 -11.301  14.025  1.00 98.45           C  
ATOM   3974  HG  LEU A 268      -4.495 -12.024  13.229  1.00 98.45           H  
ATOM   3975  CD1 LEU A 268      -5.644 -11.106  14.759  1.00 98.45           C  
ATOM   3976 HD11 LEU A 268      -6.059 -12.074  15.039  1.00 98.45           H  
ATOM   3977 HD12 LEU A 268      -6.364 -10.615  14.104  1.00 98.45           H  
ATOM   3978 HD13 LEU A 268      -5.482 -10.497  15.649  1.00 98.45           H  
ATOM   3979  CD2 LEU A 268      -3.922  -9.967  13.396  1.00 98.45           C  
ATOM   3980 HD21 LEU A 268      -4.712  -9.618  12.732  1.00 98.45           H  
ATOM   3981 HD22 LEU A 268      -3.004 -10.088  12.820  1.00 98.45           H  
ATOM   3982 HD23 LEU A 268      -3.746  -9.229  14.178  1.00 98.45           H  
ATOM   3983  N   LYS A 269      -4.614 -15.220  15.255  1.00 98.15           N  
ATOM   3984  H   LYS A 269      -4.921 -15.084  16.207  1.00 98.15           H  
ATOM   3985  CA  LYS A 269      -5.199 -16.368  14.553  1.00 98.15           C  
ATOM   3986  HA  LYS A 269      -5.371 -16.114  13.507  1.00 98.15           H  
ATOM   3987  C   LYS A 269      -6.546 -16.687  15.187  1.00 98.15           C  
ATOM   3988  CB  LYS A 269      -4.250 -17.573  14.625  1.00 98.15           C  
ATOM   3989  HB2 LYS A 269      -4.620 -18.357  13.964  1.00 98.15           H  
ATOM   3990  HB3 LYS A 269      -3.265 -17.263  14.276  1.00 98.15           H  
ATOM   3991  O   LYS A 269      -6.797 -16.227  16.302  1.00 98.15           O  
ATOM   3992  CG  LYS A 269      -4.096 -18.144  16.041  1.00 98.15           C  
ATOM   3993  HG2 LYS A 269      -5.038 -18.576  16.379  1.00 98.15           H  
ATOM   3994  HG3 LYS A 269      -3.807 -17.345  16.724  1.00 98.15           H  
ATOM   3995  CD  LYS A 269      -3.017 -19.228  16.050  1.00 98.15           C  
ATOM   3996  HD2 LYS A 269      -3.349 -20.089  15.470  1.00 98.15           H  
ATOM   3997  HD3 LYS A 269      -2.111 -18.821  15.601  1.00 98.15           H  
ATOM   3998  CE  LYS A 269      -2.738 -19.633  17.498  1.00 98.15           C  
ATOM   3999  HE2 LYS A 269      -3.537 -20.287  17.848  1.00 98.15           H  
ATOM   4000  HE3 LYS A 269      -2.744 -18.726  18.101  1.00 98.15           H  
ATOM   4001  NZ  LYS A 269      -1.410 -20.275  17.618  1.00 98.15           N  
ATOM   4002  HZ1 LYS A 269      -1.221 -20.539  18.575  1.00 98.15           H  
ATOM   4003  HZ2 LYS A 269      -0.708 -19.595  17.361  1.00 98.15           H  
ATOM   4004  HZ3 LYS A 269      -1.333 -21.076  17.008  1.00 98.15           H  
ATOM   4005  N   ASP A 270      -7.362 -17.490  14.513  1.00 98.35           N  
ATOM   4006  H   ASP A 270      -7.076 -17.835  13.607  1.00 98.35           H  
ATOM   4007  CA  ASP A 270      -8.679 -17.898  15.011  1.00 98.35           C  
ATOM   4008  HA  ASP A 270      -9.216 -18.339  14.171  1.00 98.35           H  
ATOM   4009  C   ASP A 270      -9.515 -16.689  15.472  1.00 98.35           C  
ATOM   4010  CB  ASP A 270      -8.514 -19.000  16.068  1.00 98.35           C  
ATOM   4011  HB2 ASP A 270      -7.855 -19.772  15.671  1.00 98.35           H  
ATOM   4012  HB3 ASP A 270      -8.048 -18.586  16.962  1.00 98.35           H  
ATOM   4013  O   ASP A 270      -9.831 -16.496  16.651  1.00 98.35           O  
ATOM   4014  CG  ASP A 270      -9.844 -19.655  16.440  1.00 98.35           C  
ATOM   4015  OD1 ASP A 270     -10.758 -19.654  15.584  1.00 98.35           O  
ATOM   4016  OD2 ASP A 270      -9.927 -20.188  17.567  1.00 98.35           O  
ATOM   4017  N   PHE A 271      -9.785 -15.796  14.525  1.00 98.74           N  
ATOM   4018  H   PHE A 271      -9.551 -16.034  13.572  1.00 98.74           H  
ATOM   4019  CA  PHE A 271     -10.446 -14.521  14.773  1.00 98.74           C  
ATOM   4020  HA  PHE A 271     -10.865 -14.531  15.779  1.00 98.74           H  
ATOM   4021  C   PHE A 271     -11.615 -14.303  13.824  1.00 98.74           C  
ATOM   4022  CB  PHE A 271      -9.422 -13.381  14.718  1.00 98.74           C  
ATOM   4023  HB2 PHE A 271      -9.867 -12.478  15.135  1.00 98.74           H  
ATOM   4024  HB3 PHE A 271      -8.587 -13.666  15.358  1.00 98.74           H  
ATOM   4025  O   PHE A 271     -11.755 -14.956  12.792  1.00 98.74           O  
ATOM   4026  CG  PHE A 271      -8.869 -13.060  13.345  1.00 98.74           C  
ATOM   4027  CD1 PHE A 271      -7.730 -13.740  12.883  1.00 98.74           C  
ATOM   4028  HD1 PHE A 271      -7.277 -14.512  13.488  1.00 98.74           H  
ATOM   4029  CD2 PHE A 271      -9.476 -12.082  12.535  1.00 98.74           C  
ATOM   4030  HD2 PHE A 271     -10.369 -11.578  12.874  1.00 98.74           H  
ATOM   4031  CE1 PHE A 271      -7.192 -13.443  11.622  1.00 98.74           C  
ATOM   4032  HE1 PHE A 271      -6.341 -14.003  11.262  1.00 98.74           H  
ATOM   4033  CE2 PHE A 271      -8.925 -11.767  11.280  1.00 98.74           C  
ATOM   4034  HE2 PHE A 271      -9.386 -11.012  10.659  1.00 98.74           H  
ATOM   4035  CZ  PHE A 271      -7.780 -12.444  10.825  1.00 98.74           C  
ATOM   4036  HZ  PHE A 271      -7.365 -12.214   9.855  1.00 98.74           H  
ATOM   4037  N   TRP A 272     -12.471 -13.361  14.189  1.00 98.79           N  
ATOM   4038  H   TRP A 272     -12.311 -12.886  15.066  1.00 98.79           H  
ATOM   4039  CA  TRP A 272     -13.651 -12.996  13.428  1.00 98.79           C  
ATOM   4040  HA  TRP A 272     -13.725 -13.625  12.541  1.00 98.79           H  
ATOM   4041  C   TRP A 272     -13.557 -11.553  12.970  1.00 98.79           C  
ATOM   4042  CB  TRP A 272     -14.897 -13.250  14.272  1.00 98.79           C  
ATOM   4043  HB2 TRP A 272     -15.756 -12.804  13.771  1.00 98.79           H  
ATOM   4044  HB3 TRP A 272     -14.789 -12.760  15.239  1.00 98.79           H  
ATOM   4045  O   TRP A 272     -13.240 -10.661  13.757  1.00 98.79           O  
ATOM   4046  CG  TRP A 272     -15.187 -14.702  14.481  1.00 98.79           C  
ATOM   4047  CD1 TRP A 272     -14.569 -15.519  15.363  1.00 98.79           C  
ATOM   4048  HD1 TRP A 272     -13.781 -15.216  16.036  1.00 98.79           H  
ATOM   4049  CD2 TRP A 272     -16.136 -15.540  13.760  1.00 98.79           C  
ATOM   4050  CE2 TRP A 272     -16.085 -16.856  14.307  1.00 98.79           C  
ATOM   4051  CE3 TRP A 272     -17.025 -15.318  12.688  1.00 98.79           C  
ATOM   4052  HE3 TRP A 272     -17.041 -14.345  12.221  1.00 98.79           H  
ATOM   4053  NE1 TRP A 272     -15.092 -16.794  15.261  1.00 98.79           N  
ATOM   4054  HE1 TRP A 272     -14.733 -17.584  15.777  1.00 98.79           H  
ATOM   4055  CH2 TRP A 272     -17.819 -17.625  12.802  1.00 98.79           C  
ATOM   4056  HH2 TRP A 272     -18.447 -18.416  12.420  1.00 98.79           H  
ATOM   4057  CZ2 TRP A 272     -16.913 -17.889  13.846  1.00 98.79           C  
ATOM   4058  HZ2 TRP A 272     -16.831 -18.878  14.272  1.00 98.79           H  
ATOM   4059  CZ3 TRP A 272     -17.865 -16.345  12.217  1.00 98.79           C  
ATOM   4060  HZ3 TRP A 272     -18.535 -16.154  11.391  1.00 98.79           H  
ATOM   4061  N   VAL A 273     -13.876 -11.335  11.699  1.00 98.86           N  
ATOM   4062  H   VAL A 273     -14.103 -12.139  11.131  1.00 98.86           H  
ATOM   4063  CA  VAL A 273     -14.161 -10.018  11.138  1.00 98.86           C  
ATOM   4064  HA  VAL A 273     -13.756  -9.243  11.788  1.00 98.86           H  
ATOM   4065  C   VAL A 273     -15.669  -9.866  11.073  1.00 98.86           C  
ATOM   4066  CB  VAL A 273     -13.532  -9.851   9.750  1.00 98.86           C  
ATOM   4067  HB  VAL A 273     -13.906 -10.631   9.087  1.00 98.86           H  
ATOM   4068  O   VAL A 273     -16.351 -10.643  10.406  1.00 98.86           O  
ATOM   4069  CG1 VAL A 273     -13.882  -8.491   9.141  1.00 98.86           C  
ATOM   4070 HG11 VAL A 273     -14.962  -8.361   9.071  1.00 98.86           H  
ATOM   4071 HG12 VAL A 273     -13.484  -8.454   8.127  1.00 98.86           H  
ATOM   4072 HG13 VAL A 273     -13.456  -7.687   9.742  1.00 98.86           H  
ATOM   4073  CG2 VAL A 273     -12.005  -9.959   9.834  1.00 98.86           C  
ATOM   4074 HG21 VAL A 273     -11.725 -10.985  10.072  1.00 98.86           H  
ATOM   4075 HG22 VAL A 273     -11.562  -9.684   8.877  1.00 98.86           H  
ATOM   4076 HG23 VAL A 273     -11.621  -9.292  10.606  1.00 98.86           H  
ATOM   4077  N   MET A 274     -16.192  -8.866  11.770  1.00 98.80           N  
ATOM   4078  H   MET A 274     -15.570  -8.277  12.305  1.00 98.80           H  
ATOM   4079  CA  MET A 274     -17.620  -8.603  11.861  1.00 98.80           C  
ATOM   4080  HA  MET A 274     -18.146  -9.320  11.231  1.00 98.80           H  
ATOM   4081  C   MET A 274     -17.944  -7.202  11.357  1.00 98.80           C  
ATOM   4082  CB  MET A 274     -18.109  -8.805  13.297  1.00 98.80           C  
ATOM   4083  HB2 MET A 274     -19.174  -8.578  13.343  1.00 98.80           H  
ATOM   4084  HB3 MET A 274     -17.574  -8.117  13.953  1.00 98.80           H  
ATOM   4085  O   MET A 274     -17.201  -6.261  11.627  1.00 98.80           O  
ATOM   4086  CG  MET A 274     -17.920 -10.243  13.783  1.00 98.80           C  
ATOM   4087  HG2 MET A 274     -16.890 -10.561  13.622  1.00 98.80           H  
ATOM   4088  HG3 MET A 274     -18.574 -10.889  13.198  1.00 98.80           H  
ATOM   4089  SD  MET A 274     -18.310 -10.464  15.534  1.00 98.80           S  
ATOM   4090  CE  MET A 274     -16.819  -9.746  16.259  1.00 98.80           C  
ATOM   4091  HE1 MET A 274     -15.944 -10.287  15.899  1.00 98.80           H  
ATOM   4092  HE2 MET A 274     -16.877  -9.831  17.344  1.00 98.80           H  
ATOM   4093  HE3 MET A 274     -16.735  -8.696  15.977  1.00 98.80           H  
ATOM   4094  N   ALA A 275     -19.066  -7.059  10.659  1.00 98.74           N  
ATOM   4095  H   ALA A 275     -19.620  -7.885  10.486  1.00 98.74           H  
ATOM   4096  CA  ALA A 275     -19.593  -5.787  10.181  1.00 98.74           C  
ATOM   4097  HA  ALA A 275     -19.026  -4.974  10.634  1.00 98.74           H  
ATOM   4098  C   ALA A 275     -21.063  -5.628  10.584  1.00 98.74           C  
ATOM   4099  CB  ALA A 275     -19.410  -5.699   8.664  1.00 98.74           C  
ATOM   4100  HB1 ALA A 275     -19.934  -6.522   8.178  1.00 98.74           H  
ATOM   4101  HB2 ALA A 275     -19.826  -4.755   8.312  1.00 98.74           H  
ATOM   4102  HB3 ALA A 275     -18.350  -5.744   8.415  1.00 98.74           H  
ATOM   4103  O   ALA A 275     -21.827  -6.593  10.532  1.00 98.74           O  
ATOM   4104  N   SER A 276     -21.449  -4.416  10.984  1.00 98.46           N  
ATOM   4105  H   SER A 276     -20.754  -3.686  11.041  1.00 98.46           H  
ATOM   4106  CA  SER A 276     -22.816  -4.079  11.396  1.00 98.46           C  
ATOM   4107  HA  SER A 276     -23.529  -4.654  10.806  1.00 98.46           H  
ATOM   4108  C   SER A 276     -23.104  -2.591  11.205  1.00 98.46           C  
ATOM   4109  CB  SER A 276     -22.995  -4.442  12.870  1.00 98.46           C  
ATOM   4110  HB2 SER A 276     -22.302  -3.855  13.473  1.00 98.46           H  
ATOM   4111  HB3 SER A 276     -22.759  -5.498  13.000  1.00 98.46           H  
ATOM   4112  O   SER A 276     -22.198  -1.759  11.260  1.00 98.46           O  
ATOM   4113  OG  SER A 276     -24.322  -4.200  13.302  1.00 98.46           O  
ATOM   4114  HG  SER A 276     -24.345  -4.389  14.243  1.00 98.46           H  
ATOM   4115  N   ASP A 277     -24.368  -2.222  11.010  1.00 98.27           N  
ATOM   4116  H   ASP A 277     -25.070  -2.946  10.949  1.00 98.27           H  
ATOM   4117  CA  ASP A 277     -24.805  -0.819  11.081  1.00 98.27           C  
ATOM   4118  HA  ASP A 277     -24.059  -0.180  10.608  1.00 98.27           H  
ATOM   4119  C   ASP A 277     -24.932  -0.313  12.528  1.00 98.27           C  
ATOM   4120  CB  ASP A 277     -26.129  -0.644  10.321  1.00 98.27           C  
ATOM   4121  HB2 ASP A 277     -26.588   0.296  10.626  1.00 98.27           H  
ATOM   4122  HB3 ASP A 277     -26.812  -1.450  10.588  1.00 98.27           H  
ATOM   4123  O   ASP A 277     -24.863   0.893  12.766  1.00 98.27           O  
ATOM   4124  CG  ASP A 277     -25.941  -0.589   8.800  1.00 98.27           C  
ATOM   4125  OD1 ASP A 277     -24.890  -0.082   8.339  1.00 98.27           O  
ATOM   4126  OD2 ASP A 277     -26.876  -0.987   8.077  1.00 98.27           O  
ATOM   4127  N   GLN A 278     -25.078  -1.224  13.494  1.00 97.96           N  
ATOM   4128  H   GLN A 278     -25.004  -2.197  13.235  1.00 97.96           H  
ATOM   4129  CA  GLN A 278     -25.143  -0.915  14.924  1.00 97.96           C  
ATOM   4130  HA  GLN A 278     -25.377   0.143  15.039  1.00 97.96           H  
ATOM   4131  C   GLN A 278     -23.792  -1.177  15.604  1.00 97.96           C  
ATOM   4132  CB  GLN A 278     -26.261  -1.732  15.595  1.00 97.96           C  
ATOM   4133  HB2 GLN A 278     -26.274  -1.507  16.662  1.00 97.96           H  
ATOM   4134  HB3 GLN A 278     -26.048  -2.795  15.482  1.00 97.96           H  
ATOM   4135  O   GLN A 278     -23.086  -2.111  15.214  1.00 97.96           O  
ATOM   4136  CG  GLN A 278     -27.655  -1.445  15.014  1.00 97.96           C  
ATOM   4137  HG2 GLN A 278     -28.398  -2.011  15.576  1.00 97.96           H  
ATOM   4138  HG3 GLN A 278     -27.690  -1.790  13.981  1.00 97.96           H  
ATOM   4139  CD  GLN A 278     -28.027   0.034  15.074  1.00 97.96           C  
ATOM   4140  NE2 GLN A 278     -28.514   0.607  13.995  1.00 97.96           N  
ATOM   4141 HE21 GLN A 278     -28.598   0.090  13.131  1.00 97.96           H  
ATOM   4142 HE22 GLN A 278     -28.710   1.595  14.070  1.00 97.96           H  
ATOM   4143  OE1 GLN A 278     -27.872   0.708  16.077  1.00 97.96           O  
ATOM   4144  N   PRO A 279     -23.416  -0.391  16.630  1.00 97.70           N  
ATOM   4145  CA  PRO A 279     -22.183  -0.634  17.365  1.00 97.70           C  
ATOM   4146  HA  PRO A 279     -21.336  -0.661  16.680  1.00 97.70           H  
ATOM   4147  C   PRO A 279     -22.264  -1.965  18.117  1.00 97.70           C  
ATOM   4148  CB  PRO A 279     -22.032   0.557  18.317  1.00 97.70           C  
ATOM   4149  HB2 PRO A 279     -21.482   1.355  17.817  1.00 97.70           H  
ATOM   4150  HB3 PRO A 279     -21.535   0.281  19.247  1.00 97.70           H  
ATOM   4151  O   PRO A 279     -23.281  -2.284  18.732  1.00 97.70           O  
ATOM   4152  CG  PRO A 279     -23.474   1.007  18.555  1.00 97.70           C  
ATOM   4153  HG2 PRO A 279     -23.531   2.065  18.812  1.00 97.70           H  
ATOM   4154  HG3 PRO A 279     -23.922   0.398  19.341  1.00 97.70           H  
ATOM   4155  CD  PRO A 279     -24.163   0.711  17.224  1.00 97.70           C  
ATOM   4156  HD2 PRO A 279     -25.206   0.444  17.397  1.00 97.70           H  
ATOM   4157  HD3 PRO A 279     -24.103   1.585  16.576  1.00 97.70           H  
ATOM   4158  N   PHE A 280     -21.172  -2.727  18.126  1.00 98.47           N  
ATOM   4159  H   PHE A 280     -20.362  -2.450  17.589  1.00 98.47           H  
ATOM   4160  CA  PHE A 280     -21.066  -3.893  18.997  1.00 98.47           C  
ATOM   4161  HA  PHE A 280     -22.008  -4.441  18.977  1.00 98.47           H  
ATOM   4162  C   PHE A 280     -20.787  -3.420  20.430  1.00 98.47           C  
ATOM   4163  CB  PHE A 280     -19.963  -4.830  18.511  1.00 98.47           C  
ATOM   4164  HB2 PHE A 280     -19.024  -4.288  18.615  1.00 98.47           H  
ATOM   4165  HB3 PHE A 280     -19.931  -5.701  19.166  1.00 98.47           H  
ATOM   4166  O   PHE A 280     -19.836  -2.673  20.668  1.00 98.47           O  
ATOM   4167  CG  PHE A 280     -20.035  -5.302  17.079  1.00 98.47           C  
ATOM   4168  CD1 PHE A 280     -20.617  -6.546  16.789  1.00 98.47           C  
ATOM   4169  HD1 PHE A 280     -21.027  -7.161  17.576  1.00 98.47           H  
ATOM   4170  CD2 PHE A 280     -19.476  -4.528  16.041  1.00 98.47           C  
ATOM   4171  HD2 PHE A 280     -19.006  -3.581  16.262  1.00 98.47           H  
ATOM   4172  CE1 PHE A 280     -20.666  -7.001  15.464  1.00 98.47           C  
ATOM   4173  HE1 PHE A 280     -21.104  -7.965  15.252  1.00 98.47           H  
ATOM   4174  CE2 PHE A 280     -19.543  -4.976  14.711  1.00 98.47           C  
ATOM   4175  HE2 PHE A 280     -19.136  -4.375  13.912  1.00 98.47           H  
ATOM   4176  CZ  PHE A 280     -20.152  -6.208  14.423  1.00 98.47           C  
ATOM   4177  HZ  PHE A 280     -20.222  -6.549  13.400  1.00 98.47           H  
ATOM   4178  N   THR A 281     -21.613  -3.851  21.381  1.00 96.52           N  
ATOM   4179  H   THR A 281     -22.449  -4.344  21.103  1.00 96.52           H  
ATOM   4180  CA  THR A 281     -21.546  -3.418  22.791  1.00 96.52           C  
ATOM   4181  HA  THR A 281     -20.800  -2.632  22.907  1.00 96.52           H  
ATOM   4182  C   THR A 281     -21.152  -4.531  23.757  1.00 96.52           C  
ATOM   4183  CB  THR A 281     -22.899  -2.847  23.230  1.00 96.52           C  
ATOM   4184  HB  THR A 281     -22.876  -2.635  24.299  1.00 96.52           H  
ATOM   4185  O   THR A 281     -20.741  -4.244  24.875  1.00 96.52           O  
ATOM   4186  CG2 THR A 281     -23.253  -1.561  22.482  1.00 96.52           C  
ATOM   4187 HG21 THR A 281     -24.177  -1.145  22.884  1.00 96.52           H  
ATOM   4188 HG22 THR A 281     -23.385  -1.762  21.419  1.00 96.52           H  
ATOM   4189 HG23 THR A 281     -22.453  -0.832  22.612  1.00 96.52           H  
ATOM   4190  OG1 THR A 281     -23.915  -3.788  22.958  1.00 96.52           O  
ATOM   4191  HG1 THR A 281     -24.746  -3.416  23.262  1.00 96.52           H  
ATOM   4192  N   THR A 282     -21.262  -5.793  23.338  1.00 98.03           N  
ATOM   4193  H   THR A 282     -21.587  -5.952  22.395  1.00 98.03           H  
ATOM   4194  CA  THR A 282     -20.864  -6.962  24.132  1.00 98.03           C  
ATOM   4195  HA  THR A 282     -20.972  -6.715  25.188  1.00 98.03           H  
ATOM   4196  C   THR A 282     -19.397  -7.318  23.898  1.00 98.03           C  
ATOM   4197  CB  THR A 282     -21.796  -8.155  23.863  1.00 98.03           C  
ATOM   4198  HB  THR A 282     -22.820  -7.839  24.065  1.00 98.03           H  
ATOM   4199  O   THR A 282     -18.881  -7.142  22.793  1.00 98.03           O  
ATOM   4200  CG2 THR A 282     -21.720  -8.671  22.425  1.00 98.03           C  
ATOM   4201 HG21 THR A 282     -20.771  -9.184  22.268  1.00 98.03           H  
ATOM   4202 HG22 THR A 282     -22.536  -9.373  22.252  1.00 98.03           H  
ATOM   4203 HG23 THR A 282     -21.815  -7.854  21.710  1.00 98.03           H  
ATOM   4204  OG1 THR A 282     -21.475  -9.215  24.735  1.00 98.03           O  
ATOM   4205  HG1 THR A 282     -22.220  -9.820  24.759  1.00 98.03           H  
ATOM   4206  N   ASP A 283     -18.736  -7.839  24.929  1.00 98.37           N  
ATOM   4207  H   ASP A 283     -19.224  -7.922  25.809  1.00 98.37           H  
ATOM   4208  CA  ASP A 283     -17.399  -8.434  24.833  1.00 98.37           C  
ATOM   4209  HA  ASP A 283     -16.816  -7.921  24.068  1.00 98.37           H  
ATOM   4210  C   ASP A 283     -17.442  -9.917  24.453  1.00 98.37           C  
ATOM   4211  CB  ASP A 283     -16.683  -8.304  26.184  1.00 98.37           C  
ATOM   4212  HB2 ASP A 283     -15.833  -8.987  26.196  1.00 98.37           H  
ATOM   4213  HB3 ASP A 283     -17.359  -8.610  26.982  1.00 98.37           H  
ATOM   4214  O   ASP A 283     -16.413 -10.475  24.075  1.00 98.37           O  
ATOM   4215  CG  ASP A 283     -16.135  -6.914  26.483  1.00 98.37           C  
ATOM   4216  OD1 ASP A 283     -16.067  -6.084  25.554  1.00 98.37           O  
ATOM   4217  OD2 ASP A 283     -15.652  -6.755  27.621  1.00 98.37           O  
ATOM   4218  N   ASP A 284     -18.601 -10.566  24.576  1.00 98.47           N  
ATOM   4219  H   ASP A 284     -19.434 -10.042  24.799  1.00 98.47           H  
ATOM   4220  CA  ASP A 284     -18.757 -11.986  24.283  1.00 98.47           C  
ATOM   4221  HA  ASP A 284     -17.890 -12.522  24.670  1.00 98.47           H  
ATOM   4222  C   ASP A 284     -18.823 -12.215  22.769  1.00 98.47           C  
ATOM   4223  CB  ASP A 284     -19.991 -12.528  25.010  1.00 98.47           C  
ATOM   4224  HB2 ASP A 284     -20.886 -12.019  24.652  1.00 98.47           H  
ATOM   4225  HB3 ASP A 284     -19.894 -12.338  26.079  1.00 98.47           H  
ATOM   4226  O   ASP A 284     -19.683 -11.663  22.076  1.00 98.47           O  
ATOM   4227  CG  ASP A 284     -20.118 -14.029  24.773  1.00 98.47           C  
ATOM   4228  OD1 ASP A 284     -20.833 -14.394  23.813  1.00 98.47           O  
ATOM   4229  OD2 ASP A 284     -19.456 -14.785  25.521  1.00 98.47           O  
ATOM   4230  N   LEU A 285     -17.892 -13.016  22.246  1.00 98.67           N  
ATOM   4231  H   LEU A 285     -17.199 -13.409  22.867  1.00 98.67           H  
ATOM   4232  CA  LEU A 285     -17.777 -13.249  20.804  1.00 98.67           C  
ATOM   4233  HA  LEU A 285     -17.660 -12.284  20.311  1.00 98.67           H  
ATOM   4234  C   LEU A 285     -19.027 -13.915  20.216  1.00 98.67           C  
ATOM   4235  CB  LEU A 285     -16.527 -14.101  20.532  1.00 98.67           C  
ATOM   4236  HB2 LEU A 285     -15.643 -13.538  20.831  1.00 98.67           H  
ATOM   4237  HB3 LEU A 285     -16.597 -14.997  21.149  1.00 98.67           H  
ATOM   4238  O   LEU A 285     -19.430 -13.554  19.111  1.00 98.67           O  
ATOM   4239  CG  LEU A 285     -16.367 -14.564  19.071  1.00 98.67           C  
ATOM   4240  HG  LEU A 285     -17.219 -15.184  18.790  1.00 98.67           H  
ATOM   4241  CD1 LEU A 285     -16.242 -13.410  18.073  1.00 98.67           C  
ATOM   4242 HD11 LEU A 285     -16.183 -13.815  17.063  1.00 98.67           H  
ATOM   4243 HD12 LEU A 285     -17.115 -12.760  18.125  1.00 98.67           H  
ATOM   4244 HD13 LEU A 285     -15.343 -12.829  18.279  1.00 98.67           H  
ATOM   4245  CD2 LEU A 285     -15.117 -15.430  18.962  1.00 98.67           C  
ATOM   4246 HD21 LEU A 285     -15.154 -16.231  19.699  1.00 98.67           H  
ATOM   4247 HD22 LEU A 285     -14.230 -14.817  19.123  1.00 98.67           H  
ATOM   4248 HD23 LEU A 285     -15.074 -15.882  17.971  1.00 98.67           H  
ATOM   4249  N   ASP A 286     -19.632 -14.875  20.920  1.00 98.48           N  
ATOM   4250  H   ASP A 286     -19.375 -15.021  21.886  1.00 98.48           H  
ATOM   4251  CA  ASP A 286     -20.799 -15.590  20.404  1.00 98.48           C  
ATOM   4252  HA  ASP A 286     -20.579 -15.935  19.394  1.00 98.48           H  
ATOM   4253  C   ASP A 286     -21.986 -14.642  20.270  1.00 98.48           C  
ATOM   4254  CB  ASP A 286     -21.131 -16.817  21.269  1.00 98.48           C  
ATOM   4255  HB2 ASP A 286     -22.150 -17.133  21.042  1.00 98.48           H  
ATOM   4256  HB3 ASP A 286     -21.091 -16.551  22.325  1.00 98.48           H  
ATOM   4257  O   ASP A 286     -22.595 -14.579  19.203  1.00 98.48           O  
ATOM   4258  CG  ASP A 286     -20.210 -18.010  20.996  1.00 98.48           C  
ATOM   4259  OD1 ASP A 286     -19.709 -18.124  19.847  1.00 98.48           O  
ATOM   4260  OD2 ASP A 286     -20.074 -18.868  21.890  1.00 98.48           O  
ATOM   4261  N   GLN A 287     -22.242 -13.816  21.285  1.00 98.52           N  
ATOM   4262  H   GLN A 287     -21.699 -13.917  22.131  1.00 98.52           H  
ATOM   4263  CA  GLN A 287     -23.260 -12.771  21.199  1.00 98.52           C  
ATOM   4264  HA  GLN A 287     -24.218 -13.232  20.961  1.00 98.52           H  
ATOM   4265  C   GLN A 287     -22.956 -11.749  20.096  1.00 98.52           C  
ATOM   4266  CB  GLN A 287     -23.371 -12.047  22.540  1.00 98.52           C  
ATOM   4267  HB2 GLN A 287     -22.386 -11.681  22.827  1.00 98.52           H  
ATOM   4268  HB3 GLN A 287     -24.040 -11.195  22.419  1.00 98.52           H  
ATOM   4269  O   GLN A 287     -23.865 -11.374  19.355  1.00 98.52           O  
ATOM   4270  CG  GLN A 287     -23.927 -12.930  23.661  1.00 98.52           C  
ATOM   4271  HG2 GLN A 287     -23.315 -13.825  23.772  1.00 98.52           H  
ATOM   4272  HG3 GLN A 287     -24.941 -13.241  23.409  1.00 98.52           H  
ATOM   4273  CD  GLN A 287     -23.958 -12.194  24.995  1.00 98.52           C  
ATOM   4274  NE2 GLN A 287     -24.266 -12.886  26.069  1.00 98.52           N  
ATOM   4275 HE21 GLN A 287     -24.355 -13.890  26.003  1.00 98.52           H  
ATOM   4276 HE22 GLN A 287     -24.223 -12.388  26.947  1.00 98.52           H  
ATOM   4277  OE1 GLN A 287     -23.722 -10.997  25.106  1.00 98.52           O  
ATOM   4278  N   ALA A 288     -21.701 -11.301  19.964  1.00 98.50           N  
ATOM   4279  H   ALA A 288     -21.002 -11.628  20.615  1.00 98.50           H  
ATOM   4280  CA  ALA A 288     -21.312 -10.309  18.961  1.00 98.50           C  
ATOM   4281  HA  ALA A 288     -21.947  -9.432  19.080  1.00 98.50           H  
ATOM   4282  C   ALA A 288     -21.513 -10.826  17.529  1.00 98.50           C  
ATOM   4283  CB  ALA A 288     -19.855  -9.887  19.199  1.00 98.50           C  
ATOM   4284  HB1 ALA A 288     -19.194 -10.748  19.098  1.00 98.50           H  
ATOM   4285  HB2 ALA A 288     -19.741  -9.472  20.200  1.00 98.50           H  
ATOM   4286  HB3 ALA A 288     -19.565  -9.134  18.466  1.00 98.50           H  
ATOM   4287  O   ALA A 288     -22.092 -10.122  16.702  1.00 98.50           O  
ATOM   4288  N   ARG A 289     -21.075 -12.057  17.232  1.00 98.11           N  
ATOM   4289  H   ARG A 289     -20.613 -12.581  17.962  1.00 98.11           H  
ATOM   4290  CA  ARG A 289     -21.118 -12.619  15.871  1.00 98.11           C  
ATOM   4291  HA  ARG A 289     -20.855 -11.822  15.177  1.00 98.11           H  
ATOM   4292  C   ARG A 289     -22.510 -13.083  15.442  1.00 98.11           C  
ATOM   4293  CB  ARG A 289     -20.056 -13.723  15.722  1.00 98.11           C  
ATOM   4294  HB2 ARG A 289     -19.887 -13.913  14.662  1.00 98.11           H  
ATOM   4295  HB3 ARG A 289     -19.118 -13.382  16.159  1.00 98.11           H  
ATOM   4296  O   ARG A 289     -22.747 -13.202  14.243  1.00 98.11           O  
ATOM   4297  CG  ARG A 289     -20.484 -15.036  16.388  1.00 98.11           C  
ATOM   4298  HG2 ARG A 289     -20.775 -14.840  17.420  1.00 98.11           H  
ATOM   4299  HG3 ARG A 289     -21.347 -15.437  15.857  1.00 98.11           H  
ATOM   4300  CD  ARG A 289     -19.373 -16.088  16.378  1.00 98.11           C  
ATOM   4301  HD2 ARG A 289     -18.486 -15.662  16.847  1.00 98.11           H  
ATOM   4302  HD3 ARG A 289     -19.119 -16.352  15.352  1.00 98.11           H  
ATOM   4303  NE  ARG A 289     -19.783 -17.285  17.136  1.00 98.11           N  
ATOM   4304  HE  ARG A 289     -19.434 -17.384  18.079  1.00 98.11           H  
ATOM   4305  NH1 ARG A 289     -21.284 -18.189  15.646  1.00 98.11           N  
ATOM   4306 HH11 ARG A 289     -21.047 -17.453  14.996  1.00 98.11           H  
ATOM   4307 HH12 ARG A 289     -21.973 -18.896  15.432  1.00 98.11           H  
ATOM   4308  NH2 ARG A 289     -20.953 -19.132  17.651  1.00 98.11           N  
ATOM   4309 HH21 ARG A 289     -21.658 -19.837  17.490  1.00 98.11           H  
ATOM   4310 HH22 ARG A 289     -20.509 -19.042  18.554  1.00 98.11           H  
ATOM   4311  CZ  ARG A 289     -20.671 -18.195  16.799  1.00 98.11           C  
ATOM   4312  N   THR A 290     -23.412 -13.374  16.386  1.00 98.07           N  
ATOM   4313  H   THR A 290     -23.122 -13.357  17.353  1.00 98.07           H  
ATOM   4314  CA  THR A 290     -24.792 -13.806  16.089  1.00 98.07           C  
ATOM   4315  HA  THR A 290     -24.852 -14.069  15.033  1.00 98.07           H  
ATOM   4316  C   THR A 290     -25.838 -12.710  16.286  1.00 98.07           C  
ATOM   4317  CB  THR A 290     -25.206 -15.065  16.870  1.00 98.07           C  
ATOM   4318  HB  THR A 290     -26.184 -15.385  16.508  1.00 98.07           H  
ATOM   4319  O   THR A 290     -27.031 -12.992  16.167  1.00 98.07           O  
ATOM   4320  CG2 THR A 290     -24.242 -16.236  16.677  1.00 98.07           C  
ATOM   4321 HG21 THR A 290     -24.661 -17.123  17.152  1.00 98.07           H  
ATOM   4322 HG22 THR A 290     -24.101 -16.426  15.613  1.00 98.07           H  
ATOM   4323 HG23 THR A 290     -23.283 -16.012  17.144  1.00 98.07           H  
ATOM   4324  OG1 THR A 290     -25.316 -14.811  18.249  1.00 98.07           O  
ATOM   4325  HG1 THR A 290     -25.914 -14.071  18.378  1.00 98.07           H  
ATOM   4326  N   ALA A 291     -25.440 -11.478  16.623  1.00 97.87           N  
ATOM   4327  H   ALA A 291     -24.457 -11.283  16.746  1.00 97.87           H  
ATOM   4328  CA  ALA A 291     -26.400 -10.397  16.815  1.00 97.87           C  
ATOM   4329  HA  ALA A 291     -27.115 -10.756  17.555  1.00 97.87           H  
ATOM   4330  C   ALA A 291     -27.148 -10.077  15.499  1.00 97.87           C  
ATOM   4331  CB  ALA A 291     -25.715  -9.162  17.409  1.00 97.87           C  
ATOM   4332  HB1 ALA A 291     -25.079  -9.444  18.247  1.00 97.87           H  
ATOM   4333  HB2 ALA A 291     -26.471  -8.460  17.762  1.00 97.87           H  
ATOM   4334  HB3 ALA A 291     -25.108  -8.667  16.651  1.00 97.87           H  
ATOM   4335  O   ALA A 291     -26.573 -10.192  14.411  1.00 97.87           O  
ATOM   4336  N   PRO A 292     -28.426  -9.654  15.557  1.00 97.43           N  
ATOM   4337  CA  PRO A 292     -29.189  -9.312  14.360  1.00 97.43           C  
ATOM   4338  HA  PRO A 292     -29.328 -10.221  13.775  1.00 97.43           H  
ATOM   4339  C   PRO A 292     -28.491  -8.249  13.500  1.00 97.43           C  
ATOM   4340  CB  PRO A 292     -30.551  -8.823  14.863  1.00 97.43           C  
ATOM   4341  HB2 PRO A 292     -30.532  -7.745  15.023  1.00 97.43           H  
ATOM   4342  HB3 PRO A 292     -31.355  -9.092  14.177  1.00 97.43           H  
ATOM   4343  O   PRO A 292     -28.051  -7.219  14.008  1.00 97.43           O  
ATOM   4344  CG  PRO A 292     -30.701  -9.524  16.211  1.00 97.43           C  
ATOM   4345  HG2 PRO A 292     -31.059 -10.542  16.058  1.00 97.43           H  
ATOM   4346  HG3 PRO A 292     -31.365  -8.979  16.882  1.00 97.43           H  
ATOM   4347  CD  PRO A 292     -29.270  -9.562  16.740  1.00 97.43           C  
ATOM   4348  HD2 PRO A 292     -29.152 -10.424  17.397  1.00 97.43           H  
ATOM   4349  HD3 PRO A 292     -29.045  -8.639  17.275  1.00 97.43           H  
ATOM   4350  N   GLY A 293     -28.416  -8.488  12.189  1.00 97.07           N  
ATOM   4351  H   GLY A 293     -28.751  -9.376  11.845  1.00 97.07           H  
ATOM   4352  CA  GLY A 293     -27.794  -7.566  11.230  1.00 97.07           C  
ATOM   4353  HA2 GLY A 293     -28.187  -7.773  10.234  1.00 97.07           H  
ATOM   4354  HA3 GLY A 293     -28.058  -6.542  11.494  1.00 97.07           H  
ATOM   4355  C   GLY A 293     -26.265  -7.643  11.151  1.00 97.07           C  
ATOM   4356  O   GLY A 293     -25.675  -6.943  10.330  1.00 97.07           O  
ATOM   4357  N   VAL A 294     -25.619  -8.499  11.948  1.00 98.52           N  
ATOM   4358  H   VAL A 294     -26.139  -9.043  12.622  1.00 98.52           H  
ATOM   4359  CA  VAL A 294     -24.172  -8.712  11.873  1.00 98.52           C  
ATOM   4360  HA  VAL A 294     -23.698  -7.750  11.677  1.00 98.52           H  
ATOM   4361  C   VAL A 294     -23.834  -9.649  10.721  1.00 98.52           C  
ATOM   4362  CB  VAL A 294     -23.605  -9.231  13.206  1.00 98.52           C  
ATOM   4363  HB  VAL A 294     -24.135 -10.136  13.503  1.00 98.52           H  
ATOM   4364  O   VAL A 294     -24.350 -10.760  10.619  1.00 98.52           O  
ATOM   4365  CG1 VAL A 294     -22.110  -9.564  13.108  1.00 98.52           C  
ATOM   4366 HG11 VAL A 294     -21.964 -10.418  12.447  1.00 98.52           H  
ATOM   4367 HG12 VAL A 294     -21.555  -8.705  12.730  1.00 98.52           H  
ATOM   4368 HG13 VAL A 294     -21.732  -9.845  14.090  1.00 98.52           H  
ATOM   4369  CG2 VAL A 294     -23.785  -8.159  14.285  1.00 98.52           C  
ATOM   4370 HG21 VAL A 294     -24.839  -7.906  14.397  1.00 98.52           H  
ATOM   4371 HG22 VAL A 294     -23.221  -7.264  14.026  1.00 98.52           H  
ATOM   4372 HG23 VAL A 294     -23.415  -8.543  15.236  1.00 98.52           H  
ATOM   4373  N   THR A 295     -22.905  -9.218   9.873  1.00 98.66           N  
ATOM   4374  H   THR A 295     -22.530  -8.293  10.033  1.00 98.66           H  
ATOM   4375  CA  THR A 295     -22.148 -10.130   9.012  1.00 98.66           C  
ATOM   4376  HA  THR A 295     -22.736 -11.024   8.805  1.00 98.66           H  
ATOM   4377  C   THR A 295     -20.873 -10.530   9.738  1.00 98.66           C  
ATOM   4378  CB  THR A 295     -21.799  -9.465   7.682  1.00 98.66           C  
ATOM   4379  HB  THR A 295     -21.204  -8.569   7.859  1.00 98.66           H  
ATOM   4380  O   THR A 295     -20.134  -9.648  10.164  1.00 98.66           O  
ATOM   4381  CG2 THR A 295     -21.026 -10.422   6.783  1.00 98.66           C  
ATOM   4382 HG21 THR A 295     -20.016 -10.571   7.164  1.00 98.66           H  
ATOM   4383 HG22 THR A 295     -21.544 -11.379   6.722  1.00 98.66           H  
ATOM   4384 HG23 THR A 295     -20.961  -9.985   5.787  1.00 98.66           H  
ATOM   4385  OG1 THR A 295     -22.976  -9.105   6.996  1.00 98.66           O  
ATOM   4386  HG1 THR A 295     -23.551  -8.685   7.640  1.00 98.66           H  
ATOM   4387  N   ALA A 296     -20.588 -11.827   9.852  1.00 98.56           N  
ATOM   4388  H   ALA A 296     -21.238 -12.509   9.489  1.00 98.56           H  
ATOM   4389  CA  ALA A 296     -19.402 -12.340  10.533  1.00 98.56           C  
ATOM   4390  HA  ALA A 296     -18.724 -11.517  10.760  1.00 98.56           H  
ATOM   4391  C   ALA A 296     -18.648 -13.337   9.640  1.00 98.56           C  
ATOM   4392  CB  ALA A 296     -19.843 -12.959  11.865  1.00 98.56           C  
ATOM   4393  HB1 ALA A 296     -20.422 -12.237  12.442  1.00 98.56           H  
ATOM   4394  HB2 ALA A 296     -20.459 -13.840  11.685  1.00 98.56           H  
ATOM   4395  HB3 ALA A 296     -18.969 -13.243  12.451  1.00 98.56           H  
ATOM   4396  O   ALA A 296     -19.241 -14.286   9.128  1.00 98.56           O  
ATOM   4397  N   VAL A 297     -17.343 -13.126   9.466  1.00 98.77           N  
ATOM   4398  H   VAL A 297     -16.933 -12.307   9.892  1.00 98.77           H  
ATOM   4399  CA  VAL A 297     -16.441 -13.998   8.701  1.00 98.77           C  
ATOM   4400  HA  VAL A 297     -16.998 -14.860   8.334  1.00 98.77           H  
ATOM   4401  C   VAL A 297     -15.342 -14.501   9.628  1.00 98.77           C  
ATOM   4402  CB  VAL A 297     -15.844 -13.272   7.479  1.00 98.77           C  
ATOM   4403  HB  VAL A 297     -15.246 -12.425   7.814  1.00 98.77           H  
ATOM   4404  O   VAL A 297     -14.655 -13.705  10.268  1.00 98.77           O  
ATOM   4405  CG1 VAL A 297     -14.950 -14.211   6.657  1.00 98.77           C  
ATOM   4406 HG11 VAL A 297     -15.509 -15.097   6.353  1.00 98.77           H  
ATOM   4407 HG12 VAL A 297     -14.082 -14.518   7.241  1.00 98.77           H  
ATOM   4408 HG13 VAL A 297     -14.592 -13.696   5.765  1.00 98.77           H  
ATOM   4409  CG2 VAL A 297     -16.947 -12.748   6.549  1.00 98.77           C  
ATOM   4410 HG21 VAL A 297     -17.528 -11.977   7.056  1.00 98.77           H  
ATOM   4411 HG22 VAL A 297     -17.607 -13.565   6.257  1.00 98.77           H  
ATOM   4412 HG23 VAL A 297     -16.497 -12.312   5.658  1.00 98.77           H  
ATOM   4413  N   HIS A 298     -15.188 -15.820   9.702  1.00 98.66           N  
ATOM   4414  H   HIS A 298     -15.765 -16.411   9.121  1.00 98.66           H  
ATOM   4415  CA  HIS A 298     -14.148 -16.475  10.492  1.00 98.66           C  
ATOM   4416  HA  HIS A 298     -13.941 -15.881  11.382  1.00 98.66           H  
ATOM   4417  C   HIS A 298     -12.854 -16.608   9.692  1.00 98.66           C  
ATOM   4418  CB  HIS A 298     -14.649 -17.852  10.934  1.00 98.66           C  
ATOM   4419  HB2 HIS A 298     -14.842 -18.459  10.050  1.00 98.66           H  
ATOM   4420  HB3 HIS A 298     -15.593 -17.733  11.467  1.00 98.66           H  
ATOM   4421  O   HIS A 298     -12.886 -16.949   8.510  1.00 98.66           O  
ATOM   4422  CG  HIS A 298     -13.702 -18.608  11.826  1.00 98.66           C  
ATOM   4423  CD2 HIS A 298     -13.030 -18.113  12.906  1.00 98.66           C  
ATOM   4424  HD2 HIS A 298     -13.065 -17.104  13.289  1.00 98.66           H  
ATOM   4425  ND1 HIS A 298     -13.397 -19.960  11.678  1.00 98.66           N  
ATOM   4426  CE1 HIS A 298     -12.541 -20.250  12.668  1.00 98.66           C  
ATOM   4427  HE1 HIS A 298     -12.113 -21.224  12.854  1.00 98.66           H  
ATOM   4428  NE2 HIS A 298     -12.307 -19.165  13.418  1.00 98.66           N  
ATOM   4429  HE2 HIS A 298     -11.731 -19.170  14.248  1.00 98.66           H  
ATOM   4430  N   VAL A 299     -11.729 -16.367  10.356  1.00 98.46           N  
ATOM   4431  H   VAL A 299     -11.796 -16.055  11.314  1.00 98.46           H  
ATOM   4432  CA  VAL A 299     -10.376 -16.594   9.849  1.00 98.46           C  
ATOM   4433  HA  VAL A 299     -10.418 -17.094   8.882  1.00 98.46           H  
ATOM   4434  C   VAL A 299      -9.666 -17.505  10.845  1.00 98.46           C  
ATOM   4435  CB  VAL A 299      -9.623 -15.264   9.672  1.00 98.46           C  
ATOM   4436  HB  VAL A 299      -9.486 -14.795  10.646  1.00 98.46           H  
ATOM   4437  O   VAL A 299      -9.309 -17.079  11.944  1.00 98.46           O  
ATOM   4438  CG1 VAL A 299      -8.251 -15.511   9.032  1.00 98.46           C  
ATOM   4439 HG11 VAL A 299      -8.370 -16.021   8.076  1.00 98.46           H  
ATOM   4440 HG12 VAL A 299      -7.735 -14.565   8.868  1.00 98.46           H  
ATOM   4441 HG13 VAL A 299      -7.635 -16.127   9.687  1.00 98.46           H  
ATOM   4442  CG2 VAL A 299     -10.391 -14.279   8.781  1.00 98.46           C  
ATOM   4443 HG21 VAL A 299      -9.793 -13.375   8.664  1.00 98.46           H  
ATOM   4444 HG22 VAL A 299     -10.584 -14.729   7.807  1.00 98.46           H  
ATOM   4445 HG23 VAL A 299     -11.336 -14.005   9.251  1.00 98.46           H  
ATOM   4446  N   GLY A 300      -9.509 -18.778  10.481  1.00 97.72           N  
ATOM   4447  H   GLY A 300      -9.778 -19.050   9.547  1.00 97.72           H  
ATOM   4448  CA  GLY A 300      -8.933 -19.794  11.367  1.00 97.72           C  
ATOM   4449  HA2 GLY A 300      -9.221 -20.779  11.000  1.00 97.72           H  
ATOM   4450  HA3 GLY A 300      -9.328 -19.674  12.376  1.00 97.72           H  
ATOM   4451  C   GLY A 300      -7.407 -19.738  11.424  1.00 97.72           C  
ATOM   4452  O   GLY A 300      -6.802 -19.944  12.476  1.00 97.72           O  
ATOM   4453  N   GLU A 301      -6.774 -19.441  10.293  1.00 97.18           N  
ATOM   4454  H   GLU A 301      -7.321 -19.339   9.450  1.00 97.18           H  
ATOM   4455  CA  GLU A 301      -5.327 -19.344  10.160  1.00 97.18           C  
ATOM   4456  HA  GLU A 301      -4.900 -20.193  10.693  1.00 97.18           H  
ATOM   4457  C   GLU A 301      -4.731 -18.085  10.811  1.00 97.18           C  
ATOM   4458  CB  GLU A 301      -4.909 -19.494   8.683  1.00 97.18           C  
ATOM   4459  HB2 GLU A 301      -5.230 -20.468   8.313  1.00 97.18           H  
ATOM   4460  HB3 GLU A 301      -3.819 -19.501   8.651  1.00 97.18           H  
ATOM   4461  O   GLU A 301      -5.419 -17.125  11.161  1.00 97.18           O  
ATOM   4462  CG  GLU A 301      -5.394 -18.389   7.722  1.00 97.18           C  
ATOM   4463  HG2 GLU A 301      -4.730 -18.401   6.858  1.00 97.18           H  
ATOM   4464  HG3 GLU A 301      -5.277 -17.417   8.201  1.00 97.18           H  
ATOM   4465  CD  GLU A 301      -6.838 -18.546   7.207  1.00 97.18           C  
ATOM   4466  OE1 GLU A 301      -7.228 -17.711   6.363  1.00 97.18           O  
ATOM   4467  OE2 GLU A 301      -7.549 -19.478   7.651  1.00 97.18           O  
ATOM   4468  N   GLN A 302      -3.406 -18.093  10.971  1.00 97.96           N  
ATOM   4469  H   GLN A 302      -2.886 -18.881  10.612  1.00 97.96           H  
ATOM   4470  CA  GLN A 302      -2.653 -16.916  11.389  1.00 97.96           C  
ATOM   4471  HA  GLN A 302      -3.082 -16.534  12.316  1.00 97.96           H  
ATOM   4472  C   GLN A 302      -2.764 -15.807  10.338  1.00 97.96           C  
ATOM   4473  CB  GLN A 302      -1.194 -17.322  11.639  1.00 97.96           C  
ATOM   4474  HB2 GLN A 302      -1.174 -18.159  12.337  1.00 97.96           H  
ATOM   4475  HB3 GLN A 302      -0.746 -17.645  10.699  1.00 97.96           H  
ATOM   4476  O   GLN A 302      -2.533 -16.046   9.151  1.00 97.96           O  
ATOM   4477  CG  GLN A 302      -0.362 -16.177  12.226  1.00 97.96           C  
ATOM   4478  HG2 GLN A 302      -0.762 -15.912  13.205  1.00 97.96           H  
ATOM   4479  HG3 GLN A 302      -0.423 -15.301  11.582  1.00 97.96           H  
ATOM   4480  CD  GLN A 302       1.100 -16.576  12.376  1.00 97.96           C  
ATOM   4481  NE2 GLN A 302       2.014 -15.881  11.737  1.00 97.96           N  
ATOM   4482 HE21 GLN A 302       2.972 -16.171  11.869  1.00 97.96           H  
ATOM   4483 HE22 GLN A 302       1.741 -15.072  11.196  1.00 97.96           H  
ATOM   4484  OE1 GLN A 302       1.449 -17.537  13.041  1.00 97.96           O  
ATOM   4485  N   ALA A 303      -3.065 -14.584  10.774  1.00 97.72           N  
ATOM   4486  H   ALA A 303      -3.229 -14.442  11.761  1.00 97.72           H  
ATOM   4487  CA  ALA A 303      -3.116 -13.434   9.885  1.00 97.72           C  
ATOM   4488  HA  ALA A 303      -3.795 -13.685   9.070  1.00 97.72           H  
ATOM   4489  C   ALA A 303      -1.737 -13.111   9.289  1.00 97.72           C  
ATOM   4490  CB  ALA A 303      -3.684 -12.223  10.620  1.00 97.72           C  
ATOM   4491  HB1 ALA A 303      -3.731 -11.368   9.946  1.00 97.72           H  
ATOM   4492  HB2 ALA A 303      -3.030 -11.980  11.457  1.00 97.72           H  
ATOM   4493  HB3 ALA A 303      -4.688 -12.440  10.985  1.00 97.72           H  
ATOM   4494  O   ALA A 303      -0.711 -13.154   9.977  1.00 97.72           O  
ATOM   4495  N   GLY A 304      -1.732 -12.737   8.011  1.00 96.74           N  
ATOM   4496  H   GLY A 304      -2.622 -12.718   7.533  1.00 96.74           H  
ATOM   4497  CA  GLY A 304      -0.590 -12.158   7.315  1.00 96.74           C  
ATOM   4498  HA2 GLY A 304       0.341 -12.511   7.759  1.00 96.74           H  
ATOM   4499  HA3 GLY A 304      -0.618 -12.482   6.275  1.00 96.74           H  
ATOM   4500  C   GLY A 304      -0.597 -10.628   7.356  1.00 96.74           C  
ATOM   4501  O   GLY A 304      -1.272 -10.007   8.176  1.00 96.74           O  
ATOM   4502  N   SER A 305       0.137 -10.019   6.423  1.00 94.97           N  
ATOM   4503  H   SER A 305       0.674 -10.592   5.788  1.00 94.97           H  
ATOM   4504  CA  SER A 305       0.249  -8.559   6.294  1.00 94.97           C  
ATOM   4505  HA  SER A 305      -0.592  -8.088   6.804  1.00 94.97           H  
ATOM   4506  C   SER A 305       0.209  -8.120   4.818  1.00 94.97           C  
ATOM   4507  CB  SER A 305       1.497  -8.052   7.034  1.00 94.97           C  
ATOM   4508  HB2 SER A 305       1.605  -6.979   6.879  1.00 94.97           H  
ATOM   4509  HB3 SER A 305       2.385  -8.562   6.659  1.00 94.97           H  
ATOM   4510  O   SER A 305       1.267  -7.888   4.230  1.00 94.97           O  
ATOM   4511  OG  SER A 305       1.332  -8.312   8.416  1.00 94.97           O  
ATOM   4512  HG  SER A 305       1.802  -7.683   8.969  1.00 94.97           H  
ATOM   4513  N   PRO A 306      -0.987  -8.001   4.195  1.00 96.19           N  
ATOM   4514  CA  PRO A 306      -2.310  -8.229   4.787  1.00 96.19           C  
ATOM   4515  HA  PRO A 306      -2.324  -7.954   5.842  1.00 96.19           H  
ATOM   4516  C   PRO A 306      -2.838  -9.663   4.634  1.00 96.19           C  
ATOM   4517  CB  PRO A 306      -3.244  -7.270   4.051  1.00 96.19           C  
ATOM   4518  HB2 PRO A 306      -3.213  -6.293   4.532  1.00 96.19           H  
ATOM   4519  HB3 PRO A 306      -4.274  -7.628   4.027  1.00 96.19           H  
ATOM   4520  O   PRO A 306      -2.581 -10.326   3.629  1.00 96.19           O  
ATOM   4521  CG  PRO A 306      -2.640  -7.198   2.649  1.00 96.19           C  
ATOM   4522  HG2 PRO A 306      -3.029  -8.016   2.043  1.00 96.19           H  
ATOM   4523  HG3 PRO A 306      -2.851  -6.240   2.173  1.00 96.19           H  
ATOM   4524  CD  PRO A 306      -1.139  -7.401   2.873  1.00 96.19           C  
ATOM   4525  HD2 PRO A 306      -0.633  -6.435   2.855  1.00 96.19           H  
ATOM   4526  HD3 PRO A 306      -0.723  -8.054   2.106  1.00 96.19           H  
ATOM   4527  N   SER A 307      -3.710 -10.076   5.555  1.00 97.02           N  
ATOM   4528  H   SER A 307      -3.807  -9.515   6.389  1.00 97.02           H  
ATOM   4529  CA  SER A 307      -4.795 -11.021   5.255  1.00 97.02           C  
ATOM   4530  HA  SER A 307      -4.450 -11.761   4.532  1.00 97.02           H  
ATOM   4531  C   SER A 307      -5.982 -10.264   4.665  1.00 97.02           C  
ATOM   4532  CB  SER A 307      -5.257 -11.764   6.511  1.00 97.02           C  
ATOM   4533  HB2 SER A 307      -6.232 -12.214   6.324  1.00 97.02           H  
ATOM   4534  HB3 SER A 307      -5.341 -11.073   7.350  1.00 97.02           H  
ATOM   4535  O   SER A 307      -6.521  -9.366   5.306  1.00 97.02           O  
ATOM   4536  OG  SER A 307      -4.338 -12.789   6.808  1.00 97.02           O  
ATOM   4537  HG  SER A 307      -4.829 -13.576   7.054  1.00 97.02           H  
ATOM   4538  N   LYS A 308      -6.412 -10.620   3.450  1.00 96.04           N  
ATOM   4539  H   LYS A 308      -5.948 -11.388   2.987  1.00 96.04           H  
ATOM   4540  CA  LYS A 308      -7.581 -10.008   2.798  1.00 96.04           C  
ATOM   4541  HA  LYS A 308      -7.742  -9.004   3.193  1.00 96.04           H  
ATOM   4542  C   LYS A 308      -8.841 -10.808   3.110  1.00 96.04           C  
ATOM   4543  CB  LYS A 308      -7.355  -9.873   1.286  1.00 96.04           C  
ATOM   4544  HB2 LYS A 308      -7.153 -10.851   0.849  1.00 96.04           H  
ATOM   4545  HB3 LYS A 308      -8.271  -9.478   0.846  1.00 96.04           H  
ATOM   4546  O   LYS A 308      -9.119 -11.807   2.448  1.00 96.04           O  
ATOM   4547  CG  LYS A 308      -6.199  -8.918   0.965  1.00 96.04           C  
ATOM   4548  HG2 LYS A 308      -5.254  -9.373   1.262  1.00 96.04           H  
ATOM   4549  HG3 LYS A 308      -6.324  -7.998   1.536  1.00 96.04           H  
ATOM   4550  CD  LYS A 308      -6.155  -8.598  -0.535  1.00 96.04           C  
ATOM   4551  HD2 LYS A 308      -5.813  -9.484  -1.069  1.00 96.04           H  
ATOM   4552  HD3 LYS A 308      -7.149  -8.335  -0.895  1.00 96.04           H  
ATOM   4553  CE  LYS A 308      -5.188  -7.438  -0.800  1.00 96.04           C  
ATOM   4554  HE2 LYS A 308      -4.915  -7.444  -1.855  1.00 96.04           H  
ATOM   4555  HE3 LYS A 308      -4.284  -7.599  -0.213  1.00 96.04           H  
ATOM   4556  NZ  LYS A 308      -5.801  -6.126  -0.451  1.00 96.04           N  
ATOM   4557  HZ1 LYS A 308      -6.178  -6.096   0.485  1.00 96.04           H  
ATOM   4558  HZ2 LYS A 308      -6.597  -5.906  -1.032  1.00 96.04           H  
ATOM   4559  HZ3 LYS A 308      -5.150  -5.355  -0.492  1.00 96.04           H  
ATOM   4560  N   VAL A 309      -9.610 -10.368   4.101  1.00 98.12           N  
ATOM   4561  H   VAL A 309      -9.340  -9.531   4.599  1.00 98.12           H  
ATOM   4562  CA  VAL A 309     -10.850 -11.036   4.510  1.00 98.12           C  
ATOM   4563  HA  VAL A 309     -10.739 -12.107   4.341  1.00 98.12           H  
ATOM   4564  C   VAL A 309     -11.993 -10.530   3.641  1.00 98.12           C  
ATOM   4565  CB  VAL A 309     -11.138 -10.851   6.011  1.00 98.12           C  
ATOM   4566  HB  VAL A 309     -11.387  -9.811   6.223  1.00 98.12           H  
ATOM   4567  O   VAL A 309     -12.469  -9.405   3.802  1.00 98.12           O  
ATOM   4568  CG1 VAL A 309     -12.318 -11.739   6.425  1.00 98.12           C  
ATOM   4569 HG11 VAL A 309     -13.229 -11.420   5.920  1.00 98.12           H  
ATOM   4570 HG12 VAL A 309     -12.478 -11.666   7.501  1.00 98.12           H  
ATOM   4571 HG13 VAL A 309     -12.110 -12.781   6.182  1.00 98.12           H  
ATOM   4572  CG2 VAL A 309      -9.908 -11.239   6.843  1.00 98.12           C  
ATOM   4573 HG21 VAL A 309     -10.153 -11.218   7.905  1.00 98.12           H  
ATOM   4574 HG22 VAL A 309      -9.573 -12.240   6.572  1.00 98.12           H  
ATOM   4575 HG23 VAL A 309      -9.099 -10.527   6.675  1.00 98.12           H  
ATOM   4576  N   LYS A 310     -12.415 -11.346   2.674  1.00 97.29           N  
ATOM   4577  H   LYS A 310     -11.974 -12.252   2.594  1.00 97.29           H  
ATOM   4578  CA  LYS A 310     -13.536 -11.016   1.792  1.00 97.29           C  
ATOM   4579  HA  LYS A 310     -13.412  -9.991   1.443  1.00 97.29           H  
ATOM   4580  C   LYS A 310     -14.848 -11.079   2.571  1.00 97.29           C  
ATOM   4581  CB  LYS A 310     -13.532 -11.950   0.574  1.00 97.29           C  
ATOM   4582  HB2 LYS A 310     -13.705 -12.976   0.899  1.00 97.29           H  
ATOM   4583  HB3 LYS A 310     -12.557 -11.893   0.092  1.00 97.29           H  
ATOM   4584  O   LYS A 310     -15.138 -12.090   3.208  1.00 97.29           O  
ATOM   4585  CG  LYS A 310     -14.614 -11.541  -0.434  1.00 97.29           C  
ATOM   4586  HG2 LYS A 310     -14.486 -10.489  -0.691  1.00 97.29           H  
ATOM   4587  HG3 LYS A 310     -15.596 -11.679   0.020  1.00 97.29           H  
ATOM   4588  CD  LYS A 310     -14.550 -12.383  -1.710  1.00 97.29           C  
ATOM   4589  HD2 LYS A 310     -14.712 -13.431  -1.454  1.00 97.29           H  
ATOM   4590  HD3 LYS A 310     -13.572 -12.266  -2.176  1.00 97.29           H  
ATOM   4591  CE  LYS A 310     -15.649 -11.897  -2.660  1.00 97.29           C  
ATOM   4592  HE2 LYS A 310     -15.469 -10.847  -2.892  1.00 97.29           H  
ATOM   4593  HE3 LYS A 310     -16.603 -11.950  -2.135  1.00 97.29           H  
ATOM   4594  NZ  LYS A 310     -15.703 -12.704  -3.904  1.00 97.29           N  
ATOM   4595  HZ1 LYS A 310     -14.829 -12.644  -4.406  1.00 97.29           H  
ATOM   4596  HZ2 LYS A 310     -15.893 -13.670  -3.679  1.00 97.29           H  
ATOM   4597  HZ3 LYS A 310     -16.449 -12.369  -4.496  1.00 97.29           H  
ATOM   4598  N   LEU A 311     -15.649 -10.023   2.477  1.00 98.16           N  
ATOM   4599  H   LEU A 311     -15.390  -9.255   1.874  1.00 98.16           H  
ATOM   4600  CA  LEU A 311     -16.999 -10.015   3.027  1.00 98.16           C  
ATOM   4601  HA  LEU A 311     -17.012 -10.658   3.906  1.00 98.16           H  
ATOM   4602  C   LEU A 311     -17.989 -10.594   1.998  1.00 98.16           C  
ATOM   4603  CB  LEU A 311     -17.370  -8.592   3.479  1.00 98.16           C  
ATOM   4604  HB2 LEU A 311     -18.411  -8.586   3.802  1.00 98.16           H  
ATOM   4605  HB3 LEU A 311     -17.289  -7.924   2.622  1.00 98.16           H  
ATOM   4606  O   LEU A 311     -17.747 -10.497   0.787  1.00 98.16           O  
ATOM   4607  CG  LEU A 311     -16.490  -8.058   4.628  1.00 98.16           C  
ATOM   4608  HG  LEU A 311     -15.438  -8.122   4.352  1.00 98.16           H  
ATOM   4609  CD1 LEU A 311     -16.817  -6.588   4.868  1.00 98.16           C  
ATOM   4610 HD11 LEU A 311     -16.211  -6.193   5.684  1.00 98.16           H  
ATOM   4611 HD12 LEU A 311     -17.872  -6.475   5.118  1.00 98.16           H  
ATOM   4612 HD13 LEU A 311     -16.592  -6.030   3.959  1.00 98.16           H  
ATOM   4613  CD2 LEU A 311     -16.701  -8.819   5.939  1.00 98.16           C  
ATOM   4614 HD21 LEU A 311     -16.133  -8.342   6.738  1.00 98.16           H  
ATOM   4615 HD22 LEU A 311     -16.339  -9.843   5.839  1.00 98.16           H  
ATOM   4616 HD23 LEU A 311     -17.757  -8.828   6.206  1.00 98.16           H  
ATOM   4617  N   PRO A 312     -19.090 -11.221   2.449  1.00 97.74           N  
ATOM   4618  CA  PRO A 312     -20.198 -11.597   1.583  1.00 97.74           C  
ATOM   4619  HA  PRO A 312     -19.880 -12.437   0.965  1.00 97.74           H  
ATOM   4620  C   PRO A 312     -20.646 -10.442   0.680  1.00 97.74           C  
ATOM   4621  CB  PRO A 312     -21.319 -12.055   2.518  1.00 97.74           C  
ATOM   4622  HB2 PRO A 312     -21.934 -12.832   2.063  1.00 97.74           H  
ATOM   4623  HB3 PRO A 312     -21.935 -11.204   2.811  1.00 97.74           H  
ATOM   4624  O   PRO A 312     -20.616  -9.268   1.048  1.00 97.74           O  
ATOM   4625  CG  PRO A 312     -20.558 -12.572   3.736  1.00 97.74           C  
ATOM   4626  HG2 PRO A 312     -20.213 -13.588   3.549  1.00 97.74           H  
ATOM   4627  HG3 PRO A 312     -21.166 -12.535   4.640  1.00 97.74           H  
ATOM   4628  CD  PRO A 312     -19.356 -11.632   3.817  1.00 97.74           C  
ATOM   4629  HD2 PRO A 312     -18.506 -12.162   4.247  1.00 97.74           H  
ATOM   4630  HD3 PRO A 312     -19.591 -10.747   4.409  1.00 97.74           H  
ATOM   4631  N   GLU A 313     -21.065 -10.768  -0.539  1.00 94.52           N  
ATOM   4632  H   GLU A 313     -21.164 -11.739  -0.800  1.00 94.52           H  
ATOM   4633  CA  GLU A 313     -21.517  -9.734  -1.461  1.00 94.52           C  
ATOM   4634  HA  GLU A 313     -20.712  -9.004  -1.547  1.00 94.52           H  
ATOM   4635  C   GLU A 313     -22.754  -9.011  -0.909  1.00 94.52           C  
ATOM   4636  CB  GLU A 313     -21.761 -10.326  -2.851  1.00 94.52           C  
ATOM   4637  HB2 GLU A 313     -22.575 -11.050  -2.810  1.00 94.52           H  
ATOM   4638  HB3 GLU A 313     -20.850 -10.827  -3.176  1.00 94.52           H  
ATOM   4639  O   GLU A 313     -23.708  -9.635  -0.453  1.00 94.52           O  
ATOM   4640  CG  GLU A 313     -22.105  -9.206  -3.844  1.00 94.52           C  
ATOM   4641  HG2 GLU A 313     -21.352  -8.423  -3.757  1.00 94.52           H  
ATOM   4642  HG3 GLU A 313     -23.067  -8.770  -3.574  1.00 94.52           H  
ATOM   4643  CD  GLU A 313     -22.170  -9.662  -5.302  1.00 94.52           C  
ATOM   4644  OE1 GLU A 313     -22.329  -8.738  -6.135  1.00 94.52           O  
ATOM   4645  OE2 GLU A 313     -22.004 -10.873  -5.570  1.00 94.52           O  
ATOM   4646  N   GLY A 314     -22.731  -7.677  -0.958  1.00 93.77           N  
ATOM   4647  H   GLY A 314     -21.869  -7.229  -1.234  1.00 93.77           H  
ATOM   4648  CA  GLY A 314     -23.825  -6.848  -0.457  1.00 93.77           C  
ATOM   4649  HA2 GLY A 314     -24.775  -7.347  -0.648  1.00 93.77           H  
ATOM   4650  HA3 GLY A 314     -23.824  -5.898  -0.991  1.00 93.77           H  
ATOM   4651  C   GLY A 314     -23.752  -6.544   1.040  1.00 93.77           C  
ATOM   4652  O   GLY A 314     -24.638  -5.848   1.534  1.00 93.77           O  
ATOM   4653  N   THR A 315     -22.705  -6.988   1.751  1.00 97.54           N  
ATOM   4654  H   THR A 315     -22.045  -7.629   1.336  1.00 97.54           H  
ATOM   4655  CA  THR A 315     -22.476  -6.587   3.144  1.00 97.54           C  
ATOM   4656  HA  THR A 315     -23.299  -6.980   3.741  1.00 97.54           H  
ATOM   4657  C   THR A 315     -22.475  -5.065   3.280  1.00 97.54           C  
ATOM   4658  CB  THR A 315     -21.173  -7.181   3.703  1.00 97.54           C  
ATOM   4659  HB  THR A 315     -20.336  -6.927   3.053  1.00 97.54           H  
ATOM   4660  O   THR A 315     -21.778  -4.343   2.559  1.00 97.54           O  
ATOM   4661  CG2 THR A 315     -20.867  -6.736   5.134  1.00 97.54           C  
ATOM   4662 HG21 THR A 315     -20.572  -5.687   5.144  1.00 97.54           H  
ATOM   4663 HG22 THR A 315     -21.743  -6.867   5.770  1.00 97.54           H  
ATOM   4664 HG23 THR A 315     -20.045  -7.330   5.535  1.00 97.54           H  
ATOM   4665  OG1 THR A 315     -21.310  -8.577   3.776  1.00 97.54           O  
ATOM   4666  HG1 THR A 315     -21.953  -8.777   4.460  1.00 97.54           H  
ATOM   4667  N   ARG A 316     -23.271  -4.579   4.233  1.00 97.01           N  
ATOM   4668  H   ARG A 316     -23.792  -5.235   4.797  1.00 97.01           H  
ATOM   4669  CA  ARG A 316     -23.306  -3.181   4.661  1.00 97.01           C  
ATOM   4670  HA  ARG A 316     -22.564  -2.618   4.094  1.00 97.01           H  
ATOM   4671  C   ARG A 316     -22.911  -3.084   6.124  1.00 97.01           C  
ATOM   4672  CB  ARG A 316     -24.688  -2.556   4.425  1.00 97.01           C  
ATOM   4673  HB2 ARG A 316     -25.445  -3.139   4.950  1.00 97.01           H  
ATOM   4674  HB3 ARG A 316     -24.683  -1.551   4.848  1.00 97.01           H  
ATOM   4675  O   ARG A 316     -23.158  -4.009   6.895  1.00 97.01           O  
ATOM   4676  CG  ARG A 316     -25.041  -2.476   2.933  1.00 97.01           C  
ATOM   4677  HG2 ARG A 316     -24.246  -1.961   2.393  1.00 97.01           H  
ATOM   4678  HG3 ARG A 316     -25.134  -3.486   2.534  1.00 97.01           H  
ATOM   4679  CD  ARG A 316     -26.368  -1.745   2.706  1.00 97.01           C  
ATOM   4680  HD2 ARG A 316     -27.139  -2.210   3.321  1.00 97.01           H  
ATOM   4681  HD3 ARG A 316     -26.640  -1.863   1.657  1.00 97.01           H  
ATOM   4682  NE  ARG A 316     -26.264  -0.309   3.036  1.00 97.01           N  
ATOM   4683  HE  ARG A 316     -25.545  -0.049   3.696  1.00 97.01           H  
ATOM   4684  NH1 ARG A 316     -28.135   0.419   1.922  1.00 97.01           N  
ATOM   4685 HH11 ARG A 316     -28.384  -0.541   1.733  1.00 97.01           H  
ATOM   4686 HH12 ARG A 316     -28.690   1.186   1.570  1.00 97.01           H  
ATOM   4687  NH2 ARG A 316     -26.796   1.892   2.932  1.00 97.01           N  
ATOM   4688 HH21 ARG A 316     -26.048   2.081   3.583  1.00 97.01           H  
ATOM   4689 HH22 ARG A 316     -27.385   2.641   2.597  1.00 97.01           H  
ATOM   4690  CZ  ARG A 316     -27.065   0.655   2.629  1.00 97.01           C  
ATOM   4691  N   GLY A 317     -22.298  -1.970   6.492  1.00 97.72           N  
ATOM   4692  H   GLY A 317     -22.079  -1.273   5.794  1.00 97.72           H  
ATOM   4693  CA  GLY A 317     -21.991  -1.684   7.883  1.00 97.72           C  
ATOM   4694  HA2 GLY A 317     -22.909  -1.764   8.464  1.00 97.72           H  
ATOM   4695  HA3 GLY A 317     -21.280  -2.416   8.267  1.00 97.72           H  
ATOM   4696  C   GLY A 317     -21.410  -0.294   8.079  1.00 97.72           C  
ATOM   4697  O   GLY A 317     -20.798   0.280   7.175  1.00 97.72           O  
ATOM   4698  N   ARG A 318     -21.597   0.227   9.289  1.00 98.18           N  
ATOM   4699  H   ARG A 318     -22.146  -0.329   9.929  1.00 98.18           H  
ATOM   4700  CA  ARG A 318     -20.926   1.417   9.827  1.00 98.18           C  
ATOM   4701  HA  ARG A 318     -20.474   1.990   9.017  1.00 98.18           H  
ATOM   4702  C   ARG A 318     -19.794   1.032  10.777  1.00 98.18           C  
ATOM   4703  CB  ARG A 318     -21.977   2.285  10.532  1.00 98.18           C  
ATOM   4704  HB2 ARG A 318     -22.693   2.648   9.795  1.00 98.18           H  
ATOM   4705  HB3 ARG A 318     -22.513   1.681  11.264  1.00 98.18           H  
ATOM   4706  O   ARG A 318     -18.794   1.735  10.848  1.00 98.18           O  
ATOM   4707  CG  ARG A 318     -21.337   3.475  11.256  1.00 98.18           C  
ATOM   4708  HG2 ARG A 318     -20.700   3.106  12.060  1.00 98.18           H  
ATOM   4709  HG3 ARG A 318     -20.730   4.053  10.560  1.00 98.18           H  
ATOM   4710  CD  ARG A 318     -22.395   4.375  11.882  1.00 98.18           C  
ATOM   4711  HD2 ARG A 318     -23.087   3.761  12.459  1.00 98.18           H  
ATOM   4712  HD3 ARG A 318     -22.938   4.895  11.093  1.00 98.18           H  
ATOM   4713  NE  ARG A 318     -21.742   5.340  12.773  1.00 98.18           N  
ATOM   4714  HE  ARG A 318     -20.745   5.235  12.893  1.00 98.18           H  
ATOM   4715  NH1 ARG A 318     -23.589   6.488  13.474  1.00 98.18           N  
ATOM   4716 HH11 ARG A 318     -24.147   5.898  12.874  1.00 98.18           H  
ATOM   4717 HH12 ARG A 318     -23.999   7.198  14.063  1.00 98.18           H  
ATOM   4718  NH2 ARG A 318     -21.568   6.979  14.312  1.00 98.18           N  
ATOM   4719 HH21 ARG A 318     -20.617   6.670  14.453  1.00 98.18           H  
ATOM   4720 HH22 ARG A 318     -21.960   7.681  14.922  1.00 98.18           H  
ATOM   4721  CZ  ARG A 318     -22.303   6.268  13.509  1.00 98.18           C  
ATOM   4722  N   TYR A 319     -19.953  -0.070  11.499  1.00 98.81           N  
ATOM   4723  H   TYR A 319     -20.797  -0.611  11.373  1.00 98.81           H  
ATOM   4724  CA  TYR A 319     -18.991  -0.576  12.464  1.00 98.81           C  
ATOM   4725  HA  TYR A 319     -18.212   0.171  12.612  1.00 98.81           H  
ATOM   4726  C   TYR A 319     -18.350  -1.847  11.933  1.00 98.81           C  
ATOM   4727  CB  TYR A 319     -19.671  -0.811  13.815  1.00 98.81           C  
ATOM   4728  HB2 TYR A 319     -20.469  -1.544  13.698  1.00 98.81           H  
ATOM   4729  HB3 TYR A 319     -18.941  -1.226  14.510  1.00 98.81           H  
ATOM   4730  O   TYR A 319     -19.048  -2.757  11.482  1.00 98.81           O  
ATOM   4731  CG  TYR A 319     -20.239   0.460  14.406  1.00 98.81           C  
ATOM   4732  CD1 TYR A 319     -19.414   1.312  15.162  1.00 98.81           C  
ATOM   4733  HD1 TYR A 319     -18.376   1.057  15.318  1.00 98.81           H  
ATOM   4734  CD2 TYR A 319     -21.578   0.815  14.151  1.00 98.81           C  
ATOM   4735  HD2 TYR A 319     -22.203   0.162  13.560  1.00 98.81           H  
ATOM   4736  CE1 TYR A 319     -19.932   2.516  15.674  1.00 98.81           C  
ATOM   4737  HE1 TYR A 319     -19.305   3.180  16.250  1.00 98.81           H  
ATOM   4738  CE2 TYR A 319     -22.097   2.020  14.657  1.00 98.81           C  
ATOM   4739  HE2 TYR A 319     -23.121   2.299  14.456  1.00 98.81           H  
ATOM   4740  OH  TYR A 319     -21.735   4.072  15.856  1.00 98.81           O  
ATOM   4741  HH  TYR A 319     -21.000   4.622  16.137  1.00 98.81           H  
ATOM   4742  CZ  TYR A 319     -21.268   2.879  15.409  1.00 98.81           C  
ATOM   4743  N   VAL A 320     -17.025  -1.916  12.022  1.00 98.86           N  
ATOM   4744  H   VAL A 320     -16.531  -1.126  12.411  1.00 98.86           H  
ATOM   4745  CA  VAL A 320     -16.258  -3.133  11.741  1.00 98.86           C  
ATOM   4746  HA  VAL A 320     -16.953  -3.946  11.533  1.00 98.86           H  
ATOM   4747  C   VAL A 320     -15.466  -3.500  12.983  1.00 98.86           C  
ATOM   4748  CB  VAL A 320     -15.356  -2.980  10.505  1.00 98.86           C  
ATOM   4749  HB  VAL A 320     -14.700  -2.119  10.636  1.00 98.86           H  
ATOM   4750  O   VAL A 320     -14.810  -2.639  13.564  1.00 98.86           O  
ATOM   4751  CG1 VAL A 320     -14.484  -4.221  10.274  1.00 98.86           C  
ATOM   4752 HG11 VAL A 320     -15.109  -5.108  10.167  1.00 98.86           H  
ATOM   4753 HG12 VAL A 320     -13.791  -4.363  11.103  1.00 98.86           H  
ATOM   4754 HG13 VAL A 320     -13.890  -4.088   9.369  1.00 98.86           H  
ATOM   4755  CG2 VAL A 320     -16.209  -2.759   9.250  1.00 98.86           C  
ATOM   4756 HG21 VAL A 320     -15.573  -2.749   8.365  1.00 98.86           H  
ATOM   4757 HG22 VAL A 320     -16.733  -1.806   9.317  1.00 98.86           H  
ATOM   4758 HG23 VAL A 320     -16.939  -3.563   9.151  1.00 98.86           H  
ATOM   4759  N   ARG A 321     -15.526  -4.769  13.389  1.00 98.90           N  
ATOM   4760  H   ARG A 321     -16.074  -5.410  12.834  1.00 98.90           H  
ATOM   4761  CA  ARG A 321     -14.816  -5.307  14.550  1.00 98.90           C  
ATOM   4762  HA  ARG A 321     -14.132  -4.543  14.921  1.00 98.90           H  
ATOM   4763  C   ARG A 321     -13.970  -6.514  14.153  1.00 98.90           C  
ATOM   4764  CB  ARG A 321     -15.826  -5.621  15.668  1.00 98.90           C  
ATOM   4765  HB2 ARG A 321     -16.564  -6.330  15.292  1.00 98.90           H  
ATOM   4766  HB3 ARG A 321     -16.344  -4.703  15.946  1.00 98.90           H  
ATOM   4767  O   ARG A 321     -14.451  -7.401  13.454  1.00 98.90           O  
ATOM   4768  CG  ARG A 321     -15.153  -6.213  16.916  1.00 98.90           C  
ATOM   4769  HG2 ARG A 321     -14.436  -5.505  17.332  1.00 98.90           H  
ATOM   4770  HG3 ARG A 321     -14.624  -7.125  16.639  1.00 98.90           H  
ATOM   4771  CD  ARG A 321     -16.162  -6.591  17.995  1.00 98.90           C  
ATOM   4772  HD2 ARG A 321     -15.668  -7.300  18.660  1.00 98.90           H  
ATOM   4773  HD3 ARG A 321     -17.020  -7.089  17.544  1.00 98.90           H  
ATOM   4774  NE  ARG A 321     -16.615  -5.438  18.789  1.00 98.90           N  
ATOM   4775  HE  ARG A 321     -16.541  -4.507  18.404  1.00 98.90           H  
ATOM   4776  NH1 ARG A 321     -17.464  -6.701  20.491  1.00 98.90           N  
ATOM   4777 HH11 ARG A 321     -17.148  -7.548  20.042  1.00 98.90           H  
ATOM   4778 HH12 ARG A 321     -17.897  -6.772  21.401  1.00 98.90           H  
ATOM   4779  NH2 ARG A 321     -17.507  -4.475  20.643  1.00 98.90           N  
ATOM   4780 HH21 ARG A 321     -17.430  -3.567  20.208  1.00 98.90           H  
ATOM   4781 HH22 ARG A 321     -17.858  -4.564  21.586  1.00 98.90           H  
ATOM   4782  CZ  ARG A 321     -17.182  -5.540  19.974  1.00 98.90           C  
ATOM   4783  N   ILE A 322     -12.737  -6.557  14.646  1.00 98.92           N  
ATOM   4784  H   ILE A 322     -12.456  -5.791  15.242  1.00 98.92           H  
ATOM   4785  CA  ILE A 322     -11.879  -7.744  14.655  1.00 98.92           C  
ATOM   4786  HA  ILE A 322     -12.303  -8.506  14.001  1.00 98.92           H  
ATOM   4787  C   ILE A 322     -11.857  -8.271  16.084  1.00 98.92           C  
ATOM   4788  CB  ILE A 322     -10.459  -7.423  14.147  1.00 98.92           C  
ATOM   4789  HB  ILE A 322     -10.028  -6.646  14.778  1.00 98.92           H  
ATOM   4790  O   ILE A 322     -11.551  -7.513  17.002  1.00 98.92           O  
ATOM   4791  CG1 ILE A 322     -10.544  -6.889  12.701  1.00 98.92           C  
ATOM   4792 HG12 ILE A 322     -11.055  -7.615  12.069  1.00 98.92           H  
ATOM   4793 HG13 ILE A 322     -11.122  -5.965  12.693  1.00 98.92           H  
ATOM   4794  CG2 ILE A 322      -9.560  -8.673  14.238  1.00 98.92           C  
ATOM   4795 HG21 ILE A 322      -9.496  -9.035  15.264  1.00 98.92           H  
ATOM   4796 HG22 ILE A 322      -8.543  -8.439  13.924  1.00 98.92           H  
ATOM   4797 HG23 ILE A 322      -9.958  -9.462  13.599  1.00 98.92           H  
ATOM   4798  CD1 ILE A 322      -9.182  -6.573  12.089  1.00 98.92           C  
ATOM   4799 HD11 ILE A 322      -9.327  -6.009  11.168  1.00 98.92           H  
ATOM   4800 HD12 ILE A 322      -8.651  -7.497  11.856  1.00 98.92           H  
ATOM   4801 HD13 ILE A 322      -8.592  -5.984  12.791  1.00 98.92           H  
ATOM   4802  N   GLN A 323     -12.188  -9.543  16.284  1.00 98.88           N  
ATOM   4803  H   GLN A 323     -12.465 -10.104  15.491  1.00 98.88           H  
ATOM   4804  CA  GLN A 323     -12.244 -10.145  17.615  1.00 98.88           C  
ATOM   4805  HA  GLN A 323     -11.655  -9.542  18.305  1.00 98.88           H  
ATOM   4806  C   GLN A 323     -11.641 -11.548  17.614  1.00 98.88           C  
ATOM   4807  CB  GLN A 323     -13.699 -10.124  18.103  1.00 98.88           C  
ATOM   4808  HB2 GLN A 323     -14.318 -10.724  17.436  1.00 98.88           H  
ATOM   4809  HB3 GLN A 323     -14.046  -9.091  18.070  1.00 98.88           H  
ATOM   4810  O   GLN A 323     -12.017 -12.387  16.797  1.00 98.88           O  
ATOM   4811  CG  GLN A 323     -13.847 -10.654  19.536  1.00 98.88           C  
ATOM   4812  HG2 GLN A 323     -13.785 -11.742  19.531  1.00 98.88           H  
ATOM   4813  HG3 GLN A 323     -13.017 -10.298  20.146  1.00 98.88           H  
ATOM   4814  CD  GLN A 323     -15.155 -10.242  20.211  1.00 98.88           C  
ATOM   4815  NE2 GLN A 323     -15.266 -10.532  21.484  1.00 98.88           N  
ATOM   4816 HE21 GLN A 323     -16.118 -10.325  21.985  1.00 98.88           H  
ATOM   4817 HE22 GLN A 323     -14.474 -10.901  21.991  1.00 98.88           H  
ATOM   4818  OE1 GLN A 323     -16.054  -9.635  19.640  1.00 98.88           O  
ATOM   4819  N   LEU A 324     -10.711 -11.807  18.533  1.00 98.86           N  
ATOM   4820  H   LEU A 324     -10.480 -11.084  19.198  1.00 98.86           H  
ATOM   4821  CA  LEU A 324     -10.117 -13.131  18.721  1.00 98.86           C  
ATOM   4822  HA  LEU A 324      -9.825 -13.537  17.752  1.00 98.86           H  
ATOM   4823  C   LEU A 324     -11.138 -14.094  19.347  1.00 98.86           C  
ATOM   4824  CB  LEU A 324      -8.864 -13.020  19.615  1.00 98.86           C  
ATOM   4825  HB2 LEU A 324      -9.165 -12.611  20.579  1.00 98.86           H  
ATOM   4826  HB3 LEU A 324      -8.478 -14.024  19.788  1.00 98.86           H  
ATOM   4827  O   LEU A 324     -11.904 -13.700  20.226  1.00 98.86           O  
ATOM   4828  CG  LEU A 324      -7.717 -12.156  19.058  1.00 98.86           C  
ATOM   4829  HG  LEU A 324      -8.066 -11.133  18.921  1.00 98.86           H  
ATOM   4830  CD1 LEU A 324      -6.553 -12.135  20.041  1.00 98.86           C  
ATOM   4831 HD11 LEU A 324      -5.783 -11.448  19.692  1.00 98.86           H  
ATOM   4832 HD12 LEU A 324      -6.120 -13.131  20.132  1.00 98.86           H  
ATOM   4833 HD13 LEU A 324      -6.897 -11.799  21.019  1.00 98.86           H  
ATOM   4834  CD2 LEU A 324      -7.179 -12.685  17.732  1.00 98.86           C  
ATOM   4835 HD21 LEU A 324      -7.891 -12.429  16.947  1.00 98.86           H  
ATOM   4836 HD22 LEU A 324      -6.233 -12.196  17.500  1.00 98.86           H  
ATOM   4837 HD23 LEU A 324      -7.028 -13.763  17.774  1.00 98.86           H  
ATOM   4838  N   ALA A 325     -11.097 -15.373  18.971  1.00 98.67           N  
ATOM   4839  H   ALA A 325     -10.533 -15.649  18.180  1.00 98.67           H  
ATOM   4840  CA  ALA A 325     -11.752 -16.445  19.729  1.00 98.67           C  
ATOM   4841  HA  ALA A 325     -12.695 -16.078  20.133  1.00 98.67           H  
ATOM   4842  C   ALA A 325     -10.910 -16.910  20.932  1.00 98.67           C  
ATOM   4843  CB  ALA A 325     -12.063 -17.597  18.771  1.00 98.67           C  
ATOM   4844  HB1 ALA A 325     -12.652 -17.239  17.926  1.00 98.67           H  
ATOM   4845  HB2 ALA A 325     -11.135 -18.030  18.399  1.00 98.67           H  
ATOM   4846  HB3 ALA A 325     -12.623 -18.374  19.293  1.00 98.67           H  
ATOM   4847  O   ALA A 325     -11.429 -17.555  21.845  1.00 98.67           O  
ATOM   4848  N   SER A 326      -9.622 -16.545  20.952  1.00 98.32           N  
ATOM   4849  H   SER A 326      -9.282 -16.049  20.141  1.00 98.32           H  
ATOM   4850  CA  SER A 326      -8.662 -16.944  21.982  1.00 98.32           C  
ATOM   4851  HA  SER A 326      -8.505 -18.015  21.860  1.00 98.32           H  
ATOM   4852  C   SER A 326      -9.149 -16.644  23.410  1.00 98.32           C  
ATOM   4853  CB  SER A 326      -7.322 -16.244  21.757  1.00 98.32           C  
ATOM   4854  HB2 SER A 326      -7.457 -15.165  21.830  1.00 98.32           H  
ATOM   4855  HB3 SER A 326      -6.947 -16.491  20.763  1.00 98.32           H  
ATOM   4856  O   SER A 326      -9.652 -15.548  23.680  1.00 98.32           O  
ATOM   4857  OG  SER A 326      -6.390 -16.670  22.738  1.00 98.32           O  
ATOM   4858  HG  SER A 326      -5.575 -16.913  22.293  1.00 98.32           H  
ATOM   4859  N   PRO A 327      -8.953 -17.573  24.366  1.00 97.86           N  
ATOM   4860  CA  PRO A 327      -9.315 -17.358  25.762  1.00 97.86           C  
ATOM   4861  HA  PRO A 327     -10.313 -16.924  25.817  1.00 97.86           H  
ATOM   4862  C   PRO A 327      -8.347 -16.434  26.518  1.00 97.86           C  
ATOM   4863  CB  PRO A 327      -9.348 -18.760  26.375  1.00 97.86           C  
ATOM   4864  HB2 PRO A 327     -10.322 -19.214  26.191  1.00 97.86           H  
ATOM   4865  HB3 PRO A 327      -9.129 -18.755  27.443  1.00 97.86           H  
ATOM   4866  O   PRO A 327      -8.668 -16.044  27.639  1.00 97.86           O  
ATOM   4867  CG  PRO A 327      -8.280 -19.508  25.580  1.00 97.86           C  
ATOM   4868  HG2 PRO A 327      -7.292 -19.267  25.973  1.00 97.86           H  
ATOM   4869  HG3 PRO A 327      -8.447 -20.586  25.589  1.00 97.86           H  
ATOM   4870  CD  PRO A 327      -8.434 -18.923  24.179  1.00 97.86           C  
ATOM   4871  HD2 PRO A 327      -9.157 -19.511  23.613  1.00 97.86           H  
ATOM   4872  HD3 PRO A 327      -7.470 -18.919  23.671  1.00 97.86           H  
ATOM   4873  N   SER A 328      -7.182 -16.096  25.951  1.00 97.83           N  
ATOM   4874  H   SER A 328      -6.962 -16.472  25.040  1.00 97.83           H  
ATOM   4875  CA  SER A 328      -6.132 -15.367  26.682  1.00 97.83           C  
ATOM   4876  HA  SER A 328      -6.601 -14.716  27.419  1.00 97.83           H  
ATOM   4877  C   SER A 328      -5.219 -14.469  25.845  1.00 97.83           C  
ATOM   4878  CB  SER A 328      -5.254 -16.379  27.431  1.00 97.83           C  
ATOM   4879  HB2 SER A 328      -4.484 -15.854  27.996  1.00 97.83           H  
ATOM   4880  HB3 SER A 328      -5.877 -16.934  28.132  1.00 97.83           H  
ATOM   4881  O   SER A 328      -4.493 -13.667  26.434  1.00 97.83           O  
ATOM   4882  OG  SER A 328      -4.647 -17.295  26.532  1.00 97.83           O  
ATOM   4883  HG  SER A 328      -3.912 -16.862  26.091  1.00 97.83           H  
ATOM   4884  N   ASN A 329      -5.181 -14.608  24.515  1.00 98.20           N  
ATOM   4885  H   ASN A 329      -5.827 -15.234  24.055  1.00 98.20           H  
ATOM   4886  CA  ASN A 329      -4.258 -13.816  23.700  1.00 98.20           C  
ATOM   4887  HA  ASN A 329      -3.275 -13.891  24.163  1.00 98.20           H  
ATOM   4888  C   ASN A 329      -4.685 -12.341  23.663  1.00 98.20           C  
ATOM   4889  CB  ASN A 329      -4.153 -14.344  22.259  1.00 98.20           C  
ATOM   4890  HB2 ASN A 329      -5.152 -14.430  21.832  1.00 98.20           H  
ATOM   4891  HB3 ASN A 329      -3.613 -13.611  21.659  1.00 98.20           H  
ATOM   4892  O   ASN A 329      -5.854 -12.065  23.386  1.00 98.20           O  
ATOM   4893  CG  ASN A 329      -3.418 -15.658  22.118  1.00 98.20           C  
ATOM   4894  ND2 ASN A 329      -3.441 -16.231  20.937  1.00 98.20           N  
ATOM   4895 HD21 ASN A 329      -2.852 -17.045  20.835  1.00 98.20           H  
ATOM   4896 HD22 ASN A 329      -3.804 -15.724  20.143  1.00 98.20           H  
ATOM   4897  OD1 ASN A 329      -2.840 -16.201  23.041  1.00 98.20           O  
ATOM   4898  N   PRO A 330      -3.741 -11.398  23.827  1.00 98.35           N  
ATOM   4899  CA  PRO A 330      -3.996 -10.007  23.485  1.00 98.35           C  
ATOM   4900  HA  PRO A 330      -4.886  -9.639  23.996  1.00 98.35           H  
ATOM   4901  C   PRO A 330      -4.168  -9.861  21.969  1.00 98.35           C  
ATOM   4902  CB  PRO A 330      -2.767  -9.244  23.973  1.00 98.35           C  
ATOM   4903  HB2 PRO A 330      -2.598  -8.323  23.415  1.00 98.35           H  
ATOM   4904  HB3 PRO A 330      -2.861  -9.033  25.038  1.00 98.35           H  
ATOM   4905  O   PRO A 330      -3.639 -10.658  21.186  1.00 98.35           O  
ATOM   4906  CG  PRO A 330      -1.650 -10.260  23.759  1.00 98.35           C  
ATOM   4907  HG2 PRO A 330      -0.792 -10.055  24.399  1.00 98.35           H  
ATOM   4908  HG3 PRO A 330      -1.348 -10.258  22.711  1.00 98.35           H  
ATOM   4909  CD  PRO A 330      -2.321 -11.589  24.106  1.00 98.35           C  
ATOM   4910  HD2 PRO A 330      -2.192 -11.811  25.165  1.00 98.35           H  
ATOM   4911  HD3 PRO A 330      -1.891 -12.383  23.496  1.00 98.35           H  
ATOM   4912  N   LEU A 331      -4.855  -8.800  21.553  1.00 98.72           N  
ATOM   4913  H   LEU A 331      -5.217  -8.167  22.251  1.00 98.72           H  
ATOM   4914  CA  LEU A 331      -4.958  -8.409  20.151  1.00 98.72           C  
ATOM   4915  HA  LEU A 331      -4.708  -9.269  19.530  1.00 98.72           H  
ATOM   4916  C   LEU A 331      -3.949  -7.299  19.843  1.00 98.72           C  
ATOM   4917  CB  LEU A 331      -6.415  -8.026  19.845  1.00 98.72           C  
ATOM   4918  HB2 LEU A 331      -6.714  -7.229  20.526  1.00 98.72           H  
ATOM   4919  HB3 LEU A 331      -7.046  -8.891  20.046  1.00 98.72           H  
ATOM   4920  O   LEU A 331      -3.906  -6.274  20.525  1.00 98.72           O  
ATOM   4921  CG  LEU A 331      -6.674  -7.558  18.403  1.00 98.72           C  
ATOM   4922  HG  LEU A 331      -6.083  -6.666  18.193  1.00 98.72           H  
ATOM   4923  CD1 LEU A 331      -6.345  -8.631  17.369  1.00 98.72           C  
ATOM   4924 HD11 LEU A 331      -6.884  -9.550  17.597  1.00 98.72           H  
ATOM   4925 HD12 LEU A 331      -6.635  -8.285  16.377  1.00 98.72           H  
ATOM   4926 HD13 LEU A 331      -5.273  -8.827  17.357  1.00 98.72           H  
ATOM   4927  CD2 LEU A 331      -8.151  -7.203  18.262  1.00 98.72           C  
ATOM   4928 HD21 LEU A 331      -8.361  -6.861  17.249  1.00 98.72           H  
ATOM   4929 HD22 LEU A 331      -8.769  -8.074  18.481  1.00 98.72           H  
ATOM   4930 HD23 LEU A 331      -8.385  -6.403  18.963  1.00 98.72           H  
ATOM   4931  N   SER A 332      -3.164  -7.493  18.785  1.00 98.42           N  
ATOM   4932  H   SER A 332      -3.229  -8.369  18.287  1.00 98.42           H  
ATOM   4933  CA  SER A 332      -2.273  -6.480  18.220  1.00 98.42           C  
ATOM   4934  HA  SER A 332      -2.508  -5.508  18.653  1.00 98.42           H  
ATOM   4935  C   SER A 332      -2.497  -6.398  16.719  1.00 98.42           C  
ATOM   4936  CB  SER A 332      -0.800  -6.798  18.495  1.00 98.42           C  
ATOM   4937  HB2 SER A 332      -0.513  -7.697  17.949  1.00 98.42           H  
ATOM   4938  HB3 SER A 332      -0.185  -5.969  18.146  1.00 98.42           H
[truncated: 21,474 more chars]
