# Supplementary material for: Harnessing the acceptor substrate promiscuity of Clostridium botulinum Maf glycosyltransferase to glyco-engineer mini-flagellin protein chimeras
Source: Commun Biol. 2024 Aug 21;7:1029. doi: 10.1038/s42003-024-06736-y (PMC11339370; doi:10.1038/s42003-024-06736-y)
Supplement: Supplementary file 5 — Supplementary Data 2 [file 42003_2024_6736_MOESM5_ESM.zip › SupplementaryData2/CbFlaA3.pdb]

ATOM      1  N   MET A   1     -10.524   0.760  14.201  1.00 75.52           N  
ATOM      2  H   MET A   1     -10.341   1.024  15.159  1.00 75.52           H  
ATOM      3  H2  MET A   1     -10.023  -0.086  13.970  1.00 75.52           H  
ATOM      4  H3  MET A   1     -11.514   0.581  14.110  1.00 75.52           H  
ATOM      5  CA  MET A   1     -10.146   1.855  13.278  1.00 75.52           C  
ATOM      6  HA  MET A   1     -10.426   1.571  12.264  1.00 75.52           H  
ATOM      7  C   MET A   1      -8.645   2.125  13.226  1.00 75.52           C  
ATOM      8  CB  MET A   1     -10.906   3.136  13.600  1.00 75.52           C  
ATOM      9  HB2 MET A   1     -10.766   3.377  14.654  1.00 75.52           H  
ATOM     10  HB3 MET A   1     -10.516   3.960  13.003  1.00 75.52           H  
ATOM     11  O   MET A   1      -8.171   2.421  12.142  1.00 75.52           O  
ATOM     12  CG  MET A   1     -12.396   2.983  13.297  1.00 75.52           C  
ATOM     13  HG2 MET A   1     -12.765   2.005  13.605  1.00 75.52           H  
ATOM     14  HG3 MET A   1     -12.551   3.096  12.223  1.00 75.52           H  
ATOM     15  SD  MET A   1     -13.341   4.235  14.176  1.00 75.52           S  
ATOM     16  CE  MET A   1     -14.881   4.134  13.254  1.00 75.52           C  
ATOM     17  HE1 MET A   1     -14.640   4.117  12.191  1.00 75.52           H  
ATOM     18  HE2 MET A   1     -15.418   3.229  13.536  1.00 75.52           H  
ATOM     19  HE3 MET A   1     -15.505   4.998  13.480  1.00 75.52           H  
ATOM     20  N   ALA A   2      -7.882   1.985  14.323  1.00 88.40           N  
ATOM     21  H   ALA A   2      -8.297   1.848  15.234  1.00 88.40           H  
ATOM     22  CA  ALA A   2      -6.428   2.233  14.317  1.00 88.40           C  
ATOM     23  HA  ALA A   2      -6.259   3.302  14.191  1.00 88.40           H  
ATOM     24  C   ALA A   2      -5.679   1.529  13.165  1.00 88.40           C  
ATOM     25  CB  ALA A   2      -5.862   1.823  15.683  1.00 88.40           C  
ATOM     26  HB1 ALA A   2      -6.347   2.389  16.478  1.00 88.40           H  
ATOM     27  HB2 ALA A   2      -4.794   2.040  15.708  1.00 88.40           H  
ATOM     28  HB3 ALA A   2      -6.003   0.756  15.854  1.00 88.40           H  
ATOM     29  O   ALA A   2      -4.941   2.179  12.438  1.00 88.40           O  
ATOM     30  N   ALA A   3      -5.974   0.249  12.920  1.00 92.83           N  
ATOM     31  H   ALA A   3      -6.505  -0.265  13.608  1.00 92.83           H  
ATOM     32  CA  ALA A   3      -5.387  -0.518  11.819  1.00 92.83           C  
ATOM     33  HA  ALA A   3      -4.304  -0.539  11.937  1.00 92.83           H  
ATOM     34  C   ALA A   3      -5.686   0.049  10.411  1.00 92.83           C  
ATOM     35  CB  ALA A   3      -5.926  -1.943  11.958  1.00 92.83           C  
ATOM     36  HB1 ALA A   3      -5.580  -2.382  12.894  1.00 92.83           H  
ATOM     37  HB2 ALA A   3      -7.015  -1.946  11.929  1.00 92.83           H  
ATOM     38  HB3 ALA A   3      -5.551  -2.551  11.135  1.00 92.83           H  
ATOM     39  O   ALA A   3      -4.824   0.028   9.535  1.00 92.83           O  
ATOM     40  N   LEU A   4      -6.893   0.583  10.183  1.00 94.25           N  
ATOM     41  H   LEU A   4      -7.529   0.693  10.960  1.00 94.25           H  
ATOM     42  CA  LEU A   4      -7.249   1.220   8.908  1.00 94.25           C  
ATOM     43  HA  LEU A   4      -6.919   0.591   8.081  1.00 94.25           H  
ATOM     44  C   LEU A   4      -6.525   2.563   8.743  1.00 94.25           C  
ATOM     45  CB  LEU A   4      -8.773   1.415   8.806  1.00 94.25           C  
ATOM     46  HB2 LEU A   4      -8.972   2.043   7.938  1.00 94.25           H  
ATOM     47  HB3 LEU A   4      -9.112   1.950   9.693  1.00 94.25           H  
ATOM     48  O   LEU A   4      -5.996   2.838   7.672  1.00 94.25           O  
ATOM     49  CG  LEU A   4      -9.623   0.143   8.667  1.00 94.25           C  
ATOM     50  HG  LEU A   4      -9.469  -0.488   9.543  1.00 94.25           H  
ATOM     51  CD1 LEU A   4     -11.101   0.528   8.602  1.00 94.25           C  
ATOM     52 HD11 LEU A   4     -11.289   1.141   7.721  1.00 94.25           H  
ATOM     53 HD12 LEU A   4     -11.395   1.094   9.486  1.00 94.25           H  
ATOM     54 HD13 LEU A   4     -11.723  -0.365   8.531  1.00 94.25           H  
ATOM     55  CD2 LEU A   4      -9.280  -0.654   7.416  1.00 94.25           C  
ATOM     56 HD21 LEU A   4      -8.276  -1.071   7.487  1.00 94.25           H  
ATOM     57 HD22 LEU A   4      -9.350  -0.016   6.535  1.00 94.25           H  
ATOM     58 HD23 LEU A   4      -9.996  -1.469   7.303  1.00 94.25           H  
ATOM     59  N   ASN A   5      -6.425   3.359   9.812  1.00 95.57           N  
ATOM     60  H   ASN A   5      -6.886   3.079  10.665  1.00 95.57           H  
ATOM     61  CA  ASN A   5      -5.660   4.612   9.803  1.00 95.57           C  
ATOM     62  HA  ASN A   5      -6.027   5.251   8.999  1.00 95.57           H  
ATOM     63  C   ASN A   5      -4.165   4.375   9.537  1.00 95.57           C  
ATOM     64  CB  ASN A   5      -5.855   5.333  11.149  1.00 95.57           C  
ATOM     65  HB2 ASN A   5      -5.128   6.141  11.227  1.00 95.57           H  
ATOM     66  HB3 ASN A   5      -5.678   4.638  11.970  1.00 95.57           H  
ATOM     67  O   ASN A   5      -3.529   5.139   8.811  1.00 95.57           O  
ATOM     68  CG  ASN A   5      -7.227   5.960  11.290  1.00 95.57           C  
ATOM     69  ND2 ASN A   5      -7.746   6.074  12.490  1.00 95.57           N  
ATOM     70 HD21 ASN A   5      -8.620   6.579  12.510  1.00 95.57           H  
ATOM     71 HD22 ASN A   5      -7.182   5.889  13.308  1.00 95.57           H  
ATOM     72  OD1 ASN A   5      -7.847   6.385  10.340  1.00 95.57           O  
ATOM     73  N   GLU A   6      -3.607   3.304  10.101  1.00 96.68           N  
ATOM     74  H   GLU A   6      -4.153   2.754  10.748  1.00 96.68           H  
ATOM     75  CA  GLU A   6      -2.220   2.898   9.870  1.00 96.68           C  
ATOM     76  HA  GLU A   6      -1.563   3.748  10.052  1.00 96.68           H  
ATOM     77  C   GLU A   6      -2.017   2.457   8.415  1.00 96.68           C  
ATOM     78  CB  GLU A   6      -1.870   1.795  10.876  1.00 96.68           C  
ATOM     79  HB2 GLU A   6      -2.207   2.116  11.861  1.00 96.68           H  
ATOM     80  HB3 GLU A   6      -2.402   0.882  10.611  1.00 96.68           H  
ATOM     81  O   GLU A   6      -1.135   2.976   7.735  1.00 96.68           O  
ATOM     82  CG  GLU A   6      -0.363   1.517  10.963  1.00 96.68           C  
ATOM     83  HG2 GLU A   6      -0.004   1.186   9.988  1.00 96.68           H  
ATOM     84  HG3 GLU A   6       0.143   2.450  11.208  1.00 96.68           H  
ATOM     85  CD  GLU A   6      -0.028   0.463  12.037  1.00 96.68           C  
ATOM     86  OE1 GLU A   6       1.174   0.229  12.275  1.00 96.68           O  
ATOM     87  OE2 GLU A   6      -0.970  -0.104  12.645  1.00 96.68           O  
ATOM     88  N   THR A   7      -2.911   1.611   7.889  1.00 96.99           N  
ATOM     89  H   THR A   7      -3.615   1.228   8.503  1.00 96.99           H  
ATOM     90  CA  THR A   7      -2.910   1.212   6.469  1.00 96.99           C  
ATOM     91  HA  THR A   7      -1.972   0.703   6.249  1.00 96.99           H  
ATOM     92  C   THR A   7      -3.002   2.432   5.547  1.00 96.99           C  
ATOM     93  CB  THR A   7      -4.066   0.245   6.161  1.00 96.99           C  
ATOM     94  HB  THR A   7      -5.017   0.750   6.332  1.00 96.99           H  
ATOM     95  O   THR A   7      -2.230   2.547   4.598  1.00 96.99           O  
ATOM     96  CG2 THR A   7      -4.035  -0.272   4.722  1.00 96.99           C  
ATOM     97 HG21 THR A   7      -4.855  -0.973   4.571  1.00 96.99           H  
ATOM     98 HG22 THR A   7      -3.090  -0.782   4.533  1.00 96.99           H  
ATOM     99 HG23 THR A   7      -4.147   0.551   4.016  1.00 96.99           H  
ATOM    100  OG1 THR A   7      -3.998  -0.887   7.001  1.00 96.99           O  
ATOM    101  HG1 THR A   7      -4.166  -0.600   7.902  1.00 96.99           H  
ATOM    102  N   HIS A   8      -3.893   3.382   5.845  1.00 97.45           N  
ATOM    103  H   HIS A   8      -4.518   3.231   6.625  1.00 97.45           H  
ATOM    104  CA  HIS A   8      -4.030   4.628   5.092  1.00 97.45           C  
ATOM    105  HA  HIS A   8      -4.254   4.392   4.051  1.00 97.45           H  
ATOM    106  C   HIS A   8      -2.731   5.447   5.106  1.00 97.45           C  
ATOM    107  CB  HIS A   8      -5.203   5.436   5.667  1.00 97.45           C  
ATOM    108  HB2 HIS A   8      -6.119   4.851   5.586  1.00 97.45           H  
ATOM    109  HB3 HIS A   8      -5.030   5.633   6.725  1.00 97.45           H  
ATOM    110  O   HIS A   8      -2.270   5.900   4.061  1.00 97.45           O  
ATOM    111  CG  HIS A   8      -5.412   6.751   4.966  1.00 97.45           C  
ATOM    112  CD2 HIS A   8      -6.231   6.997   3.896  1.00 97.45           C  
ATOM    113  HD2 HIS A   8      -6.863   6.280   3.394  1.00 97.45           H  
ATOM    114  ND1 HIS A   8      -4.781   7.934   5.278  1.00 97.45           N  
ATOM    115  HD1 HIS A   8      -4.125   8.078   6.032  1.00 97.45           H  
ATOM    116  CE1 HIS A   8      -5.211   8.874   4.423  1.00 97.45           C  
ATOM    117  HE1 HIS A   8      -4.905   9.909   4.431  1.00 97.45           H  
ATOM    118  NE2 HIS A   8      -6.085   8.348   3.556  1.00 97.45           N  
ATOM    119  N   SER A   9      -2.101   5.596   6.273  1.00 98.15           N  
ATOM    120  H   SER A   9      -2.509   5.172   7.094  1.00 98.15           H  
ATOM    121  CA  SER A   9      -0.831   6.321   6.416  1.00 98.15           C  
ATOM    122  HA  SER A   9      -0.952   7.335   6.033  1.00 98.15           H  
ATOM    123  C   SER A   9       0.300   5.661   5.619  1.00 98.15           C  
ATOM    124  CB  SER A   9      -0.443   6.414   7.893  1.00 98.15           C  
ATOM    125  HB2 SER A   9       0.470   7.002   7.988  1.00 98.15           H  
ATOM    126  HB3 SER A   9      -0.261   5.418   8.296  1.00 98.15           H  
ATOM    127  O   SER A   9       1.071   6.346   4.947  1.00 98.15           O  
ATOM    128  OG  SER A   9      -1.482   7.040   8.624  1.00 98.15           O  
ATOM    129  HG  SER A   9      -2.212   6.420   8.698  1.00 98.15           H  
ATOM    130  N   ILE A  10       0.364   4.328   5.623  1.00 98.54           N  
ATOM    131  H   ILE A  10      -0.278   3.816   6.212  1.00 98.54           H  
ATOM    132  CA  ILE A  10       1.344   3.568   4.841  1.00 98.54           C  
ATOM    133  HA  ILE A  10       2.340   3.951   5.065  1.00 98.54           H  
ATOM    134  C   ILE A  10       1.120   3.759   3.337  1.00 98.54           C  
ATOM    135  CB  ILE A  10       1.298   2.080   5.242  1.00 98.54           C  
ATOM    136  HB  ILE A  10       0.269   1.723   5.180  1.00 98.54           H  
ATOM    137  O   ILE A  10       2.080   3.961   2.594  1.00 98.54           O  
ATOM    138  CG1 ILE A  10       1.818   1.896   6.682  1.00 98.54           C  
ATOM    139 HG12 ILE A  10       1.429   2.681   7.331  1.00 98.54           H  
ATOM    140 HG13 ILE A  10       2.906   1.968   6.694  1.00 98.54           H  
ATOM    141  CG2 ILE A  10       2.166   1.256   4.281  1.00 98.54           C  
ATOM    142 HG21 ILE A  10       1.699   1.183   3.299  1.00 98.54           H  
ATOM    143 HG22 ILE A  10       3.130   1.753   4.174  1.00 98.54           H  
ATOM    144 HG23 ILE A  10       2.343   0.250   4.663  1.00 98.54           H  
ATOM    145  CD1 ILE A  10       1.392   0.557   7.282  1.00 98.54           C  
ATOM    146 HD11 ILE A  10       0.304   0.492   7.293  1.00 98.54           H  
ATOM    147 HD12 ILE A  10       1.796  -0.277   6.708  1.00 98.54           H  
ATOM    148 HD13 ILE A  10       1.759   0.498   8.306  1.00 98.54           H  
ATOM    149  N   LEU A  11      -0.132   3.749   2.874  1.00 98.58           N  
ATOM    150  H   LEU A  11      -0.884   3.557   3.520  1.00 98.58           H  
ATOM    151  CA  LEU A  11      -0.449   4.000   1.467  1.00 98.58           C  
ATOM    152  HA  LEU A  11       0.121   3.308   0.847  1.00 98.58           H  
ATOM    153  C   LEU A  11      -0.050   5.417   1.032  1.00 98.58           C  
ATOM    154  CB  LEU A  11      -1.945   3.778   1.226  1.00 98.58           C  
ATOM    155  HB2 LEU A  11      -2.508   4.374   1.945  1.00 98.58           H  
ATOM    156  HB3 LEU A  11      -2.177   4.149   0.228  1.00 98.58           H  
ATOM    157  O   LEU A  11       0.508   5.582  -0.053  1.00 98.58           O  
ATOM    158  CG  LEU A  11      -2.410   2.317   1.298  1.00 98.58           C  
ATOM    159  HG  LEU A  11      -2.031   1.835   2.200  1.00 98.58           H  
ATOM    160  CD1 LEU A  11      -3.936   2.297   1.327  1.00 98.58           C  
ATOM    161 HD11 LEU A  11      -4.335   2.755   0.422  1.00 98.58           H  
ATOM    162 HD12 LEU A  11      -4.292   1.270   1.405  1.00 98.58           H  
ATOM    163 HD13 LEU A  11      -4.294   2.851   2.195  1.00 98.58           H  
ATOM    164  CD2 LEU A  11      -1.938   1.514   0.084  1.00 98.58           C  
ATOM    165 HD21 LEU A  11      -2.276   1.997  -0.833  1.00 98.58           H  
ATOM    166 HD22 LEU A  11      -0.850   1.448   0.083  1.00 98.58           H  
ATOM    167 HD23 LEU A  11      -2.349   0.506   0.137  1.00 98.58           H  
ATOM    168  N   GLN A  12      -0.263   6.424   1.884  1.00 98.51           N  
ATOM    169  H   GLN A  12      -0.749   6.234   2.748  1.00 98.51           H  
ATOM    170  CA  GLN A  12       0.219   7.786   1.623  1.00 98.51           C  
ATOM    171  HA  GLN A  12      -0.186   8.128   0.671  1.00 98.51           H  
ATOM    172  C   GLN A  12       1.747   7.812   1.487  1.00 98.51           C  
ATOM    173  CB  GLN A  12      -0.245   8.745   2.732  1.00 98.51           C  
ATOM    174  HB2 GLN A  12       0.250   9.708   2.600  1.00 98.51           H  
ATOM    175  HB3 GLN A  12       0.059   8.351   3.701  1.00 98.51           H  
ATOM    176  O   GLN A  12       2.272   8.385   0.533  1.00 98.51           O  
ATOM    177  CG  GLN A  12      -1.765   8.973   2.748  1.00 98.51           C  
ATOM    178  HG2 GLN A  12      -2.022   9.536   3.645  1.00 98.51           H  
ATOM    179  HG3 GLN A  12      -2.285   8.016   2.797  1.00 98.51           H  
ATOM    180  CD  GLN A  12      -2.303   9.739   1.544  1.00 98.51           C  
ATOM    181  NE2 GLN A  12      -3.608   9.812   1.401  1.00 98.51           N  
ATOM    182 HE21 GLN A  12      -4.236   9.301   2.005  1.00 98.51           H  
ATOM    183 HE22 GLN A  12      -3.942  10.300   0.582  1.00 98.51           H  
ATOM    184  OE1 GLN A  12      -1.586  10.283   0.719  1.00 98.51           O  
ATOM    185  N   ARG A  13       2.471   7.096   2.356  1.00 98.39           N  
ATOM    186  H   ARG A  13       1.998   6.662   3.136  1.00 98.39           H  
ATOM    187  CA  ARG A  13       3.928   6.965   2.236  1.00 98.39           C  
ATOM    188  HA  ARG A  13       4.334   7.976   2.189  1.00 98.39           H  
ATOM    189  C   ARG A  13       4.346   6.274   0.934  1.00 98.39           C  
ATOM    190  CB  ARG A  13       4.480   6.251   3.481  1.00 98.39           C  
ATOM    191  HB2 ARG A  13       4.073   5.241   3.534  1.00 98.39           H  
ATOM    192  HB3 ARG A  13       4.160   6.787   4.375  1.00 98.39           H  
ATOM    193  O   ARG A  13       5.250   6.747   0.251  1.00 98.39           O  
ATOM    194  CG  ARG A  13       6.010   6.149   3.486  1.00 98.39           C  
ATOM    195  HG2 ARG A  13       6.347   5.636   2.586  1.00 98.39           H  
ATOM    196  HG3 ARG A  13       6.325   5.566   4.352  1.00 98.39           H  
ATOM    197  CD  ARG A  13       6.678   7.522   3.543  1.00 98.39           C  
ATOM    198  HD2 ARG A  13       6.315   8.131   2.715  1.00 98.39           H  
ATOM    199  HD3 ARG A  13       6.419   8.019   4.478  1.00 98.39           H  
ATOM    200  NE  ARG A  13       8.134   7.393   3.436  1.00 98.39           N  
ATOM    201  HE  ARG A  13       8.573   6.508   3.646  1.00 98.39           H  
ATOM    202  NH1 ARG A  13       8.529   9.444   2.463  1.00 98.39           N  
ATOM    203 HH11 ARG A  13       7.554   9.702   2.519  1.00 98.39           H  
ATOM    204 HH12 ARG A  13       9.175  10.097   2.043  1.00 98.39           H  
ATOM    205  NH2 ARG A  13      10.206   7.989   2.848  1.00 98.39           N  
ATOM    206 HH21 ARG A  13      10.858   8.559   2.328  1.00 98.39           H  
ATOM    207 HH22 ARG A  13      10.443   7.026   3.039  1.00 98.39           H  
ATOM    208  CZ  ARG A  13       8.943   8.288   2.919  1.00 98.39           C  
ATOM    209  N   MET A  14       3.667   5.196   0.534  1.00 98.51           N  
ATOM    210  H   MET A  14       2.949   4.837   1.146  1.00 98.51           H  
ATOM    211  CA  MET A  14       3.923   4.535  -0.755  1.00 98.51           C  
ATOM    212  HA  MET A  14       4.962   4.205  -0.783  1.00 98.51           H  
ATOM    213  C   MET A  14       3.718   5.492  -1.937  1.00 98.51           C  
ATOM    214  CB  MET A  14       3.011   3.314  -0.937  1.00 98.51           C  
ATOM    215  HB2 MET A  14       1.972   3.597  -0.769  1.00 98.51           H  
ATOM    216  HB3 MET A  14       3.106   2.970  -1.967  1.00 98.51           H  
ATOM    217  O   MET A  14       4.493   5.463  -2.895  1.00 98.51           O  
ATOM    218  CG  MET A  14       3.371   2.148  -0.014  1.00 98.51           C  
ATOM    219  HG2 MET A  14       4.389   1.825  -0.233  1.00 98.51           H  
ATOM    220  HG3 MET A  14       3.344   2.493   1.019  1.00 98.51           H  
ATOM    221  SD  MET A  14       2.265   0.713  -0.149  1.00 98.51           S  
ATOM    222  CE  MET A  14       2.520   0.239  -1.877  1.00 98.51           C  
ATOM    223  HE1 MET A  14       2.114  -0.759  -2.038  1.00 98.51           H  
ATOM    224  HE2 MET A  14       3.588   0.226  -2.097  1.00 98.51           H  
ATOM    225  HE3 MET A  14       2.021   0.951  -2.534  1.00 98.51           H  
ATOM    226  N   ARG A  15       2.696   6.353  -1.869  1.00 98.23           N  
ATOM    227  H   ARG A  15       2.086   6.302  -1.066  1.00 98.23           H  
ATOM    228  CA  ARG A  15       2.419   7.370  -2.887  1.00 98.23           C  
ATOM    229  HA  ARG A  15       2.322   6.883  -3.857  1.00 98.23           H  
ATOM    230  C   ARG A  15       3.561   8.376  -2.998  1.00 98.23           C  
ATOM    231  CB  ARG A  15       1.100   8.071  -2.542  1.00 98.23           C  
ATOM    232  HB2 ARG A  15       1.228   8.676  -1.644  1.00 98.23           H  
ATOM    233  HB3 ARG A  15       0.323   7.332  -2.343  1.00 98.23           H  
ATOM    234  O   ARG A  15       4.009   8.656  -4.108  1.00 98.23           O  
ATOM    235  CG  ARG A  15       0.632   8.980  -3.673  1.00 98.23           C  
ATOM    236  HG2 ARG A  15       1.427   9.667  -3.965  1.00 98.23           H  
ATOM    237  HG3 ARG A  15       0.345   8.371  -4.530  1.00 98.23           H  
ATOM    238  CD  ARG A  15      -0.570   9.788  -3.193  1.00 98.23           C  
ATOM    239  HD2 ARG A  15      -0.309  10.377  -2.314  1.00 98.23           H  
ATOM    240  HD3 ARG A  15      -1.366   9.100  -2.909  1.00 98.23           H  
ATOM    241  NE  ARG A  15      -1.056  10.641  -4.277  1.00 98.23           N  
ATOM    242  HE  ARG A  15      -1.790  10.210  -4.820  1.00 98.23           H  
ATOM    243  NH1 ARG A  15       0.276  12.467  -3.899  1.00 98.23           N  
ATOM    244 HH11 ARG A  15       0.565  13.406  -4.135  1.00 98.23           H  
ATOM    245 HH12 ARG A  15       0.582  12.022  -3.046  1.00 98.23           H  
ATOM    246  NH2 ARG A  15      -1.104  12.411  -5.673  1.00 98.23           N  
ATOM    247 HH21 ARG A  15      -0.812  13.335  -5.960  1.00 98.23           H  
ATOM    248 HH22 ARG A  15      -1.782  11.881  -6.201  1.00 98.23           H  
ATOM    249  CZ  ARG A  15      -0.625  11.838  -4.608  1.00 98.23           C  
ATOM    250  N   GLU A  16       4.051   8.892  -1.872  1.00 96.88           N  
ATOM    251  H   GLU A  16       3.615   8.634  -0.998  1.00 96.88           H  
ATOM    252  CA  GLU A  16       5.200   9.807  -1.836  1.00 96.88           C  
ATOM    253  HA  GLU A  16       4.960  10.724  -2.375  1.00 96.88           H  
ATOM    254  C   GLU A  16       6.434   9.189  -2.501  1.00 96.88           C  
ATOM    255  CB  GLU A  16       5.559  10.165  -0.390  1.00 96.88           C  
ATOM    256  HB2 GLU A  16       5.693   9.242   0.175  1.00 96.88           H  
ATOM    257  HB3 GLU A  16       6.509  10.699  -0.394  1.00 96.88           H  
ATOM    258  O   GLU A  16       7.049   9.817  -3.364  1.00 96.88           O  
ATOM    259  CG  GLU A  16       4.521  11.048   0.310  1.00 96.88           C  
ATOM    260  HG2 GLU A  16       4.492  12.012  -0.196  1.00 96.88           H  
ATOM    261  HG3 GLU A  16       3.534  10.595   0.221  1.00 96.88           H  
ATOM    262  CD  GLU A  16       4.856  11.254   1.798  1.00 96.88           C  
ATOM    263  OE1 GLU A  16       4.089  11.999   2.443  1.00 96.88           O  
ATOM    264  OE2 GLU A  16       5.875  10.683   2.276  1.00 96.88           O  
ATOM    265  N   LEU A  17       6.751   7.935  -2.167  1.00 95.77           N  
ATOM    266  H   LEU A  17       6.215   7.492  -1.435  1.00 95.77           H  
ATOM    267  CA  LEU A  17       7.883   7.207  -2.748  1.00 95.77           C  
ATOM    268  HA  LEU A  17       8.793   7.790  -2.604  1.00 95.77           H  
ATOM    269  C   LEU A  17       7.722   6.992  -4.255  1.00 95.77           C  
ATOM    270  CB  LEU A  17       8.024   5.850  -2.042  1.00 95.77           C  
ATOM    271  HB2 LEU A  17       7.080   5.312  -2.133  1.00 95.77           H  
ATOM    272  HB3 LEU A  17       8.790   5.265  -2.553  1.00 95.77           H  
ATOM    273  O   LEU A  17       8.684   7.131  -5.012  1.00 95.77           O  
ATOM    274  CG  LEU A  17       8.402   5.945  -0.557  1.00 95.77           C  
ATOM    275  HG  LEU A  17       7.717   6.611  -0.031  1.00 95.77           H  
ATOM    276  CD1 LEU A  17       8.306   4.556   0.062  1.00 95.77           C  
ATOM    277 HD11 LEU A  17       9.046   3.889  -0.381  1.00 95.77           H  
ATOM    278 HD12 LEU A  17       8.488   4.637   1.134  1.00 95.77           H  
ATOM    279 HD13 LEU A  17       7.304   4.154  -0.088  1.00 95.77           H  
ATOM    280  CD2 LEU A  17       9.818   6.472  -0.366  1.00 95.77           C  
ATOM    281 HD21 LEU A  17       9.915   7.488  -0.748  1.00 95.77           H  
ATOM    282 HD22 LEU A  17      10.531   5.810  -0.858  1.00 95.77           H  
ATOM    283 HD23 LEU A  17      10.056   6.479   0.698  1.00 95.77           H  
ATOM    284  N   ALA A  18       6.507   6.685  -4.714  1.00 94.55           N  
ATOM    285  H   ALA A  18       5.761   6.549  -4.047  1.00 94.55           H  
ATOM    286  CA  ALA A  18       6.218   6.536  -6.135  1.00 94.55           C  
ATOM    287  HA  ALA A  18       6.940   5.840  -6.562  1.00 94.55           H  
ATOM    288  C   ALA A  18       6.378   7.868  -6.887  1.00 94.55           C  
ATOM    289  CB  ALA A  18       4.818   5.935  -6.289  1.00 94.55           C  
ATOM    290  HB1 ALA A  18       4.609   5.761  -7.345  1.00 94.55           H  
ATOM    291  HB2 ALA A  18       4.763   4.986  -5.755  1.00 94.55           H  
ATOM    292  HB3 ALA A  18       4.071   6.612  -5.875  1.00 94.55           H  
ATOM    293  O   ALA A  18       6.999   7.901  -7.949  1.00 94.55           O  
ATOM    294  N   VAL A  19       5.894   8.978  -6.323  1.00 93.84           N  
ATOM    295  H   VAL A  19       5.400   8.891  -5.447  1.00 93.84           H  
ATOM    296  CA  VAL A  19       6.091  10.323  -6.890  1.00 93.84           C  
ATOM    297  HA  VAL A  19       5.740  10.328  -7.922  1.00 93.84           H  
ATOM    298  C   VAL A  19       7.577  10.686  -6.926  1.00 93.84           C  
ATOM    299  CB  VAL A  19       5.279  11.369  -6.100  1.00 93.84           C  
ATOM    300  HB  VAL A  19       5.492  11.265  -5.036  1.00 93.84           H  
ATOM    301  O   VAL A  19       8.062  11.177  -7.945  1.00 93.84           O  
ATOM    302  CG1 VAL A  19       5.602  12.810  -6.520  1.00 93.84           C  
ATOM    303 HG11 VAL A  19       6.632  13.056  -6.262  1.00 93.84           H  
ATOM    304 HG12 VAL A  19       4.953  13.502  -5.983  1.00 93.84           H  
ATOM    305 HG13 VAL A  19       5.450  12.931  -7.592  1.00 93.84           H  
ATOM    306  CG2 VAL A  19       3.773  11.170  -6.323  1.00 93.84           C  
ATOM    307 HG21 VAL A  19       3.214  11.838  -5.668  1.00 93.84           H  
ATOM    308 HG22 VAL A  19       3.517  11.386  -7.360  1.00 93.84           H  
ATOM    309 HG23 VAL A  19       3.482  10.145  -6.096  1.00 93.84           H  
ATOM    310  N   GLN A  20       8.322  10.409  -5.856  1.00 91.86           N  
ATOM    311  H   GLN A  20       7.873  10.036  -5.031  1.00 91.86           H  
ATOM    312  CA  GLN A  20       9.766  10.637  -5.810  1.00 91.86           C  
ATOM    313  HA  GLN A  20       9.955  11.692  -6.012  1.00 91.86           H  
ATOM    314  C   GLN A  20      10.491   9.827  -6.894  1.00 91.86           C  
ATOM    315  CB  GLN A  20      10.276  10.319  -4.397  1.00 91.86           C  
ATOM    316  HB2 GLN A  20       9.696  10.898  -3.678  1.00 91.86           H  
ATOM    317  HB3 GLN A  20      10.134   9.260  -4.181  1.00 91.86           H  
ATOM    318  O   GLN A  20      11.271  10.392  -7.655  1.00 91.86           O  
ATOM    319  CG  GLN A  20      11.761  10.670  -4.228  1.00 91.86           C  
ATOM    320  HG2 GLN A  20      12.358  10.067  -4.912  1.00 91.86           H  
ATOM    321  HG3 GLN A  20      11.915  11.721  -4.475  1.00 91.86           H  
ATOM    322  CD  GLN A  20      12.273  10.432  -2.810  1.00 91.86           C  
ATOM    323  NE2 GLN A  20      13.562  10.559  -2.589  1.00 91.86           N  
ATOM    324 HE21 GLN A  20      13.868  10.361  -1.647  1.00 91.86           H  
ATOM    325 HE22 GLN A  20      14.204  10.740  -3.348  1.00 91.86           H  
ATOM    326  OE1 GLN A  20      11.544  10.138  -1.878  1.00 91.86           O  
ATOM    327  N   SER A  21      10.171   8.537  -7.039  1.00 90.93           N  
ATOM    328  H   SER A  21       9.531   8.132  -6.371  1.00 90.93           H  
ATOM    329  CA  SER A  21      10.766   7.663  -8.060  1.00 90.93           C  
ATOM    330  HA  SER A  21      11.851   7.714  -7.966  1.00 90.93           H  
ATOM    331  C   SER A  21      10.414   8.083  -9.495  1.00 90.93           C  
ATOM    332  CB  SER A  21      10.338   6.215  -7.804  1.00 90.93           C  
ATOM    333  HB2 SER A  21       9.256   6.125  -7.899  1.00 90.93           H  
ATOM    334  HB3 SER A  21      10.637   5.934  -6.794  1.00 90.93           H  
ATOM    335  O   SER A  21      11.251   7.979 -10.393  1.00 90.93           O  
ATOM    336  OG  SER A  21      10.978   5.361  -8.732  1.00 90.93           O  
ATOM    337  HG  SER A  21      10.869   4.438  -8.489  1.00 90.93           H  
ATOM    338  N   ALA A  22       9.202   8.602  -9.730  1.00 89.67           N  
ATOM    339  H   ALA A  22       8.536   8.634  -8.970  1.00 89.67           H  
ATOM    340  CA  ALA A  22       8.791   9.122 -11.037  1.00 89.67           C  
ATOM    341  HA  ALA A  22       8.986   8.361 -11.792  1.00 89.67           H  
ATOM    342  C   ALA A  22       9.566  10.382 -11.452  1.00 89.67           C  
ATOM    343  CB  ALA A  22       7.286   9.415 -11.009  1.00 89.67           C  
ATOM    344  HB1 ALA A  22       6.961   9.751 -11.994  1.00 89.67           H  
ATOM    345  HB2 ALA A  22       6.727   8.520 -10.736  1.00 89.67           H  
ATOM    346  HB3 ALA A  22       7.073  10.198 -10.282  1.00 89.67           H  
ATOM    347  O   ALA A  22       9.809  10.577 -12.644  1.00 89.67           O  
ATOM    348  N   ASN A  23       9.933  11.220 -10.478  1.00 85.30           N  
ATOM    349  H   ASN A  23       9.675  10.986  -9.530  1.00 85.30           H  
ATOM    350  CA  ASN A  23      10.680  12.458 -10.696  1.00 85.30           C  
ATOM    351  HA  ASN A  23      10.403  12.880 -11.662  1.00 85.30           H  
ATOM    352  C   ASN A  23      12.202  12.247 -10.738  1.00 85.30           C  
ATOM    353  CB  ASN A  23      10.290  13.460  -9.600  1.00 85.30           C  
ATOM    354  HB2 ASN A  23      10.948  14.327  -9.659  1.00 85.30           H  
ATOM    355  HB3 ASN A  23      10.426  13.001  -8.621  1.00 85.30           H  
ATOM    356  O   ASN A  23      12.913  13.080 -11.297  1.00 85.30           O  
ATOM    357  CG  ASN A  23       8.867  13.968  -9.748  1.00 85.30           C  
ATOM    358  ND2 ASN A  23       8.097  13.971  -8.688  1.00 85.30           N  
ATOM    359 HD21 ASN A  23       8.375  13.414  -7.893  1.00 85.30           H  
ATOM    360 HD22 ASN A  23       7.148  14.284  -8.832  1.00 85.30           H  
ATOM    361  OD1 ASN A  23       8.424  14.381 -10.806  1.00 85.30           O  
ATOM    362  N   ASP A  24      12.714  11.153 -10.170  1.00 75.93           N  
ATOM    363  H   ASP A  24      12.100  10.538  -9.654  1.00 75.93           H  
ATOM    364  CA  ASP A  24      14.144  10.851 -10.159  1.00 75.93           C  
ATOM    365  HA  ASP A  24      14.674  11.763  -9.886  1.00 75.93           H  
ATOM    366  C   ASP A  24      14.638  10.416 -11.554  1.00 75.93           C  
ATOM    367  CB  ASP A  24      14.453   9.827  -9.063  1.00 75.93           C  
ATOM    368  HB2 ASP A  24      13.941  10.129  -8.149  1.00 75.93           H  
ATOM    369  HB3 ASP A  24      14.073   8.848  -9.356  1.00 75.93           H  
ATOM    370  O   ASP A  24      14.355   9.321 -12.065  1.00 75.93           O  
ATOM    371  CG  ASP A  24      15.951   9.726  -8.763  1.00 75.93           C  
ATOM    372  OD1 ASP A  24      16.765   9.950  -9.696  1.00 75.93           O  
ATOM    373  OD2 ASP A  24      16.253   9.367  -7.610  1.00 75.93           O  
ATOM    374  N   THR A  25      15.398  11.305 -12.194  1.00 64.07           N  
ATOM    375  H   THR A  25      15.567  12.181 -11.722  1.00 64.07           H  
ATOM    376  CA  THR A  25      15.870  11.200 -13.580  1.00 64.07           C  
ATOM    377  HA  THR A  25      15.061  10.745 -14.151  1.00 64.07           H  
ATOM    378  C   THR A  25      17.072  10.268 -13.783  1.00 64.07           C  
ATOM    379  CB  THR A  25      16.116  12.594 -14.195  1.00 64.07           C  
ATOM    380  HB  THR A  25      16.662  12.503 -15.134  1.00 64.07           H  
ATOM    381  O   THR A  25      17.912  10.558 -14.630  1.00 64.07           O  
ATOM    382  CG2 THR A  25      14.811  13.314 -14.521  1.00 64.07           C  
ATOM    383 HG21 THR A  25      14.233  13.466 -13.609  1.00 64.07           H  
ATOM    384 HG22 THR A  25      15.034  14.286 -14.962  1.00 64.07           H  
ATOM    385 HG23 THR A  25      14.226  12.724 -15.226  1.00 64.07           H  
ATOM    386  OG1 THR A  25      16.851  13.411 -13.314  1.00 64.07           O  
ATOM    387  HG1 THR A  25      17.661  12.953 -13.081  1.00 64.07           H  
ATOM    388  N   ASN A  26      17.112   9.103 -13.123  1.00 60.42           N  
ATOM    389  H   ASN A  26      16.432   9.012 -12.382  1.00 60.42           H  
ATOM    390  CA  ASN A  26      17.931   7.914 -13.463  1.00 60.42           C  
ATOM    391  HA  ASN A  26      17.236   7.084 -13.338  1.00 60.42           H  
ATOM    392  C   ASN A  26      19.085   7.513 -12.533  1.00 60.42           C  
ATOM    393  CB  ASN A  26      18.390   7.833 -14.944  1.00 60.42           C  
ATOM    394  HB2 ASN A  26      19.159   8.577 -15.150  1.00 60.42           H  
ATOM    395  HB3 ASN A  26      18.853   6.864 -15.130  1.00 60.42           H  
ATOM    396  O   ASN A  26      19.935   6.729 -12.973  1.00 60.42           O  
ATOM    397  CG  ASN A  26      17.265   7.923 -15.939  1.00 60.42           C  
ATOM    398  ND2 ASN A  26      17.319   8.863 -16.853  1.00 60.42           N  
ATOM    399 HD21 ASN A  26      17.975   9.614 -16.694  1.00 60.42           H  
ATOM    400 HD22 ASN A  26      16.535   8.956 -17.483  1.00 60.42           H  
ATOM    401  OD1 ASN A  26      16.338   7.123 -15.895  1.00 60.42           O  
ATOM    402  N   VAL A  27      19.113   7.883 -11.252  1.00 68.94           N  
ATOM    403  H   VAL A  27      18.434   8.517 -10.855  1.00 68.94           H  
ATOM    404  CA  VAL A  27      20.030   7.152 -10.362  1.00 68.94           C  
ATOM    405  HA  VAL A  27      20.964   6.984 -10.897  1.00 68.94           H  
ATOM    406  C   VAL A  27      19.416   5.783 -10.054  1.00 68.94           C  
ATOM    407  CB  VAL A  27      20.451   7.943  -9.123  1.00 68.94           C  
ATOM    408  HB  VAL A  27      19.587   8.059  -8.468  1.00 68.94           H  
ATOM    409  O   VAL A  27      18.489   5.633  -9.263  1.00 68.94           O  
ATOM    410  CG1 VAL A  27      21.582   7.176  -8.415  1.00 68.94           C  
ATOM    411 HG11 VAL A  27      21.892   7.747  -7.540  1.00 68.94           H  
ATOM    412 HG12 VAL A  27      22.439   7.045  -9.075  1.00 68.94           H  
ATOM    413 HG13 VAL A  27      21.218   6.213  -8.058  1.00 68.94           H  
ATOM    414  CG2 VAL A  27      20.994   9.324  -9.512  1.00 68.94           C  
ATOM    415 HG21 VAL A  27      21.818   9.236 -10.220  1.00 68.94           H  
ATOM    416 HG22 VAL A  27      20.193   9.928  -9.939  1.00 68.94           H  
ATOM    417 HG23 VAL A  27      21.335   9.833  -8.610  1.00 68.94           H  
ATOM    418  N   LYS A  28      19.913   4.742 -10.740  1.00 73.76           N  
ATOM    419  H   LYS A  28      20.578   4.968 -11.466  1.00 73.76           H  
ATOM    420  CA  LYS A  28      19.452   3.349 -10.582  1.00 73.76           C  
ATOM    421  HA  LYS A  28      18.430   3.273 -10.954  1.00 73.76           H  
ATOM    422  C   LYS A  28      19.411   2.928  -9.107  1.00 73.76           C  
ATOM    423  CB  LYS A  28      20.381   2.413 -11.384  1.00 73.76           C  
ATOM    424  HB2 LYS A  28      21.383   2.444 -10.957  1.00 73.76           H  
ATOM    425  HB3 LYS A  28      20.434   2.755 -12.418  1.00 73.76           H  
ATOM    426  O   LYS A  28      18.460   2.280  -8.682  1.00 73.76           O  
ATOM    427  CG  LYS A  28      19.864   0.969 -11.366  1.00 73.76           C  
ATOM    428  HG2 LYS A  28      19.670   0.661 -10.339  1.00 73.76           H  
ATOM    429  HG3 LYS A  28      18.931   0.956 -11.930  1.00 73.76           H  
ATOM    430  CD  LYS A  28      20.802  -0.057 -12.008  1.00 73.76           C  
ATOM    431  HD2 LYS A  28      21.760  -0.060 -11.488  1.00 73.76           H  
ATOM    432  HD3 LYS A  28      20.969   0.216 -13.049  1.00 73.76           H  
ATOM    433  CE  LYS A  28      20.164  -1.456 -11.947  1.00 73.76           C  
ATOM    434  HE2 LYS A  28      20.786  -2.150 -12.513  1.00 73.76           H  
ATOM    435  HE3 LYS A  28      19.186  -1.414 -12.424  1.00 73.76           H  
ATOM    436  NZ  LYS A  28      20.001  -1.953 -10.554  1.00 73.76           N  
ATOM    437  HZ1 LYS A  28      19.540  -2.851 -10.521  1.00 73.76           H  
ATOM    438  HZ2 LYS A  28      19.396  -1.365 -10.000  1.00 73.76           H  
ATOM    439  HZ3 LYS A  28      20.870  -1.997 -10.041  1.00 73.76           H  
ATOM    440  N   VAL A  29      20.456   3.299  -8.368  1.00 72.88           N  
ATOM    441  H   VAL A  29      21.146   3.895  -8.803  1.00 72.88           H  
ATOM    442  CA  VAL A  29      20.643   2.961  -6.953  1.00 72.88           C  
ATOM    443  HA  VAL A  29      20.566   1.881  -6.832  1.00 72.88           H  
ATOM    444  C   VAL A  29      19.543   3.576  -6.087  1.00 72.88           C  
ATOM    445  CB  VAL A  29      22.043   3.408  -6.485  1.00 72.88           C  
ATOM    446  HB  VAL A  29      22.158   4.477  -6.663  1.00 72.88           H  
ATOM    447  O   VAL A  29      19.023   2.892  -5.209  1.00 72.88           O  
ATOM    448  CG1 VAL A  29      22.281   3.137  -4.997  1.00 72.88           C  
ATOM    449 HG11 VAL A  29      23.294   3.434  -4.723  1.00 72.88           H  
ATOM    450 HG12 VAL A  29      22.135   2.080  -4.774  1.00 72.88           H  
ATOM    451 HG13 VAL A  29      21.592   3.732  -4.398  1.00 72.88           H  
ATOM    452  CG2 VAL A  29      23.134   2.663  -7.275  1.00 72.88           C  
ATOM    453 HG21 VAL A  29      23.025   1.588  -7.138  1.00 72.88           H  
ATOM    454 HG22 VAL A  29      23.073   2.906  -8.336  1.00 72.88           H  
ATOM    455 HG23 VAL A  29      24.116   2.971  -6.915  1.00 72.88           H  
ATOM    456  N   ASP A  30      19.131   4.809  -6.378  1.00 85.51           N  
ATOM    457  H   ASP A  30      19.589   5.344  -7.102  1.00 85.51           H  
ATOM    458  CA  ASP A  30      18.140   5.523  -5.573  1.00 85.51           C  
ATOM    459  HA  ASP A  30      18.404   5.424  -4.521  1.00 85.51           H  
ATOM    460  C   ASP A  30      16.760   4.888  -5.739  1.00 85.51           C  
ATOM    461  CB  ASP A  30      18.169   7.024  -5.915  1.00 85.51           C  
ATOM    462  HB2 ASP A  30      17.376   7.523  -5.358  1.00 85.51           H  
ATOM    463  HB3 ASP A  30      17.976   7.154  -6.980  1.00 85.51           H  
ATOM    464  O   ASP A  30      16.120   4.532  -4.750  1.00 85.51           O  
ATOM    465  CG  ASP A  30      19.513   7.675  -5.542  1.00 85.51           C  
ATOM    466  OD1 ASP A  30      20.261   7.054  -4.748  1.00 85.51           O  
ATOM    467  OD2 ASP A  30      19.842   8.745  -6.093  1.00 85.51           O  
ATOM    468  N   ARG A  31      16.354   4.577  -6.978  1.00 88.62           N  
ATOM    469  H   ARG A  31      16.921   4.907  -7.746  1.00 88.62           H  
ATOM    470  CA  ARG A  31      15.083   3.873  -7.226  1.00 88.62           C  
ATOM    471  HA  ARG A  31      14.290   4.420  -6.715  1.00 88.62           H  
ATOM    472  C   ARG A  31      15.040   2.469  -6.631  1.00 88.62           C  
ATOM    473  CB  ARG A  31      14.754   3.829  -8.720  1.00 88.62           C  
ATOM    474  HB2 ARG A  31      13.865   3.212  -8.850  1.00 88.62           H  
ATOM    475  HB3 ARG A  31      15.578   3.377  -9.272  1.00 88.62           H  
ATOM    476  O   ARG A  31      13.992   2.043  -6.152  1.00 88.62           O  
ATOM    477  CG  ARG A  31      14.455   5.233  -9.265  1.00 88.62           C  
ATOM    478  HG2 ARG A  31      13.837   5.773  -8.547  1.00 88.62           H  
ATOM    479  HG3 ARG A  31      15.383   5.789  -9.400  1.00 88.62           H  
ATOM    480  CD  ARG A  31      13.682   5.171 -10.586  1.00 88.62           C  
ATOM    481  HD2 ARG A  31      12.771   4.591 -10.435  1.00 88.62           H  
ATOM    482  HD3 ARG A  31      13.375   6.185 -10.842  1.00 88.62           H  
ATOM    483  NE  ARG A  31      14.477   4.551 -11.666  1.00 88.62           N  
ATOM    484  HE  ARG A  31      14.769   3.601 -11.488  1.00 88.62           H  
ATOM    485  NH1 ARG A  31      14.465   6.331 -13.139  1.00 88.62           N  
ATOM    486 HH11 ARG A  31      13.987   6.912 -12.465  1.00 88.62           H  
ATOM    487 HH12 ARG A  31      14.751   6.761 -14.008  1.00 88.62           H  
ATOM    488  NH2 ARG A  31      15.531   4.472 -13.692  1.00 88.62           N  
ATOM    489 HH21 ARG A  31      15.773   4.974 -14.534  1.00 88.62           H  
ATOM    490 HH22 ARG A  31      16.033   3.643 -13.409  1.00 88.62           H  
ATOM    491  CZ  ARG A  31      14.802   5.114 -12.818  1.00 88.62           C  
ATOM    492  N   ASP A  32      16.155   1.745  -6.638  1.00 90.58           N  
ATOM    493  H   ASP A  32      16.990   2.141  -7.046  1.00 90.58           H  
ATOM    494  CA  ASP A  32      16.209   0.418  -6.020  1.00 90.58           C  
ATOM    495  HA  ASP A  32      15.356  -0.165  -6.367  1.00 90.58           H  
ATOM    496  C   ASP A  32      16.085   0.504  -4.486  1.00 90.58           C  
ATOM    497  CB  ASP A  32      17.489  -0.321  -6.450  1.00 90.58           C  
ATOM    498  HB2 ASP A  32      18.353   0.306  -6.234  1.00 90.58           H  
ATOM    499  HB3 ASP A  32      17.580  -1.227  -5.850  1.00 90.58           H  
ATOM    500  O   ASP A  32      15.513  -0.394  -3.871  1.00 90.58           O  
ATOM    501  CG  ASP A  32      17.523  -0.740  -7.932  1.00 90.58           C  
ATOM    502  OD1 ASP A  32      16.473  -0.752  -8.623  1.00 90.58           O  
ATOM    503  OD2 ASP A  32      18.620  -1.112  -8.421  1.00 90.58           O  
ATOM    504  N   ASN A  33      16.559   1.586  -3.858  1.00 91.33           N  
ATOM    505  H   ASN A  33      17.017   2.303  -4.403  1.00 91.33           H  
ATOM    506  CA  ASN A  33      16.357   1.826  -2.428  1.00 91.33           C  
ATOM    507  HA  ASN A  33      16.512   0.892  -1.888  1.00 91.33           H  
ATOM    508  C   ASN A  33      14.917   2.251  -2.110  1.00 91.33           C  
ATOM    509  CB  ASN A  33      17.391   2.842  -1.929  1.00 91.33           C  
ATOM    510  HB2 ASN A  33      17.367   3.728  -2.563  1.00 91.33           H  
ATOM    511  HB3 ASN A  33      17.133   3.150  -0.915  1.00 91.33           H  
ATOM    512  O   ASN A  33      14.323   1.689  -1.193  1.00 91.33           O  
ATOM    513  CG  ASN A  33      18.802   2.281  -1.890  1.00 91.33           C  
ATOM    514  ND2 ASN A  33      19.782   3.143  -2.038  1.00 91.33           N  
ATOM    515 HD21 ASN A  33      19.568   4.104  -2.262  1.00 91.33           H  
ATOM    516 HD22 ASN A  33      20.731   2.797  -2.045  1.00 91.33           H  
ATOM    517  OD1 ASN A  33      19.045   1.084  -1.703  1.00 91.33           O  
ATOM    518  N   LEU A  34      14.319   3.139  -2.912  1.00 93.38           N  
ATOM    519  H   LEU A  34      14.871   3.600  -3.621  1.00 93.38           H  
ATOM    520  CA  LEU A  34      12.895   3.485  -2.787  1.00 93.38           C  
ATOM    521  HA  LEU A  34      12.711   3.889  -1.791  1.00 93.38           H  
ATOM    522  C   LEU A  34      12.004   2.244  -2.934  1.00 93.38           C  
ATOM    523  CB  LEU A  34      12.508   4.534  -3.848  1.00 93.38           C  
ATOM    524  HB2 LEU A  34      11.433   4.706  -3.779  1.00 93.38           H  
ATOM    525  HB3 LEU A  34      12.714   4.121  -4.835  1.00 93.38           H  
ATOM    526  O   LEU A  34      11.028   2.076  -2.206  1.00 93.38           O  
ATOM    527  CG  LEU A  34      13.210   5.899  -3.728  1.00 93.38           C  
ATOM    528  HG  LEU A  34      14.292   5.765  -3.750  1.00 93.38           H  
ATOM    529  CD1 LEU A  34      12.807   6.783  -4.910  1.00 93.38           C  
ATOM    530 HD11 LEU A  34      13.350   7.726  -4.857  1.00 93.38           H  
ATOM    531 HD12 LEU A  34      13.068   6.293  -5.848  1.00 93.38           H  
ATOM    532 HD13 LEU A  34      11.735   6.981  -4.882  1.00 93.38           H  
ATOM    533  CD2 LEU A  34      12.859   6.642  -2.444  1.00 93.38           C  
ATOM    534 HD21 LEU A  34      13.426   7.572  -2.396  1.00 93.38           H  
ATOM    535 HD22 LEU A  34      13.113   6.046  -1.567  1.00 93.38           H  
ATOM    536 HD23 LEU A  34      11.796   6.882  -2.429  1.00 93.38           H  
ATOM    537  N   GLN A  35      12.360   1.328  -3.840  1.00 94.60           N  
ATOM    538  H   GLN A  35      13.124   1.541  -4.465  1.00 94.60           H  
ATOM    539  CA  GLN A  35      11.633   0.073  -4.002  1.00 94.60           C  
ATOM    540  HA  GLN A  35      10.580   0.323  -4.132  1.00 94.60           H  
ATOM    541  C   GLN A  35      11.729  -0.841  -2.776  1.00 94.60           C  
ATOM    542  CB  GLN A  35      12.127  -0.655  -5.262  1.00 94.60           C  
ATOM    543  HB2 GLN A  35      13.202  -0.822  -5.191  1.00 94.60           H  
ATOM    544  HB3 GLN A  35      11.937  -0.015  -6.124  1.00 94.60           H  
ATOM    545  O   GLN A  35      10.764  -1.545  -2.479  1.00 94.60           O  
ATOM    546  CG  GLN A  35      11.432  -2.013  -5.479  1.00 94.60           C  
ATOM    547  HG2 GLN A  35      11.746  -2.422  -6.440  1.00 94.60           H  
ATOM    548  HG3 GLN A  35      11.746  -2.714  -4.705  1.00 94.60           H  
ATOM    549  CD  GLN A  35       9.911  -1.897  -5.479  1.00 94.60           C  
ATOM    550  NE2 GLN A  35       9.175  -2.866  -4.983  1.00 94.60           N  
ATOM    551 HE21 GLN A  35       8.184  -2.688  -4.913  1.00 94.60           H  
ATOM    552 HE22 GLN A  35       9.604  -3.557  -4.383  1.00 94.60           H  
ATOM    553  OE1 GLN A  35       9.354  -0.929  -5.956  1.00 94.60           O  
ATOM    554  N   LYS A  36      12.868  -0.868  -2.072  1.00 95.78           N  
ATOM    555  H   LYS A  36      13.617  -0.246  -2.339  1.00 95.78           H  
ATOM    556  CA  LYS A  36      12.985  -1.637  -0.823  1.00 95.78           C  
ATOM    557  HA  LYS A  36      12.680  -2.670  -0.994  1.00 95.78           H  
ATOM    558  C   LYS A  36      12.037  -1.089   0.234  1.00 95.78           C  
ATOM    559  CB  LYS A  36      14.413  -1.617  -0.279  1.00 95.78           C  
ATOM    560  HB2 LYS A  36      14.744  -0.582  -0.201  1.00 95.78           H  
ATOM    561  HB3 LYS A  36      14.411  -2.037   0.727  1.00 95.78           H  
ATOM    562  O   LYS A  36      11.316  -1.872   0.837  1.00 95.78           O  
ATOM    563  CG  LYS A  36      15.393  -2.427  -1.133  1.00 95.78           C  
ATOM    564  HG2 LYS A  36      15.283  -2.165  -2.185  1.00 95.78           H  
ATOM    565  HG3 LYS A  36      15.198  -3.493  -1.014  1.00 95.78           H  
ATOM    566  CD  LYS A  36      16.810  -2.095  -0.663  1.00 95.78           C  
ATOM    567  HD2 LYS A  36      16.962  -2.488   0.343  1.00 95.78           H  
ATOM    568  HD3 LYS A  36      16.913  -1.011  -0.627  1.00 95.78           H  
ATOM    569  CE  LYS A  36      17.864  -2.649  -1.615  1.00 95.78           C  
ATOM    570  HE2 LYS A  36      17.538  -2.448  -2.636  1.00 95.78           H  
ATOM    571  HE3 LYS A  36      17.943  -3.727  -1.476  1.00 95.78           H  
ATOM    572  NZ  LYS A  36      19.155  -1.967  -1.359  1.00 95.78           N  
ATOM    573  HZ1 LYS A  36      19.438  -2.088  -0.397  1.00 95.78           H  
ATOM    574  HZ2 LYS A  36      19.882  -2.294  -1.981  1.00 95.78           H  
ATOM    575  HZ3 LYS A  36      19.049  -0.974  -1.507  1.00 95.78           H  
ATOM    576  N   GLU A  37      11.974   0.232   0.380  1.00 97.04           N  
ATOM    577  H   GLU A  37      12.612   0.820  -0.138  1.00 97.04           H  
ATOM    578  CA  GLU A  37      11.037   0.867   1.310  1.00 97.04           C  
ATOM    579  HA  GLU A  37      11.204   0.460   2.306  1.00 97.04           H  
ATOM    580  C   GLU A  37       9.583   0.549   0.922  1.00 97.04           C  
ATOM    581  CB  GLU A  37      11.316   2.378   1.361  1.00 97.04           C  
ATOM    582  HB2 GLU A  37      12.387   2.525   1.497  1.00 97.04           H  
ATOM    583  HB3 GLU A  37      11.021   2.839   0.418  1.00 97.04           H  
ATOM    584  O   GLU A  37       8.800   0.118   1.761  1.00 97.04           O  
ATOM    585  CG  GLU A  37      10.577   3.056   2.527  1.00 97.04           C  
ATOM    586  HG2 GLU A  37      10.885   2.580   3.458  1.00 97.04           H  
ATOM    587  HG3 GLU A  37       9.506   2.892   2.409  1.00 97.04           H  
ATOM    588  CD  GLU A  37      10.847   4.568   2.633  1.00 97.04           C  
ATOM    589  OE1 GLU A  37      10.042   5.277   3.290  1.00 97.04           O  
ATOM    590  OE2 GLU A  37      11.823   5.074   2.037  1.00 97.04           O  
ATOM    591  N   VAL A  38       9.222   0.622  -0.365  1.00 97.50           N  
ATOM    592  H   VAL A  38       9.880   1.016  -1.023  1.00 97.50           H  
ATOM    593  CA  VAL A  38       7.891   0.186  -0.832  1.00 97.50           C  
ATOM    594  HA  VAL A  38       7.140   0.768  -0.297  1.00 97.50           H  
ATOM    595  C   VAL A  38       7.603  -1.279  -0.489  1.00 97.50           C  
ATOM    596  CB  VAL A  38       7.721   0.452  -2.340  1.00 97.50           C  
ATOM    597  HB  VAL A  38       8.620   0.145  -2.874  1.00 97.50           H  
ATOM    598  O   VAL A  38       6.485  -1.594  -0.084  1.00 97.50           O  
ATOM    599  CG1 VAL A  38       6.528  -0.280  -2.968  1.00 97.50           C  
ATOM    600 HG11 VAL A  38       6.395   0.040  -4.002  1.00 97.50           H  
ATOM    601 HG12 VAL A  38       5.627  -0.062  -2.394  1.00 97.50           H  
ATOM    602 HG13 VAL A  38       6.703  -1.356  -2.969  1.00 97.50           H  
ATOM    603  CG2 VAL A  38       7.496   1.951  -2.556  1.00 97.50           C  
ATOM    604 HG21 VAL A  38       8.388   2.505  -2.262  1.00 97.50           H  
ATOM    605 HG22 VAL A  38       7.279   2.147  -3.606  1.00 97.50           H  
ATOM    606 HG23 VAL A  38       6.653   2.297  -1.958  1.00 97.50           H  
ATOM    607  N   ALA A  39       8.584  -2.173  -0.617  1.00 98.03           N  
ATOM    608  H   ALA A  39       9.492  -1.857  -0.926  1.00 98.03           H  
ATOM    609  CA  ALA A  39       8.415  -3.580  -0.258  1.00 98.03           C  
ATOM    610  HA  ALA A  39       7.522  -3.959  -0.754  1.00 98.03           H  
ATOM    611  C   ALA A  39       8.205  -3.776   1.254  1.00 98.03           C  
ATOM    612  CB  ALA A  39       9.620  -4.373  -0.778  1.00 98.03           C  
ATOM    613  HB1 ALA A  39      10.529  -4.053  -0.269  1.00 98.03           H  
ATOM    614  HB2 ALA A  39       9.460  -5.434  -0.586  1.00 98.03           H  
ATOM    615  HB3 ALA A  39       9.728  -4.214  -1.851  1.00 98.03           H  
ATOM    616  O   ALA A  39       7.382  -4.596   1.665  1.00 98.03           O  
ATOM    617  N   GLU A  40       8.901  -3.007   2.090  1.00 98.42           N  
ATOM    618  H   GLU A  40       9.578  -2.361   1.709  1.00 98.42           H  
ATOM    619  CA  GLU A  40       8.695  -3.000   3.542  1.00 98.42           C  
ATOM    620  HA  GLU A  40       8.776  -4.018   3.923  1.00 98.42           H  
ATOM    621  C   GLU A  40       7.289  -2.506   3.902  1.00 98.42           C  
ATOM    622  CB  GLU A  40       9.777  -2.150   4.222  1.00 98.42           C  
ATOM    623  HB2 GLU A  40       9.507  -2.004   5.267  1.00 98.42           H  
ATOM    624  HB3 GLU A  40       9.830  -1.176   3.735  1.00 98.42           H  
ATOM    625  O   GLU A  40       6.587  -3.159   4.672  1.00 98.42           O  
ATOM    626  CG  GLU A  40      11.149  -2.843   4.164  1.00 98.42           C  
ATOM    627  HG2 GLU A  40      11.374  -3.127   3.136  1.00 98.42           H  
ATOM    628  HG3 GLU A  40      11.089  -3.763   4.746  1.00 98.42           H  
ATOM    629  CD  GLU A  40      12.306  -1.982   4.697  1.00 98.42           C  
ATOM    630  OE1 GLU A  40      13.432  -2.531   4.751  1.00 98.42           O  
ATOM    631  OE2 GLU A  40      12.080  -0.798   5.028  1.00 98.42           O  
ATOM    632  N   LEU A  41       6.824  -1.431   3.265  1.00 98.56           N  
ATOM    633  H   LEU A  41       7.464  -0.928   2.668  1.00 98.56           H  
ATOM    634  CA  LEU A  41       5.470  -0.901   3.449  1.00 98.56           C  
ATOM    635  HA  LEU A  41       5.301  -0.723   4.511  1.00 98.56           H  
ATOM    636  C   LEU A  41       4.387  -1.894   2.992  1.00 98.56           C  
ATOM    637  CB  LEU A  41       5.369   0.429   2.685  1.00 98.56           C  
ATOM    638  HB2 LEU A  41       4.332   0.764   2.677  1.00 98.56           H  
ATOM    639  HB3 LEU A  41       5.646   0.245   1.647  1.00 98.56           H  
ATOM    640  O   LEU A  41       3.372  -2.068   3.665  1.00 98.56           O  
ATOM    641  CG  LEU A  41       6.266   1.555   3.239  1.00 98.56           C  
ATOM    642  HG  LEU A  41       7.299   1.211   3.275  1.00 98.56           H  
ATOM    643  CD1 LEU A  41       6.194   2.750   2.294  1.00 98.56           C  
ATOM    644 HD11 LEU A  41       6.442   2.429   1.282  1.00 98.56           H  
ATOM    645 HD12 LEU A  41       6.939   3.479   2.613  1.00 98.56           H  
ATOM    646 HD13 LEU A  41       5.199   3.194   2.314  1.00 98.56           H  
ATOM    647  CD2 LEU A  41       5.929   2.046   4.648  1.00 98.56           C  
ATOM    648 HD21 LEU A  41       5.003   2.621   4.656  1.00 98.56           H  
ATOM    649 HD22 LEU A  41       5.857   1.208   5.342  1.00 98.56           H  
ATOM    650 HD23 LEU A  41       6.734   2.695   4.991  1.00 98.56           H  
ATOM    651  N   GLN A  42       4.607  -2.609   1.885  1.00 98.39           N  
ATOM    652  H   GLN A  42       5.440  -2.407   1.352  1.00 98.39           H  
ATOM    653  CA  GLN A  42       3.718  -3.689   1.439  1.00 98.39           C  
ATOM    654  HA  GLN A  42       2.711  -3.291   1.311  1.00 98.39           H  
ATOM    655  C   GLN A  42       3.640  -4.826   2.468  1.00 98.39           C  
ATOM    656  CB  GLN A  42       4.222  -4.250   0.100  1.00 98.39           C  
ATOM    657  HB2 GLN A  42       3.755  -5.216  -0.088  1.00 98.39           H  
ATOM    658  HB3 GLN A  42       5.297  -4.413   0.178  1.00 98.39           H  
ATOM    659  O   GLN A  42       2.553  -5.343   2.749  1.00 98.39           O  
ATOM    660  CG  GLN A  42       3.924  -3.339  -1.100  1.00 98.39           C  
ATOM    661  HG2 GLN A  42       4.171  -2.305  -0.857  1.00 98.39           H  
ATOM    662  HG3 GLN A  42       2.856  -3.381  -1.315  1.00 98.39           H  
ATOM    663  CD  GLN A  42       4.706  -3.733  -2.354  1.00 98.39           C  
ATOM    664  NE2 GLN A  42       4.272  -3.312  -3.519  1.00 98.39           N  
ATOM    665 HE21 GLN A  42       3.373  -2.859  -3.601  1.00 98.39           H  
ATOM    666 HE22 GLN A  42       4.863  -3.501  -4.315  1.00 98.39           H  
ATOM    667  OE1 GLN A  42       5.710  -4.425  -2.336  1.00 98.39           O  
ATOM    668  N   ASN A  43       4.778  -5.223   3.041  1.00 98.09           N  
ATOM    669  H   ASN A  43       5.641  -4.775   2.767  1.00 98.09           H  
ATOM    670  CA  ASN A  43       4.812  -6.231   4.099  1.00 98.09           C  
ATOM    671  HA  ASN A  43       4.306  -7.131   3.751  1.00 98.09           H  
ATOM    672  C   ASN A  43       4.059  -5.754   5.341  1.00 98.09           C  
ATOM    673  CB  ASN A  43       6.268  -6.577   4.434  1.00 98.09           C  
ATOM    674  HB2 ASN A  43       6.832  -5.664   4.626  1.00 98.09           H  
ATOM    675  HB3 ASN A  43       6.296  -7.184   5.340  1.00 98.09           H  
ATOM    676  O   ASN A  43       3.311  -6.529   5.936  1.00 98.09           O  
ATOM    677  CG  ASN A  43       6.946  -7.367   3.335  1.00 98.09           C  
ATOM    678  ND2 ASN A  43       8.251  -7.280   3.245  1.00 98.09           N  
ATOM    679 HD21 ASN A  43       8.741  -6.598   3.805  1.00 98.09           H  
ATOM    680 HD22 ASN A  43       8.671  -7.734   2.446  1.00 98.09           H  
ATOM    681  OD1 ASN A  43       6.330  -8.103   2.579  1.00 98.09           O  
ATOM    682  N   GLU A  44       4.197  -4.478   5.682  1.00 98.10           N  
ATOM    683  H   GLU A  44       4.876  -3.912   5.193  1.00 98.10           H  
ATOM    684  CA  GLU A  44       3.530  -3.885   6.830  1.00 98.10           C  
ATOM    685  HA  GLU A  44       3.733  -4.530   7.685  1.00 98.10           H  
ATOM    686  C   GLU A  44       2.005  -3.844   6.671  1.00 98.10           C  
ATOM    687  CB  GLU A  44       4.140  -2.498   7.074  1.00 98.10           C  
ATOM    688  HB2 GLU A  44       5.226  -2.582   7.125  1.00 98.10           H  
ATOM    689  HB3 GLU A  44       3.892  -1.845   6.237  1.00 98.10           H  
ATOM    690  O   GLU A  44       1.281  -4.260   7.575  1.00 98.10           O  
ATOM    691  CG  GLU A  44       3.638  -1.845   8.358  1.00 98.10           C  
ATOM    692  HG2 GLU A  44       2.549  -1.798   8.331  1.00 98.10           H  
ATOM    693  HG3 GLU A  44       4.020  -0.824   8.385  1.00 98.10           H  
ATOM    694  CD  GLU A  44       4.063  -2.571   9.634  1.00 98.10           C  
ATOM    695  OE1 GLU A  44       3.759  -2.039  10.710  1.00 98.10           O  
ATOM    696  OE2 GLU A  44       4.606  -3.699   9.610  1.00 98.10           O  
ATOM    697  N   ILE A  45       1.495  -3.476   5.490  1.00 98.31           N  
ATOM    698  H   ILE A  45       2.130  -3.103   4.799  1.00 98.31           H  
ATOM    699  CA  ILE A  45       0.059  -3.578   5.172  1.00 98.31           C  
ATOM    700  HA  ILE A  45      -0.501  -2.938   5.854  1.00 98.31           H  
ATOM    701  C   ILE A  45      -0.440  -5.013   5.388  1.00 98.31           C  
ATOM    702  CB  ILE A  45      -0.207  -3.109   3.721  1.00 98.31           C  
ATOM    703  HB  ILE A  45       0.524  -3.586   3.069  1.00 98.31           H  
ATOM    704  O   ILE A  45      -1.478  -5.236   6.014  1.00 98.31           O  
ATOM    705  CG1 ILE A  45      -0.029  -1.579   3.620  1.00 98.31           C  
ATOM    706 HG12 ILE A  45       0.933  -1.311   4.057  1.00 98.31           H  
ATOM    707 HG13 ILE A  45      -0.803  -1.080   4.203  1.00 98.31           H  
ATOM    708  CG2 ILE A  45      -1.618  -3.503   3.231  1.00 98.31           C  
ATOM    709 HG21 ILE A  45      -1.769  -3.202   2.194  1.00 98.31           H  
ATOM    710 HG22 ILE A  45      -2.375  -3.023   3.850  1.00 98.31           H  
ATOM    711 HG23 ILE A  45      -1.767  -4.582   3.270  1.00 98.31           H  
ATOM    712  CD1 ILE A  45      -0.056  -1.038   2.184  1.00 98.31           C  
ATOM    713 HD11 ILE A  45       0.120   0.038   2.199  1.00 98.31           H  
ATOM    714 HD12 ILE A  45      -1.028  -1.206   1.721  1.00 98.31           H  
ATOM    715 HD13 ILE A  45       0.725  -1.518   1.594  1.00 98.31           H  
ATOM    716  N   ASN A  46       0.298  -6.013   4.901  1.00 97.41           N  
ATOM    717  H   ASN A  46       1.159  -5.783   4.426  1.00 97.41           H  
ATOM    718  CA  ASN A  46      -0.086  -7.415   5.075  1.00 97.41           C  
ATOM    719  HA  ASN A  46      -1.126  -7.534   4.772  1.00 97.41           H  
ATOM    720  C   ASN A  46      -0.016  -7.869   6.540  1.00 97.41           C  
ATOM    721  CB  ASN A  46       0.799  -8.287   4.176  1.00 97.41           C  
ATOM    722  HB2 ASN A  46       1.843  -8.003   4.303  1.00 97.41           H  
ATOM    723  HB3 ASN A  46       0.692  -9.332   4.468  1.00 97.41           H  
ATOM    724  O   ASN A  46      -0.860  -8.656   6.986  1.00 97.41           O  
ATOM    725  CG  ASN A  46       0.413  -8.189   2.716  1.00 97.41           C  
ATOM    726  ND2 ASN A  46       1.347  -8.400   1.822  1.00 97.41           N  
ATOM    727 HD21 ASN A  46       1.047  -8.314   0.862  1.00 97.41           H  
ATOM    728 HD22 ASN A  46       2.314  -8.472   2.104  1.00 97.41           H  
ATOM    729  OD1 ASN A  46      -0.735  -7.970   2.348  1.00 97.41           O  
ATOM    730  N   ARG A  47       0.951  -7.362   7.310  1.00 97.01           N  
ATOM    731  H   ARG A  47       1.626  -6.743   6.884  1.00 97.01           H  
ATOM    732  CA  ARG A  47       1.041  -7.594   8.753  1.00 97.01           C  
ATOM    733  HA  ARG A  47       1.064  -8.667   8.943  1.00 97.01           H  
ATOM    734  C   ARG A  47      -0.194  -7.036   9.455  1.00 97.01           C  
ATOM    735  CB  ARG A  47       2.338  -6.975   9.300  1.00 97.01           C  
ATOM    736  HB2 ARG A  47       3.191  -7.336   8.726  1.00 97.01           H  
ATOM    737  HB3 ARG A  47       2.297  -5.890   9.205  1.00 97.01           H  
ATOM    738  O   ARG A  47      -0.863  -7.777  10.169  1.00 97.01           O  
ATOM    739  CG  ARG A  47       2.535  -7.345  10.775  1.00 97.01           C  
ATOM    740  HG2 ARG A  47       2.744  -8.412  10.847  1.00 97.01           H  
ATOM    741  HG3 ARG A  47       1.616  -7.134  11.321  1.00 97.01           H  
ATOM    742  CD  ARG A  47       3.677  -6.567  11.442  1.00 97.01           C  
ATOM    743  HD2 ARG A  47       3.887  -7.010  12.415  1.00 97.01           H  
ATOM    744  HD3 ARG A  47       4.574  -6.655  10.828  1.00 97.01           H  
ATOM    745  NE  ARG A  47       3.365  -5.136  11.621  1.00 97.01           N  
ATOM    746  HE  ARG A  47       3.821  -4.493  10.990  1.00 97.01           H  
ATOM    747  NH1 ARG A  47       1.924  -5.236  13.420  1.00 97.01           N  
ATOM    748 HH11 ARG A  47       1.905  -6.246  13.389  1.00 97.01           H  
ATOM    749 HH12 ARG A  47       1.342  -4.724  14.067  1.00 97.01           H  
ATOM    750  NH2 ARG A  47       2.421  -3.283  12.587  1.00 97.01           N  
ATOM    751 HH21 ARG A  47       1.749  -2.795  13.162  1.00 97.01           H  
ATOM    752 HH22 ARG A  47       2.919  -2.703  11.927  1.00 97.01           H  
ATOM    753  CZ  ARG A  47       2.586  -4.566  12.528  1.00 97.01           C  
ATOM    754  N   ILE A  48      -0.559  -5.782   9.199  1.00 96.51           N  
ATOM    755  H   ILE A  48       0.038  -5.225   8.604  1.00 96.51           H  
ATOM    756  CA  ILE A  48      -1.748  -5.152   9.788  1.00 96.51           C  
ATOM    757  HA  ILE A  48      -1.661  -5.187  10.874  1.00 96.51           H  
ATOM    758  C   ILE A  48      -3.014  -5.924   9.403  1.00 96.51           C  
ATOM    759  CB  ILE A  48      -1.829  -3.673   9.359  1.00 96.51           C  
ATOM    760  HB  ILE A  48      -1.761  -3.617   8.273  1.00 96.51           H  
ATOM    761  O   ILE A  48      -3.833  -6.249  10.270  1.00 96.51           O  
ATOM    762  CG1 ILE A  48      -0.661  -2.875   9.978  1.00 96.51           C  
ATOM    763 HG12 ILE A  48      -0.870  -2.656  11.025  1.00 96.51           H  
ATOM    764 HG13 ILE A  48       0.263  -3.452   9.939  1.00 96.51           H  
ATOM    765  CG2 ILE A  48      -3.168  -3.059   9.800  1.00 96.51           C  
ATOM    766 HG21 ILE A  48      -3.984  -3.444   9.189  1.00 96.51           H  
ATOM    767 HG22 ILE A  48      -3.346  -3.277  10.853  1.00 96.51           H  
ATOM    768 HG23 ILE A  48      -3.144  -1.977   9.672  1.00 96.51           H  
ATOM    769  CD1 ILE A  48      -0.402  -1.567   9.229  1.00 96.51           C  
ATOM    770 HD11 ILE A  48      -1.248  -0.885   9.325  1.00 96.51           H  
ATOM    771 HD12 ILE A  48       0.487  -1.098   9.650  1.00 96.51           H  
ATOM    772 HD13 ILE A  48      -0.221  -1.777   8.175  1.00 96.51           H  
ATOM    773  N   ALA A  49      -3.150  -6.295   8.127  1.00 94.50           N  
ATOM    774  H   ALA A  49      -2.479  -5.950   7.456  1.00 94.50           H  
ATOM    775  CA  ALA A  49      -4.304  -7.039   7.635  1.00 94.50           C  
ATOM    776  HA  ALA A  49      -5.190  -6.449   7.869  1.00 94.50           H  
ATOM    777  C   ALA A  49      -4.458  -8.423   8.298  1.00 94.50           C  
ATOM    778  CB  ALA A  49      -4.206  -7.152   6.111  1.00 94.50           C  
ATOM    779  HB1 ALA A  49      -3.322  -7.727   5.833  1.00 94.50           H  
ATOM    780  HB2 ALA A  49      -5.097  -7.644   5.722  1.00 94.50           H  
ATOM    781  HB3 ALA A  49      -4.137  -6.156   5.673  1.00 94.50           H  
ATOM    782  O   ALA A  49      -5.580  -8.868   8.549  1.00 94.50           O  
ATOM    783  N   SER A  50      -3.345  -9.101   8.595  1.00 92.87           N  
ATOM    784  H   SER A  50      -2.460  -8.674   8.362  1.00 92.87           H  
ATOM    785  CA  SER A  50      -3.335 -10.438   9.209  1.00 92.87           C  
ATOM    786  HA  SER A  50      -4.223 -10.977   8.876  1.00 92.87           H  
ATOM    787  C   SER A  50      -3.390 -10.429  10.739  1.00 92.87           C  
ATOM    788  CB  SER A  50      -2.119 -11.239   8.736  1.00 92.87           C  
ATOM    789  HB2 SER A  50      -2.171 -11.372   7.655  1.00 92.87           H  
ATOM    790  HB3 SER A  50      -2.138 -12.222   9.206  1.00 92.87           H  
ATOM    791  O   SER A  50      -3.895 -11.381  11.331  1.00 92.87           O  
ATOM    792  OG  SER A  50      -0.906 -10.596   9.063  1.00 92.87           O  
ATOM    793  HG  SER A  50      -0.779  -9.877   8.440  1.00 92.87           H  
ATOM    794  N   GLN A  51      -2.894  -9.377  11.393  1.00 93.25           N  
ATOM    795  H   GLN A  51      -2.396  -8.679  10.860  1.00 93.25           H  
ATOM    796  CA  GLN A  51      -2.856  -9.283  12.856  1.00 93.25           C  
ATOM    797  HA  GLN A  51      -2.866 -10.289  13.274  1.00 93.25           H  
ATOM    798  C   GLN A  51      -4.077  -8.580  13.455  1.00 93.25           C  
ATOM    799  CB  GLN A  51      -1.546  -8.619  13.300  1.00 93.25           C  
ATOM    800  HB2 GLN A  51      -1.434  -7.646  12.821  1.00 93.25           H  
ATOM    801  HB3 GLN A  51      -1.581  -8.470  14.379  1.00 93.25           H  
ATOM    802  O   GLN A  51      -4.341  -8.724  14.649  1.00 93.25           O  
ATOM    803  CG  GLN A  51      -0.341  -9.516  12.974  1.00 93.25           C  
ATOM    804  HG2 GLN A  51      -0.554 -10.529  13.315  1.00 93.25           H  
ATOM    805  HG3 GLN A  51      -0.170  -9.553  11.898  1.00 93.25           H  
ATOM    806  CD  GLN A  51       0.932  -9.033  13.653  1.00 93.25           C  
ATOM    807  NE2 GLN A  51       1.693  -9.904  14.274  1.00 93.25           N  
ATOM    808 HE21 GLN A  51       1.445 -10.883  14.294  1.00 93.25           H  
ATOM    809 HE22 GLN A  51       2.520  -9.535  14.722  1.00 93.25           H  
ATOM    810  OE1 GLN A  51       1.279  -7.867  13.657  1.00 93.25           O  
ATOM    811  N   THR A  52      -4.856  -7.854  12.652  1.00 92.65           N  
ATOM    812  H   THR A  52      -4.581  -7.732  11.688  1.00 92.65           H  
ATOM    813  CA  THR A  52      -6.061  -7.178  13.143  1.00 92.65           C  
ATOM    814  HA  THR A  52      -5.836  -6.753  14.121  1.00 92.65           H  
ATOM    815  C   THR A  52      -7.211  -8.167  13.305  1.00 92.65           C  
ATOM    816  CB  THR A  52      -6.464  -6.008  12.247  1.00 92.65           C  
ATOM    817  HB  THR A  52      -6.728  -6.367  11.252  1.00 92.65           H  
ATOM    818  O   THR A  52      -7.844  -8.585  12.329  1.00 92.65           O  
ATOM    819  CG2 THR A  52      -7.631  -5.223  12.848  1.00 92.65           C  
ATOM    820 HG21 THR A  52      -8.520  -5.852  12.898  1.00 92.65           H  
ATOM    821 HG22 THR A  52      -7.372  -4.875  13.848  1.00 92.65           H  
ATOM    822 HG23 THR A  52      -7.851  -4.363  12.215  1.00 92.65           H  
ATOM    823  OG1 THR A  52      -5.392  -5.108  12.155  1.00 92.65           O  
ATOM    824  HG1 THR A  52      -4.762  -5.471  11.528  1.00 92.65           H  
ATOM    825  N   GLN A  53      -7.505  -8.510  14.558  1.00 89.25           N  
ATOM    826  H   GLN A  53      -6.922  -8.149  15.300  1.00 89.25           H  
ATOM    827  CA  GLN A  53      -8.530  -9.480  14.926  1.00 89.25           C  
ATOM    828  HA  GLN A  53      -9.068  -9.776  14.025  1.00 89.25           H  
ATOM    829  C   GLN A  53      -9.557  -8.906  15.894  1.00 89.25           C  
ATOM    830  CB  GLN A  53      -7.879 -10.733  15.530  1.00 89.25           C  
ATOM    831  HB2 GLN A  53      -7.181 -10.443  16.315  1.00 89.25           H  
ATOM    832  HB3 GLN A  53      -8.653 -11.364  15.967  1.00 89.25           H  
ATOM    833  O   GLN A  53      -9.237  -8.098  16.764  1.00 89.25           O  
ATOM    834  CG  GLN A  53      -7.150 -11.538  14.456  1.00 89.25           C  
ATOM    835  HG2 GLN A  53      -7.897 -11.880  13.740  1.00 89.25           H  
ATOM    836  HG3 GLN A  53      -6.423 -10.910  13.941  1.00 89.25           H  
ATOM    837  CD  GLN A  53      -6.446 -12.764  15.014  1.00 89.25           C  
ATOM    838  NE2 GLN A  53      -5.200 -12.987  14.661  1.00 89.25           N  
ATOM    839 HE21 GLN A  53      -4.795 -12.430  13.923  1.00 89.25           H  
ATOM    840 HE22 GLN A  53      -4.773 -13.830  15.019  1.00 89.25           H  
ATOM    841  OE1 GLN A  53      -7.008 -13.537  15.778  1.00 89.25           O  
ATOM    842  N   PHE A  54     -10.784  -9.406  15.790  1.00 85.41           N  
ATOM    843  H   PHE A  54     -10.975 -10.044  15.031  1.00 85.41           H  
ATOM    844  CA  PHE A  54     -11.795  -9.278  16.828  1.00 85.41           C  
ATOM    845  HA  PHE A  54     -11.343  -8.859  17.727  1.00 85.41           H  
ATOM    846  C   PHE A  54     -12.342 -10.657  17.165  1.00 85.41           C  
ATOM    847  CB  PHE A  54     -12.912  -8.335  16.388  1.00 85.41           C  
ATOM    848  HB2 PHE A  54     -13.416  -8.739  15.510  1.00 85.41           H  
ATOM    849  HB3 PHE A  54     -12.475  -7.367  16.143  1.00 85.41           H  
ATOM    850  O   PHE A  54     -12.777 -11.386  16.277  1.00 85.41           O  
ATOM    851  CG  PHE A  54     -13.927  -8.124  17.480  1.00 85.41           C  
ATOM    852  CD1 PHE A  54     -14.957  -9.061  17.668  1.00 85.41           C  
ATOM    853  HD1 PHE A  54     -15.076  -9.883  16.978  1.00 85.41           H  
ATOM    854  CD2 PHE A  54     -13.776  -7.051  18.376  1.00 85.41           C  
ATOM    855  HD2 PHE A  54     -12.982  -6.332  18.236  1.00 85.41           H  
ATOM    856  CE1 PHE A  54     -15.781  -8.965  18.799  1.00 85.41           C  
ATOM    857  HE1 PHE A  54     -16.552  -9.702  18.971  1.00 85.41           H  
ATOM    858  CE2 PHE A  54     -14.667  -6.905  19.451  1.00 85.41           C  
ATOM    859  HE2 PHE A  54     -14.573  -6.064  20.123  1.00 85.41           H  
ATOM    860  CZ  PHE A  54     -15.669  -7.864  19.664  1.00 85.41           C  
ATOM    861  HZ  PHE A  54     -16.344  -7.760  20.501  1.00 85.41           H  
ATOM    862  N   ASN A  55     -12.327 -11.012  18.452  1.00 83.82           N  
ATOM    863  H   ASN A  55     -12.001 -10.338  19.130  1.00 83.82           H  
ATOM    864  CA  ASN A  55     -12.822 -12.298  18.944  1.00 83.82           C  
ATOM    865  HA  ASN A  55     -12.406 -12.451  19.940  1.00 83.82           H  
ATOM    866  C   ASN A  55     -12.325 -13.481  18.085  1.00 83.82           C  
ATOM    867  CB  ASN A  55     -14.353 -12.217  19.084  1.00 83.82           C  
ATOM    868  HB2 ASN A  55     -14.812 -12.221  18.096  1.00 83.82           H  
ATOM    869  HB3 ASN A  55     -14.618 -11.292  19.596  1.00 83.82           H  
ATOM    870  O   ASN A  55     -13.120 -14.276  17.586  1.00 83.82           O  
ATOM    871  CG  ASN A  55     -14.928 -13.354  19.904  1.00 83.82           C  
ATOM    872  ND2 ASN A  55     -16.233 -13.492  19.930  1.00 83.82           N  
ATOM    873 HD21 ASN A  55     -16.580 -14.224  20.533  1.00 83.82           H  
ATOM    874 HD22 ASN A  55     -16.834 -12.845  19.440  1.00 83.82           H  
ATOM    875  OD1 ASN A  55     -14.229 -14.096  20.569  1.00 83.82           O  
ATOM    876  N   THR A  56     -11.006 -13.545  17.855  1.00 84.23           N  
ATOM    877  H   THR A  56     -10.428 -12.846  18.300  1.00 84.23           H  
ATOM    878  CA  THR A  56     -10.298 -14.564  17.042  1.00 84.23           C  
ATOM    879  HA  THR A  56      -9.240 -14.303  17.074  1.00 84.23           H  
ATOM    880  C   THR A  56     -10.623 -14.594  15.543  1.00 84.23           C  
ATOM    881  CB  THR A  56     -10.401 -15.971  17.660  1.00 84.23           C  
ATOM    882  HB  THR A  56      -9.729 -16.641  17.123  1.00 84.23           H  
ATOM    883  O   THR A  56     -10.165 -15.480  14.824  1.00 84.23           O  
ATOM    884  CG2 THR A  56     -10.007 -15.980  19.137  1.00 84.23           C  
ATOM    885 HG21 THR A  56     -10.747 -15.449  19.738  1.00 84.23           H  
ATOM    886 HG22 THR A  56      -9.028 -15.519  19.262  1.00 84.23           H  
ATOM    887 HG23 THR A  56      -9.955 -17.014  19.479  1.00 84.23           H  
ATOM    888  OG1 THR A  56     -11.709 -16.488  17.580  1.00 84.23           O  
ATOM    889  HG1 THR A  56     -12.319 -15.758  17.707  1.00 84.23           H  
ATOM    890  N   LYS A  57     -11.388 -13.621  15.038  1.00 85.07           N  
ATOM    891  H   LYS A  57     -11.767 -12.927  15.666  1.00 85.07           H  
ATOM    892  CA  LYS A  57     -11.685 -13.469  13.610  1.00 85.07           C  
ATOM    893  HA  LYS A  57     -11.423 -14.389  13.087  1.00 85.07           H  
ATOM    894  C   LYS A  57     -10.845 -12.347  13.022  1.00 85.07           C  
ATOM    895  CB  LYS A  57     -13.182 -13.213  13.399  1.00 85.07           C  
ATOM    896  HB2 LYS A  57     -13.361 -13.057  12.335  1.00 85.07           H  
ATOM    897  HB3 LYS A  57     -13.477 -12.307  13.928  1.00 85.07           H  
ATOM    898  O   LYS A  57     -10.853 -11.232  13.541  1.00 85.07           O  
ATOM    899  CG  LYS A  57     -14.036 -14.393  13.884  1.00 85.07           C  
ATOM    900  HG2 LYS A  57     -13.904 -14.534  14.956  1.00 85.07           H  
ATOM    901  HG3 LYS A  57     -13.725 -15.299  13.364  1.00 85.07           H  
ATOM    902  CD  LYS A  57     -15.513 -14.123  13.593  1.00 85.07           C  
ATOM    903  HD2 LYS A  57     -15.647 -14.001  12.518  1.00 85.07           H  
ATOM    904  HD3 LYS A  57     -15.813 -13.203  14.095  1.00 85.07           H  
ATOM    905  CE  LYS A  57     -16.361 -15.291  14.098  1.00 85.07           C  
ATOM    906  HE2 LYS A  57     -16.241 -15.363  15.179  1.00 85.07           H  
ATOM    907  HE3 LYS A  57     -15.979 -16.213  13.658  1.00 85.07           H  
ATOM    908  NZ  LYS A  57     -17.789 -15.102  13.742  1.00 85.07           N  
ATOM    909  HZ1 LYS A  57     -18.145 -14.267  14.185  1.00 85.07           H  
ATOM    910  HZ2 LYS A  57     -18.344 -15.887  14.051  1.00 85.07           H  
ATOM    911  HZ3 LYS A  57     -17.895 -14.989  12.744  1.00 85.07           H  
ATOM    912  N   ASN A  58     -10.147 -12.633  11.926  1.00 88.69           N  
ATOM    913  H   ASN A  58     -10.181 -13.575  11.563  1.00 88.69           H  
ATOM    914  CA  ASN A  58      -9.414 -11.620  11.171  1.00 88.69           C  
ATOM    915  HA  ASN A  58      -8.773 -11.047  11.842  1.00 88.69           H  
ATOM    916  C   ASN A  58     -10.397 -10.660  10.515  1.00 88.69           C  
ATOM    917  CB  ASN A  58      -8.543 -12.288  10.101  1.00 88.69           C  
ATOM    918  HB2 ASN A  58      -9.154 -12.969   9.508  1.00 88.69           H  
ATOM    919  HB3 ASN A  58      -8.144 -11.517   9.442  1.00 88.69           H  
ATOM    920  O   ASN A  58     -11.250 -11.100   9.751  1.00 88.69           O  
ATOM    921  CG  ASN A  58      -7.358 -13.029  10.677  1.00 88.69           C  
ATOM    922  ND2 ASN A  58      -6.886 -14.057  10.020  1.00 88.69           N  
ATOM    923 HD21 ASN A  58      -7.280 -14.316   9.126  1.00 88.69           H  
ATOM    924 HD22 ASN A  58      -6.088 -14.507  10.445  1.00 88.69           H  
ATOM    925  OD1 ASN A  58      -6.831 -12.704  11.718  1.00 88.69           O  
ATOM    926  N   LEU A  59     -10.251  -9.366  10.787  1.00 88.95           N  
ATOM    927  H   LEU A  59      -9.512  -9.081  11.414  1.00 88.95           H  
ATOM    928  CA  LEU A  59     -11.166  -8.353  10.264  1.00 88.95           C  
ATOM    929  HA  LEU A  59     -12.164  -8.781  10.163  1.00 88.95           H  
ATOM    930  C   LEU A  59     -10.775  -7.872   8.870  1.00 88.95           C  
ATOM    931  CB  LEU A  59     -11.217  -7.158  11.228  1.00 88.95           C  
ATOM    932  HB2 LEU A  59     -11.933  -6.442  10.826  1.00 88.95           H  
ATOM    933  HB3 LEU A  59     -10.239  -6.676  11.229  1.00 88.95           H  
ATOM    934  O   LEU A  59     -11.638  -7.586   8.054  1.00 88.95           O  
ATOM    935  CG  LEU A  59     -11.598  -7.463  12.685  1.00 88.95           C  
ATOM    936  HG  LEU A  59     -10.793  -8.035  13.146  1.00 88.95           H  
ATOM    937  CD1 LEU A  59     -11.709  -6.124  13.417  1.00 88.95           C  
ATOM    938 HD11 LEU A  59     -11.818  -6.285  14.489  1.00 88.95           H  
ATOM    939 HD12 LEU A  59     -12.568  -5.566  13.044  1.00 88.95           H  
ATOM    940 HD13 LEU A  59     -10.806  -5.534  13.255  1.00 88.95           H  
ATOM    941  CD2 LEU A  59     -12.904  -8.248  12.829  1.00 88.95           C  
ATOM    942 HD21 LEU A  59     -13.633  -7.697  13.422  1.00 88.95           H  
ATOM    943 HD22 LEU A  59     -13.342  -8.460  11.853  1.00 88.95           H  
ATOM    944 HD23 LEU A  59     -12.697  -9.203  13.313  1.00 88.95           H  
ATOM    945  N   LEU A  60      -9.471  -7.771   8.607  1.00 90.60           N  
ATOM    946  H   LEU A  60      -8.827  -8.044   9.336  1.00 90.60           H  
ATOM    947  CA  LEU A  60      -8.938  -6.994   7.486  1.00 90.60           C  
ATOM    948  HA  LEU A  60      -9.737  -6.417   7.021  1.00 90.60           H  
ATOM    949  C   LEU A  60      -8.338  -7.845   6.363  1.00 90.60           C  
ATOM    950  CB  LEU A  60      -7.892  -6.019   8.044  1.00 90.60           C  
ATOM    951  HB2 LEU A  60      -7.131  -6.606   8.557  1.00 90.60           H  
ATOM    952  HB3 LEU A  60      -7.419  -5.508   7.205  1.00 90.60           H  
ATOM    953  O   LEU A  60      -7.956  -7.318   5.326  1.00 90.60           O  
ATOM    954  CG  LEU A  60      -8.392  -4.961   9.039  1.00 90.60           C  
ATOM    955  HG  LEU A  60      -8.588  -5.441   9.998  1.00 90.60           H  
ATOM    956  CD1 LEU A  60      -7.297  -3.916   9.235  1.00 90.60           C  
ATOM    957 HD11 LEU A  60      -7.627  -3.172   9.960  1.00 90.60           H  
ATOM    958 HD12 LEU A  60      -6.386  -4.393   9.597  1.00 90.60           H  
ATOM    959 HD13 LEU A  60      -7.083  -3.412   8.292  1.00 90.60           H  
ATOM    960  CD2 LEU A  60      -9.665  -4.251   8.598  1.00 90.60           C  
ATOM    961 HD21 LEU A  60      -9.546  -3.861   7.587  1.00 90.60           H  
ATOM    962 HD22 LEU A  60      -9.899  -3.429   9.275  1.00 90.60           H  
ATOM    963 HD23 LEU A  60     -10.500  -4.952   8.611  1.00 90.60           H  
ATOM    964  N   ASN A  61      -8.237  -9.162   6.518  1.00 85.54           N  
ATOM    965  H   ASN A  61      -8.573  -9.574   7.377  1.00 85.54           H  
ATOM    966  CA  ASN A  61      -7.661 -10.026   5.481  1.00 85.54           C  
ATOM    967  HA  ASN A  61      -6.895  -9.459   4.952  1.00 85.54           H  
ATOM    968  C   ASN A  61      -8.684 -10.459   4.406  1.00 85.54           C  
ATOM    969  CB  ASN A  61      -6.950 -11.214   6.149  1.00 85.54           C  
ATOM    970  HB2 ASN A  61      -6.306 -10.863   6.955  1.00 85.54           H  
ATOM    971  HB3 ASN A  61      -6.325 -11.704   5.402  1.00 85.54           H  
ATOM    972  O   ASN A  61      -8.345 -11.256   3.536  1.00 85.54           O  
ATOM    973  CG  ASN A  61      -7.922 -12.236   6.697  1.00 85.54           C  
ATOM    974  ND2 ASN A  61      -7.473 -13.426   7.020  1.00 85.54           N  
ATOM    975 HD21 ASN A  61      -6.502 -13.648   6.855  1.00 85.54           H  
ATOM    976 HD22 ASN A  61      -8.179 -14.126   7.197  1.00 85.54           H  
ATOM    977  OD1 ASN A  61      -9.113 -12.001   6.831  1.00 85.54           O  
ATOM    978  N   GLY A  62      -9.936  -9.992   4.489  1.00 83.90           N  
ATOM    979  H   GLY A  62     -10.147  -9.326   5.218  1.00 83.90           H  
ATOM    980  CA  GLY A  62     -11.031 -10.375   3.589  1.00 83.90           C  
ATOM    981  HA2 GLY A  62     -10.665 -10.391   2.562  1.00 83.90           H  
ATOM    982  HA3 GLY A  62     -11.817  -9.623   3.658  1.00 83.90           H  
ATOM    983  C   GLY A  62     -11.670 -11.739   3.882  1.00 83.90           C  
ATOM    984  O   GLY A  62     -12.564 -12.158   3.156  1.00 83.90           O  
ATOM    985  N   SER A  63     -11.234 -12.446   4.934  1.00 83.62           N  
ATOM    986  H   SER A  63     -10.474 -12.064   5.478  1.00 83.62           H  
ATOM    987  CA  SER A  63     -11.861 -13.706   5.370  1.00 83.62           C  
ATOM    988  HA  SER A  63     -12.259 -14.211   4.489  1.00 83.62           H  
ATOM    989  C   SER A  63     -13.044 -13.498   6.318  1.00 83.62           C  
ATOM    990  CB  SER A  63     -10.834 -14.653   5.997  1.00 83.62           C  
ATOM    991  HB2 SER A  63     -11.287 -15.639   6.103  1.00 83.62           H  
ATOM    992  HB3 SER A  63      -9.976 -14.740   5.331  1.00 83.62           H  
ATOM    993  O   SER A  63     -13.877 -14.397   6.462  1.00 83.62           O  
ATOM    994  OG  SER A  63     -10.402 -14.216   7.273  1.00 83.62           O  
ATOM    995  HG  SER A  63     -10.131 -13.299   7.200  1.00 83.62           H  
ATOM    996  N   ALA A  64     -13.138 -12.319   6.946  1.00 76.53           N  
ATOM    997  H   ALA A  64     -12.434 -11.613   6.786  1.00 76.53           H  
ATOM    998  CA  ALA A  64     -14.332 -11.919   7.674  1.00 76.53           C  
ATOM    999  HA  ALA A  64     -14.544 -12.658   8.446  1.00 76.53           H  
ATOM   1000  C   ALA A  64     -15.514 -11.864   6.704  1.00 76.53           C  
ATOM   1001  CB  ALA A  64     -14.132 -10.562   8.360  1.00 76.53           C  
ATOM   1002  HB1 ALA A  64     -13.671  -9.851   7.675  1.00 76.53           H  
ATOM   1003  HB2 ALA A  64     -15.102 -10.166   8.662  1.00 76.53           H  
ATOM   1004  HB3 ALA A  64     -13.527 -10.671   9.259  1.00 76.53           H  
ATOM   1005  O   ALA A  64     -15.569 -11.037   5.798  1.00 76.53           O  
ATOM   1006  N   LYS A  65     -16.488 -12.746   6.924  1.00 77.08           N  
ATOM   1007  H   LYS A  65     -16.339 -13.411   7.669  1.00 77.08           H  
ATOM   1008  CA  LYS A  65     -17.856 -12.501   6.467  1.00 77.08           C  
ATOM   1009  HA  LYS A  65     -17.836 -12.140   5.439  1.00 77.08           H  
ATOM   1010  C   LYS A  65     -18.469 -11.387   7.318  1.00 77.08           C  
ATOM   1011  CB  LYS A  65     -18.676 -13.797   6.551  1.00 77.08           C  
ATOM   1012  HB2 LYS A  65     -19.714 -13.579   6.302  1.00 77.08           H  
ATOM   1013  HB3 LYS A  65     -18.643 -14.182   7.570  1.00 77.08           H  
ATOM   1014  O   LYS A  65     -17.883 -10.986   8.323  1.00 77.08           O  
ATOM   1015  CG  LYS A  65     -18.153 -14.857   5.574  1.00 77.08           C  
ATOM   1016  HG2 LYS A  65     -17.138 -15.146   5.848  1.00 77.08           H  
ATOM   1017  HG3 LYS A  65     -18.143 -14.442   4.567  1.00 77.08           H  
ATOM   1018  CD  LYS A  65     -19.054 -16.095   5.600  1.00 77.08           C  
ATOM   1019  HD2 LYS A  65     -19.051 -16.522   6.603  1.00 77.08           H  
ATOM   1020  HD3 LYS A  65     -20.069 -15.802   5.336  1.00 77.08           H  
ATOM   1021  CE  LYS A  65     -18.532 -17.123   4.593  1.00 77.08           C  
ATOM   1022  HE2 LYS A  65     -18.479 -16.645   3.614  1.00 77.08           H  
ATOM   1023  HE3 LYS A  65     -17.519 -17.408   4.877  1.00 77.08           H  
ATOM   1024  NZ  LYS A  65     -19.413 -18.315   4.531  1.00 77.08           N  
ATOM   1025  HZ1 LYS A  65     -19.070 -18.969   3.842  1.00 77.08           H  
ATOM   1026  HZ2 LYS A  65     -20.349 -18.041   4.269  1.00 77.08           H  
ATOM   1027  HZ3 LYS A  65     -19.451 -18.776   5.428  1.00 77.08           H  
ATOM   1028  N   SER A  66     -19.679 -10.975   6.952  1.00 81.87           N  
ATOM   1029  H   SER A  66     -20.064 -11.300   6.077  1.00 81.87           H  
ATOM   1030  CA  SER A  66     -20.549 -10.193   7.826  1.00 81.87           C  
ATOM   1031  HA  SER A  66     -20.208  -9.158   7.832  1.00 81.87           H  
ATOM   1032  C   SER A  66     -20.523 -10.730   9.270  1.00 81.87           C  
ATOM   1033  CB  SER A  66     -21.959 -10.215   7.248  1.00 81.87           C  
ATOM   1034  HB2 SER A  66     -22.209 -11.218   6.901  1.00 81.87           H  
ATOM   1035  HB3 SER A  66     -22.028  -9.514   6.416  1.00 81.87           H  
ATOM   1036  O   SER A  66     -20.716 -11.927   9.524  1.00 81.87           O  
ATOM   1037  OG  SER A  66     -22.852  -9.860   8.252  1.00 81.87           O  
ATOM   1038  HG  SER A  66     -23.594  -9.432   7.817  1.00 81.87           H  
ATOM   1039  N   MET A  67     -20.200  -9.843  10.208  1.00 82.36           N  
ATOM   1040  H   MET A  67     -20.029  -8.895   9.906  1.00 82.36           H  
ATOM   1041  CA  MET A  67     -20.161 -10.102  11.641  1.00 82.36           C  
ATOM   1042  HA  MET A  67     -20.247 -11.173  11.829  1.00 82.36           H  
ATOM   1043  C   MET A  67     -21.331  -9.390  12.298  1.00 82.36           C  
ATOM   1044  CB  MET A  67     -18.854  -9.596  12.255  1.00 82.36           C  
ATOM   1045  HB2 MET A  67     -18.899  -9.716  13.337  1.00 82.36           H  
ATOM   1046  HB3 MET A  67     -18.765  -8.531  12.038  1.00 82.36           H  
ATOM   1047  O   MET A  67     -21.474  -8.180  12.172  1.00 82.36           O  
ATOM   1048  CG  MET A  67     -17.618 -10.332  11.738  1.00 82.36           C  
ATOM   1049  HG2 MET A  67     -17.687 -11.382  12.025  1.00 82.36           H  
ATOM   1050  HG3 MET A  67     -17.590 -10.272  10.650  1.00 82.36           H  
ATOM   1051  SD  MET A  67     -16.071  -9.648  12.380  1.00 82.36           S  
ATOM   1052  CE  MET A  67     -16.007  -8.149  11.345  1.00 82.36           C  
ATOM   1053  HE1 MET A  67     -15.772  -8.423  10.317  1.00 82.36           H  
ATOM   1054  HE2 MET A  67     -16.968  -7.635  11.355  1.00 82.36           H  
ATOM   1055  HE3 MET A  67     -15.254  -7.455  11.717  1.00 82.36           H  
ATOM   1056  N   VAL A  68     -22.137 -10.137  13.042  1.00 85.16           N  
ATOM   1057  H   VAL A  68     -21.973 -11.132  13.101  1.00 85.16           H  
ATOM   1058  CA  VAL A  68     -23.285  -9.589  13.759  1.00 85.16           C  
ATOM   1059  HA  VAL A  68     -23.530  -8.608  13.351  1.00 85.16           H  
ATOM   1060  C   VAL A  68     -22.915  -9.411  15.227  1.00 85.16           C  
ATOM   1061  CB  VAL A  68     -24.525 -10.471  13.552  1.00 85.16           C  
ATOM   1062  HB  VAL A  68     -24.347 -11.458  13.981  1.00 85.16           H  
ATOM   1063  O   VAL A  68     -22.514 -10.364  15.898  1.00 85.16           O  
ATOM   1064  CG1 VAL A  68     -25.755  -9.856  14.214  1.00 85.16           C  
ATOM   1065 HG11 VAL A  68     -25.962  -8.895  13.742  1.00 85.16           H  
ATOM   1066 HG12 VAL A  68     -25.593  -9.721  15.283  1.00 85.16           H  
ATOM   1067 HG13 VAL A  68     -26.617 -10.508  14.074  1.00 85.16           H  
ATOM   1068  CG2 VAL A  68     -24.848 -10.630  12.058  1.00 85.16           C  
ATOM   1069 HG21 VAL A  68     -25.765 -11.205  11.932  1.00 85.16           H  
ATOM   1070 HG22 VAL A  68     -24.044 -11.151  11.539  1.00 85.16           H  
ATOM   1071 HG23 VAL A  68     -24.982  -9.651  11.597  1.00 85.16           H  
ATOM   1072  N   PHE A  69     -23.054  -8.186  15.716  1.00 84.98           N  
ATOM   1073  H   PHE A  69     -23.339  -7.457  15.078  1.00 84.98           H  
ATOM   1074  CA  PHE A  69     -22.810  -7.791  17.094  1.00 84.98           C  
ATOM   1075  HA  PHE A  69     -22.313  -8.596  17.636  1.00 84.98           H  
ATOM   1076  C   PHE A  69     -24.130  -7.476  17.773  1.00 84.98           C  
ATOM   1077  CB  PHE A  69     -21.905  -6.558  17.110  1.00 84.98           C  
ATOM   1078  HB2 PHE A  69     -22.349  -5.770  16.502  1.00 84.98           H  
ATOM   1079  HB3 PHE A  69     -21.830  -6.182  18.130  1.00 84.98           H  
ATOM   1080  O   PHE A  69     -24.853  -6.600  17.319  1.00 84.98           O  
ATOM   1081  CG  PHE A  69     -20.522  -6.855  16.598  1.00 84.98           C  
ATOM   1082  CD1 PHE A  69     -19.576  -7.381  17.484  1.00 84.98           C  
ATOM   1083  HD1 PHE A  69     -19.825  -7.527  18.524  1.00 84.98           H  
ATOM   1084  CD2 PHE A  69     -20.183  -6.647  15.248  1.00 84.98           C  
ATOM   1085  HD2 PHE A  69     -20.915  -6.256  14.557  1.00 84.98           H  
ATOM   1086  CE1 PHE A  69     -18.294  -7.675  17.018  1.00 84.98           C  
ATOM   1087  HE1 PHE A  69     -17.560  -8.017  17.733  1.00 84.98           H  
ATOM   1088  CE2 PHE A  69     -18.890  -6.965  14.795  1.00 84.98           C  
ATOM   1089  HE2 PHE A  69     -18.622  -6.817  13.760  1.00 84.98           H  
ATOM   1090  CZ  PHE A  69     -17.935  -7.478  15.680  1.00 84.98           C  
ATOM   1091  HZ  PHE A  69     -16.935  -7.699  15.338  1.00 84.98           H  
ATOM   1092  N   GLN A  70     -24.439  -8.144  18.879  1.00 87.09           N  
ATOM   1093  H   GLN A  70     -23.803  -8.846  19.230  1.00 87.09           H  
ATOM   1094  CA  GLN A  70     -25.556  -7.736  19.725  1.00 87.09           C  
ATOM   1095  HA  GLN A  70     -26.413  -7.489  19.098  1.00 87.09           H  
ATOM   1096  C   GLN A  70     -25.138  -6.483  20.507  1.00 87.09           C  
ATOM   1097  CB  GLN A  70     -25.943  -8.910  20.633  1.00 87.09           C  
ATOM   1098  HB2 GLN A  70     -26.118  -9.799  20.027  1.00 87.09           H  
ATOM   1099  HB3 GLN A  70     -25.116  -9.124  21.311  1.00 87.09           H  
ATOM   1100  O   GLN A  70     -24.251  -6.557  21.356  1.00 87.09           O  
ATOM   1101  CG  GLN A  70     -27.195  -8.616  21.466  1.00 87.09           C  
ATOM   1102  HG2 GLN A  70     -27.054  -7.677  22.001  1.00 87.09           H  
ATOM   1103  HG3 GLN A  70     -27.309  -9.400  22.214  1.00 87.09           H  
ATOM   1104  CD  GLN A  70     -28.489  -8.561  20.655  1.00 87.09           C  
ATOM   1105  NE2 GLN A  70     -29.460  -7.831  21.138  1.00 87.09           N  
ATOM   1106 HE21 GLN A  70     -30.362  -7.820  20.682  1.00 87.09           H  
ATOM   1107 HE22 GLN A  70     -29.309  -7.329  22.001  1.00 87.09           H  
ATOM   1108  OE1 GLN A  70     -28.663  -9.203  19.634  1.00 87.09           O  
ATOM   1109  N   ILE A  71     -25.759  -5.342  20.208  1.00 87.77           N  
ATOM   1110  H   ILE A  71     -26.475  -5.363  19.495  1.00 87.77           H  
ATOM   1111  CA  ILE A  71     -25.435  -4.040  20.818  1.00 87.77           C  
ATOM   1112  HA  ILE A  71     -24.501  -4.133  21.373  1.00 87.77           H  
ATOM   1113  C   ILE A  71     -26.472  -3.589  21.854  1.00 87.77           C  
ATOM   1114  CB  ILE A  71     -25.207  -2.959  19.738  1.00 87.77           C  
ATOM   1115  HB  ILE A  71     -25.023  -2.015  20.252  1.00 87.77           H  
ATOM   1116  O   ILE A  71     -26.245  -2.621  22.574  1.00 87.77           O  
ATOM   1117  CG1 ILE A  71     -26.443  -2.784  18.828  1.00 87.77           C  
ATOM   1118 HG12 ILE A  71     -26.513  -3.624  18.137  1.00 87.77           H  
ATOM   1119 HG13 ILE A  71     -27.348  -2.770  19.437  1.00 87.77           H  
ATOM   1120  CG2 ILE A  71     -23.946  -3.290  18.918  1.00 87.77           C  
ATOM   1121 HG21 ILE A  71     -23.696  -2.458  18.261  1.00 87.77           H  
ATOM   1122 HG22 ILE A  71     -23.102  -3.458  19.587  1.00 87.77           H  
ATOM   1123 HG23 ILE A  71     -24.107  -4.182  18.313  1.00 87.77           H  
ATOM   1124  CD1 ILE A  71     -26.421  -1.483  18.020  1.00 87.77           C  
ATOM   1125 HD11 ILE A  71     -27.316  -1.428  17.400  1.00 87.77           H  
ATOM   1126 HD12 ILE A  71     -25.545  -1.444  17.373  1.00 87.77           H  
ATOM   1127 HD13 ILE A  71     -26.407  -0.627  18.696  1.00 87.77           H  
ATOM   1128  N   GLY A  72     -27.606  -4.287  21.952  1.00 90.03           N  
ATOM   1129  H   GLY A  72     -27.737  -5.064  21.320  1.00 90.03           H  
ATOM   1130  CA  GLY A  72     -28.657  -4.003  22.930  1.00 90.03           C  
ATOM   1131  HA2 GLY A  72     -29.499  -3.541  22.415  1.00 90.03           H  
ATOM   1132  HA3 GLY A  72     -28.296  -3.291  23.672  1.00 90.03           H  
ATOM   1133  C   GLY A  72     -29.142  -5.244  23.675  1.00 90.03           C  
ATOM   1134  O   GLY A  72     -28.756  -6.368  23.368  1.00 90.03           O  
ATOM   1135  N   ALA A  73     -30.003  -5.054  24.673  1.00 90.80           N  
ATOM   1136  H   ALA A  73     -30.316  -4.114  24.867  1.00 90.80           H  
ATOM   1137  CA  ALA A  73     -30.530  -6.151  25.489  1.00 90.80           C  
ATOM   1138  HA  ALA A  73     -29.728  -6.861  25.688  1.00 90.80           H  
ATOM   1139  C   ALA A  73     -31.664  -6.938  24.803  1.00 90.80           C  
ATOM   1140  CB  ALA A  73     -30.990  -5.565  26.829  1.00 90.80           C  
ATOM   1141  HB1 ALA A  73     -31.803  -4.857  26.669  1.00 90.80           H  
ATOM   1142  HB2 ALA A  73     -30.157  -5.061  27.320  1.00 90.80           H  
ATOM   1143  HB3 ALA A  73     -31.344  -6.369  27.474  1.00 90.80           H  
ATOM   1144  O   ALA A  73     -31.990  -8.044  25.227  1.00 90.80           O  
ATOM   1145  N   ASN A  74     -32.280  -6.369  23.763  1.00 89.49           N  
ATOM   1146  H   ASN A  74     -31.939  -5.479  23.429  1.00 89.49           H  
ATOM   1147  CA  ASN A  74     -33.491  -6.904  23.149  1.00 89.49           C  
ATOM   1148  HA  ASN A  74     -33.917  -7.651  23.819  1.00 89.49           H  
ATOM   1149  C   ASN A  74     -33.223  -7.601  21.813  1.00 89.49           C  
ATOM   1150  CB  ASN A  74     -34.537  -5.789  22.998  1.00 89.49           C  
ATOM   1151  HB2 ASN A  74     -35.470  -6.207  22.618  1.00 89.49           H  
ATOM   1152  HB3 ASN A  74     -34.191  -5.051  22.275  1.00 89.49           H  
ATOM   1153  O   ASN A  74     -32.217  -7.367  21.139  1.00 89.49           O  
ATOM   1154  CG  ASN A  74     -34.846  -5.113  24.317  1.00 89.49           C  
ATOM   1155  ND2 ASN A  74     -34.476  -3.865  24.471  1.00 89.49           N  
ATOM   1156 HD21 ASN A  74     -34.687  -3.441  25.363  1.00 89.49           H  
ATOM   1157 HD22 ASN A  74     -33.893  -3.431  23.769  1.00 89.49           H  
ATOM   1158  OD1 ASN A  74     -35.400  -5.705  25.224  1.00 89.49           O  
ATOM   1159  N   LYS A  75     -34.186  -8.433  21.406  1.00 86.73           N  
ATOM   1160  H   LYS A  75     -34.998  -8.534  21.998  1.00 86.73           H  
ATOM   1161  CA  LYS A  75     -34.200  -9.083  20.095  1.00 86.73           C  
ATOM   1162  HA  LYS A  75     -33.346  -9.758  20.047  1.00 86.73           H  
ATOM   1163  C   LYS A  75     -34.031  -8.042  18.974  1.00 86.73           C  
ATOM   1164  CB  LYS A  75     -35.495  -9.907  19.975  1.00 86.73           C  
ATOM   1165  HB2 LYS A  75     -36.355  -9.240  20.041  1.00 86.73           H  
ATOM   1166  HB3 LYS A  75     -35.543 -10.627  20.792  1.00 86.73           H  
ATOM   1167  O   LYS A  75     -34.623  -6.970  19.028  1.00 86.73           O  
ATOM   1168  CG  LYS A  75     -35.545 -10.652  18.643  1.00 86.73           C  
ATOM   1169  HG2 LYS A  75     -34.633 -11.237  18.521  1.00 86.73           H  
ATOM   1170  HG3 LYS A  75     -35.591  -9.890  17.865  1.00 86.73           H  
ATOM   1171  CD  LYS A  75     -36.761 -11.570  18.471  1.00 86.73           C  
ATOM   1172  HD2 LYS A  75     -36.581 -12.510  18.994  1.00 86.73           H  
ATOM   1173  HD3 LYS A  75     -37.639 -11.093  18.908  1.00 86.73           H  
ATOM   1174  CE  LYS A  75     -37.061 -11.838  16.986  1.00 86.73           C  
ATOM   1175  HE2 LYS A  75     -37.744 -12.684  16.904  1.00 86.73           H  
ATOM   1176  HE3 LYS A  75     -37.563 -10.957  16.587  1.00 86.73           H  
ATOM   1177  NZ  LYS A  75     -35.843 -12.062  16.171  1.00 86.73           N  
ATOM   1178  HZ1 LYS A  75     -35.196 -12.725  16.574  1.00 86.73           H  
ATOM   1179  HZ2 LYS A  75     -35.354 -11.184  16.070  1.00 86.73           H  
ATOM   1180  HZ3 LYS A  75     -36.068 -12.295  15.214  1.00 86.73           H  
ATOM   1181  N   ASP A  76     -33.209  -8.388  17.984  1.00 85.16           N  
ATOM   1182  H   ASP A  76     -32.787  -9.305  18.024  1.00 85.16           H  
ATOM   1183  CA  ASP A  76     -32.916  -7.602  16.775  1.00 85.16           C  
ATOM   1184  HA  ASP A  76     -32.215  -8.206  16.198  1.00 85.16           H  
ATOM   1185  C   ASP A  76     -32.157  -6.277  17.011  1.00 85.16           C  
ATOM   1186  CB  ASP A  76     -34.172  -7.482  15.882  1.00 85.16           C  
ATOM   1187  HB2 ASP A  76     -34.874  -6.788  16.344  1.00 85.16           H  
ATOM   1188  HB3 ASP A  76     -33.879  -7.069  14.917  1.00 85.16           H  
ATOM   1189  O   ASP A  76     -31.931  -5.516  16.074  1.00 85.16           O  
ATOM   1190  CG  ASP A  76     -34.877  -8.831  15.638  1.00 85.16           C  
ATOM   1191  OD1 ASP A  76     -34.207  -9.892  15.557  1.00 85.16           O  
ATOM   1192  OD2 ASP A  76     -36.126  -8.900  15.651  1.00 85.16           O  
ATOM   1193  N   GLN A  77     -31.661  -6.026  18.230  1.00 89.99           N  
ATOM   1194  H   GLN A  77     -31.901  -6.652  18.985  1.00 89.99           H  
ATOM   1195  CA  GLN A  77     -30.698  -4.949  18.505  1.00 89.99           C  
ATOM   1196  HA  GLN A  77     -30.935  -4.102  17.861  1.00 89.99           H  
ATOM   1197  C   GLN A  77     -29.272  -5.379  18.140  1.00 89.99           C  
ATOM   1198  CB  GLN A  77     -30.802  -4.461  19.954  1.00 89.99           C  
ATOM   1199  HB2 GLN A  77     -30.056  -3.681  20.103  1.00 89.99           H  
ATOM   1200  HB3 GLN A  77     -30.591  -5.278  20.645  1.00 89.99           H  
ATOM   1201  O   GLN A  77     -28.401  -5.528  19.005  1.00 89.99           O  
ATOM   1202  CG  GLN A  77     -32.181  -3.873  20.260  1.00 89.99           C  
ATOM   1203  HG2 GLN A  77     -32.927  -4.667  20.282  1.00 89.99           H  
ATOM   1204  HG3 GLN A  77     -32.453  -3.173  19.471  1.00 89.99           H  
ATOM   1205  CD  GLN A  77     -32.184  -3.146  21.598  1.00 89.99           C  
ATOM   1206  NE2 GLN A  77     -32.464  -1.863  21.618  1.00 89.99           N  
ATOM   1207 HE21 GLN A  77     -32.363  -1.373  22.495  1.00 89.99           H  
ATOM   1208 HE22 GLN A  77     -32.630  -1.372  20.751  1.00 89.99           H  
ATOM   1209  OE1 GLN A  77     -31.943  -3.706  22.659  1.00 89.99           O  
ATOM   1210  N   VAL A  78     -29.058  -5.601  16.846  1.00 88.90           N  
ATOM   1211  H   VAL A  78     -29.816  -5.425  16.202  1.00 88.90           H  
ATOM   1212  CA  VAL A  78     -27.780  -6.035  16.288  1.00 88.90           C  
ATOM   1213  HA  VAL A  78     -27.087  -6.154  17.121  1.00 88.90           H  
ATOM   1214  C   VAL A  78     -27.175  -4.991  15.357  1.00 88.90           C  
ATOM   1215  CB  VAL A  78     -27.871  -7.400  15.591  1.00 88.90           C  
ATOM   1216  HB  VAL A  78     -26.868  -7.624  15.226  1.00 88.90           H  
ATOM   1217  O   VAL A  78     -27.886  -4.264  14.671  1.00 88.90           O  
ATOM   1218  CG1 VAL A  78     -28.265  -8.515  16.563  1.00 88.90           C  
ATOM   1219 HG11 VAL A  78     -28.292  -9.472  16.043  1.00 88.90           H  
ATOM   1220 HG12 VAL A  78     -29.244  -8.316  16.998  1.00 88.90           H  
ATOM   1221 HG13 VAL A  78     -27.523  -8.575  17.360  1.00 88.90           H  
ATOM   1222  CG2 VAL A  78     -28.831  -7.428  14.396  1.00 88.90           C  
ATOM   1223 HG21 VAL A  78     -28.813  -8.412  13.927  1.00 88.90           H  
ATOM   1224 HG22 VAL A  78     -28.527  -6.691  13.653  1.00 88.90           H  
ATOM   1225 HG23 VAL A  78     -29.848  -7.204  14.720  1.00 88.90           H  
ATOM   1226  N   MET A  79     -25.849  -4.955  15.311  1.00 86.97           N  
ATOM   1227  H   MET A  79     -25.343  -5.565  15.936  1.00 86.97           H  
ATOM   1228  CA  MET A  79     -25.068  -4.239  14.314  1.00 86.97           C  
ATOM   1229  HA  MET A  79     -25.724  -3.621  13.701  1.00 86.97           H  
ATOM   1230  C   MET A  79     -24.380  -5.260  13.418  1.00 86.97           C  
ATOM   1231  CB  MET A  79     -24.069  -3.317  15.015  1.00 86.97           C  
ATOM   1232  HB2 MET A  79     -23.441  -3.902  15.687  1.00 86.97           H  
ATOM   1233  HB3 MET A  79     -24.627  -2.593  15.608  1.00 86.97           H  
ATOM   1234  O   MET A  79     -23.681  -6.151  13.900  1.00 86.97           O  
ATOM   1235  CG  MET A  79     -23.168  -2.563  14.033  1.00 86.97           C  
ATOM   1236  HG2 MET A  79     -23.782  -1.984  13.343  1.00 86.97           H  
ATOM   1237  HG3 MET A  79     -22.592  -3.285  13.453  1.00 86.97           H  
ATOM   1238  SD  MET A  79     -21.993  -1.451  14.849  1.00 86.97           S  
ATOM   1239  CE  MET A  79     -23.101  -0.086  15.309  1.00 86.97           C  
ATOM   1240  HE1 MET A  79     -23.868  -0.433  16.002  1.00 86.97           H  
ATOM   1241  HE2 MET A  79     -23.575   0.323  14.417  1.00 86.97           H  
ATOM   1242  HE3 MET A  79     -22.524   0.706  15.786  1.00 86.97           H  
ATOM   1243  N   GLU A  80     -24.580  -5.127  12.115  1.00 85.78           N  
ATOM   1244  H   GLU A  80     -25.141  -4.357  11.777  1.00 85.78           H  
ATOM   1245  CA  GLU A  80     -23.877  -5.918  11.119  1.00 85.78           C  
ATOM   1246  HA  GLU A  80     -23.556  -6.859  11.567  1.00 85.78           H  
ATOM   1247  C   GLU A  80     -22.639  -5.158  10.648  1.00 85.78           C  
ATOM   1248  CB  GLU A  80     -24.833  -6.256   9.971  1.00 85.78           C  
ATOM   1249  HB2 GLU A  80     -25.079  -5.355   9.410  1.00 85.78           H  
ATOM   1250  HB3 GLU A  80     -25.747  -6.671  10.398  1.00 85.78           H  
ATOM   1251  O   GLU A  80     -22.725  -4.006  10.229  1.00 85.78           O  
ATOM   1252  CG  GLU A  80     -24.206  -7.297   9.044  1.00 85.78           C  
ATOM   1253  HG2 GLU A  80     -23.915  -8.137   9.674  1.00 85.78           H  
ATOM   1254  HG3 GLU A  80     -23.309  -6.880   8.586  1.00 85.78           H  
ATOM   1255  CD  GLU A  80     -25.154  -7.802   7.942  1.00 85.78           C  
ATOM   1256  OE1 GLU A  80     -24.682  -8.616   7.111  1.00 85.78           O  
ATOM   1257  OE2 GLU A  80     -26.345  -7.438   7.946  1.00 85.78           O  
ATOM   1258  N   LEU A  81     -21.482  -5.805  10.721  1.00 83.55           N  
ATOM   1259  H   LEU A  81     -21.482  -6.735  11.115  1.00 83.55           H  
ATOM   1260  CA  LEU A  81     -20.215  -5.249  10.289  1.00 83.55           C  
ATOM   1261  HA  LEU A  81     -20.393  -4.247   9.898  1.00 83.55           H  
ATOM   1262  C   LEU A  81     -19.620  -6.105   9.177  1.00 83.55           C  
ATOM   1263  CB  LEU A  81     -19.278  -5.148  11.497  1.00 83.55           C  
ATOM   1264  HB2 LEU A  81     -19.214  -6.148  11.925  1.00 83.55           H  
ATOM   1265  HB3 LEU A  81     -19.711  -4.471  12.233  1.00 83.55           H  
ATOM   1266  O   LEU A  81     -19.313  -7.281   9.379  1.00 83.55           O  
ATOM   1267  CG  LEU A  81     -17.860  -4.685  11.137  1.00 83.55           C  
ATOM   1268  HG  LEU A  81     -17.410  -5.401  10.449  1.00 83.55           H  
ATOM   1269  CD1 LEU A  81     -17.875  -3.317  10.468  1.00 83.55           C  
ATOM   1270 HD11 LEU A  81     -16.903  -3.161  10.000  1.00 83.55           H  
ATOM   1271 HD12 LEU A  81     -18.117  -2.533  11.186  1.00 83.55           H  
ATOM   1272 HD13 LEU A  81     -18.584  -3.264   9.642  1.00 83.55           H  
ATOM   1273  CD2 LEU A  81     -16.978  -4.628  12.387  1.00 83.55           C  
ATOM   1274 HD21 LEU A  81     -17.420  -3.951  13.118  1.00 83.55           H  
ATOM   1275 HD22 LEU A  81     -16.891  -5.623  12.824  1.00 83.55           H  
ATOM   1276 HD23 LEU A  81     -15.982  -4.272  12.122  1.00 83.55           H  
ATOM   1277  N   THR A  82     -19.380  -5.482   8.031  1.00 84.64           N  
ATOM   1278  H   THR A  82     -19.615  -4.503   7.956  1.00 84.64           H  
ATOM   1279  CA  THR A  82     -18.614  -6.058   6.926  1.00 84.64           C  
ATOM   1280  HA  THR A  82     -18.241  -7.044   7.200  1.00 84.64           H  
ATOM   1281  C   THR A  82     -17.427  -5.150   6.655  1.00 84.64           C  
ATOM   1282  CB  THR A  82     -19.492  -6.216   5.679  1.00 84.64           C  
ATOM   1283  HB  THR A  82     -19.889  -5.248   5.372  1.00 84.64           H  
ATOM   1284  O   THR A  82     -17.604  -3.942   6.566  1.00 84.64           O  
ATOM   1285  CG2 THR A  82     -18.736  -6.849   4.512  1.00 84.64           C  
ATOM   1286 HG21 THR A  82     -17.956  -6.173   4.161  1.00 84.64           H  
ATOM   1287 HG22 THR A  82     -18.291  -7.795   4.821  1.00 84.64           H  
ATOM   1288 HG23 THR A  82     -19.430  -7.028   3.690  1.00 84.64           H  
ATOM   1289  OG1 THR A  82     -20.559  -7.089   5.978  1.00 84.64           O  
ATOM   1290  HG1 THR A  82     -21.223  -6.589   6.459  1.00 84.64           H  
ATOM   1291  N   ILE A  83     -16.231  -5.729   6.551  1.00 85.59           N  
ATOM   1292  H   ILE A  83     -16.161  -6.735   6.602  1.00 85.59           H  
ATOM   1293  CA  ILE A  83     -15.012  -5.001   6.194  1.00 85.59           C  
ATOM   1294  HA  ILE A  83     -15.272  -3.991   5.878  1.00 85.59           H  
ATOM   1295  C   ILE A  83     -14.388  -5.719   5.007  1.00 85.59           C  
ATOM   1296  CB  ILE A  83     -14.023  -4.892   7.379  1.00 85.59           C  
ATOM   1297  HB  ILE A  83     -13.687  -5.891   7.657  1.00 85.59           H  
ATOM   1298  O   ILE A  83     -14.169  -6.934   5.059  1.00 85.59           O  
ATOM   1299  CG1 ILE A  83     -14.678  -4.237   8.612  1.00 85.59           C  
ATOM   1300 HG12 ILE A  83     -14.856  -3.186   8.383  1.00 85.59           H  
ATOM   1301 HG13 ILE A  83     -15.641  -4.706   8.810  1.00 85.59           H  
ATOM   1302  CG2 ILE A  83     -12.813  -4.051   6.926  1.00 85.59           C  
ATOM   1303 HG21 ILE A  83     -12.167  -4.649   6.284  1.00 85.59           H  
ATOM   1304 HG22 ILE A  83     -13.152  -3.171   6.380  1.00 85.59           H  
ATOM   1305 HG23 ILE A  83     -12.221  -3.702   7.772  1.00 85.59           H  
ATOM   1306  CD1 ILE A  83     -13.866  -4.354   9.909  1.00 85.59           C  
ATOM   1307 HD11 ILE A  83     -14.348  -3.760  10.686  1.00 85.59           H  
ATOM   1308 HD12 ILE A  83     -13.843  -5.398  10.222  1.00 85.59           H  
ATOM   1309 HD13 ILE A  83     -12.848  -3.983   9.787  1.00 85.59           H  
ATOM   1310  N   ALA A  84     -14.120  -4.987   3.928  1.00 88.08           N  
ATOM   1311  H   ALA A  84     -14.364  -4.007   3.912  1.00 88.08           H  
ATOM   1312  CA  ALA A  84     -13.424  -5.553   2.784  1.00 88.08           C  
ATOM   1313  HA  ALA A  84     -13.938  -6.471   2.499  1.00 88.08           H  
ATOM   1314  C   ALA A  84     -11.969  -5.935   3.131  1.00 88.08           C  
ATOM   1315  CB  ALA A  84     -13.541  -4.575   1.610  1.00 88.08           C  
ATOM   1316  HB1 ALA A  84     -14.591  -4.444   1.348  1.00 88.08           H  
ATOM   1317  HB2 ALA A  84     -13.144  -3.600   1.891  1.00 88.08           H  
ATOM   1318  HB3 ALA A  84     -12.999  -4.951   0.742  1.00 88.08           H  
ATOM   1319  O   ALA A  84     -11.391  -5.513   4.132  1.00 88.08           O  
ATOM   1320  N   GLY A  85     -11.339  -6.756   2.288  1.00 91.75           N  
ATOM   1321  H   GLY A  85     -11.819  -7.042   1.446  1.00 91.75           H  
ATOM   1322  CA  GLY A  85      -9.920  -7.071   2.451  1.00 91.75           C  
ATOM   1323  HA2 GLY A  85      -9.761  -7.480   3.448  1.00 91.75           H  
ATOM   1324  HA3 GLY A  85      -9.618  -7.815   1.714  1.00 91.75           H  
ATOM   1325  C   GLY A  85      -9.044  -5.825   2.277  1.00 91.75           C  
ATOM   1326  O   GLY A  85      -9.108  -5.167   1.246  1.00 91.75           O  
ATOM   1327  N   MET A  86      -8.187  -5.545   3.256  1.00 94.74           N  
ATOM   1328  H   MET A  86      -8.260  -6.097   4.099  1.00 94.74           H  
ATOM   1329  CA  MET A  86      -7.243  -4.418   3.290  1.00 94.74           C  
ATOM   1330  HA  MET A  86      -7.462  -3.746   2.461  1.00 94.74           H  
ATOM   1331  C   MET A  86      -5.783  -4.861   3.118  1.00 94.74           C  
ATOM   1332  CB  MET A  86      -7.424  -3.627   4.593  1.00 94.74           C  
ATOM   1333  HB2 MET A  86      -7.177  -4.269   5.438  1.00 94.74           H  
ATOM   1334  HB3 MET A  86      -6.738  -2.779   4.602  1.00 94.74           H  
ATOM   1335  O   MET A  86      -4.860  -4.074   3.287  1.00 94.74           O  
ATOM   1336  CG  MET A  86      -8.845  -3.090   4.765  1.00 94.74           C  
ATOM   1337  HG2 MET A  86      -9.558  -3.914   4.754  1.00 94.74           H  
ATOM   1338  HG3 MET A  86      -8.906  -2.621   5.747  1.00 94.74           H  
ATOM   1339  SD  MET A  86      -9.313  -1.856   3.527  1.00 94.74           S  
ATOM   1340  CE  MET A  86     -10.813  -2.610   2.854  1.00 94.74           C  
ATOM   1341  HE1 MET A  86     -11.521  -2.801   3.660  1.00 94.74           H  
ATOM   1342  HE2 MET A  86     -10.571  -3.545   2.350  1.00 94.74           H  
ATOM   1343  HE3 MET A  86     -11.270  -1.925   2.139  1.00 94.74           H  
ATOM   1344  N   GLY A  87      -5.548  -6.135   2.790  1.00 95.73           N  
ATOM   1345  H   GLY A  87      -6.350  -6.740   2.687  1.00 95.73           H  
ATOM   1346  CA  GLY A  87      -4.220  -6.629   2.416  1.00 95.73           C  
ATOM   1347  HA2 GLY A  87      -4.212  -7.719   2.432  1.00 95.73           H  
ATOM   1348  HA3 GLY A  87      -3.488  -6.276   3.143  1.00 95.73           H  
ATOM   1349  C   GLY A  87      -3.793  -6.152   1.024  1.00 95.73           C  
ATOM   1350  O   GLY A  87      -4.622  -5.754   0.201  1.00 95.73           O  
ATOM   1351  N   THR A  88      -2.503  -6.271   0.702  1.00 97.38           N  
ATOM   1352  H   THR A  88      -1.860  -6.670   1.372  1.00 97.38           H  
ATOM   1353  CA  THR A  88      -1.952  -5.723  -0.551  1.00 97.38           C  
ATOM   1354  HA  THR A  88      -2.200  -4.662  -0.585  1.00 97.38           H  
ATOM   1355  C   THR A  88      -2.529  -6.357  -1.815  1.00 97.38           C  
ATOM   1356  CB  THR A  88      -0.427  -5.845  -0.616  1.00 97.38           C  
ATOM   1357  HB  THR A  88      -0.097  -5.345  -1.527  1.00 97.38           H  
ATOM   1358  O   THR A  88      -2.541  -5.724  -2.870  1.00 97.38           O  
ATOM   1359  CG2 THR A  88       0.284  -5.156   0.539  1.00 97.38           C  
ATOM   1360 HG21 THR A  88       0.003  -4.103   0.574  1.00 97.38           H  
ATOM   1361 HG22 THR A  88       1.362  -5.223   0.391  1.00 97.38           H  
ATOM   1362 HG23 THR A  88       0.026  -5.617   1.492  1.00 97.38           H  
ATOM   1363  OG1 THR A  88       0.003  -7.188  -0.674  1.00 97.38           O  
ATOM   1364  HG1 THR A  88       0.957  -7.146  -0.775  1.00 97.38           H  
ATOM   1365  N   SER A  89      -3.032  -7.591  -1.720  1.00 95.61           N  
ATOM   1366  H   SER A  89      -2.963  -8.045  -0.820  1.00 95.61           H  
ATOM   1367  CA  SER A  89      -3.721  -8.270  -2.825  1.00 95.61           C  
ATOM   1368  HA  SER A  89      -3.128  -8.175  -3.735  1.00 95.61           H  
ATOM   1369  C   SER A  89      -5.093  -7.660  -3.104  1.00 95.61           C  
ATOM   1370  CB  SER A  89      -3.885  -9.759  -2.514  1.00 95.61           C  
ATOM   1371  HB2 SER A  89      -4.427  -9.884  -1.577  1.00 95.61           H  
ATOM   1372  HB3 SER A  89      -4.451 -10.237  -3.314  1.00 95.61           H  
ATOM   1373  O   SER A  89      -5.425  -7.394  -4.255  1.00 95.61           O  
ATOM   1374  OG  SER A  89      -2.619 -10.377  -2.416  1.00 95.61           O  
ATOM   1375  HG  SER A  89      -2.033  -9.831  -1.887  1.00 95.61           H  
ATOM   1376  N   ALA A  90      -5.875  -7.396  -2.055  1.00 95.14           N  
ATOM   1377  H   ALA A  90      -5.501  -7.502  -1.123  1.00 95.14           H  
ATOM   1378  CA  ALA A  90      -7.211  -6.821  -2.182  1.00 95.14           C  
ATOM   1379  HA  ALA A  90      -7.764  -7.359  -2.952  1.00 95.14           H  
ATOM   1380  C   ALA A  90      -7.149  -5.346  -2.610  1.00 95.14           C  
ATOM   1381  CB  ALA A  90      -7.927  -7.015  -0.847  1.00 95.14           C  
ATOM   1382  HB1 ALA A  90      -8.929  -6.591  -0.916  1.00 95.14           H  
ATOM   1383  HB2 ALA A  90      -8.007  -8.076  -0.614  1.00 95.14           H  
ATOM   1384  HB3 ALA A  90      -7.372  -6.509  -0.057  1.00 95.14           H  
ATOM   1385  O   ALA A  90      -7.878  -4.930  -3.506  1.00 95.14           O  
ATOM   1386  N   LEU A  91      -6.191  -4.599  -2.055  1.00 96.76           N  
ATOM   1387  H   LEU A  91      -5.673  -4.991  -1.282  1.00 96.76           H  
ATOM   1388  CA  LEU A  91      -5.904  -3.213  -2.429  1.00 96.76           C  
ATOM   1389  HA  LEU A  91      -6.844  -2.680  -2.568  1.00 96.76           H  
ATOM   1390  C   LEU A  91      -5.142  -3.078  -3.759  1.00 96.76           C  
ATOM   1391  CB  LEU A  91      -5.122  -2.559  -1.278  1.00 96.76           C  
ATOM   1392  HB2 LEU A  91      -4.800  -1.567  -1.595  1.00 96.76           H  
ATOM   1393  HB3 LEU A  91      -4.229  -3.153  -1.086  1.00 96.76           H  
ATOM   1394  O   LEU A  91      -4.915  -1.967  -4.223  1.00 96.76           O  
ATOM   1395  CG  LEU A  91      -5.901  -2.414   0.043  1.00 96.76           C  
ATOM   1396  HG  LEU A  91      -6.211  -3.397   0.398  1.00 96.76           H  
ATOM   1397  CD1 LEU A  91      -4.969  -1.794   1.079  1.00 96.76           C  
ATOM   1398 HD11 LEU A  91      -5.501  -1.658   2.020  1.00 96.76           H  
ATOM   1399 HD12 LEU A  91      -4.613  -0.826   0.727  1.00 96.76           H  
ATOM   1400 HD13 LEU A  91      -4.118  -2.452   1.257  1.00 96.76           H  
ATOM   1401  CD2 LEU A  91      -7.138  -1.523  -0.092  1.00 96.76           C  
ATOM   1402 HD21 LEU A  91      -6.863  -0.544  -0.483  1.00 96.76           H  
ATOM   1403 HD22 LEU A  91      -7.874  -1.988  -0.748  1.00 96.76           H  
ATOM   1404 HD23 LEU A  91      -7.602  -1.392   0.885  1.00 96.76           H  
ATOM   1405  N   LYS A  92      -4.723  -4.192  -4.378  1.00 97.25           N  
ATOM   1406  H   LYS A  92      -4.983  -5.071  -3.955  1.00 97.25           H  
ATOM   1407  CA  LYS A  92      -3.952  -4.242  -5.638  1.00 97.25           C  
ATOM   1408  HA  LYS A  92      -3.714  -5.290  -5.819  1.00 97.25           H  
ATOM   1409  C   LYS A  92      -2.593  -3.527  -5.605  1.00 97.25           C  
ATOM   1410  CB  LYS A  92      -4.812  -3.758  -6.819  1.00 97.25           C  
ATOM   1411  HB2 LYS A  92      -4.266  -3.936  -7.745  1.00 97.25           H  
ATOM   1412  HB3 LYS A  92      -4.973  -2.683  -6.728  1.00 97.25           H  
ATOM   1413  O   LYS A  92      -1.970  -3.334  -6.645  1.00 97.25           O  
ATOM   1414  CG  LYS A  92      -6.170  -4.465  -6.912  1.00 97.25           C  
ATOM   1415  HG2 LYS A  92      -6.017  -5.538  -7.031  1.00 97.25           H  
ATOM   1416  HG3 LYS A  92      -6.749  -4.285  -6.006  1.00 97.25           H  
ATOM   1417  CD  LYS A  92      -6.956  -3.915  -8.102  1.00 97.25           C  
ATOM   1418  HD2 LYS A  92      -6.403  -4.101  -9.023  1.00 97.25           H  
ATOM   1419  HD3 LYS A  92      -7.085  -2.841  -7.970  1.00 97.25           H  
ATOM   1420  CE  LYS A  92      -8.323  -4.597  -8.160  1.00 97.25           C  
ATOM   1421  HE2 LYS A  92      -8.799  -4.482  -7.187  1.00 97.25           H  
ATOM   1422  HE3 LYS A  92      -8.180  -5.662  -8.338  1.00 97.25           H  
ATOM   1423  NZ  LYS A  92      -9.172  -3.993  -9.214  1.00 97.25           N  
ATOM   1424  HZ1 LYS A  92      -8.753  -4.111 -10.126  1.00 97.25           H  
ATOM   1425  HZ2 LYS A  92     -10.092  -4.411  -9.209  1.00 97.25           H  
ATOM   1426  HZ3 LYS A  92      -9.280  -3.005  -9.036  1.00 97.25           H  
ATOM   1427  N   VAL A  93      -2.086  -3.191  -4.421  1.00 97.71           N  
ATOM   1428  H   VAL A  93      -2.666  -3.355  -3.611  1.00 97.71           H  
ATOM   1429  CA  VAL A  93      -0.783  -2.529  -4.245  1.00 97.71           C  
ATOM   1430  HA  VAL A  93      -0.583  -1.949  -5.146  1.00 97.71           H  
ATOM   1431  C   VAL A  93       0.384  -3.511  -4.113  1.00 97.71           C  
ATOM   1432  CB  VAL A  93      -0.805  -1.518  -3.086  1.00 97.71           C  
ATOM   1433  HB  VAL A  93       0.177  -1.049  -3.028  1.00 97.71           H  
ATOM   1434  O   VAL A  93       1.537  -3.091  -4.122  1.00 97.71           O  
ATOM   1435  CG1 VAL A  93      -1.820  -0.403  -3.346  1.00 97.71           C  
ATOM   1436 HG11 VAL A  93      -1.714   0.372  -2.588  1.00 97.71           H  
ATOM   1437 HG12 VAL A  93      -1.648   0.047  -4.324  1.00 97.71           H  
ATOM   1438 HG13 VAL A  93      -2.837  -0.794  -3.308  1.00 97.71           H  
ATOM   1439  CG2 VAL A  93      -1.098  -2.176  -1.734  1.00 97.71           C  
ATOM   1440 HG21 VAL A  93      -2.084  -2.640  -1.740  1.00 97.71           H  
ATOM   1441 HG22 VAL A  93      -1.074  -1.415  -0.953  1.00 97.71           H  
ATOM   1442 HG23 VAL A  93      -0.331  -2.917  -1.508  1.00 97.71           H  
ATOM   1443  N   GLY A  94       0.118  -4.819  -4.016  1.00 95.80           N  
ATOM   1444  H   GLY A  94      -0.852  -5.098  -3.973  1.00 95.80           H  
ATOM   1445  CA  GLY A  94       1.152  -5.844  -3.810  1.00 95.80           C  
ATOM   1446  HA2 GLY A  94       0.665  -6.791  -3.577  1.00 95.80           H  
ATOM   1447  HA3 GLY A  94       1.775  -5.559  -2.962  1.00 95.80           H  
ATOM   1448  C   GLY A  94       2.078  -6.077  -5.005  1.00 95.80           C  
ATOM   1449  O   GLY A  94       3.193  -6.551  -4.828  1.00 95.80           O  
ATOM   1450  N   SER A  95       1.646  -5.726  -6.218  1.00 94.24           N  
ATOM   1451  H   SER A  95       0.709  -5.361  -6.316  1.00 94.24           H  
ATOM   1452  CA  SER A  95       2.460  -5.832  -7.437  1.00 94.24           C  
ATOM   1453  HA  SER A  95       3.231  -6.587  -7.283  1.00 94.24           H  
ATOM   1454  C   SER A  95       3.190  -4.537  -7.798  1.00 94.24           C  
ATOM   1455  CB  SER A  95       1.587  -6.304  -8.602  1.00 94.24           C  
ATOM   1456  HB2 SER A  95       1.205  -7.299  -8.373  1.00 94.24           H  
ATOM   1457  HB3 SER A  95       2.180  -6.365  -9.515  1.00 94.24           H  
ATOM   1458  O   SER A  95       3.828  -4.466  -8.850  1.00 94.24           O  
ATOM   1459  OG  SER A  95       0.492  -5.429  -8.796  1.00 94.24           O  
ATOM   1460  HG  SER A  95       0.800  -4.602  -9.175  1.00 94.24           H  
ATOM   1461  N   ILE A  96       3.069  -3.492  -6.974  1.00 95.98           N  
ATOM   1462  H   ILE A  96       2.583  -3.611  -6.097  1.00 95.98           H  
ATOM   1463  CA  ILE A  96       3.719  -2.210  -7.241  1.00 95.98           C  
ATOM   1464  HA  ILE A  96       3.503  -1.932  -8.272  1.00 95.98           H  
ATOM   1465  C   ILE A  96       5.228  -2.381  -7.121  1.00 95.98           C  
ATOM   1466  CB  ILE A  96       3.165  -1.091  -6.340  1.00 95.98           C  
ATOM   1467  HB  ILE A  96       3.178  -1.423  -5.302  1.00 95.98           H  
ATOM   1468  O   ILE A  96       5.747  -2.840  -6.102  1.00 95.98           O  
ATOM   1469  CG1 ILE A  96       1.705  -0.839  -6.777  1.00 95.98           C  
ATOM   1470 HG12 ILE A  96       1.680  -0.569  -7.833  1.00 95.98           H  
ATOM   1471 HG13 ILE A  96       1.124  -1.752  -6.648  1.00 95.98           H  
ATOM   1472  CG2 ILE A  96       4.030   0.183  -6.431  1.00 95.98           C  
ATOM   1473 HG21 ILE A  96       5.043  -0.016  -6.081  1.00 95.98           H  
ATOM   1474 HG22 ILE A  96       4.064   0.553  -7.455  1.00 95.98           H  
ATOM   1475 HG23 ILE A  96       3.633   0.962  -5.780  1.00 95.98           H  
ATOM   1476  CD1 ILE A  96       1.019   0.266  -5.988  1.00 95.98           C  
ATOM   1477 HD11 ILE A  96       1.138   0.101  -4.918  1.00 95.98           H  
ATOM   1478 HD12 ILE A  96       1.473   1.215  -6.277  1.00 95.98           H  
ATOM   1479 HD13 ILE A  96      -0.040   0.293  -6.242  1.00 95.98           H  
ATOM   1480  N   ASN A  97       5.920  -1.993  -8.187  1.00 94.69           N  
ATOM   1481  H   ASN A  97       5.415  -1.607  -8.972  1.00 94.69           H  
ATOM   1482  CA  ASN A  97       7.367  -1.972  -8.247  1.00 94.69           C  
ATOM   1483  HA  ASN A  97       7.751  -1.976  -7.227  1.00 94.69           H  
ATOM   1484  C   ASN A  97       7.814  -0.682  -8.938  1.00 94.69           C  
ATOM   1485  CB  ASN A  97       7.865  -3.249  -8.937  1.00 94.69           C  
ATOM   1486  HB2 ASN A  97       7.520  -3.275  -9.971  1.00 94.69           H  
ATOM   1487  HB3 ASN A  97       7.450  -4.108  -8.411  1.00 94.69           H  
ATOM   1488  O   ASN A  97       7.696  -0.567 -10.155  1.00 94.69           O  
ATOM   1489  CG  ASN A  97       9.381  -3.344  -8.928  1.00 94.69           C  
ATOM   1490  ND2 ASN A  97       9.925  -4.488  -8.591  1.00 94.69           N  
ATOM   1491 HD21 ASN A  97      10.933  -4.501  -8.538  1.00 94.69           H  
ATOM   1492 HD22 ASN A  97       9.350  -5.231  -8.221  1.00 94.69           H  
ATOM   1493  OD1 ASN A  97      10.103  -2.417  -9.250  1.00 94.69           O  
ATOM   1494  N   ILE A  98       8.320   0.259  -8.148  1.00 91.97           N  
ATOM   1495  H   ILE A  98       8.424   0.021  -7.172  1.00 91.97           H  
ATOM   1496  CA  ILE A  98       8.839   1.573  -8.538  1.00 91.97           C  
ATOM   1497  HA  ILE A  98       8.416   1.836  -9.508  1.00 91.97           H  
ATOM   1498  C   ILE A  98      10.366   1.573  -8.718  1.00 91.97           C  
ATOM   1499  CB  ILE A  98       8.387   2.645  -7.520  1.00 91.97           C  
ATOM   1500  HB  ILE A  98       8.744   3.610  -7.879  1.00 91.97           H  
ATOM   1501  O   ILE A  98      10.985   2.637  -8.737  1.00 91.97           O  
ATOM   1502  CG1 ILE A  98       8.980   2.398  -6.111  1.00 91.97           C  
ATOM   1503 HG12 ILE A  98      10.033   2.129  -6.189  1.00 91.97           H  
ATOM   1504 HG13 ILE A  98       8.459   1.570  -5.630  1.00 91.97           H  
ATOM   1505  CG2 ILE A  98       6.849   2.717  -7.477  1.00 91.97           C  
ATOM   1506 HG21 ILE A  98       6.531   3.570  -6.877  1.00 91.97           H  
ATOM   1507 HG22 ILE A  98       6.454   2.838  -8.485  1.00 91.97           H  
ATOM   1508 HG23 ILE A  98       6.435   1.812  -7.034  1.00 91.97           H  
ATOM   1509  CD1 ILE A  98       8.900   3.630  -5.206  1.00 91.97           C  
ATOM   1510 HD11 ILE A  98       7.862   3.909  -5.023  1.00 91.97           H  
ATOM   1511 HD12 ILE A  98       9.420   4.467  -5.671  1.00 91.97           H  
ATOM   1512 HD13 ILE A  98       9.385   3.410  -4.255  1.00 91.97           H  
ATOM   1513  N   GLY A  99      10.983   0.392  -8.798  1.00 88.54           N  
ATOM   1514  H   GLY A  99      10.418  -0.445  -8.786  1.00 88.54           H  
ATOM   1515  CA  GLY A  99      12.428   0.231  -8.908  1.00 88.54           C  
ATOM   1516  HA2 GLY A  99      12.918   0.839  -8.148  1.00 88.54           H  
ATOM   1517  HA3 GLY A  99      12.683  -0.812  -8.719  1.00 88.54           H  
ATOM   1518  C   GLY A  99      12.990   0.628 -10.272  1.00 88.54           C  
ATOM   1519  O   GLY A  99      12.309   1.161 -11.156  1.00 88.54           O  
ATOM   1520  N   SER A 100      14.278   0.352 -10.466  1.00 81.71           N  
ATOM   1521  H   SER A 100      14.808  -0.093  -9.730  1.00 81.71           H  
ATOM   1522  CA  SER A 100      14.948   0.670 -11.722  1.00 81.71           C  
ATOM   1523  HA  SER A 100      14.812   1.741 -11.879  1.00 81.71           H  
ATOM   1524  C   SER A 100      14.332  -0.027 -12.949  1.00 81.71           C  
ATOM   1525  CB  SER A 100      16.451   0.433 -11.607  1.00 81.71           C  
ATOM   1526  HB2 SER A 100      16.855   1.127 -10.870  1.00 81.71           H  
ATOM   1527  HB3 SER A 100      16.900   0.649 -12.576  1.00 81.71           H  
ATOM   1528  O   SER A 100      13.834  -1.148 -12.894  1.00 81.71           O  
ATOM   1529  OG  SER A 100      16.801  -0.879 -11.222  1.00 81.71           O  
ATOM   1530  HG  SER A 100      16.665  -0.933 -10.273  1.00 81.71           H  
ATOM   1531  N   GLY A 101      14.345   0.671 -14.092  1.00 82.35           N  
ATOM   1532  H   GLY A 101      14.709   1.613 -14.077  1.00 82.35           H  
ATOM   1533  CA  GLY A 101      13.796   0.178 -15.362  1.00 82.35           C  
ATOM   1534  HA2 GLY A 101      13.893  -0.907 -15.401  1.00 82.35           H  
ATOM   1535  HA3 GLY A 101      14.379   0.595 -16.183  1.00 82.35           H  
ATOM   1536  C   GLY A 101      12.325   0.526 -15.610  1.00 82.35           C  
ATOM   1537  O   GLY A 101      11.826   0.294 -16.710  1.00 82.35           O  
ATOM   1538  N   LYS A 102      11.624   1.121 -14.637  1.00 83.78           N  
ATOM   1539  H   LYS A 102      12.052   1.253 -13.731  1.00 83.78           H  
ATOM   1540  CA  LYS A 102      10.296   1.707 -14.859  1.00 83.78           C  
ATOM   1541  HA  LYS A 102       9.790   1.153 -15.650  1.00 83.78           H  
ATOM   1542  C   LYS A 102      10.430   3.150 -15.338  1.00 83.78           C  
ATOM   1543  CB  LYS A 102       9.443   1.613 -13.587  1.00 83.78           C  
ATOM   1544  HB2 LYS A 102       8.447   1.999 -13.802  1.00 83.78           H  
ATOM   1545  HB3 LYS A 102       9.884   2.240 -12.813  1.00 83.78           H  
ATOM   1546  O   LYS A 102      11.143   3.947 -14.739  1.00 83.78           O  
ATOM   1547  CG  LYS A 102       9.308   0.192 -13.028  1.00 83.78           C  
ATOM   1548  HG2 LYS A 102       8.605   0.252 -12.197  1.00 83.78           H  
ATOM   1549  HG3 LYS A 102      10.270  -0.136 -12.634  1.00 83.78           H  
ATOM   1550  CD  LYS A 102       8.791  -0.843 -14.034  1.00 83.78           C  
ATOM   1551  HD2 LYS A 102       9.497  -0.929 -14.860  1.00 83.78           H  
ATOM   1552  HD3 LYS A 102       7.817  -0.533 -14.412  1.00 83.78           H  
ATOM   1553  CE  LYS A 102       8.678  -2.196 -13.327  1.00 83.78           C  
ATOM   1554  HE2 LYS A 102       9.613  -2.384 -12.799  1.00 83.78           H  
ATOM   1555  HE3 LYS A 102       7.893  -2.129 -12.574  1.00 83.78           H  
ATOM   1556  NZ  LYS A 102       8.407  -3.288 -14.293  1.00 83.78           N  
ATOM   1557  HZ1 LYS A 102       9.160  -3.350 -14.964  1.00 83.78           H  
ATOM   1558  HZ2 LYS A 102       7.539  -3.116 -14.778  1.00 83.78           H  
ATOM   1559  HZ3 LYS A 102       8.337  -4.169 -13.802  1.00 83.78           H  
ATOM   1560  N   GLY A 103       9.750   3.480 -16.434  1.00 86.38           N  
ATOM   1561  H   GLY A 103       9.211   2.761 -16.896  1.00 86.38           H  
ATOM   1562  CA  GLY A 103       9.619   4.864 -16.889  1.00 86.38           C  
ATOM   1563  HA2 GLY A 103       9.370   4.883 -17.950  1.00 86.38           H  
ATOM   1564  HA3 GLY A 103      10.567   5.385 -16.753  1.00 86.38           H  
ATOM   1565  C   GLY A 103       8.532   5.609 -16.113  1.00 86.38           C  
ATOM   1566  O   GLY A 103       7.602   4.981 -15.601  1.00 86.38           O  
ATOM   1567  N   ALA A 104       8.597   6.943 -16.104  1.00 87.48           N  
ATOM   1568  H   ALA A 104       9.421   7.390 -16.480  1.00 87.48           H  
ATOM   1569  CA  ALA A 104       7.652   7.809 -15.389  1.00 87.48           C  
ATOM   1570  HA  ALA A 104       7.805   7.684 -14.317  1.00 87.48           H  
ATOM   1571  C   ALA A 104       6.175   7.481 -15.685  1.00 87.48           C  
ATOM   1572  CB  ALA A 104       7.977   9.264 -15.747  1.00 87.48           C  
ATOM   1573  HB1 ALA A 104       7.303   9.929 -15.206  1.00 87.48           H  
ATOM   1574  HB2 ALA A 104       7.863   9.437 -16.818  1.00 87.48           H  
ATOM   1575  HB3 ALA A 104       8.996   9.503 -15.444  1.00 87.48           H  
ATOM   1576  O   ALA A 104       5.358   7.437 -14.773  1.00 87.48           O  
ATOM   1577  N   LYS A 105       5.832   7.133 -16.935  1.00 90.76           N  
ATOM   1578  H   LYS A 105       6.539   7.220 -17.651  1.00 90.76           H  
ATOM   1579  CA  LYS A 105       4.469   6.710 -17.312  1.00 90.76           C  
ATOM   1580  HA  LYS A 105       3.775   7.497 -17.017  1.00 90.76           H  
ATOM   1581  C   LYS A 105       4.006   5.443 -16.581  1.00 90.76           C  
ATOM   1582  CB  LYS A 105       4.395   6.531 -18.838  1.00 90.76           C  
ATOM   1583  HB2 LYS A 105       4.742   7.448 -19.314  1.00 90.76           H  
ATOM   1584  HB3 LYS A 105       5.047   5.712 -19.143  1.00 90.76           H  
ATOM   1585  O   LYS A 105       2.852   5.357 -16.178  1.00 90.76           O  
ATOM   1586  CG  LYS A 105       2.960   6.245 -19.309  1.00 90.76           C  
ATOM   1587  HG2 LYS A 105       2.609   5.307 -18.878  1.00 90.76           H  
ATOM   1588  HG3 LYS A 105       2.309   7.050 -18.969  1.00 90.76           H  
ATOM   1589  CD  LYS A 105       2.869   6.138 -20.836  1.00 90.76           C  
ATOM   1590  HD2 LYS A 105       3.227   7.066 -21.283  1.00 90.76           H  
ATOM   1591  HD3 LYS A 105       3.486   5.307 -21.178  1.00 90.76           H  
ATOM   1592  CE  LYS A 105       1.405   5.904 -21.230  1.00 90.76           C  
ATOM   1593  HE2 LYS A 105       1.052   4.997 -20.739  1.00 90.76           H  
ATOM   1594  HE3 LYS A 105       0.809   6.731 -20.845  1.00 90.76           H  
ATOM   1595  NZ  LYS A 105       1.231   5.794 -22.700  1.00 90.76           N  
ATOM   1596  HZ1 LYS A 105       1.535   6.642 -23.156  1.00 90.76           H  
ATOM   1597  HZ2 LYS A 105       1.755   5.012 -23.068  1.00 90.76           H  
ATOM   1598  HZ3 LYS A 105       0.255   5.656 -22.920  1.00 90.76           H  
ATOM   1599  N   SER A 106       4.893   4.461 -16.409  1.00 93.05           N  
ATOM   1600  H   SER A 106       5.862   4.655 -16.618  1.00 93.05           H  
ATOM   1601  CA  SER A 106       4.563   3.235 -15.674  1.00 93.05           C  
ATOM   1602  HA  SER A 106       3.633   2.822 -16.066  1.00 93.05           H  
ATOM   1603  C   SER A 106       4.363   3.526 -14.192  1.00 93.05           C  
ATOM   1604  CB  SER A 106       5.668   2.189 -15.830  1.00 93.05           C  
ATOM   1605  HB2 SER A 106       6.574   2.536 -15.334  1.00 93.05           H  
ATOM   1606  HB3 SER A 106       5.882   2.040 -16.889  1.00 93.05           H  
ATOM   1607  O   SER A 106       3.464   2.953 -13.586  1.00 93.05           O  
ATOM   1608  OG  SER A 106       5.263   0.958 -15.265  1.00 93.05           O  
ATOM   1609  HG  SER A 106       4.675   1.141 -14.529  1.00 93.05           H  
ATOM   1610  N   ILE A 107       5.188   4.408 -13.623  1.00 93.20           N  
ATOM   1611  H   ILE A 107       5.912   4.839 -14.180  1.00 93.20           H  
ATOM   1612  CA  ILE A 107       5.079   4.801 -12.217  1.00 93.20           C  
ATOM   1613  HA  ILE A 107       4.971   3.898 -11.616  1.00 93.20           H  
ATOM   1614  C   ILE A 107       3.805   5.629 -11.998  1.00 93.20           C  
ATOM   1615  CB  ILE A 107       6.361   5.519 -11.745  1.00 93.20           C  
ATOM   1616  HB  ILE A 107       6.500   6.427 -12.333  1.00 93.20           H  
ATOM   1617  O   ILE A 107       3.116   5.414 -11.011  1.00 93.20           O  
ATOM   1618  CG1 ILE A 107       7.603   4.608 -11.917  1.00 93.20           C  
ATOM   1619 HG12 ILE A 107       7.637   4.219 -12.935  1.00 93.20           H  
ATOM   1620 HG13 ILE A 107       7.525   3.758 -11.239  1.00 93.20           H  
ATOM   1621  CG2 ILE A 107       6.201   5.899 -10.266  1.00 93.20           C  
ATOM   1622 HG21 ILE A 107       5.982   5.016  -9.666  1.00 93.20           H  
ATOM   1623 HG22 ILE A 107       7.119   6.351  -9.889  1.00 93.20           H  
ATOM   1624 HG23 ILE A 107       5.401   6.626 -10.130  1.00 93.20           H  
ATOM   1625  CD1 ILE A 107       8.945   5.312 -11.680  1.00 93.20           C  
ATOM   1626 HD11 ILE A 107       9.045   6.158 -12.360  1.00 93.20           H  
ATOM   1627 HD12 ILE A 107       9.759   4.612 -11.872  1.00 93.20           H  
ATOM   1628 HD13 ILE A 107       9.030   5.656 -10.649  1.00 93.20           H  
ATOM   1629  N   SER A 108       3.410   6.476 -12.954  1.00 94.54           N  
ATOM   1630  H   SER A 108       4.052   6.683 -13.705  1.00 94.54           H  
ATOM   1631  CA  SER A 108       2.132   7.204 -12.915  1.00 94.54           C  
ATOM   1632  HA  SER A 108       2.132   7.872 -12.054  1.00 94.54           H  
ATOM   1633  C   SER A 108       0.927   6.267 -12.773  1.00 94.54           C  
ATOM   1634  CB  SER A 108       1.975   8.060 -14.172  1.00 94.54           C  
ATOM   1635  HB2 SER A 108       1.797   7.421 -15.037  1.00 94.54           H  
ATOM   1636  HB3 SER A 108       2.894   8.623 -14.337  1.00 94.54           H  
ATOM   1637  O   SER A 108       0.079   6.496 -11.920  1.00 94.54           O  
ATOM   1638  OG  SER A 108       0.912   8.978 -14.042  1.00 94.54           O  
ATOM   1639  HG  SER A 108       0.084   8.535 -13.843  1.00 94.54           H  
ATOM   1640  N   GLY A 109       0.874   5.165 -13.530  1.00 96.73           N  
ATOM   1641  H   GLY A 109       1.577   5.022 -14.240  1.00 96.73           H  
ATOM   1642  CA  GLY A 109      -0.198   4.169 -13.368  1.00 96.73           C  
ATOM   1643  HA2 GLY A 109      -1.167   4.663 -13.448  1.00 96.73           H  
ATOM   1644  HA3 GLY A 109      -0.122   3.430 -14.166  1.00 96.73           H  
ATOM   1645  C   GLY A 109      -0.150   3.426 -12.022  1.00 96.73           C  
ATOM   1646  O   GLY A 109      -1.174   2.987 -11.499  1.00 96.73           O  
ATOM   1647  N   MET A 110       1.036   3.302 -11.418  1.00 96.90           N  
ATOM   1648  H   MET A 110       1.847   3.716 -11.855  1.00 96.90           H  
ATOM   1649  CA  MET A 110       1.170   2.765 -10.060  1.00 96.90           C  
ATOM   1650  HA  MET A 110       0.544   1.877  -9.967  1.00 96.90           H  
ATOM   1651  C   MET A 110       0.678   3.767  -9.015  1.00 96.90           C  
ATOM   1652  CB  MET A 110       2.616   2.356  -9.764  1.00 96.90           C  
ATOM   1653  HB2 MET A 110       3.280   3.211  -9.893  1.00 96.90           H  
ATOM   1654  HB3 MET A 110       2.688   2.033  -8.725  1.00 96.90           H  
ATOM   1655  O   MET A 110       0.011   3.350  -8.075  1.00 96.90           O  
ATOM   1656  CG  MET A 110       3.086   1.212 -10.663  1.00 96.90           C  
ATOM   1657  HG2 MET A 110       2.816   1.432 -11.695  1.00 96.90           H  
ATOM   1658  HG3 MET A 110       2.575   0.296 -10.366  1.00 96.90           H  
ATOM   1659  SD  MET A 110       4.874   0.950 -10.596  1.00 96.90           S  
ATOM   1660  CE  MET A 110       5.029  -0.296 -11.896  1.00 96.90           C  
ATOM   1661  HE1 MET A 110       4.548  -1.218 -11.573  1.00 96.90           H  
ATOM   1662  HE2 MET A 110       6.085  -0.482 -12.094  1.00 96.90           H  
ATOM   1663  HE3 MET A 110       4.546   0.067 -12.803  1.00 96.90           H  
ATOM   1664  N   ILE A 111       0.936   5.067  -9.197  1.00 97.79           N  
ATOM   1665  H   ILE A 111       1.504   5.338  -9.986  1.00 97.79           H  
ATOM   1666  CA  ILE A 111       0.384   6.134  -8.349  1.00 97.79           C  
ATOM   1667  HA  ILE A 111       0.675   5.947  -7.315  1.00 97.79           H  
ATOM   1668  C   ILE A 111      -1.145   6.089  -8.386  1.00 97.79           C  
ATOM   1669  CB  ILE A 111       0.937   7.521  -8.756  1.00 97.79           C  
ATOM   1670  HB  ILE A 111       0.788   7.662  -9.826  1.00 97.79           H  
ATOM   1671  O   ILE A 111      -1.759   6.046  -7.329  1.00 97.79           O  
ATOM   1672  CG1 ILE A 111       2.450   7.605  -8.449  1.00 97.79           C  
ATOM   1673 HG12 ILE A 111       2.590   7.715  -7.374  1.00 97.79           H  
ATOM   1674 HG13 ILE A 111       2.941   6.681  -8.754  1.00 97.79           H  
ATOM   1675  CG2 ILE A 111       0.196   8.653  -8.020  1.00 97.79           C  
ATOM   1676 HG21 ILE A 111      -0.854   8.677  -8.309  1.00 97.79           H  
ATOM   1677 HG22 ILE A 111       0.250   8.505  -6.941  1.00 97.79           H  
ATOM   1678 HG23 ILE A 111       0.619   9.626  -8.272  1.00 97.79           H  
ATOM   1679  CD1 ILE A 111       3.170   8.755  -9.164  1.00 97.79           C  
ATOM   1680 HD11 ILE A 111       2.772   9.718  -8.846  1.00 97.79           H  
ATOM   1681 HD12 ILE A 111       3.055   8.655 -10.243  1.00 97.79           H  
ATOM   1682 HD13 ILE A 111       4.233   8.716  -8.923  1.00 97.79           H  
ATOM   1683  N   GLU A 112      -1.757   5.963  -9.567  1.00 98.20           N  
ATOM   1684  H   GLU A 112      -1.214   6.071 -10.411  1.00 98.20           H  
ATOM   1685  CA  GLU A 112      -3.215   5.791  -9.688  1.00 98.20           C  
ATOM   1686  HA  GLU A 112      -3.721   6.661  -9.268  1.00 98.20           H  
ATOM   1687  C   GLU A 112      -3.722   4.549  -8.936  1.00 98.20           C  
ATOM   1688  CB  GLU A 112      -3.602   5.647 -11.167  1.00 98.20           C  
ATOM   1689  HB2 GLU A 112      -4.641   5.324 -11.223  1.00 98.20           H  
ATOM   1690  HB3 GLU A 112      -2.980   4.874 -11.617  1.00 98.20           H  
ATOM   1691  O   GLU A 112      -4.781   4.568  -8.311  1.00 98.20           O  
ATOM   1692  CG  GLU A 112      -3.461   6.945 -11.974  1.00 98.20           C  
ATOM   1693  HG2 GLU A 112      -4.193   7.665 -11.608  1.00 98.20           H  
ATOM   1694  HG3 GLU A 112      -2.468   7.363 -11.810  1.00 98.20           H  
ATOM   1695  CD  GLU A 112      -3.668   6.724 -13.483  1.00 98.20           C  
ATOM   1696  OE1 GLU A 112      -3.258   7.618 -14.259  1.00 98.20           O  
ATOM   1697  OE2 GLU A 112      -4.184   5.650 -13.876  1.00 98.20           O  
ATOM   1698  N   THR A 113      -2.961   3.451  -8.960  1.00 98.25           N  
ATOM   1699  H   THR A 113      -2.090   3.496  -9.469  1.00 98.25           H  
ATOM   1700  CA  THR A 113      -3.303   2.242  -8.194  1.00 98.25           C  
ATOM   1701  HA  THR A 113      -4.326   1.955  -8.436  1.00 98.25           H  
ATOM   1702  C   THR A 113      -3.256   2.504  -6.685  1.00 98.25           C  
ATOM   1703  CB  THR A 113      -2.385   1.070  -8.570  1.00 98.25           C  
ATOM   1704  HB  THR A 113      -1.355   1.304  -8.304  1.00 98.25           H  
ATOM   1705  O   THR A 113      -4.147   2.056  -5.965  1.00 98.25           O  
ATOM   1706  CG2 THR A 113      -2.785  -0.232  -7.874  1.00 98.25           C  
ATOM   1707 HG21 THR A 113      -2.160  -1.046  -8.241  1.00 98.25           H  
ATOM   1708 HG22 THR A 113      -2.644  -0.147  -6.797  1.00 98.25           H  
ATOM   1709 HG23 THR A 113      -3.831  -0.460  -8.081  1.00 98.25           H  
ATOM   1710  OG1 THR A 113      -2.452   0.823  -9.961  1.00 98.25           O  
ATOM   1711  HG1 THR A 113      -2.193   1.623 -10.424  1.00 98.25           H  
ATOM   1712  N   ILE A 114      -2.258   3.255  -6.208  1.00 98.40           N  
ATOM   1713  H   ILE A 114      -1.589   3.636  -6.861  1.00 98.40           H  
ATOM   1714  CA  ILE A 114      -2.140   3.647  -4.795  1.00 98.40           C  
ATOM   1715  HA  ILE A 114      -2.251   2.755  -4.178  1.00 98.40           H  
ATOM   1716  C   ILE A 114      -3.274   4.598  -4.409  1.00 98.40           C  
ATOM   1717  CB  ILE A 114      -0.761   4.277  -4.489  1.00 98.40           C  
ATOM   1718  HB  ILE A 114      -0.614   5.145  -5.130  1.00 98.40           H  
ATOM   1719  O   ILE A 114      -3.894   4.393  -3.373  1.00 98.40           O  
ATOM   1720  CG1 ILE A 114       0.370   3.265  -4.747  1.00 98.40           C  
ATOM   1721 HG12 ILE A 114       0.362   2.498  -3.972  1.00 98.40           H  
ATOM   1722 HG13 ILE A 114       0.170   2.781  -5.703  1.00 98.40           H  
ATOM   1723  CG2 ILE A 114      -0.692   4.728  -3.022  1.00 98.40           C  
ATOM   1724 HG21 ILE A 114      -0.964   3.910  -2.355  1.00 98.40           H  
ATOM   1725 HG22 ILE A 114       0.312   5.068  -2.765  1.00 98.40           H  
ATOM   1726 HG23 ILE A 114      -1.373   5.563  -2.854  1.00 98.40           H  
ATOM   1727  CD1 ILE A 114       1.771   3.883  -4.841  1.00 98.40           C  
ATOM   1728 HD11 ILE A 114       2.067   4.305  -3.881  1.00 98.40           H  
ATOM   1729 HD12 ILE A 114       2.491   3.113  -5.116  1.00 98.40           H  
ATOM   1730 HD13 ILE A 114       1.782   4.665  -5.601  1.00 98.40           H  
ATOM   1731  N   ASP A 115      -3.598   5.579  -5.248  1.00 98.54           N  
ATOM   1732  H   ASP A 115      -3.016   5.730  -6.060  1.00 98.54           H  
ATOM   1733  CA  ASP A 115      -4.685   6.532  -5.006  1.00 98.54           C  
ATOM   1734  HA  ASP A 115      -4.512   7.041  -4.058  1.00 98.54           H  
ATOM   1735  C   ASP A 115      -6.039   5.812  -4.893  1.00 98.54           C  
ATOM   1736  CB  ASP A 115      -4.706   7.593  -6.125  1.00 98.54           C  
ATOM   1737  HB2 ASP A 115      -4.703   7.094  -7.095  1.00 98.54           H  
ATOM   1738  HB3 ASP A 115      -5.636   8.155  -6.045  1.00 98.54           H  
ATOM   1739  O   ASP A 115      -6.824   6.080  -3.983  1.00 98.54           O  
ATOM   1740  CG  ASP A 115      -3.546   8.603  -6.063  1.00 98.54           C  
ATOM   1741  OD1 ASP A 115      -2.941   8.778  -4.983  1.00 98.54           O  
ATOM   1742  OD2 ASP A 115      -3.275   9.282  -7.078  1.00 98.54           O  
ATOM   1743  N   ASN A 116      -6.294   4.818  -5.747  1.00 98.27           N  
ATOM   1744  H   ASN A 116      -5.640   4.662  -6.501  1.00 98.27           H  
ATOM   1745  CA  ASN A 116      -7.488   3.976  -5.638  1.00 98.27           C  
ATOM   1746  HA  ASN A 116      -8.370   4.616  -5.630  1.00 98.27           H  
ATOM   1747  C   ASN A 116      -7.521   3.167  -4.330  1.00 98.27           C  
ATOM   1748  CB  ASN A 116      -7.553   3.049  -6.859  1.00 98.27           C  
ATOM   1749  HB2 ASN A 116      -8.320   2.293  -6.691  1.00 98.27           H  
ATOM   1750  HB3 ASN A 116      -6.595   2.545  -6.988  1.00 98.27           H  
ATOM   1751  O   ASN A 116      -8.582   3.023  -3.716  1.00 98.27           O  
ATOM   1752  CG  ASN A 116      -7.929   3.788  -8.129  1.00 98.27           C  
ATOM   1753  ND2 ASN A 116      -7.357   3.425  -9.250  1.00 98.27           N  
ATOM   1754 HD21 ASN A 116      -7.556   4.047 -10.020  1.00 98.27           H  
ATOM   1755 HD22 ASN A 116      -6.462   2.961  -9.185  1.00 98.27           H  
ATOM   1756  OD1 ASN A 116      -8.768   4.669  -8.145  1.00 98.27           O  
ATOM   1757  N   ALA A 117      -6.373   2.648  -3.886  1.00 98.07           N  
ATOM   1758  H   ALA A 117      -5.532   2.795  -4.424  1.00 98.07           H  
ATOM   1759  CA  ALA A 117      -6.266   1.956  -2.605  1.00 98.07           C  
ATOM   1760  HA  ALA A 117      -7.034   1.184  -2.560  1.00 98.07           H  
ATOM   1761  C   ALA A 117      -6.504   2.906  -1.421  1.00 98.07           C  
ATOM   1762  CB  ALA A 117      -4.900   1.270  -2.522  1.00 98.07           C  
ATOM   1763  HB1 ALA A 117      -4.817   0.740  -1.573  1.00 98.07           H  
ATOM   1764  HB2 ALA A 117      -4.097   2.006  -2.579  1.00 98.07           H  
ATOM   1765  HB3 ALA A 117      -4.798   0.566  -3.347  1.00 98.07           H  
ATOM   1766  O   ALA A 117      -7.241   2.547  -0.506  1.00 98.07           O  
ATOM   1767  N   ILE A 118      -5.950   4.123  -1.463  1.00 98.33           N  
ATOM   1768  H   ILE A 118      -5.356   4.344  -2.249  1.00 98.33           H  
ATOM   1769  CA  ILE A 118      -6.189   5.179  -0.468  1.00 98.33           C  
ATOM   1770  HA  ILE A 118      -5.868   4.828   0.512  1.00 98.33           H  
ATOM   1771  C   ILE A 118      -7.686   5.450  -0.371  1.00 98.33           C  
ATOM   1772  CB  ILE A 118      -5.392   6.460  -0.818  1.00 98.33           C  
ATOM   1773  HB  ILE A 118      -5.519   6.676  -1.878  1.00 98.33           H  
ATOM   1774  O   ILE A 118      -8.245   5.314   0.710  1.00 98.33           O  
ATOM   1775  CG1 ILE A 118      -3.893   6.222  -0.541  1.00 98.33           C  
ATOM   1776 HG12 ILE A 118      -3.609   5.259  -0.965  1.00 98.33           H  
ATOM   1777 HG13 ILE A 118      -3.726   6.183   0.536  1.00 98.33           H  
ATOM   1778  CG2 ILE A 118      -5.888   7.683  -0.026  1.00 98.33           C  
ATOM   1779 HG21 ILE A 118      -5.331   8.573  -0.318  1.00 98.33           H  
ATOM   1780 HG22 ILE A 118      -5.778   7.508   1.044  1.00 98.33           H  
ATOM   1781 HG23 ILE A 118      -6.936   7.895  -0.242  1.00 98.33           H  
ATOM   1782  CD1 ILE A 118      -2.958   7.270  -1.155  1.00 98.33           C  
ATOM   1783 HD11 ILE A 118      -3.069   7.272  -2.240  1.00 98.33           H  
ATOM   1784 HD12 ILE A 118      -1.926   7.022  -0.905  1.00 98.33           H  
ATOM   1785 HD13 ILE A 118      -3.178   8.267  -0.775  1.00 98.33           H  
ATOM   1786  N   ASN A 119      -8.347   5.716  -1.499  1.00 97.34           N  
ATOM   1787  H   ASN A 119      -7.813   5.842  -2.347  1.00 97.34           H  
ATOM   1788  CA  ASN A 119      -9.784   5.989  -1.529  1.00 97.34           C  
ATOM   1789  HA  ASN A 119      -9.993   6.853  -0.897  1.00 97.34           H  
ATOM   1790  C   ASN A 119     -10.615   4.821  -0.982  1.00 97.34           C  
ATOM   1791  CB  ASN A 119     -10.191   6.310  -2.975  1.00 97.34           C  
ATOM   1792  HB2 ASN A 119      -9.850   5.513  -3.635  1.00 97.34           H  
ATOM   1793  HB3 ASN A 119     -11.278   6.371  -3.036  1.00 97.34           H  
ATOM   1794  O   ASN A 119     -11.611   5.043  -0.300  1.00 97.34           O  
ATOM   1795  CG  ASN A 119      -9.642   7.636  -3.463  1.00 97.34           C  
ATOM   1796  ND2 ASN A 119      -9.500   7.801  -4.757  1.00 97.34           N  
ATOM   1797 HD21 ASN A 119      -9.068   8.672  -5.031  1.00 97.34           H  
ATOM   1798 HD22 ASN A 119      -9.657   7.035  -5.396  1.00 97.34           H  
ATOM   1799  OD1 ASN A 119      -9.354   8.550  -2.711  1.00 97.34           O  
ATOM   1800  N   THR A 120     -10.195   3.579  -1.240  1.00 96.03           N  
ATOM   1801  H   THR A 120      -9.362   3.467  -1.799  1.00 96.03           H  
ATOM   1802  CA  THR A 120     -10.856   2.388  -0.685  1.00 96.03           C  
ATOM   1803  HA  THR A 120     -11.914   2.416  -0.946  1.00 96.03           H  
ATOM   1804  C   THR A 120     -10.767   2.371   0.843  1.00 96.03           C  
ATOM   1805  CB  THR A 120     -10.251   1.101  -1.268  1.00 96.03           C  
ATOM   1806  HB  THR A 120      -9.196   1.040  -1.002  1.00 96.03           H  
ATOM   1807  O   THR A 120     -11.775   2.177   1.516  1.00 96.03           O  
ATOM   1808  CG2 THR A 120     -10.949  -0.161  -0.762  1.00 96.03           C  
ATOM   1809 HG21 THR A 120     -10.779  -0.284   0.308  1.00 96.03           H  
ATOM   1810 HG22 THR A 120     -10.547  -1.032  -1.280  1.00 96.03           H  
ATOM   1811 HG23 THR A 120     -12.021  -0.093  -0.948  1.00 96.03           H  
ATOM   1812  OG1 THR A 120     -10.359   1.099  -2.677  1.00 96.03           O  
ATOM   1813  HG1 THR A 120      -9.840   1.834  -3.010  1.00 96.03           H  
ATOM   1814  N   VAL A 121      -9.579   2.617   1.404  1.00 95.47           N  
ATOM   1815  H   VAL A 121      -8.792   2.824   0.805  1.00 95.47           H  
ATOM   1816  CA  VAL A 121      -9.381   2.639   2.862  1.00 95.47           C  
ATOM   1817  HA  VAL A 121      -9.847   1.750   3.286  1.00 95.47           H  
ATOM   1818  C   VAL A 121     -10.073   3.845   3.503  1.00 95.47           C  
ATOM   1819  CB  VAL A 121      -7.882   2.607   3.220  1.00 95.47           C  
ATOM   1820  HB  VAL A 121      -7.379   3.467   2.779  1.00 95.47           H  
ATOM   1821  O   VAL A 121     -10.685   3.701   4.560  1.00 95.47           O  
ATOM   1822  CG1 VAL A 121      -7.663   2.631   4.739  1.00 95.47           C  
ATOM   1823 HG11 VAL A 121      -8.023   3.568   5.161  1.00 95.47           H  
ATOM   1824 HG12 VAL A 121      -6.600   2.538   4.963  1.00 95.47           H  
ATOM   1825 HG13 VAL A 121      -8.200   1.805   5.205  1.00 95.47           H  
ATOM   1826  CG2 VAL A 121      -7.212   1.324   2.711  1.00 95.47           C  
ATOM   1827 HG21 VAL A 121      -6.156   1.327   2.978  1.00 95.47           H  
ATOM   1828 HG22 VAL A 121      -7.690   0.453   3.160  1.00 95.47           H  
ATOM   1829 HG23 VAL A 121      -7.295   1.250   1.626  1.00 95.47           H  
ATOM   1830  N   SER A 122     -10.018   5.018   2.868  1.00 95.18           N  
ATOM   1831  H   SER A 122      -9.462   5.096   2.029  1.00 95.18           H  
ATOM   1832  CA  SER A 122     -10.724   6.222   3.318  1.00 95.18           C  
ATOM   1833  HA  SER A 122     -10.405   6.467   4.331  1.00 95.18           H  
ATOM   1834  C   SER A 122     -12.235   6.006   3.348  1.00 95.18           C  
ATOM   1835  CB  SER A 122     -10.403   7.415   2.412  1.00 95.18           C  
ATOM   1836  HB2 SER A 122     -10.719   7.188   1.394  1.00 95.18           H  
ATOM   1837  HB3 SER A 122     -10.944   8.295   2.759  1.00 95.18           H  
ATOM   1838  O   SER A 122     -12.863   6.326   4.351  1.00 95.18           O  
ATOM   1839  OG  SER A 122      -9.013   7.680   2.416  1.00 95.18           O  
ATOM   1840  HG  SER A 122      -8.800   8.306   3.112  1.00 95.18           H  
ATOM   1841  N   GLY A 123     -12.806   5.385   2.311  1.00 94.18           N  
ATOM   1842  H   GLY A 123     -12.247   5.158   1.502  1.00 94.18           H  
ATOM   1843  CA  GLY A 123     -14.232   5.059   2.273  1.00 94.18           C  
ATOM   1844  HA2 GLY A 123     -14.815   5.976   2.353  1.00 94.18           H  
ATOM   1845  HA3 GLY A 123     -14.460   4.578   1.322  1.00 94.18           H  
ATOM   1846  C   GLY A 123     -14.655   4.114   3.401  1.00 94.18           C  
ATOM   1847  O   GLY A 123     -15.709   4.313   4.003  1.00 94.18           O  
ATOM   1848  N   GLU A 124     -13.819   3.134   3.756  1.00 91.56           N  
ATOM   1849  H   GLU A 124     -12.986   2.972   3.207  1.00 91.56           H  
ATOM   1850  CA  GLU A 124     -14.099   2.271   4.911  1.00 91.56           C  
ATOM   1851  HA  GLU A 124     -15.139   1.952   4.847  1.00 91.56           H  
ATOM   1852  C   GLU A 124     -13.991   3.020   6.243  1.00 91.56           C  
ATOM   1853  CB  GLU A 124     -13.179   1.037   4.918  1.00 91.56           C  
ATOM   1854  HB2 GLU A 124     -13.257   0.536   5.883  1.00 91.56           H  
ATOM   1855  HB3 GLU A 124     -12.146   1.363   4.802  1.00 91.56           H  
ATOM   1856  O   GLU A 124     -14.824   2.840   7.132  1.00 91.56           O  
ATOM   1857  CG  GLU A 124     -13.501   0.013   3.819  1.00 91.56           C  
ATOM   1858  HG2 GLU A 124     -13.496   0.509   2.848  1.00 91.56           H  
ATOM   1859  HG3 GLU A 124     -12.694  -0.720   3.815  1.00 91.56           H  
ATOM   1860  CD  GLU A 124     -14.837  -0.731   4.001  1.00 91.56           C  
ATOM   1861  OE1 GLU A 124     -14.954  -1.829   3.403  1.00 91.56           O  
ATOM   1862  OE2 GLU A 124     -15.709  -0.250   4.757  1.00 91.56           O  
ATOM   1863  N   LEU A 125     -13.004   3.907   6.396  1.00 90.20           N  
ATOM   1864  H   LEU A 125     -12.364   4.049   5.628  1.00 90.20           H  
ATOM   1865  CA  LEU A 125     -12.906   4.767   7.577  1.00 90.20           C  
ATOM   1866  HA  LEU A 125     -12.861   4.139   8.467  1.00 90.20           H  
ATOM   1867  C   LEU A 125     -14.158   5.639   7.738  1.00 90.20           C  
ATOM   1868  CB  LEU A 125     -11.636   5.629   7.487  1.00 90.20           C  
ATOM   1869  HB2 LEU A 125     -11.572   6.063   6.489  1.00 90.20           H  
ATOM   1870  HB3 LEU A 125     -11.719   6.457   8.192  1.00 90.20           H  
ATOM   1871  O   LEU A 125     -14.726   5.690   8.828  1.00 90.20           O  
ATOM   1872  CG  LEU A 125     -10.342   4.858   7.785  1.00 90.20           C  
ATOM   1873  HG  LEU A 125     -10.315   3.931   7.212  1.00 90.20           H  
ATOM   1874  CD1 LEU A 125      -9.128   5.699   7.390  1.00 90.20           C  
ATOM   1875 HD11 LEU A 125      -9.126   6.637   7.946  1.00 90.20           H  
ATOM   1876 HD12 LEU A 125      -9.168   5.913   6.322  1.00 90.20           H  
ATOM   1877 HD13 LEU A 125      -8.210   5.151   7.601  1.00 90.20           H  
ATOM   1878  CD2 LEU A 125     -10.245   4.519   9.277  1.00 90.20           C  
ATOM   1879 HD21 LEU A 125      -9.237   4.173   9.508  1.00 90.20           H  
ATOM   1880 HD22 LEU A 125     -10.974   3.750   9.530  1.00 90.20           H  
ATOM   1881 HD23 LEU A 125     -10.440   5.416   9.866  1.00 90.20           H  
ATOM   1882  N   GLU A 126     -14.621   6.268   6.660  1.00 88.29           N  
ATOM   1883  H   GLU A 126     -14.104   6.187   5.796  1.00 88.29           H  
ATOM   1884  CA  GLU A 126     -15.829   7.095   6.657  1.00 88.29           C  
ATOM   1885  HA  GLU A 126     -15.738   7.875   7.414  1.00 88.29           H  
ATOM   1886  C   GLU A 126     -17.075   6.279   6.997  1.00 88.29           C  
ATOM   1887  CB  GLU A 126     -16.001   7.762   5.288  1.00 88.29           C  
ATOM   1888  HB2 GLU A 126     -15.903   7.005   4.510  1.00 88.29           H  
ATOM   1889  HB3 GLU A 126     -17.000   8.194   5.230  1.00 88.29           H  
ATOM   1890  O   GLU A 126     -17.813   6.653   7.911  1.00 88.29           O  
ATOM   1891  CG  GLU A 126     -14.975   8.880   5.060  1.00 88.29           C  
ATOM   1892  HG2 GLU A 126     -15.179   9.682   5.770  1.00 88.29           H  
ATOM   1893  HG3 GLU A 126     -13.973   8.507   5.271  1.00 88.29           H  
ATOM   1894  CD  GLU A 126     -15.008   9.445   3.632  1.00 88.29           C  
ATOM   1895  OE1 GLU A 126     -14.125  10.285   3.339  1.00 88.29           O  
ATOM   1896  OE2 GLU A 126     -15.903   9.062   2.844  1.00 88.29           O  
ATOM   1897  N   HIS A 127     -17.285   5.137   6.331  1.00 81.80           N  
ATOM   1898  H   HIS A 127     -16.643   4.881   5.594  1.00 81.80           H  
ATOM   1899  CA  HIS A 127     -18.439   4.275   6.585  1.00 81.80           C  
ATOM   1900  HA  HIS A 127     -19.343   4.820   6.311  1.00 81.80           H  
ATOM   1901  C   HIS A 127     -18.542   3.931   8.073  1.00 81.80           C  
ATOM   1902  CB  HIS A 127     -18.347   3.010   5.719  1.00 81.80           C  
ATOM   1903  HB2 HIS A 127     -17.430   2.471   5.957  1.00 81.80           H  
ATOM   1904  HB3 HIS A 127     -18.298   3.300   4.669  1.00 81.80           H  
ATOM   1905  O   HIS A 127     -19.593   4.104   8.682  1.00 81.80           O  
ATOM   1906  CG  HIS A 127     -19.525   2.086   5.908  1.00 81.80           C  
ATOM   1907  CD2 HIS A 127     -20.795   2.267   5.431  1.00 81.80           C  
ATOM   1908  HD2 HIS A 127     -21.132   3.105   4.839  1.00 81.80           H  
ATOM   1909  ND1 HIS A 127     -19.521   0.906   6.611  1.00 81.80           N  
ATOM   1910  HD1 HIS A 127     -18.694   0.439   6.956  1.00 81.80           H  
ATOM   1911  CE1 HIS A 127     -20.759   0.388   6.563  1.00 81.80           C  
ATOM   1912  HE1 HIS A 127     -21.049  -0.558   6.996  1.00 81.80           H  
ATOM   1913  NE2 HIS A 127     -21.581   1.189   5.863  1.00 81.80           N  
ATOM   1914  N   HIS A 128     -17.432   3.552   8.701  1.00 69.57           N  
ATOM   1915  H   HIS A 128     -16.581   3.474   8.164  1.00 69.57           H  
ATOM   1916  CA  HIS A 128     -17.410   3.221  10.119  1.00 69.57           C  
ATOM   1917  HA  HIS A 128     -18.201   2.500  10.323  1.00 69.57           H  
ATOM   1918  C   HIS A 128     -17.643   4.408  11.074  1.00 69.57           C  
ATOM   1919  CB  HIS A 128     -16.068   2.572  10.415  1.00 69.57           C  
ATOM   1920  HB2 HIS A 128     -15.905   2.656  11.490  1.00 69.57           H  
ATOM   1921  HB3 HIS A 128     -15.259   3.086   9.897  1.00 69.57           H  
ATOM   1922  O   HIS A 128     -18.078   4.184  12.202  1.00 69.57           O  
ATOM   1923  CG  HIS A 128     -16.008   1.102  10.166  1.00 69.57           C  
ATOM   1924  CD2 HIS A 128     -15.581   0.435   9.047  1.00 69.57           C  
ATOM   1925  HD2 HIS A 128     -15.315   0.851   8.087  1.00 69.57           H  
ATOM   1926  ND1 HIS A 128     -16.202   0.176  11.156  1.00 69.57           N  
ATOM   1927  HD1 HIS A 128     -16.603   0.360  12.064  1.00 69.57           H  
ATOM   1928  CE1 HIS A 128     -15.824  -1.008  10.678  1.00 69.57           C  
ATOM   1929  HE1 HIS A 128     -15.801  -1.919  11.258  1.00 69.57           H  
ATOM   1930  NE2 HIS A 128     -15.445  -0.908   9.401  1.00 69.57           N  
ATOM   1931  N   HIS A 129     -17.354   5.648  10.671  1.00 63.31           N  
ATOM   1932  H   HIS A 129     -17.021   5.791   9.728  1.00 63.31           H  
ATOM   1933  CA  HIS A 129     -17.602   6.833  11.505  1.00 63.31           C  
ATOM   1934  HA  HIS A 129     -17.316   6.613  12.533  1.00 63.31           H  
ATOM   1935  C   HIS A 129     -19.091   7.217  11.548  1.00 63.31           C  
ATOM   1936  CB  HIS A 129     -16.742   8.011  11.013  1.00 63.31           C  
ATOM   1937  HB2 HIS A 129     -16.799   8.082   9.927  1.00 63.31           H  
ATOM   1938  HB3 HIS A 129     -17.162   8.930  11.421  1.00 63.31           H  
ATOM   1939  O   HIS A 129     -19.523   7.856  12.505  1.00 63.31           O  
ATOM   1940  CG  HIS A 129     -15.287   7.959  11.426  1.00 63.31           C  
ATOM   1941  CD2 HIS A 129     -14.481   6.860  11.513  1.00 63.31           C  
ATOM   1942  HD2 HIS A 129     -14.777   5.856  11.245  1.00 63.31           H  
ATOM   1943  ND1 HIS A 129     -14.498   9.042  11.729  1.00 63.31           N  
ATOM   1944  HD1 HIS A 129     -14.791  10.008  11.678  1.00 63.31           H  
ATOM   1945  CE1 HIS A 129     -13.260   8.598  12.006  1.00 63.31           C  
ATOM   1946  HE1 HIS A 129     -12.420   9.228  12.260  1.00 63.31           H  
ATOM   1947  NE2 HIS A 129     -13.201   7.262  11.915  1.00 63.31           N  
ATOM   1948  N   HIS A 130     -19.880   6.816  10.549  1.00 58.17           N  
ATOM   1949  H   HIS A 130     -19.461   6.313   9.779  1.00 58.17           H  
ATOM   1950  CA  HIS A 130     -21.302   7.157  10.446  1.00 58.17           C  
ATOM   1951  HA  HIS A 130     -21.451   8.132  10.911  1.00 58.17           H  
ATOM   1952  C   HIS A 130     -22.256   6.210  11.204  1.00 58.17           C  
ATOM   1953  CB  HIS A 130     -21.668   7.304   8.959  1.00 58.17           C  
ATOM   1954  HB2 HIS A 130     -22.751   7.264   8.849  1.00 58.17           H  
ATOM   1955  HB3 HIS A 130     -21.249   6.473   8.391  1.00 58.17           H  
ATOM   1956  O   HIS A 130     -23.455   6.476  11.230  1.00 58.17           O  
ATOM   1957  CG  HIS A 130     -21.202   8.615   8.372  1.00 58.17           C  
ATOM   1958  CD2 HIS A 130     -20.151   8.829   7.522  1.00 58.17           C  
ATOM   1959  HD2 HIS A 130     -19.501   8.073   7.106  1.00 58.17           H  
ATOM   1960  ND1 HIS A 130     -21.791   9.838   8.597  1.00 58.17           N  
ATOM   1961  HD1 HIS A 130     -22.586  10.004   9.196  1.00 58.17           H  
ATOM   1962  CE1 HIS A 130     -21.106  10.765   7.908  1.00 58.17           C  
ATOM   1963  HE1 HIS A 130     -21.326  11.822   7.896  1.00 58.17           H  
ATOM   1964  NE2 HIS A 130     -20.093  10.199   7.240  1.00 58.17           N  
ATOM   1965  N   HIS A 131     -21.758   5.137  11.836  1.00 47.86           N  
ATOM   1966  H   HIS A 131     -20.759   4.993  11.795  1.00 47.86           H  
ATOM   1967  CA  HIS A 131     -22.579   4.111  12.516  1.00 47.86           C  
ATOM   1968  HA  HIS A 131     -23.623   4.274  12.249  1.00 47.86           H  
ATOM   1969  C   HIS A 131     -22.578   4.185  14.059  1.00 47.86           C  
ATOM   1970  CB  HIS A 131     -22.212   2.711  11.985  1.00 47.86           C  
ATOM   1971  HB2 HIS A 131     -21.129   2.591  11.991  1.00 47.86           H  
ATOM   1972  HB3 HIS A 131     -22.632   1.944  12.636  1.00 47.86           H  
ATOM   1973  O   HIS A 131     -22.870   3.186  14.717  1.00 47.86           O  
ATOM   1974  CG  HIS A 131     -22.753   2.424  10.608  1.00 47.86           C  
ATOM   1975  CD2 HIS A 131     -22.021   2.344   9.466  1.00 47.86           C  
ATOM   1976  HD2 HIS A 131     -20.948   2.453   9.396  1.00 47.86           H  
ATOM   1977  ND1 HIS A 131     -24.076   2.092  10.309  1.00 47.86           N  
ATOM   1978  CE1 HIS A 131     -24.108   1.861   8.988  1.00 47.86           C  
ATOM   1979  HE1 HIS A 131     -24.994   1.578   8.439  1.00 47.86           H  
ATOM   1980  NE2 HIS A 131     -22.887   2.017   8.452  1.00 47.86           N  
ATOM   1981  HE2 HIS A 131     -22.632   1.858   7.487  1.00 47.86           H  
ATOM   1982  N   HIS A 132     -22.250   5.336  14.654  1.00 40.91           N  
ATOM   1983  H   HIS A 132     -22.141   6.152  14.069  1.00 40.91           H  
ATOM   1984  CA  HIS A 132     -22.444   5.590  16.094  1.00 40.91           C  
ATOM   1985  HA  HIS A 132     -22.527   4.650  16.641  1.00 40.91           H  
ATOM   1986  C   HIS A 132     -23.763   6.317  16.357  1.00 40.91           C  
ATOM   1987  CB  HIS A 132     -21.263   6.391  16.659  1.00 40.91           C  
ATOM   1988  HB2 HIS A 132     -21.006   7.187  15.961  1.00 40.91           H  
ATOM   1989  HB3 HIS A 132     -21.598   6.865  17.582  1.00 40.91           H  
ATOM   1990  O   HIS A 132     -24.420   5.964  17.362  1.00 40.91           O  
ATOM   1991  CG  HIS A 132     -20.025   5.599  16.996  1.00 40.91           C  
ATOM   1992  CD2 HIS A 132     -19.792   4.259  16.828  1.00 40.91           C  
ATOM   1993  HD2 HIS A 132     -20.478   3.552  16.386  1.00 40.91           H  
ATOM   1994  ND1 HIS A 132     -18.914   6.127  17.604  1.00 40.91           N  
ATOM   1995  HD1 HIS A 132     -18.795   7.104  17.832  1.00 40.91           H  
ATOM   1996  CE1 HIS A 132     -18.030   5.137  17.799  1.00 40.91           C  
ATOM   1997  HE1 HIS A 132     -17.056   5.256  18.250  1.00 40.91           H  
ATOM   1998  NE2 HIS A 132     -18.518   3.972  17.348  1.00 40.91           N  
ATOM   1999  OXT HIS A 132     -24.046   7.253  15.579  1.00 40.91           O  
TER    2000      HIS A 132                                                       
END   
