# Supplementary material for: Harnessing the acceptor substrate promiscuity of Clostridium botulinum Maf glycosyltransferase to glyco-engineer mini-flagellin protein chimeras
Source: Commun Biol. 2024 Aug 21;7:1029. doi: 10.1038/s42003-024-06736-y (PMC11339370; doi:10.1038/s42003-024-06736-y)
Supplement: Supplementary file 5 — Supplementary Data 2 [file 42003_2024_6736_MOESM5_ESM.zip › SupplementaryData2/CbFlaA3_A7.pdb]

ATOM      1  N   MET A   1     -12.076  -0.284  14.295  1.00 69.54           N  
ATOM      2  H   MET A   1     -11.671  -1.154  13.978  1.00 69.54           H  
ATOM      3  H2  MET A   1     -11.776  -0.088  15.239  1.00 69.54           H  
ATOM      4  H3  MET A   1     -13.081  -0.385  14.307  1.00 69.54           H  
ATOM      5  CA  MET A   1     -11.705   0.830  13.387  1.00 69.54           C  
ATOM      6  HA  MET A   1     -12.103   0.613  12.395  1.00 69.54           H  
ATOM      7  C   MET A   1     -10.202   0.991  13.179  1.00 69.54           C  
ATOM      8  CB  MET A   1     -12.339   2.150  13.829  1.00 69.54           C  
ATOM      9  HB2 MET A   1     -12.188   2.286  14.900  1.00 69.54           H  
ATOM     10  HB3 MET A   1     -11.883   2.987  13.300  1.00 69.54           H  
ATOM     11  O   MET A   1      -9.841   1.443  12.103  1.00 69.54           O  
ATOM     12  CG  MET A   1     -13.834   2.126  13.503  1.00 69.54           C  
ATOM     13  HG2 MET A   1     -14.233   1.130  13.695  1.00 69.54           H  
ATOM     14  HG3 MET A   1     -13.986   2.350  12.448  1.00 69.54           H  
ATOM     15  SD  MET A   1     -14.802   3.262  14.505  1.00 69.54           S  
ATOM     16  CE  MET A   1     -14.411   4.817  13.673  1.00 69.54           C  
ATOM     17  HE1 MET A   1     -15.049   5.608  14.067  1.00 69.54           H  
ATOM     18  HE2 MET A   1     -14.577   4.707  12.602  1.00 69.54           H  
ATOM     19  HE3 MET A   1     -13.368   5.085  13.846  1.00 69.54           H  
ATOM     20  N   ALA A   2      -9.331   0.601  14.126  1.00 82.86           N  
ATOM     21  H   ALA A   2      -9.645   0.311  15.040  1.00 82.86           H  
ATOM     22  CA  ALA A   2      -7.870   0.735  13.981  1.00 82.86           C  
ATOM     23  HA  ALA A   2      -7.606   1.790  14.046  1.00 82.86           H  
ATOM     24  C   ALA A   2      -7.332   0.229  12.627  1.00 82.86           C  
ATOM     25  CB  ALA A   2      -7.199   0.007  15.153  1.00 82.86           C  
ATOM     26  HB1 ALA A   2      -6.118   0.119  15.073  1.00 82.86           H  
ATOM     27  HB2 ALA A   2      -7.520   0.440  16.101  1.00 82.86           H  
ATOM     28  HB3 ALA A   2      -7.438  -1.057  15.136  1.00 82.86           H  
ATOM     29  O   ALA A   2      -6.662   0.973  11.927  1.00 82.86           O  
ATOM     30  N   ALA A   3      -7.752  -0.962  12.200  1.00 84.17           N  
ATOM     31  H   ALA A   3      -8.202  -1.578  12.862  1.00 84.17           H  
ATOM     32  CA  ALA A   3      -7.362  -1.545  10.918  1.00 84.17           C  
ATOM     33  HA  ALA A   3      -6.282  -1.690  10.898  1.00 84.17           H  
ATOM     34  C   ALA A   3      -7.759  -0.730   9.672  1.00 84.17           C  
ATOM     35  CB  ALA A   3      -8.054  -2.896  10.866  1.00 84.17           C  
ATOM     36  HB1 ALA A   3      -7.821  -3.397   9.926  1.00 84.17           H  
ATOM     37  HB2 ALA A   3      -7.713  -3.513  11.697  1.00 84.17           H  
ATOM     38  HB3 ALA A   3      -9.131  -2.741  10.928  1.00 84.17           H  
ATOM     39  O   ALA A   3      -6.993  -0.669   8.713  1.00 84.17           O  
ATOM     40  N   LEU A   4      -8.948  -0.106   9.660  1.00 86.04           N  
ATOM     41  H   LEU A   4      -9.487  -0.078  10.514  1.00 86.04           H  
ATOM     42  CA  LEU A   4      -9.363   0.746   8.535  1.00 86.04           C  
ATOM     43  HA  LEU A   4      -9.177   0.225   7.596  1.00 86.04           H  
ATOM     44  C   LEU A   4      -8.528   2.021   8.496  1.00 86.04           C  
ATOM     45  CB  LEU A   4     -10.849   1.143   8.611  1.00 86.04           C  
ATOM     46  HB2 LEU A   4     -11.041   1.626   9.569  1.00 86.04           H  
ATOM     47  HB3 LEU A   4     -11.012   1.884   7.828  1.00 86.04           H  
ATOM     48  O   LEU A   4      -8.078   2.415   7.428  1.00 86.04           O  
ATOM     49  CG  LEU A   4     -11.880   0.033   8.392  1.00 86.04           C  
ATOM     50  HG  LEU A   4     -11.765  -0.689   9.200  1.00 86.04           H  
ATOM     51  CD1 LEU A   4     -13.296   0.589   8.504  1.00 86.04           C  
ATOM     52 HD11 LEU A   4     -13.462   1.325   7.718  1.00 86.04           H  
ATOM     53 HD12 LEU A   4     -14.026  -0.213   8.389  1.00 86.04           H  
ATOM     54 HD13 LEU A   4     -13.443   1.073   9.470  1.00 86.04           H  
ATOM     55  CD2 LEU A   4     -11.734  -0.639   7.023  1.00 86.04           C  
ATOM     56 HD21 LEU A   4     -11.799   0.109   6.233  1.00 86.04           H  
ATOM     57 HD22 LEU A   4     -10.776  -1.154   6.949  1.00 86.04           H  
ATOM     58 HD23 LEU A   4     -12.528  -1.372   6.878  1.00 86.04           H  
ATOM     59  N   ASN A   5      -8.290   2.632   9.658  1.00 88.57           N  
ATOM     60  H   ASN A   5      -8.680   2.240  10.503  1.00 88.57           H  
ATOM     61  CA  ASN A   5      -7.448   3.820   9.760  1.00 88.57           C  
ATOM     62  HA  ASN A   5      -7.825   4.584   9.079  1.00 88.57           H  
ATOM     63  C   ASN A   5      -6.007   3.521   9.332  1.00 88.57           C  
ATOM     64  CB  ASN A   5      -7.509   4.359  11.197  1.00 88.57           C  
ATOM     65  HB2 ASN A   5      -7.313   3.553  11.905  1.00 88.57           H  
ATOM     66  HB3 ASN A   5      -6.736   5.117  11.323  1.00 88.57           H  
ATOM     67  O   ASN A   5      -5.423   4.293   8.581  1.00 88.57           O  
ATOM     68  CG  ASN A   5      -8.837   5.021  11.507  1.00 88.57           C  
ATOM     69  ND2 ASN A   5      -9.363   4.854  12.697  1.00 88.57           N  
ATOM     70 HD21 ASN A   5      -8.809   4.432  13.429  1.00 88.57           H  
ATOM     71 HD22 ASN A   5     -10.176   5.428  12.866  1.00 88.57           H  
ATOM     72  OD1 ASN A   5      -9.419   5.718  10.703  1.00 88.57           O  
ATOM     73  N   GLU A   6      -5.456   2.380   9.743  1.00 90.88           N  
ATOM     74  H   GLU A   6      -5.954   1.805  10.408  1.00 90.88           H  
ATOM     75  CA  GLU A   6      -4.119   1.941   9.338  1.00 90.88           C  
ATOM     76  HA  GLU A   6      -3.403   2.730   9.566  1.00 90.88           H  
ATOM     77  C   GLU A   6      -4.050   1.678   7.828  1.00 90.88           C  
ATOM     78  CB  GLU A   6      -3.759   0.702  10.162  1.00 90.88           C  
ATOM     79  HB2 GLU A   6      -3.964   0.929  11.208  1.00 90.88           H  
ATOM     80  HB3 GLU A   6      -4.390  -0.134   9.859  1.00 90.88           H  
ATOM     81  O   GLU A   6      -3.166   2.195   7.147  1.00 90.88           O  
ATOM     82  CG  GLU A   6      -2.282   0.313  10.039  1.00 90.88           C  
ATOM     83  HG2 GLU A   6      -1.676   1.193  10.256  1.00 90.88           H  
ATOM     84  HG3 GLU A   6      -2.074   0.006   9.014  1.00 90.88           H  
ATOM     85  CD  GLU A   6      -1.897  -0.812  11.017  1.00 90.88           C  
ATOM     86  OE1 GLU A   6      -0.686  -1.101  11.110  1.00 90.88           O  
ATOM     87  OE2 GLU A   6      -2.805  -1.354  11.696  1.00 90.88           O  
ATOM     88  N   THR A   7      -5.050   0.983   7.275  1.00 89.86           N  
ATOM     89  H   THR A   7      -5.748   0.586   7.887  1.00 89.86           H  
ATOM     90  CA  THR A   7      -5.178   0.788   5.822  1.00 89.86           C  
ATOM     91  HA  THR A   7      -4.290   0.269   5.459  1.00 89.86           H  
ATOM     92  C   THR A   7      -5.267   2.126   5.086  1.00 89.86           C  
ATOM     93  CB  THR A   7      -6.410  -0.063   5.481  1.00 89.86           C  
ATOM     94  HB  THR A   7      -7.311   0.437   5.836  1.00 89.86           H  
ATOM     95  O   THR A   7      -4.601   2.316   4.071  1.00 89.86           O  
ATOM     96  CG2 THR A   7      -6.539  -0.294   3.977  1.00 89.86           C  
ATOM     97 HG21 THR A   7      -7.274  -1.077   3.787  1.00 89.86           H  
ATOM     98 HG22 THR A   7      -6.868   0.623   3.488  1.00 89.86           H  
ATOM     99 HG23 THR A   7      -5.577  -0.591   3.559  1.00 89.86           H  
ATOM    100  OG1 THR A   7      -6.331  -1.327   6.100  1.00 89.86           O  
ATOM    101  HG1 THR A   7      -6.409  -1.185   7.046  1.00 89.86           H  
ATOM    102  N   HIS A   8      -6.047   3.078   5.604  1.00 90.95           N  
ATOM    103  H   HIS A   8      -6.575   2.869   6.439  1.00 90.95           H  
ATOM    104  CA  HIS A   8      -6.170   4.418   5.039  1.00 90.95           C  
ATOM    105  HA  HIS A   8      -6.503   4.330   4.005  1.00 90.95           H  
ATOM    106  C   HIS A   8      -4.819   5.144   5.027  1.00 90.95           C  
ATOM    107  CB  HIS A   8      -7.226   5.210   5.823  1.00 90.95           C  
ATOM    108  HB2 HIS A   8      -6.928   5.291   6.868  1.00 90.95           H  
ATOM    109  HB3 HIS A   8      -8.179   4.682   5.795  1.00 90.95           H  
ATOM    110  O   HIS A   8      -4.416   5.664   3.987  1.00 90.95           O  
ATOM    111  CG  HIS A   8      -7.435   6.598   5.284  1.00 90.95           C  
ATOM    112  CD2 HIS A   8      -7.913   6.937   4.048  1.00 90.95           C  
ATOM    113  HD2 HIS A   8      -8.244   6.249   3.283  1.00 90.95           H  
ATOM    114  ND1 HIS A   8      -7.136   7.767   5.941  1.00 90.95           N  
ATOM    115  HD1 HIS A   8      -6.852   7.845   6.907  1.00 90.95           H  
ATOM    116  CE1 HIS A   8      -7.432   8.789   5.123  1.00 90.95           C  
ATOM    117  HE1 HIS A   8      -7.350   9.835   5.382  1.00 90.95           H  
ATOM    118  NE2 HIS A   8      -7.858   8.331   3.937  1.00 90.95           N  
ATOM    119  N   SER A   9      -4.077   5.123   6.138  1.00 94.14           N  
ATOM    120  H   SER A   9      -4.458   4.698   6.971  1.00 94.14           H  
ATOM    121  CA  SER A   9      -2.735   5.710   6.222  1.00 94.14           C  
ATOM    122  HA  SER A   9      -2.799   6.771   5.983  1.00 94.14           H  
ATOM    123  C   SER A   9      -1.757   5.080   5.226  1.00 94.14           C  
ATOM    124  CB  SER A   9      -2.186   5.560   7.643  1.00 94.14           C  
ATOM    125  HB2 SER A   9      -2.220   4.513   7.944  1.00 94.14           H  
ATOM    126  HB3 SER A   9      -1.150   5.899   7.671  1.00 94.14           H  
ATOM    127  O   SER A   9      -1.026   5.803   4.546  1.00 94.14           O  
ATOM    128  OG  SER A   9      -2.950   6.336   8.548  1.00 94.14           O  
ATOM    129  HG  SER A   9      -2.800   7.266   8.364  1.00 94.14           H  
ATOM    130  N   ILE A  10      -1.773   3.752   5.079  1.00 94.05           N  
ATOM    131  H   ILE A  10      -2.374   3.205   5.679  1.00 94.05           H  
ATOM    132  CA  ILE A  10      -0.921   3.049   4.111  1.00 94.05           C  
ATOM    133  HA  ILE A  10       0.111   3.362   4.268  1.00 94.05           H  
ATOM    134  C   ILE A  10      -1.292   3.438   2.676  1.00 94.05           C  
ATOM    135  CB  ILE A  10      -0.992   1.522   4.328  1.00 94.05           C  
ATOM    136  HB  ILE A  10      -2.033   1.203   4.280  1.00 94.05           H  
ATOM    137  O   ILE A  10      -0.411   3.739   1.871  1.00 94.05           O  
ATOM    138  CG1 ILE A  10      -0.395   1.128   5.697  1.00 94.05           C  
ATOM    139 HG12 ILE A  10       0.693   1.174   5.651  1.00 94.05           H  
ATOM    140 HG13 ILE A  10      -0.717   1.826   6.470  1.00 94.05           H  
ATOM    141  CG2 ILE A  10      -0.195   0.815   3.221  1.00 94.05           C  
ATOM    142 HG21 ILE A  10      -0.682   0.927   2.252  1.00 94.05           H  
ATOM    143 HG22 ILE A  10       0.798   1.261   3.161  1.00 94.05           H  
ATOM    144 HG23 ILE A  10      -0.085  -0.250   3.424  1.00 94.05           H  
ATOM    145  CD1 ILE A  10      -0.822  -0.274   6.139  1.00 94.05           C  
ATOM    146 HD11 ILE A  10      -0.377  -0.495   7.109  1.00 94.05           H  
ATOM    147 HD12 ILE A  10      -0.495  -1.027   5.422  1.00 94.05           H  
ATOM    148 HD13 ILE A  10      -1.908  -0.312   6.230  1.00 94.05           H  
ATOM    149  N   LEU A  11      -2.584   3.503   2.347  1.00 92.83           N  
ATOM    150  H   LEU A  11      -3.271   3.235   3.037  1.00 92.83           H  
ATOM    151  CA  LEU A  11      -3.037   3.915   1.018  1.00 92.83           C  
ATOM    152  HA  LEU A  11      -2.561   3.277   0.273  1.00 92.83           H  
ATOM    153  C   LEU A  11      -2.637   5.358   0.687  1.00 92.83           C  
ATOM    154  CB  LEU A  11      -4.558   3.767   0.918  1.00 92.83           C  
ATOM    155  HB2 LEU A  11      -5.015   4.252   1.780  1.00 92.83           H  
ATOM    156  HB3 LEU A  11      -4.881   4.295   0.021  1.00 92.83           H  
ATOM    157  O   LEU A  11      -2.212   5.624  -0.437  1.00 92.83           O  
ATOM    158  CG  LEU A  11      -5.075   2.326   0.807  1.00 92.83           C  
ATOM    159  HG  LEU A  11      -4.651   1.707   1.597  1.00 92.83           H  
ATOM    160  CD1 LEU A  11      -6.593   2.349   0.953  1.00 92.83           C  
ATOM    161 HD11 LEU A  11      -7.041   2.969   0.177  1.00 92.83           H  
ATOM    162 HD12 LEU A  11      -6.851   2.758   1.930  1.00 92.83           H  
ATOM    163 HD13 LEU A  11      -6.985   1.334   0.880  1.00 92.83           H  
ATOM    164  CD2 LEU A  11      -4.743   1.704  -0.553  1.00 92.83           C  
ATOM    165 HD21 LEU A  11      -5.183   0.709  -0.616  1.00 92.83           H  
ATOM    166 HD22 LEU A  11      -5.146   2.322  -1.356  1.00 92.83           H  
ATOM    167 HD23 LEU A  11      -3.663   1.609  -0.667  1.00 92.83           H  
ATOM    168  N   GLN A  12      -2.720   6.285   1.646  1.00 94.35           N  
ATOM    169  H   GLN A  12      -3.099   6.020   2.544  1.00 94.35           H  
ATOM    170  CA  GLN A  12      -2.234   7.658   1.453  1.00 94.35           C  
ATOM    171  HA  GLN A  12      -2.767   8.112   0.617  1.00 94.35           H  
ATOM    172  C   GLN A  12      -0.744   7.657   1.092  1.00 94.35           C  
ATOM    173  CB  GLN A  12      -2.478   8.505   2.711  1.00 94.35           C  
ATOM    174  HB2 GLN A  12      -2.056   7.991   3.574  1.00 94.35           H  
ATOM    175  HB3 GLN A  12      -1.958   9.458   2.610  1.00 94.35           H  
ATOM    176  O   GLN A  12      -0.343   8.310   0.126  1.00 94.35           O  
ATOM    177  CG  GLN A  12      -3.964   8.783   2.988  1.00 94.35           C  
ATOM    178  HG2 GLN A  12      -4.527   7.849   2.968  1.00 94.35           H  
ATOM    179  HG3 GLN A  12      -4.059   9.200   3.991  1.00 94.35           H  
ATOM    180  CD  GLN A  12      -4.639   9.744   2.017  1.00 94.35           C  
ATOM    181  NE2 GLN A  12      -5.951   9.816   2.057  1.00 94.35           N  
ATOM    182 HE21 GLN A  12      -6.428  10.465   1.449  1.00 94.35           H  
ATOM    183 HE22 GLN A  12      -6.482   9.237   2.693  1.00 94.35           H  
ATOM    184  OE1 GLN A  12      -4.029  10.447   1.220  1.00 94.35           O  
ATOM    185  N   ARG A  13       0.058   6.839   1.784  1.00 94.41           N  
ATOM    186  H   ARG A  13      -0.335   6.329   2.563  1.00 94.41           H  
ATOM    187  CA  ARG A  13       1.483   6.680   1.483  1.00 94.41           C  
ATOM    188  HA  ARG A  13       1.915   7.681   1.470  1.00 94.41           H  
ATOM    189  C   ARG A  13       1.724   6.086   0.094  1.00 94.41           C  
ATOM    190  CB  ARG A  13       2.141   5.841   2.592  1.00 94.41           C  
ATOM    191  HB2 ARG A  13       1.891   6.272   3.561  1.00 94.41           H  
ATOM    192  HB3 ARG A  13       1.748   4.824   2.570  1.00 94.41           H  
ATOM    193  O   ARG A  13       2.536   6.606  -0.666  1.00 94.41           O  
ATOM    194  CG  ARG A  13       3.667   5.765   2.472  1.00 94.41           C  
ATOM    195  HG2 ARG A  13       3.946   5.308   1.523  1.00 94.41           H  
ATOM    196  HG3 ARG A  13       4.048   5.139   3.279  1.00 94.41           H  
ATOM    197  CD  ARG A  13       4.291   7.159   2.578  1.00 94.41           C  
ATOM    198  HD2 ARG A  13       3.995   7.623   3.518  1.00 94.41           H  
ATOM    199  HD3 ARG A  13       3.933   7.776   1.754  1.00 94.41           H  
ATOM    200  NE  ARG A  13       5.751   7.086   2.500  1.00 94.41           N  
ATOM    201  HE  ARG A  13       6.183   6.178   2.597  1.00 94.41           H  
ATOM    202  NH1 ARG A  13       6.095   9.293   1.915  1.00 94.41           N  
ATOM    203 HH11 ARG A  13       5.107   9.502   1.910  1.00 94.41           H  
ATOM    204 HH12 ARG A  13       6.716  10.032   1.616  1.00 94.41           H  
ATOM    205  NH2 ARG A  13       7.817   7.851   2.064  1.00 94.41           N  
ATOM    206 HH21 ARG A  13       8.436   8.570   1.718  1.00 94.41           H  
ATOM    207 HH22 ARG A  13       8.136   6.893   2.080  1.00 94.41           H  
ATOM    208  CZ  ARG A  13       6.539   8.086   2.168  1.00 94.41           C  
ATOM    209  N   MET A  14       0.977   5.050  -0.287  1.00 92.36           N  
ATOM    210  H   MET A  14       0.348   4.647   0.393  1.00 92.36           H  
ATOM    211  CA  MET A  14       1.051   4.477  -1.636  1.00 92.36           C  
ATOM    212  HA  MET A  14       2.071   4.141  -1.823  1.00 92.36           H  
ATOM    213  C   MET A  14       0.702   5.515  -2.708  1.00 92.36           C  
ATOM    214  CB  MET A  14       0.105   3.277  -1.762  1.00 92.36           C  
ATOM    215  HB2 MET A  14       0.098   2.935  -2.797  1.00 92.36           H  
ATOM    216  HB3 MET A  14      -0.907   3.584  -1.495  1.00 92.36           H  
ATOM    217  O   MET A  14       1.327   5.537  -3.768  1.00 92.36           O  
ATOM    218  CG  MET A  14       0.519   2.104  -0.877  1.00 92.36           C  
ATOM    219  HG2 MET A  14       0.707   2.466   0.134  1.00 92.36           H  
ATOM    220  HG3 MET A  14       1.443   1.670  -1.258  1.00 92.36           H  
ATOM    221  SD  MET A  14      -0.743   0.820  -0.759  1.00 92.36           S  
ATOM    222  CE  MET A  14      -0.447  -0.050  -2.301  1.00 92.36           C  
ATOM    223  HE1 MET A  14       0.570  -0.443  -2.299  1.00 92.36           H  
ATOM    224  HE2 MET A  14      -0.586   0.631  -3.140  1.00 92.36           H  
ATOM    225  HE3 MET A  14      -1.145  -0.886  -2.359  1.00 92.36           H  
ATOM    226  N   ARG A  15      -0.282   6.389  -2.448  1.00 92.55           N  
ATOM    227  H   ARG A  15      -0.773   6.299  -1.570  1.00 92.55           H  
ATOM    228  CA  ARG A  15      -0.682   7.455  -3.376  1.00 92.55           C  
ATOM    229  HA  ARG A  15      -0.898   7.009  -4.347  1.00 92.55           H  
ATOM    230  C   ARG A  15       0.454   8.448  -3.580  1.00 92.55           C  
ATOM    231  CB  ARG A  15      -1.937   8.174  -2.857  1.00 92.55           C  
ATOM    232  HB2 ARG A  15      -2.696   7.442  -2.579  1.00 92.55           H  
ATOM    233  HB3 ARG A  15      -1.675   8.734  -1.959  1.00 92.55           H  
ATOM    234  O   ARG A  15       0.708   8.821  -4.720  1.00 92.55           O  
ATOM    235  CG  ARG A  15      -2.536   9.129  -3.906  1.00 92.55           C  
ATOM    236  HG2 ARG A  15      -1.755   9.719  -4.384  1.00 92.55           H  
ATOM    237  HG3 ARG A  15      -3.037   8.538  -4.673  1.00 92.55           H  
ATOM    238  CD  ARG A  15      -3.546  10.095  -3.278  1.00 92.55           C  
ATOM    239  HD2 ARG A  15      -4.049  10.639  -4.077  1.00 92.55           H  
ATOM    240  HD3 ARG A  15      -4.289   9.517  -2.730  1.00 92.55           H  
ATOM    241  NE  ARG A  15      -2.882  11.058  -2.375  1.00 92.55           N  
ATOM    242  HE  ARG A  15      -1.873  11.031  -2.334  1.00 92.55           H  
ATOM    243  NH1 ARG A  15      -4.772  11.930  -1.409  1.00 92.55           N  
ATOM    244 HH11 ARG A  15      -5.338  11.317  -1.977  1.00 92.55           H  
ATOM    245 HH12 ARG A  15      -5.178  12.429  -0.630  1.00 92.55           H  
ATOM    246  NH2 ARG A  15      -2.762  12.565  -0.676  1.00 92.55           N  
ATOM    247 HH21 ARG A  15      -1.766  12.411  -0.610  1.00 92.55           H  
ATOM    248 HH22 ARG A  15      -3.220  12.975   0.126  1.00 92.55           H  
ATOM    249  CZ  ARG A  15      -3.474  11.846  -1.496  1.00 92.55           C  
ATOM    250  N   GLU A  16       1.133   8.856  -2.512  1.00 90.99           N  
ATOM    251  H   GLU A  16       0.858   8.512  -1.603  1.00 90.99           H  
ATOM    252  CA  GLU A  16       2.305   9.736  -2.596  1.00 90.99           C  
ATOM    253  HA  GLU A  16       2.023  10.685  -3.053  1.00 90.99           H  
ATOM    254  C   GLU A  16       3.400   9.123  -3.473  1.00 90.99           C  
ATOM    255  CB  GLU A  16       2.870  10.018  -1.200  1.00 90.99           C  
ATOM    256  HB2 GLU A  16       3.037   9.072  -0.686  1.00 90.99           H  
ATOM    257  HB3 GLU A  16       3.831  10.521  -1.307  1.00 90.99           H  
ATOM    258  O   GLU A  16       3.851   9.774  -4.412  1.00 90.99           O  
ATOM    259  CG  GLU A  16       1.954  10.908  -0.354  1.00 90.99           C  
ATOM    260  HG2 GLU A  16       1.920  11.899  -0.807  1.00 90.99           H  
ATOM    261  HG3 GLU A  16       0.940  10.509  -0.369  1.00 90.99           H  
ATOM    262  CD  GLU A  16       2.429  11.023   1.104  1.00 90.99           C  
ATOM    263  OE1 GLU A  16       1.692  11.689   1.861  1.00 90.99           O  
ATOM    264  OE2 GLU A  16       3.497  10.450   1.455  1.00 90.99           O  
ATOM    265  N   LEU A  17       3.747   7.850  -3.246  1.00 90.59           N  
ATOM    266  H   LEU A  17       3.351   7.385  -2.442  1.00 90.59           H  
ATOM    267  CA  LEU A  17       4.727   7.123  -4.065  1.00 90.59           C  
ATOM    268  HA  LEU A  17       5.677   7.657  -4.045  1.00 90.59           H  
ATOM    269  C   LEU A  17       4.288   7.029  -5.531  1.00 90.59           C  
ATOM    270  CB  LEU A  17       4.923   5.705  -3.500  1.00 90.59           C  
ATOM    271  HB2 LEU A  17       3.957   5.200  -3.495  1.00 90.59           H  
ATOM    272  HB3 LEU A  17       5.580   5.151  -4.169  1.00 90.59           H  
ATOM    273  O   LEU A  17       5.098   7.171  -6.445  1.00 90.59           O  
ATOM    274  CG  LEU A  17       5.516   5.640  -2.082  1.00 90.59           C  
ATOM    275  HG  LEU A  17       4.931   6.261  -1.404  1.00 90.59           H  
ATOM    276  CD1 LEU A  17       5.454   4.197  -1.589  1.00 90.59           C  
ATOM    277 HD11 LEU A  17       6.061   3.554  -2.226  1.00 90.59           H  
ATOM    278 HD12 LEU A  17       4.421   3.848  -1.584  1.00 90.59           H  
ATOM    279 HD13 LEU A  17       5.842   4.150  -0.571  1.00 90.59           H  
ATOM    280  CD2 LEU A  17       6.967   6.111  -2.030  1.00 90.59           C  
ATOM    281 HD21 LEU A  17       7.335   6.040  -1.007  1.00 90.59           H  
ATOM    282 HD22 LEU A  17       7.592   5.466  -2.647  1.00 90.59           H  
ATOM    283 HD23 LEU A  17       7.055   7.146  -2.363  1.00 90.59           H  
ATOM    284  N   ALA A  18       2.994   6.816  -5.775  1.00 87.94           N  
ATOM    285  H   ALA A  18       2.382   6.656  -4.987  1.00 87.94           H  
ATOM    286  CA  ALA A  18       2.450   6.734  -7.122  1.00 87.94           C  
ATOM    287  HA  ALA A  18       3.078   6.049  -7.691  1.00 87.94           H  
ATOM    288  C   ALA A  18       2.467   8.080  -7.855  1.00 87.94           C  
ATOM    289  CB  ALA A  18       1.034   6.163  -7.045  1.00 87.94           C  
ATOM    290  HB1 ALA A  18       0.367   6.882  -6.568  1.00 87.94           H  
ATOM    291  HB2 ALA A  18       0.686   5.944  -8.054  1.00 87.94           H  
ATOM    292  HB3 ALA A  18       1.039   5.247  -6.454  1.00 87.94           H  
ATOM    293  O   ALA A  18       2.765   8.119  -9.048  1.00 87.94           O  
ATOM    294  N   VAL A  19       2.156   9.174  -7.154  1.00 88.34           N  
ATOM    295  H   VAL A  19       1.917   9.058  -6.179  1.00 88.34           H  
ATOM    296  CA  VAL A  19       2.245  10.540  -7.686  1.00 88.34           C  
ATOM    297  HA  VAL A  19       1.729  10.586  -8.645  1.00 88.34           H  
ATOM    298  C   VAL A  19       3.700  10.901  -7.950  1.00 88.34           C  
ATOM    299  CB  VAL A  19       1.585  11.553  -6.731  1.00 88.34           C  
ATOM    300  HB  VAL A  19       1.953  11.392  -5.718  1.00 88.34           H  
ATOM    301  O   VAL A  19       4.002  11.397  -9.030  1.00 88.34           O  
ATOM    302  CG1 VAL A  19       1.871  13.010  -7.125  1.00 88.34           C  
ATOM    303 HG11 VAL A  19       1.601  13.180  -8.167  1.00 88.34           H  
ATOM    304 HG12 VAL A  19       2.929  13.237  -6.989  1.00 88.34           H  
ATOM    305 HG13 VAL A  19       1.302  13.686  -6.487  1.00 88.34           H  
ATOM    306  CG2 VAL A  19       0.060  11.374  -6.738  1.00 88.34           C  
ATOM    307 HG21 VAL A  19      -0.338  11.616  -7.724  1.00 88.34           H  
ATOM    308 HG22 VAL A  19      -0.204  10.345  -6.494  1.00 88.34           H  
ATOM    309 HG23 VAL A  19      -0.388  12.033  -5.995  1.00 88.34           H  
ATOM    310  N   GLN A  20       4.608  10.589  -7.023  1.00 85.42           N  
ATOM    311  H   GLN A  20       4.299  10.201  -6.143  1.00 85.42           H  
ATOM    312  CA  GLN A  20       6.041  10.790  -7.209  1.00 85.42           C  
ATOM    313  HA  GLN A  20       6.223  11.848  -7.396  1.00 85.42           H  
ATOM    314  C   GLN A  20       6.550  10.011  -8.426  1.00 85.42           C  
ATOM    315  CB  GLN A  20       6.779  10.393  -5.924  1.00 85.42           C  
ATOM    316  HB2 GLN A  20       6.355  10.947  -5.087  1.00 85.42           H  
ATOM    317  HB3 GLN A  20       6.658   9.326  -5.737  1.00 85.42           H  
ATOM    318  O   GLN A  20       7.172  10.595  -9.303  1.00 85.42           O  
ATOM    319  CG  GLN A  20       8.271  10.729  -6.033  1.00 85.42           C  
ATOM    320  HG2 GLN A  20       8.385  11.784  -6.284  1.00 85.42           H  
ATOM    321  HG3 GLN A  20       8.727  10.144  -6.831  1.00 85.42           H  
ATOM    322  CD  GLN A  20       9.049  10.457  -4.754  1.00 85.42           C  
ATOM    323  NE2 GLN A  20      10.300  10.853  -4.729  1.00 85.42           N  
ATOM    324 HE21 GLN A  20      10.836  10.644  -3.899  1.00 85.42           H  
ATOM    325 HE22 GLN A  20      10.693  11.281  -5.555  1.00 85.42           H  
ATOM    326  OE1 GLN A  20       8.567   9.895  -3.782  1.00 85.42           O  
ATOM    327  N   SER A  21       6.198   8.727  -8.556  1.00 84.21           N  
ATOM    328  H   SER A  21       5.711   8.288  -7.788  1.00 84.21           H  
ATOM    329  CA  SER A  21       6.581   7.909  -9.714  1.00 84.21           C  
ATOM    330  HA  SER A  21       7.667   7.937  -9.802  1.00 84.21           H  
ATOM    331  C   SER A  21       5.992   8.400 -11.042  1.00 84.21           C  
ATOM    332  CB  SER A  21       6.139   6.455  -9.512  1.00 84.21           C  
ATOM    333  HB2 SER A  21       5.052   6.419  -9.430  1.00 84.21           H  
ATOM    334  HB3 SER A  21       6.579   6.055  -8.598  1.00 84.21           H  
ATOM    335  O   SER A  21       6.521   8.031 -12.092  1.00 84.21           O  
ATOM    336  OG  SER A  21       6.546   5.672 -10.623  1.00 84.21           O  
ATOM    337  HG  SER A  21       6.570   6.275 -11.370  1.00 84.21           H  
ATOM    338  N   ALA A  22       4.873   9.129 -11.017  1.00 82.44           N  
ATOM    339  H   ALA A  22       4.459   9.342 -10.120  1.00 82.44           H  
ATOM    340  CA  ALA A  22       4.232   9.675 -12.209  1.00 82.44           C  
ATOM    341  HA  ALA A  22       4.425   9.012 -13.053  1.00 82.44           H  
ATOM    342  C   ALA A  22       4.777  11.060 -12.593  1.00 82.44           C  
ATOM    343  CB  ALA A  22       2.719   9.719 -11.969  1.00 82.44           C  
ATOM    344  HB1 ALA A  22       2.494  10.395 -11.144  1.00 82.44           H  
ATOM    345  HB2 ALA A  22       2.356   8.721 -11.723  1.00 82.44           H  
ATOM    346  HB3 ALA A  22       2.219  10.076 -12.869  1.00 82.44           H  
ATOM    347  O   ALA A  22       4.865  11.360 -13.782  1.00 82.44           O  
ATOM    348  N   ASN A  23       5.118  11.888 -11.601  1.00 79.31           N  
ATOM    349  H   ASN A  23       4.979  11.576 -10.650  1.00 79.31           H  
ATOM    350  CA  ASN A  23       5.643  13.238 -11.800  1.00 79.31           C  
ATOM    351  HA  ASN A  23       5.161  13.694 -12.665  1.00 79.31           H  
ATOM    352  C   ASN A  23       7.139  13.244 -12.087  1.00 79.31           C  
ATOM    353  CB  ASN A  23       5.370  14.093 -10.551  1.00 79.31           C  
ATOM    354  HB2 ASN A  23       5.493  13.496  -9.648  1.00 79.31           H  
ATOM    355  HB3 ASN A  23       6.105  14.897 -10.515  1.00 79.31           H  
ATOM    356  O   ASN A  23       7.597  14.010 -12.935  1.00 79.31           O  
ATOM    357  CG  ASN A  23       4.009  14.753 -10.547  1.00 79.31           C  
ATOM    358  ND2 ASN A  23       3.756  15.581  -9.561  1.00 79.31           N  
ATOM    359 HD21 ASN A  23       4.456  15.745  -8.851  1.00 79.31           H  
ATOM    360 HD22 ASN A  23       2.858  16.042  -9.584  1.00 79.31           H  
ATOM    361  OD1 ASN A  23       3.167  14.580 -11.412  1.00 79.31           O  
ATOM    362  N   ASP A  24       7.907  12.418 -11.382  1.00 68.53           N  
ATOM    363  H   ASP A  24       7.509  11.803 -10.687  1.00 68.53           H  
ATOM    364  CA  ASP A  24       9.321  12.321 -11.664  1.00 68.53           C  
ATOM    365  HA  ASP A  24       9.737  13.326 -11.728  1.00 68.53           H  
ATOM    366  C   ASP A  24       9.515  11.643 -13.024  1.00 68.53           C  
ATOM    367  CB  ASP A  24      10.077  11.568 -10.576  1.00 68.53           C  
ATOM    368  HB2 ASP A  24       9.542  10.672 -10.262  1.00 68.53           H  
ATOM    369  HB3 ASP A  24      10.981  11.262 -11.103  1.00 68.53           H  
ATOM    370  O   ASP A  24       8.992  10.559 -13.299  1.00 68.53           O  
ATOM    371  CG  ASP A  24      10.554  12.402  -9.381  1.00 68.53           C  
ATOM    372  OD1 ASP A  24      10.873  13.589  -9.607  1.00 68.53           O  
ATOM    373  OD2 ASP A  24      10.677  11.824  -8.272  1.00 68.53           O  
ATOM    374  N   THR A  25      10.336  12.252 -13.880  1.00 66.25           N  
ATOM    375  H   THR A  25      10.805  13.082 -13.549  1.00 66.25           H  
ATOM    376  CA  THR A  25      10.701  11.724 -15.211  1.00 66.25           C  
ATOM    377  HA  THR A  25       9.791  11.351 -15.682  1.00 66.25           H  
ATOM    378  C   THR A  25      11.672  10.531 -15.087  1.00 66.25           C  
ATOM    379  CB  THR A  25      11.269  12.854 -16.095  1.00 66.25           C  
ATOM    380  HB  THR A  25      12.312  13.029 -15.831  1.00 66.25           H  
ATOM    381  O   THR A  25      12.549  10.325 -15.924  1.00 66.25           O  
ATOM    382  CG2 THR A  25      11.158  12.579 -17.596  1.00 66.25           C  
ATOM    383 HG21 THR A  25      11.546  13.436 -18.147  1.00 66.25           H  
ATOM    384 HG22 THR A  25      11.743  11.701 -17.868  1.00 66.25           H  
ATOM    385 HG23 THR A  25      10.114  12.420 -17.868  1.00 66.25           H  
ATOM    386  OG1 THR A  25      10.550  14.050 -15.885  1.00 66.25           O  
ATOM    387  HG1 THR A  25       9.971  13.925 -15.129  1.00 66.25           H  
ATOM    388  N   ASN A  26      11.568   9.778 -13.987  1.00 59.57           N  
ATOM    389  H   ASN A  26      10.758   9.936 -13.405  1.00 59.57           H  
ATOM    390  CA  ASN A  26      12.663   9.024 -13.409  1.00 59.57           C  
ATOM    391  HA  ASN A  26      13.539   9.673 -13.440  1.00 59.57           H  
ATOM    392  C   ASN A  26      13.034   7.790 -14.222  1.00 59.57           C  
ATOM    393  CB  ASN A  26      12.389   8.677 -11.932  1.00 59.57           C  
ATOM    394  HB2 ASN A  26      12.988   7.799 -11.690  1.00 59.57           H  
ATOM    395  HB3 ASN A  26      11.337   8.437 -11.783  1.00 59.57           H  
ATOM    396  O   ASN A  26      12.199   7.065 -14.782  1.00 59.57           O  
ATOM    397  CG  ASN A  26      12.823   9.754 -10.949  1.00 59.57           C  
ATOM    398  ND2 ASN A  26      12.368   9.678  -9.718  1.00 59.57           N  
ATOM    399 HD21 ASN A  26      11.768   8.924  -9.416  1.00 59.57           H  
ATOM    400 HD22 ASN A  26      12.491  10.496  -9.138  1.00 59.57           H  
ATOM    401  OD1 ASN A  26      13.498  10.707 -11.300  1.00 59.57           O  
ATOM    402  N   VAL A  27      14.343   7.559 -14.218  1.00 64.84           N  
ATOM    403  H   VAL A  27      14.895   8.185 -13.649  1.00 64.84           H  
ATOM    404  CA  VAL A  27      15.032   6.393 -14.751  1.00 64.84           C  
ATOM    405  HA  VAL A  27      15.013   6.448 -15.839  1.00 64.84           H  
ATOM    406  C   VAL A  27      14.302   5.136 -14.282  1.00 64.84           C  
ATOM    407  CB  VAL A  27      16.498   6.411 -14.262  1.00 64.84           C  
ATOM    408  HB  VAL A  27      16.523   6.237 -13.187  1.00 64.84           H  
ATOM    409  O   VAL A  27      13.861   5.044 -13.138  1.00 64.84           O  
ATOM    410  CG1 VAL A  27      17.333   5.321 -14.947  1.00 64.84           C  
ATOM    411 HG11 VAL A  27      16.945   4.333 -14.700  1.00 64.84           H  
ATOM    412 HG12 VAL A  27      18.361   5.375 -14.587  1.00 64.84           H  
ATOM    413 HG13 VAL A  27      17.328   5.466 -16.028  1.00 64.84           H  
ATOM    414  CG2 VAL A  27      17.176   7.762 -14.553  1.00 64.84           C  
ATOM    415 HG21 VAL A  27      17.075   8.022 -15.607  1.00 64.84           H  
ATOM    416 HG22 VAL A  27      16.738   8.549 -13.940  1.00 64.84           H  
ATOM    417 HG23 VAL A  27      18.233   7.709 -14.293  1.00 64.84           H  
ATOM    418  N   LYS A  28      14.169   4.143 -15.168  1.00 70.07           N  
ATOM    419  H   LYS A  28      14.529   4.310 -16.096  1.00 70.07           H  
ATOM    420  CA  LYS A  28      13.446   2.885 -14.906  1.00 70.07           C  
ATOM    421  HA  LYS A  28      12.376   3.093 -14.910  1.00 70.07           H  
ATOM    422  C   LYS A  28      13.755   2.275 -13.523  1.00 70.07           C  
ATOM    423  CB  LYS A  28      13.788   1.909 -16.044  1.00 70.07           C  
ATOM    424  HB2 LYS A  28      14.855   1.686 -16.011  1.00 70.07           H  
ATOM    425  HB3 LYS A  28      13.563   2.380 -17.001  1.00 70.07           H  
ATOM    426  O   LYS A  28      12.859   1.718 -12.899  1.00 70.07           O  
ATOM    427  CG  LYS A  28      12.998   0.599 -15.946  1.00 70.07           C  
ATOM    428  HG2 LYS A  28      13.184   0.147 -14.971  1.00 70.07           H  
ATOM    429  HG3 LYS A  28      11.933   0.811 -16.034  1.00 70.07           H  
ATOM    430  CD  LYS A  28      13.415  -0.399 -17.034  1.00 70.07           C  
ATOM    431  HD2 LYS A  28      14.489  -0.576 -16.980  1.00 70.07           H  
ATOM    432  HD3 LYS A  28      13.178   0.017 -18.013  1.00 70.07           H  
ATOM    433  CE  LYS A  28      12.666  -1.727 -16.853  1.00 70.07           C  
ATOM    434  HE2 LYS A  28      12.908  -2.381 -17.691  1.00 70.07           H  
ATOM    435  HE3 LYS A  28      11.595  -1.527 -16.879  1.00 70.07           H  
ATOM    436  NZ  LYS A  28      13.009  -2.404 -15.571  1.00 70.07           N  
ATOM    437  HZ1 LYS A  28      13.995  -2.606 -15.477  1.00 70.07           H  
ATOM    438  HZ2 LYS A  28      12.793  -1.850 -14.755  1.00 70.07           H  
ATOM    439  HZ3 LYS A  28      12.481  -3.252 -15.423  1.00 70.07           H  
ATOM    440  N   VAL A  29      14.995   2.417 -13.051  1.00 71.41           N  
ATOM    441  H   VAL A  29      15.633   2.980 -13.596  1.00 71.41           H  
ATOM    442  CA  VAL A  29      15.476   1.913 -11.756  1.00 71.41           C  
ATOM    443  HA  VAL A  29      15.314   0.836 -11.722  1.00 71.41           H  
ATOM    444  C   VAL A  29      14.714   2.507 -10.565  1.00 71.41           C  
ATOM    445  CB  VAL A  29      16.988   2.181 -11.614  1.00 71.41           C  
ATOM    446  HB  VAL A  29      17.170   3.253 -11.688  1.00 71.41           H  
ATOM    447  O   VAL A  29      14.310   1.752  -9.684  1.00 71.41           O  
ATOM    448  CG1 VAL A  29      17.542   1.682 -10.274  1.00 71.41           C  
ATOM    449 HG11 VAL A  29      17.109   2.256  -9.455  1.00 71.41           H  
ATOM    450 HG12 VAL A  29      18.622   1.825 -10.241  1.00 71.41           H  
ATOM    451 HG13 VAL A  29      17.308   0.626 -10.137  1.00 71.41           H  
ATOM    452  CG2 VAL A  29      17.774   1.479 -12.735  1.00 71.41           C  
ATOM    453 HG21 VAL A  29      17.489   1.872 -13.710  1.00 71.41           H  
ATOM    454 HG22 VAL A  29      18.840   1.658 -12.598  1.00 71.41           H  
ATOM    455 HG23 VAL A  29      17.586   0.406 -12.704  1.00 71.41           H  
ATOM    456  N   ASP A  30      14.460   3.817 -10.539  1.00 80.49           N  
ATOM    457  H   ASP A  30      14.781   4.417 -11.286  1.00 80.49           H  
ATOM    458  CA  ASP A  30      13.772   4.445  -9.403  1.00 80.49           C  
ATOM    459  HA  ASP A  30      14.248   4.130  -8.474  1.00 80.49           H  
ATOM    460  C   ASP A  30      12.308   4.017  -9.357  1.00 80.49           C  
ATOM    461  CB  ASP A  30      13.854   5.968  -9.483  1.00 80.49           C  
ATOM    462  HB2 ASP A  30      13.355   6.401  -8.616  1.00 80.49           H  
ATOM    463  HB3 ASP A  30      13.313   6.274 -10.379  1.00 80.49           H  
ATOM    464  O   ASP A  30      11.780   3.708  -8.291  1.00 80.49           O  
ATOM    465  CG  ASP A  30      15.293   6.473  -9.533  1.00 80.49           C  
ATOM    466  OD1 ASP A  30      16.114   5.927  -8.762  1.00 80.49           O  
ATOM    467  OD2 ASP A  30      15.563   7.325 -10.406  1.00 80.49           O  
ATOM    468  N   ARG A  31      11.665   3.898 -10.526  1.00 80.63           N  
ATOM    469  H   ARG A  31      12.175   4.138 -11.365  1.00 80.63           H  
ATOM    470  CA  ARG A  31      10.291   3.388 -10.607  1.00 80.63           C  
ATOM    471  HA  ARG A  31       9.669   3.959  -9.918  1.00 80.63           H  
ATOM    472  C   ARG A  31      10.191   1.944 -10.137  1.00 80.63           C  
ATOM    473  CB  ARG A  31       9.717   3.528 -12.016  1.00 80.63           C  
ATOM    474  HB2 ARG A  31      10.324   2.964 -12.725  1.00 80.63           H  
ATOM    475  HB3 ARG A  31       8.713   3.104 -12.004  1.00 80.63           H  
ATOM    476  O   ARG A  31       9.227   1.611  -9.458  1.00 80.63           O  
ATOM    477  CG  ARG A  31       9.633   4.996 -12.454  1.00 80.63           C  
ATOM    478  HG2 ARG A  31       9.393   5.622 -11.595  1.00 80.63           H  
ATOM    479  HG3 ARG A  31      10.596   5.316 -12.853  1.00 80.63           H  
ATOM    480  CD  ARG A  31       8.538   5.204 -13.502  1.00 80.63           C  
ATOM    481  HD2 ARG A  31       8.522   6.265 -13.750  1.00 80.63           H  
ATOM    482  HD3 ARG A  31       7.575   4.961 -13.054  1.00 80.63           H  
ATOM    483  NE  ARG A  31       8.745   4.364 -14.700  1.00 80.63           N  
ATOM    484  HE  ARG A  31       8.938   3.387 -14.529  1.00 80.63           H  
ATOM    485  NH1 ARG A  31       8.536   6.027 -16.271  1.00 80.63           N  
ATOM    486 HH11 ARG A  31       8.456   6.699 -15.521  1.00 80.63           H  
ATOM    487 HH12 ARG A  31       8.581   6.357 -17.224  1.00 80.63           H  
ATOM    488  NH2 ARG A  31       8.914   3.930 -16.928  1.00 80.63           N  
ATOM    489 HH21 ARG A  31       8.887   4.268 -17.879  1.00 80.63           H  
ATOM    490 HH22 ARG A  31       9.036   2.950 -16.717  1.00 80.63           H  
ATOM    491  CZ  ARG A  31       8.729   4.778 -15.954  1.00 80.63           C  
ATOM    492  N   ASP A  32      11.174   1.105 -10.457  1.00 83.74           N  
ATOM    493  H   ASP A  32      11.920   1.435 -11.052  1.00 83.74           H  
ATOM    494  CA  ASP A  32      11.207  -0.281  -9.985  1.00 83.74           C  
ATOM    495  HA  ASP A  32      10.256  -0.754 -10.231  1.00 83.74           H  
ATOM    496  C   ASP A  32      11.354  -0.340  -8.448  1.00 83.74           C  
ATOM    497  CB  ASP A  32      12.327  -1.072 -10.701  1.00 83.74           C  
ATOM    498  HB2 ASP A  32      13.271  -0.538 -10.586  1.00 83.74           H  
ATOM    499  HB3 ASP A  32      12.434  -2.033 -10.198  1.00 83.74           H  
ATOM    500  O   ASP A  32      10.745  -1.196  -7.808  1.00 83.74           O  
ATOM    501  CG  ASP A  32      12.091  -1.358 -12.202  1.00 83.74           C  
ATOM    502  OD1 ASP A  32      10.949  -1.243 -12.698  1.00 83.74           O  
ATOM    503  OD2 ASP A  32      13.049  -1.770 -12.908  1.00 83.74           O  
ATOM    504  N   ASN A  33      12.101   0.584  -7.832  1.00 86.85           N  
ATOM    505  H   ASN A  33      12.588   1.264  -8.399  1.00 86.85           H  
ATOM    506  CA  ASN A  33      12.224   0.670  -6.371  1.00 86.85           C  
ATOM    507  HA  ASN A  33      12.378  -0.333  -5.972  1.00 86.85           H  
ATOM    508  C   ASN A  33      10.945   1.192  -5.701  1.00 86.85           C  
ATOM    509  CB  ASN A  33      13.449   1.520  -6.008  1.00 86.85           C  
ATOM    510  HB2 ASN A  33      13.437   1.728  -4.938  1.00 86.85           H  
ATOM    511  HB3 ASN A  33      13.402   2.473  -6.535  1.00 86.85           H  
ATOM    512  O   ASN A  33      10.465   0.570  -4.756  1.00 86.85           O  
ATOM    513  CG  ASN A  33      14.765   0.830  -6.321  1.00 86.85           C  
ATOM    514  ND2 ASN A  33      15.806   1.603  -6.528  1.00 86.85           N  
ATOM    515 HD21 ASN A  33      15.696   2.607  -6.541  1.00 86.85           H  
ATOM    516 HD22 ASN A  33      16.684   1.160  -6.757  1.00 86.85           H  
ATOM    517  OD1 ASN A  33      14.885  -0.394  -6.360  1.00 86.85           O  
ATOM    518  N   LEU A  34      10.343   2.263  -6.228  1.00 88.46           N  
ATOM    519  H   LEU A  34      10.802   2.752  -6.983  1.00 88.46           H  
ATOM    520  CA  LEU A  34       9.057   2.774  -5.738  1.00 88.46           C  
ATOM    521  HA  LEU A  34       9.139   3.002  -4.675  1.00 88.46           H  
ATOM    522  C   LEU A  34       7.948   1.719  -5.887  1.00 88.46           C  
ATOM    523  CB  LEU A  34       8.682   4.053  -6.511  1.00 88.46           C  
ATOM    524  HB2 LEU A  34       8.654   3.814  -7.575  1.00 88.46           H  
ATOM    525  HB3 LEU A  34       7.680   4.353  -6.203  1.00 88.46           H  
ATOM    526  O   LEU A  34       7.103   1.558  -5.010  1.00 88.46           O  
ATOM    527  CG  LEU A  34       9.605   5.266  -6.303  1.00 88.46           C  
ATOM    528  HG  LEU A  34      10.641   4.992  -6.499  1.00 88.46           H  
ATOM    529  CD1 LEU A  34       9.197   6.380  -7.271  1.00 88.46           C  
ATOM    530 HD11 LEU A  34       8.183   6.713  -7.049  1.00 88.46           H  
ATOM    531 HD12 LEU A  34       9.257   6.020  -8.298  1.00 88.46           H  
ATOM    532 HD13 LEU A  34       9.877   7.224  -7.155  1.00 88.46           H  
ATOM    533  CD2 LEU A  34       9.516   5.819  -4.885  1.00 88.46           C  
ATOM    534 HD21 LEU A  34       8.497   6.145  -4.673  1.00 88.46           H  
ATOM    535 HD22 LEU A  34       9.814   5.065  -4.156  1.00 88.46           H  
ATOM    536 HD23 LEU A  34      10.183   6.674  -4.780  1.00 88.46           H  
ATOM    537  N   GLN A  35       7.966   0.955  -6.981  1.00 86.60           N  
ATOM    538  H   GLN A  35       8.644   1.165  -7.700  1.00 86.60           H  
ATOM    539  CA  GLN A  35       7.024  -0.136  -7.213  1.00 86.60           C  
ATOM    540  HA  GLN A  35       6.014   0.260  -7.104  1.00 86.60           H  
ATOM    541  C   GLN A  35       7.186  -1.271  -6.196  1.00 86.60           C  
ATOM    542  CB  GLN A  35       7.209  -0.650  -8.648  1.00 86.60           C  
ATOM    543  HB2 GLN A  35       7.048   0.177  -9.340  1.00 86.60           H  
ATOM    544  HB3 GLN A  35       8.230  -1.009  -8.774  1.00 86.60           H  
ATOM    545  O   GLN A  35       6.181  -1.850  -5.781  1.00 86.60           O  
ATOM    546  CG  GLN A  35       6.248  -1.781  -9.025  1.00 86.60           C  
ATOM    547  HG2 GLN A  35       6.438  -2.657  -8.404  1.00 86.60           H  
ATOM    548  HG3 GLN A  35       6.432  -2.067 -10.060  1.00 86.60           H  
ATOM    549  CD  GLN A  35       4.794  -1.354  -8.902  1.00 86.60           C  
ATOM    550  NE2 GLN A  35       4.050  -1.945  -8.000  1.00 86.60           N  
ATOM    551 HE21 GLN A  35       4.479  -2.519  -7.288  1.00 86.60           H  
ATOM    552 HE22 GLN A  35       3.065  -1.725  -7.972  1.00 86.60           H  
ATOM    553  OE1 GLN A  35       4.326  -0.468  -9.606  1.00 86.60           O  
ATOM    554  N   LYS A  36       8.421  -1.593  -5.790  1.00 89.74           N  
ATOM    555  H   LYS A  36       9.204  -1.089  -6.182  1.00 89.74           H  
ATOM    556  CA  LYS A  36       8.669  -2.556  -4.707  1.00 89.74           C  
ATOM    557  HA  LYS A  36       8.148  -3.490  -4.917  1.00 89.74           H  
ATOM    558  C   LYS A  36       8.101  -2.047  -3.389  1.00 89.74           C  
ATOM    559  CB  LYS A  36      10.164  -2.842  -4.545  1.00 89.74           C  
ATOM    560  HB2 LYS A  36      10.320  -3.372  -3.605  1.00 89.74           H  
ATOM    561  HB3 LYS A  36      10.701  -1.896  -4.482  1.00 89.74           H  
ATOM    562  O   LYS A  36       7.404  -2.797  -2.723  1.00 89.74           O  
ATOM    563  CG  LYS A  36      10.740  -3.703  -5.674  1.00 89.74           C  
ATOM    564  HG2 LYS A  36      10.414  -3.328  -6.644  1.00 89.74           H  
ATOM    565  HG3 LYS A  36      10.393  -4.730  -5.565  1.00 89.74           H  
ATOM    566  CD  LYS A  36      12.267  -3.656  -5.581  1.00 89.74           C  
ATOM    567  HD2 LYS A  36      12.579  -2.612  -5.560  1.00 89.74           H  
ATOM    568  HD3 LYS A  36      12.587  -4.136  -4.657  1.00 89.74           H  
ATOM    569  CE  LYS A  36      12.923  -4.333  -6.780  1.00 89.74           C  
ATOM    570  HE2 LYS A  36      12.474  -3.926  -7.686  1.00 89.74           H  
ATOM    571  HE3 LYS A  36      12.722  -5.403  -6.742  1.00 89.74           H  
ATOM    572  NZ  LYS A  36      14.378  -4.054  -6.764  1.00 89.74           N  
ATOM    573  HZ1 LYS A  36      14.798  -4.416  -5.920  1.00 89.74           H  
ATOM    574  HZ2 LYS A  36      14.525  -3.054  -6.768  1.00 89.74           H  
ATOM    575  HZ3 LYS A  36      14.837  -4.446  -7.574  1.00 89.74           H  
ATOM    576  N   GLU A  37       8.320  -0.778  -3.050  1.00 91.52           N  
ATOM    577  H   GLU A  37       8.918  -0.207  -3.630  1.00 91.52           H  
ATOM    578  CA  GLU A  37       7.757  -0.192  -1.827  1.00 91.52           C  
ATOM    579  HA  GLU A  37       8.089  -0.783  -0.974  1.00 91.52           H  
ATOM    580  C   GLU A  37       6.222  -0.244  -1.836  1.00 91.52           C  
ATOM    581  CB  GLU A  37       8.292   1.237  -1.650  1.00 91.52           C  
ATOM    582  HB2 GLU A  37       7.892   1.879  -2.436  1.00 91.52           H  
ATOM    583  HB3 GLU A  37       9.377   1.203  -1.749  1.00 91.52           H  
ATOM    584  O   GLU A  37       5.613  -0.708  -0.876  1.00 91.52           O  
ATOM    585  CG  GLU A  37       7.938   1.827  -0.272  1.00 91.52           C  
ATOM    586  HG2 GLU A  37       8.295   1.144   0.499  1.00 91.52           H  
ATOM    587  HG3 GLU A  37       6.853   1.891  -0.184  1.00 91.52           H  
ATOM    588  CD  GLU A  37       8.551   3.220  -0.024  1.00 91.52           C  
ATOM    589  OE1 GLU A  37       8.117   3.890   0.947  1.00 91.52           O  
ATOM    590  OE2 GLU A  37       9.440   3.627  -0.805  1.00 91.52           O  
ATOM    591  N   VAL A  38       5.578   0.113  -2.952  1.00 90.66           N  
ATOM    592  H   VAL A  38       6.119   0.517  -3.704  1.00 90.66           H  
ATOM    593  CA  VAL A  38       4.120  -0.027  -3.099  1.00 90.66           C  
ATOM    594  HA  VAL A  38       3.646   0.503  -2.273  1.00 90.66           H  
ATOM    595  C   VAL A  38       3.663  -1.484  -2.974  1.00 90.66           C  
ATOM    596  CB  VAL A  38       3.644   0.614  -4.418  1.00 90.66           C  
ATOM    597  HB  VAL A  38       4.280   0.283  -5.239  1.00 90.66           H  
ATOM    598  O   VAL A  38       2.615  -1.733  -2.382  1.00 90.66           O  
ATOM    599  CG1 VAL A  38       2.187   0.302  -4.784  1.00 90.66           C  
ATOM    600 HG11 VAL A  38       2.039  -0.771  -4.906  1.00 90.66           H  
ATOM    601 HG12 VAL A  38       1.932   0.784  -5.728  1.00 90.66           H  
ATOM    602 HG13 VAL A  38       1.529   0.682  -4.003  1.00 90.66           H  
ATOM    603  CG2 VAL A  38       3.742   2.138  -4.277  1.00 90.66           C  
ATOM    604 HG21 VAL A  38       4.785   2.442  -4.194  1.00 90.66           H  
ATOM    605 HG22 VAL A  38       3.294   2.631  -5.140  1.00 90.66           H  
ATOM    606 HG23 VAL A  38       3.209   2.467  -3.385  1.00 90.66           H  
ATOM    607  N   ALA A  39       4.428  -2.452  -3.483  1.00 91.12           N  
ATOM    608  H   ALA A  39       5.299  -2.204  -3.930  1.00 91.12           H  
ATOM    609  CA  ALA A  39       4.102  -3.870  -3.333  1.00 91.12           C  
ATOM    610  HA  ALA A  39       3.071  -4.021  -3.655  1.00 91.12           H  
ATOM    611  C   ALA A  39       4.189  -4.339  -1.868  1.00 91.12           C  
ATOM    612  CB  ALA A  39       5.009  -4.695  -4.252  1.00 91.12           C  
ATOM    613  HB1 ALA A  39       4.916  -4.346  -5.280  1.00 91.12           H  
ATOM    614  HB2 ALA A  39       4.714  -5.743  -4.199  1.00 91.12           H  
ATOM    615  HB3 ALA A  39       6.047  -4.611  -3.931  1.00 91.12           H  
ATOM    616  O   ALA A  39       3.318  -5.080  -1.414  1.00 91.12           O  
ATOM    617  N   GLU A  40       5.178  -3.867  -1.106  1.00 93.54           N  
ATOM    618  H   GLU A  40       5.898  -3.301  -1.533  1.00 93.54           H  
ATOM    619  CA  GLU A  40       5.276  -4.149   0.331  1.00 93.54           C  
ATOM    620  HA  GLU A  40       5.215  -5.226   0.491  1.00 93.54           H  
ATOM    621  C   GLU A  40       4.105  -3.532   1.109  1.00 93.54           C  
ATOM    622  CB  GLU A  40       6.620  -3.651   0.891  1.00 93.54           C  
ATOM    623  HB2 GLU A  40       6.605  -3.762   1.975  1.00 93.54           H  
ATOM    624  HB3 GLU A  40       6.736  -2.589   0.673  1.00 93.54           H  
ATOM    625  O   GLU A  40       3.450  -4.214   1.898  1.00 93.54           O  
ATOM    626  CG  GLU A  40       7.846  -4.405   0.346  1.00 93.54           C  
ATOM    627  HG2 GLU A  40       8.731  -4.057   0.878  1.00 93.54           H  
ATOM    628  HG3 GLU A  40       7.983  -4.157  -0.706  1.00 93.54           H  
ATOM    629  CD  GLU A  40       7.727  -5.928   0.502  1.00 93.54           C  
ATOM    630  OE1 GLU A  40       7.999  -6.644  -0.489  1.00 93.54           O  
ATOM    631  OE2 GLU A  40       7.319  -6.380   1.594  1.00 93.54           O  
ATOM    632  N   LEU A  41       3.757  -2.275   0.820  1.00 93.93           N  
ATOM    633  H   LEU A  41       4.341  -1.757   0.179  1.00 93.93           H  
ATOM    634  CA  LEU A  41       2.591  -1.613   1.418  1.00 93.93           C  
ATOM    635  HA  LEU A  41       2.681  -1.647   2.503  1.00 93.93           H  
ATOM    636  C   LEU A  41       1.279  -2.337   1.068  1.00 93.93           C  
ATOM    637  CB  LEU A  41       2.556  -0.149   0.948  1.00 93.93           C  
ATOM    638  HB2 LEU A  41       1.616   0.297   1.271  1.00 93.93           H  
ATOM    639  HB3 LEU A  41       2.560  -0.143  -0.142  1.00 93.93           H  
ATOM    640  O   LEU A  41       0.394  -2.485   1.908  1.00 93.93           O  
ATOM    641  CG  LEU A  41       3.718   0.734   1.447  1.00 93.93           C  
ATOM    642  HG  LEU A  41       4.665   0.316   1.107  1.00 93.93           H  
ATOM    643  CD1 LEU A  41       3.579   2.139   0.857  1.00 93.93           C  
ATOM    644 HD11 LEU A  41       3.549   2.071  -0.231  1.00 93.93           H  
ATOM    645 HD12 LEU A  41       2.677   2.619   1.234  1.00 93.93           H  
ATOM    646 HD13 LEU A  41       4.450   2.730   1.138  1.00 93.93           H  
ATOM    647  CD2 LEU A  41       3.808   0.867   2.967  1.00 93.93           C  
ATOM    648 HD21 LEU A  41       2.922   1.353   3.374  1.00 93.93           H  
ATOM    649 HD22 LEU A  41       4.683   1.465   3.221  1.00 93.93           H  
ATOM    650 HD23 LEU A  41       3.933  -0.114   3.425  1.00 93.93           H  
ATOM    651  N   GLN A  42       1.161  -2.853  -0.155  1.00 89.51           N  
ATOM    652  H   GLN A  42       1.904  -2.679  -0.817  1.00 89.51           H  
ATOM    653  CA  GLN A  42       0.028  -3.677  -0.567  1.00 89.51           C  
ATOM    654  HA  GLN A  42      -0.892  -3.124  -0.374  1.00 89.51           H  
ATOM    655  C   GLN A  42      -0.051  -4.992   0.227  1.00 89.51           C  
ATOM    656  CB  GLN A  42       0.142  -3.931  -2.077  1.00 89.51           C  
ATOM    657  HB2 GLN A  42       1.118  -4.356  -2.309  1.00 89.51           H  
ATOM    658  HB3 GLN A  42       0.046  -2.983  -2.607  1.00 89.51           H  
ATOM    659  O   GLN A  42      -1.147  -5.419   0.606  1.00 89.51           O  
ATOM    660  CG  GLN A  42      -0.930  -4.898  -2.580  1.00 89.51           C  
ATOM    661  HG2 GLN A  42      -1.917  -4.491  -2.357  1.00 89.51           H  
ATOM    662  HG3 GLN A  42      -0.828  -5.852  -2.064  1.00 89.51           H  
ATOM    663  CD  GLN A  42      -0.834  -5.197  -4.067  1.00 89.51           C  
ATOM    664  NE2 GLN A  42      -1.530  -6.215  -4.509  1.00 89.51           N  
ATOM    665 HE21 GLN A  42      -1.508  -6.343  -5.511  1.00 89.51           H  
ATOM    666 HE22 GLN A  42      -2.281  -6.577  -3.939  1.00 89.51           H  
ATOM    667  OE1 GLN A  42      -0.160  -4.560  -4.864  1.00 89.51           O  
ATOM    668  N   ASN A  43       1.081  -5.657   0.466  1.00 90.49           N  
ATOM    669  H   ASN A  43       1.950  -5.283   0.113  1.00 90.49           H  
ATOM    670  CA  ASN A  43       1.124  -6.866   1.288  1.00 90.49           C  
ATOM    671  HA  ASN A  43       0.434  -7.606   0.882  1.00 90.49           H  
ATOM    672  C   ASN A  43       0.672  -6.573   2.718  1.00 90.49           C  
ATOM    673  CB  ASN A  43       2.541  -7.455   1.272  1.00 90.49           C  
ATOM    674  HB2 ASN A  43       3.271  -6.685   1.522  1.00 90.49           H  
ATOM    675  HB3 ASN A  43       2.616  -8.238   2.026  1.00 90.49           H  
ATOM    676  O   ASN A  43      -0.099  -7.347   3.287  1.00 90.49           O  
ATOM    677  CG  ASN A  43       2.907  -8.076  -0.059  1.00 90.49           C  
ATOM    678  ND2 ASN A  43       4.184  -8.182  -0.341  1.00 90.49           N  
ATOM    679 HD21 ASN A  43       4.881  -7.775   0.266  1.00 90.49           H  
ATOM    680 HD22 ASN A  43       4.437  -8.521  -1.258  1.00 90.49           H  
ATOM    681  OD1 ASN A  43       2.058  -8.510  -0.829  1.00 90.49           O  
ATOM    682  N   GLU A  44       1.079  -5.429   3.257  1.00 90.92           N  
ATOM    683  H   GLU A  44       1.764  -4.875   2.763  1.00 90.92           H  
ATOM    684  CA  GLU A  44       0.675  -4.993   4.585  1.00 90.92           C  
ATOM    685  HA  GLU A  44       0.901  -5.805   5.276  1.00 90.92           H  
ATOM    686  C   GLU A  44      -0.836  -4.740   4.681  1.00 90.92           C  
ATOM    687  CB  GLU A  44       1.516  -3.765   4.960  1.00 90.92           C  
ATOM    688  HB2 GLU A  44       1.293  -2.950   4.271  1.00 90.92           H  
ATOM    689  HB3 GLU A  44       2.573  -4.009   4.860  1.00 90.92           H  
ATOM    690  O   GLU A  44      -1.488  -5.253   5.590  1.00 90.92           O  
ATOM    691  CG  GLU A  44       1.259  -3.268   6.380  1.00 90.92           C  
ATOM    692  HG2 GLU A  44       1.855  -2.369   6.536  1.00 90.92           H  
ATOM    693  HG3 GLU A  44       0.209  -2.988   6.469  1.00 90.92           H  
ATOM    694  CD  GLU A  44       1.593  -4.284   7.476  1.00 90.92           C  
ATOM    695  OE1 GLU A  44       1.290  -3.976   8.640  1.00 90.92           O  
ATOM    696  OE2 GLU A  44       2.087  -5.408   7.223  1.00 90.92           O  
ATOM    697  N   ILE A  45      -1.440  -4.070   3.691  1.00 89.07           N  
ATOM    698  H   ILE A  45      -0.861  -3.634   2.988  1.00 89.07           H  
ATOM    699  CA  ILE A  45      -2.905  -3.922   3.630  1.00 89.07           C  
ATOM    700  HA  ILE A  45      -3.240  -3.429   4.542  1.00 89.07           H  
ATOM    701  C   ILE A  45      -3.588  -5.291   3.581  1.00 89.07           C  
ATOM    702  CB  ILE A  45      -3.341  -3.061   2.425  1.00 89.07           C  
ATOM    703  HB  ILE A  45      -2.891  -3.466   1.519  1.00 89.07           H  
ATOM    704  O   ILE A  45      -4.549  -5.534   4.311  1.00 89.07           O  
ATOM    705  CG1 ILE A  45      -2.859  -1.609   2.611  1.00 89.07           C  
ATOM    706 HG12 ILE A  45      -1.795  -1.611   2.848  1.00 89.07           H  
ATOM    707 HG13 ILE A  45      -3.378  -1.151   3.454  1.00 89.07           H  
ATOM    708  CG2 ILE A  45      -4.878  -3.114   2.274  1.00 89.07           C  
ATOM    709 HG21 ILE A  45      -5.197  -4.097   1.928  1.00 89.07           H  
ATOM    710 HG22 ILE A  45      -5.353  -2.908   3.233  1.00 89.07           H  
ATOM    711 HG23 ILE A  45      -5.238  -2.389   1.544  1.00 89.07           H  
ATOM    712  CD1 ILE A  45      -3.051  -0.747   1.360  1.00 89.07           C  
ATOM    713 HD11 ILE A  45      -2.534  -1.201   0.515  1.00 89.07           H  
ATOM    714 HD12 ILE A  45      -2.649   0.250   1.541  1.00 89.07           H  
ATOM    715 HD13 ILE A  45      -4.110  -0.634   1.124  1.00 89.07           H  
ATOM    716  N   ASN A  46      -3.094  -6.212   2.750  1.00 86.50           N  
ATOM    717  H   ASN A  46      -2.292  -5.962   2.188  1.00 86.50           H  
ATOM    718  CA  ASN A  46      -3.650  -7.563   2.663  1.00 86.50           C  
ATOM    719  HA  ASN A  46      -4.713  -7.486   2.435  1.00 86.50           H  
ATOM    720  C   ASN A  46      -3.544  -8.318   3.998  1.00 86.50           C  
ATOM    721  CB  ASN A  46      -2.947  -8.331   1.533  1.00 86.50           C  
ATOM    722  HB2 ASN A  46      -3.099  -9.401   1.678  1.00 86.50           H  
ATOM    723  HB3 ASN A  46      -1.874  -8.143   1.569  1.00 86.50           H  
ATOM    724  O   ASN A  46      -4.460  -9.064   4.352  1.00 86.50           O  
ATOM    725  CG  ASN A  46      -3.490  -7.987   0.160  1.00 86.50           C  
ATOM    726  ND2 ASN A  46      -2.645  -7.727  -0.804  1.00 86.50           N  
ATOM    727 HD21 ASN A  46      -3.053  -7.391  -1.665  1.00 86.50           H  
ATOM    728 HD22 ASN A  46      -1.684  -7.529  -0.563  1.00 86.50           H  
ATOM    729  OD1 ASN A  46      -4.685  -8.038  -0.095  1.00 86.50           O  
ATOM    730  N   ARG A  47      -2.459  -8.111   4.751  1.00 88.39           N  
ATOM    731  H   ARG A  47      -1.739  -7.503   4.387  1.00 88.39           H  
ATOM    732  CA  ARG A  47      -2.270  -8.672   6.090  1.00 88.39           C  
ATOM    733  HA  ARG A  47      -2.444  -9.747   6.047  1.00 88.39           H  
ATOM    734  C   ARG A  47      -3.288  -8.097   7.072  1.00 88.39           C  
ATOM    735  CB  ARG A  47      -0.821  -8.421   6.538  1.00 88.39           C  
ATOM    736  HB2 ARG A  47      -0.649  -7.352   6.656  1.00 88.39           H  
ATOM    737  HB3 ARG A  47      -0.140  -8.793   5.773  1.00 88.39           H  
ATOM    738  O   ARG A  47      -3.995  -8.873   7.712  1.00 88.39           O  
ATOM    739  CG  ARG A  47      -0.505  -9.123   7.863  1.00 88.39           C  
ATOM    740  HG2 ARG A  47      -0.599 -10.200   7.724  1.00 88.39           H  
ATOM    741  HG3 ARG A  47      -1.216  -8.803   8.624  1.00 88.39           H  
ATOM    742  CD  ARG A  47       0.915  -8.806   8.346  1.00 88.39           C  
ATOM    743  HD2 ARG A  47       1.187  -9.516   9.127  1.00 88.39           H  
ATOM    744  HD3 ARG A  47       1.612  -8.944   7.519  1.00 88.39           H  
ATOM    745  NE  ARG A  47       1.055  -7.431   8.863  1.00 88.39           N  
ATOM    746  HE  ARG A  47       1.411  -6.726   8.234  1.00 88.39           H  
ATOM    747  NH1 ARG A  47       0.491  -7.805  11.065  1.00 88.39           N  
ATOM    748 HH11 ARG A  47       0.381  -7.376  11.972  1.00 88.39           H  
ATOM    749 HH12 ARG A  47      -0.196  -8.490  10.784  1.00 88.39           H  
ATOM    750  NH2 ARG A  47       1.272  -5.844  10.484  1.00 88.39           N  
ATOM    751 HH21 ARG A  47       1.044  -5.445  11.384  1.00 88.39           H  
ATOM    752 HH22 ARG A  47       1.469  -5.176   9.753  1.00 88.39           H  
ATOM    753  CZ  ARG A  47       0.946  -7.038  10.119  1.00 88.39           C  
ATOM    754  N   ILE A  48      -3.428  -6.772   7.137  1.00 87.10           N  
ATOM    755  H   ILE A  48      -2.800  -6.204   6.586  1.00 87.10           H  
ATOM    756  CA  ILE A  48      -4.413  -6.090   7.993  1.00 87.10           C  
ATOM    757  HA  ILE A  48      -4.216  -6.346   9.033  1.00 87.10           H  
ATOM    758  C   ILE A  48      -5.830  -6.563   7.658  1.00 87.10           C  
ATOM    759  CB  ILE A  48      -4.289  -4.557   7.837  1.00 87.10           C  
ATOM    760  HB  ILE A  48      -4.337  -4.311   6.776  1.00 87.10           H  
ATOM    761  O   ILE A  48      -6.594  -6.918   8.558  1.00 87.10           O  
ATOM    762  CG1 ILE A  48      -2.938  -4.064   8.400  1.00 87.10           C  
ATOM    763 HG12 ILE A  48      -2.963  -4.078   9.490  1.00 87.10           H  
ATOM    764 HG13 ILE A  48      -2.131  -4.724   8.083  1.00 87.10           H  
ATOM    765  CG2 ILE A  48      -5.445  -3.834   8.554  1.00 87.10           C  
ATOM    766 HG21 ILE A  48      -5.305  -2.754   8.498  1.00 87.10           H  
ATOM    767 HG22 ILE A  48      -5.472  -4.126   9.604  1.00 87.10           H  
ATOM    768 HG23 ILE A  48      -6.398  -4.059   8.075  1.00 87.10           H  
ATOM    769  CD1 ILE A  48      -2.580  -2.654   7.925  1.00 87.10           C  
ATOM    770 HD11 ILE A  48      -1.588  -2.398   8.296  1.00 87.10           H  
ATOM    771 HD12 ILE A  48      -2.568  -2.625   6.835  1.00 87.10           H  
ATOM    772 HD13 ILE A  48      -3.294  -1.921   8.302  1.00 87.10           H  
ATOM    773  N   ALA A  49      -6.165  -6.635   6.369  1.00 80.30           N  
ATOM    774  H   ALA A  49      -5.504  -6.287   5.689  1.00 80.30           H  
ATOM    775  CA  ALA A  49      -7.459  -7.100   5.888  1.00 80.30           C  
ATOM    776  HA  ALA A  49      -8.235  -6.480   6.336  1.00 80.30           H  
ATOM    777  C   ALA A  49      -7.740  -8.561   6.271  1.00 80.30           C  
ATOM    778  CB  ALA A  49      -7.502  -6.915   4.369  1.00 80.30           C  
ATOM    779  HB1 ALA A  49      -7.294  -5.874   4.121  1.00 80.30           H  
ATOM    780  HB2 ALA A  49      -8.489  -7.187   3.995  1.00 80.30           H  
ATOM    781  HB3 ALA A  49      -6.751  -7.545   3.891  1.00 80.30           H  
ATOM    782  O   ALA A  49      -8.872  -8.902   6.596  1.00 80.30           O  
ATOM    783  N   SER A  50      -6.718  -9.422   6.254  1.00 81.07           N  
ATOM    784  H   SER A  50      -5.818  -9.091   5.935  1.00 81.07           H  
ATOM    785  CA  SER A  50      -6.853 -10.829   6.642  1.00 81.07           C  
ATOM    786  HA  SER A  50      -7.778 -11.221   6.219  1.00 81.07           H  
ATOM    787  C   SER A  50      -6.909 -11.037   8.157  1.00 81.07           C  
ATOM    788  CB  SER A  50      -5.687 -11.638   6.079  1.00 81.07           C  
ATOM    789  HB2 SER A  50      -4.759 -11.333   6.563  1.00 81.07           H  
ATOM    790  HB3 SER A  50      -5.600 -11.463   5.006  1.00 81.07           H  
ATOM    791  O   SER A  50      -7.494 -12.021   8.605  1.00 81.07           O  
ATOM    792  OG  SER A  50      -5.916 -13.016   6.307  1.00 81.07           O  
ATOM    793  HG  SER A  50      -6.362 -13.112   7.152  1.00 81.07           H  
ATOM    794  N   GLN A  51      -6.262 -10.174   8.941  1.00 82.81           N  
ATOM    795  H   GLN A  51      -5.724  -9.440   8.503  1.00 82.81           H  
ATOM    796  CA  GLN A  51      -6.220 -10.278  10.404  1.00 82.81           C  
ATOM    797  HA  GLN A  51      -6.283 -11.327  10.693  1.00 82.81           H  
ATOM    798  C   GLN A  51      -7.400  -9.577  11.079  1.00 82.81           C  
ATOM    799  CB  GLN A  51      -4.889  -9.715  10.919  1.00 82.81           C  
ATOM    800  HB2 GLN A  51      -4.930  -9.647  12.006  1.00 82.81           H  
ATOM    801  HB3 GLN A  51      -4.727  -8.715  10.517  1.00 82.81           H  
ATOM    802  O   GLN A  51      -7.731  -9.887  12.223  1.00 82.81           O  
ATOM    803  CG  GLN A  51      -3.721 -10.633  10.538  1.00 82.81           C  
ATOM    804  HG2 GLN A  51      -3.604 -10.680   9.455  1.00 82.81           H  
ATOM    805  HG3 GLN A  51      -3.937 -11.640  10.894  1.00 82.81           H  
ATOM    806  CD  GLN A  51      -2.407 -10.164  11.146  1.00 82.81           C  
ATOM    807  NE2 GLN A  51      -1.700 -11.016  11.855  1.00 82.81           N  
ATOM    808 HE21 GLN A  51      -0.856 -10.666  12.285  1.00 82.81           H  
ATOM    809 HE22 GLN A  51      -2.043 -11.952  12.017  1.00 82.81           H  
ATOM    810  OE1 GLN A  51      -1.967  -9.039  10.994  1.00 82.81           O  
ATOM    811  N   THR A  52      -8.048  -8.651  10.380  1.00 77.60           N  
ATOM    812  H   THR A  52      -7.724  -8.429   9.449  1.00 77.60           H  
ATOM    813  CA  THR A  52      -9.158  -7.879  10.924  1.00 77.60           C  
ATOM    814  HA  THR A  52      -9.125  -7.925  12.013  1.00 77.60           H  
ATOM    815  C   THR A  52     -10.483  -8.451  10.452  1.00 77.60           C  
ATOM    816  CB  THR A  52      -9.053  -6.405  10.545  1.00 77.60           C  
ATOM    817  HB  THR A  52      -9.224  -6.286   9.475  1.00 77.60           H  
ATOM    818  O   THR A  52     -10.783  -8.474   9.262  1.00 77.60           O  
ATOM    819  CG2 THR A  52     -10.070  -5.578  11.338  1.00 77.60           C  
ATOM    820 HG21 THR A  52     -11.061  -6.029  11.293  1.00 77.60           H  
ATOM    821 HG22 THR A  52     -10.160  -4.589  10.889  1.00 77.60           H  
ATOM    822 HG23 THR A  52      -9.754  -5.496  12.378  1.00 77.60           H  
ATOM    823  OG1 THR A  52      -7.765  -5.940  10.866  1.00 77.60           O  
ATOM    824  HG1 THR A  52      -7.185  -6.272  10.177  1.00 77.60           H  
ATOM    825  N   GLN A  53     -11.324  -8.852  11.402  1.00 68.92           N  
ATOM    826  H   GLN A  53     -11.029  -8.817  12.367  1.00 68.92           H  
ATOM    827  CA  GLN A  53     -12.729  -9.107  11.116  1.00 68.92           C  
ATOM    828  HA  GLN A  53     -12.821  -9.576  10.137  1.00 68.92           H  
ATOM    829  C   GLN A  53     -13.470  -7.777  11.082  1.00 68.92           C  
ATOM    830  CB  GLN A  53     -13.341 -10.057  12.146  1.00 68.92           C  
ATOM    831  HB2 GLN A  53     -13.170  -9.677  13.152  1.00 68.92           H  
ATOM    832  HB3 GLN A  53     -14.416 -10.108  11.970  1.00 68.92           H  
ATOM    833  O   GLN A  53     -13.592  -7.081  12.090  1.00 68.92           O  
ATOM    834  CG  GLN A  53     -12.750 -11.466  12.016  1.00 68.92           C  
ATOM    835  HG2 GLN A  53     -11.679 -11.428  12.218  1.00 68.92           H  
ATOM    836  HG3 GLN A  53     -12.895 -11.834  11.000  1.00 68.92           H  
ATOM    837  CD  GLN A  53     -13.393 -12.454  12.979  1.00 68.92           C  
ATOM    838  NE2 GLN A  53     -12.729 -13.547  13.282  1.00 68.92           N  
ATOM    839 HE21 GLN A  53     -13.187 -14.167  13.934  1.00 68.92           H  
ATOM    840 HE22 GLN A  53     -11.807 -13.713  12.907  1.00 68.92           H  
ATOM    841  OE1 GLN A  53     -14.494 -12.282  13.471  1.00 68.92           O  
ATOM    842  N   PHE A  54     -13.959  -7.416   9.908  1.00 67.97           N  
ATOM    843  H   PHE A  54     -13.792  -8.008   9.107  1.00 67.97           H  
ATOM    844  CA  PHE A  54     -14.904  -6.320   9.778  1.00 67.97           C  
ATOM    845  HA  PHE A  54     -14.724  -5.585  10.562  1.00 67.97           H  
ATOM    846  C   PHE A  54     -16.310  -6.876   9.955  1.00 67.97           C  
ATOM    847  CB  PHE A  54     -14.702  -5.634   8.434  1.00 67.97           C  
ATOM    848  HB2 PHE A  54     -15.380  -4.784   8.358  1.00 67.97           H  
ATOM    849  HB3 PHE A  54     -14.959  -6.352   7.655  1.00 67.97           H  
ATOM    850  O   PHE A  54     -16.555  -8.035   9.615  1.00 67.97           O  
ATOM    851  CG  PHE A  54     -13.276  -5.158   8.244  1.00 67.97           C  
ATOM    852  CD1 PHE A  54     -12.869  -3.910   8.750  1.00 67.97           C  
ATOM    853  HD1 PHE A  54     -13.583  -3.262   9.237  1.00 67.97           H  
ATOM    854  CD2 PHE A  54     -12.328  -6.006   7.642  1.00 67.97           C  
ATOM    855  HD2 PHE A  54     -12.616  -6.982   7.281  1.00 67.97           H  
ATOM    856  CE1 PHE A  54     -11.519  -3.528   8.652  1.00 67.97           C  
ATOM    857  HE1 PHE A  54     -11.165  -2.605   9.087  1.00 67.97           H  
ATOM    858  CE2 PHE A  54     -10.988  -5.612   7.541  1.00 67.97           C  
ATOM    859  HE2 PHE A  54     -10.269  -6.292   7.109  1.00 67.97           H  
ATOM    860  CZ  PHE A  54     -10.582  -4.361   8.026  1.00 67.97           C  
ATOM    861  HZ  PHE A  54      -9.546  -4.064   7.955  1.00 67.97           H  
ATOM    862  N   ASN A  55     -17.231  -6.048  10.456  1.00 64.80           N  
ATOM    863  H   ASN A  55     -16.955  -5.123  10.753  1.00 64.80           H  
ATOM    864  CA  ASN A  55     -18.654  -6.368  10.446  1.00 64.80           C  
ATOM    865  HA  ASN A  55     -18.831  -7.238  11.079  1.00 64.80           H  
ATOM    866  C   ASN A  55     -19.037  -6.725   9.008  1.00 64.80           C  
ATOM    867  CB  ASN A  55     -19.461  -5.181  10.997  1.00 64.80           C  
ATOM    868  HB2 ASN A  55     -19.147  -4.255  10.516  1.00 64.80           H  
ATOM    869  HB3 ASN A  55     -20.520  -5.321  10.779  1.00 64.80           H  
ATOM    870  O   ASN A  55     -19.104  -5.865   8.129  1.00 64.80           O  
ATOM    871  CG  ASN A  55     -19.326  -5.068  12.503  1.00 64.80           C  
ATOM    872  ND2 ASN A  55     -18.968  -3.917  13.015  1.00 64.80           N  
ATOM    873 HD21 ASN A  55     -19.098  -3.085  12.458  1.00 64.80           H  
ATOM    874 HD22 ASN A  55     -19.028  -3.869  14.022  1.00 64.80           H  
ATOM    875  OD1 ASN A  55     -19.518  -6.025  13.231  1.00 64.80           O  
ATOM    876  N   THR A  56     -19.189  -8.023   8.755  1.00 60.97           N  
ATOM    877  H   THR A  56     -19.077  -8.670   9.523  1.00 60.97           H  
ATOM    878  CA  THR A  56     -19.187  -8.628   7.417  1.00 60.97           C  
ATOM    879  HA  THR A  56     -18.224  -8.427   6.948  1.00 60.97           H  
ATOM    880  C   THR A  56     -20.251  -8.012   6.519  1.00 60.97           C  
ATOM    881  CB  THR A  56     -19.390 -10.157   7.512  1.00 60.97           C  
ATOM    882  HB  THR A  56     -20.068 -10.487   6.725  1.00 60.97           H  
ATOM    883  O   THR A  56     -20.031  -7.875   5.319  1.00 60.97           O  
ATOM    884  CG2 THR A  56     -18.079 -10.919   7.355  1.00 60.97           C  
ATOM    885 HG21 THR A  56     -18.257 -11.992   7.423  1.00 60.97           H  
ATOM    886 HG22 THR A  56     -17.645 -10.698   6.380  1.00 60.97           H  
ATOM    887 HG23 THR A  56     -17.378 -10.614   8.132  1.00 60.97           H  
ATOM    888  OG1 THR A  56     -19.919 -10.539   8.767  1.00 60.97           O  
ATOM    889  HG1 THR A  56     -19.655 -11.447   8.929  1.00 60.97           H  
ATOM    890  N   LYS A  57     -21.373  -7.569   7.102  1.00 63.93           N  
ATOM    891  H   LYS A  57     -21.437  -7.665   8.105  1.00 63.93           H  
ATOM    892  CA  LYS A  57     -22.464  -6.896   6.388  1.00 63.93           C  
ATOM    893  HA  LYS A  57     -22.772  -7.520   5.548  1.00 63.93           H  
ATOM    894  C   LYS A  57     -22.061  -5.558   5.764  1.00 63.93           C  
ATOM    895  CB  LYS A  57     -23.665  -6.701   7.322  1.00 63.93           C  
ATOM    896  HB2 LYS A  57     -24.397  -6.093   6.791  1.00 63.93           H  
ATOM    897  HB3 LYS A  57     -23.366  -6.157   8.218  1.00 63.93           H  
ATOM    898  O   LYS A  57     -22.465  -5.284   4.637  1.00 63.93           O  
ATOM    899  CG  LYS A  57     -24.312  -8.041   7.707  1.00 63.93           C  
ATOM    900  HG2 LYS A  57     -24.302  -8.711   6.847  1.00 63.93           H  
ATOM    901  HG3 LYS A  57     -23.751  -8.501   8.521  1.00 63.93           H  
ATOM    902  CD  LYS A  57     -25.768  -7.816   8.126  1.00 63.93           C  
ATOM    903  HD2 LYS A  57     -25.792  -7.141   8.982  1.00 63.93           H  
ATOM    904  HD3 LYS A  57     -26.303  -7.352   7.298  1.00 63.93           H  
ATOM    905  CE  LYS A  57     -26.445  -9.140   8.490  1.00 63.93           C  
ATOM    906  HE2 LYS A  57     -25.951  -9.552   9.370  1.00 63.93           H  
ATOM    907  HE3 LYS A  57     -26.309  -9.839   7.666  1.00 63.93           H  
ATOM    908  NZ  LYS A  57     -27.890  -8.934   8.755  1.00 63.93           N  
ATOM    909  HZ1 LYS A  57     -28.351  -8.558   7.938  1.00 63.93           H  
ATOM    910  HZ2 LYS A  57     -28.338  -9.801   9.015  1.00 63.93           H  
ATOM    911  HZ3 LYS A  57     -28.012  -8.274   9.509  1.00 63.93           H  
ATOM    912  N   ASN A  58     -21.238  -4.762   6.437  1.00 64.25           N  
ATOM    913  H   ASN A  58     -20.959  -5.028   7.371  1.00 64.25           H  
ATOM    914  CA  ASN A  58     -20.945  -3.393   6.004  1.00 64.25           C  
ATOM    915  HA  ASN A  58     -21.874  -2.907   5.702  1.00 64.25           H  
ATOM    916  C   ASN A  58     -20.007  -3.407   4.802  1.00 64.25           C  
ATOM    917  CB  ASN A  58     -20.329  -2.584   7.154  1.00 64.25           C  
ATOM    918  HB2 ASN A  58     -19.342  -2.979   7.394  1.00 64.25           H  
ATOM    919  HB3 ASN A  58     -20.216  -1.549   6.833  1.00 64.25           H  
ATOM    920  O   ASN A  58     -20.223  -2.691   3.827  1.00 64.25           O  
ATOM    921  CG  ASN A  58     -21.152  -2.595   8.422  1.00 64.25           C  
ATOM    922  ND2 ASN A  58     -20.657  -1.913   9.414  1.00 64.25           N  
ATOM    923 HD21 ASN A  58     -19.984  -1.179   9.248  1.00 64.25           H  
ATOM    924 HD22 ASN A  58     -21.307  -1.813  10.181  1.00 64.25           H  
ATOM    925  OD1 ASN A  58     -22.140  -3.298   8.552  1.00 64.25           O  
ATOM    926  N   LEU A  59     -18.999  -4.286   4.842  1.00 62.72           N  
ATOM    927  H   LEU A  59     -18.890  -4.850   5.673  1.00 62.72           H  
ATOM    928  CA  LEU A  59     -18.093  -4.479   3.713  1.00 62.72           C  
ATOM    929  HA  LEU A  59     -17.756  -3.506   3.354  1.00 62.72           H  
ATOM    930  C   LEU A  59     -18.777  -5.160   2.529  1.00 62.72           C  
ATOM    931  CB  LEU A  59     -16.878  -5.311   4.125  1.00 62.72           C  
ATOM    932  HB2 LEU A  59     -16.314  -5.503   3.212  1.00 62.72           H  
ATOM    933  HB3 LEU A  59     -17.216  -6.273   4.510  1.00 62.72           H  
ATOM    934  O   LEU A  59     -18.480  -4.821   1.390  1.00 62.72           O  
ATOM    935  CG  LEU A  59     -15.933  -4.673   5.150  1.00 62.72           C  
ATOM    936  HG  LEU A  59     -16.383  -4.721   6.142  1.00 62.72           H  
ATOM    937  CD1 LEU A  59     -14.657  -5.507   5.118  1.00 62.72           C  
ATOM    938 HD11 LEU A  59     -14.253  -5.529   4.106  1.00 62.72           H  
ATOM    939 HD12 LEU A  59     -14.858  -6.529   5.438  1.00 62.72           H  
ATOM    940 HD13 LEU A  59     -13.904  -5.043   5.756  1.00 62.72           H  
ATOM    941  CD2 LEU A  59     -15.548  -3.223   4.849  1.00 62.72           C  
ATOM    942 HD21 LEU A  59     -14.797  -2.880   5.561  1.00 62.72           H  
ATOM    943 HD22 LEU A  59     -16.420  -2.576   4.941  1.00 62.72           H  
ATOM    944 HD23 LEU A  59     -15.146  -3.140   3.839  1.00 62.72           H  
ATOM    945  N   LEU A  60     -19.698  -6.099   2.775  1.00 63.63           N  
ATOM    946  H   LEU A  60     -19.877  -6.372   3.730  1.00 63.63           H  
ATOM    947  CA  LEU A  60     -20.508  -6.701   1.711  1.00 63.63           C  
ATOM    948  HA  LEU A  60     -19.846  -7.129   0.959  1.00 63.63           H  
ATOM    949  C   LEU A  60     -21.338  -5.648   0.976  1.00 63.63           C  
ATOM    950  CB  LEU A  60     -21.409  -7.806   2.295  1.00 63.63           C  
ATOM    951  HB2 LEU A  60     -22.292  -7.919   1.665  1.00 63.63           H  
ATOM    952  HB3 LEU A  60     -21.758  -7.491   3.278  1.00 63.63           H  
ATOM    953  O   LEU A  60     -21.364  -5.663  -0.252  1.00 63.63           O  
ATOM    954  CG  LEU A  60     -20.715  -9.174   2.405  1.00 63.63           C  
ATOM    955  HG  LEU A  60     -19.690  -9.048   2.753  1.00 63.63           H  
ATOM    956  CD1 LEU A  60     -21.466 -10.093   3.372  1.00 63.63           C  
ATOM    957 HD11 LEU A  60     -20.954 -11.053   3.436  1.00 63.63           H  
ATOM    958 HD12 LEU A  60     -22.488 -10.247   3.027  1.00 63.63           H  
ATOM    959 HD13 LEU A  60     -21.497  -9.647   4.367  1.00 63.63           H  
ATOM    960  CD2 LEU A  60     -20.725  -9.903   1.057  1.00 63.63           C  
ATOM    961 HD21 LEU A  60     -20.380  -9.253   0.253  1.00 63.63           H  
ATOM    962 HD22 LEU A  60     -20.101 -10.794   1.112  1.00 63.63           H  
ATOM    963 HD23 LEU A  60     -21.742 -10.205   0.804  1.00 63.63           H  
ATOM    964  N   ASN A  61     -21.950  -4.711   1.705  1.00 65.22           N  
ATOM    965  H   ASN A  61     -21.917  -4.774   2.712  1.00 65.22           H  
ATOM    966  CA  ASN A  61     -22.699  -3.607   1.103  1.00 65.22           C  
ATOM    967  HA  ASN A  61     -23.426  -4.018   0.402  1.00 65.22           H  
ATOM    968  C   ASN A  61     -21.799  -2.651   0.300  1.00 65.22           C  
ATOM    969  CB  ASN A  61     -23.457  -2.875   2.217  1.00 65.22           C  
ATOM    970  HB2 ASN A  61     -24.041  -3.589   2.799  1.00 65.22           H  
ATOM    971  HB3 ASN A  61     -22.753  -2.378   2.884  1.00 65.22           H  
ATOM    972  O   ASN A  61     -22.232  -2.085  -0.698  1.00 65.22           O  
ATOM    973  CG  ASN A  61     -24.422  -1.861   1.633  1.00 65.22           C  
ATOM    974  ND2 ASN A  61     -24.237  -0.590   1.902  1.00 65.22           N  
ATOM    975 HD21 ASN A  61     -24.877   0.054   1.460  1.00 65.22           H  
ATOM    976 HD22 ASN A  61     -23.460  -0.283   2.470  1.00 65.22           H  
ATOM    977  OD1 ASN A  61     -25.356  -2.208   0.932  1.00 65.22           O  
ATOM    978  N   MET A  62     -20.532  -2.516   0.698  1.00 63.49           N  
ATOM    979  H   MET A  62     -20.250  -2.962   1.559  1.00 63.49           H  
ATOM    980  CA  MET A  62     -19.525  -1.743  -0.037  1.00 63.49           C  
ATOM    981  HA  MET A  62     -20.011  -0.861  -0.454  1.00 63.49           H  
ATOM    982  C   MET A  62     -18.893  -2.510  -1.213  1.00 63.49           C  
ATOM    983  CB  MET A  62     -18.472  -1.285   0.972  1.00 63.49           C  
ATOM    984  HB2 MET A  62     -17.804  -2.109   1.224  1.00 63.49           H  
ATOM    985  HB3 MET A  62     -18.991  -0.982   1.882  1.00 63.49           H  
ATOM    986  O   MET A  62     -18.153  -1.934  -2.007  1.00 63.49           O  
ATOM    987  CG  MET A  62     -17.656  -0.106   0.442  1.00 63.49           C  
ATOM    988  HG2 MET A  62     -18.317   0.591  -0.074  1.00 63.49           H  
ATOM    989  HG3 MET A  62     -16.923  -0.475  -0.275  1.00 63.49           H  
ATOM    990  SD  MET A  62     -16.796   0.799   1.739  1.00 63.49           S  
ATOM    991  CE  MET A  62     -18.243   1.417   2.638  1.00 63.49           C  
ATOM    992  HE1 MET A  62     -18.619   0.650   3.316  1.00 63.49           H  
ATOM    993  HE2 MET A  62     -19.025   1.691   1.930  1.00 63.49           H  
ATOM    994  HE3 MET A  62     -17.994   2.305   3.219  1.00 63.49           H  
ATOM    995  N   GLY A  63     -19.184  -3.808  -1.335  1.00 57.65           N  
ATOM    996  H   GLY A  63     -19.844  -4.194  -0.675  1.00 57.65           H  
ATOM    997  CA  GLY A  63     -18.458  -4.746  -2.180  1.00 57.65           C  
ATOM    998  HA2 GLY A  63     -18.095  -4.240  -3.074  1.00 57.65           H  
ATOM    999  HA3 GLY A  63     -19.137  -5.544  -2.482  1.00 57.65           H  
ATOM   1000  C   GLY A  63     -17.263  -5.340  -1.430  1.00 57.65           C  
ATOM   1001  O   GLY A  63     -16.290  -4.657  -1.125  1.00 57.65           O  
ATOM   1002  N   THR A  64     -17.288  -6.654  -1.184  1.00 51.38           N  
ATOM   1003  H   THR A  64     -18.107  -7.168  -1.476  1.00 51.38           H  
ATOM   1004  CA  THR A  64     -16.249  -7.434  -0.467  1.00 51.38           C  
ATOM   1005  HA  THR A  64     -16.228  -7.106   0.573  1.00 51.38           H  
ATOM   1006  C   THR A  64     -14.823  -7.287  -0.996  1.00 51.38           C  
ATOM   1007  CB  THR A  64     -16.585  -8.932  -0.521  1.00 51.38           C  
ATOM   1008  HB  THR A  64     -15.687  -9.533  -0.372  1.00 51.38           H  
ATOM   1009  O   THR A  64     -13.873  -7.687  -0.327  1.00 51.38           O  
ATOM   1010  CG2 THR A  64     -17.564  -9.284   0.581  1.00 51.38           C  
ATOM   1011 HG21 THR A  64     -17.064  -9.225   1.548  1.00 51.38           H  
ATOM   1012 HG22 THR A  64     -18.382  -8.564   0.564  1.00 51.38           H  
ATOM   1013 HG23 THR A  64     -17.932 -10.299   0.430  1.00 51.38           H  
ATOM   1014  OG1 THR A  64     -17.174  -9.282  -1.759  1.00 51.38           O  
ATOM   1015  HG1 THR A  64     -16.476  -9.361  -2.413  1.00 51.38           H  
ATOM   1016  N   SER A  65     -14.653  -6.716  -2.184  1.00 55.93           N  
ATOM   1017  H   SER A  65     -15.476  -6.395  -2.675  1.00 55.93           H  
ATOM   1018  CA  SER A  65     -13.351  -6.413  -2.773  1.00 55.93           C  
ATOM   1019  HA  SER A  65     -12.676  -7.247  -2.578  1.00 55.93           H  
ATOM   1020  C   SER A  65     -12.689  -5.157  -2.194  1.00 55.93           C  
ATOM   1021  CB  SER A  65     -13.492  -6.277  -4.289  1.00 55.93           C  
ATOM   1022  HB2 SER A  65     -14.121  -5.417  -4.519  1.00 55.93           H  
ATOM   1023  HB3 SER A  65     -12.507  -6.124  -4.731  1.00 55.93           H  
ATOM   1024  O   SER A  65     -11.538  -4.903  -2.528  1.00 55.93           O  
ATOM   1025  OG  SER A  65     -14.075  -7.450  -4.830  1.00 55.93           O  
ATOM   1026  HG  SER A  65     -14.139  -7.342  -5.782  1.00 55.93           H  
ATOM   1027  N   ALA A  66     -13.372  -4.394  -1.329  1.00 58.49           N  
ATOM   1028  H   ALA A  66     -14.335  -4.634  -1.140  1.00 58.49           H  
ATOM   1029  CA  ALA A  66     -12.929  -3.088  -0.831  1.00 58.49           C  
ATOM   1030  HA  ALA A  66     -12.947  -2.373  -1.654  1.00 58.49           H  
ATOM   1031  C   ALA A  66     -11.503  -3.066  -0.250  1.00 58.49           C  
ATOM   1032  CB  ALA A  66     -13.942  -2.636   0.231  1.00 58.49           C  
ATOM   1033  HB1 ALA A  66     -14.063  -3.406   0.993  1.00 58.49           H  
ATOM   1034  HB2 ALA A  66     -13.590  -1.726   0.716  1.00 58.49           H  
ATOM   1035  HB3 ALA A  66     -14.907  -2.438  -0.235  1.00 58.49           H  
ATOM   1036  O   ALA A  66     -10.807  -2.062  -0.370  1.00 58.49           O  
ATOM   1037  N   LEU A  67     -11.061  -4.167   0.364  1.00 62.54           N  
ATOM   1038  H   LEU A  67     -11.698  -4.947   0.435  1.00 62.54           H  
ATOM   1039  CA  LEU A  67      -9.765  -4.233   1.047  1.00 62.54           C  
ATOM   1040  HA  LEU A  67      -9.326  -3.238   1.111  1.00 62.54           H  
ATOM   1041  C   LEU A  67      -8.722  -5.101   0.352  1.00 62.54           C  
ATOM   1042  CB  LEU A  67     -10.003  -4.760   2.463  1.00 62.54           C  
ATOM   1043  HB2 LEU A  67     -10.646  -5.638   2.406  1.00 62.54           H  
ATOM   1044  HB3 LEU A  67      -9.050  -5.076   2.887  1.00 62.54           H  
ATOM   1045  O   LEU A  67      -7.530  -4.929   0.602  1.00 62.54           O  
ATOM   1046  CG  LEU A  67     -10.621  -3.717   3.400  1.00 62.54           C  
ATOM   1047  HG  LEU A  67     -11.429  -3.176   2.909  1.00 62.54           H  
ATOM   1048  CD1 LEU A  67     -11.163  -4.440   4.618  1.00 62.54           C  
ATOM   1049 HD11 LEU A  67     -11.938  -5.144   4.315  1.00 62.54           H  
ATOM   1050 HD12 LEU A  67     -11.587  -3.721   5.319  1.00 62.54           H  
ATOM   1051 HD13 LEU A  67     -10.351  -4.990   5.095  1.00 62.54           H  
ATOM   1052  CD2 LEU A  67      -9.559  -2.750   3.904  1.00 62.54           C  
ATOM   1053 HD21 LEU A  67     -10.018  -2.005   4.554  1.00 62.54           H  
ATOM   1054 HD22 LEU A  67      -8.799  -3.282   4.476  1.00 62.54           H  
ATOM   1055 HD23 LEU A  67      -9.060  -2.270   3.062  1.00 62.54           H  
ATOM   1056  N   LYS A  68      -9.131  -6.057  -0.494  1.00 67.87           N  
ATOM   1057  H   LYS A  68     -10.097  -6.055  -0.786  1.00 67.87           H  
ATOM   1058  CA  LYS A  68      -8.156  -6.888  -1.203  1.00 67.87           C  
ATOM   1059  HA  LYS A  68      -7.324  -7.080  -0.525  1.00 67.87           H  
ATOM   1060  C   LYS A  68      -7.597  -6.075  -2.358  1.00 67.87           C  
ATOM   1061  CB  LYS A  68      -8.718  -8.258  -1.598  1.00 67.87           C  
ATOM   1062  HB2 LYS A  68      -9.050  -8.769  -0.695  1.00 67.87           H  
ATOM   1063  HB3 LYS A  68      -9.568  -8.135  -2.269  1.00 67.87           H  
ATOM   1064  O   LYS A  68      -8.140  -6.046  -3.459  1.00 67.87           O  
ATOM   1065  CG  LYS A  68      -7.619  -9.088  -2.293  1.00 67.87           C  
ATOM   1066  HG2 LYS A  68      -6.672  -8.970  -1.766  1.00 67.87           H  
ATOM   1067  HG3 LYS A  68      -7.484  -8.700  -3.302  1.00 67.87           H  
ATOM   1068  CD  LYS A  68      -7.965 -10.581  -2.401  1.00 67.87           C  
ATOM   1069  HD2 LYS A  68      -7.395 -11.014  -3.224  1.00 67.87           H  
ATOM   1070  HD3 LYS A  68      -9.022 -10.682  -2.647  1.00 67.87           H  
ATOM   1071  CE  LYS A  68      -7.662 -11.364  -1.116  1.00 67.87           C  
ATOM   1072  HE2 LYS A  68      -8.168 -10.875  -0.283  1.00 67.87           H  
ATOM   1073  HE3 LYS A  68      -8.078 -12.367  -1.215  1.00 67.87           H  
ATOM   1074  NZ  LYS A  68      -6.202 -11.447  -0.850  1.00 67.87           N  
ATOM   1075  HZ1 LYS A  68      -5.712 -11.893  -1.613  1.00 67.87           H  
ATOM   1076  HZ2 LYS A  68      -5.821 -10.519  -0.733  1.00 67.87           H  
ATOM   1077  HZ3 LYS A  68      -6.019 -11.954   0.004  1.00 67.87           H  
ATOM   1078  N   VAL A  69      -6.478  -5.431  -2.076  1.00 71.53           N  
ATOM   1079  H   VAL A  69      -6.176  -5.418  -1.113  1.00 71.53           H  
ATOM   1080  CA  VAL A  69      -5.725  -4.673  -3.057  1.00 71.53           C  
ATOM   1081  HA  VAL A  69      -6.418  -4.059  -3.633  1.00 71.53           H  
ATOM   1082  C   VAL A  69      -5.040  -5.664  -3.999  1.00 71.53           C  
ATOM   1083  CB  VAL A  69      -4.750  -3.727  -2.344  1.00 71.53           C  
ATOM   1084  HB  VAL A  69      -4.041  -4.313  -1.760  1.00 71.53           H  
ATOM   1085  O   VAL A  69      -4.173  -6.444  -3.590  1.00 71.53           O  
ATOM   1086  CG1 VAL A  69      -3.987  -2.883  -3.356  1.00 71.53           C  
ATOM   1087 HG11 VAL A  69      -3.369  -2.165  -2.818  1.00 71.53           H  
ATOM   1088 HG12 VAL A  69      -4.682  -2.365  -4.018  1.00 71.53           H  
ATOM   1089 HG13 VAL A  69      -3.327  -3.512  -3.953  1.00 71.53           H  
ATOM   1090  CG2 VAL A  69      -5.485  -2.786  -1.382  1.00 71.53           C  
ATOM   1091 HG21 VAL A  69      -4.807  -2.020  -1.007  1.00 71.53           H  
ATOM   1092 HG22 VAL A  69      -6.332  -2.310  -1.878  1.00 71.53           H  
ATOM   1093 HG23 VAL A  69      -5.860  -3.347  -0.526  1.00 71.53           H  
ATOM   1094  N   GLY A  70      -5.476  -5.668  -5.261  1.00 75.70           N  
ATOM   1095  H   GLY A  70      -6.240  -5.047  -5.486  1.00 75.70           H  
ATOM   1096  CA  GLY A  70      -4.782  -6.340  -6.360  1.00 75.70           C  
ATOM   1097  HA2 GLY A  70      -4.537  -7.361  -6.067  1.00 75.70           H  
ATOM   1098  HA3 GLY A  70      -5.430  -6.373  -7.236  1.00 75.70           H  
ATOM   1099  C   GLY A  70      -3.493  -5.606  -6.729  1.00 75.70           C  
ATOM   1100  O   GLY A  70      -3.231  -4.522  -6.224  1.00 75.70           O  
ATOM   1101  N   SER A  71      -2.658  -6.192  -7.587  1.00 76.66           N  
ATOM   1102  H   SER A  71      -2.885  -7.097  -7.973  1.00 76.66           H  
ATOM   1103  CA  SER A  71      -1.370  -5.599  -7.972  1.00 76.66           C  
ATOM   1104  HA  SER A  71      -0.719  -5.548  -7.100  1.00 76.66           H  
ATOM   1105  C   SER A  71      -1.535  -4.177  -8.522  1.00 76.66           C  
ATOM   1106  CB  SER A  71      -0.683  -6.485  -9.013  1.00 76.66           C  
ATOM   1107  HB2 SER A  71      -1.274  -6.493  -9.929  1.00 76.66           H  
ATOM   1108  HB3 SER A  71       0.309  -6.092  -9.236  1.00 76.66           H  
ATOM   1109  O   SER A  71      -2.069  -3.984  -9.616  1.00 76.66           O  
ATOM   1110  OG  SER A  71      -0.579  -7.810  -8.522  1.00 76.66           O  
ATOM   1111  HG  SER A  71       0.174  -7.863  -7.930  1.00 76.66           H  
ATOM   1112  N   ILE A  72      -1.058  -3.179  -7.777  1.00 82.44           N  
ATOM   1113  H   ILE A  72      -0.685  -3.392  -6.862  1.00 82.44           H  
ATOM   1114  CA  ILE A  72      -1.044  -1.787  -8.234  1.00 82.44           C  
ATOM   1115  HA  ILE A  72      -1.872  -1.625  -8.924  1.00 82.44           H  
ATOM   1116  C   ILE A  72       0.266  -1.531  -8.959  1.00 82.44           C  
ATOM   1117  CB  ILE A  72      -1.198  -0.792  -7.075  1.00 82.44           C  
ATOM   1118  HB  ILE A  72      -0.381  -0.967  -6.375  1.00 82.44           H  
ATOM   1119  O   ILE A  72       1.331  -1.630  -8.363  1.00 82.44           O  
ATOM   1120  CG1 ILE A  72      -2.542  -0.962  -6.343  1.00 82.44           C  
ATOM   1121 HG12 ILE A  72      -2.839  -2.010  -6.301  1.00 82.44           H  
ATOM   1122 HG13 ILE A  72      -3.327  -0.400  -6.848  1.00 82.44           H  
ATOM   1123  CG2 ILE A  72      -1.096   0.657  -7.600  1.00 82.44           C  
ATOM   1124 HG21 ILE A  72      -0.094   0.859  -7.977  1.00 82.44           H  
ATOM   1125 HG22 ILE A  72      -1.831   0.826  -8.387  1.00 82.44           H  
ATOM   1126 HG23 ILE A  72      -1.282   1.365  -6.792  1.00 82.44           H  
ATOM   1127  CD1 ILE A  72      -2.364  -0.474  -4.910  1.00 82.44           C  
ATOM   1128 HD11 ILE A  72      -2.008   0.556  -4.886  1.00 82.44           H  
ATOM   1129 HD12 ILE A  72      -3.295  -0.537  -4.346  1.00 82.44           H  
ATOM   1130 HD13 ILE A  72      -1.635  -1.127  -4.432  1.00 82.44           H  
ATOM   1131  N   ASN A  73       0.184  -1.126 -10.224  1.00 80.15           N  
ATOM   1132  H   ASN A  73      -0.731  -1.054 -10.644  1.00 80.15           H  
ATOM   1133  CA  ASN A  73       1.347  -0.699 -10.994  1.00 80.15           C  
ATOM   1134  HA  ASN A  73       2.253  -1.049 -10.500  1.00 80.15           H  
ATOM   1135  C   ASN A  73       1.399   0.834 -11.060  1.00 80.15           C  
ATOM   1136  CB  ASN A  73       1.320  -1.368 -12.374  1.00 80.15           C  
ATOM   1137  HB2 ASN A  73       0.389  -1.132 -12.889  1.00 80.15           H  
ATOM   1138  HB3 ASN A  73       2.150  -0.988 -12.971  1.00 80.15           H  
ATOM   1139  O   ASN A  73       0.559   1.461 -11.712  1.00 80.15           O  
ATOM   1140  CG  ASN A  73       1.491  -2.873 -12.265  1.00 80.15           C  
ATOM   1141  ND2 ASN A  73       0.448  -3.644 -12.463  1.00 80.15           N  
ATOM   1142 HD21 ASN A  73      -0.478  -3.259 -12.582  1.00 80.15           H  
ATOM   1143 HD22 ASN A  73       0.614  -4.632 -12.333  1.00 80.15           H  
ATOM   1144  OD1 ASN A  73       2.563  -3.377 -11.996  1.00 80.15           O  
ATOM   1145  N   ILE A  74       2.381   1.452 -10.403  1.00 83.87           N  
ATOM   1146  H   ILE A  74       3.036   0.885  -9.884  1.00 83.87           H  
ATOM   1147  CA  ILE A  74       2.549   2.916 -10.388  1.00 83.87           C  
ATOM   1148  HA  ILE A  74       1.565   3.375 -10.489  1.00 83.87           H  
ATOM   1149  C   ILE A  74       3.356   3.439 -11.580  1.00 83.87           C  
ATOM   1150  CB  ILE A  74       3.120   3.413  -9.049  1.00 83.87           C  
ATOM   1151  HB  ILE A  74       3.158   4.501  -9.114  1.00 83.87           H  
ATOM   1152  O   ILE A  74       3.183   4.586 -11.982  1.00 83.87           O  
ATOM   1153  CG1 ILE A  74       4.552   2.906  -8.797  1.00 83.87           C  
ATOM   1154 HG12 ILE A  74       4.553   1.822  -8.687  1.00 83.87           H  
ATOM   1155 HG13 ILE A  74       5.180   3.164  -9.650  1.00 83.87           H  
ATOM   1156  CG2 ILE A  74       2.168   3.035  -7.902  1.00 83.87           C  
ATOM   1157 HG21 ILE A  74       2.484   3.539  -6.989  1.00 83.87           H  
ATOM   1158 HG22 ILE A  74       1.147   3.344  -8.126  1.00 83.87           H  
ATOM   1159 HG23 ILE A  74       2.194   1.958  -7.732  1.00 83.87           H  
ATOM   1160  CD1 ILE A  74       5.214   3.503  -7.559  1.00 83.87           C  
ATOM   1161 HD11 ILE A  74       5.070   4.583  -7.526  1.00 83.87           H  
ATOM   1162 HD12 ILE A  74       4.811   3.047  -6.655  1.00 83.87           H  
ATOM   1163 HD13 ILE A  74       6.280   3.281  -7.612  1.00 83.87           H  
ATOM   1164  N   GLY A  75       4.150   2.578 -12.224  1.00 73.70           N  
ATOM   1165  H   GLY A  75       4.272   1.664 -11.813  1.00 73.70           H  
ATOM   1166  CA  GLY A  75       5.030   2.971 -13.329  1.00 73.70           C  
ATOM   1167  HA2 GLY A  75       5.666   3.787 -12.986  1.00 73.70           H  
ATOM   1168  HA3 GLY A  75       5.669   2.125 -13.585  1.00 73.70           H  
ATOM   1169  C   GLY A  75       4.322   3.438 -14.609  1.00 73.70           C  
ATOM   1170  O   GLY A  75       4.962   4.034 -15.469  1.00 73.70           O  
ATOM   1171  N   SER A  76       3.015   3.191 -14.755  1.00 70.96           N  
ATOM   1172  H   SER A  76       2.556   2.669 -14.023  1.00 70.96           H  
ATOM   1173  CA  SER A  76       2.221   3.630 -15.917  1.00 70.96           C  
ATOM   1174  HA  SER A  76       2.899   3.865 -16.738  1.00 70.96           H  
ATOM   1175  C   SER A  76       1.409   4.909 -15.664  1.00 70.96           C  
ATOM   1176  CB  SER A  76       1.295   2.505 -16.401  1.00 70.96           C  
ATOM   1177  HB2 SER A  76       0.513   2.338 -15.660  1.00 70.96           H  
ATOM   1178  HB3 SER A  76       0.829   2.802 -17.341  1.00 70.96           H  
ATOM   1179  O   SER A  76       0.523   5.223 -16.457  1.00 70.96           O  
ATOM   1180  OG  SER A  76       2.000   1.298 -16.599  1.00 70.96           O  
ATOM   1181  HG  SER A  76       2.803   1.479 -17.093  1.00 70.96           H  
ATOM   1182  N   GLY A  77       1.603   5.591 -14.527  1.00 70.00           N  
ATOM   1183  H   GLY A  77       2.352   5.305 -13.913  1.00 70.00           H  
ATOM   1184  CA  GLY A  77       0.829   6.782 -14.131  1.00 70.00           C  
ATOM   1185  HA2 GLY A  77       1.335   7.264 -13.295  1.00 70.00           H  
ATOM   1186  HA3 GLY A  77       0.811   7.486 -14.963  1.00 70.00           H  
ATOM   1187  C   GLY A  77      -0.625   6.505 -13.710  1.00 70.00           C  
ATOM   1188  O   GLY A  77      -1.285   7.362 -13.131  1.00 70.00           O  
ATOM   1189  N   LYS A  78      -1.140   5.289 -13.937  1.00 77.14           N  
ATOM   1190  H   LYS A  78      -0.573   4.659 -14.488  1.00 77.14           H  
ATOM   1191  CA  LYS A  78      -2.498   4.869 -13.537  1.00 77.14           C  
ATOM   1192  HA  LYS A  78      -3.159   5.733 -13.609  1.00 77.14           H  
ATOM   1193  C   LYS A  78      -2.600   4.400 -12.080  1.00 77.14           C  
ATOM   1194  CB  LYS A  78      -3.017   3.784 -14.493  1.00 77.14           C  
ATOM   1195  HB2 LYS A  78      -3.999   3.461 -14.149  1.00 77.14           H  
ATOM   1196  HB3 LYS A  78      -2.347   2.925 -14.463  1.00 77.14           H  
ATOM   1197  O   LYS A  78      -3.711   4.280 -11.557  1.00 77.14           O  
ATOM   1198  CG  LYS A  78      -3.148   4.284 -15.941  1.00 77.14           C  
ATOM   1199  HG2 LYS A  78      -2.160   4.520 -16.338  1.00 77.14           H  
ATOM   1200  HG3 LYS A  78      -3.760   5.186 -15.957  1.00 77.14           H  
ATOM   1201  CD  LYS A  78      -3.802   3.215 -16.825  1.00 77.14           C  
ATOM   1202  HD2 LYS A  78      -3.203   2.306 -16.784  1.00 77.14           H  
ATOM   1203  HD3 LYS A  78      -4.802   3.001 -16.449  1.00 77.14           H  
ATOM   1204  CE  LYS A  78      -3.886   3.710 -18.274  1.00 77.14           C  
ATOM   1205  HE2 LYS A  78      -2.879   3.946 -18.617  1.00 77.14           H  
ATOM   1206  HE3 LYS A  78      -4.465   4.633 -18.295  1.00 77.14           H  
ATOM   1207  NZ  LYS A  78      -4.504   2.694 -19.165  1.00 77.14           N  
ATOM   1208  HZ1 LYS A  78      -5.442   2.473 -18.862  1.00 77.14           H  
ATOM   1209  HZ2 LYS A  78      -4.547   3.037 -20.114  1.00 77.14           H  
ATOM   1210  HZ3 LYS A  78      -3.958   1.845 -19.164  1.00 77.14           H  
ATOM   1211  N   GLY A  79      -1.468   4.141 -11.422  1.00 83.19           N  
ATOM   1212  H   GLY A  79      -0.592   4.223 -11.919  1.00 83.19           H  
ATOM   1213  CA  GLY A  79      -1.438   3.643 -10.046  1.00 83.19           C  
ATOM   1214  HA2 GLY A  79      -0.405   3.475  -9.740  1.00 83.19           H  
ATOM   1215  HA3 GLY A  79      -1.968   2.692  -9.991  1.00 83.19           H  
ATOM   1216  C   GLY A  79      -2.077   4.616  -9.058  1.00 83.19           C  
ATOM   1217  O   GLY A  79      -2.936   4.206  -8.285  1.00 83.19           O  
ATOM   1218  N   ALA A  80      -1.758   5.913  -9.160  1.00 85.58           N  
ATOM   1219  H   ALA A  80      -1.047   6.194  -9.820  1.00 85.58           H  
ATOM   1220  CA  ALA A  80      -2.292   6.939  -8.261  1.00 85.58           C  
ATOM   1221  HA  ALA A  80      -2.004   6.695  -7.238  1.00 85.58           H  
ATOM   1222  C   ALA A  80      -3.825   6.996  -8.300  1.00 85.58           C  
ATOM   1223  CB  ALA A  80      -1.670   8.293  -8.626  1.00 85.58           C  
ATOM   1224  HB1 ALA A  80      -2.041   9.058  -7.943  1.00 85.58           H  
ATOM   1225  HB2 ALA A  80      -0.585   8.247  -8.534  1.00 85.58           H  
ATOM   1226  HB3 ALA A  80      -1.929   8.572  -9.647  1.00 85.58           H  
ATOM   1227  O   ALA A  80      -4.462   6.989  -7.254  1.00 85.58           O  
ATOM   1228  N   LYS A  81      -4.426   6.956  -9.499  1.00 86.41           N  
ATOM   1229  H   LYS A  81      -3.838   6.953 -10.320  1.00 86.41           H  
ATOM   1230  CA  LYS A  81      -5.889   6.943  -9.658  1.00 86.41           C  
ATOM   1231  HA  LYS A  81      -6.298   7.798  -9.120  1.00 86.41           H  
ATOM   1232  C   LYS A  81      -6.530   5.705  -9.028  1.00 86.41           C  
ATOM   1233  CB  LYS A  81      -6.252   7.064 -11.148  1.00 86.41           C  
ATOM   1234  HB2 LYS A  81      -5.748   7.937 -11.563  1.00 86.41           H  
ATOM   1235  HB3 LYS A  81      -5.916   6.177 -11.684  1.00 86.41           H  
ATOM   1236  O   LYS A  81      -7.582   5.812  -8.409  1.00 86.41           O  
ATOM   1237  CG  LYS A  81      -7.769   7.234 -11.327  1.00 86.41           C  
ATOM   1238  HG2 LYS A  81      -8.284   6.348 -10.956  1.00 86.41           H  
ATOM   1239  HG3 LYS A  81      -8.095   8.096 -10.744  1.00 86.41           H  
ATOM   1240  CD  LYS A  81      -8.172   7.444 -12.790  1.00 86.41           C  
ATOM   1241  HD2 LYS A  81      -7.908   6.558 -13.367  1.00 86.41           H  
ATOM   1242  HD3 LYS A  81      -7.654   8.315 -13.191  1.00 86.41           H  
ATOM   1243  CE  LYS A  81      -9.689   7.672 -12.827  1.00 86.41           C  
ATOM   1244  HE2 LYS A  81     -10.176   6.845 -12.311  1.00 86.41           H  
ATOM   1245  HE3 LYS A  81      -9.914   8.577 -12.262  1.00 86.41           H  
ATOM   1246  NZ  LYS A  81     -10.217   7.788 -14.209  1.00 86.41           N  
ATOM   1247  HZ1 LYS A  81     -11.212   7.956 -14.173  1.00 86.41           H  
ATOM   1248  HZ2 LYS A  81      -9.788   8.569 -14.686  1.00 86.41           H  
ATOM   1249  HZ3 LYS A  81     -10.057   6.936 -14.727  1.00 86.41           H  
ATOM   1250  N   SER A  82      -5.894   4.544  -9.183  1.00 86.80           N  
ATOM   1251  H   SER A  82      -5.001   4.545  -9.654  1.00 86.80           H  
ATOM   1252  CA  SER A  82      -6.384   3.299  -8.581  1.00 86.80           C  
ATOM   1253  HA  SER A  82      -7.420   3.139  -8.880  1.00 86.80           H  
ATOM   1254  C   SER A  82      -6.357   3.394  -7.054  1.00 86.80           C  
ATOM   1255  CB  SER A  82      -5.561   2.098  -9.060  1.00 86.80           C  
ATOM   1256  HB2 SER A  82      -6.019   1.182  -8.687  1.00 86.80           H  
ATOM   1257  HB3 SER A  82      -4.545   2.163  -8.669  1.00 86.80           H  
ATOM   1258  O   SER A  82      -7.345   3.073  -6.402  1.00 86.80           O  
ATOM   1259  OG  SER A  82      -5.516   2.058 -10.478  1.00 86.80           O  
ATOM   1260  HG  SER A  82      -4.964   2.781 -10.786  1.00 86.80           H  
ATOM   1261  N   ILE A  83      -5.259   3.912  -6.495  1.00 89.10           N  
ATOM   1262  H   ILE A  83      -4.488   4.170  -7.095  1.00 89.10           H  
ATOM   1263  CA  ILE A  83      -5.097   4.137  -5.053  1.00 89.10           C  
ATOM   1264  HA  ILE A  83      -5.315   3.216  -4.512  1.00 89.10           H  
ATOM   1265  C   ILE A  83      -6.109   5.152  -4.524  1.00 89.10           C  
ATOM   1266  CB  ILE A  83      -3.643   4.511  -4.719  1.00 89.10           C  
ATOM   1267  HB  ILE A  83      -3.370   5.408  -5.275  1.00 89.10           H  
ATOM   1268  O   ILE A  83      -6.711   4.895  -3.488  1.00 89.10           O  
ATOM   1269  CG1 ILE A  83      -2.677   3.359  -5.078  1.00 89.10           C  
ATOM   1270 HG12 ILE A  83      -2.993   2.852  -5.991  1.00 89.10           H  
ATOM   1271 HG13 ILE A  83      -2.684   2.624  -4.274  1.00 89.10           H  
ATOM   1272  CG2 ILE A  83      -3.518   4.791  -3.213  1.00 89.10           C  
ATOM   1273 HG21 ILE A  83      -2.479   4.981  -2.944  1.00 89.10           H  
ATOM   1274 HG22 ILE A  83      -4.103   5.667  -2.930  1.00 89.10           H  
ATOM   1275 HG23 ILE A  83      -3.870   3.938  -2.634  1.00 89.10           H  
ATOM   1276  CD1 ILE A  83      -1.246   3.852  -5.295  1.00 89.10           C  
ATOM   1277 HD11 ILE A  83      -0.569   3.006  -5.419  1.00 89.10           H  
ATOM   1278 HD12 ILE A  83      -0.921   4.434  -4.432  1.00 89.10           H  
ATOM   1279 HD13 ILE A  83      -1.207   4.483  -6.183  1.00 89.10           H  
ATOM   1280  N   SER A  84      -6.370   6.245  -5.245  1.00 89.76           N  
ATOM   1281  H   SER A  84      -5.793   6.462  -6.044  1.00 89.76           H  
ATOM   1282  CA  SER A  84      -7.407   7.208  -4.858  1.00 89.76           C  
ATOM   1283  HA  SER A  84      -7.156   7.621  -3.881  1.00 89.76           H  
ATOM   1284  C   SER A  84      -8.788   6.559  -4.729  1.00 89.76           C  
ATOM   1285  CB  SER A  84      -7.485   8.368  -5.850  1.00 89.76           C  
ATOM   1286  HB2 SER A  84      -8.303   9.025  -5.554  1.00 89.76           H  
ATOM   1287  HB3 SER A  84      -7.689   7.987  -6.851  1.00 89.76           H  
ATOM   1288  O   SER A  84      -9.454   6.772  -3.723  1.00 89.76           O  
ATOM   1289  OG  SER A  84      -6.277   9.110  -5.856  1.00 89.76           O  
ATOM   1290  HG  SER A  84      -6.476   9.971  -6.232  1.00 89.76           H  
ATOM   1291  N   GLY A  85      -9.187   5.695  -5.670  1.00 87.36           N  
ATOM   1292  H   GLY A  85      -8.601   5.540  -6.478  1.00 87.36           H  
ATOM   1293  CA  GLY A  85     -10.460   4.968  -5.558  1.00 87.36           C  
ATOM   1294  HA2 GLY A  85     -11.278   5.684  -5.471  1.00 87.36           H  
ATOM   1295  HA3 GLY A  85     -10.611   4.374  -6.459  1.00 87.36           H  
ATOM   1296  C   GLY A  85     -10.517   4.025  -4.347  1.00 87.36           C  
ATOM   1297  O   GLY A  85     -11.563   3.870  -3.717  1.00 87.36           O  
ATOM   1298  N   MET A  86      -9.385   3.425  -3.966  1.00 86.01           N  
ATOM   1299  H   MET A  86      -8.545   3.588  -4.503  1.00 86.01           H  
ATOM   1300  CA  MET A  86      -9.301   2.621  -2.740  1.00 86.01           C  
ATOM   1301  HA  MET A  86     -10.153   1.942  -2.703  1.00 86.01           H  
ATOM   1302  C   MET A  86      -9.385   3.484  -1.481  1.00 86.01           C  
ATOM   1303  CB  MET A  86      -8.023   1.777  -2.729  1.00 86.01           C  
ATOM   1304  HB2 MET A  86      -7.155   2.400  -2.949  1.00 86.01           H  
ATOM   1305  HB3 MET A  86      -7.893   1.333  -1.742  1.00 86.01           H  
ATOM   1306  O   MET A  86     -10.077   3.103  -0.543  1.00 86.01           O  
ATOM   1307  CG  MET A  86      -8.133   0.645  -3.750  1.00 86.01           C  
ATOM   1308  HG2 MET A  86      -8.987   0.025  -3.476  1.00 86.01           H  
ATOM   1309  HG3 MET A  86      -8.329   1.063  -4.738  1.00 86.01           H  
ATOM   1310  SD  MET A  86      -6.682  -0.426  -3.852  1.00 86.01           S  
ATOM   1311  CE  MET A  86      -5.533   0.711  -4.633  1.00 86.01           C  
ATOM   1312  HE1 MET A  86      -4.950   0.169  -5.378  1.00 86.01           H  
ATOM   1313  HE2 MET A  86      -4.891   1.168  -3.879  1.00 86.01           H  
ATOM   1314  HE3 MET A  86      -6.111   1.468  -5.163  1.00 86.01           H  
ATOM   1315  N   ILE A  87      -8.745   4.656  -1.467  1.00 90.36           N  
ATOM   1316  H   ILE A  87      -8.195   4.910  -2.275  1.00 90.36           H  
ATOM   1317  CA  ILE A  87      -8.858   5.624  -0.367  1.00 90.36           C  
ATOM   1318  HA  ILE A  87      -8.527   5.151   0.558  1.00 90.36           H  
ATOM   1319  C   ILE A  87     -10.321   6.016  -0.159  1.00 90.36           C  
ATOM   1320  CB  ILE A  87      -7.965   6.858  -0.631  1.00 90.36           C  
ATOM   1321  HB  ILE A  87      -8.130   7.202  -1.652  1.00 90.36           H  
ATOM   1322  O   ILE A  87     -10.804   5.928   0.962  1.00 90.36           O  
ATOM   1323  CG1 ILE A  87      -6.481   6.466  -0.481  1.00 90.36           C  
ATOM   1324 HG12 ILE A  87      -6.264   6.271   0.569  1.00 90.36           H  
ATOM   1325 HG13 ILE A  87      -6.303   5.549  -1.043  1.00 90.36           H  
ATOM   1326  CG2 ILE A  87      -8.302   8.026   0.310  1.00 90.36           C  
ATOM   1327 HG21 ILE A  87      -9.330   8.360   0.165  1.00 90.36           H  
ATOM   1328 HG22 ILE A  87      -7.662   8.884   0.104  1.00 90.36           H  
ATOM   1329 HG23 ILE A  87      -8.180   7.717   1.349  1.00 90.36           H  
ATOM   1330  CD1 ILE A  87      -5.492   7.511  -1.009  1.00 90.36           C  
ATOM   1331 HD11 ILE A  87      -5.695   7.711  -2.061  1.00 90.36           H  
ATOM   1332 HD12 ILE A  87      -5.559   8.438  -0.439  1.00 90.36           H  
ATOM   1333 HD13 ILE A  87      -4.478   7.122  -0.913  1.00 90.36           H  
ATOM   1334  N   GLU A  88     -11.037   6.371  -1.229  1.00 89.21           N  
ATOM   1335  H   GLU A  88     -10.570   6.455  -2.121  1.00 89.21           H  
ATOM   1336  CA  GLU A  88     -12.467   6.713  -1.168  1.00 89.21           C  
ATOM   1337  HA  GLU A  88     -12.620   7.568  -0.509  1.00 89.21           H  
ATOM   1338  C   GLU A  88     -13.308   5.555  -0.616  1.00 89.21           C  
ATOM   1339  CB  GLU A  88     -12.968   7.064  -2.578  1.00 89.21           C  
ATOM   1340  HB2 GLU A  88     -12.669   6.272  -3.265  1.00 89.21           H  
ATOM   1341  HB3 GLU A  88     -14.058   7.106  -2.561  1.00 89.21           H  
ATOM   1342  O   GLU A  88     -14.210   5.751   0.196  1.00 89.21           O  
ATOM   1343  CG  GLU A  88     -12.442   8.411  -3.097  1.00 89.21           C  
ATOM   1344  HG2 GLU A  88     -12.888   9.212  -2.508  1.00 89.21           H  
ATOM   1345  HG3 GLU A  88     -11.363   8.456  -2.951  1.00 89.21           H  
ATOM   1346  CD  GLU A  88     -12.758   8.635  -4.587  1.00 89.21           C  
ATOM   1347  OE1 GLU A  88     -11.987   9.381  -5.238  1.00 89.21           O  
ATOM   1348  OE2 GLU A  88     -13.739   8.044  -5.094  1.00 89.21           O  
ATOM   1349  N   THR A  89     -12.992   4.324  -1.017  1.00 85.45           N  
ATOM   1350  H   THR A  89     -12.240   4.220  -1.684  1.00 85.45           H  
ATOM   1351  CA  THR A  89     -13.678   3.134  -0.501  1.00 85.45           C  
ATOM   1352  HA  THR A  89     -14.751   3.255  -0.651  1.00 85.45           H  
ATOM   1353  C   THR A  89     -13.443   2.974   1.005  1.00 85.45           C  
ATOM   1354  CB  THR A  89     -13.231   1.880  -1.262  1.00 85.45           C  
ATOM   1355  HB  THR A  89     -12.177   1.681  -1.067  1.00 85.45           H  
ATOM   1356  O   THR A  89     -14.382   2.740   1.760  1.00 85.45           O  
ATOM   1357  CG2 THR A  89     -14.053   0.662  -0.858  1.00 85.45           C  
ATOM   1358 HG21 THR A  89     -13.908   0.449   0.201  1.00 85.45           H  
ATOM   1359 HG22 THR A  89     -15.110   0.853  -1.045  1.00 85.45           H  
ATOM   1360 HG23 THR A  89     -13.735  -0.197  -1.449  1.00 85.45           H  
ATOM   1361  OG1 THR A  89     -13.422   2.040  -2.652  1.00 85.45           O  
ATOM   1362  HG1 THR A  89     -12.868   2.762  -2.958  1.00 85.45           H  
ATOM   1363  N   ILE A  90     -12.207   3.149   1.474  1.00 85.25           N  
ATOM   1364  H   ILE A  90     -11.471   3.384   0.824  1.00 85.25           H  
ATOM   1365  CA  ILE A  90     -11.881   3.038   2.900  1.00 85.25           C  
ATOM   1366  HA  ILE A  90     -12.362   2.141   3.290  1.00 85.25           H  
ATOM   1367  C   ILE A  90     -12.470   4.183   3.718  1.00 85.25           C  
ATOM   1368  CB  ILE A  90     -10.358   2.911   3.091  1.00 85.25           C  
ATOM   1369  HB  ILE A  90      -9.875   3.749   2.589  1.00 85.25           H  
ATOM   1370  O   ILE A  90     -12.954   3.934   4.820  1.00 85.25           O  
ATOM   1371  CG1 ILE A  90      -9.829   1.611   2.458  1.00 85.25           C  
ATOM   1372 HG12 ILE A  90     -10.068   1.592   1.395  1.00 85.25           H  
ATOM   1373 HG13 ILE A  90      -8.742   1.600   2.545  1.00 85.25           H  
ATOM   1374  CG2 ILE A  90      -9.958   2.960   4.574  1.00 85.25           C  
ATOM   1375 HG21 ILE A  90     -10.141   3.960   4.967  1.00 85.25           H  
ATOM   1376 HG22 ILE A  90     -10.543   2.247   5.154  1.00 85.25           H  
ATOM   1377 HG23 ILE A  90      -8.898   2.730   4.683  1.00 85.25           H  
ATOM   1378  CD1 ILE A  90     -10.358   0.316   3.069  1.00 85.25           C  
ATOM   1379 HD11 ILE A  90     -10.037  -0.498   2.420  1.00 85.25           H  
ATOM   1380 HD12 ILE A  90      -9.951   0.187   4.072  1.00 85.25           H  
ATOM   1381 HD13 ILE A  90     -11.448   0.294   3.101  1.00 85.25           H  
ATOM   1382  N   ASP A  91     -12.490   5.400   3.185  1.00 87.96           N  
ATOM   1383  H   ASP A  91     -12.052   5.551   2.287  1.00 87.96           H  
ATOM   1384  CA  ASP A  91     -13.126   6.547   3.831  1.00 87.96           C  
ATOM   1385  HA  ASP A  91     -12.659   6.719   4.801  1.00 87.96           H  
ATOM   1386  C   ASP A  91     -14.619   6.283   4.067  1.00 87.96           C  
ATOM   1387  CB  ASP A  91     -12.903   7.792   2.968  1.00 87.96           C  
ATOM   1388  HB2 ASP A  91     -13.435   7.693   2.022  1.00 87.96           H  
ATOM   1389  HB3 ASP A  91     -11.839   7.897   2.753  1.00 87.96           H  
ATOM   1390  O   ASP A  91     -15.110   6.359   5.195  1.00 87.96           O  
ATOM   1391  CG  ASP A  91     -13.379   9.035   3.714  1.00 87.96           C  
ATOM   1392  OD1 ASP A  91     -12.641   9.462   4.627  1.00 87.96           O  
ATOM   1393  OD2 ASP A  91     -14.484   9.525   3.392  1.00 87.96           O  
ATOM   1394  N   ASN A  92     -15.324   5.807   3.036  1.00 84.97           N  
ATOM   1395  H   ASN A  92     -14.880   5.777   2.129  1.00 84.97           H  
ATOM   1396  CA  ASN A  92     -16.715   5.381   3.168  1.00 84.97           C  
ATOM   1397  HA  ASN A  92     -17.307   6.228   3.513  1.00 84.97           H  
ATOM   1398  C   ASN A  92     -16.880   4.263   4.209  1.00 84.97           C  
ATOM   1399  CB  ASN A  92     -17.231   4.942   1.790  1.00 84.97           C  
ATOM   1400  HB2 ASN A  92     -18.194   4.443   1.907  1.00 84.97           H  
ATOM   1401  HB3 ASN A  92     -16.533   4.236   1.340  1.00 84.97           H  
ATOM   1402  O   ASN A  92     -17.857   4.263   4.967  1.00 84.97           O  
ATOM   1403  CG  ASN A  92     -17.456   6.116   0.857  1.00 84.97           C  
ATOM   1404  ND2 ASN A  92     -17.133   5.980  -0.405  1.00 84.97           N  
ATOM   1405 HD21 ASN A  92     -17.203   6.832  -0.943  1.00 84.97           H  
ATOM   1406 HD22 ASN A  92     -16.479   5.253  -0.654  1.00 84.97           H  
ATOM   1407  OD1 ASN A  92     -17.965   7.154   1.236  1.00 84.97           O  
ATOM   1408  N   ALA A  93     -15.951   3.299   4.268  1.00 81.36           N  
ATOM   1409  H   ALA A  93     -15.198   3.318   3.595  1.00 81.36           H  
ATOM   1410  CA  ALA A  93     -16.006   2.204   5.238  1.00 81.36           C  
ATOM   1411  HA  ALA A  93     -16.984   1.727   5.172  1.00 81.36           H  
ATOM   1412  C   ALA A  93     -15.842   2.718   6.672  1.00 81.36           C  
ATOM   1413  CB  ALA A  93     -14.935   1.155   4.908  1.00 81.36           C  
ATOM   1414  HB1 ALA A  93     -15.022   0.833   3.870  1.00 81.36           H  
ATOM   1415  HB2 ALA A  93     -13.939   1.570   5.063  1.00 81.36           H  
ATOM   1416  HB3 ALA A  93     -15.062   0.290   5.560  1.00 81.36           H  
ATOM   1417  O   ALA A  93     -16.572   2.289   7.569  1.00 81.36           O  
ATOM   1418  N   ILE A  94     -14.915   3.656   6.885  1.00 84.72           N  
ATOM   1419  H   ILE A  94     -14.374   3.973   6.093  1.00 84.72           H  
ATOM   1420  CA  ILE A  94     -14.694   4.318   8.173  1.00 84.72           C  
ATOM   1421  HA  ILE A  94     -14.512   3.558   8.933  1.00 84.72           H  
ATOM   1422  C   ILE A  94     -15.958   5.069   8.588  1.00 84.72           C  
ATOM   1423  CB  ILE A  94     -13.456   5.245   8.105  1.00 84.72           C  
ATOM   1424  HB  ILE A  94     -13.538   5.884   7.225  1.00 84.72           H  
ATOM   1425  O   ILE A  94     -16.439   4.859   9.702  1.00 84.72           O  
ATOM   1426  CG1 ILE A  94     -12.171   4.397   7.991  1.00 84.72           C  
ATOM   1427 HG12 ILE A  94     -11.965   3.928   8.953  1.00 84.72           H  
ATOM   1428 HG13 ILE A  94     -12.326   3.605   7.258  1.00 84.72           H  
ATOM   1429  CG2 ILE A  94     -13.370   6.147   9.351  1.00 84.72           C  
ATOM   1430 HG21 ILE A  94     -12.463   6.751   9.320  1.00 84.72           H  
ATOM   1431 HG22 ILE A  94     -14.205   6.846   9.374  1.00 84.72           H  
ATOM   1432 HG23 ILE A  94     -13.372   5.548  10.261  1.00 84.72           H  
ATOM   1433  CD1 ILE A  94     -10.931   5.182   7.547  1.00 84.72           C  
ATOM   1434 HD11 ILE A  94     -11.120   5.662   6.587  1.00 84.72           H  
ATOM   1435 HD12 ILE A  94     -10.092   4.494   7.441  1.00 84.72           H  
ATOM   1436 HD13 ILE A  94     -10.664   5.940   8.283  1.00 84.72           H  
ATOM   1437  N   ASN A  95     -16.537   5.873   7.694  1.00 84.58           N  
ATOM   1438  H   ASN A  95     -16.052   6.046   6.826  1.00 84.58           H  
ATOM   1439  CA  ASN A  95     -17.756   6.638   7.964  1.00 84.58           C  
ATOM   1440  HA  ASN A  95     -17.592   7.270   8.837  1.00 84.58           H  
ATOM   1441  C   ASN A  95     -18.950   5.728   8.298  1.00 84.58           C  
ATOM   1442  CB  ASN A  95     -18.036   7.547   6.753  1.00 84.58           C  
ATOM   1443  HB2 ASN A  95     -19.012   8.019   6.869  1.00 84.58           H  
ATOM   1444  HB3 ASN A  95     -18.046   6.953   5.838  1.00 84.58           H  
ATOM   1445  O   ASN A  95     -19.664   5.975   9.267  1.00 84.58           O  
ATOM   1446  CG  ASN A  95     -17.008   8.662   6.623  1.00 84.58           C  
ATOM   1447  ND2 ASN A  95     -16.684   9.067   5.416  1.00 84.58           N  
ATOM   1448 HD21 ASN A  95     -15.864   9.649   5.317  1.00 84.58           H  
ATOM   1449 HD22 ASN A  95     -17.001   8.583   4.589  1.00 84.58           H  
ATOM   1450  OD1 ASN A  95     -16.504   9.170   7.611  1.00 84.58           O  
ATOM   1451  N   THR A  96     -19.120   4.625   7.562  1.00 81.84           N  
ATOM   1452  H   THR A  96     -18.505   4.491   6.773  1.00 81.84           H  
ATOM   1453  CA  THR A  96     -20.205   3.655   7.800  1.00 81.84           C  
ATOM   1454  HA  THR A  96     -21.160   4.180   7.783  1.00 81.84           H  
ATOM   1455  C   THR A  96     -20.074   2.983   9.167  1.00 81.84           C  
ATOM   1456  CB  THR A  96     -20.229   2.572   6.710  1.00 81.84           C  
ATOM   1457  HB  THR A  96     -19.303   2.000   6.751  1.00 81.84           H  
ATOM   1458  O   THR A  96     -21.033   2.932   9.932  1.00 81.84           O  
ATOM   1459  CG2 THR A  96     -21.409   1.610   6.861  1.00 81.84           C  
ATOM   1460 HG21 THR A  96     -21.414   0.907   6.027  1.00 81.84           H  
ATOM   1461 HG22 THR A  96     -22.344   2.170   6.862  1.00 81.84           H  
ATOM   1462 HG23 THR A  96     -21.333   1.047   7.791  1.00 81.84           H  
ATOM   1463  OG1 THR A  96     -20.339   3.149   5.429  1.00 81.84           O  
ATOM   1464  HG1 THR A  96     -19.536   3.645   5.255  1.00 81.84           H  
ATOM   1465  N   VAL A  97     -18.879   2.485   9.503  1.00 76.39           N  
ATOM   1466  H   VAL A  97     -18.109   2.593   8.858  1.00 76.39           H  
ATOM   1467  CA  VAL A  97     -18.636   1.823  10.796  1.00 76.39           C  
ATOM   1468  HA  VAL A  97     -19.413   1.075  10.959  1.00 76.39           H  
ATOM   1469  C   VAL A  97     -18.748   2.817  11.954  1.00 76.39           C  
ATOM   1470  CB  VAL A  97     -17.267   1.116  10.796  1.00 76.39           C  
ATOM   1471  HB  VAL A  97     -16.493   1.832  10.518  1.00 76.39           H  
ATOM   1472  O   VAL A  97     -19.219   2.444  13.023  1.00 76.39           O  
ATOM   1473  CG1 VAL A  97     -16.899   0.515  12.161  1.00 76.39           C  
ATOM   1474 HG11 VAL A  97     -15.975  -0.058  12.083  1.00 76.39           H  
ATOM   1475 HG12 VAL A  97     -17.705  -0.132  12.508  1.00 76.39           H  
ATOM   1476 HG13 VAL A  97     -16.756   1.312  12.891  1.00 76.39           H  
ATOM   1477  CG2 VAL A  97     -17.249  -0.048   9.792  1.00 76.39           C  
ATOM   1478 HG21 VAL A  97     -16.248  -0.476   9.739  1.00 76.39           H  
ATOM   1479 HG22 VAL A  97     -17.524   0.302   8.797  1.00 76.39           H  
ATOM   1480 HG23 VAL A  97     -17.960  -0.814  10.103  1.00 76.39           H  
ATOM   1481  N   SER A  98     -18.350   4.075  11.747  1.00 78.59           N  
ATOM   1482  H   SER A  98     -17.977   4.326  10.842  1.00 78.59           H  
ATOM   1483  CA  SER A  98     -18.496   5.132  12.756  1.00 78.59           C  
ATOM   1484  HA  SER A  98     -18.042   4.798  13.689  1.00 78.59           H  
ATOM   1485  C   SER A  98     -19.970   5.429  13.040  1.00 78.59           C  
ATOM   1486  CB  SER A  98     -17.797   6.426  12.325  1.00 78.59           C  
ATOM   1487  HB2 SER A  98     -18.296   6.844  11.451  1.00 78.59           H  
ATOM   1488  HB3 SER A  98     -17.854   7.150  13.139  1.00 78.59           H  
ATOM   1489  O   SER A  98     -20.370   5.446  14.200  1.00 78.59           O  
ATOM   1490  OG  SER A  98     -16.441   6.188  12.014  1.00 78.59           O  
ATOM   1491  HG  SER A  98     -16.413   5.798  11.137  1.00 78.59           H  
ATOM   1492  N   GLY A  99     -20.793   5.582  11.996  1.00 76.26           N  
ATOM   1493  H   GLY A  99     -20.408   5.568  11.062  1.00 76.26           H  
ATOM   1494  CA  GLY A  99     -22.221   5.884  12.144  1.00 76.26           C  
ATOM   1495  HA2 GLY A  99     -22.339   6.802  12.720  1.00 76.26           H  
ATOM   1496  HA3 GLY A  99     -22.650   6.041  11.154  1.00 76.26           H  
ATOM   1497  C   GLY A  99     -23.023   4.776  12.836  1.00 76.26           C  
ATOM   1498  O   GLY A  99     -23.950   5.058  13.594  1.00 76.26           O  
ATOM   1499  N   GLU A 100     -22.654   3.506  12.646  1.00 67.78           N  
ATOM   1500  H   GLU A 100     -21.925   3.301  11.978  1.00 67.78           H  
ATOM   1501  CA  GLU A 100     -23.301   2.397  13.363  1.00 67.78           C  
ATOM   1502  HA  GLU A 100     -24.382   2.466  13.237  1.00 67.78           H  
ATOM   1503  C   GLU A 100     -23.033   2.419  14.871  1.00 67.78           C  
ATOM   1504  CB  GLU A 100     -22.825   1.058  12.808  1.00 67.78           C  
ATOM   1505  HB2 GLU A 100     -23.100   0.273  13.513  1.00 67.78           H  
ATOM   1506  HB3 GLU A 100     -21.739   1.074  12.711  1.00 67.78           H  
ATOM   1507  O   GLU A 100     -23.917   2.065  15.654  1.00 67.78           O  
ATOM   1508  CG  GLU A 100     -23.475   0.735  11.462  1.00 67.78           C  
ATOM   1509  HG2 GLU A 100     -23.206   1.499  10.733  1.00 67.78           H  
ATOM   1510  HG3 GLU A 100     -24.558   0.742  11.584  1.00 67.78           H  
ATOM   1511  CD  GLU A 100     -23.034  -0.634  10.949  1.00 67.78           C  
ATOM   1512  OE1 GLU A 100     -23.581  -1.068   9.915  1.00 67.78           O  
ATOM   1513  OE2 GLU A 100     -22.113  -1.248  11.547  1.00 67.78           O  
ATOM   1514  N   LEU A 101     -21.839   2.855  15.291  1.00 61.13           N  
ATOM   1515  H   LEU A 101     -21.177   3.184  14.603  1.00 61.13           H  
ATOM   1516  CA  LEU A 101     -21.505   2.980  16.711  1.00 61.13           C  
ATOM   1517  HA  LEU A 101     -21.776   2.056  17.220  1.00 61.13           H  
ATOM   1518  C   LEU A 101     -22.316   4.092  17.388  1.00 61.13           C  
ATOM   1519  CB  LEU A 101     -19.996   3.231  16.878  1.00 61.13           C  
ATOM   1520  HB2 LEU A 101     -19.799   3.454  17.927  1.00 61.13           H  
ATOM   1521  HB3 LEU A 101     -19.726   4.115  16.301  1.00 61.13           H  
ATOM   1522  O   LEU A 101     -22.660   3.964  18.562  1.00 61.13           O  
ATOM   1523  CG  LEU A 101     -19.096   2.059  16.452  1.00 61.13           C  
ATOM   1524  HG  LEU A 101     -19.324   1.765  15.427  1.00 61.13           H  
ATOM   1525  CD1 LEU A 101     -17.631   2.493  16.519  1.00 61.13           C  
ATOM   1526 HD11 LEU A 101     -17.489   3.352  15.864  1.00 61.13           H  
ATOM   1527 HD12 LEU A 101     -17.370   2.774  17.540  1.00 61.13           H  
ATOM   1528 HD13 LEU A 101     -16.991   1.680  16.177  1.00 61.13           H  
ATOM   1529  CD2 LEU A 101     -19.268   0.830  17.349  1.00 61.13           C  
ATOM   1530 HD21 LEU A 101     -20.277   0.435  17.237  1.00 61.13           H  
ATOM   1531 HD22 LEU A 101     -19.101   1.102  18.391  1.00 61.13           H  
ATOM   1532 HD23 LEU A 101     -18.563   0.054  17.051  1.00 61.13           H  
ATOM   1533  N   GLU A 102     -22.654   5.155  16.655  1.00 60.18           N  
ATOM   1534  H   GLU A 102     -22.308   5.221  15.709  1.00 60.18           H  
ATOM   1535  CA  GLU A 102     -23.485   6.249  17.168  1.00 60.18           C  
ATOM   1536  HA  GLU A 102     -23.131   6.535  18.159  1.00 60.18           H  
ATOM   1537  C   GLU A 102     -24.948   5.821  17.329  1.00 60.18           C  
ATOM   1538  CB  GLU A 102     -23.378   7.477  16.253  1.00 60.18           C  
ATOM   1539  HB2 GLU A 102     -23.659   7.198  15.237  1.00 60.18           H  
ATOM   1540  HB3 GLU A 102     -24.074   8.234  16.613  1.00 60.18           H  
ATOM   1541  O   GLU A 102     -25.561   6.073  18.368  1.00 60.18           O  
ATOM   1542  CG  GLU A 102     -21.961   8.071  16.257  1.00 60.18           C  
ATOM   1543  HG2 GLU A 102     -21.262   7.344  15.845  1.00 60.18           H  
ATOM   1544  HG3 GLU A 102     -21.673   8.261  17.291  1.00 60.18           H  
ATOM   1545  CD  GLU A 102     -21.851   9.377  15.456  1.00 60.18           C  
ATOM   1546  OE1 GLU A 102     -20.873  10.115  15.712  1.00 60.18           O  
ATOM   1547  OE2 GLU A 102     -22.729   9.633  14.600  1.00 60.18           O  
ATOM   1548  N   HIS A 103     -25.504   5.103  16.348  1.00 55.03           N  
ATOM   1549  H   HIS A 103     -24.966   4.936  15.510  1.00 55.03           H  
ATOM   1550  CA  HIS A 103     -26.910   4.696  16.399  1.00 55.03           C  
ATOM   1551  HA  HIS A 103     -27.492   5.576  16.671  1.00 55.03           H  
ATOM   1552  C   HIS A 103     -27.189   3.629  17.474  1.00 55.03           C  
ATOM   1553  CB  HIS A 103     -27.363   4.250  15.003  1.00 55.03           C  
ATOM   1554  HB2 HIS A 103     -27.121   3.198  14.853  1.00 55.03           H  
ATOM   1555  HB3 HIS A 103     -26.825   4.826  14.250  1.00 55.03           H  
ATOM   1556  O   HIS A 103     -28.320   3.501  17.948  1.00 55.03           O  
ATOM   1557  CG  HIS A 103     -28.837   4.476  14.784  1.00 55.03           C  
ATOM   1558  CD2 HIS A 103     -29.404   5.492  14.064  1.00 55.03           C  
ATOM   1559  HD2 HIS A 103     -28.869   6.260  13.524  1.00 55.03           H  
ATOM   1560  ND1 HIS A 103     -29.864   3.754  15.344  1.00 55.03           N  
ATOM   1561  HD1 HIS A 103     -29.753   3.066  16.075  1.00 55.03           H  
ATOM   1562  CE1 HIS A 103     -31.022   4.311  14.953  1.00 55.03           C  
ATOM   1563  HE1 HIS A 103     -32.002   3.993  15.278  1.00 55.03           H  
ATOM   1564  NE2 HIS A 103     -30.795   5.373  14.166  1.00 55.03           N  
ATOM   1565  N   HIS A 104     -26.167   2.881  17.901  1.00 51.22           N  
ATOM   1566  H   HIS A 104     -25.266   3.000  17.459  1.00 51.22           H  
ATOM   1567  CA  HIS A 104     -26.305   1.877  18.957  1.00 51.22           C  
ATOM   1568  HA  HIS A 104     -27.280   1.407  18.827  1.00 51.22           H  
ATOM   1569  C   HIS A 104     -26.315   2.461  20.381  1.00 51.22           C  
ATOM   1570  CB  HIS A 104     -25.244   0.781  18.776  1.00 51.22           C  
ATOM   1571  HB2 HIS A 104     -24.478   0.874  19.547  1.00 51.22           H  
ATOM   1572  HB3 HIS A 104     -24.747   0.892  17.812  1.00 51.22           H  
ATOM   1573  O   HIS A 104     -26.631   1.735  21.323  1.00 51.22           O  
ATOM   1574  CG  HIS A 104     -25.846  -0.598  18.820  1.00 51.22           C  
ATOM   1575  CD2 HIS A 104     -26.429  -1.266  17.777  1.00 51.22           C  
ATOM   1576  HD2 HIS A 104     -26.515  -0.900  16.764  1.00 51.22           H  
ATOM   1577  ND1 HIS A 104     -25.962  -1.398  19.930  1.00 51.22           N  
ATOM   1578  HD1 HIS A 104     -25.729  -1.120  20.873  1.00 51.22           H  
ATOM   1579  CE1 HIS A 104     -26.587  -2.529  19.562  1.00 51.22           C  
ATOM   1580  HE1 HIS A 104     -26.852  -3.334  20.231  1.00 51.22           H  
ATOM   1581  NE2 HIS A 104     -26.893  -2.497  18.255  1.00 51.22           N  
ATOM   1582  N   HIS A 105     -26.019   3.756  20.557  1.00 49.67           N  
ATOM   1583  H   HIS A 105     -25.741   4.309  19.759  1.00 49.67           H  
ATOM   1584  CA  HIS A 105     -26.078   4.418  21.867  1.00 49.67           C  
ATOM   1585  HA  HIS A 105     -25.976   3.649  22.632  1.00 49.67           H  
ATOM   1586  C   HIS A 105     -27.426   5.074  22.193  1.00 49.67           C  
ATOM   1587  CB  HIS A 105     -24.902   5.394  22.036  1.00 49.67           C  
ATOM   1588  HB2 HIS A 105     -25.223   6.261  22.614  1.00 49.67           H  
ATOM   1589  HB3 HIS A 105     -24.582   5.761  21.061  1.00 49.67           H  
ATOM   1590  O   HIS A 105     -27.597   5.568  23.303  1.00 49.67           O  
ATOM   1591  CG  HIS A 105     -23.724   4.798  22.766  1.00 49.67           C  
ATOM   1592  CD2 HIS A 105     -23.750   4.005  23.885  1.00 49.67           C  
ATOM   1593  HD2 HIS A 105     -24.634   3.672  24.408  1.00 49.67           H  
ATOM   1594  ND1 HIS A 105     -22.403   5.020  22.464  1.00 49.67           N  
ATOM   1595  HD1 HIS A 105     -22.066   5.528  21.659  1.00 49.67           H  
ATOM   1596  CE1 HIS A 105     -21.653   4.372  23.370  1.00 49.67           C  
ATOM   1597  HE1 HIS A 105     -20.573   4.347  23.374  1.00 49.67           H  
ATOM   1598  NE2 HIS A 105     -22.429   3.729  24.255  1.00 49.67           N  
ATOM   1599  N   HIS A 106     -28.409   5.043  21.290  1.00 44.47           N  
ATOM   1600  H   HIS A 106     -28.231   4.620  20.390  1.00 44.47           H  
ATOM   1601  CA  HIS A 106     -29.720   5.656  21.530  1.00 44.47           C  
ATOM   1602  HA  HIS A 106     -29.641   6.268  22.428  1.00 44.47           H  
ATOM   1603  C   HIS A 106     -30.809   4.624  21.870  1.00 44.47           C  
ATOM   1604  CB  HIS A 106     -30.054   6.634  20.392  1.00 44.47           C  
ATOM   1605  HB2 HIS A 106     -29.141   6.894  19.857  1.00 44.47           H  
ATOM   1606  HB3 HIS A 106     -30.727   6.172  19.670  1.00 44.47           H  
ATOM   1607  O   HIS A 106     -31.901   4.638  21.301  1.00 44.47           O  
ATOM   1608  CG  HIS A 106     -30.640   7.922  20.909  1.00 44.47           C  
ATOM   1609  CD2 HIS A 106     -29.963   8.911  21.573  1.00 44.47           C  
ATOM   1610  HD2 HIS A 106     -28.912   8.901  21.822  1.00 44.47           H  
ATOM   1611  ND1 HIS A 106     -31.948   8.328  20.802  1.00 44.47           N  
ATOM   1612  HD1 HIS A 106     -32.702   7.778  20.415  1.00 44.47           H  
ATOM   1613  CE1 HIS A 106     -32.054   9.539  21.375  1.00 44.47           C  
ATOM   1614  HE1 HIS A 106     -32.968  10.107  21.462  1.00 44.47           H  
ATOM   1615  NE2 HIS A 106     -30.868   9.939  21.857  1.00 44.47           N  
ATOM   1616  N   HIS A 107     -30.503   3.690  22.777  1.00 36.10           N  
ATOM   1617  H   HIS A 107     -29.587   3.718  23.203  1.00 36.10           H  
ATOM   1618  CA  HIS A 107     -31.510   2.794  23.351  1.00 36.10           C  
ATOM   1619  HA  HIS A 107     -32.434   3.365  23.437  1.00 36.10           H  
ATOM   1620  C   HIS A 107     -31.155   2.348  24.780  1.00 36.10           C  
ATOM   1621  CB  HIS A 107     -31.796   1.612  22.401  1.00 36.10           C  
ATOM   1622  HB2 HIS A 107     -31.108   0.787  22.586  1.00 36.10           H  
ATOM   1623  HB3 HIS A 107     -31.628   1.934  21.373  1.00 36.10           H  
ATOM   1624  O   HIS A 107     -30.860   1.180  25.020  1.00 36.10           O  
ATOM   1625  CG  HIS A 107     -33.224   1.123  22.487  1.00 36.10           C  
ATOM   1626  CD2 HIS A 107     -33.875   0.602  23.576  1.00 36.10           C  
ATOM   1627  HD2 HIS A 107     -33.443   0.443  24.553  1.00 36.10           H  
ATOM   1628  ND1 HIS A 107     -34.139   1.178  21.462  1.00 36.10           N  
ATOM   1629  HD1 HIS A 107     -33.971   1.589  20.555  1.00 36.10           H  
ATOM   1630  CE1 HIS A 107     -35.308   0.698  21.915  1.00 36.10           C  
ATOM   1631  HE1 HIS A 107     -36.221   0.640  21.340  1.00 36.10           H  
ATOM   1632  NE2 HIS A 107     -35.197   0.328  23.199  1.00 36.10           N  
ATOM   1633  N   HIS A 108     -31.196   3.278  25.732  1.00 39.71           N  
ATOM   1634  H   HIS A 108     -31.234   4.254  25.475  1.00 39.71           H  
ATOM   1635  CA  HIS A 108     -31.656   3.036  27.106  1.00 39.71           C  
ATOM   1636  HA  HIS A 108     -32.575   2.451  27.072  1.00 39.71           H  
ATOM   1637  C   HIS A 108     -32.013   4.376  27.752  1.00 39.71           C  
ATOM   1638  CB  HIS A 108     -30.613   2.290  27.954  1.00 39.71           C  
ATOM   1639  HB2 HIS A 108     -29.863   2.997  28.308  1.00 39.71           H  
ATOM   1640  HB3 HIS A 108     -30.103   1.533  27.360  1.00 39.71           H  
ATOM   1641  O   HIS A 108     -33.002   4.409  28.511  1.00 39.71           O  
ATOM   1642  CG  HIS A 108     -31.260   1.598  29.125  1.00 39.71           C  
ATOM   1643  CD2 HIS A 108     -31.245   1.988  30.436  1.00 39.71           C  
ATOM   1644  HD2 HIS A 108     -30.757   2.871  30.821  1.00 39.71           H  
ATOM   1645  ND1 HIS A 108     -32.039   0.470  29.047  1.00 39.71           N  
ATOM   1646  HD1 HIS A 108     -32.293   0.008  28.186  1.00 39.71           H  
ATOM   1647  CE1 HIS A 108     -32.475   0.178  30.284  1.00 39.71           C  
ATOM   1648  HE1 HIS A 108     -33.129  -0.644  30.533  1.00 39.71           H  
ATOM   1649  NE2 HIS A 108     -31.997   1.060  31.175  1.00 39.71           N  
ATOM   1650  OXT HIS A 108     -31.298   5.346  27.418  1.00 39.71           O  
TER    1651      HIS A 108                                                       
END   
