# Supplementary material for: Harnessing the acceptor substrate promiscuity of Clostridium botulinum Maf glycosyltransferase to glyco-engineer mini-flagellin protein chimeras
Source: Commun Biol. 2024 Aug 21;7:1029. doi: 10.1038/s42003-024-06736-y (PMC11339370; doi:10.1038/s42003-024-06736-y)
Supplement: Supplementary file 5 — Supplementary Data 2 [file 42003_2024_6736_MOESM5_ESM.zip › SupplementaryData2/CbFlaA4.pdb]

ATOM      1  N   MET A   1     -28.562  -5.935  21.398  1.00 72.51           N  
ATOM      2  H   MET A   1     -28.722  -6.702  22.035  1.00 72.51           H  
ATOM      3  H2  MET A   1     -29.239  -5.212  21.596  1.00 72.51           H  
ATOM      4  H3  MET A   1     -27.632  -5.584  21.573  1.00 72.51           H  
ATOM      5  CA  MET A   1     -28.679  -6.419  19.999  1.00 72.51           C  
ATOM      6  HA  MET A   1     -27.941  -7.210  19.865  1.00 72.51           H  
ATOM      7  C   MET A   1     -28.318  -5.371  18.940  1.00 72.51           C  
ATOM      8  CB  MET A   1     -30.041  -7.052  19.699  1.00 72.51           C  
ATOM      9  HB2 MET A   1     -30.847  -6.358  19.936  1.00 72.51           H  
ATOM     10  HB3 MET A   1     -30.073  -7.271  18.632  1.00 72.51           H  
ATOM     11  O   MET A   1     -27.491  -5.686  18.100  1.00 72.51           O  
ATOM     12  CG  MET A   1     -30.252  -8.373  20.444  1.00 72.51           C  
ATOM     13  HG2 MET A   1     -30.508  -8.175  21.485  1.00 72.51           H  
ATOM     14  HG3 MET A   1     -29.330  -8.953  20.418  1.00 72.51           H  
ATOM     15  SD  MET A   1     -31.546  -9.373  19.671  1.00 72.51           S  
ATOM     16  CE  MET A   1     -32.712  -9.570  21.047  1.00 72.51           C  
ATOM     17  HE1 MET A   1     -33.555 -10.181  20.722  1.00 72.51           H  
ATOM     18  HE2 MET A   1     -33.080  -8.597  21.371  1.00 72.51           H  
ATOM     19  HE3 MET A   1     -32.218 -10.069  21.881  1.00 72.51           H  
ATOM     20  N   ALA A   2     -28.882  -4.152  18.944  1.00 85.48           N  
ATOM     21  H   ALA A   2     -29.606  -3.910  19.606  1.00 85.48           H  
ATOM     22  CA  ALA A   2     -28.600  -3.157  17.890  1.00 85.48           C  
ATOM     23  HA  ALA A   2     -28.862  -3.589  16.925  1.00 85.48           H  
ATOM     24  C   ALA A   2     -27.113  -2.757  17.791  1.00 85.48           C  
ATOM     25  CB  ALA A   2     -29.494  -1.932  18.116  1.00 85.48           C  
ATOM     26  HB1 ALA A   2     -30.545  -2.222  18.100  1.00 85.48           H  
ATOM     27  HB2 ALA A   2     -29.321  -1.209  17.320  1.00 85.48           H  
ATOM     28  HB3 ALA A   2     -29.263  -1.458  19.070  1.00 85.48           H  
ATOM     29  O   ALA A   2     -26.548  -2.795  16.707  1.00 85.48           O  
ATOM     30  N   ALA A   3     -26.466  -2.480  18.927  1.00 88.61           N  
ATOM     31  H   ALA A   3     -27.002  -2.350  19.773  1.00 88.61           H  
ATOM     32  CA  ALA A   3     -25.044  -2.133  18.984  1.00 88.61           C  
ATOM     33  HA  ALA A   3     -24.873  -1.212  18.427  1.00 88.61           H  
ATOM     34  C   ALA A   3     -24.124  -3.211  18.378  1.00 88.61           C  
ATOM     35  CB  ALA A   3     -24.710  -1.882  20.457  1.00 88.61           C  
ATOM     36  HB1 ALA A   3     -25.290  -1.037  20.829  1.00 88.61           H  
ATOM     37  HB2 ALA A   3     -24.919  -2.765  21.060  1.00 88.61           H  
ATOM     38  HB3 ALA A   3     -23.649  -1.647  20.547  1.00 88.61           H  
ATOM     39  O   ALA A   3     -23.220  -2.895  17.618  1.00 88.61           O  
ATOM     40  N   SER A   4     -24.397  -4.493  18.653  1.00 89.77           N  
ATOM     41  H   SER A   4     -25.181  -4.698  19.256  1.00 89.77           H  
ATOM     42  CA  SER A   4     -23.618  -5.607  18.096  1.00 89.77           C  
ATOM     43  HA  SER A   4     -22.562  -5.426  18.299  1.00 89.77           H  
ATOM     44  C   SER A   4     -23.768  -5.709  16.576  1.00 89.77           C  
ATOM     45  CB  SER A   4     -24.013  -6.913  18.791  1.00 89.77           C  
ATOM     46  HB2 SER A   4     -23.672  -6.884  19.825  1.00 89.77           H  
ATOM     47  HB3 SER A   4     -25.098  -7.011  18.782  1.00 89.77           H  
ATOM     48  O   SER A   4     -22.763  -5.888  15.896  1.00 89.77           O  
ATOM     49  OG  SER A   4     -23.470  -8.047  18.156  1.00 89.77           O  
ATOM     50  HG  SER A   4     -22.530  -7.929  17.998  1.00 89.77           H  
ATOM     51  N   ARG A   5     -24.982  -5.517  16.037  1.00 91.21           N  
ATOM     52  H   ARG A   5     -25.762  -5.337  16.653  1.00 91.21           H  
ATOM     53  CA  ARG A   5     -25.206  -5.479  14.582  1.00 91.21           C  
ATOM     54  HA  ARG A   5     -24.777  -6.371  14.125  1.00 91.21           H  
ATOM     55  C   ARG A   5     -24.482  -4.309  13.922  1.00 91.21           C  
ATOM     56  CB  ARG A   5     -26.698  -5.419  14.248  1.00 91.21           C  
ATOM     57  HB2 ARG A   5     -26.794  -5.218  13.181  1.00 91.21           H  
ATOM     58  HB3 ARG A   5     -27.166  -4.601  14.794  1.00 91.21           H  
ATOM     59  O   ARG A   5     -23.780  -4.518  12.947  1.00 91.21           O  
ATOM     60  CG  ARG A   5     -27.409  -6.743  14.554  1.00 91.21           C  
ATOM     61  HG2 ARG A   5     -27.444  -6.913  15.630  1.00 91.21           H  
ATOM     62  HG3 ARG A   5     -26.856  -7.558  14.088  1.00 91.21           H  
ATOM     63  CD  ARG A   5     -28.828  -6.730  13.976  1.00 91.21           C  
ATOM     64  HD2 ARG A   5     -29.263  -7.724  14.082  1.00 91.21           H  
ATOM     65  HD3 ARG A   5     -28.760  -6.528  12.907  1.00 91.21           H  
ATOM     66  NE  ARG A   5     -29.678  -5.699  14.609  1.00 91.21           N  
ATOM     67  HE  ARG A   5     -29.579  -4.771  14.223  1.00 91.21           H  
ATOM     68  NH1 ARG A   5     -30.767  -7.058  16.101  1.00 91.21           N  
ATOM     69 HH11 ARG A   5     -30.219  -7.827  15.743  1.00 91.21           H  
ATOM     70 HH12 ARG A   5     -31.568  -7.249  16.687  1.00 91.21           H  
ATOM     71  NH2 ARG A   5     -31.326  -4.897  15.958  1.00 91.21           N  
ATOM     72 HH21 ARG A   5     -31.260  -4.018  15.467  1.00 91.21           H  
ATOM     73 HH22 ARG A   5     -32.122  -5.077  16.553  1.00 91.21           H  
ATOM     74  CZ  ARG A   5     -30.579  -5.888  15.554  1.00 91.21           C  
ATOM     75  N   ASN A   6     -24.568  -3.112  14.505  1.00 91.34           N  
ATOM     76  H   ASN A   6     -25.193  -2.994  15.290  1.00 91.34           H  
ATOM     77  CA  ASN A   6     -23.848  -1.947  13.989  1.00 91.34           C  
ATOM     78  HA  ASN A   6     -24.157  -1.761  12.961  1.00 91.34           H  
ATOM     79  C   ASN A   6     -22.331  -2.182  13.979  1.00 91.34           C  
ATOM     80  CB  ASN A   6     -24.167  -0.720  14.853  1.00 91.34           C  
ATOM     81  HB2 ASN A   6     -23.926  -0.943  15.892  1.00 91.34           H  
ATOM     82  HB3 ASN A   6     -23.529   0.104  14.534  1.00 91.34           H  
ATOM     83  O   ASN A   6     -21.666  -1.830  13.014  1.00 91.34           O  
ATOM     84  CG  ASN A   6     -25.600  -0.236  14.777  1.00 91.34           C  
ATOM     85  ND2 ASN A   6     -25.957   0.656  15.668  1.00 91.34           N  
ATOM     86 HD21 ASN A   6     -26.885   1.043  15.574  1.00 91.34           H  
ATOM     87 HD22 ASN A   6     -25.270   0.958  16.344  1.00 91.34           H  
ATOM     88  OD1 ASN A   6     -26.414  -0.617  13.956  1.00 91.34           O  
ATOM     89  N   SER A   7     -21.779  -2.796  15.031  1.00 92.82           N  
ATOM     90  H   SER A   7     -22.339  -2.979  15.851  1.00 92.82           H  
ATOM     91  CA  SER A   7     -20.358  -3.152  15.065  1.00 92.82           C  
ATOM     92  HA  SER A   7     -19.779  -2.253  14.852  1.00 92.82           H  
ATOM     93  C   SER A   7     -19.991  -4.190  14.000  1.00 92.82           C  
ATOM     94  CB  SER A   7     -19.956  -3.665  16.448  1.00 92.82           C  
ATOM     95  HB2 SER A   7     -18.910  -3.970  16.425  1.00 92.82           H  
ATOM     96  HB3 SER A   7     -20.574  -4.524  16.710  1.00 92.82           H  
ATOM     97  O   SER A   7     -18.928  -4.072  13.401  1.00 92.82           O  
ATOM     98  OG  SER A   7     -20.118  -2.650  17.422  1.00 92.82           O  
ATOM     99  HG  SER A   7     -19.880  -3.004  18.282  1.00 92.82           H  
ATOM    100  N   GLN A   8     -20.859  -5.172  13.729  1.00 93.99           N  
ATOM    101  H   GLN A   8     -21.730  -5.208  14.240  1.00 93.99           H  
ATOM    102  CA  GLN A   8     -20.662  -6.144  12.645  1.00 93.99           C  
ATOM    103  HA  GLN A   8     -19.679  -6.602  12.753  1.00 93.99           H  
ATOM    104  C   GLN A   8     -20.683  -5.471  11.265  1.00 93.99           C  
ATOM    105  CB  GLN A   8     -21.725  -7.253  12.721  1.00 93.99           C  
ATOM    106  HB2 GLN A   8     -22.713  -6.804  12.822  1.00 93.99           H  
ATOM    107  HB3 GLN A   8     -21.709  -7.825  11.793  1.00 93.99           H  
ATOM    108  O   GLN A   8     -19.787  -5.724  10.464  1.00 93.99           O  
ATOM    109  CG  GLN A   8     -21.473  -8.223  13.883  1.00 93.99           C  
ATOM    110  HG2 GLN A   8     -21.317  -7.665  14.806  1.00 93.99           H  
ATOM    111  HG3 GLN A   8     -20.562  -8.786  13.678  1.00 93.99           H  
ATOM    112  CD  GLN A   8     -22.618  -9.207  14.115  1.00 93.99           C  
ATOM    113  NE2 GLN A   8     -22.443 -10.154  15.011  1.00 93.99           N  
ATOM    114 HE21 GLN A   8     -21.546 -10.271  15.460  1.00 93.99           H  
ATOM    115 HE22 GLN A   8     -23.200 -10.816  15.104  1.00 93.99           H  
ATOM    116  OE1 GLN A   8     -23.693  -9.152  13.540  1.00 93.99           O  
ATOM    117  N   ASP A   9     -21.627  -4.560  11.014  1.00 94.59           N  
ATOM    118  H   ASP A   9     -22.385  -4.451  11.673  1.00 94.59           H  
ATOM    119  CA  ASP A   9     -21.691  -3.796   9.761  1.00 94.59           C  
ATOM    120  HA  ASP A   9     -21.760  -4.491   8.924  1.00 94.59           H  
ATOM    121  C   ASP A   9     -20.428  -2.944   9.558  1.00 94.59           C  
ATOM    122  CB  ASP A   9     -22.935  -2.889   9.751  1.00 94.59           C  
ATOM    123  HB2 ASP A   9     -22.924  -2.259  10.641  1.00 94.59           H  
ATOM    124  HB3 ASP A   9     -22.872  -2.233   8.883  1.00 94.59           H  
ATOM    125  O   ASP A   9     -19.873  -2.892   8.458  1.00 94.59           O  
ATOM    126  CG  ASP A   9     -24.275  -3.632   9.675  1.00 94.59           C  
ATOM    127  OD1 ASP A   9     -24.303  -4.768   9.155  1.00 94.59           O  
ATOM    128  OD2 ASP A   9     -25.286  -3.022  10.095  1.00 94.59           O  
ATOM    129  N   SER A  10     -19.926  -2.316  10.628  1.00 94.88           N  
ATOM    130  H   SER A  10     -20.467  -2.316  11.480  1.00 94.88           H  
ATOM    131  CA  SER A  10     -18.657  -1.579  10.610  1.00 94.88           C  
ATOM    132  HA  SER A  10     -18.714  -0.791   9.859  1.00 94.88           H  
ATOM    133  C   SER A  10     -17.466  -2.476  10.275  1.00 94.88           C  
ATOM    134  CB  SER A  10     -18.389  -0.934  11.968  1.00 94.88           C  
ATOM    135  HB2 SER A  10     -18.307  -1.711  12.727  1.00 94.88           H  
ATOM    136  HB3 SER A  10     -17.455  -0.374  11.925  1.00 94.88           H  
ATOM    137  O   SER A  10     -16.595  -2.058   9.514  1.00 94.88           O  
ATOM    138  OG  SER A  10     -19.434  -0.065  12.322  1.00 94.88           O  
ATOM    139  HG  SER A  10     -19.380   0.109  13.264  1.00 94.88           H  
ATOM    140  N   ILE A  11     -17.426  -3.706  10.803  1.00 96.21           N  
ATOM    141  H   ILE A  11     -18.180  -3.994  11.410  1.00 96.21           H  
ATOM    142  CA  ILE A  11     -16.386  -4.690  10.468  1.00 96.21           C  
ATOM    143  HA  ILE A  11     -15.409  -4.229  10.617  1.00 96.21           H  
ATOM    144  C   ILE A  11     -16.468  -5.060   8.983  1.00 96.21           C  
ATOM    145  CB  ILE A  11     -16.464  -5.936  11.386  1.00 96.21           C  
ATOM    146  HB  ILE A  11     -17.496  -6.285  11.420  1.00 96.21           H  
ATOM    147  O   ILE A  11     -15.451  -5.023   8.298  1.00 96.21           O  
ATOM    148  CG1 ILE A  11     -16.020  -5.571  12.820  1.00 96.21           C  
ATOM    149 HG12 ILE A  11     -14.950  -5.365  12.832  1.00 96.21           H  
ATOM    150 HG13 ILE A  11     -16.529  -4.659  13.133  1.00 96.21           H  
ATOM    151  CG2 ILE A  11     -15.593  -7.087  10.846  1.00 96.21           C  
ATOM    152 HG21 ILE A  11     -14.565  -6.752  10.708  1.00 96.21           H  
ATOM    153 HG22 ILE A  11     -15.597  -7.935  11.530  1.00 96.21           H  
ATOM    154 HG23 ILE A  11     -15.980  -7.446   9.892  1.00 96.21           H  
ATOM    155  CD1 ILE A  11     -16.333  -6.650  13.863  1.00 96.21           C  
ATOM    156 HD11 ILE A  11     -17.388  -6.921  13.809  1.00 96.21           H  
ATOM    157 HD12 ILE A  11     -16.113  -6.261  14.857  1.00 96.21           H  
ATOM    158 HD13 ILE A  11     -15.717  -7.534  13.701  1.00 96.21           H  
ATOM    159  N   SER A  12     -17.659  -5.349   8.449  1.00 97.01           N  
ATOM    160  H   SER A  12     -18.470  -5.387   9.050  1.00 97.01           H  
ATOM    161  CA  SER A  12     -17.822  -5.673   7.024  1.00 97.01           C  
ATOM    162  HA  SER A  12     -17.173  -6.514   6.779  1.00 97.01           H  
ATOM    163  C   SER A  12     -17.428  -4.512   6.102  1.00 97.01           C  
ATOM    164  CB  SER A  12     -19.268  -6.079   6.736  1.00 97.01           C  
ATOM    165  HB2 SER A  12     -19.942  -5.259   6.985  1.00 97.01           H  
ATOM    166  HB3 SER A  12     -19.364  -6.314   5.676  1.00 97.01           H  
ATOM    167  O   SER A  12     -16.821  -4.728   5.048  1.00 97.01           O  
ATOM    168  OG  SER A  12     -19.621  -7.222   7.486  1.00 97.01           O  
ATOM    169  HG  SER A  12     -18.847  -7.783   7.573  1.00 97.01           H  
ATOM    170  N   LEU A  13     -17.714  -3.270   6.506  1.00 96.70           N  
ATOM    171  H   LEU A  13     -18.271  -3.154   7.341  1.00 96.70           H  
ATOM    172  CA  LEU A  13     -17.248  -2.076   5.802  1.00 96.70           C  
ATOM    173  HA  LEU A  13     -17.558  -2.150   4.760  1.00 96.70           H  
ATOM    174  C   LEU A  13     -15.718  -1.984   5.811  1.00 96.70           C  
ATOM    175  CB  LEU A  13     -17.924  -0.841   6.420  1.00 96.70           C  
ATOM    176  HB2 LEU A  13     -17.699  -0.784   7.485  1.00 96.70           H  
ATOM    177  HB3 LEU A  13     -19.000  -0.989   6.327  1.00 96.70           H  
ATOM    178  O   LEU A  13     -15.119  -1.752   4.759  1.00 96.70           O  
ATOM    179  CG  LEU A  13     -17.542   0.491   5.741  1.00 96.70           C  
ATOM    180  HG  LEU A  13     -17.394   0.331   4.673  1.00 96.70           H  
ATOM    181  CD1 LEU A  13     -18.680   1.498   5.915  1.00 96.70           C  
ATOM    182 HD11 LEU A  13     -19.569   1.129   5.402  1.00 96.70           H  
ATOM    183 HD12 LEU A  13     -18.401   2.457   5.479  1.00 96.70           H  
ATOM    184 HD13 LEU A  13     -18.907   1.619   6.974  1.00 96.70           H  
ATOM    185  CD2 LEU A  13     -16.283   1.133   6.337  1.00 96.70           C  
ATOM    186 HD21 LEU A  13     -15.394   0.555   6.085  1.00 96.70           H  
ATOM    187 HD22 LEU A  13     -16.375   1.191   7.421  1.00 96.70           H  
ATOM    188 HD23 LEU A  13     -16.148   2.135   5.928  1.00 96.70           H  
ATOM    189  N   ILE A  14     -15.088  -2.186   6.973  1.00 96.94           N  
ATOM    190  H   ILE A  14     -15.644  -2.377   7.794  1.00 96.94           H  
ATOM    191  CA  ILE A  14     -13.626  -2.179   7.116  1.00 96.94           C  
ATOM    192  HA  ILE A  14     -13.247  -1.223   6.754  1.00 96.94           H  
ATOM    193  C   ILE A  14     -12.994  -3.251   6.225  1.00 96.94           C  
ATOM    194  CB  ILE A  14     -13.219  -2.321   8.601  1.00 96.94           C  
ATOM    195  HB  ILE A  14     -13.825  -3.099   9.067  1.00 96.94           H  
ATOM    196  O   ILE A  14     -12.118  -2.921   5.433  1.00 96.94           O  
ATOM    197  CG1 ILE A  14     -13.475  -0.984   9.332  1.00 96.94           C  
ATOM    198 HG12 ILE A  14     -12.764  -0.235   8.986  1.00 96.94           H  
ATOM    199 HG13 ILE A  14     -14.476  -0.626   9.089  1.00 96.94           H  
ATOM    200  CG2 ILE A  14     -11.744  -2.735   8.718  1.00 96.94           C  
ATOM    201 HG21 ILE A  14     -11.351  -2.579   9.723  1.00 96.94           H  
ATOM    202 HG22 ILE A  14     -11.628  -3.794   8.490  1.00 96.94           H  
ATOM    203 HG23 ILE A  14     -11.153  -2.167   8.000  1.00 96.94           H  
ATOM    204  CD1 ILE A  14     -13.380  -1.093  10.858  1.00 96.94           C  
ATOM    205 HD11 ILE A  14     -12.350  -1.259  11.171  1.00 96.94           H  
ATOM    206 HD12 ILE A  14     -13.736  -0.167  11.310  1.00 96.94           H  
ATOM    207 HD13 ILE A  14     -14.004  -1.921  11.196  1.00 96.94           H  
ATOM    208  N   GLN A  15     -13.497  -4.485   6.259  1.00 97.26           N  
ATOM    209  H   GLN A  15     -14.204  -4.690   6.950  1.00 97.26           H  
ATOM    210  CA  GLN A  15     -12.996  -5.590   5.435  1.00 97.26           C  
ATOM    211  HA  GLN A  15     -11.944  -5.760   5.665  1.00 97.26           H  
ATOM    212  C   GLN A  15     -13.109  -5.298   3.933  1.00 97.26           C  
ATOM    213  CB  GLN A  15     -13.796  -6.854   5.771  1.00 97.26           C  
ATOM    214  HB2 GLN A  15     -13.586  -7.621   5.027  1.00 97.26           H  
ATOM    215  HB3 GLN A  15     -14.861  -6.623   5.736  1.00 97.26           H  
ATOM    216  O   GLN A  15     -12.204  -5.617   3.162  1.00 97.26           O  
ATOM    217  CG  GLN A  15     -13.428  -7.413   7.152  1.00 97.26           C  
ATOM    218  HG2 GLN A  15     -13.494  -6.634   7.912  1.00 97.26           H  
ATOM    219  HG3 GLN A  15     -12.393  -7.755   7.125  1.00 97.26           H  
ATOM    220  CD  GLN A  15     -14.320  -8.572   7.580  1.00 97.26           C  
ATOM    221  NE2 GLN A  15     -13.908  -9.318   8.580  1.00 97.26           N  
ATOM    222 HE21 GLN A  15     -13.062  -9.072   9.073  1.00 97.26           H  
ATOM    223 HE22 GLN A  15     -14.518 -10.067   8.876  1.00 97.26           H  
ATOM    224  OE1 GLN A  15     -15.397  -8.825   7.055  1.00 97.26           O  
ATOM    225  N   THR A  16     -14.194  -4.640   3.510  1.00 97.79           N  
ATOM    226  H   THR A  16     -14.906  -4.418   4.192  1.00 97.79           H  
ATOM    227  CA  THR A  16     -14.368  -4.204   2.115  1.00 97.79           C  
ATOM    228  HA  THR A  16     -14.264  -5.069   1.460  1.00 97.79           H  
ATOM    229  C   THR A  16     -13.293  -3.189   1.718  1.00 97.79           C  
ATOM    230  CB  THR A  16     -15.763  -3.598   1.897  1.00 97.79           C  
ATOM    231  HB  THR A  16     -15.875  -2.702   2.507  1.00 97.79           H  
ATOM    232  O   THR A  16     -12.691  -3.304   0.649  1.00 97.79           O  
ATOM    233  CG2 THR A  16     -16.015  -3.227   0.434  1.00 97.79           C  
ATOM    234 HG21 THR A  16     -17.046  -2.893   0.319  1.00 97.79           H  
ATOM    235 HG22 THR A  16     -15.847  -4.096  -0.201  1.00 97.79           H  
ATOM    236 HG23 THR A  16     -15.351  -2.419   0.128  1.00 97.79           H  
ATOM    237  OG1 THR A  16     -16.771  -4.515   2.259  1.00 97.79           O  
ATOM    238  HG1 THR A  16     -16.722  -4.661   3.207  1.00 97.79           H  
ATOM    239  N   ALA A  17     -13.018  -2.208   2.583  1.00 97.55           N  
ATOM    240  H   ALA A  17     -13.505  -2.187   3.468  1.00 97.55           H  
ATOM    241  CA  ALA A  17     -11.956  -1.235   2.353  1.00 97.55           C  
ATOM    242  HA  ALA A  17     -12.093  -0.800   1.363  1.00 97.55           H  
ATOM    243  C   ALA A  17     -10.563  -1.889   2.368  1.00 97.55           C  
ATOM    244  CB  ALA A  17     -12.072  -0.110   3.388  1.00 97.55           C  
ATOM    245  HB1 ALA A  17     -13.031   0.397   3.280  1.00 97.55           H  
ATOM    246  HB2 ALA A  17     -11.999  -0.518   4.397  1.00 97.55           H  
ATOM    247  HB3 ALA A  17     -11.269   0.611   3.235  1.00 97.55           H  
ATOM    248  O   ALA A  17      -9.759  -1.614   1.482  1.00 97.55           O  
ATOM    249  N   GLU A  18     -10.276  -2.779   3.320  1.00 97.49           N  
ATOM    250  H   GLU A  18     -10.966  -2.962   4.034  1.00 97.49           H  
ATOM    251  CA  GLU A  18      -8.991  -3.479   3.421  1.00 97.49           C  
ATOM    252  HA  GLU A  18      -8.188  -2.743   3.473  1.00 97.49           H  
ATOM    253  C   GLU A  18      -8.702  -4.367   2.211  1.00 97.49           C  
ATOM    254  CB  GLU A  18      -8.943  -4.336   4.688  1.00 97.49           C  
ATOM    255  HB2 GLU A  18      -8.096  -5.017   4.612  1.00 97.49           H  
ATOM    256  HB3 GLU A  18      -9.856  -4.928   4.761  1.00 97.49           H  
ATOM    257  O   GLU A  18      -7.576  -4.350   1.709  1.00 97.49           O  
ATOM    258  CG  GLU A  18      -8.753  -3.489   5.948  1.00 97.49           C  
ATOM    259  HG2 GLU A  18      -7.875  -2.856   5.815  1.00 97.49           H  
ATOM    260  HG3 GLU A  18      -9.615  -2.838   6.098  1.00 97.49           H  
ATOM    261  CD  GLU A  18      -8.566  -4.395   7.163  1.00 97.49           C  
ATOM    262  OE1 GLU A  18      -7.506  -4.251   7.815  1.00 97.49           O  
ATOM    263  OE2 GLU A  18      -9.464  -5.233   7.383  1.00 97.49           O  
ATOM    264  N   GLY A  19      -9.703  -5.095   1.704  1.00 97.90           N  
ATOM    265  H   GLY A  19     -10.587  -5.106   2.193  1.00 97.90           H  
ATOM    266  CA  GLY A  19      -9.565  -5.898   0.489  1.00 97.90           C  
ATOM    267  HA2 GLY A  19      -8.801  -6.661   0.638  1.00 97.90           H  
ATOM    268  HA3 GLY A  19     -10.516  -6.386   0.274  1.00 97.90           H  
ATOM    269  C   GLY A  19      -9.176  -5.042  -0.717  1.00 97.90           C  
ATOM    270  O   GLY A  19      -8.216  -5.346  -1.420  1.00 97.90           O  
ATOM    271  N   ALA A  20      -9.848  -3.906  -0.899  1.00 98.20           N  
ATOM    272  H   ALA A  20     -10.616  -3.690  -0.280  1.00 98.20           H  
ATOM    273  CA  ALA A  20      -9.518  -2.963  -1.962  1.00 98.20           C  
ATOM    274  HA  ALA A  20      -9.493  -3.495  -2.913  1.00 98.20           H  
ATOM    275  C   ALA A  20      -8.137  -2.301  -1.776  1.00 98.20           C  
ATOM    276  CB  ALA A  20     -10.650  -1.943  -2.011  1.00 98.20           C  
ATOM    277  HB1 ALA A  20     -10.797  -1.505  -1.023  1.00 98.20           H  
ATOM    278  HB2 ALA A  20     -10.407  -1.163  -2.733  1.00 98.20           H  
ATOM    279  HB3 ALA A  20     -11.572  -2.436  -2.318  1.00 98.20           H  
ATOM    280  O   ALA A  20      -7.399  -2.120  -2.744  1.00 98.20           O  
ATOM    281  N   LEU A  21      -7.740  -1.978  -0.540  1.00 98.25           N  
ATOM    282  H   LEU A  21      -8.389  -2.118   0.221  1.00 98.25           H  
ATOM    283  CA  LEU A  21      -6.396  -1.467  -0.245  1.00 98.25           C  
ATOM    284  HA  LEU A  21      -6.189  -0.619  -0.898  1.00 98.25           H  
ATOM    285  C   LEU A  21      -5.300  -2.505  -0.514  1.00 98.25           C  
ATOM    286  CB  LEU A  21      -6.313  -1.015   1.220  1.00 98.25           C  
ATOM    287  HB2 LEU A  21      -5.264  -0.852   1.466  1.00 98.25           H  
ATOM    288  HB3 LEU A  21      -6.680  -1.823   1.853  1.00 98.25           H  
ATOM    289  O   LEU A  21      -4.186  -2.123  -0.872  1.00 98.25           O  
ATOM    290  CG  LEU A  21      -7.076   0.272   1.560  1.00 98.25           C  
ATOM    291  HG  LEU A  21      -8.129   0.179   1.296  1.00 98.25           H  
ATOM    292  CD1 LEU A  21      -6.966   0.547   3.060  1.00 98.25           C  
ATOM    293 HD11 LEU A  21      -7.277  -0.340   3.612  1.00 98.25           H  
ATOM    294 HD12 LEU A  21      -5.941   0.804   3.327  1.00 98.25           H  
ATOM    295 HD13 LEU A  21      -7.622   1.374   3.332  1.00 98.25           H  
ATOM    296  CD2 LEU A  21      -6.518   1.489   0.838  1.00 98.25           C  
ATOM    297 HD21 LEU A  21      -5.434   1.540   0.943  1.00 98.25           H  
ATOM    298 HD22 LEU A  21      -6.798   1.469  -0.215  1.00 98.25           H  
ATOM    299 HD23 LEU A  21      -6.950   2.365   1.322  1.00 98.25           H  
ATOM    300  N   ASN A  22      -5.587  -3.798  -0.351  1.00 98.07           N  
ATOM    301  H   ASN A  22      -6.502  -4.053  -0.009  1.00 98.07           H  
ATOM    302  CA  ASN A  22      -4.650  -4.864  -0.691  1.00 98.07           C  
ATOM    303  HA  ASN A  22      -3.695  -4.653  -0.208  1.00 98.07           H  
ATOM    304  C   ASN A  22      -4.382  -4.922  -2.204  1.00 98.07           C  
ATOM    305  CB  ASN A  22      -5.183  -6.192  -0.141  1.00 98.07           C  
ATOM    306  HB2 ASN A  22      -6.075  -6.493  -0.692  1.00 98.07           H  
ATOM    307  HB3 ASN A  22      -5.450  -6.080   0.909  1.00 98.07           H  
ATOM    308  O   ASN A  22      -3.226  -5.016  -2.611  1.00 98.07           O  
ATOM    309  CG  ASN A  22      -4.134  -7.279  -0.246  1.00 98.07           C  
ATOM    310  ND2 ASN A  22      -4.368  -8.294  -1.045  1.00 98.07           N  
ATOM    311 HD21 ASN A  22      -3.629  -8.973  -1.159  1.00 98.07           H  
ATOM    312 HD22 ASN A  22      -5.174  -8.293  -1.654  1.00 98.07           H  
ATOM    313  OD1 ASN A  22      -3.094  -7.214   0.397  1.00 98.07           O  
ATOM    314  N   GLU A  23      -5.418  -4.772  -3.032  1.00 98.12           N  
ATOM    315  H   GLU A  23      -6.352  -4.751  -2.648  1.00 98.12           H  
ATOM    316  CA  GLU A  23      -5.262  -4.664  -4.489  1.00 98.12           C  
ATOM    317  HA  GLU A  23      -4.689  -5.517  -4.855  1.00 98.12           H  
ATOM    318  C   GLU A  23      -4.468  -3.409  -4.882  1.00 98.12           C  
ATOM    319  CB  GLU A  23      -6.637  -4.676  -5.177  1.00 98.12           C  
ATOM    320  HB2 GLU A  23      -6.496  -4.485  -6.241  1.00 98.12           H  
ATOM    321  HB3 GLU A  23      -7.253  -3.872  -4.774  1.00 98.12           H  
ATOM    322  O   GLU A  23      -3.485  -3.502  -5.619  1.00 98.12           O  
ATOM    323  CG  GLU A  23      -7.395  -6.002  -5.014  1.00 98.12           C  
ATOM    324  HG2 GLU A  23      -7.669  -6.124  -3.966  1.00 98.12           H  
ATOM    325  HG3 GLU A  23      -8.318  -5.950  -5.591  1.00 98.12           H  
ATOM    326  CD  GLU A  23      -6.568  -7.208  -5.482  1.00 98.12           C  
ATOM    327  OE1 GLU A  23      -6.508  -8.200  -4.721  1.00 98.12           O  
ATOM    328  OE2 GLU A  23      -5.949  -7.103  -6.564  1.00 98.12           O  
ATOM    329  N   THR A  24      -4.800  -2.243  -4.311  1.00 98.30           N  
ATOM    330  H   THR A  24      -5.649  -2.200  -3.765  1.00 98.30           H  
ATOM    331  CA  THR A  24      -4.030  -1.004  -4.527  1.00 98.30           C  
ATOM    332  HA  THR A  24      -4.063  -0.757  -5.588  1.00 98.30           H  
ATOM    333  C   THR A  24      -2.559  -1.178  -4.137  1.00 98.30           C  
ATOM    334  CB  THR A  24      -4.639   0.169  -3.744  1.00 98.30           C  
ATOM    335  HB  THR A  24      -4.645  -0.071  -2.680  1.00 98.30           H  
ATOM    336  O   THR A  24      -1.673  -0.738  -4.868  1.00 98.30           O  
ATOM    337  CG2 THR A  24      -3.907   1.495  -3.958  1.00 98.30           C  
ATOM    338 HG21 THR A  24      -4.411   2.287  -3.404  1.00 98.30           H  
ATOM    339 HG22 THR A  24      -3.902   1.746  -5.018  1.00 98.30           H  
ATOM    340 HG23 THR A  24      -2.878   1.422  -3.606  1.00 98.30           H  
ATOM    341  OG1 THR A  24      -5.958   0.391  -4.176  1.00 98.30           O  
ATOM    342  HG1 THR A  24      -6.438   0.831  -3.470  1.00 98.30           H  
ATOM    343  N   HIS A  25      -2.271  -1.845  -3.014  1.00 98.24           N  
ATOM    344  H   HIS A  25      -3.033  -2.197  -2.452  1.00 98.24           H  
ATOM    345  CA  HIS A  25      -0.901  -2.145  -2.598  1.00 98.24           C  
ATOM    346  HA  HIS A  25      -0.349  -1.209  -2.516  1.00 98.24           H  
ATOM    347  C   HIS A  25      -0.170  -3.010  -3.638  1.00 98.24           C  
ATOM    348  CB  HIS A  25      -0.913  -2.817  -1.215  1.00 98.24           C  
ATOM    349  HB2 HIS A  25      -1.494  -3.738  -1.262  1.00 98.24           H  
ATOM    350  HB3 HIS A  25      -1.400  -2.154  -0.500  1.00 98.24           H  
ATOM    351  O   HIS A  25       0.959  -2.690  -4.012  1.00 98.24           O  
ATOM    352  CG  HIS A  25       0.464  -3.160  -0.702  1.00 98.24           C  
ATOM    353  CD2 HIS A  25       1.089  -2.646   0.402  1.00 98.24           C  
ATOM    354  HD2 HIS A  25       0.690  -1.899   1.072  1.00 98.24           H  
ATOM    355  ND1 HIS A  25       1.332  -4.065  -1.269  1.00 98.24           N  
ATOM    356  HD1 HIS A  25       1.154  -4.616  -2.096  1.00 98.24           H  
ATOM    357  CE1 HIS A  25       2.451  -4.094  -0.533  1.00 98.24           C  
ATOM    358  HE1 HIS A  25       3.301  -4.733  -0.722  1.00 98.24           H  
ATOM    359  NE2 HIS A  25       2.351  -3.243   0.496  1.00 98.24           N  
ATOM    360  N   SER A  26      -0.789  -4.091  -4.117  1.00 98.52           N  
ATOM    361  H   SER A  26      -1.704  -4.331  -3.761  1.00 98.52           H  
ATOM    362  CA  SER A  26      -0.208  -4.973  -5.141  1.00 98.52           C  
ATOM    363  HA  SER A  26       0.731  -5.386  -4.774  1.00 98.52           H  
ATOM    364  C   SER A  26       0.088  -4.223  -6.442  1.00 98.52           C  
ATOM    365  CB  SER A  26      -1.163  -6.137  -5.422  1.00 98.52           C  
ATOM    366  HB2 SER A  26      -2.129  -5.752  -5.747  1.00 98.52           H  
ATOM    367  HB3 SER A  26      -0.752  -6.769  -6.208  1.00 98.52           H  
ATOM    368  O   SER A  26       1.166  -4.375  -7.017  1.00 98.52           O  
ATOM    369  OG  SER A  26      -1.326  -6.902  -4.244  1.00 98.52           O  
ATOM    370  HG  SER A  26      -2.249  -7.161  -4.195  1.00 98.52           H  
ATOM    371  N   ILE A  27      -0.820  -3.342  -6.865  1.00 98.53           N  
ATOM    372  H   ILE A  27      -1.699  -3.285  -6.371  1.00 98.53           H  
ATOM    373  CA  ILE A  27      -0.637  -2.511  -8.059  1.00 98.53           C  
ATOM    374  HA  ILE A  27      -0.386  -3.160  -8.898  1.00 98.53           H  
ATOM    375  C   ILE A  27       0.530  -1.533  -7.885  1.00 98.53           C  
ATOM    376  CB  ILE A  27      -1.952  -1.780  -8.392  1.00 98.53           C  
ATOM    377  HB  ILE A  27      -2.299  -1.248  -7.507  1.00 98.53           H  
ATOM    378  O   ILE A  27       1.355  -1.392  -8.788  1.00 98.53           O  
ATOM    379  CG1 ILE A  27      -3.028  -2.790  -8.840  1.00 98.53           C  
ATOM    380 HG12 ILE A  27      -3.007  -3.678  -8.209  1.00 98.53           H  
ATOM    381 HG13 ILE A  27      -2.836  -3.109  -9.864  1.00 98.53           H  
ATOM    382  CG2 ILE A  27      -1.707  -0.767  -9.517  1.00 98.53           C  
ATOM    383 HG21 ILE A  27      -1.137  -1.260 -10.305  1.00 98.53           H  
ATOM    384 HG22 ILE A  27      -1.134   0.087  -9.156  1.00 98.53           H  
ATOM    385 HG23 ILE A  27      -2.642  -0.411  -9.947  1.00 98.53           H  
ATOM    386  CD1 ILE A  27      -4.434  -2.200  -8.746  1.00 98.53           C  
ATOM    387 HD11 ILE A  27      -4.631  -1.889  -7.720  1.00 98.53           H  
ATOM    388 HD12 ILE A  27      -5.156  -2.969  -9.024  1.00 98.53           H  
ATOM    389 HD13 ILE A  27      -4.544  -1.342  -9.409  1.00 98.53           H  
ATOM    390  N   LEU A  28       0.652  -0.889  -6.722  1.00 98.53           N  
ATOM    391  H   LEU A  28      -0.062  -1.026  -6.020  1.00 98.53           H  
ATOM    392  CA  LEU A  28       1.774   0.008  -6.434  1.00 98.53           C  
ATOM    393  HA  LEU A  28       1.832   0.763  -7.219  1.00 98.53           H  
ATOM    394  C   LEU A  28       3.119  -0.732  -6.432  1.00 98.53           C  
ATOM    395  CB  LEU A  28       1.552   0.696  -5.083  1.00 98.53           C  
ATOM    396  HB2 LEU A  28       1.331  -0.068  -4.338  1.00 98.53           H  
ATOM    397  HB3 LEU A  28       2.486   1.182  -4.801  1.00 98.53           H  
ATOM    398  O   LEU A  28       4.097  -0.214  -6.970  1.00 98.53           O  
ATOM    399  CG  LEU A  28       0.446   1.762  -5.065  1.00 98.53           C  
ATOM    400  HG  LEU A  28      -0.467   1.378  -5.522  1.00 98.53           H  
ATOM    401  CD1 LEU A  28       0.156   2.135  -3.612  1.00 98.53           C  
ATOM    402 HD11 LEU A  28       1.055   2.536  -3.143  1.00 98.53           H  
ATOM    403 HD12 LEU A  28      -0.170   1.248  -3.070  1.00 98.53           H  
ATOM    404 HD13 LEU A  28      -0.641   2.878  -3.574  1.00 98.53           H  
ATOM    405  CD2 LEU A  28       0.866   3.029  -5.812  1.00 98.53           C  
ATOM    406 HD21 LEU A  28       1.804   3.408  -5.405  1.00 98.53           H  
ATOM    407 HD22 LEU A  28       0.089   3.786  -5.709  1.00 98.53           H  
ATOM    408 HD23 LEU A  28       0.995   2.807  -6.872  1.00 98.53           H  
ATOM    409  N   GLN A  29       3.173  -1.953  -5.889  1.00 98.48           N  
ATOM    410  H   GLN A  29       2.341  -2.326  -5.454  1.00 98.48           H  
ATOM    411  CA  GLN A  29       4.373  -2.795  -5.968  1.00 98.48           C  
ATOM    412  HA  GLN A  29       5.217  -2.246  -5.552  1.00 98.48           H  
ATOM    413  C   GLN A  29       4.732  -3.111  -7.425  1.00 98.48           C  
ATOM    414  CB  GLN A  29       4.177  -4.089  -5.164  1.00 98.48           C  
ATOM    415  HB2 GLN A  29       4.981  -4.786  -5.403  1.00 98.48           H  
ATOM    416  HB3 GLN A  29       3.238  -4.558  -5.456  1.00 98.48           H  
ATOM    417  O   GLN A  29       5.889  -2.965  -7.817  1.00 98.48           O  
ATOM    418  CG  GLN A  29       4.164  -3.856  -3.646  1.00 98.48           C  
ATOM    419  HG2 GLN A  29       3.857  -4.783  -3.162  1.00 98.48           H  
ATOM    420  HG3 GLN A  29       3.430  -3.089  -3.397  1.00 98.48           H  
ATOM    421  CD  GLN A  29       5.512  -3.445  -3.058  1.00 98.48           C  
ATOM    422  NE2 GLN A  29       5.546  -3.077  -1.796  1.00 98.48           N  
ATOM    423 HE21 GLN A  29       4.699  -2.981  -1.253  1.00 98.48           H  
ATOM    424 HE22 GLN A  29       6.450  -2.792  -1.447  1.00 98.48           H  
ATOM    425  OE1 GLN A  29       6.555  -3.441  -3.692  1.00 98.48           O  
ATOM    426  N   ARG A  30       3.741  -3.420  -8.269  1.00 98.26           N  
ATOM    427  H   ARG A  30       2.813  -3.560  -7.897  1.00 98.26           H  
ATOM    428  CA  ARG A  30       3.975  -3.617  -9.704  1.00 98.26           C  
ATOM    429  HA  ARG A  30       4.769  -4.358  -9.796  1.00 98.26           H  
ATOM    430  C   ARG A  30       4.486  -2.346 -10.391  1.00 98.26           C  
ATOM    431  CB  ARG A  30       2.695  -4.161 -10.358  1.00 98.26           C  
ATOM    432  HB2 ARG A  30       1.890  -3.433 -10.255  1.00 98.26           H  
ATOM    433  HB3 ARG A  30       2.391  -5.073  -9.844  1.00 98.26           H  
ATOM    434  O   ARG A  30       5.452  -2.405 -11.146  1.00 98.26           O  
ATOM    435  CG  ARG A  30       2.876  -4.472 -11.849  1.00 98.26           C  
ATOM    436  HG2 ARG A  30       1.927  -4.825 -12.253  1.00 98.26           H  
ATOM    437  HG3 ARG A  30       3.166  -3.566 -12.381  1.00 98.26           H  
ATOM    438  CD  ARG A  30       3.948  -5.533 -12.080  1.00 98.26           C  
ATOM    439  HD2 ARG A  30       3.672  -6.452 -11.563  1.00 98.26           H  
ATOM    440  HD3 ARG A  30       4.901  -5.182 -11.685  1.00 98.26           H  
ATOM    441  NE  ARG A  30       4.116  -5.796 -13.509  1.00 98.26           N  
ATOM    442  HE  ARG A  30       3.508  -5.339 -14.174  1.00 98.26           H  
ATOM    443  NH1 ARG A  30       5.998  -7.100 -13.319  1.00 98.26           N  
ATOM    444 HH11 ARG A  30       6.040  -6.941 -12.323  1.00 98.26           H  
ATOM    445 HH12 ARG A  30       6.753  -7.612 -13.754  1.00 98.26           H  
ATOM    446  NH2 ARG A  30       5.113  -6.583 -15.340  1.00 98.26           N  
ATOM    447 HH21 ARG A  30       5.890  -6.997 -15.835  1.00 98.26           H  
ATOM    448 HH22 ARG A  30       4.450  -6.001 -15.832  1.00 98.26           H  
ATOM    449  CZ  ARG A  30       5.080  -6.505 -14.041  1.00 98.26           C  
ATOM    450  N   MET A  31       3.908  -1.179 -10.098  1.00 98.04           N  
ATOM    451  H   MET A  31       3.100  -1.193  -9.493  1.00 98.04           H  
ATOM    452  CA  MET A  31       4.407   0.103 -10.619  1.00 98.04           C  
ATOM    453  HA  MET A  31       4.366   0.086 -11.709  1.00 98.04           H  
ATOM    454  C   MET A  31       5.869   0.348 -10.222  1.00 98.04           C  
ATOM    455  CB  MET A  31       3.554   1.274 -10.110  1.00 98.04           C  
ATOM    456  HB2 MET A  31       4.054   2.204 -10.381  1.00 98.04           H  
ATOM    457  HB3 MET A  31       3.486   1.233  -9.023  1.00 98.04           H  
ATOM    458  O   MET A  31       6.653   0.851 -11.029  1.00 98.04           O  
ATOM    459  CG  MET A  31       2.142   1.308 -10.699  1.00 98.04           C  
ATOM    460  HG2 MET A  31       1.662   0.346 -10.523  1.00 98.04           H  
ATOM    461  HG3 MET A  31       2.204   1.459 -11.777  1.00 98.04           H  
ATOM    462  SD  MET A  31       1.078   2.591  -9.978  1.00 98.04           S  
ATOM    463  CE  MET A  31       1.862   4.094 -10.608  1.00 98.04           C  
ATOM    464  HE1 MET A  31       1.860   4.065 -11.698  1.00 98.04           H  
ATOM    465  HE2 MET A  31       1.280   4.958 -10.289  1.00 98.04           H  
ATOM    466  HE3 MET A  31       2.882   4.177 -10.233  1.00 98.04           H  
ATOM    467  N   ARG A  32       6.248  -0.026  -8.994  1.00 97.50           N  
ATOM    468  H   ARG A  32       5.544  -0.406  -8.377  1.00 97.50           H  
ATOM    469  CA  ARG A  32       7.626   0.069  -8.499  1.00 97.50           C  
ATOM    470  HA  ARG A  32       7.973   1.095  -8.620  1.00 97.50           H  
ATOM    471  C   ARG A  32       8.574  -0.822  -9.298  1.00 97.50           C  
ATOM    472  CB  ARG A  32       7.645  -0.297  -7.010  1.00 97.50           C  
ATOM    473  HB2 ARG A  32       7.438  -1.360  -6.889  1.00 97.50           H  
ATOM    474  HB3 ARG A  32       6.872   0.258  -6.479  1.00 97.50           H  
ATOM    475  O   ARG A  32       9.636  -0.353  -9.700  1.00 97.50           O  
ATOM    476  CG  ARG A  32       8.993   0.002  -6.363  1.00 97.50           C  
ATOM    477  HG2 ARG A  32       9.791  -0.508  -6.903  1.00 97.50           H  
ATOM    478  HG3 ARG A  32       9.175   1.076  -6.374  1.00 97.50           H  
ATOM    479  CD  ARG A  32       8.957  -0.501  -4.921  1.00 97.50           C  
ATOM    480  HD2 ARG A  32       8.186   0.046  -4.377  1.00 97.50           H  
ATOM    481  HD3 ARG A  32       8.693  -1.559  -4.895  1.00 97.50           H  
ATOM    482  NE  ARG A  32      10.245  -0.269  -4.267  1.00 97.50           N  
ATOM    483  HE  ARG A  32      10.258   0.558  -3.688  1.00 97.50           H  
ATOM    484  NH1 ARG A  32      11.312  -2.176  -4.969  1.00 97.50           N  
ATOM    485 HH11 ARG A  32      12.129  -2.769  -4.990  1.00 97.50           H  
ATOM    486 HH12 ARG A  32      10.432  -2.490  -5.353  1.00 97.50           H  
ATOM    487  NH2 ARG A  32      12.418  -0.635  -3.770  1.00 97.50           N  
ATOM    488 HH21 ARG A  32      13.259  -1.195  -3.794  1.00 97.50           H  
ATOM    489 HH22 ARG A  32      12.387   0.258  -3.299  1.00 97.50           H  
ATOM    490  CZ  ARG A  32      11.317  -1.030  -4.339  1.00 97.50           C  
ATOM    491  N   GLU A  33       8.194  -2.074  -9.556  1.00 96.27           N  
ATOM    492  H   GLU A  33       7.320  -2.398  -9.168  1.00 96.27           H  
ATOM    493  CA  GLU A  33       8.969  -3.000 -10.395  1.00 96.27           C  
ATOM    494  HA  GLU A  33       9.943  -3.185  -9.941  1.00 96.27           H  
ATOM    495  C   GLU A  33       9.215  -2.422 -11.792  1.00 96.27           C  
ATOM    496  CB  GLU A  33       8.237  -4.340 -10.550  1.00 96.27           C  
ATOM    497  HB2 GLU A  33       7.225  -4.149 -10.907  1.00 96.27           H  
ATOM    498  HB3 GLU A  33       8.754  -4.930 -11.307  1.00 96.27           H  
ATOM    499  O   GLU A  33      10.354  -2.398 -12.257  1.00 96.27           O  
ATOM    500  CG  GLU A  33       8.175  -5.172  -9.266  1.00 96.27           C  
ATOM    501  HG2 GLU A  33       7.796  -4.556  -8.450  1.00 96.27           H  
ATOM    502  HG3 GLU A  33       9.188  -5.479  -9.006  1.00 96.27           H  
ATOM    503  CD  GLU A  33       7.282  -6.416  -9.421  1.00 96.27           C  
ATOM    504  OE1 GLU A  33       7.145  -7.128  -8.404  1.00 96.27           O  
ATOM    505  OE2 GLU A  33       6.754  -6.660 -10.541  1.00 96.27           O  
ATOM    506  N   LEU A  34       8.171  -1.884 -12.431  1.00 95.54           N  
ATOM    507  H   LEU A  34       7.261  -1.967 -12.000  1.00 95.54           H  
ATOM    508  CA  LEU A  34       8.267  -1.271 -13.759  1.00 95.54           C  
ATOM    509  HA  LEU A  34       8.710  -1.988 -14.450  1.00 95.54           H  
ATOM    510  C   LEU A  34       9.168  -0.033 -13.758  1.00 95.54           C  
ATOM    511  CB  LEU A  34       6.862  -0.890 -14.245  1.00 95.54           C  
ATOM    512  HB2 LEU A  34       6.948  -0.361 -15.194  1.00 95.54           H  
ATOM    513  HB3 LEU A  34       6.421  -0.206 -13.520  1.00 95.54           H  
ATOM    514  O   LEU A  34       9.948   0.169 -14.690  1.00 95.54           O  
ATOM    515  CG  LEU A  34       5.916  -2.083 -14.443  1.00 95.54           C  
ATOM    516  HG  LEU A  34       5.900  -2.707 -13.549  1.00 95.54           H  
ATOM    517  CD1 LEU A  34       4.510  -1.548 -14.682  1.00 95.54           C  
ATOM    518 HD11 LEU A  34       4.476  -0.971 -15.606  1.00 95.54           H  
ATOM    519 HD12 LEU A  34       3.822  -2.391 -14.745  1.00 95.54           H  
ATOM    520 HD13 LEU A  34       4.206  -0.921 -13.844  1.00 95.54           H  
ATOM    521  CD2 LEU A  34       6.334  -2.961 -15.617  1.00 95.54           C  
ATOM    522 HD21 LEU A  34       5.660  -3.816 -15.679  1.00 95.54           H  
ATOM    523 HD22 LEU A  34       6.265  -2.403 -16.550  1.00 95.54           H  
ATOM    524 HD23 LEU A  34       7.345  -3.345 -15.480  1.00 95.54           H  
ATOM    525  N   ALA A  35       9.100   0.789 -12.707  1.00 94.47           N  
ATOM    526  H   ALA A  35       8.416   0.595 -11.990  1.00 94.47           H  
ATOM    527  CA  ALA A  35       9.972   1.948 -12.555  1.00 94.47           C  
ATOM    528  HA  ALA A  35       9.906   2.549 -13.462  1.00 94.47           H  
ATOM    529  C   ALA A  35      11.441   1.528 -12.397  1.00 94.47           C  
ATOM    530  CB  ALA A  35       9.474   2.795 -11.379  1.00 94.47           C  
ATOM    531  HB1 ALA A  35       8.434   3.077 -11.540  1.00 94.47           H  
ATOM    532  HB2 ALA A  35      10.079   3.698 -11.297  1.00 94.47           H  
ATOM    533  HB3 ALA A  35       9.543   2.227 -10.451  1.00 94.47           H  
ATOM    534  O   ALA A  35      12.307   2.076 -13.076  1.00 94.47           O  
ATOM    535  N   VAL A  36      11.729   0.517 -11.571  1.00 93.35           N  
ATOM    536  H   VAL A  36      10.972   0.093 -11.055  1.00 93.35           H  
ATOM    537  CA  VAL A  36      13.081  -0.052 -11.430  1.00 93.35           C  
ATOM    538  HA  VAL A  36      13.775   0.745 -11.162  1.00 93.35           H  
ATOM    539  C   VAL A  36      13.568  -0.637 -12.755  1.00 93.35           C  
ATOM    540  CB  VAL A  36      13.113  -1.118 -10.317  1.00 93.35           C  
ATOM    541  HB  VAL A  36      12.314  -1.841 -10.484  1.00 93.35           H  
ATOM    542  O   VAL A  36      14.708  -0.391 -13.147  1.00 93.35           O  
ATOM    543  CG1 VAL A  36      14.447  -1.876 -10.261  1.00 93.35           C  
ATOM    544 HG11 VAL A  36      14.456  -2.548  -9.402  1.00 93.35           H  
ATOM    545 HG12 VAL A  36      14.577  -2.480 -11.158  1.00 93.35           H  
ATOM    546 HG13 VAL A  36      15.276  -1.172 -10.178  1.00 93.35           H  
ATOM    547  CG2 VAL A  36      12.907  -0.472  -8.940  1.00 93.35           C  
ATOM    548 HG21 VAL A  36      12.810  -1.249  -8.181  1.00 93.35           H  
ATOM    549 HG22 VAL A  36      12.001   0.133  -8.930  1.00 93.35           H  
ATOM    550 HG23 VAL A  36      13.758   0.164  -8.696  1.00 93.35           H  
ATOM    551  N   GLN A  37      12.703  -1.353 -13.479  1.00 91.95           N  
ATOM    552  H   GLN A  37      11.794  -1.562 -13.090  1.00 91.95           H  
ATOM    553  CA  GLN A  37      13.032  -1.886 -14.794  1.00 91.95           C  
ATOM    554  HA  GLN A  37      13.922  -2.507 -14.690  1.00 91.95           H  
ATOM    555  C   GLN A  37      13.373  -0.758 -15.767  1.00 91.95           C  
ATOM    556  CB  GLN A  37      11.890  -2.768 -15.315  1.00 91.95           C  
ATOM    557  HB2 GLN A  37      11.661  -3.525 -14.564  1.00 91.95           H  
ATOM    558  HB3 GLN A  37      10.998  -2.164 -15.481  1.00 91.95           H  
ATOM    559  O   GLN A  37      14.432  -0.818 -16.379  1.00 91.95           O  
ATOM    560  CG  GLN A  37      12.279  -3.472 -16.625  1.00 91.95           C  
ATOM    561  HG2 GLN A  37      13.183  -4.059 -16.460  1.00 91.95           H  
ATOM    562  HG3 GLN A  37      12.492  -2.731 -17.396  1.00 91.95           H  
ATOM    563  CD  GLN A  37      11.193  -4.406 -17.148  1.00 91.95           C  
ATOM    564  NE2 GLN A  37      11.419  -5.056 -18.267  1.00 91.95           N  
ATOM    565 HE21 GLN A  37      10.658  -5.635 -18.593  1.00 91.95           H  
ATOM    566 HE22 GLN A  37      12.255  -4.888 -18.807  1.00 91.95           H  
ATOM    567  OE1 GLN A  37      10.132  -4.578 -16.575  1.00 91.95           O  
ATOM    568  N   SER A  38      12.543   0.287 -15.867  1.00 90.99           N  
ATOM    569  H   SER A  38      11.691   0.262 -15.326  1.00 90.99           H  
ATOM    570  CA  SER A  38      12.763   1.427 -16.772  1.00 90.99           C  
ATOM    571  HA  SER A  38      12.895   1.042 -17.783  1.00 90.99           H  
ATOM    572  C   SER A  38      14.018   2.237 -16.423  1.00 90.99           C  
ATOM    573  CB  SER A  38      11.534   2.340 -16.777  1.00 90.99           C  
ATOM    574  HB2 SER A  38      11.371   2.751 -15.781  1.00 90.99           H  
ATOM    575  HB3 SER A  38      10.663   1.757 -17.077  1.00 90.99           H  
ATOM    576  O   SER A  38      14.704   2.731 -17.323  1.00 90.99           O  
ATOM    577  OG  SER A  38      11.746   3.382 -17.712  1.00 90.99           O  
ATOM    578  HG  SER A  38      10.945   3.891 -17.857  1.00 90.99           H  
ATOM    579  N   ALA A  39      14.363   2.325 -15.132  1.00 89.53           N  
ATOM    580  H   ALA A  39      13.752   1.909 -14.443  1.00 89.53           H  
ATOM    581  CA  ALA A  39      15.569   2.999 -14.653  1.00 89.53           C  
ATOM    582  HA  ALA A  39      15.554   4.028 -15.013  1.00 89.53           H  
ATOM    583  C   ALA A  39      16.869   2.366 -15.168  1.00 89.53           C  
ATOM    584  CB  ALA A  39      15.568   3.023 -13.119  1.00 89.53           C  
ATOM    585  HB1 ALA A  39      15.689   2.010 -12.733  1.00 89.53           H  
ATOM    586  HB2 ALA A  39      16.397   3.635 -12.764  1.00 89.53           H  
ATOM    587  HB3 ALA A  39      14.634   3.434 -12.738  1.00 89.53           H  
ATOM    588  O   ALA A  39      17.901   3.033 -15.151  1.00 89.53           O  
ATOM    589  N   ASN A  40      16.833   1.112 -15.634  1.00 83.78           N  
ATOM    590  H   ASN A  40      15.957   0.609 -15.624  1.00 83.78           H  
ATOM    591  CA  ASN A  40      17.997   0.474 -16.231  1.00 83.78           C  
ATOM    592  HA  ASN A  40      18.838   0.639 -15.558  1.00 83.78           H  
ATOM    593  C   ASN A  40      18.348   1.136 -17.580  1.00 83.78           C  
ATOM    594  CB  ASN A  40      17.757  -1.044 -16.311  1.00 83.78           C  
ATOM    595  HB2 ASN A  40      17.045  -1.270 -17.104  1.00 83.78           H  
ATOM    596  HB3 ASN A  40      17.336  -1.387 -15.365  1.00 83.78           H  
ATOM    597  O   ASN A  40      17.486   1.349 -18.445  1.00 83.78           O  
ATOM    598  CG  ASN A  40      19.026  -1.834 -16.570  1.00 83.78           C  
ATOM    599  ND2 ASN A  40      18.968  -3.137 -16.440  1.00 83.78           N  
ATOM    600 HD21 ASN A  40      19.818  -3.639 -16.655  1.00 83.78           H  
ATOM    601 HD22 ASN A  40      18.092  -3.589 -16.219  1.00 83.78           H  
ATOM    602  OD1 ASN A  40      20.083  -1.303 -16.868  1.00 83.78           O  
ATOM    603  N   ASP A  41      19.624   1.478 -17.760  1.00 68.56           N  
ATOM    604  H   ASP A  41      20.282   1.247 -17.029  1.00 68.56           H  
ATOM    605  CA  ASP A  41      20.136   2.207 -18.927  1.00 68.56           C  
ATOM    606  HA  ASP A  41      19.435   3.004 -19.177  1.00 68.56           H  
ATOM    607  C   ASP A  41      20.220   1.352 -20.198  1.00 68.56           C  
ATOM    608  CB  ASP A  41      21.490   2.856 -18.589  1.00 68.56           C  
ATOM    609  HB2 ASP A  41      22.015   3.082 -19.518  1.00 68.56           H  
ATOM    610  HB3 ASP A  41      22.102   2.151 -18.028  1.00 68.56           H  
ATOM    611  O   ASP A  41      20.383   1.891 -21.290  1.00 68.56           O  
ATOM    612  CG  ASP A  41      21.361   4.176 -17.814  1.00 68.56           C  
ATOM    613  OD1 ASP A  41      20.280   4.821 -17.889  1.00 68.56           O  
ATOM    614  OD2 ASP A  41      22.371   4.570 -17.191  1.00 68.56           O  
ATOM    615  N   THR A  42      20.054   0.032 -20.088  1.00 75.56           N  
ATOM    616  H   THR A  42      19.937  -0.372 -19.170  1.00 75.56           H  
ATOM    617  CA  THR A  42      20.023  -0.874 -21.247  1.00 75.56           C  
ATOM    618  HA  THR A  42      20.807  -0.578 -21.943  1.00 75.56           H  
ATOM    619  C   THR A  42      18.711  -0.833 -22.029  1.00 75.56           C  
ATOM    620  CB  THR A  42      20.286  -2.322 -20.822  1.00 75.56           C  
ATOM    621  HB  THR A  42      20.202  -2.970 -21.694  1.00 75.56           H  
ATOM    622  O   THR A  42      18.677  -1.305 -23.164  1.00 75.56           O  
ATOM    623  CG2 THR A  42      21.676  -2.497 -20.214  1.00 75.56           C  
ATOM    624 HG21 THR A  42      22.432  -2.148 -20.918  1.00 75.56           H  
ATOM    625 HG22 THR A  42      21.758  -1.930 -19.287  1.00 75.56           H  
ATOM    626 HG23 THR A  42      21.850  -3.552 -20.002  1.00 75.56           H  
ATOM    627  OG1 THR A  42      19.344  -2.726 -19.853  1.00 75.56           O  
ATOM    628  HG1 THR A  42      19.138  -3.649 -20.016  1.00 75.56           H  
ATOM    629  N   ASN A  43      17.636  -0.286 -21.455  1.00 72.24           N  
ATOM    630  H   ASN A  43      17.729   0.102 -20.527  1.00 72.24           H  
ATOM    631  CA  ASN A  43      16.349  -0.210 -22.141  1.00 72.24           C  
ATOM    632  HA  ASN A  43      16.100  -1.190 -22.548  1.00 72.24           H  
ATOM    633  C   ASN A  43      16.411   0.786 -23.296  1.00 72.24           C  
ATOM    634  CB  ASN A  43      15.246   0.206 -21.171  1.00 72.24           C  
ATOM    635  HB2 ASN A  43      14.314   0.343 -21.719  1.00 72.24           H  
ATOM    636  HB3 ASN A  43      15.510   1.160 -20.715  1.00 72.24           H  
ATOM    637  O   ASN A  43      16.770   1.955 -23.110  1.00 72.24           O  
ATOM    638  CG  ASN A  43      14.991  -0.828 -20.107  1.00 72.24           C  
ATOM    639  ND2 ASN A  43      15.236  -0.446 -18.887  1.00 72.24           N  
ATOM    640 HD21 ASN A  43      14.962  -1.047 -18.123  1.00 72.24           H  
ATOM    641 HD22 ASN A  43      15.721   0.420 -18.699  1.00 72.24           H  
ATOM    642  OD1 ASN A  43      14.564  -1.944 -20.344  1.00 72.24           O  
ATOM    643  N   VAL A  44      15.972   0.360 -24.479  1.00 75.77           N  
ATOM    644  H   VAL A  44      15.608  -0.579 -24.557  1.00 75.77           H  
ATOM    645  CA  VAL A  44      15.787   1.294 -25.589  1.00 75.77           C  
ATOM    646  HA  VAL A  44      16.613   2.005 -25.560  1.00 75.77           H  
ATOM    647  C   VAL A  44      14.506   2.108 -25.383  1.00 75.77           C  
ATOM    648  CB  VAL A  44      15.866   0.602 -26.961  1.00 75.77           C  
ATOM    649  HB  VAL A  44      15.743   1.375 -27.719  1.00 75.77           H  
ATOM    650  O   VAL A  44      13.650   1.773 -24.564  1.00 75.77           O  
ATOM    651  CG1 VAL A  44      17.248  -0.030 -27.173  1.00 75.77           C  
ATOM    652 HG11 VAL A  44      17.407  -0.835 -26.455  1.00 75.77           H  
ATOM    653 HG12 VAL A  44      18.029   0.718 -27.039  1.00 75.77           H  
ATOM    654 HG13 VAL A  44      17.315  -0.444 -28.179  1.00 75.77           H  
ATOM    655  CG2 VAL A  44      14.788  -0.453 -27.208  1.00 75.77           C  
ATOM    656 HG21 VAL A  44      13.813  -0.117 -26.855  1.00 75.77           H  
ATOM    657 HG22 VAL A  44      15.049  -1.378 -26.694  1.00 75.77           H  
ATOM    658 HG23 VAL A  44      14.727  -0.676 -28.273  1.00 75.77           H  
ATOM    659  N   LYS A  45      14.346   3.210 -26.130  1.00 81.78           N  
ATOM    660  H   LYS A  45      15.088   3.448 -26.773  1.00 81.78           H  
ATOM    661  CA  LYS A  45      13.176   4.106 -26.005  1.00 81.78           C  
ATOM    662  HA  LYS A  45      13.197   4.584 -25.025  1.00 81.78           H  
ATOM    663  C   LYS A  45      11.843   3.349 -26.062  1.00 81.78           C  
ATOM    664  CB  LYS A  45      13.198   5.176 -27.106  1.00 81.78           C  
ATOM    665  HB2 LYS A  45      12.253   5.718 -27.075  1.00 81.78           H  
ATOM    666  HB3 LYS A  45      13.275   4.691 -28.079  1.00 81.78           H  
ATOM    667  O   LYS A  45      10.968   3.605 -25.245  1.00 81.78           O  
ATOM    668  CG  LYS A  45      14.342   6.184 -26.937  1.00 81.78           C  
ATOM    669  HG2 LYS A  45      14.237   6.687 -25.976  1.00 81.78           H  
ATOM    670  HG3 LYS A  45      15.302   5.668 -26.967  1.00 81.78           H  
ATOM    671  CD  LYS A  45      14.289   7.221 -28.065  1.00 81.78           C  
ATOM    672  HD2 LYS A  45      14.473   6.718 -29.015  1.00 81.78           H  
ATOM    673  HD3 LYS A  45      13.292   7.658 -28.100  1.00 81.78           H  
ATOM    674  CE  LYS A  45      15.353   8.307 -27.862  1.00 81.78           C  
ATOM    675  HE2 LYS A  45      15.947   8.060 -26.981  1.00 81.78           H  
ATOM    676  HE3 LYS A  45      16.023   8.295 -28.721  1.00 81.78           H  
ATOM    677  NZ  LYS A  45      14.737   9.650 -27.711  1.00 81.78           N  
ATOM    678  HZ1 LYS A  45      14.093   9.656 -26.932  1.00 81.78           H  
ATOM    679  HZ2 LYS A  45      14.212   9.888 -28.540  1.00 81.78           H  
ATOM    680  HZ3 LYS A  45      15.443  10.356 -27.563  1.00 81.78           H  
ATOM    681  N   VAL A  46      11.746   2.388 -26.983  1.00 82.02           N  
ATOM    682  H   VAL A  46      12.552   2.212 -27.565  1.00 82.02           H  
ATOM    683  CA  VAL A  46      10.557   1.548 -27.188  1.00 82.02           C  
ATOM    684  HA  VAL A  46       9.703   2.194 -27.395  1.00 82.02           H  
ATOM    685  C   VAL A  46      10.208   0.741 -25.936  1.00 82.02           C  
ATOM    686  CB  VAL A  46      10.772   0.613 -28.396  1.00 82.02           C  
ATOM    687  HB  VAL A  46      11.664   0.009 -28.225  1.00 82.02           H  
ATOM    688  O   VAL A  46       9.033   0.654 -25.584  1.00 82.02           O  
ATOM    689  CG1 VAL A  46       9.587  -0.331 -28.626  1.00 82.02           C  
ATOM    690 HG11 VAL A  46       9.503  -1.029 -27.792  1.00 82.02           H  
ATOM    691 HG12 VAL A  46       9.746  -0.916 -29.532  1.00 82.02           H  
ATOM    692 HG13 VAL A  46       8.663   0.239 -28.716  1.00 82.02           H  
ATOM    693  CG2 VAL A  46      10.981   1.426 -29.684  1.00 82.02           C  
ATOM    694 HG21 VAL A  46      11.877   2.042 -29.609  1.00 82.02           H  
ATOM    695 HG22 VAL A  46      10.116   2.065 -29.863  1.00 82.02           H  
ATOM    696 HG23 VAL A  46      11.105   0.749 -30.529  1.00 82.02           H  
ATOM    697  N   ASP A  47      11.205   0.204 -25.232  1.00 87.56           N  
ATOM    698  H   ASP A  47      12.160   0.311 -25.543  1.00 87.56           H  
ATOM    699  CA  ASP A  47      10.983  -0.584 -24.016  1.00 87.56           C  
ATOM    700  HA  ASP A  47      10.261  -1.373 -24.225  1.00 87.56           H  
ATOM    701  C   ASP A  47      10.421   0.301 -22.906  1.00 87.56           C  
ATOM    702  CB  ASP A  47      12.286  -1.241 -23.540  1.00 87.56           C  
ATOM    703  HB2 ASP A  47      12.991  -0.455 -23.269  1.00 87.56           H  
ATOM    704  HB3 ASP A  47      12.076  -1.830 -22.647  1.00 87.56           H  
ATOM    705  O   ASP A  47       9.397  -0.027 -22.309  1.00 87.56           O  
ATOM    706  CG  ASP A  47      12.940  -2.143 -24.581  1.00 87.56           C  
ATOM    707  OD1 ASP A  47      12.199  -2.727 -25.404  1.00 87.56           O  
ATOM    708  OD2 ASP A  47      14.191  -2.163 -24.578  1.00 87.56           O  
ATOM    709  N   ARG A  48      11.030   1.476 -22.686  1.00 89.21           N  
ATOM    710  H   ARG A  48      11.842   1.690 -23.247  1.00 89.21           H  
ATOM    711  CA  ARG A  48      10.550   2.440 -21.681  1.00 89.21           C  
ATOM    712  HA  ARG A  48      10.488   1.936 -20.716  1.00 89.21           H  
ATOM    713  C   ARG A  48       9.130   2.913 -21.980  1.00 89.21           C  
ATOM    714  CB  ARG A  48      11.505   3.636 -21.552  1.00 89.21           C  
ATOM    715  HB2 ARG A  48      11.624   4.124 -22.519  1.00 89.21           H  
ATOM    716  HB3 ARG A  48      11.056   4.347 -20.859  1.00 89.21           H  
ATOM    717  O   ARG A  48       8.317   3.025 -21.066  1.00 89.21           O  
ATOM    718  CG  ARG A  48      12.880   3.229 -21.002  1.00 89.21           C  
ATOM    719  HG2 ARG A  48      13.424   2.668 -21.762  1.00 89.21           H  
ATOM    720  HG3 ARG A  48      12.743   2.592 -20.128  1.00 89.21           H  
ATOM    721  CD  ARG A  48      13.700   4.461 -20.594  1.00 89.21           C  
ATOM    722  HD2 ARG A  48      13.899   5.063 -21.480  1.00 89.21           H  
ATOM    723  HD3 ARG A  48      13.118   5.045 -19.881  1.00 89.21           H  
ATOM    724  NE  ARG A  48      14.969   4.062 -19.958  1.00 89.21           N  
ATOM    725  HE  ARG A  48      14.984   3.154 -19.516  1.00 89.21           H  
ATOM    726  NH1 ARG A  48      16.042   6.091 -19.912  1.00 89.21           N  
ATOM    727 HH11 ARG A  48      16.863   6.593 -19.604  1.00 89.21           H  
ATOM    728 HH12 ARG A  48      15.148   6.557 -19.945  1.00 89.21           H  
ATOM    729  NH2 ARG A  48      17.111   4.253 -19.222  1.00 89.21           N  
ATOM    730 HH21 ARG A  48      17.947   4.763 -18.973  1.00 89.21           H  
ATOM    731 HH22 ARG A  48      17.105   3.268 -18.999  1.00 89.21           H  
ATOM    732  CZ  ARG A  48      16.036   4.801 -19.717  1.00 89.21           C  
ATOM    733  N   ASP A  49       8.809   3.154 -23.247  1.00 91.84           N  
ATOM    734  H   ASP A  49       9.528   3.079 -23.952  1.00 91.84           H  
ATOM    735  CA  ASP A  49       7.463   3.565 -23.647  1.00 91.84           C  
ATOM    736  HA  ASP A  49       7.150   4.396 -23.015  1.00 91.84           H  
ATOM    737  C   ASP A  49       6.430   2.443 -23.445  1.00 91.84           C  
ATOM    738  CB  ASP A  49       7.477   4.062 -25.101  1.00 91.84           C  
ATOM    739  HB2 ASP A  49       7.886   3.280 -25.742  1.00 91.84           H  
ATOM    740  HB3 ASP A  49       6.449   4.247 -25.413  1.00 91.84           H  
ATOM    741  O   ASP A  49       5.286   2.723 -23.091  1.00 91.84           O  
ATOM    742  CG  ASP A  49       8.274   5.359 -25.310  1.00 91.84           C  
ATOM    743  OD1 ASP A  49       8.505   6.116 -24.334  1.00 91.84           O  
ATOM    744  OD2 ASP A  49       8.651   5.632 -26.469  1.00 91.84           O  
ATOM    745  N   ASN A  50       6.811   1.171 -23.606  1.00 92.76           N  
ATOM    746  H   ASN A  50       7.757   0.983 -23.906  1.00 92.76           H  
ATOM    747  CA  ASN A  50       5.931   0.040 -23.300  1.00 92.76           C  
ATOM    748  HA  ASN A  50       4.942   0.246 -23.711  1.00 92.76           H  
ATOM    749  C   ASN A  50       5.718  -0.140 -21.790  1.00 92.76           C  
ATOM    750  CB  ASN A  50       6.473  -1.230 -23.968  1.00 92.76           C  
ATOM    751  HB2 ASN A  50       7.527  -1.350 -23.719  1.00 92.76           H  
ATOM    752  HB3 ASN A  50       5.936  -2.096 -23.580  1.00 92.76           H  
ATOM    753  O   ASN A  50       4.577  -0.318 -21.367  1.00 92.76           O  
ATOM    754  CG  ASN A  50       6.300  -1.228 -25.478  1.00 92.76           C  
ATOM    755  ND2 ASN A  50       7.163  -1.934 -26.171  1.00 92.76           N  
ATOM    756 HD21 ASN A  50       7.089  -1.918 -27.178  1.00 92.76           H  
ATOM    757 HD22 ASN A  50       7.951  -2.357 -25.701  1.00 92.76           H  
ATOM    758  OD1 ASN A  50       5.381  -0.634 -26.048  1.00 92.76           O  
ATOM    759  N   LEU A  51       6.768  -0.001 -20.973  1.00 93.98           N  
ATOM    760  H   LEU A  51       7.684   0.114 -21.381  1.00 93.98           H  
ATOM    761  CA  LEU A  51       6.641  -0.002 -19.508  1.00 93.98           C  
ATOM    762  HA  LEU A  51       6.166  -0.929 -19.188  1.00 93.98           H  
ATOM    763  C   LEU A  51       5.742   1.143 -19.026  1.00 93.98           C  
ATOM    764  CB  LEU A  51       8.033   0.117 -18.860  1.00 93.98           C  
ATOM    765  HB2 LEU A  51       7.906   0.202 -17.781  1.00 93.98           H  
ATOM    766  HB3 LEU A  51       8.503   1.035 -19.214  1.00 93.98           H  
ATOM    767  O   LEU A  51       4.926   0.965 -18.123  1.00 93.98           O  
ATOM    768  CG  LEU A  51       8.979  -1.063 -19.135  1.00 93.98           C  
ATOM    769  HG  LEU A  51       9.060  -1.235 -20.209  1.00 93.98           H  
ATOM    770  CD1 LEU A  51      10.370  -0.740 -18.591  1.00 93.98           C  
ATOM    771 HD11 LEU A  51      10.741   0.177 -19.050  1.00 93.98           H  
ATOM    772 HD12 LEU A  51      10.326  -0.623 -17.508  1.00 93.98           H  
ATOM    773 HD13 LEU A  51      11.052  -1.551 -18.846  1.00 93.98           H  
ATOM    774  CD2 LEU A  51       8.504  -2.361 -18.492  1.00 93.98           C  
ATOM    775 HD21 LEU A  51       8.504  -2.265 -17.406  1.00 93.98           H  
ATOM    776 HD22 LEU A  51       9.174  -3.173 -18.775  1.00 93.98           H  
ATOM    777 HD23 LEU A  51       7.502  -2.621 -18.834  1.00 93.98           H  
ATOM    778  N   GLN A  52       5.836   2.315 -19.661  1.00 95.04           N  
ATOM    779  H   GLN A  52       6.569   2.436 -20.346  1.00 95.04           H  
ATOM    780  CA  GLN A  52       4.967   3.442 -19.340  1.00 95.04           C  
ATOM    781  HA  GLN A  52       5.038   3.604 -18.264  1.00 95.04           H  
ATOM    782  C   GLN A  52       3.491   3.169 -19.651  1.00 95.04           C  
ATOM    783  CB  GLN A  52       5.459   4.705 -20.063  1.00 95.04           C  
ATOM    784  HB2 GLN A  52       5.498   4.521 -21.137  1.00 95.04           H  
ATOM    785  HB3 GLN A  52       6.469   4.924 -19.716  1.00 95.04           H  
ATOM    786  O   GLN A  52       2.629   3.638 -18.909  1.00 95.04           O  
ATOM    787  CG  GLN A  52       4.558   5.929 -19.807  1.00 95.04           C  
ATOM    788  HG2 GLN A  52       5.028   6.811 -20.244  1.00 95.04           H  
ATOM    789  HG3 GLN A  52       3.598   5.787 -20.304  1.00 95.04           H  
ATOM    790  CD  GLN A  52       4.327   6.194 -18.322  1.00 95.04           C  
ATOM    791  NE2 GLN A  52       3.191   6.706 -17.910  1.00 95.04           N  
ATOM    792 HE21 GLN A  52       2.391   6.707 -18.527  1.00 95.04           H  
ATOM    793 HE22 GLN A  52       3.058   6.773 -16.911  1.00 95.04           H  
ATOM    794  OE1 GLN A  52       5.189   5.966 -17.497  1.00 95.04           O  
ATOM    795  N   LYS A  53       3.178   2.427 -20.721  1.00 96.19           N  
ATOM    796  H   LYS A  53       3.926   2.068 -21.297  1.00 96.19           H  
ATOM    797  CA  LYS A  53       1.791   2.015 -20.999  1.00 96.19           C  
ATOM    798  HA  LYS A  53       1.145   2.893 -21.034  1.00 96.19           H  
ATOM    799  C   LYS A  53       1.251   1.142 -19.871  1.00 96.19           C  
ATOM    800  CB  LYS A  53       1.683   1.259 -22.326  1.00 96.19           C  
ATOM    801  HB2 LYS A  53       2.385   0.425 -22.313  1.00 96.19           H  
ATOM    802  HB3 LYS A  53       0.679   0.842 -22.410  1.00 96.19           H  
ATOM    803  O   LYS A  53       0.142   1.379 -19.414  1.00 96.19           O  
ATOM    804  CG  LYS A  53       1.937   2.143 -23.551  1.00 96.19           C  
ATOM    805  HG2 LYS A  53       1.102   2.831 -23.690  1.00 96.19           H  
ATOM    806  HG3 LYS A  53       2.847   2.725 -23.410  1.00 96.19           H  
ATOM    807  CD  LYS A  53       2.088   1.246 -24.782  1.00 96.19           C  
ATOM    808  HD2 LYS A  53       2.809   0.462 -24.549  1.00 96.19           H  
ATOM    809  HD3 LYS A  53       1.131   0.781 -25.016  1.00 96.19           H  
ATOM    810  CE  LYS A  53       2.601   2.038 -25.982  1.00 96.19           C  
ATOM    811  HE2 LYS A  53       1.795   2.658 -26.375  1.00 96.19           H  
ATOM    812  HE3 LYS A  53       3.403   2.691 -25.638  1.00 96.19           H  
ATOM    813  NZ  LYS A  53       3.125   1.110 -27.012  1.00 96.19           N  
ATOM    814  HZ1 LYS A  53       2.412   0.461 -27.312  1.00 96.19           H  
ATOM    815  HZ2 LYS A  53       3.494   1.614 -27.806  1.00 96.19           H  
ATOM    816  HZ3 LYS A  53       3.882   0.565 -26.625  1.00 96.19           H  
ATOM    817  N   GLU A  54       2.050   0.196 -19.380  1.00 96.95           N  
ATOM    818  H   GLU A  54       2.957   0.048 -19.800  1.00 96.95           H  
ATOM    819  CA  GLU A  54       1.652  -0.643 -18.247  1.00 96.95           C  
ATOM    820  HA  GLU A  54       0.694  -1.107 -18.482  1.00 96.95           H  
ATOM    821  C   GLU A  54       1.435   0.199 -16.979  1.00 96.95           C  
ATOM    822  CB  GLU A  54       2.684  -1.767 -18.054  1.00 96.95           C  
ATOM    823  HB2 GLU A  54       3.619  -1.348 -17.682  1.00 96.95           H  
ATOM    824  HB3 GLU A  54       2.875  -2.222 -19.025  1.00 96.95           H  
ATOM    825  O   GLU A  54       0.405   0.067 -16.326  1.00 96.95           O  
ATOM    826  CG  GLU A  54       2.177  -2.858 -17.095  1.00 96.95           C  
ATOM    827  HG2 GLU A  54       1.246  -3.262 -17.493  1.00 96.95           H  
ATOM    828  HG3 GLU A  54       1.955  -2.406 -16.129  1.00 96.95           H  
ATOM    829  CD  GLU A  54       3.176  -4.016 -16.902  1.00 96.95           C  
ATOM    830  OE1 GLU A  54       3.083  -4.726 -15.871  1.00 96.95           O  
ATOM    831  OE2 GLU A  54       4.061  -4.221 -17.759  1.00 96.95           O  
ATOM    832  N   VAL A  55       2.324   1.153 -16.677  1.00 97.41           N  
ATOM    833  H   VAL A  55       3.169   1.206 -17.229  1.00 97.41           H  
ATOM    834  CA  VAL A  55       2.127   2.101 -15.562  1.00 97.41           C  
ATOM    835  HA  VAL A  55       2.016   1.524 -14.644  1.00 97.41           H  
ATOM    836  C   VAL A  55       0.835   2.911 -15.704  1.00 97.41           C  
ATOM    837  CB  VAL A  55       3.352   3.022 -15.408  1.00 97.41           C  
ATOM    838  HB  VAL A  55       3.650   3.405 -16.384  1.00 97.41           H  
ATOM    839  O   VAL A  55       0.150   3.122 -14.704  1.00 97.41           O  
ATOM    840  CG1 VAL A  55       3.135   4.222 -14.478  1.00 97.41           C  
ATOM    841 HG11 VAL A  55       2.866   3.861 -13.485  1.00 97.41           H  
ATOM    842 HG12 VAL A  55       4.052   4.808 -14.416  1.00 97.41           H  
ATOM    843 HG13 VAL A  55       2.349   4.871 -14.862  1.00 97.41           H  
ATOM    844  CG2 VAL A  55       4.507   2.212 -14.810  1.00 97.41           C  
ATOM    845 HG21 VAL A  55       4.825   1.445 -15.516  1.00 97.41           H  
ATOM    846 HG22 VAL A  55       4.192   1.731 -13.884  1.00 97.41           H  
ATOM    847 HG23 VAL A  55       5.346   2.870 -14.586  1.00 97.41           H  
ATOM    848  N   ALA A  56       0.476   3.344 -16.915  1.00 97.82           N  
ATOM    849  H   ALA A  56       1.068   3.128 -17.704  1.00 97.82           H  
ATOM    850  CA  ALA A  56      -0.766   4.078 -17.157  1.00 97.82           C  
ATOM    851  HA  ALA A  56      -0.807   4.924 -16.472  1.00 97.82           H  
ATOM    852  C   ALA A  56      -2.016   3.221 -16.883  1.00 97.82           C  
ATOM    853  CB  ALA A  56      -0.749   4.627 -18.588  1.00 97.82           C  
ATOM    854  HB1 ALA A  56       0.143   5.234 -18.742  1.00 97.82           H  
ATOM    855  HB2 ALA A  56      -0.761   3.806 -19.305  1.00 97.82           H  
ATOM    856  HB3 ALA A  56      -1.635   5.242 -18.745  1.00 97.82           H  
ATOM    857  O   ALA A  56      -2.959   3.698 -16.251  1.00 97.82           O  
ATOM    858  N   GLU A  57      -2.010   1.946 -17.281  1.00 98.19           N  
ATOM    859  H   GLU A  57      -1.229   1.602 -17.821  1.00 98.19           H  
ATOM    860  CA  GLU A  57      -3.107   1.021 -16.965  1.00 98.19           C  
ATOM    861  HA  GLU A  57      -4.053   1.476 -17.259  1.00 98.19           H  
ATOM    862  C   GLU A  57      -3.218   0.759 -15.458  1.00 98.19           C  
ATOM    863  CB  GLU A  57      -2.941  -0.301 -17.732  1.00 98.19           C  
ATOM    864  HB2 GLU A  57      -3.694  -1.005 -17.379  1.00 98.19           H  
ATOM    865  HB3 GLU A  57      -1.962  -0.729 -17.515  1.00 98.19           H  
ATOM    866  O   GLU A  57      -4.311   0.784 -14.895  1.00 98.19           O  
ATOM    867  CG  GLU A  57      -3.094  -0.155 -19.256  1.00 98.19           C  
ATOM    868  HG2 GLU A  57      -3.076  -1.148 -19.704  1.00 98.19           H  
ATOM    869  HG3 GLU A  57      -2.237   0.393 -19.646  1.00 98.19           H  
ATOM    870  CD  GLU A  57      -4.391   0.562 -19.665  1.00 98.19           C  
ATOM    871  OE1 GLU A  57      -4.328   1.403 -20.591  1.00 98.19           O  
ATOM    872  OE2 GLU A  57      -5.438   0.316 -19.026  1.00 98.19           O  
ATOM    873  N   LEU A  58      -2.088   0.610 -14.764  1.00 98.36           N  
ATOM    874  H   LEU A  58      -1.219   0.567 -15.277  1.00 98.36           H  
ATOM    875  CA  LEU A  58      -2.066   0.460 -13.307  1.00 98.36           C  
ATOM    876  HA  LEU A  58      -2.733  -0.355 -13.027  1.00 98.36           H  
ATOM    877  C   LEU A  58      -2.592   1.716 -12.587  1.00 98.36           C  
ATOM    878  CB  LEU A  58      -0.631   0.116 -12.879  1.00 98.36           C  
ATOM    879  HB2 LEU A  58      -0.554   0.167 -11.793  1.00 98.36           H  
ATOM    880  HB3 LEU A  58       0.032   0.884 -13.275  1.00 98.36           H  
ATOM    881  O   LEU A  58      -3.335   1.609 -11.611  1.00 98.36           O  
ATOM    882  CG  LEU A  58      -0.133  -1.260 -13.368  1.00 98.36           C  
ATOM    883  HG  LEU A  58      -0.220  -1.305 -14.454  1.00 98.36           H  
ATOM    884  CD1 LEU A  58       1.342  -1.406 -13.006  1.00 98.36           C  
ATOM    885 HD11 LEU A  58       1.723  -2.302 -13.495  1.00 98.36           H  
ATOM    886 HD12 LEU A  58       1.897  -0.548 -13.384  1.00 98.36           H  
ATOM    887 HD13 LEU A  58       1.462  -1.486 -11.925  1.00 98.36           H  
ATOM    888  CD2 LEU A  58      -0.873  -2.487 -12.828  1.00 98.36           C  
ATOM    889 HD21 LEU A  58      -0.563  -3.360 -13.401  1.00 98.36           H  
ATOM    890 HD22 LEU A  58      -0.630  -2.670 -11.782  1.00 98.36           H  
ATOM    891 HD23 LEU A  58      -1.951  -2.373 -12.950  1.00 98.36           H  
ATOM    892  N   GLN A  59      -2.276   2.917 -13.084  1.00 98.34           N  
ATOM    893  H   GLN A  59      -1.650   2.950 -13.876  1.00 98.34           H  
ATOM    894  CA  GLN A  59      -2.854   4.171 -12.584  1.00 98.34           C  
ATOM    895  HA  GLN A  59      -2.659   4.249 -11.514  1.00 98.34           H  
ATOM    896  C   GLN A  59      -4.379   4.214 -12.776  1.00 98.34           C  
ATOM    897  CB  GLN A  59      -2.211   5.368 -13.306  1.00 98.34           C  
ATOM    898  HB2 GLN A  59      -2.219   5.173 -14.379  1.00 98.34           H  
ATOM    899  HB3 GLN A  59      -2.812   6.261 -13.133  1.00 98.34           H  
ATOM    900  O   GLN A  59      -5.104   4.634 -11.867  1.00 98.34           O  
ATOM    901  CG  GLN A  59      -0.777   5.667 -12.849  1.00 98.34           C  
ATOM    902  HG2 GLN A  59      -0.810   6.094 -11.847  1.00 98.34           H  
ATOM    903  HG3 GLN A  59      -0.203   4.742 -12.796  1.00 98.34           H  
ATOM    904  CD  GLN A  59      -0.038   6.626 -13.785  1.00 98.34           C  
ATOM    905  NE2 GLN A  59       0.976   7.309 -13.311  1.00 98.34           N  
ATOM    906 HE21 GLN A  59       1.187   7.302 -12.323  1.00 98.34           H  
ATOM    907 HE22 GLN A  59       1.518   7.823 -13.990  1.00 98.34           H  
ATOM    908  OE1 GLN A  59      -0.332   6.793 -14.955  1.00 98.34           O  
ATOM    909  N   ASN A  60      -4.874   3.778 -13.937  1.00 98.25           N  
ATOM    910  H   ASN A  60      -4.234   3.469 -14.654  1.00 98.25           H  
ATOM    911  CA  ASN A  60      -6.310   3.676 -14.197  1.00 98.25           C  
ATOM    912  HA  ASN A  60      -6.774   4.649 -14.032  1.00 98.25           H  
ATOM    913  C   ASN A  60      -6.974   2.693 -13.231  1.00 98.25           C  
ATOM    914  CB  ASN A  60      -6.549   3.259 -15.656  1.00 98.25           C  
ATOM    915  HB2 ASN A  60      -7.605   3.029 -15.797  1.00 98.25           H  
ATOM    916  HB3 ASN A  60      -5.983   2.355 -15.884  1.00 98.25           H  
ATOM    917  O   ASN A  60      -8.026   3.005 -12.672  1.00 98.25           O  
ATOM    918  CG  ASN A  60      -6.184   4.336 -16.656  1.00 98.25           C  
ATOM    919  ND2 ASN A  60      -5.897   3.951 -17.879  1.00 98.25           N  
ATOM    920 HD21 ASN A  60      -5.571   4.652 -18.528  1.00 98.25           H  
ATOM    921 HD22 ASN A  60      -5.854   2.970 -18.118  1.00 98.25           H  
ATOM    922  OD1 ASN A  60      -6.203   5.525 -16.364  1.00 98.25           O  
ATOM    923  N   GLU A  61      -6.330   1.558 -12.972  1.00 98.31           N  
ATOM    924  H   GLU A  61      -5.510   1.333 -13.516  1.00 98.31           H  
ATOM    925  CA  GLU A  61      -6.852   0.537 -12.072  1.00 98.31           C  
ATOM    926  HA  GLU A  61      -7.881   0.344 -12.375  1.00 98.31           H  
ATOM    927  C   GLU A  61      -6.909   1.012 -10.613  1.00 98.31           C  
ATOM    928  CB  GLU A  61      -6.035  -0.751 -12.251  1.00 98.31           C  
ATOM    929  HB2 GLU A  61      -5.009  -0.569 -11.931  1.00 98.31           H  
ATOM    930  HB3 GLU A  61      -6.015  -1.021 -13.308  1.00 98.31           H  
ATOM    931  O   GLU A  61      -7.935   0.835  -9.956  1.00 98.31           O  
ATOM    932  CG  GLU A  61      -6.586  -1.938 -11.454  1.00 98.31           C  
ATOM    933  HG2 GLU A  61      -5.910  -2.782 -11.588  1.00 98.31           H  
ATOM    934  HG3 GLU A  61      -6.588  -1.671 -10.397  1.00 98.31           H  
ATOM    935  CD  GLU A  61      -8.007  -2.373 -11.832  1.00 98.31           C  
ATOM    936  OE1 GLU A  61      -8.545  -3.256 -11.135  1.00 98.31           O  
ATOM    937  OE2 GLU A  61      -8.650  -1.799 -12.738  1.00 98.31           O  
ATOM    938  N   ILE A  62      -5.889   1.729 -10.122  1.00 98.59           N  
ATOM    939  H   ILE A  62      -5.056   1.812 -10.687  1.00 98.59           H  
ATOM    940  CA  ILE A  62      -5.940   2.381  -8.798  1.00 98.59           C  
ATOM    941  HA  ILE A  62      -6.081   1.613  -8.037  1.00 98.59           H  
ATOM    942  C   ILE A  62      -7.146   3.326  -8.709  1.00 98.59           C  
ATOM    943  CB  ILE A  62      -4.621   3.135  -8.499  1.00 98.59           C  
ATOM    944  HB  ILE A  62      -4.357   3.726  -9.376  1.00 98.59           H  
ATOM    945  O   ILE A  62      -7.889   3.312  -7.726  1.00 98.59           O  
ATOM    946  CG1 ILE A  62      -3.484   2.130  -8.228  1.00 98.59           C  
ATOM    947 HG12 ILE A  62      -3.452   1.415  -9.051  1.00 98.59           H  
ATOM    948 HG13 ILE A  62      -3.696   1.569  -7.318  1.00 98.59           H  
ATOM    949  CG2 ILE A  62      -4.769   4.098  -7.299  1.00 98.59           C  
ATOM    950 HG21 ILE A  62      -3.829   4.604  -7.084  1.00 98.59           H  
ATOM    951 HG22 ILE A  62      -5.087   3.544  -6.415  1.00 98.59           H  
ATOM    952 HG23 ILE A  62      -5.504   4.874  -7.513  1.00 98.59           H  
ATOM    953  CD1 ILE A  62      -2.092   2.768  -8.112  1.00 98.59           C  
ATOM    954 HD11 ILE A  62      -2.026   3.405  -7.230  1.00 98.59           H  
ATOM    955 HD12 ILE A  62      -1.876   3.351  -9.007  1.00 98.59           H  
ATOM    956 HD13 ILE A  62      -1.341   1.985  -8.007  1.00 98.59           H  
ATOM    957  N   ASN A  63      -7.374   4.150  -9.735  1.00 98.34           N  
ATOM    958  H   ASN A  63      -6.759   4.096 -10.535  1.00 98.34           H  
ATOM    959  CA  ASN A  63      -8.518   5.062  -9.761  1.00 98.34           C  
ATOM    960  HA  ASN A  63      -8.542   5.619  -8.824  1.00 98.34           H  
ATOM    961  C   ASN A  63      -9.860   4.323  -9.846  1.00 98.34           C  
ATOM    962  CB  ASN A  63      -8.347   6.046 -10.926  1.00 98.34           C  
ATOM    963  HB2 ASN A  63      -8.029   5.508 -11.819  1.00 98.34           H  
ATOM    964  HB3 ASN A  63      -9.304   6.521 -11.142  1.00 98.34           H  
ATOM    965  O   ASN A  63     -10.835   4.750  -9.218  1.00 98.34           O  
ATOM    966  CG  ASN A  63      -7.360   7.152 -10.618  1.00 98.34           C  
ATOM    967  ND2 ASN A  63      -6.758   7.730 -11.627  1.00 98.34           N  
ATOM    968 HD21 ASN A  63      -6.856   7.353 -12.559  1.00 98.34           H  
ATOM    969 HD22 ASN A  63      -6.134   8.488 -11.389  1.00 98.34           H  
ATOM    970  OD1 ASN A  63      -7.150   7.554  -9.480  1.00 98.34           O  
ATOM    971  N   ARG A  64      -9.925   3.207 -10.579  1.00 98.18           N  
ATOM    972  H   ARG A  64      -9.103   2.928 -11.096  1.00 98.18           H  
ATOM    973  CA  ARG A  64     -11.109   2.347 -10.647  1.00 98.18           C  
ATOM    974  HA  ARG A  64     -11.968   2.947 -10.946  1.00 98.18           H  
ATOM    975  C   ARG A  64     -11.423   1.759  -9.274  1.00 98.18           C  
ATOM    976  CB  ARG A  64     -10.892   1.246 -11.697  1.00 98.18           C  
ATOM    977  HB2 ARG A  64     -10.541   1.686 -12.630  1.00 98.18           H  
ATOM    978  HB3 ARG A  64     -10.133   0.549 -11.342  1.00 98.18           H  
ATOM    979  O   ARG A  64     -12.543   1.923  -8.802  1.00 98.18           O  
ATOM    980  CG  ARG A  64     -12.205   0.498 -11.966  1.00 98.18           C  
ATOM    981  HG2 ARG A  64     -12.687   0.255 -11.019  1.00 98.18           H  
ATOM    982  HG3 ARG A  64     -12.870   1.149 -12.533  1.00 98.18           H  
ATOM    983  CD  ARG A  64     -11.994  -0.803 -12.746  1.00 98.18           C  
ATOM    984  HD2 ARG A  64     -11.396  -0.594 -13.634  1.00 98.18           H  
ATOM    985  HD3 ARG A  64     -12.961  -1.186 -13.072  1.00 98.18           H  
ATOM    986  NE  ARG A  64     -11.308  -1.826 -11.940  1.00 98.18           N  
ATOM    987  HE  ARG A  64     -10.332  -1.974 -12.150  1.00 98.18           H  
ATOM    988  NH1 ARG A  64     -13.061  -2.546 -10.620  1.00 98.18           N  
ATOM    989 HH11 ARG A  64     -13.669  -1.823 -10.978  1.00 98.18           H  
ATOM    990 HH12 ARG A  64     -13.389  -3.162  -9.890  1.00 98.18           H  
ATOM    991  NH2 ARG A  64     -11.082  -3.482 -10.398  1.00 98.18           N  
ATOM    992 HH21 ARG A  64     -11.417  -4.094  -9.668  1.00 98.18           H  
ATOM    993 HH22 ARG A  64     -10.106  -3.518 -10.657  1.00 98.18           H  
ATOM    994  CZ  ARG A  64     -11.817  -2.604 -11.002  1.00 98.18           C  
ATOM    995  N   ILE A  65     -10.442   1.165  -8.593  1.00 98.18           N  
ATOM    996  H   ILE A  65      -9.548   1.057  -9.049  1.00 98.18           H  
ATOM    997  CA  ILE A  65     -10.601   0.637  -7.230  1.00 98.18           C  
ATOM    998  HA  ILE A  65     -11.380  -0.126  -7.235  1.00 98.18           H  
ATOM    999  C   ILE A  65     -11.059   1.749  -6.283  1.00 98.18           C  
ATOM   1000  CB  ILE A  65      -9.286  -0.020  -6.751  1.00 98.18           C  
ATOM   1001  HB  ILE A  65      -8.469   0.685  -6.901  1.00 98.18           H  
ATOM   1002  O   ILE A  65     -12.054   1.586  -5.574  1.00 98.18           O  
ATOM   1003  CG1 ILE A  65      -9.005  -1.299  -7.572  1.00 98.18           C  
ATOM   1004 HG12 ILE A  65      -9.170  -1.111  -8.633  1.00 98.18           H  
ATOM   1005 HG13 ILE A  65      -9.689  -2.091  -7.267  1.00 98.18           H  
ATOM   1006  CG2 ILE A  65      -9.358  -0.370  -5.252  1.00 98.18           C  
ATOM   1007 HG21 ILE A  65     -10.194  -1.044  -5.067  1.00 98.18           H  
ATOM   1008 HG22 ILE A  65      -9.464   0.527  -4.642  1.00 98.18           H  
ATOM   1009 HG23 ILE A  65      -8.438  -0.859  -4.933  1.00 98.18           H  
ATOM   1010  CD1 ILE A  65      -7.565  -1.795  -7.423  1.00 98.18           C  
ATOM   1011 HD11 ILE A  65      -7.351  -2.081  -6.394  1.00 98.18           H  
ATOM   1012 HD12 ILE A  65      -7.420  -2.664  -8.064  1.00 98.18           H  
ATOM   1013 HD13 ILE A  65      -6.878  -1.006  -7.730  1.00 98.18           H  
ATOM   1014  N   ALA A  66     -10.399   2.909  -6.312  1.00 97.98           N  
ATOM   1015  H   ALA A  66      -9.572   2.979  -6.888  1.00 97.98           H  
ATOM   1016  CA  ALA A  66     -10.739   4.028  -5.441  1.00 97.98           C  
ATOM   1017  HA  ALA A  66     -10.646   3.683  -4.411  1.00 97.98           H  
ATOM   1018  C   ALA A  66     -12.180   4.532  -5.645  1.00 97.98           C  
ATOM   1019  CB  ALA A  66      -9.717   5.147  -5.657  1.00 97.98           C  
ATOM   1020  HB1 ALA A  66      -9.768   5.508  -6.685  1.00 97.98           H  
ATOM   1021  HB2 ALA A  66      -8.715   4.766  -5.462  1.00 97.98           H  
ATOM   1022  HB3 ALA A  66      -9.925   5.969  -4.973  1.00 97.98           H  
ATOM   1023  O   ALA A  66     -12.854   4.884  -4.676  1.00 97.98           O  
ATOM   1024  N   SER A  67     -12.657   4.561  -6.893  1.00 97.27           N  
ATOM   1025  H   SER A  67     -12.049   4.244  -7.634  1.00 97.27           H  
ATOM   1026  CA  SER A  67     -13.986   5.072  -7.258  1.00 97.27           C  
ATOM   1027  HA  SER A  67     -14.257   5.858  -6.553  1.00 97.27           H  
ATOM   1028  C   SER A  67     -15.114   4.041  -7.188  1.00 97.27           C  
ATOM   1029  CB  SER A  67     -13.952   5.709  -8.650  1.00 97.27           C  
ATOM   1030  HB2 SER A  67     -13.251   6.543  -8.647  1.00 97.27           H  
ATOM   1031  HB3 SER A  67     -14.944   6.091  -8.890  1.00 97.27           H  
ATOM   1032  O   SER A  67     -16.264   4.445  -7.049  1.00 97.27           O  
ATOM   1033  OG  SER A  67     -13.561   4.781  -9.639  1.00 97.27           O  
ATOM   1034  HG  SER A  67     -12.611   4.663  -9.569  1.00 97.27           H  
ATOM   1035  N   GLN A  68     -14.815   2.741  -7.278  1.00 97.07           N  
ATOM   1036  H   GLN A  68     -13.862   2.491  -7.500  1.00 97.07           H  
ATOM   1037  CA  GLN A  68     -15.822   1.670  -7.298  1.00 97.07           C  
ATOM   1038  HA  GLN A  68     -16.805   2.109  -7.469  1.00 97.07           H  
ATOM   1039  C   GLN A  68     -15.940   0.905  -5.974  1.00 97.07           C  
ATOM   1040  CB  GLN A  68     -15.541   0.705  -8.461  1.00 97.07           C  
ATOM   1041  HB2 GLN A  68     -16.260  -0.113  -8.411  1.00 97.07           H  
ATOM   1042  HB3 GLN A  68     -14.541   0.282  -8.360  1.00 97.07           H  
ATOM   1043  O   GLN A  68     -16.911   0.173  -5.782  1.00 97.07           O  
ATOM   1044  CG  GLN A  68     -15.691   1.389  -9.828  1.00 97.07           C  
ATOM   1045  HG2 GLN A  68     -16.661   1.886  -9.864  1.00 97.07           H  
ATOM   1046  HG3 GLN A  68     -14.920   2.148  -9.958  1.00 97.07           H  
ATOM   1047  CD  GLN A  68     -15.610   0.411 -10.996  1.00 97.07           C  
ATOM   1048  NE2 GLN A  68     -16.145   0.763 -12.143  1.00 97.07           N  
ATOM   1049 HE21 GLN A  68     -16.590   1.665 -12.242  1.00 97.07           H  
ATOM   1050 HE22 GLN A  68     -16.086   0.092 -12.895  1.00 97.07           H  
ATOM   1051  OE1 GLN A  68     -15.063  -0.678 -10.927  1.00 97.07           O  
ATOM   1052  N   THR A  69     -14.989   1.063  -5.049  1.00 97.90           N  
ATOM   1053  H   THR A  69     -14.187   1.638  -5.266  1.00 97.90           H  
ATOM   1054  CA  THR A  69     -15.065   0.411  -3.734  1.00 97.90           C  
ATOM   1055  HA  THR A  69     -15.338  -0.633  -3.884  1.00 97.90           H  
ATOM   1056  C   THR A  69     -16.137   1.074  -2.877  1.00 97.90           C  
ATOM   1057  CB  THR A  69     -13.722   0.413  -3.001  1.00 97.90           C  
ATOM   1058  HB  THR A  69     -13.401   1.436  -2.804  1.00 97.90           H  
ATOM   1059  O   THR A  69     -15.957   2.188  -2.369  1.00 97.90           O  
ATOM   1060  CG2 THR A  69     -13.793  -0.366  -1.687  1.00 97.90           C  
ATOM   1061 HG21 THR A  69     -14.027  -1.412  -1.884  1.00 97.90           H  
ATOM   1062 HG22 THR A  69     -14.551   0.057  -1.027  1.00 97.90           H  
ATOM   1063 HG23 THR A  69     -12.830  -0.306  -1.180  1.00 97.90           H  
ATOM   1064  OG1 THR A  69     -12.765  -0.234  -3.797  1.00 97.90           O  
ATOM   1065  HG1 THR A  69     -12.501   0.377  -4.489  1.00 97.90           H  
ATOM   1066  N   GLN A  70     -17.245   0.358  -2.690  1.00 96.78           N  
ATOM   1067  H   GLN A  70     -17.314  -0.544  -3.139  1.00 96.78           H  
ATOM   1068  CA  GLN A  70     -18.402   0.823  -1.940  1.00 96.78           C  
ATOM   1069  HA  GLN A  70     -18.097   1.703  -1.374  1.00 96.78           H  
ATOM   1070  C   GLN A  70     -18.894  -0.209  -0.928  1.00 96.78           C  
ATOM   1071  CB  GLN A  70     -19.531   1.251  -2.896  1.00 96.78           C  
ATOM   1072  HB2 GLN A  70     -19.165   2.053  -3.537  1.00 96.78           H  
ATOM   1073  HB3 GLN A  70     -20.353   1.645  -2.299  1.00 96.78           H  
ATOM   1074  O   GLN A  70     -18.836  -1.412  -1.168  1.00 96.78           O  
ATOM   1075  CG  GLN A  70     -20.058   0.105  -3.782  1.00 96.78           C  
ATOM   1076  HG2 GLN A  70     -20.364  -0.737  -3.162  1.00 96.78           H  
ATOM   1077  HG3 GLN A  70     -19.263  -0.233  -4.446  1.00 96.78           H  
ATOM   1078  CD  GLN A  70     -21.259   0.498  -4.635  1.00 96.78           C  
ATOM   1079  NE2 GLN A  70     -21.698  -0.369  -5.520  1.00 96.78           N  
ATOM   1080 HE21 GLN A  70     -21.196  -1.232  -5.676  1.00 96.78           H  
ATOM   1081 HE22 GLN A  70     -22.479  -0.073  -6.088  1.00 96.78           H  
ATOM   1082  OE1 GLN A  70     -21.859   1.553  -4.498  1.00 96.78           O  
ATOM   1083  N   PHE A  71     -19.468   0.282   0.165  1.00 96.11           N  
ATOM   1084  H   PHE A  71     -19.455   1.283   0.301  1.00 96.11           H  
ATOM   1085  CA  PHE A  71     -20.255  -0.518   1.096  1.00 96.11           C  
ATOM   1086  HA  PHE A  71     -20.456  -1.497   0.661  1.00 96.11           H  
ATOM   1087  C   PHE A  71     -21.585   0.185   1.346  1.00 96.11           C  
ATOM   1088  CB  PHE A  71     -19.471  -0.736   2.389  1.00 96.11           C  
ATOM   1089  HB2 PHE A  71     -18.522  -1.209   2.138  1.00 96.11           H  
ATOM   1090  HB3 PHE A  71     -19.263   0.225   2.859  1.00 96.11           H  
ATOM   1091  O   PHE A  71     -21.600   1.372   1.669  1.00 96.11           O  
ATOM   1092  CG  PHE A  71     -20.183  -1.632   3.376  1.00 96.11           C  
ATOM   1093  CD1 PHE A  71     -21.072  -1.091   4.325  1.00 96.11           C  
ATOM   1094  HD1 PHE A  71     -21.256  -0.027   4.353  1.00 96.11           H  
ATOM   1095  CD2 PHE A  71     -19.958  -3.019   3.335  1.00 96.11           C  
ATOM   1096  HD2 PHE A  71     -19.278  -3.443   2.611  1.00 96.11           H  
ATOM   1097  CE1 PHE A  71     -21.707  -1.935   5.253  1.00 96.11           C  
ATOM   1098  HE1 PHE A  71     -22.363  -1.528   6.008  1.00 96.11           H  
ATOM   1099  CE2 PHE A  71     -20.609  -3.862   4.250  1.00 96.11           C  
ATOM   1100  HE2 PHE A  71     -20.434  -4.927   4.217  1.00 96.11           H  
ATOM   1101  CZ  PHE A  71     -21.473  -3.320   5.217  1.00 96.11           C  
ATOM   1102  HZ  PHE A  71     -21.951  -3.966   5.938  1.00 96.11           H  
ATOM   1103  N   ASN A  72     -22.700  -0.527   1.160  1.00 92.60           N  
ATOM   1104  H   ASN A  72     -22.605  -1.512   0.958  1.00 92.60           H  
ATOM   1105  CA  ASN A  72     -24.054   0.022   1.299  1.00 92.60           C  
ATOM   1106  HA  ASN A  72     -24.734  -0.660   0.787  1.00 92.60           H  
ATOM   1107  C   ASN A  72     -24.214   1.396   0.604  1.00 92.60           C  
ATOM   1108  CB  ASN A  72     -24.430   0.019   2.791  1.00 92.60           C  
ATOM   1109  HB2 ASN A  72     -23.893   0.817   3.303  1.00 92.60           H  
ATOM   1110  HB3 ASN A  72     -24.147  -0.933   3.241  1.00 92.60           H  
ATOM   1111  O   ASN A  72     -24.544   2.397   1.238  1.00 92.60           O  
ATOM   1112  CG  ASN A  72     -25.920   0.197   3.011  1.00 92.60           C  
ATOM   1113  ND2 ASN A  72     -26.327   0.534   4.211  1.00 92.60           N  
ATOM   1114 HD21 ASN A  72     -25.670   0.575   4.977  1.00 92.60           H  
ATOM   1115 HD22 ASN A  72     -27.328   0.552   4.341  1.00 92.60           H  
ATOM   1116  OD1 ASN A  72     -26.740  -0.012   2.134  1.00 92.60           O  
ATOM   1117  N   THR A  73     -23.850   1.444  -0.686  1.00 92.22           N  
ATOM   1118  H   THR A  73     -23.572   0.570  -1.109  1.00 92.22           H  
ATOM   1119  CA  THR A  73     -23.861   2.632  -1.569  1.00 92.22           C  
ATOM   1120  HA  THR A  73     -23.421   2.305  -2.511  1.00 92.22           H  
ATOM   1121  C   THR A  73     -22.984   3.815  -1.132  1.00 92.22           C  
ATOM   1122  CB  THR A  73     -25.289   3.098  -1.924  1.00 92.22           C  
ATOM   1123  HB  THR A  73     -25.224   3.749  -2.796  1.00 92.22           H  
ATOM   1124  O   THR A  73     -23.120   4.915  -1.672  1.00 92.22           O  
ATOM   1125  CG2 THR A  73     -26.239   1.949  -2.264  1.00 92.22           C  
ATOM   1126 HG21 THR A  73     -25.797   1.317  -3.035  1.00 92.22           H  
ATOM   1127 HG22 THR A  73     -27.176   2.360  -2.639  1.00 92.22           H  
ATOM   1128 HG23 THR A  73     -26.452   1.355  -1.376  1.00 92.22           H  
ATOM   1129  OG1 THR A  73     -25.876   3.832  -0.876  1.00 92.22           O  
ATOM   1130  HG1 THR A  73     -25.296   4.576  -0.699  1.00 92.22           H  
ATOM   1131  N   LYS A  74     -22.089   3.638  -0.153  1.00 93.36           N  
ATOM   1132  H   LYS A  74     -22.066   2.746   0.320  1.00 93.36           H  
ATOM   1133  CA  LYS A  74     -21.121   4.658   0.274  1.00 93.36           C  
ATOM   1134  HA  LYS A  74     -21.420   5.631  -0.114  1.00 93.36           H  
ATOM   1135  C   LYS A  74     -19.743   4.333  -0.286  1.00 93.36           C  
ATOM   1136  CB  LYS A  74     -21.067   4.744   1.805  1.00 93.36           C  
ATOM   1137  HB2 LYS A  74     -20.273   5.435   2.089  1.00 93.36           H  
ATOM   1138  HB3 LYS A  74     -20.811   3.764   2.209  1.00 93.36           H  
ATOM   1139  O   LYS A  74     -19.226   3.245  -0.049  1.00 93.36           O  
ATOM   1140  CG  LYS A  74     -22.385   5.229   2.425  1.00 93.36           C  
ATOM   1141  HG2 LYS A  74     -23.209   4.600   2.089  1.00 93.36           H  
ATOM   1142  HG3 LYS A  74     -22.574   6.257   2.117  1.00 93.36           H  
ATOM   1143  CD  LYS A  74     -22.295   5.146   3.955  1.00 93.36           C  
ATOM   1144  HD2 LYS A  74     -22.089   4.110   4.223  1.00 93.36           H  
ATOM   1145  HD3 LYS A  74     -21.469   5.757   4.320  1.00 93.36           H  
ATOM   1146  CE  LYS A  74     -23.607   5.554   4.634  1.00 93.36           C  
ATOM   1147  HE2 LYS A  74     -24.432   5.073   4.109  1.00 93.36           H  
ATOM   1148  HE3 LYS A  74     -23.594   5.164   5.652  1.00 93.36           H  
ATOM   1149  NZ  LYS A  74     -23.787   7.026   4.669  1.00 93.36           N  
ATOM   1150  HZ1 LYS A  74     -23.809   7.391   3.727  1.00 93.36           H  
ATOM   1151  HZ2 LYS A  74     -23.025   7.459   5.171  1.00 93.36           H  
ATOM   1152  HZ3 LYS A  74     -24.655   7.261   5.128  1.00 93.36           H  
ATOM   1153  N   ASN A  75     -19.139   5.291  -0.983  1.00 95.75           N  
ATOM   1154  H   ASN A  75     -19.634   6.157  -1.144  1.00 95.75           H  
ATOM   1155  CA  ASN A  75     -17.766   5.171  -1.466  1.00 95.75           C  
ATOM   1156  HA  ASN A  75     -17.644   4.210  -1.966  1.00 95.75           H  
ATOM   1157  C   ASN A  75     -16.779   5.242  -0.303  1.00 95.75           C  
ATOM   1158  CB  ASN A  75     -17.461   6.284  -2.469  1.00 95.75           C  
ATOM   1159  HB2 ASN A  75     -16.404   6.238  -2.731  1.00 95.75           H  
ATOM   1160  HB3 ASN A  75     -17.666   7.258  -2.024  1.00 95.75           H  
ATOM   1161  O   ASN A  75     -16.860   6.158   0.519  1.00 95.75           O  
ATOM   1162  CG  ASN A  75     -18.243   6.116  -3.747  1.00 95.75           C  
ATOM   1163  ND2 ASN A  75     -19.117   7.038  -4.081  1.00 95.75           N  
ATOM   1164 HD21 ASN A  75     -19.309   7.829  -3.483  1.00 95.75           H  
ATOM   1165 HD22 ASN A  75     -19.634   6.834  -4.924  1.00 95.75           H  
ATOM   1166  OD1 ASN A  75     -18.096   5.143  -4.451  1.00 95.75           O  
ATOM   1167  N   LEU A  76     -15.836   4.303  -0.271  1.00 96.61           N  
ATOM   1168  H   LEU A  76     -15.861   3.576  -0.972  1.00 96.61           H  
ATOM   1169  CA  LEU A  76     -14.892   4.167   0.837  1.00 96.61           C  
ATOM   1170  HA  LEU A  76     -15.284   4.680   1.716  1.00 96.61           H  
ATOM   1171  C   LEU A  76     -13.537   4.817   0.539  1.00 96.61           C  
ATOM   1172  CB  LEU A  76     -14.750   2.677   1.199  1.00 96.61           C  
ATOM   1173  HB2 LEU A  76     -14.088   2.599   2.062  1.00 96.61           H  
ATOM   1174  HB3 LEU A  76     -14.272   2.158   0.368  1.00 96.61           H  
ATOM   1175  O   LEU A  76     -12.941   5.410   1.429  1.00 96.61           O  
ATOM   1176  CG  LEU A  76     -16.073   1.955   1.525  1.00 96.61           C  
ATOM   1177  HG  LEU A  76     -16.687   1.904   0.626  1.00 96.61           H  
ATOM   1178  CD1 LEU A  76     -15.772   0.527   1.973  1.00 96.61           C  
ATOM   1179 HD11 LEU A  76     -16.702  -0.036   2.063  1.00 96.61           H  
ATOM   1180 HD12 LEU A  76     -15.134   0.024   1.247  1.00 96.61           H  
ATOM   1181 HD13 LEU A  76     -15.278   0.530   2.944  1.00 96.61           H  
ATOM   1182  CD2 LEU A  76     -16.875   2.649   2.630  1.00 96.61           C  
ATOM   1183 HD21 LEU A  76     -17.212   3.629   2.293  1.00 96.61           H  
ATOM   1184 HD22 LEU A  76     -17.757   2.054   2.869  1.00 96.61           H  
ATOM   1185 HD23 LEU A  76     -16.261   2.759   3.524  1.00 96.61           H  
ATOM   1186  N   LEU A  77     -13.064   4.749  -0.710  1.00 97.09           N  
ATOM   1187  H   LEU A  77     -13.622   4.256  -1.392  1.00 97.09           H  
ATOM   1188  CA  LEU A  77     -11.664   5.036  -1.059  1.00 97.09           C  
ATOM   1189  HA  LEU A  77     -11.102   5.260  -0.153  1.00 97.09           H  
ATOM   1190  C   LEU A  77     -11.453   6.260  -1.964  1.00 97.09           C  
ATOM   1191  CB  LEU A  77     -11.056   3.774  -1.692  1.00 97.09           C  
ATOM   1192  HB2 LEU A  77     -11.657   3.510  -2.562  1.00 97.09           H  
ATOM   1193  HB3 LEU A  77     -10.050   4.015  -2.035  1.00 97.09           H  
ATOM   1194  O   LEU A  77     -10.317   6.610  -2.275  1.00 97.09           O  
ATOM   1195  CG  LEU A  77     -10.971   2.528  -0.795  1.00 97.09           C  
ATOM   1196  HG  LEU A  77     -11.975   2.150  -0.602  1.00 97.09           H  
ATOM   1197  CD1 LEU A  77     -10.175   1.461  -1.535  1.00 97.09           C  
ATOM   1198 HD11 LEU A  77      -9.181   1.829  -1.789  1.00 97.09           H  
ATOM   1199 HD12 LEU A  77     -10.061   0.587  -0.894  1.00 97.09           H  
ATOM   1200 HD13 LEU A  77     -10.699   1.173  -2.447  1.00 97.09           H  
ATOM   1201  CD2 LEU A  77     -10.278   2.782   0.539  1.00 97.09           C  
ATOM   1202 HD21 LEU A  77      -9.279   3.186   0.375  1.00 97.09           H  
ATOM   1203 HD22 LEU A  77     -10.201   1.851   1.100  1.00 97.09           H  
ATOM   1204 HD23 LEU A  77     -10.862   3.490   1.127  1.00 97.09           H  
ATOM   1205  N   ASN A  78     -12.508   6.961  -2.378  1.00 95.38           N  
ATOM   1206  H   ASN A  78     -13.430   6.628  -2.132  1.00 95.38           H  
ATOM   1207  CA  ASN A  78     -12.387   8.155  -3.230  1.00 95.38           C  
ATOM   1208  HA  ASN A  78     -11.504   8.035  -3.857  1.00 95.38           H  
ATOM   1209  C   ASN A  78     -12.171   9.460  -2.430  1.00 95.38           C  
ATOM   1210  CB  ASN A  78     -13.594   8.229  -4.178  1.00 95.38           C  
ATOM   1211  HB2 ASN A  78     -13.722   7.276  -4.691  1.00 95.38           H  
ATOM   1212  HB3 ASN A  78     -13.405   8.995  -4.931  1.00 95.38           H  
ATOM   1213  O   ASN A  78     -12.130  10.544  -3.009  1.00 95.38           O  
ATOM   1214  CG  ASN A  78     -14.884   8.580  -3.470  1.00 95.38           C  
ATOM   1215  ND2 ASN A  78     -15.985   8.624  -4.178  1.00 95.38           N  
ATOM   1216 HD21 ASN A  78     -15.982   8.357  -5.153  1.00 95.38           H  
ATOM   1217 HD22 ASN A  78     -16.829   8.853  -3.674  1.00 95.38           H  
ATOM   1218  OD1 ASN A  78     -14.926   8.808  -2.274  1.00 95.38           O  
ATOM   1219  N   GLY A  79     -12.062   9.369  -1.100  1.00 93.85           N  
ATOM   1220  H   GLY A  79     -12.100   8.445  -0.694  1.00 93.85           H  
ATOM   1221  CA  GLY A  79     -11.912  10.512  -0.199  1.00 93.85           C  
ATOM   1222  HA2 GLY A  79     -11.355  10.184   0.679  1.00 93.85           H  
ATOM   1223  HA3 GLY A  79     -11.335  11.292  -0.696  1.00 93.85           H  
ATOM   1224  C   GLY A  79     -13.223  11.133   0.297  1.00 93.85           C  
ATOM   1225  O   GLY A  79     -13.163  12.136   1.010  1.00 93.85           O  
ATOM   1226  N   SER A  80     -14.395  10.566  -0.028  1.00 93.57           N  
ATOM   1227  H   SER A  80     -14.412   9.819  -0.708  1.00 93.57           H  
ATOM   1228  CA  SER A  80     -15.679  11.004   0.546  1.00 93.57           C  
ATOM   1229  HA  SER A  80     -15.653  12.090   0.637  1.00 93.57           H  
ATOM   1230  C   SER A  80     -15.943  10.460   1.953  1.00 93.57           C  
ATOM   1231  CB  SER A  80     -16.861  10.676  -0.377  1.00 93.57           C  
ATOM   1232  HB2 SER A  80     -16.675  11.113  -1.358  1.00 93.57           H  
ATOM   1233  HB3 SER A  80     -17.756  11.143   0.033  1.00 93.57           H  
ATOM   1234  O   SER A  80     -16.702  11.064   2.706  1.00 93.57           O  
ATOM   1235  OG  SER A  80     -17.116   9.291  -0.538  1.00 93.57           O  
ATOM   1236  HG  SER A  80     -16.947   8.793   0.265  1.00 93.57           H  
ATOM   1237  N   ALA A  81     -15.308   9.351   2.339  1.00 90.90           N  
ATOM   1238  H   ALA A  81     -14.677   8.907   1.687  1.00 90.90           H  
ATOM   1239  CA  ALA A  81     -15.487   8.680   3.631  1.00 90.90           C  
ATOM   1240  HA  ALA A  81     -16.541   8.734   3.904  1.00 90.90           H  
ATOM   1241  C   ALA A  81     -14.701   9.350   4.781  1.00 90.90           C  
ATOM   1242  CB  ALA A  81     -15.143   7.202   3.439  1.00 90.90           C  
ATOM   1243  HB1 ALA A  81     -15.819   6.753   2.710  1.00 90.90           H  
ATOM   1244  HB2 ALA A  81     -15.251   6.664   4.381  1.00 90.90           H  
ATOM   1245  HB3 ALA A  81     -14.115   7.105   3.091  1.00 90.90           H  
ATOM   1246  O   ALA A  81     -13.992   8.697   5.545  1.00 90.90           O  
ATOM   1247  N   LYS A  82     -14.807  10.679   4.906  1.00 86.45           N  
ATOM   1248  H   LYS A  82     -15.425  11.155   4.264  1.00 86.45           H  
ATOM   1249  CA  LYS A  82     -13.991  11.465   5.851  1.00 86.45           C  
ATOM   1250  HA  LYS A  82     -12.967  11.094   5.808  1.00 86.45           H  
ATOM   1251  C   LYS A  82     -14.401  11.322   7.314  1.00 86.45           C  
ATOM   1252  CB  LYS A  82     -13.985  12.949   5.468  1.00 86.45           C  
ATOM   1253  HB2 LYS A  82     -13.429  13.499   6.227  1.00 86.45           H  
ATOM   1254  HB3 LYS A  82     -15.007  13.329   5.446  1.00 86.45           H  
ATOM   1255  O   LYS A  82     -13.555  11.530   8.170  1.00 86.45           O  
ATOM   1256  CG  LYS A  82     -13.317  13.177   4.111  1.00 86.45           C  
ATOM   1257  HG2 LYS A  82     -13.948  12.746   3.334  1.00 86.45           H  
ATOM   1258  HG3 LYS A  82     -12.342  12.688   4.098  1.00 86.45           H  
ATOM   1259  CD  LYS A  82     -13.137  14.672   3.842  1.00 86.45           C  
ATOM   1260  HD2 LYS A  82     -14.114  15.155   3.834  1.00 86.45           H  
ATOM   1261  HD3 LYS A  82     -12.524  15.108   4.631  1.00 86.45           H  
ATOM   1262  CE  LYS A  82     -12.450  14.859   2.488  1.00 86.45           C  
ATOM   1263  HE2 LYS A  82     -13.063  14.384   1.722  1.00 86.45           H  
ATOM   1264  HE3 LYS A  82     -11.495  14.333   2.508  1.00 86.45           H  
ATOM   1265  NZ  LYS A  82     -12.249  16.294   2.177  1.00 86.45           N  
ATOM   1266  HZ1 LYS A  82     -13.139  16.771   2.147  1.00 86.45           H  
ATOM   1267  HZ2 LYS A  82     -11.670  16.728   2.882  1.00 86.45           H  
ATOM   1268  HZ3 LYS A  82     -11.799  16.394   1.278  1.00 86.45           H  
ATOM   1269  N   SER A  83     -15.665  11.010   7.591  1.00 89.02           N  
ATOM   1270  H   SER A  83     -16.302  10.863   6.822  1.00 89.02           H  
ATOM   1271  CA  SER A  83     -16.184  10.805   8.946  1.00 89.02           C  
ATOM   1272  HA  SER A  83     -15.425  10.325   9.564  1.00 89.02           H  
ATOM   1273  C   SER A  83     -17.411   9.901   8.876  1.00 89.02           C  
ATOM   1274  CB  SER A  83     -16.535  12.151   9.588  1.00 89.02           C  
ATOM   1275  HB2 SER A  83     -17.283  12.658   8.979  1.00 89.02           H  
ATOM   1276  HB3 SER A  83     -15.642  12.773   9.647  1.00 89.02           H  
ATOM   1277  O   SER A  83     -18.447  10.269   8.316  1.00 89.02           O  
ATOM   1278  OG  SER A  83     -17.050  11.961  10.885  1.00 89.02           O  
ATOM   1279  HG  SER A  83     -16.329  12.025  11.515  1.00 89.02           H  
ATOM   1280  N   MET A  84     -17.269   8.677   9.375  1.00 91.16           N  
ATOM   1281  H   MET A  84     -16.367   8.412   9.744  1.00 91.16           H  
ATOM   1282  CA  MET A  84     -18.348   7.706   9.512  1.00 91.16           C  
ATOM   1283  HA  MET A  84     -19.283   8.124   9.138  1.00 91.16           H  
ATOM   1284  C   MET A  84     -18.511   7.398  10.990  1.00 91.16           C  
ATOM   1285  CB  MET A  84     -18.035   6.432   8.721  1.00 91.16           C  
ATOM   1286  HB2 MET A  84     -18.818   5.695   8.905  1.00 91.16           H  
ATOM   1287  HB3 MET A  84     -17.088   6.021   9.070  1.00 91.16           H  
ATOM   1288  O   MET A  84     -17.586   6.905  11.627  1.00 91.16           O  
ATOM   1289  CG  MET A  84     -17.958   6.702   7.216  1.00 91.16           C  
ATOM   1290  HG2 MET A  84     -17.222   7.484   7.026  1.00 91.16           H  
ATOM   1291  HG3 MET A  84     -18.931   7.062   6.880  1.00 91.16           H  
ATOM   1292  SD  MET A  84     -17.506   5.258   6.225  1.00 91.16           S  
ATOM   1293  CE  MET A  84     -15.770   5.105   6.720  1.00 91.16           C  
ATOM   1294  HE1 MET A  84     -15.238   6.036   6.525  1.00 91.16           H  
ATOM   1295  HE2 MET A  84     -15.309   4.295   6.155  1.00 91.16           H  
ATOM   1296  HE3 MET A  84     -15.703   4.882   7.785  1.00 91.16           H  
ATOM   1297  N   VAL A  85     -19.682   7.704  11.536  1.00 92.83           N  
ATOM   1298  H   VAL A  85     -20.406   8.104  10.956  1.00 92.83           H  
ATOM   1299  CA  VAL A  85     -19.975   7.512  12.957  1.00 92.83           C  
ATOM   1300  HA  VAL A  85     -19.044   7.341  13.497  1.00 92.83           H  
ATOM   1301  C   VAL A  85     -20.849   6.278  13.122  1.00 92.83           C  
ATOM   1302  CB  VAL A  85     -20.617   8.770  13.565  1.00 92.83           C  
ATOM   1303  HB  VAL A  85     -21.566   8.972  13.069  1.00 92.83           H  
ATOM   1304  O   VAL A  85     -21.925   6.186  12.531  1.00 92.83           O  
ATOM   1305  CG1 VAL A  85     -20.872   8.589  15.064  1.00 92.83           C  
ATOM   1306 HG11 VAL A  85     -21.320   9.494  15.474  1.00 92.83           H  
ATOM   1307 HG12 VAL A  85     -21.556   7.759  15.242  1.00 92.83           H  
ATOM   1308 HG13 VAL A  85     -19.925   8.404  15.571  1.00 92.83           H  
ATOM   1309  CG2 VAL A  85     -19.701   9.991  13.397  1.00 92.83           C  
ATOM   1310 HG21 VAL A  85     -20.142  10.860  13.887  1.00 92.83           H  
ATOM   1311 HG22 VAL A  85     -19.566  10.231  12.342  1.00 92.83           H  
ATOM   1312 HG23 VAL A  85     -18.725   9.796  13.840  1.00 92.83           H  
ATOM   1313  N   PHE A  86     -20.396   5.342  13.949  1.00 92.09           N  
ATOM   1314  H   PHE A  86     -19.473   5.467  14.340  1.00 92.09           H  
ATOM   1315  CA  PHE A  86     -21.093   4.099  14.248  1.00 92.09           C  
ATOM   1316  HA  PHE A  86     -21.980   4.016  13.621  1.00 92.09           H  
ATOM   1317  C   PHE A  86     -21.525   4.072  15.709  1.00 92.09           C  
ATOM   1318  CB  PHE A  86     -20.184   2.914  13.923  1.00 92.09           C  
ATOM   1319  HB2 PHE A  86     -19.323   2.931  14.591  1.00 92.09           H  
ATOM   1320  HB3 PHE A  86     -20.730   1.989  14.111  1.00 92.09           H  
ATOM   1321  O   PHE A  86     -20.700   4.228  16.606  1.00 92.09           O  
ATOM   1322  CG  PHE A  86     -19.700   2.906  12.491  1.00 92.09           C  
ATOM   1323  CD1 PHE A  86     -20.576   2.546  11.448  1.00 92.09           C  
ATOM   1324  HD1 PHE A  86     -21.599   2.278  11.669  1.00 92.09           H  
ATOM   1325  CD2 PHE A  86     -18.359   3.213  12.203  1.00 92.09           C  
ATOM   1326  HD2 PHE A  86     -17.676   3.485  12.994  1.00 92.09           H  
ATOM   1327  CE1 PHE A  86     -20.110   2.472  10.124  1.00 92.09           C  
ATOM   1328  HE1 PHE A  86     -20.774   2.156   9.333  1.00 92.09           H  
ATOM   1329  CE2 PHE A  86     -17.897   3.122  10.882  1.00 92.09           C  
ATOM   1330  HE2 PHE A  86     -16.852   3.284  10.666  1.00 92.09           H  
ATOM   1331  CZ  PHE A  86     -18.766   2.763   9.842  1.00 92.09           C  
ATOM   1332  HZ  PHE A  86     -18.386   2.686   8.833  1.00 92.09           H  
ATOM   1333  N   GLN A  87     -22.813   3.832  15.957  1.00 90.65           N  
ATOM   1334  H   GLN A  87     -23.442   3.725  15.175  1.00 90.65           H  
ATOM   1335  CA  GLN A  87     -23.340   3.619  17.304  1.00 90.65           C  
ATOM   1336  HA  GLN A  87     -22.853   4.309  17.994  1.00 90.65           H  
ATOM   1337  C   GLN A  87     -23.023   2.187  17.753  1.00 90.65           C  
ATOM   1338  CB  GLN A  87     -24.845   3.932  17.303  1.00 90.65           C  
ATOM   1339  HB2 GLN A  87     -25.349   3.272  16.597  1.00 90.65           H  
ATOM   1340  HB3 GLN A  87     -24.998   4.957  16.963  1.00 90.65           H  
ATOM   1341  O   GLN A  87     -23.744   1.251  17.406  1.00 90.65           O  
ATOM   1342  CG  GLN A  87     -25.497   3.762  18.684  1.00 90.65           C  
ATOM   1343  HG2 GLN A  87     -26.574   3.892  18.576  1.00 90.65           H  
ATOM   1344  HG3 GLN A  87     -25.331   2.748  19.048  1.00 90.65           H  
ATOM   1345  CD  GLN A  87     -25.016   4.764  19.728  1.00 90.65           C  
ATOM   1346  NE2 GLN A  87     -25.032   4.373  20.979  1.00 90.65           N  
ATOM   1347 HE21 GLN A  87     -24.798   5.031  21.709  1.00 90.65           H  
ATOM   1348 HE22 GLN A  87     -25.283   3.424  21.216  1.00 90.65           H  
ATOM   1349  OE1 GLN A  87     -24.661   5.894  19.442  1.00 90.65           O  
ATOM   1350  N   ILE A  88     -21.942   2.030  18.517  1.00 89.67           N  
ATOM   1351  H   ILE A  88     -21.425   2.858  18.774  1.00 89.67           H  
ATOM   1352  CA  ILE A  88     -21.387   0.731  18.934  1.00 89.67           C  
ATOM   1353  HA  ILE A  88     -21.814  -0.051  18.306  1.00 89.67           H  
ATOM   1354  C   ILE A  88     -21.746   0.345  20.374  1.00 89.67           C  
ATOM   1355  CB  ILE A  88     -19.861   0.695  18.718  1.00 89.67           C  
ATOM   1356  HB  ILE A  88     -19.504  -0.278  19.054  1.00 89.67           H  
ATOM   1357  O   ILE A  88     -21.358  -0.722  20.841  1.00 89.67           O  
ATOM   1358  CG1 ILE A  88     -19.149   1.798  19.536  1.00 89.67           C  
ATOM   1359 HG12 ILE A  88     -19.629   1.919  20.507  1.00 89.67           H  
ATOM   1360 HG13 ILE A  88     -19.229   2.747  19.005  1.00 89.67           H  
ATOM   1361  CG2 ILE A  88     -19.530   0.803  17.219  1.00 89.67           C  
ATOM   1362 HG21 ILE A  88     -19.800   1.786  16.833  1.00 89.67           H  
ATOM   1363 HG22 ILE A  88     -20.075   0.039  16.665  1.00 89.67           H  
ATOM   1364 HG23 ILE A  88     -18.463   0.645  17.060  1.00 89.67           H  
ATOM   1365  CD1 ILE A  88     -17.672   1.498  19.801  1.00 89.67           C  
ATOM   1366 HD11 ILE A  88     -17.191   2.384  20.216  1.00 89.67           H  
ATOM   1367 HD12 ILE A  88     -17.581   0.681  20.516  1.00 89.67           H  
ATOM   1368 HD13 ILE A  88     -17.173   1.215  18.874  1.00 89.67           H  
ATOM   1369  N   GLY A  89     -22.489   1.195  21.087  1.00 86.84           N  
ATOM   1370  H   GLY A  89     -22.701   2.092  20.676  1.00 86.84           H  
ATOM   1371  CA  GLY A  89     -22.995   0.916  22.431  1.00 86.84           C  
ATOM   1372  HA2 GLY A  89     -22.757  -0.109  22.715  1.00 86.84           H  
ATOM   1373  HA3 GLY A  89     -22.493   1.571  23.143  1.00 86.84           H  
ATOM   1374  C   GLY A  89     -24.505   1.102  22.566  1.00 86.84           C  
ATOM   1375  O   GLY A  89     -25.185   1.584  21.656  1.00 86.84           O  
ATOM   1376  N   ALA A  90     -25.044   0.681  23.710  1.00 83.48           N  
ATOM   1377  H   ALA A  90     -24.422   0.382  24.447  1.00 83.48           H  
ATOM   1378  CA  ALA A  90     -26.476   0.754  24.000  1.00 83.48           C  
ATOM   1379  HA  ALA A  90     -27.035   0.509  23.097  1.00 83.48           H  
ATOM   1380  C   ALA A  90     -26.926   2.158  24.438  1.00 83.48           C  
ATOM   1381  CB  ALA A  90     -26.801  -0.295  25.069  1.00 83.48           C  
ATOM   1382  HB1 ALA A  90     -26.506  -1.286  24.725  1.00 83.48           H  
ATOM   1383  HB2 ALA A  90     -26.272  -0.062  25.994  1.00 83.48           H  
ATOM   1384  HB3 ALA A  90     -27.872  -0.289  25.271  1.00 83.48           H  
ATOM   1385  O   ALA A  90     -28.093   2.503  24.270  1.00 83.48           O  
ATOM   1386  N   ASN A  91     -26.002   2.957  24.978  1.00 83.96           N  
ATOM   1387  H   ASN A  91     -25.048   2.629  25.024  1.00 83.96           H  
ATOM   1388  CA  ASN A  91     -26.289   4.271  25.540  1.00 83.96           C  
ATOM   1389  HA  ASN A  91     -27.362   4.350  25.716  1.00 83.96           H  
ATOM   1390  C   ASN A  91     -25.904   5.401  24.582  1.00 83.96           C  
ATOM   1391  CB  ASN A  91     -25.584   4.401  26.900  1.00 83.96           C  
ATOM   1392  HB2 ASN A  91     -24.507   4.306  26.760  1.00 83.96           H  
ATOM   1393  HB3 ASN A  91     -25.780   5.383  27.329  1.00 83.96           H  
ATOM   1394  O   ASN A  91     -25.102   5.230  23.659  1.00 83.96           O  
ATOM   1395  CG  ASN A  91     -26.064   3.362  27.896  1.00 83.96           C  
ATOM   1396  ND2 ASN A  91     -25.175   2.784  28.668  1.00 83.96           N  
ATOM   1397 HD21 ASN A  91     -24.198   3.033  28.608  1.00 83.96           H  
ATOM   1398 HD22 ASN A  91     -25.534   2.114  29.332  1.00 83.96           H  
ATOM   1399  OD1 ASN A  91     -27.239   3.059  27.994  1.00 83.96           O  
ATOM   1400  N   LYS A  92     -26.462   6.586  24.842  1.00 84.80           N  
ATOM   1401  H   LYS A  92     -27.077   6.650  25.641  1.00 84.80           H  
ATOM   1402  CA  LYS A  92     -26.134   7.819  24.124  1.00 84.80           C  
ATOM   1403  HA  LYS A  92     -26.456   7.706  23.088  1.00 84.80           H  
ATOM   1404  C   LYS A  92     -24.613   8.062  24.118  1.00 84.80           C  
ATOM   1405  CB  LYS A  92     -26.915   8.973  24.774  1.00 84.80           C  
ATOM   1406  HB2 LYS A  92     -26.499   9.170  25.762  1.00 84.80           H  
ATOM   1407  HB3 LYS A  92     -27.962   8.690  24.883  1.00 84.80           H  
ATOM   1408  O   LYS A  92     -23.941   7.787  25.108  1.00 84.80           O  
ATOM   1409  CG  LYS A  92     -26.842  10.241  23.922  1.00 84.80           C  
ATOM   1410  HG2 LYS A  92     -27.332  10.069  22.964  1.00 84.80           H  
ATOM   1411  HG3 LYS A  92     -25.793  10.470  23.734  1.00 84.80           H  
ATOM   1412  CD  LYS A  92     -27.477  11.447  24.614  1.00 84.80           C  
ATOM   1413  HD2 LYS A  92     -27.117  11.507  25.642  1.00 84.80           H  
ATOM   1414  HD3 LYS A  92     -28.562  11.348  24.601  1.00 84.80           H  
ATOM   1415  CE  LYS A  92     -27.027  12.691  23.848  1.00 84.80           C  
ATOM   1416  HE2 LYS A  92     -27.286  12.577  22.796  1.00 84.80           H  
ATOM   1417  HE3 LYS A  92     -25.939  12.740  23.902  1.00 84.80           H  
ATOM   1418  NZ  LYS A  92     -27.624  13.923  24.409  1.00 84.80           N  
ATOM   1419  HZ1 LYS A  92     -28.632  13.901  24.341  1.00 84.80           H  
ATOM   1420  HZ2 LYS A  92     -27.342  14.012  25.375  1.00 84.80           H  
ATOM   1421  HZ3 LYS A  92     -27.262  14.720  23.906  1.00 84.80           H  
ATOM   1422  N   ASP A  93     -24.097   8.551  22.991  1.00 85.99           N  
ATOM   1423  H   ASP A  93     -24.739   8.801  22.252  1.00 85.99           H  
ATOM   1424  CA  ASP A  93     -22.695   8.951  22.772  1.00 85.99           C  
ATOM   1425  HA  ASP A  93     -22.652   9.321  21.747  1.00 85.99           H  
ATOM   1426  C   ASP A  93     -21.655   7.808  22.806  1.00 85.99           C  
ATOM   1427  CB  ASP A  93     -22.338  10.167  23.655  1.00 85.99           C  
ATOM   1428  HB2 ASP A  93     -22.269   9.850  24.696  1.00 85.99           H  
ATOM   1429  HB3 ASP A  93     -21.361  10.546  23.355  1.00 85.99           H  
ATOM   1430  O   ASP A  93     -20.456   8.046  22.664  1.00 85.99           O  
ATOM   1431  CG  ASP A  93     -23.361  11.309  23.532  1.00 85.99           C  
ATOM   1432  OD1 ASP A  93     -23.827  11.571  22.399  1.00 85.99           O  
ATOM   1433  OD2 ASP A  93     -23.782  11.871  24.570  1.00 85.99           O  
ATOM   1434  N   GLN A  94     -22.089   6.545  22.896  1.00 88.00           N  
ATOM   1435  H   GLN A  94     -23.076   6.393  23.052  1.00 88.00           H  
ATOM   1436  CA  GLN A  94     -21.219   5.375  22.725  1.00 88.00           C  
ATOM   1437  HA  GLN A  94     -20.248   5.603  23.164  1.00 88.00           H  
ATOM   1438  C   GLN A  94     -20.965   5.081  21.238  1.00 88.00           C  
ATOM   1439  CB  GLN A  94     -21.780   4.160  23.471  1.00 88.00           C  
ATOM   1440  HB2 GLN A  94     -22.779   3.932  23.100  1.00 88.00           H  
ATOM   1441  HB3 GLN A  94     -21.126   3.313  23.270  1.00 88.00           H  
ATOM   1442  O   GLN A  94     -21.443   4.086  20.681  1.00 88.00           O  
ATOM   1443  CG  GLN A  94     -21.827   4.371  24.988  1.00 88.00           C  
ATOM   1444  HG2 GLN A  94     -20.846   4.703  25.329  1.00 88.00           H  
ATOM   1445  HG3 GLN A  94     -22.554   5.145  25.235  1.00 88.00           H  
ATOM   1446  CD  GLN A  94     -22.207   3.092  25.727  1.00 88.00           C  
ATOM   1447  NE2 GLN A  94     -21.560   2.786  26.830  1.00 88.00           N  
ATOM   1448 HE21 GLN A  94     -20.805   3.372  27.157  1.00 88.00           H  
ATOM   1449 HE22 GLN A  94     -21.776   1.896  27.256  1.00 88.00           H  
ATOM   1450  OE1 GLN A  94     -23.100   2.345  25.348  1.00 88.00           O  
ATOM   1451  N   VAL A  95     -20.216   5.978  20.598  1.00 91.54           N  
ATOM   1452  H   VAL A  95     -19.890   6.776  21.126  1.00 91.54           H  
ATOM   1453  CA  VAL A  95     -19.921   5.941  19.164  1.00 91.54           C  
ATOM   1454  HA  VAL A  95     -20.491   5.115  18.739  1.00 91.54           H  
ATOM   1455  C   VAL A  95     -18.450   5.650  18.861  1.00 91.54           C  
ATOM   1456  CB  VAL A  95     -20.397   7.213  18.439  1.00 91.54           C  
ATOM   1457  HB  VAL A  95     -20.161   7.091  17.382  1.00 91.54           H  
ATOM   1458  O   VAL A  95     -17.555   5.901  19.668  1.00 91.54           O  
ATOM   1459  CG1 VAL A  95     -21.915   7.396  18.547  1.00 91.54           C  
ATOM   1460 HG11 VAL A  95     -22.419   6.534  18.111  1.00 91.54           H  
ATOM   1461 HG12 VAL A  95     -22.220   8.288  18.001  1.00 91.54           H  
ATOM   1462 HG13 VAL A  95     -22.218   7.500  19.589  1.00 91.54           H  
ATOM   1463  CG2 VAL A  95     -19.708   8.489  18.933  1.00 91.54           C  
ATOM   1464 HG21 VAL A  95     -19.951   8.674  19.980  1.00 91.54           H  
ATOM   1465 HG22 VAL A  95     -18.627   8.402  18.827  1.00 91.54           H  
ATOM   1466 HG23 VAL A  95     -20.042   9.340  18.339  1.00 91.54           H  
ATOM   1467  N   MET A  96     -18.201   5.132  17.662  1.00 91.66           N  
ATOM   1468  H   MET A  96     -18.993   4.910  17.076  1.00 91.66           H  
ATOM   1469  CA  MET A  96     -16.881   5.059  17.044  1.00 91.66           C  
ATOM   1470  HA  MET A  96     -16.134   5.477  17.718  1.00 91.66           H  
ATOM   1471  C   MET A  96     -16.894   5.888  15.766  1.00 91.66           C  
ATOM   1472  CB  MET A  96     -16.514   3.598  16.760  1.00 91.66           C  
ATOM   1473  HB2 MET A  96     -17.248   3.158  16.086  1.00 91.66           H  
ATOM   1474  HB3 MET A  96     -16.530   3.052  17.703  1.00 91.66           H  
ATOM   1475  O   MET A  96     -17.756   5.689  14.914  1.00 91.66           O  
ATOM   1476  CG  MET A  96     -15.117   3.468  16.137  1.00 91.66           C  
ATOM   1477  HG2 MET A  96     -14.382   3.882  16.827  1.00 91.66           H  
ATOM   1478  HG3 MET A  96     -15.081   4.055  15.219  1.00 91.66           H  
ATOM   1479  SD  MET A  96     -14.613   1.782  15.709  1.00 91.66           S  
ATOM   1480  CE  MET A  96     -14.719   0.952  17.311  1.00 91.66           C  
ATOM   1481  HE1 MET A  96     -14.419   1.637  18.104  1.00 91.66           H  
ATOM   1482  HE2 MET A  96     -15.744   0.619  17.472  1.00 91.66           H  
ATOM   1483  HE3 MET A  96     -14.064   0.081  17.306  1.00 91.66           H  
ATOM   1484  N   GLU A  97     -15.929   6.789  15.626  1.00 92.96           N  
ATOM   1485  H   GLU A  97     -15.240   6.909  16.355  1.00 92.96           H  
ATOM   1486  CA  GLU A  97     -15.686   7.495  14.374  1.00 92.96           C  
ATOM   1487  HA  GLU A  97     -16.600   7.495  13.780  1.00 92.96           H  
ATOM   1488  C   GLU A  97     -14.596   6.773  13.576  1.00 92.96           C  
ATOM   1489  CB  GLU A  97     -15.343   8.960  14.658  1.00 92.96           C  
ATOM   1490  HB2 GLU A  97     -16.139   9.386  15.268  1.00 92.96           H  
ATOM   1491  HB3 GLU A  97     -14.405   9.014  15.211  1.00 92.96           H  
ATOM   1492  O   GLU A  97     -13.497   6.536  14.079  1.00 92.96           O  
ATOM   1493  CG  GLU A  97     -15.228   9.765  13.355  1.00 92.96           C  
ATOM   1494  HG2 GLU A  97     -14.386   9.389  12.774  1.00 92.96           H  
ATOM   1495  HG3 GLU A  97     -16.134   9.608  12.769  1.00 92.96           H  
ATOM   1496  CD  GLU A  97     -15.041  11.270  13.588  1.00 92.96           C  
ATOM   1497  OE1 GLU A  97     -15.111  12.000  12.571  1.00 92.96           O  
ATOM   1498  OE2 GLU A  97     -14.844  11.686  14.750  1.00 92.96           O  
ATOM   1499  N   LEU A  98     -14.909   6.433  12.329  1.00 93.33           N  
ATOM   1500  H   LEU A  98     -15.846   6.635  12.011  1.00 93.33           H  
ATOM   1501  CA  LEU A  98     -13.988   5.872  11.353  1.00 93.33           C  
ATOM   1502  HA  LEU A  98     -13.035   5.663  11.839  1.00 93.33           H  
ATOM   1503  C   LEU A  98     -13.770   6.883  10.233  1.00 93.33           C  
ATOM   1504  CB  LEU A  98     -14.567   4.563  10.806  1.00 93.33           C  
ATOM   1505  HB2 LEU A  98     -14.801   3.905  11.643  1.00 93.33           H  
ATOM   1506  HB3 LEU A  98     -15.491   4.824  10.292  1.00 93.33           H  
ATOM   1507  O   LEU A  98     -14.719   7.400   9.640  1.00 93.33           O  
ATOM   1508  CG  LEU A  98     -13.668   3.806   9.810  1.00 93.33           C  
ATOM   1509  HG  LEU A  98     -13.401   4.461   8.981  1.00 93.33           H  
ATOM   1510  CD1 LEU A  98     -12.392   3.299  10.480  1.00 93.33           C  
ATOM   1511 HD11 LEU A  98     -11.752   4.135  10.763  1.00 93.33           H  
ATOM   1512 HD12 LEU A  98     -11.845   2.664   9.783  1.00 93.33           H  
ATOM   1513 HD13 LEU A  98     -12.642   2.715  11.365  1.00 93.33           H  
ATOM   1514  CD2 LEU A  98     -14.419   2.602   9.244  1.00 93.33           C  
ATOM   1515 HD21 LEU A  98     -14.662   1.901  10.042  1.00 93.33           H  
ATOM   1516 HD22 LEU A  98     -15.343   2.923   8.762  1.00 93.33           H  
ATOM   1517 HD23 LEU A  98     -13.800   2.094   8.504  1.00 93.33           H  
ATOM   1518  N   THR A  99     -12.509   7.114   9.901  1.00 93.20           N  
ATOM   1519  H   THR A  99     -11.775   6.644  10.411  1.00 93.20           H  
ATOM   1520  CA  THR A  99     -12.114   7.919   8.747  1.00 93.20           C  
ATOM   1521  HA  THR A  99     -12.999   8.328   8.259  1.00 93.20           H  
ATOM   1522  C   THR A  99     -11.415   7.016   7.745  1.00 93.20           C  
ATOM   1523  CB  THR A  99     -11.243   9.113   9.169  1.00 93.20           C  
ATOM   1524  HB  THR A  99     -11.083   9.754   8.302  1.00 93.20           H  
ATOM   1525  O   THR A  99     -10.611   6.172   8.142  1.00 93.20           O  
ATOM   1526  CG2 THR A  99     -11.901   9.933  10.281  1.00 93.20           C  
ATOM   1527 HG21 THR A  99     -12.965  10.057  10.079  1.00 93.20           H  
ATOM   1528 HG22 THR A  99     -11.442  10.920  10.338  1.00 93.20           H  
ATOM   1529 HG23 THR A  99     -11.806   9.431  11.244  1.00 93.20           H  
ATOM   1530  OG1 THR A  99      -9.990   8.705   9.686  1.00 93.20           O  
ATOM   1531  HG1 THR A  99      -9.835   9.277  10.442  1.00 93.20           H  
ATOM   1532  N   ILE A 100     -11.710   7.174   6.456  1.00 95.26           N  
ATOM   1533  H   ILE A 100     -12.434   7.823   6.182  1.00 95.26           H  
ATOM   1534  CA  ILE A 100     -10.975   6.503   5.381  1.00 95.26           C  
ATOM   1535  HA  ILE A 100     -10.101   6.025   5.824  1.00 95.26           H  
ATOM   1536  C   ILE A 100     -10.477   7.560   4.401  1.00 95.26           C  
ATOM   1537  CB  ILE A 100     -11.767   5.361   4.714  1.00 95.26           C  
ATOM   1538  HB  ILE A 100     -12.610   5.779   4.164  1.00 95.26           H  
ATOM   1539  O   ILE A 100     -11.255   8.335   3.837  1.00 95.26           O  
ATOM   1540  CG1 ILE A 100     -12.309   4.384   5.781  1.00 95.26           C  
ATOM   1541 HG12 ILE A 100     -11.481   4.054   6.409  1.00 95.26           H  
ATOM   1542 HG13 ILE A 100     -13.010   4.918   6.423  1.00 95.26           H  
ATOM   1543  CG2 ILE A 100     -10.839   4.627   3.730  1.00 95.26           C  
ATOM   1544 HG21 ILE A 100     -10.496   5.306   2.949  1.00 95.26           H  
ATOM   1545 HG22 ILE A 100      -9.976   4.216   4.253  1.00 95.26           H  
ATOM   1546 HG23 ILE A 100     -11.382   3.818   3.241  1.00 95.26           H  
ATOM   1547  CD1 ILE A 100     -13.042   3.155   5.230  1.00 95.26           C  
ATOM   1548 HD11 ILE A 100     -13.524   2.624   6.052  1.00 95.26           H  
ATOM   1549 HD12 ILE A 100     -13.799   3.462   4.507  1.00 95.26           H  
ATOM   1550 HD13 ILE A 100     -12.336   2.473   4.757  1.00 95.26           H  
ATOM   1551  N   ALA A 101      -9.158   7.641   4.254  1.00 95.29           N  
ATOM   1552  H   ALA A 101      -8.586   6.945   4.710  1.00 95.29           H  
ATOM   1553  CA  ALA A 101      -8.530   8.596   3.355  1.00 95.29           C  
ATOM   1554  HA  ALA A 101      -9.008   9.564   3.504  1.00 95.29           H  
ATOM   1555  C   ALA A 101      -8.752   8.207   1.883  1.00 95.29           C  
ATOM   1556  CB  ALA A 101      -7.054   8.748   3.738  1.00 95.29           C  
ATOM   1557  HB1 ALA A 101      -6.978   9.203   4.726  1.00 95.29           H  
ATOM   1558  HB2 ALA A 101      -6.533   9.373   3.013  1.00 95.29           H  
ATOM   1559  HB3 ALA A 101      -6.580   7.768   3.781  1.00 95.29           H  
ATOM   1560  O   ALA A 101      -8.998   7.051   1.542  1.00 95.29           O  
ATOM   1561  N   GLY A 102      -8.662   9.193   0.987  1.00 96.24           N  
ATOM   1562  H   GLY A 102      -8.377  10.107   1.307  1.00 96.24           H  
ATOM   1563  CA  GLY A 102      -8.696   8.930  -0.450  1.00 96.24           C  
ATOM   1564  HA2 GLY A 102      -9.577   8.330  -0.676  1.00 96.24           H  
ATOM   1565  HA3 GLY A 102      -8.757   9.867  -1.004  1.00 96.24           H  
ATOM   1566  C   GLY A 102      -7.447   8.173  -0.902  1.00 96.24           C  
ATOM   1567  O   GLY A 102      -6.341   8.527  -0.506  1.00 96.24           O  
ATOM   1568  N   MET A 103      -7.629   7.163  -1.750  1.00 97.65           N  
ATOM   1569  H   MET A 103      -8.583   6.905  -1.959  1.00 97.65           H  
ATOM   1570  CA  MET A 103      -6.582   6.240  -2.215  1.00 97.65           C  
ATOM   1571  HA  MET A 103      -5.610   6.603  -1.882  1.00 97.65           H  
ATOM   1572  C   MET A 103      -6.507   6.171  -3.744  1.00 97.65           C  
ATOM   1573  CB  MET A 103      -6.803   4.857  -1.586  1.00 97.65           C  
ATOM   1574  HB2 MET A 103      -7.793   4.492  -1.858  1.00 97.65           H  
ATOM   1575  HB3 MET A 103      -6.057   4.150  -1.948  1.00 97.65           H  
ATOM   1576  O   MET A 103      -5.937   5.247  -4.311  1.00 97.65           O  
ATOM   1577  CG  MET A 103      -6.697   4.947  -0.064  1.00 97.65           C  
ATOM   1578  HG2 MET A 103      -7.163   4.060   0.363  1.00 97.65           H  
ATOM   1579  HG3 MET A 103      -7.289   5.787   0.299  1.00 97.65           H  
ATOM   1580  SD  MET A 103      -5.009   5.113   0.571  1.00 97.65           S  
ATOM   1581  CE  MET A 103      -5.374   6.067   2.060  1.00 97.65           C  
ATOM   1582  HE1 MET A 103      -6.235   5.639   2.572  1.00 97.65           H  
ATOM   1583  HE2 MET A 103      -4.507   6.063   2.721  1.00 97.65           H  
ATOM   1584  HE3 MET A 103      -5.604   7.093   1.771  1.00 97.65           H  
ATOM   1585  N   GLY A 104      -7.090   7.161  -4.426  1.00 97.52           N  
ATOM   1586  H   GLY A 104      -7.560   7.877  -3.890  1.00 97.52           H  
ATOM   1587  CA  GLY A 104      -6.893   7.364  -5.860  1.00 97.52           C  
ATOM   1588  HA2 GLY A 104      -7.647   8.048  -6.248  1.00 97.52           H  
ATOM   1589  HA3 GLY A 104      -7.004   6.412  -6.379  1.00 97.52           H  
ATOM   1590  C   GLY A 104      -5.505   7.929  -6.171  1.00 97.52           C  
ATOM   1591  O   GLY A 104      -4.797   8.428  -5.290  1.00 97.52           O  
ATOM   1592  N   THR A 105      -5.124   7.930  -7.448  1.00 97.96           N  
ATOM   1593  H   THR A 105      -5.763   7.590  -8.153  1.00 97.96           H  
ATOM   1594  CA  THR A 105      -3.763   8.297  -7.867  1.00 97.96           C  
ATOM   1595  HA  THR A 105      -3.068   7.665  -7.315  1.00 97.96           H  
ATOM   1596  C   THR A 105      -3.391   9.747  -7.558  1.00 97.96           C  
ATOM   1597  CB  THR A 105      -3.534   8.042  -9.358  1.00 97.96           C  
ATOM   1598  HB  THR A 105      -2.488   8.259  -9.573  1.00 97.96           H  
ATOM   1599  O   THR A 105      -2.215  10.045  -7.353  1.00 97.96           O  
ATOM   1600  CG2 THR A 105      -3.773   6.598  -9.771  1.00 97.96           C  
ATOM   1601 HG21 THR A 105      -4.814   6.313  -9.621  1.00 97.96           H  
ATOM   1602 HG22 THR A 105      -3.521   6.479 -10.825  1.00 97.96           H  
ATOM   1603 HG23 THR A 105      -3.138   5.933  -9.186  1.00 97.96           H  
ATOM   1604  OG1 THR A 105      -4.334   8.870 -10.170  1.00 97.96           O  
ATOM   1605  HG1 THR A 105      -4.182   8.563 -11.067  1.00 97.96           H  
ATOM   1606  N   SER A 106      -4.375  10.650  -7.479  1.00 97.32           N  
ATOM   1607  H   SER A 106      -5.302  10.335  -7.728  1.00 97.32           H  
ATOM   1608  CA  SER A 106      -4.168  12.040  -7.056  1.00 97.32           C  
ATOM   1609  HA  SER A 106      -3.335  12.455  -7.623  1.00 97.32           H  
ATOM   1610  C   SER A 106      -3.808  12.140  -5.570  1.00 97.32           C  
ATOM   1611  CB  SER A 106      -5.419  12.868  -7.369  1.00 97.32           C  
ATOM   1612  HB2 SER A 106      -5.617  12.834  -8.441  1.00 97.32           H  
ATOM   1613  HB3 SER A 106      -6.276  12.447  -6.843  1.00 97.32           H  
ATOM   1614  O   SER A 106      -2.830  12.799  -5.223  1.00 97.32           O  
ATOM   1615  OG  SER A 106      -5.249  14.211  -6.967  1.00 97.32           O  
ATOM   1616  HG  SER A 106      -4.536  14.608  -7.472  1.00 97.32           H  
ATOM   1617  N   ALA A 107      -4.539  11.432  -4.700  1.00 96.93           N  
ATOM   1618  H   ALA A 107      -5.252  10.810  -5.055  1.00 96.93           H  
ATOM   1619  CA  ALA A 107      -4.287  11.423  -3.259  1.00 96.93           C  
ATOM   1620  HA  ALA A 107      -4.226  12.452  -2.904  1.00 96.93           H  
ATOM   1621  C   ALA A 107      -2.952  10.741  -2.919  1.00 96.93           C  
ATOM   1622  CB  ALA A 107      -5.469  10.737  -2.568  1.00 96.93           C  
ATOM   1623  HB1 ALA A 107      -5.538   9.697  -2.887  1.00 96.93           H  
ATOM   1624  HB2 ALA A 107      -5.316  10.764  -1.489  1.00 96.93           H  
ATOM   1625  HB3 ALA A 107      -6.397  11.256  -2.807  1.00 96.93           H  
ATOM   1626  O   ALA A 107      -2.191  11.239  -2.093  1.00 96.93           O  
ATOM   1627  N   LEU A 108      -2.635   9.656  -3.631  1.00 97.80           N  
ATOM   1628  H   LEU A 108      -3.341   9.274  -4.244  1.00 97.80           H  
ATOM   1629  CA  LEU A 108      -1.371   8.925  -3.516  1.00 97.80           C  
ATOM   1630  HA  LEU A 108      -1.074   8.892  -2.468  1.00 97.80           H  
ATOM   1631  C   LEU A 108      -0.202   9.592  -4.261  1.00 97.80           C  
ATOM   1632  CB  LEU A 108      -1.603   7.489  -4.017  1.00 97.80           C  
ATOM   1633  HB2 LEU A 108      -0.644   6.973  -4.067  1.00 97.80           H  
ATOM   1634  HB3 LEU A 108      -2.006   7.540  -5.028  1.00 97.80           H  
ATOM   1635  O   LEU A 108       0.923   9.115  -4.172  1.00 97.80           O  
ATOM   1636  CG  LEU A 108      -2.560   6.646  -3.155  1.00 97.80           C  
ATOM   1637  HG  LEU A 108      -3.527   7.143  -3.083  1.00 97.80           H  
ATOM   1638  CD1 LEU A 108      -2.761   5.295  -3.834  1.00 97.80           C  
ATOM   1639 HD11 LEU A 108      -1.804   4.790  -3.965  1.00 97.80           H  
ATOM   1640 HD12 LEU A 108      -3.232   5.437  -4.807  1.00 97.80           H  
ATOM   1641 HD13 LEU A 108      -3.417   4.671  -3.228  1.00 97.80           H  
ATOM   1642  CD2 LEU A 108      -2.021   6.408  -1.743  1.00 97.80           C  
ATOM   1643 HD21 LEU A 108      -2.699   5.747  -1.204  1.00 97.80           H  
ATOM   1644 HD22 LEU A 108      -1.964   7.347  -1.193  1.00 97.80           H  
ATOM   1645 HD23 LEU A 108      -1.036   5.944  -1.786  1.00 97.80           H  
ATOM   1646  N   LYS A 109      -0.447  10.681  -5.005  1.00 97.64           N  
ATOM   1647  H   LYS A 109      -1.393  11.034  -4.999  1.00 97.64           H  
ATOM   1648  CA  LYS A 109       0.545  11.405  -5.828  1.00 97.64           C  
ATOM   1649  HA  LYS A 109      -0.000  12.179  -6.370  1.00 97.64           H  
ATOM   1650  C   LYS A 109       1.226  10.566  -6.920  1.00 97.64           C  
ATOM   1651  CB  LYS A 109       1.579  12.111  -4.935  1.00 97.64           C  
ATOM   1652  HB2 LYS A 109       2.242  12.703  -5.566  1.00 97.64           H  
ATOM   1653  HB3 LYS A 109       2.186  11.361  -4.429  1.00 97.64           H  
ATOM   1654  O   LYS A 109       2.231  10.988  -7.483  1.00 97.64           O  
ATOM   1655  CG  LYS A 109       0.947  13.043  -3.895  1.00 97.64           C  
ATOM   1656  HG2 LYS A 109       0.276  12.483  -3.243  1.00 97.64           H  
ATOM   1657  HG3 LYS A 109       0.386  13.828  -4.401  1.00 97.64           H  
ATOM   1658  CD  LYS A 109       2.056  13.662  -3.043  1.00 97.64           C  
ATOM   1659  HD2 LYS A 109       2.607  12.860  -2.552  1.00 97.64           H  
ATOM   1660  HD3 LYS A 109       2.736  14.223  -3.683  1.00 97.64           H  
ATOM   1661  CE  LYS A 109       1.449  14.586  -1.988  1.00 97.64           C  
ATOM   1662  HE2 LYS A 109       0.941  15.410  -2.491  1.00 97.64           H  
ATOM   1663  HE3 LYS A 109       0.702  14.023  -1.429  1.00 97.64           H  
ATOM   1664  NZ  LYS A 109       2.497  15.095  -1.070  1.00 97.64           N  
ATOM   1665  HZ1 LYS A 109       2.095  15.696  -0.365  1.00 97.64           H  
ATOM   1666  HZ2 LYS A 109       3.203  15.605  -1.581  1.00 97.64           H  
ATOM   1667  HZ3 LYS A 109       2.946  14.320  -0.603  1.00 97.64           H  
ATOM   1668  N   VAL A 110       0.660   9.416  -7.276  1.00 97.56           N  
ATOM   1669  H   VAL A 110      -0.166   9.135  -6.767  1.00 97.56           H  
ATOM   1670  CA  VAL A 110       1.192   8.523  -8.318  1.00 97.56           C  
ATOM   1671  HA  VAL A 110       2.261   8.718  -8.409  1.00 97.56           H  
ATOM   1672  C   VAL A 110       0.602   8.786  -9.704  1.00 97.56           C  
ATOM   1673  CB  VAL A 110       1.064   7.041  -7.923  1.00 97.56           C  
ATOM   1674  HB  VAL A 110       1.496   6.437  -8.721  1.00 97.56           H  
ATOM   1675  O   VAL A 110       1.060   8.199 -10.678  1.00 97.56           O  
ATOM   1676  CG1 VAL A 110       1.860   6.736  -6.653  1.00 97.56           C  
ATOM   1677 HG11 VAL A 110       1.867   5.660  -6.476  1.00 97.56           H  
ATOM   1678 HG12 VAL A 110       1.412   7.232  -5.792  1.00 97.56           H  
ATOM   1679 HG13 VAL A 110       2.892   7.071  -6.761  1.00 97.56           H  
ATOM   1680  CG2 VAL A 110      -0.393   6.609  -7.736  1.00 97.56           C  
ATOM   1681 HG21 VAL A 110      -0.423   5.568  -7.414  1.00 97.56           H  
ATOM   1682 HG22 VAL A 110      -0.879   7.226  -6.980  1.00 97.56           H  
ATOM   1683 HG23 VAL A 110      -0.919   6.684  -8.687  1.00 97.56           H  
ATOM   1684  N   GLY A 111      -0.392   9.673  -9.824  1.00 95.90           N  
ATOM   1685  H   GLY A 111      -0.750  10.090  -8.976  1.00 95.90           H  
ATOM   1686  CA  GLY A 111      -1.103   9.928 -11.087  1.00 95.90           C  
ATOM   1687  HA2 GLY A 111      -1.433   8.979 -11.509  1.00 95.90           H  
ATOM   1688  HA3 GLY A 111      -1.984  10.535 -10.877  1.00 95.90           H  
ATOM   1689  C   GLY A 111      -0.285  10.647 -12.163  1.00 95.90           C  
ATOM   1690  O   GLY A 111      -0.628  10.572 -13.335  1.00 95.90           O  
ATOM   1691  N   SER A 112       0.797  11.332 -11.785  1.00 93.37           N  
ATOM   1692  H   SER A 112       1.033  11.369 -10.803  1.00 93.37           H  
ATOM   1693  CA  SER A 112       1.702  12.027 -12.713  1.00 93.37           C  
ATOM   1694  HA  SER A 112       1.199  12.160 -13.670  1.00 93.37           H  
ATOM   1695  C   SER A 112       2.989  11.250 -13.004  1.00 93.37           C  
ATOM   1696  CB  SER A 112       2.029  13.419 -12.169  1.00 93.37           C  
ATOM   1697  HB2 SER A 112       1.109  13.998 -12.087  1.00 93.37           H  
ATOM   1698  HB3 SER A 112       2.708  13.930 -12.851  1.00 93.37           H  
ATOM   1699  O   SER A 112       3.874  11.763 -13.696  1.00 93.37           O  
ATOM   1700  OG  SER A 112       2.626  13.303 -10.891  1.00 93.37           O  
ATOM   1701  HG  SER A 112       2.933  14.166 -10.602  1.00 93.37           H  
ATOM   1702  N   ILE A 113       3.119  10.028 -12.476  1.00 94.25           N  
ATOM   1703  H   ILE A 113       2.344   9.634 -11.962  1.00 94.25           H  
ATOM   1704  CA  ILE A 113       4.294   9.191 -12.715  1.00 94.25           C  
ATOM   1705  HA  ILE A 113       5.178   9.782 -12.478  1.00 94.25           H  
ATOM   1706  C   ILE A 113       4.358   8.839 -14.196  1.00 94.25           C  
ATOM   1707  CB  ILE A 113       4.311   7.950 -11.801  1.00 94.25           C  
ATOM   1708  HB  ILE A 113       3.348   7.443 -11.861  1.00 94.25           H  
ATOM   1709  O   ILE A 113       3.419   8.287 -14.769  1.00 94.25           O  
ATOM   1710  CG1 ILE A 113       4.534   8.445 -10.356  1.00 94.25           C  
ATOM   1711 HG12 ILE A 113       5.465   9.010 -10.302  1.00 94.25           H  
ATOM   1712 HG13 ILE A 113       3.721   9.112 -10.071  1.00 94.25           H  
ATOM   1713  CG2 ILE A 113       5.397   6.947 -12.241  1.00 94.25           C  
ATOM   1714 HG21 ILE A 113       5.201   6.589 -13.252  1.00 94.25           H  
ATOM   1715 HG22 ILE A 113       5.386   6.064 -11.601  1.00 94.25           H  
ATOM   1716 HG23 ILE A 113       6.384   7.409 -12.206  1.00 94.25           H  
ATOM   1717  CD1 ILE A 113       4.604   7.321  -9.330  1.00 94.25           C  
ATOM   1718 HD11 ILE A 113       3.744   6.658  -9.430  1.00 94.25           H  
ATOM   1719 HD12 ILE A 113       5.527   6.766  -9.498  1.00 94.25           H  
ATOM   1720 HD13 ILE A 113       4.631   7.745  -8.326  1.00 94.25           H  
ATOM   1721  N   ASN A 114       5.496   9.171 -14.800  1.00 93.93           N  
ATOM   1722  H   ASN A 114       6.222   9.604 -14.247  1.00 93.93           H  
ATOM   1723  CA  ASN A 114       5.803   8.848 -16.178  1.00 93.93           C  
ATOM   1724  HA  ASN A 114       5.141   8.044 -16.499  1.00 93.93           H  
ATOM   1725  C   ASN A 114       7.248   8.355 -16.258  1.00 93.93           C  
ATOM   1726  CB  ASN A 114       5.515  10.069 -17.063  1.00 93.93           C  
ATOM   1727  HB2 ASN A 114       6.138  10.909 -16.755  1.00 93.93           H  
ATOM   1728  HB3 ASN A 114       4.469  10.346 -16.928  1.00 93.93           H  
ATOM   1729  O   ASN A 114       8.168   9.163 -16.168  1.00 93.93           O  
ATOM   1730  CG  ASN A 114       5.762   9.791 -18.537  1.00 93.93           C  
ATOM   1731  ND2 ASN A 114       4.969  10.358 -19.412  1.00 93.93           N  
ATOM   1732 HD21 ASN A 114       4.136  10.839 -19.106  1.00 93.93           H  
ATOM   1733 HD22 ASN A 114       5.124  10.101 -20.376  1.00 93.93           H  
ATOM   1734  OD1 ASN A 114       6.684   9.104 -18.937  1.00 93.93           O  
ATOM   1735  N   ILE A 115       7.414   7.049 -16.435  1.00 91.98           N  
ATOM   1736  H   ILE A 115       6.573   6.501 -16.546  1.00 91.98           H  
ATOM   1737  CA  ILE A 115       8.669   6.308 -16.569  1.00 91.98           C  
ATOM   1738  HA  ILE A 115       9.471   6.915 -16.150  1.00 91.98           H  
ATOM   1739  C   ILE A 115       9.050   6.049 -18.039  1.00 91.98           C  
ATOM   1740  CB  ILE A 115       8.599   4.995 -15.752  1.00 91.98           C  
ATOM   1741  HB  ILE A 115       9.572   4.511 -15.828  1.00 91.98           H  
ATOM   1742  O   ILE A 115       9.877   5.181 -18.312  1.00 91.98           O  
ATOM   1743  CG1 ILE A 115       7.527   4.013 -16.287  1.00 91.98           C  
ATOM   1744 HG12 ILE A 115       7.548   3.988 -17.377  1.00 91.98           H  
ATOM   1745 HG13 ILE A 115       6.536   4.343 -15.978  1.00 91.98           H  
ATOM   1746  CG2 ILE A 115       8.361   5.312 -14.264  1.00 91.98           C  
ATOM   1747 HG21 ILE A 115       9.105   6.028 -13.915  1.00 91.98           H  
ATOM   1748 HG22 ILE A 115       7.364   5.726 -14.116  1.00 91.98           H  
ATOM   1749 HG23 ILE A 115       8.448   4.403 -13.669  1.00 91.98           H  
ATOM   1750  CD1 ILE A 115       7.747   2.578 -15.799  1.00 91.98           C  
ATOM   1751 HD11 ILE A 115       8.743   2.237 -16.083  1.00 91.98           H  
ATOM   1752 HD12 ILE A 115       7.644   2.517 -14.716  1.00 91.98           H  
ATOM   1753 HD13 ILE A 115       7.013   1.920 -16.265  1.00 91.98           H  
ATOM   1754  N   GLY A 116       8.430   6.758 -18.986  1.00 89.86           N  
ATOM   1755  H   GLY A 116       7.767   7.464 -18.699  1.00 89.86           H  
ATOM   1756  CA  GLY A 116       8.647   6.584 -20.421  1.00 89.86           C  
ATOM   1757  HA2 GLY A 116       8.591   5.524 -20.667  1.00 89.86           H  
ATOM   1758  HA3 GLY A 116       7.854   7.096 -20.966  1.00 89.86           H  
ATOM   1759  C   GLY A 116       9.991   7.116 -20.919  1.00 89.86           C  
ATOM   1760  O   GLY A 116      10.861   7.561 -20.156  1.00 89.86           O  
ATOM   1761  N   SER A 117      10.173   7.092 -22.239  1.00 80.88           N  
ATOM   1762  H   SER A 117       9.440   6.747 -22.843  1.00 80.88           H  
ATOM   1763  CA  SER A 117      11.378   7.631 -22.860  1.00 80.88           C  
ATOM   1764  HA  SER A 117      12.223   7.110 -22.410  1.00 80.88           H  
ATOM   1765  C   SER A 117      11.554   9.132 -22.560  1.00 80.88           C  
ATOM   1766  CB  SER A 117      11.412   7.303 -24.357  1.00 80.88           C  
ATOM   1767  HB2 SER A 117      11.303   6.228 -24.494  1.00 80.88           H  
ATOM   1768  HB3 SER A 117      12.379   7.607 -24.757  1.00 80.88           H  
ATOM   1769  O   SER A 117      10.604   9.895 -22.397  1.00 80.88           O  
ATOM   1770  OG  SER A 117      10.396   7.960 -25.073  1.00 80.88           O  
ATOM   1771  HG  SER A 117       9.623   7.392 -25.027  1.00 80.88           H  
ATOM   1772  N   GLY A 118      12.810   9.572 -22.419  1.00 80.78           N  
ATOM   1773  H   GLY A 118      13.561   8.902 -22.509  1.00 80.78           H  
ATOM   1774  CA  GLY A 118      13.146  10.959 -22.059  1.00 80.78           C  
ATOM   1775  HA2 GLY A 118      14.089  11.227 -22.535  1.00 80.78           H  
ATOM   1776  HA3 GLY A 118      12.377  11.630 -22.441  1.00 80.78           H  
ATOM   1777  C   GLY A 118      13.292  11.228 -20.557  1.00 80.78           C  
ATOM   1778  O   GLY A 118      13.698  12.326 -20.179  1.00 80.78           O  
ATOM   1779  N   LYS A 119      13.035  10.241 -19.690  1.00 84.46           N  
ATOM   1780  H   LYS A 119      12.622   9.385 -20.033  1.00 84.46           H  
ATOM   1781  CA  LYS A 119      13.428  10.300 -18.276  1.00 84.46           C  
ATOM   1782  HA  LYS A 119      13.515  11.343 -17.971  1.00 84.46           H  
ATOM   1783  C   LYS A 119      14.797   9.657 -18.074  1.00 84.46           C  
ATOM   1784  CB  LYS A 119      12.368   9.635 -17.392  1.00 84.46           C  
ATOM   1785  HB2 LYS A 119      12.654   9.761 -16.348  1.00 84.46           H  
ATOM   1786  HB3 LYS A 119      12.343   8.566 -17.604  1.00 84.46           H  
ATOM   1787  O   LYS A 119      15.047   8.551 -18.548  1.00 84.46           O  
ATOM   1788  CG  LYS A 119      10.953  10.188 -17.580  1.00 84.46           C  
ATOM   1789  HG2 LYS A 119      10.345   9.686 -16.827  1.00 84.46           H  
ATOM   1790  HG3 LYS A 119      10.577   9.910 -18.565  1.00 84.46           H  
ATOM   1791  CD  LYS A 119      10.816  11.704 -17.387  1.00 84.46           C  
ATOM   1792  HD2 LYS A 119      11.172  11.976 -16.393  1.00 84.46           H  
ATOM   1793  HD3 LYS A 119      11.402  12.224 -18.145  1.00 84.46           H  
ATOM   1794  CE  LYS A 119       9.339  12.081 -17.541  1.00 84.46           C  
ATOM   1795  HE2 LYS A 119       8.996  11.727 -18.513  1.00 84.46           H  
ATOM   1796  HE3 LYS A 119       8.764  11.541 -16.789  1.00 84.46           H  
ATOM   1797  NZ  LYS A 119       9.131  13.545 -17.420  1.00 84.46           N  
ATOM   1798  HZ1 LYS A 119       8.151  13.759 -17.534  1.00 84.46           H  
ATOM   1799  HZ2 LYS A 119       9.651  14.028 -18.139  1.00 84.46           H  
ATOM   1800  HZ3 LYS A 119       9.431  13.870 -16.512  1.00 84.46           H  
ATOM   1801  N   GLY A 120      15.687  10.363 -17.379  1.00 83.36           N  
ATOM   1802  H   GLY A 120      15.408  11.267 -17.027  1.00 83.36           H  
ATOM   1803  CA  GLY A 120      16.957   9.800 -16.916  1.00 83.36           C  
ATOM   1804  HA2 GLY A 120      17.673  10.602 -16.737  1.00 83.36           H  
ATOM   1805  HA3 GLY A 120      17.371   9.140 -17.679  1.00 83.36           H  
ATOM   1806  C   GLY A 120      16.777   9.004 -15.622  1.00 83.36           C  
ATOM   1807  O   GLY A 120      15.798   9.212 -14.901  1.00 83.36           O  
ATOM   1808  N   ALA A 121      17.755   8.159 -15.286  1.00 85.38           N  
ATOM   1809  H   ALA A 121      18.499   7.976 -15.944  1.00 85.38           H  
ATOM   1810  CA  ALA A 121      17.739   7.328 -14.078  1.00 85.38           C  
ATOM   1811  HA  ALA A 121      16.962   6.571 -14.181  1.00 85.38           H  
ATOM   1812  C   ALA A 121      17.438   8.132 -12.795  1.00 85.38           C  
ATOM   1813  CB  ALA A 121      19.092   6.612 -13.986  1.00 85.38           C  
ATOM   1814  HB1 ALA A 121      19.909   7.328 -13.903  1.00 85.38           H  
ATOM   1815  HB2 ALA A 121      19.248   5.993 -14.869  1.00 85.38           H  
ATOM   1816  HB3 ALA A 121      19.100   5.958 -13.114  1.00 85.38           H  
ATOM   1817  O   ALA A 121      16.642   7.705 -11.964  1.00 85.38           O  
ATOM   1818  N   LYS A 122      17.973   9.358 -12.672  1.00 88.56           N  
ATOM   1819  H   LYS A 122      18.644   9.637 -13.374  1.00 88.56           H  
ATOM   1820  CA  LYS A 122      17.701  10.255 -11.533  1.00 88.56           C  
ATOM   1821  HA  LYS A 122      17.944   9.716 -10.617  1.00 88.56           H  
ATOM   1822  C   LYS A 122      16.223  10.650 -11.408  1.00 88.56           C  
ATOM   1823  CB  LYS A 122      18.610  11.492 -11.632  1.00 88.56           C  
ATOM   1824  HB2 LYS A 122      19.642  11.156 -11.738  1.00 88.56           H  
ATOM   1825  HB3 LYS A 122      18.342  12.073 -12.514  1.00 88.56           H  
ATOM   1826  O   LYS A 122      15.703  10.717 -10.300  1.00 88.56           O  
ATOM   1827  CG  LYS A 122      18.511  12.382 -10.382  1.00 88.56           C  
ATOM   1828  HG2 LYS A 122      18.726  11.780  -9.499  1.00 88.56           H  
ATOM   1829  HG3 LYS A 122      17.500  12.782 -10.296  1.00 88.56           H  
ATOM   1830  CD  LYS A 122      19.497  13.555 -10.441  1.00 88.56           C  
ATOM   1831  HD2 LYS A 122      19.271  14.174 -11.309  1.00 88.56           H  
ATOM   1832  HD3 LYS A 122      20.511  13.164 -10.531  1.00 88.56           H  
ATOM   1833  CE  LYS A 122      19.377  14.387  -9.158  1.00 88.56           C  
ATOM   1834  HE2 LYS A 122      19.555  13.731  -8.305  1.00 88.56           H  
ATOM   1835  HE3 LYS A 122      18.355  14.756  -9.075  1.00 88.56           H  
ATOM   1836  NZ  LYS A 122      20.337  15.519  -9.136  1.00 88.56           N  
ATOM   1837  HZ1 LYS A 122      20.173  16.146  -9.911  1.00 88.56           H  
ATOM   1838  HZ2 LYS A 122      20.240  16.040  -8.276  1.00 88.56           H  
ATOM   1839  HZ3 LYS A 122      21.285  15.177  -9.186  1.00 88.56           H  
ATOM   1840  N   SER A 123      15.540  10.913 -12.524  1.00 91.93           N  
ATOM   1841  H   SER A 123      15.982  10.739 -13.415  1.00 91.93           H  
ATOM   1842  CA  SER A 123      14.108  11.245 -12.510  1.00 91.93           C  
ATOM   1843  HA  SER A 123      13.924  12.028 -11.774  1.00 91.93           H  
ATOM   1844  C   SER A 123      13.266  10.039 -12.112  1.00 91.93           C  
ATOM   1845  CB  SER A 123      13.635  11.730 -13.882  1.00 91.93           C  
ATOM   1846  HB2 SER A 123      13.798  10.947 -14.623  1.00 91.93           H  
ATOM   1847  HB3 SER A 123      12.568  11.949 -13.836  1.00 91.93           H  
ATOM   1848  O   SER A 123      12.343  10.179 -11.316  1.00 91.93           O  
ATOM   1849  OG  SER A 123      14.333  12.895 -14.275  1.00 91.93           O  
ATOM   1850  HG  SER A 123      14.204  13.569 -13.603  1.00 91.93           H  
ATOM   1851  N   ILE A 124      13.610   8.860 -12.636  1.00 91.79           N  
ATOM   1852  H   ILE A 124      14.394   8.811 -13.271  1.00 91.79           H  
ATOM   1853  CA  ILE A 124      12.903   7.618 -12.316  1.00 91.79           C  
ATOM   1854  HA  ILE A 124      11.834   7.790 -12.434  1.00 91.79           H  
ATOM   1855  C   ILE A 124      13.126   7.244 -10.844  1.00 91.79           C  
ATOM   1856  CB  ILE A 124      13.304   6.495 -13.297  1.00 91.79           C  
ATOM   1857  HB  ILE A 124      14.376   6.316 -13.221  1.00 91.79           H  
ATOM   1858  O   ILE A 124      12.178   6.861 -10.170  1.00 91.79           O  
ATOM   1859  CG1 ILE A 124      12.954   6.889 -14.754  1.00 91.79           C  
ATOM   1860 HG12 ILE A 124      13.364   7.875 -14.974  1.00 91.79           H  
ATOM   1861 HG13 ILE A 124      11.871   6.950 -14.863  1.00 91.79           H  
ATOM   1862  CG2 ILE A 124      12.552   5.213 -12.913  1.00 91.79           C  
ATOM   1863 HG21 ILE A 124      11.478   5.393 -12.885  1.00 91.79           H  
ATOM   1864 HG22 ILE A 124      12.875   4.843 -11.940  1.00 91.79           H  
ATOM   1865 HG23 ILE A 124      12.749   4.431 -13.647  1.00 91.79           H  
ATOM   1866  CD1 ILE A 124      13.507   5.945 -15.828  1.00 91.79           C  
ATOM   1867 HD11 ILE A 124      13.068   4.951 -15.739  1.00 91.79           H  
ATOM   1868 HD12 ILE A 124      14.592   5.883 -15.743  1.00 91.79           H  
ATOM   1869 HD13 ILE A 124      13.259   6.336 -16.815  1.00 91.79           H  
ATOM   1870  N   SER A 125      14.324   7.472 -10.295  1.00 92.49           N  
ATOM   1871  H   SER A 125      15.094   7.711 -10.903  1.00 92.49           H  
ATOM   1872  CA  SER A 125      14.598   7.290  -8.863  1.00 92.49           C  
ATOM   1873  HA  SER A 125      14.456   6.238  -8.613  1.00 92.49           H  
ATOM   1874  C   SER A 125      13.664   8.111  -7.964  1.00 92.49           C  
ATOM   1875  CB  SER A 125      16.052   7.652  -8.561  1.00 92.49           C  
ATOM   1876  HB2 SER A 125      16.196   8.725  -8.688  1.00 92.49           H  
ATOM   1877  HB3 SER A 125      16.709   7.125  -9.252  1.00 92.49           H  
ATOM   1878  O   SER A 125      13.187   7.590  -6.962  1.00 92.49           O  
ATOM   1879  OG  SER A 125      16.397   7.287  -7.241  1.00 92.49           O  
ATOM   1880  HG  SER A 125      15.652   7.418  -6.650  1.00 92.49           H  
ATOM   1881  N   GLY A 126      13.351   9.363  -8.320  1.00 94.84           N  
ATOM   1882  H   GLY A 126      13.782   9.760  -9.143  1.00 94.84           H  
ATOM   1883  CA  GLY A 126      12.377  10.170  -7.565  1.00 94.84           C  
ATOM   1884  HA2 GLY A 126      12.420  11.200  -7.917  1.00 94.84           H  
ATOM   1885  HA3 GLY A 126      12.635  10.157  -6.506  1.00 94.84           H  
ATOM   1886  C   GLY A 126      10.929   9.676  -7.711  1.00 94.84           C  
ATOM   1887  O   GLY A 126      10.105   9.841  -6.811  1.00 94.84           O  
ATOM   1888  N   MET A 127      10.600   9.028  -8.832  1.00 95.89           N  
ATOM   1889  H   MET A 127      11.313   8.885  -9.533  1.00 95.89           H  
ATOM   1890  CA  MET A 127       9.297   8.379  -9.019  1.00 95.89           C  
ATOM   1891  HA  MET A 127       8.512   9.052  -8.676  1.00 95.89           H  
ATOM   1892  C   MET A 127       9.186   7.100  -8.191  1.00 95.89           C  
ATOM   1893  CB  MET A 127       9.048   8.072 -10.499  1.00 95.89           C  
ATOM   1894  HB2 MET A 127       8.114   7.518 -10.596  1.00 95.89           H  
ATOM   1895  HB3 MET A 127       9.852   7.448 -10.890  1.00 95.89           H  
ATOM   1896  O   MET A 127       8.132   6.866  -7.612  1.00 95.89           O  
ATOM   1897  CG  MET A 127       8.949   9.350 -11.328  1.00 95.89           C  
ATOM   1898  HG2 MET A 127       8.010   9.852 -11.093  1.00 95.89           H  
ATOM   1899  HG3 MET A 127       9.769  10.017 -11.060  1.00 95.89           H  
ATOM   1900  SD  MET A 127       9.042   9.055 -13.106  1.00 95.89           S  
ATOM   1901  CE  MET A 127       9.042  10.776 -13.658  1.00 95.89           C  
ATOM   1902  HE1 MET A 127       9.251  10.815 -14.727  1.00 95.89           H  
ATOM   1903  HE2 MET A 127       9.815  11.326 -13.121  1.00 95.89           H  
ATOM   1904  HE3 MET A 127       8.068  11.221 -13.456  1.00 95.89           H  
ATOM   1905  N   ILE A 128      10.267   6.320  -8.075  1.00 96.49           N  
ATOM   1906  H   ILE A 128      11.090   6.559  -8.609  1.00 96.49           H  
ATOM   1907  CA  ILE A 128      10.340   5.164  -7.169  1.00 96.49           C  
ATOM   1908  HA  ILE A 128       9.547   4.463  -7.428  1.00 96.49           H  
ATOM   1909  C   ILE A 128      10.070   5.617  -5.731  1.00 96.49           C  
ATOM   1910  CB  ILE A 128      11.696   4.431  -7.310  1.00 96.49           C  
ATOM   1911  HB  ILE A 128      12.501   5.158  -7.212  1.00 96.49           H  
ATOM   1912  O   ILE A 128       9.196   5.054  -5.084  1.00 96.49           O  
ATOM   1913  CG1 ILE A 128      11.796   3.762  -8.701  1.00 96.49           C  
ATOM   1914 HG12 ILE A 128      11.129   2.901  -8.732  1.00 96.49           H  
ATOM   1915 HG13 ILE A 128      11.468   4.461  -9.470  1.00 96.49           H  
ATOM   1916  CG2 ILE A 128      11.873   3.371  -6.205  1.00 96.49           C  
ATOM   1917 HG21 ILE A 128      12.815   2.837  -6.326  1.00 96.49           H  
ATOM   1918 HG22 ILE A 128      11.897   3.838  -5.220  1.00 96.49           H  
ATOM   1919 HG23 ILE A 128      11.048   2.660  -6.226  1.00 96.49           H  
ATOM   1920  CD1 ILE A 128      13.210   3.305  -9.081  1.00 96.49           C  
ATOM   1921 HD11 ILE A 128      13.194   2.898 -10.091  1.00 96.49           H  
ATOM   1922 HD12 ILE A 128      13.564   2.532  -8.399  1.00 96.49           H  
ATOM   1923 HD13 ILE A 128      13.896   4.152  -9.056  1.00 96.49           H  
ATOM   1924  N   GLU A 129      10.710   6.697  -5.273  1.00 97.57           N  
ATOM   1925  H   GLU A 129      11.459   7.091  -5.825  1.00 97.57           H  
ATOM   1926  CA  GLU A 129      10.447   7.272  -3.945  1.00 97.57           C  
ATOM   1927  HA  GLU A 129      10.660   6.519  -3.187  1.00 97.57           H  
ATOM   1928  C   GLU A 129       8.977   7.704  -3.776  1.00 97.57           C  
ATOM   1929  CB  GLU A 129      11.396   8.463  -3.740  1.00 97.57           C  
ATOM   1930  HB2 GLU A 129      11.155   9.238  -4.467  1.00 97.57           H  
ATOM   1931  HB3 GLU A 129      12.418   8.128  -3.919  1.00 97.57           H  
ATOM   1932  O   GLU A 129       8.365   7.493  -2.729  1.00 97.57           O  
ATOM   1933  CG  GLU A 129      11.313   9.055  -2.325  1.00 97.57           C  
ATOM   1934  HG2 GLU A 129      10.288   9.372  -2.133  1.00 97.57           H  
ATOM   1935  HG3 GLU A 129      11.569   8.277  -1.606  1.00 97.57           H  
ATOM   1936  CD  GLU A 129      12.234  10.268  -2.117  1.00 97.57           C  
ATOM   1937  OE1 GLU A 129      12.196  10.814  -0.992  1.00 97.57           O  
ATOM   1938  OE2 GLU A 129      12.928  10.679  -3.078  1.00 97.57           O  
ATOM   1939  N   THR A 130       8.364   8.266  -4.823  1.00 98.00           N  
ATOM   1940  H   THR A 130       8.908   8.401  -5.664  1.00 98.00           H  
ATOM   1941  CA  THR A 130       6.933   8.616  -4.811  1.00 98.00           C  
ATOM   1942  HA  THR A 130       6.740   9.252  -3.947  1.00 98.00           H  
ATOM   1943  C   THR A 130       6.046   7.374  -4.661  1.00 98.00           C  
ATOM   1944  CB  THR A 130       6.544   9.403  -6.071  1.00 98.00           C  
ATOM   1945  HB  THR A 130       6.696   8.785  -6.956  1.00 98.00           H  
ATOM   1946  O   THR A 130       5.083   7.402  -3.895  1.00 98.00           O  
ATOM   1947  CG2 THR A 130       5.088   9.872  -6.048  1.00 98.00           C  
ATOM   1948 HG21 THR A 130       4.412   9.017  -6.075  1.00 98.00           H  
ATOM   1949 HG22 THR A 130       4.897  10.453  -5.146  1.00 98.00           H  
ATOM   1950 HG23 THR A 130       4.893  10.491  -6.923  1.00 98.00           H  
ATOM   1951  OG1 THR A 130       7.340  10.566  -6.185  1.00 98.00           O  
ATOM   1952  HG1 THR A 130       8.262  10.301  -6.221  1.00 98.00           H  
ATOM   1953  N   ILE A 131       6.379   6.276  -5.346  1.00 98.25           N  
ATOM   1954  H   ILE A 131       7.207   6.304  -5.924  1.00 98.25           H  
ATOM   1955  CA  ILE A 131       5.658   4.998  -5.239  1.00 98.25           C  
ATOM   1956  HA  ILE A 131       4.591   5.193  -5.348  1.00 98.25           H  
ATOM   1957  C   ILE A 131       5.854   4.380  -3.851  1.00 98.25           C  
ATOM   1958  CB  ILE A 131       6.081   4.020  -6.360  1.00 98.25           C  
ATOM   1959  HB  ILE A 131       7.160   3.872  -6.315  1.00 98.25           H  
ATOM   1960  O   ILE A 131       4.877   3.952  -3.243  1.00 98.25           O  
ATOM   1961  CG1 ILE A 131       5.709   4.579  -7.746  1.00 98.25           C  
ATOM   1962 HG12 ILE A 131       5.988   5.633  -7.768  1.00 98.25           H  
ATOM   1963 HG13 ILE A 131       4.631   4.515  -7.893  1.00 98.25           H  
ATOM   1964  CG2 ILE A 131       5.389   2.662  -6.173  1.00 98.25           C  
ATOM   1965 HG21 ILE A 131       5.570   2.014  -7.031  1.00 98.25           H  
ATOM   1966 HG22 ILE A 131       4.312   2.793  -6.061  1.00 98.25           H  
ATOM   1967 HG23 ILE A 131       5.780   2.158  -5.289  1.00 98.25           H  
ATOM   1968  CD1 ILE A 131       6.426   3.898  -8.919  1.00 98.25           C  
ATOM   1969 HD11 ILE A 131       6.127   2.853  -8.995  1.00 98.25           H  
ATOM   1970 HD12 ILE A 131       7.506   3.958  -8.780  1.00 98.25           H  
ATOM   1971 HD13 ILE A 131       6.162   4.400  -9.850  1.00 98.25           H  
ATOM   1972  N   ASP A 132       7.073   4.392  -3.311  1.00 98.49           N  
ATOM   1973  H   ASP A 132       7.848   4.716  -3.872  1.00 98.49           H  
ATOM   1974  CA  ASP A 132       7.369   3.890  -1.963  1.00 98.49           C  
ATOM   1975  HA  ASP A 132       7.067   2.844  -1.897  1.00 98.49           H  
ATOM   1976  C   ASP A 132       6.567   4.661  -0.896  1.00 98.49           C  
ATOM   1977  CB  ASP A 132       8.887   3.970  -1.694  1.00 98.49           C  
ATOM   1978  HB2 ASP A 132       9.053   3.804  -0.630  1.00 98.49           H  
ATOM   1979  HB3 ASP A 132       9.242   4.972  -1.932  1.00 98.49           H  
ATOM   1980  O   ASP A 132       5.963   4.068   0.001  1.00 98.49           O  
ATOM   1981  CG  ASP A 132       9.727   2.930  -2.459  1.00 98.49           C  
ATOM   1982  OD1 ASP A 132       9.206   1.839  -2.783  1.00 98.49           O  
ATOM   1983  OD2 ASP A 132      10.935   3.169  -2.680  1.00 98.49           O  
ATOM   1984  N   ASN A 133       6.456   5.985  -1.035  1.00 98.46           N  
ATOM   1985  H   ASN A 133       7.003   6.429  -1.759  1.00 98.46           H  
ATOM   1986  CA  ASN A 133       5.611   6.810  -0.169  1.00 98.46           C  
ATOM   1987  HA  ASN A 133       5.893   6.627   0.868  1.00 98.46           H  
ATOM   1988  C   ASN A 133       4.117   6.459  -0.284  1.00 98.46           C  
ATOM   1989  CB  ASN A 133       5.864   8.289  -0.501  1.00 98.46           C  
ATOM   1990  HB2 ASN A 133       5.092   8.900  -0.032  1.00 98.46           H  
ATOM   1991  HB3 ASN A 133       5.812   8.436  -1.580  1.00 98.46           H  
ATOM   1992  O   ASN A 133       3.405   6.432   0.726  1.00 98.46           O  
ATOM   1993  CG  ASN A 133       7.201   8.780   0.022  1.00 98.46           C  
ATOM   1994  ND2 ASN A 133       7.846   9.685  -0.674  1.00 98.46           N  
ATOM   1995 HD21 ASN A 133       8.781   9.875  -0.341  1.00 98.46           H  
ATOM   1996 HD22 ASN A 133       7.635   9.773  -1.658  1.00 98.46           H  
ATOM   1997  OD1 ASN A 133       7.653   8.397   1.085  1.00 98.46           O  
ATOM   1998  N   ALA A 134       3.630   6.159  -1.490  1.00 98.56           N  
ATOM   1999  H   ALA A 134       4.245   6.213  -2.290  1.00 98.56           H  
ATOM   2000  CA  ALA A 134       2.261   5.693  -1.696  1.00 98.56           C  
ATOM   2001  HA  ALA A 134       1.580   6.398  -1.219  1.00 98.56           H  
ATOM   2002  C   ALA A 134       2.019   4.315  -1.051  1.00 98.56           C  
ATOM   2003  CB  ALA A 134       1.958   5.693  -3.196  1.00 98.56           C  
ATOM   2004  HB1 ALA A 134       2.623   5.007  -3.721  1.00 98.56           H  
ATOM   2005  HB2 ALA A 134       2.098   6.698  -3.593  1.00 98.56           H  
ATOM   2006  HB3 ALA A 134       0.928   5.376  -3.362  1.00 98.56           H  
ATOM   2007  O   ALA A 134       1.008   4.137  -0.372  1.00 98.56           O  
ATOM   2008  N   ILE A 135       2.960   3.371  -1.180  1.00 98.66           N  
ATOM   2009  H   ILE A 135       3.761   3.581  -1.758  1.00 98.66           H  
ATOM   2010  CA  ILE A 135       2.904   2.046  -0.532  1.00 98.66           C  
ATOM   2011  HA  ILE A 135       1.995   1.535  -0.849  1.00 98.66           H  
ATOM   2012  C   ILE A 135       2.833   2.192   0.991  1.00 98.66           C  
ATOM   2013  CB  ILE A 135       4.123   1.186  -0.952  1.00 98.66           C  
ATOM   2014  HB  ILE A 135       5.029   1.778  -0.824  1.00 98.66           H  
ATOM   2015  O   ILE A 135       2.011   1.540   1.642  1.00 98.66           O  
ATOM   2016  CG1 ILE A 135       4.001   0.783  -2.437  1.00 98.66           C  
ATOM   2017 HG12 ILE A 135       3.682   1.650  -3.015  1.00 98.66           H  
ATOM   2018 HG13 ILE A 135       3.241   0.010  -2.543  1.00 98.66           H  
ATOM   2019  CG2 ILE A 135       4.253  -0.078  -0.079  1.00 98.66           C  
ATOM   2020 HG21 ILE A 135       3.341  -0.672  -0.135  1.00 98.66           H  
ATOM   2021 HG22 ILE A 135       5.097  -0.682  -0.412  1.00 98.66           H  
ATOM   2022 HG23 ILE A 135       4.453   0.185   0.960  1.00 98.66           H  
ATOM   2023  CD1 ILE A 135       5.310   0.291  -3.067  1.00 98.66           C  
ATOM   2024 HD11 ILE A 135       6.053   1.089  -3.045  1.00 98.66           H  
ATOM   2025 HD12 ILE A 135       5.708  -0.572  -2.534  1.00 98.66           H  
ATOM   2026 HD13 ILE A 135       5.128   0.009  -4.104  1.00 98.66           H  
ATOM   2027  N   ASN A 136       3.651   3.079   1.561  1.00 98.46           N  
ATOM   2028  H   ASN A 136       4.355   3.516   0.983  1.00 98.46           H  
ATOM   2029  CA  ASN A 136       3.640   3.364   2.994  1.00 98.46           C  
ATOM   2030  HA  ASN A 136       3.742   2.428   3.544  1.00 98.46           H  
ATOM   2031  C   ASN A 136       2.316   3.998   3.439  1.00 98.46           C  
ATOM   2032  CB  ASN A 136       4.841   4.264   3.326  1.00 98.46           C  
ATOM   2033  HB2 ASN A 136       4.860   5.120   2.651  1.00 98.46           H  
ATOM   2034  HB3 ASN A 136       4.746   4.634   4.347  1.00 98.46           H  
ATOM   2035  O   ASN A 136       1.789   3.642   4.491  1.00 98.46           O  
ATOM   2036  CG  ASN A 136       6.163   3.522   3.239  1.00 98.46           C  
ATOM   2037  ND2 ASN A 136       7.247   4.212   2.978  1.00 98.46           N  
ATOM   2038 HD21 ASN A 136       8.086   3.665   2.843  1.00 98.46           H  
ATOM   2039 HD22 ASN A 136       7.195   5.186   2.717  1.00 98.46           H  
ATOM   2040  OD1 ASN A 136       6.246   2.322   3.436  1.00 98.46           O  
ATOM   2041  N   THR A 137       1.740   4.883   2.622  1.00 98.31           N  
ATOM   2042  H   THR A 137       2.229   5.128   1.772  1.00 98.31           H  
ATOM   2043  CA  THR A 137       0.431   5.501   2.889  1.00 98.31           C  
ATOM   2044  HA  THR A 137       0.457   5.968   3.874  1.00 98.31           H  
ATOM   2045  C   THR A 137      -0.684   4.452   2.913  1.00 98.31           C  
ATOM   2046  CB  THR A 137       0.120   6.592   1.852  1.00 98.31           C  
ATOM   2047  HB  THR A 137       0.087   6.154   0.855  1.00 98.31           H  
ATOM   2048  O   THR A 137      -1.461   4.402   3.865  1.00 98.31           O  
ATOM   2049  CG2 THR A 137      -1.212   7.295   2.115  1.00 98.31           C  
ATOM   2050 HG21 THR A 137      -1.225   7.703   3.125  1.00 98.31           H  
ATOM   2051 HG22 THR A 137      -2.038   6.594   1.993  1.00 98.31           H  
ATOM   2052 HG23 THR A 137      -1.341   8.106   1.397  1.00 98.31           H  
ATOM   2053  OG1 THR A 137       1.122   7.587   1.873  1.00 98.31           O  
ATOM   2054  HG1 THR A 137       1.927   7.205   1.518  1.00 98.31           H  
ATOM   2055  N   VAL A 138      -0.733   3.567   1.912  1.00 98.29           N  
ATOM   2056  H   VAL A 138      -0.066   3.658   1.159  1.00 98.29           H  
ATOM   2057  CA  VAL A 138      -1.716   2.471   1.839  1.00 98.29           C  
ATOM   2058  HA  VAL A 138      -2.720   2.886   1.922  1.00 98.29           H  
ATOM   2059  C   VAL A 138      -1.544   1.494   3.003  1.00 98.29           C  
ATOM   2060  CB  VAL A 138      -1.599   1.747   0.483  1.00 98.29           C  
ATOM   2061  HB  VAL A 138      -0.554   1.501   0.295  1.00 98.29           H  
ATOM   2062  O   VAL A 138      -2.524   1.101   3.635  1.00 98.29           O  
ATOM   2063  CG1 VAL A 138      -2.409   0.446   0.425  1.00 98.29           C  
ATOM   2064 HG11 VAL A 138      -2.408   0.052  -0.591  1.00 98.29           H  
ATOM   2065 HG12 VAL A 138      -1.968  -0.305   1.081  1.00 98.29           H  
ATOM   2066 HG13 VAL A 138      -3.439   0.629   0.731  1.00 98.29           H  
ATOM   2067  CG2 VAL A 138      -2.099   2.655  -0.646  1.00 98.29           C  
ATOM   2068 HG21 VAL A 138      -1.969   2.152  -1.604  1.00 98.29           H  
ATOM   2069 HG22 VAL A 138      -1.530   3.584  -0.668  1.00 98.29           H  
ATOM   2070 HG23 VAL A 138      -3.155   2.885  -0.505  1.00 98.29           H  
ATOM   2071  N   SER A 139      -0.303   1.129   3.330  1.00 98.26           N  
ATOM   2072  H   SER A 139       0.462   1.457   2.758  1.00 98.26           H  
ATOM   2073  CA  SER A 139       0.004   0.253   4.468  1.00 98.26           C  
ATOM   2074  HA  SER A 139      -0.551  -0.679   4.361  1.00 98.26           H  
ATOM   2075  C   SER A 139      -0.401   0.877   5.806  1.00 98.26           C  
ATOM   2076  CB  SER A 139       1.495  -0.084   4.488  1.00 98.26           C  
ATOM   2077  HB2 SER A 139       2.087   0.830   4.537  1.00 98.26           H  
ATOM   2078  HB3 SER A 139       1.712  -0.695   5.364  1.00 98.26           H  
ATOM   2079  O   SER A 139      -0.982   0.195   6.649  1.00 98.26           O  
ATOM   2080  OG  SER A 139       1.831  -0.808   3.322  1.00 98.26           O  
ATOM   2081  HG  SER A 139       2.079  -0.182   2.639  1.00 98.26           H  
ATOM   2082  N   GLY A 140      -0.154   2.178   5.988  1.00 98.02           N  
ATOM   2083  H   GLY A 140       0.346   2.683   5.271  1.00 98.02           H  
ATOM   2084  CA  GLY A 140      -0.577   2.922   7.174  1.00 98.02           C  
ATOM   2085  HA2 GLY A 140      -0.154   2.460   8.066  1.00 98.02           H  
ATOM   2086  HA3 GLY A 140      -0.210   3.945   7.095  1.00 98.02           H  
ATOM   2087  C   GLY A 140      -2.097   2.971   7.322  1.00 98.02           C  
ATOM   2088  O   GLY A 140      -2.618   2.768   8.419  1.00 98.02           O  
ATOM   2089  N   GLU A 141      -2.821   3.160   6.216  1.00 97.52           N  
ATOM   2090  H   GLU A 141      -2.349   3.366   5.348  1.00 97.52           H  
ATOM   2091  CA  GLU A 141      -4.284   3.145   6.235  1.00 97.52           C  
ATOM   2092  HA  GLU A 141      -4.610   3.825   7.022  1.00 97.52           H  
ATOM   2093  C   GLU A 141      -4.835   1.756   6.591  1.00 97.52           C  
ATOM   2094  CB  GLU A 141      -4.832   3.656   4.894  1.00 97.52           C  
ATOM   2095  HB2 GLU A 141      -4.303   4.564   4.604  1.00 97.52           H  
ATOM   2096  HB3 GLU A 141      -4.655   2.904   4.126  1.00 97.52           H  
ATOM   2097  O   GLU A 141      -5.713   1.654   7.446  1.00 97.52           O  
ATOM   2098  CG  GLU A 141      -6.338   3.960   4.959  1.00 97.52           C  
ATOM   2099  HG2 GLU A 141      -6.705   4.083   3.941  1.00 97.52           H  
ATOM   2100  HG3 GLU A 141      -6.863   3.099   5.372  1.00 97.52           H  
ATOM   2101  CD  GLU A 141      -6.703   5.214   5.776  1.00 97.52           C  
ATOM   2102  OE1 GLU A 141      -7.894   5.585   5.797  1.00 97.52           O  
ATOM   2103  OE2 GLU A 141      -5.866   5.843   6.461  1.00 97.52           O  
ATOM   2104  N   ARG A 142      -4.273   0.674   6.030  1.00 97.59           N  
ATOM   2105  H   ARG A 142      -3.555   0.825   5.336  1.00 97.59           H  
ATOM   2106  CA  ARG A 142      -4.634  -0.708   6.405  1.00 97.59           C  
ATOM   2107  HA  ARG A 142      -5.701  -0.864   6.248  1.00 97.59           H  
ATOM   2108  C   ARG A 142      -4.388  -0.983   7.886  1.00 97.59           C  
ATOM   2109  CB  ARG A 142      -3.848  -1.720   5.564  1.00 97.59           C  
ATOM   2110  HB2 ARG A 142      -3.975  -2.707   6.008  1.00 97.59           H  
ATOM   2111  HB3 ARG A 142      -2.788  -1.468   5.589  1.00 97.59           H  
ATOM   2112  O   ARG A 142      -5.255  -1.529   8.556  1.00 97.59           O  
ATOM   2113  CG  ARG A 142      -4.329  -1.773   4.109  1.00 97.59           C  
ATOM   2114  HG2 ARG A 142      -5.360  -2.126   4.078  1.00 97.59           H  
ATOM   2115  HG3 ARG A 142      -4.286  -0.774   3.676  1.00 97.59           H  
ATOM   2116  CD  ARG A 142      -3.441  -2.695   3.268  1.00 97.59           C  
ATOM   2117  HD2 ARG A 142      -2.417  -2.323   3.317  1.00 97.59           H  
ATOM   2118  HD3 ARG A 142      -3.776  -2.651   2.231  1.00 97.59           H  
ATOM   2119  NE  ARG A 142      -3.505  -4.090   3.740  1.00 97.59           N  
ATOM   2120  HE  ARG A 142      -4.316  -4.347   4.283  1.00 97.59           H  
ATOM   2121  NH1 ARG A 142      -1.575  -4.845   2.748  1.00 97.59           N  
ATOM   2122 HH11 ARG A 142      -1.406  -3.922   2.375  1.00 97.59           H  
ATOM   2123 HH12 ARG A 142      -1.011  -5.625   2.441  1.00 97.59           H  
ATOM   2124  NH2 ARG A 142      -2.865  -6.265   3.887  1.00 97.59           N  
ATOM   2125 HH21 ARG A 142      -3.701  -6.469   4.416  1.00 97.59           H  
ATOM   2126 HH22 ARG A 142      -2.294  -7.024   3.542  1.00 97.59           H  
ATOM   2127  CZ  ARG A 142      -2.647  -5.054   3.460  1.00 97.59           C  
ATOM   2128  N   ALA A 143      -3.246  -0.556   8.425  1.00 98.13           N  
ATOM   2129  H   ALA A 143      -2.556  -0.128   7.825  1.00 98.13           H  
ATOM   2130  CA  ALA A 143      -2.954  -0.712   9.849  1.00 98.13           C  
ATOM   2131  HA  ALA A 143      -3.013  -1.771  10.102  1.00 98.13           H  
ATOM   2132  C   ALA A 143      -3.978   0.028  10.732  1.00 98.13           C  
ATOM   2133  CB  ALA A 143      -1.523  -0.230  10.108  1.00 98.13           C  
ATOM   2134  HB1 ALA A 143      -1.273  -0.376  11.158  1.00 98.13           H  
ATOM   2135  HB2 ALA A 143      -0.825  -0.801   9.495  1.00 98.13           H  
ATOM   2136  HB3 ALA A 143      -1.430   0.828   9.862  1.00 98.13           H  
ATOM   2137  O   ALA A 143      -4.431  -0.508  11.746  1.00 98.13           O  
ATOM   2138  N   LYS A 144      -4.395   1.237  10.327  1.00 96.93           N  
ATOM   2139  H   LYS A 144      -3.970   1.631   9.499  1.00 96.93           H  
ATOM   2140  CA  LYS A 144      -5.458   1.994  11.006  1.00 96.93           C  
ATOM   2141  HA  LYS A 144      -5.183   2.110  12.055  1.00 96.93           H  
ATOM   2142  C   LYS A 144      -6.792   1.247  10.971  1.00 96.93           C  
ATOM   2143  CB  LYS A 144      -5.588   3.382  10.357  1.00 96.93           C  
ATOM   2144  HB2 LYS A 144      -5.986   3.273   9.348  1.00 96.93           H  
ATOM   2145  HB3 LYS A 144      -4.599   3.835  10.281  1.00 96.93           H  
ATOM   2146  O   LYS A 144      -7.493   1.205  11.983  1.00 96.93           O  
ATOM   2147  CG  LYS A 144      -6.497   4.326  11.164  1.00 96.93           C  
ATOM   2148  HG2 LYS A 144      -5.995   4.566  12.101  1.00 96.93           H  
ATOM   2149  HG3 LYS A 144      -7.446   3.844  11.397  1.00 96.93           H  
ATOM   2150  CD  LYS A 144      -6.774   5.628  10.400  1.00 96.93           C  
ATOM   2151  HD2 LYS A 144      -5.859   5.958   9.910  1.00 96.93           H  
ATOM   2152  HD3 LYS A 144      -7.091   6.398  11.105  1.00 96.93           H  
ATOM   2153  CE  LYS A 144      -7.883   5.420   9.366  1.00 96.93           C  
ATOM   2154  HE2 LYS A 144      -8.848   5.345   9.868  1.00 96.93           H  
ATOM   2155  HE3 LYS A 144      -7.704   4.482   8.841  1.00 96.93           H  
ATOM   2156  NZ  LYS A 144      -7.916   6.506   8.367  1.00 96.93           N  
ATOM   2157  HZ1 LYS A 144      -8.128   7.410   8.763  1.00 96.93           H  
ATOM   2158  HZ2 LYS A 144      -8.635   6.283   7.694  1.00 96.93           H  
ATOM   2159  HZ3 LYS A 144      -7.084   6.499   7.794  1.00 96.93           H  
ATOM   2160  N   LEU A 145      -7.155   0.676   9.826  1.00 96.97           N  
ATOM   2161  H   LEU A 145      -6.534   0.762   9.033  1.00 96.97           H  
ATOM   2162  CA  LEU A 145      -8.383  -0.098   9.660  1.00 96.97           C  
ATOM   2163  HA  LEU A 145      -9.230   0.493  10.009  1.00 96.97           H  
ATOM   2164  C   LEU A 145      -8.385  -1.364  10.526  1.00 96.97           C  
ATOM   2165  CB  LEU A 145      -8.577  -0.420   8.172  1.00 96.97           C  
ATOM   2166  HB2 LEU A 145      -7.664  -0.864   7.776  1.00 96.97           H  
ATOM   2167  HB3 LEU A 145      -9.349  -1.187   8.095  1.00 96.97           H  
ATOM   2168  O   LEU A 145      -9.315  -1.539  11.313  1.00 96.97           O  
ATOM   2169  CG  LEU A 145      -8.980   0.768   7.281  1.00 96.97           C  
ATOM   2170  HG  LEU A 145      -8.153   1.474   7.205  1.00 96.97           H  
ATOM   2171  CD1 LEU A 145      -9.307   0.256   5.882  1.00 96.97           C  
ATOM   2172 HD11 LEU A 145      -9.492   1.093   5.209  1.00 96.97           H  
ATOM   2173 HD12 LEU A 145     -10.182  -0.393   5.919  1.00 96.97           H  
ATOM   2174 HD13 LEU A 145      -8.463  -0.325   5.510  1.00 96.97           H  
ATOM   2175  CD2 LEU A 145     -10.195   1.532   7.799  1.00 96.97           C  
ATOM   2176 HD21 LEU A 145     -11.007   0.835   8.008  1.00 96.97           H  
ATOM   2177 HD22 LEU A 145      -9.923   2.088   8.696  1.00 96.97           H  
ATOM   2178 HD23 LEU A 145     -10.516   2.241   7.036  1.00 96.97           H  
ATOM   2179  N   GLY A 146      -7.311  -2.156  10.496  1.00 97.77           N  
ATOM   2180  H   GLY A 146      -6.637  -2.024   9.755  1.00 97.77           H  
ATOM   2181  CA  GLY A 146      -7.173  -3.348  11.336  1.00 97.77           C  
ATOM   2182  HA2 GLY A 146      -6.215  -3.820  11.118  1.00 97.77           H  
ATOM   2183  HA3 GLY A 146      -7.963  -4.055  11.082  1.00 97.77           H  
ATOM   2184  C   GLY A 146      -7.239  -3.043  12.839  1.00 97.77           C  
ATOM   2185  O   GLY A 146      -7.882  -3.763  13.600  1.00 97.77           O  
ATOM   2186  N   ALA A 147      -6.668  -1.920  13.292  1.00 97.09           N  
ATOM   2187  H   ALA A 147      -6.111  -1.368  12.655  1.00 97.09           H  
ATOM   2188  CA  ALA A 147      -6.806  -1.487  14.686  1.00 97.09           C  
ATOM   2189  HA  ALA A 147      -6.474  -2.301  15.331  1.00 97.09           H  
ATOM   2190  C   ALA A 147      -8.266  -1.167  15.070  1.00 97.09           C  
ATOM   2191  CB  ALA A 147      -5.888  -0.282  14.920  1.00 97.09           C  
ATOM   2192  HB1 ALA A 147      -6.195   0.551  14.288  1.00 97.09           H  
ATOM   2193  HB2 ALA A 147      -4.860  -0.551  14.681  1.00 97.09           H  
ATOM   2194  HB3 ALA A 147      -5.943   0.022  15.966  1.00 97.09           H  
ATOM   2195  O   ALA A 147      -8.708  -1.498  16.174  1.00 97.09           O  
ATOM   2196  N   ASN A 148      -9.031  -0.546  14.163  1.00 95.70           N  
ATOM   2197  H   ASN A 148      -8.637  -0.364  13.252  1.00 95.70           H  
ATOM   2198  CA  ASN A 148     -10.458  -0.291  14.376  1.00 95.70           C  
ATOM   2199  HA  ASN A 148     -10.593   0.132  15.372  1.00 95.70           H  
ATOM   2200  C   ASN A 148     -11.278  -1.586  14.353  1.00 95.70           C  
ATOM   2201  CB  ASN A 148     -10.983   0.731  13.356  1.00 95.70           C  
ATOM   2202  HB2 ASN A 148     -12.073   0.695  13.347  1.00 95.70           H  
ATOM   2203  HB3 ASN A 148     -10.631   0.491  12.353  1.00 95.70           H  
ATOM   2204  O   ASN A 148     -12.174  -1.734  15.185  1.00 95.70           O  
ATOM   2205  CG  ASN A 148     -10.593   2.145  13.729  1.00 95.70           C  
ATOM   2206  ND2 ASN A 148      -9.574   2.697  13.122  1.00 95.70           N  
ATOM   2207 HD21 ASN A 148      -9.313   3.618  13.444  1.00 95.70           H  
ATOM   2208 HD22 ASN A 148      -8.972   2.126  12.546  1.00 95.70           H  
ATOM   2209  OD1 ASN A 148     -11.169   2.763  14.608  1.00 95.70           O  
ATOM   2210  N   GLN A 149     -10.943  -2.540  13.477  1.00 96.55           N  
ATOM   2211  H   GLN A 149     -10.221  -2.353  12.796  1.00 96.55           H  
ATOM   2212  CA  GLN A 149     -11.559  -3.868  13.471  1.00 96.55           C  
ATOM   2213  HA  GLN A 149     -12.632  -3.751  13.316  1.00 96.55           H  
ATOM   2214  C   GLN A 149     -11.365  -4.570  14.821  1.00 96.55           C  
ATOM   2215  CB  GLN A 149     -11.006  -4.710  12.314  1.00 96.55           C  
ATOM   2216  HB2 GLN A 149      -9.929  -4.837  12.426  1.00 96.55           H  
ATOM   2217  HB3 GLN A 149     -11.201  -4.198  11.371  1.00 96.55           H  
ATOM   2218  O   GLN A 149     -12.354  -4.946  15.446  1.00 96.55           O  
ATOM   2219  CG  GLN A 149     -11.671  -6.095  12.285  1.00 96.55           C  
ATOM   2220  HG2 GLN A 149     -11.511  -6.598  13.238  1.00 96.55           H  
ATOM   2221  HG3 GLN A 149     -12.745  -5.984  12.134  1.00 96.55           H  
ATOM   2222  CD  GLN A 149     -11.124  -7.007  11.200  1.00 96.55           C  
ATOM   2223  NE2 GLN A 149     -11.298  -8.301  11.334  1.00 96.55           N  
ATOM   2224 HE21 GLN A 149     -11.614  -8.651  12.227  1.00 96.55           H  
ATOM   2225 HE22 GLN A 149     -10.747  -8.876  10.713  1.00 96.55           H  
ATOM   2226  OE1 GLN A 149     -10.547  -6.586  10.220  1.00 96.55           O  
ATOM   2227  N   ASN A 150     -10.130  -4.648  15.330  1.00 95.57           N  
ATOM   2228  H   ASN A 150      -9.355  -4.401  14.733  1.00 95.57           H  
ATOM   2229  CA  ASN A 150      -9.846  -5.269  16.631  1.00 95.57           C  
ATOM   2230  HA  ASN A 150     -10.117  -6.323  16.592  1.00 95.57           H  
ATOM   2231  C   ASN A 150     -10.661  -4.616  17.762  1.00 95.57           C  
ATOM   2232  CB  ASN A 150      -8.340  -5.144  16.927  1.00 95.57           C  
ATOM   2233  HB2 ASN A 150      -8.035  -4.101  16.843  1.00 95.57           H  
ATOM   2234  HB3 ASN A 150      -8.153  -5.481  17.947  1.00 95.57           H  
ATOM   2235  O   ASN A 150     -11.236  -5.290  18.617  1.00 95.57           O  
ATOM   2236  CG  ASN A 150      -7.465  -5.987  16.016  1.00 95.57           C  
ATOM   2237  ND2 ASN A 150      -6.184  -5.709  15.963  1.00 95.57           N  
ATOM   2238 HD21 ASN A 150      -5.662  -6.290  15.322  1.00 95.57           H  
ATOM   2239 HD22 ASN A 150      -5.789  -4.956  16.507  1.00 95.57           H  
ATOM   2240  OD1 ASN A 150      -7.890  -6.908  15.352  1.00 95.57           O  
ATOM   2241  N   ARG A 151     -10.773  -3.280  17.756  1.00 93.54           N  
ATOM   2242  H   ARG A 151     -10.283  -2.772  17.034  1.00 93.54           H  
ATOM   2243  CA  ARG A 151     -11.595  -2.549  18.734  1.00 93.54           C  
ATOM   2244  HA  ARG A 151     -11.280  -2.851  19.732  1.00 93.54           H  
ATOM   2245  C   ARG A 151     -13.083  -2.911  18.629  1.00 93.54           C  
ATOM   2246  CB  ARG A 151     -11.345  -1.044  18.562  1.00 93.54           C  
ATOM   2247  HB2 ARG A 151     -11.660  -0.737  17.565  1.00 93.54           H  
ATOM   2248  HB3 ARG A 151     -10.276  -0.851  18.658  1.00 93.54           H  
ATOM   2249  O   ARG A 151     -13.753  -3.014  19.661  1.00 93.54           O  
ATOM   2250  CG  ARG A 151     -12.098  -0.212  19.608  1.00 93.54           C  
ATOM   2251  HG2 ARG A 151     -13.169  -0.387  19.506  1.00 93.54           H  
ATOM   2252  HG3 ARG A 151     -11.787  -0.509  20.610  1.00 93.54           H  
ATOM   2253  CD  ARG A 151     -11.827   1.280  19.406  1.00 93.54           C  
ATOM   2254  HD2 ARG A 151     -11.924   1.512  18.346  1.00 93.54           H  
ATOM   2255  HD3 ARG A 151     -10.807   1.501  19.720  1.00 93.54           H  
ATOM   2256  NE  ARG A 151     -12.787   2.099  20.172  1.00 93.54           N  
ATOM   2257  HE  ARG A 151     -13.443   1.598  20.754  1.00 93.54           H  
ATOM   2258  NH1 ARG A 151     -12.079   4.150  19.428  1.00 93.54           N  
ATOM   2259 HH11 ARG A 151     -12.198   5.151  19.369  1.00 93.54           H  
ATOM   2260 HH12 ARG A 151     -11.370   3.693  18.874  1.00 93.54           H  
ATOM   2261  NH2 ARG A 151     -13.868   4.016  20.759  1.00 93.54           N  
ATOM   2262 HH21 ARG A 151     -14.550   3.480  21.277  1.00 93.54           H  
ATOM   2263 HH22 ARG A 151     -13.986   5.016  20.681  1.00 93.54           H  
ATOM   2264  CZ  ARG A 151     -12.903   3.414  20.121  1.00 93.54           C  
ATOM   2265  N   LEU A 152     -13.615  -3.085  17.419  1.00 93.80           N  
ATOM   2266  H   LEU A 152     -13.007  -3.004  16.617  1.00 93.80           H  
ATOM   2267  CA  LEU A 152     -15.004  -3.502  17.191  1.00 93.80           C  
ATOM   2268  HA  LEU A 152     -15.666  -2.873  17.785  1.00 93.80           H  
ATOM   2269  C   LEU A 152     -15.245  -4.944  17.645  1.00 93.80           C  
ATOM   2270  CB  LEU A 152     -15.366  -3.345  15.704  1.00 93.80           C  
ATOM   2271  HB2 LEU A 152     -14.599  -3.834  15.102  1.00 93.80           H  
ATOM   2272  HB3 LEU A 152     -16.306  -3.860  15.509  1.00 93.80           H  
ATOM   2273  O   LEU A 152     -16.257  -5.201  18.293  1.00 93.80           O  
ATOM   2274  CG  LEU A 152     -15.510  -1.886  15.250  1.00 93.80           C  
ATOM   2275  HG  LEU A 152     -14.694  -1.291  15.658  1.00 93.80           H  
ATOM   2276  CD1 LEU A 152     -15.448  -1.798  13.731  1.00 93.80           C  
ATOM   2277 HD11 LEU A 152     -15.538  -0.759  13.414  1.00 93.80           H  
ATOM   2278 HD12 LEU A 152     -16.237  -2.400  13.282  1.00 93.80           H  
ATOM   2279 HD13 LEU A 152     -14.481  -2.178  13.401  1.00 93.80           H  
ATOM   2280  CD2 LEU A 152     -16.842  -1.291  15.711  1.00 93.80           C  
ATOM   2281 HD21 LEU A 152     -16.914  -0.258  15.372  1.00 93.80           H  
ATOM   2282 HD22 LEU A 152     -17.661  -1.866  15.279  1.00 93.80           H  
ATOM   2283 HD23 LEU A 152     -16.916  -1.322  16.798  1.00 93.80           H  
ATOM   2284  N   GLU A 153     -14.310  -5.856  17.383  1.00 93.93           N  
ATOM   2285  H   GLU A 153     -13.525  -5.592  16.805  1.00 93.93           H  
ATOM   2286  CA  GLU A 153     -14.370  -7.250  17.842  1.00 93.93           C  
ATOM   2287  HA  GLU A 153     -15.285  -7.714  17.474  1.00 93.93           H  
ATOM   2288  C   GLU A 153     -14.404  -7.334  19.374  1.00 93.93           C  
ATOM   2289  CB  GLU A 153     -13.176  -8.033  17.278  1.00 93.93           C  
ATOM   2290  HB2 GLU A 153     -13.127  -9.002  17.776  1.00 93.93           H  
ATOM   2291  HB3 GLU A 153     -12.259  -7.484  17.490  1.00 93.93           H  
ATOM   2292  O   GLU A 153     -15.293  -7.978  19.935  1.00 93.93           O  
ATOM   2293  CG  GLU A 153     -13.308  -8.268  15.764  1.00 93.93           C  
ATOM   2294  HG2 GLU A 153     -14.182  -8.894  15.589  1.00 93.93           H  
ATOM   2295  HG3 GLU A 153     -13.482  -7.316  15.262  1.00 93.93           H  
ATOM   2296  CD  GLU A 153     -12.072  -8.934  15.139  1.00 93.93           C  
ATOM   2297  OE1 GLU A 153     -12.104  -9.134  13.900  1.00 93.93           O  
ATOM   2298  OE2 GLU A 153     -11.117  -9.233  15.887  1.00 93.93           O  
ATOM   2299  N   HIS A 154     -13.535  -6.588  20.066  1.00 91.51           N  
ATOM   2300  H   HIS A 154     -12.782  -6.140  19.564  1.00 91.51           H  
ATOM   2301  CA  HIS A 154     -13.589  -6.471  21.528  1.00 91.51           C  
ATOM   2302  HA  HIS A 154     -13.523  -7.468  21.964  1.00 91.51           H  
ATOM   2303  C   HIS A 154     -14.903  -5.855  22.022  1.00 91.51           C  
ATOM   2304  CB  HIS A 154     -12.407  -5.631  22.028  1.00 91.51           C  
ATOM   2305  HB2 HIS A 154     -12.578  -5.374  23.074  1.00 91.51           H  
ATOM   2306  HB3 HIS A 154     -12.349  -4.704  21.458  1.00 91.51           H  
ATOM   2307  O   HIS A 154     -15.463  -6.292  23.027  1.00 91.51           O  
ATOM   2308  CG  HIS A 154     -11.090  -6.353  21.953  1.00 91.51           C  
ATOM   2309  CD2 HIS A 154      -9.948  -5.920  21.335  1.00 91.51           C  
ATOM   2310  HD2 HIS A 154      -9.831  -4.995  20.790  1.00 91.51           H  
ATOM   2311  ND1 HIS A 154     -10.803  -7.571  22.527  1.00 91.51           N  
ATOM   2312  HD1 HIS A 154     -11.443  -8.159  23.040  1.00 91.51           H  
ATOM   2313  CE1 HIS A 154      -9.523  -7.867  22.249  1.00 91.51           C  
ATOM   2314  HE1 HIS A 154      -9.015  -8.771  22.552  1.00 91.51           H  
ATOM   2315  NE2 HIS A 154      -8.954  -6.879  21.541  1.00 91.51           N  
ATOM   2316  N   THR A 155     -15.434  -4.859  21.309  1.00 89.36           N  
ATOM   2317  H   THR A 155     -14.944  -4.554  20.480  1.00 89.36           H  
ATOM   2318  CA  THR A 155     -16.729  -4.258  21.659  1.00 89.36           C  
ATOM   2319  HA  THR A 155     -16.691  -3.936  22.700  1.00 89.36           H  
ATOM   2320  C   THR A 155     -17.858  -5.284  21.544  1.00 89.36           C  
ATOM   2321  CB  THR A 155     -17.032  -3.029  20.791  1.00 89.36           C  
ATOM   2322  HB  THR A 155     -17.121  -3.325  19.746  1.00 89.36           H  
ATOM   2323  O   THR A 155     -18.712  -5.355  22.426  1.00 89.36           O  
ATOM   2324  CG2 THR A 155     -18.329  -2.344  21.221  1.00 89.36           C  
ATOM   2325 HG21 THR A 155     -19.187  -2.987  21.021  1.00 89.36           H  
ATOM   2326 HG22 THR A 155     -18.295  -2.109  22.284  1.00 89.36           H  
ATOM   2327 HG23 THR A 155     -18.455  -1.420  20.656  1.00 89.36           H  
ATOM   2328  OG1 THR A 155     -16.000  -2.071  20.907  1.00 89.36           O  
ATOM   2329  HG1 THR A 155     -15.201  -2.464  20.551  1.00 89.36           H  
ATOM   2330  N   ILE A 156     -17.861  -6.110  20.495  1.00 90.04           N  
ATOM   2331  H   ILE A 156     -17.118  -6.026  19.815  1.00 90.04           H  
ATOM   2332  CA  ILE A 156     -18.836  -7.192  20.325  1.00 90.04           C  
ATOM   2333  HA  ILE A 156     -19.838  -6.772  20.413  1.00 90.04           H  
ATOM   2334  C   ILE A 156     -18.698  -8.221  21.451  1.00 90.04           C  
ATOM   2335  CB  ILE A 156     -18.706  -7.833  18.924  1.00 90.04           C  
ATOM   2336  HB  ILE A 156     -17.660  -8.086  18.752  1.00 90.04           H  
ATOM   2337  O   ILE A 156     -19.716  -8.582  22.038  1.00 90.04           O  
ATOM   2338  CG1 ILE A 156     -19.164  -6.830  17.841  1.00 90.04           C  
ATOM   2339 HG12 ILE A 156     -20.248  -6.718  17.879  1.00 90.04           H  
ATOM   2340 HG13 ILE A 156     -18.725  -5.851  18.037  1.00 90.04           H  
ATOM   2341  CG2 ILE A 156     -19.539  -9.126  18.821  1.00 90.04           C  
ATOM   2342 HG21 ILE A 156     -19.476  -9.546  17.817  1.00 90.04           H  
ATOM   2343 HG22 ILE A 156     -19.144  -9.882  19.499  1.00 90.04           H  
ATOM   2344 HG23 ILE A 156     -20.581  -8.932  19.075  1.00 90.04           H  
ATOM   2345  CD1 ILE A 156     -18.751  -7.238  16.423  1.00 90.04           C  
ATOM   2346 HD11 ILE A 156     -17.674  -7.401  16.389  1.00 90.04           H  
ATOM   2347 HD12 ILE A 156     -19.010  -6.441  15.726  1.00 90.04           H  
ATOM   2348 HD13 ILE A 156     -19.264  -8.148  16.113  1.00 90.04           H  
ATOM   2349  N   ALA A 157     -17.475  -8.643  21.792  1.00 89.59           N  
ATOM   2350  H   ALA A 157     -16.681  -8.324  21.256  1.00 89.59           H  
ATOM   2351  CA  ALA A 157     -17.228  -9.586  22.884  1.00 89.59           C  
ATOM   2352  HA  ALA A 157     -17.727 -10.527  22.652  1.00 89.59           H  
ATOM   2353  C   ALA A 157     -17.812  -9.080  24.217  1.00 89.59           C  
ATOM   2354  CB  ALA A 157     -15.722  -9.858  22.975  1.00 89.59           C  
ATOM   2355  HB1 ALA A 157     -15.534 -10.597  23.753  1.00 89.59           H  
ATOM   2356  HB2 ALA A 157     -15.354 -10.242  22.024  1.00 89.59           H  
ATOM   2357  HB3 ALA A 157     -15.185  -8.943  23.227  1.00 89.59           H  
ATOM   2358  O   ALA A 157     -18.618  -9.773  24.835  1.00 89.59           O  
ATOM   2359  N   ASN A 158     -17.534  -7.824  24.585  1.00 85.08           N  
ATOM   2360  H   ASN A 158     -16.826  -7.325  24.065  1.00 85.08           H  
ATOM   2361  CA  ASN A 158     -18.066  -7.212  25.809  1.00 85.08           C  
ATOM   2362  HA  ASN A 158     -17.773  -7.821  26.665  1.00 85.08           H  
ATOM   2363  C   ASN A 158     -19.604  -7.121  25.810  1.00 85.08           C  
ATOM   2364  CB  ASN A 158     -17.462  -5.804  25.959  1.00 85.08           C  
ATOM   2365  HB2 ASN A 158     -17.627  -5.238  25.042  1.00 85.08           H  
ATOM   2366  HB3 ASN A 158     -17.970  -5.294  26.778  1.00 85.08           H  
ATOM   2367  O   ASN A 158     -20.252  -7.323  26.838  1.00 85.08           O  
ATOM   2368  CG  ASN A 158     -15.979  -5.794  26.282  1.00 85.08           C  
ATOM   2369  ND2 ASN A 158     -15.359  -4.638  26.268  1.00 85.08           N  
ATOM   2370 HD21 ASN A 158     -15.850  -3.787  26.036  1.00 85.08           H  
ATOM   2371 HD22 ASN A 158     -14.378  -4.693  26.503  1.00 85.08           H  
ATOM   2372  OD1 ASN A 158     -15.345  -6.788  26.563  1.00 85.08           O  
ATOM   2373  N   LEU A 159     -20.216  -6.809  24.661  1.00 83.88           N  
ATOM   2374  H   LEU A 159     -19.641  -6.649  23.846  1.00 83.88           H  
ATOM   2375  CA  LEU A 159     -21.676  -6.746  24.534  1.00 83.88           C  
ATOM   2376  HA  LEU A 159     -22.074  -6.134  25.344  1.00 83.88           H  
ATOM   2377  C   LEU A 159     -22.333  -8.127  24.673  1.00 83.88           C  
ATOM   2378  CB  LEU A 159     -22.054  -6.125  23.179  1.00 83.88           C  
ATOM   2379  HB2 LEU A 159     -21.501  -6.650  22.400  1.00 83.88           H  
ATOM   2380  HB3 LEU A 159     -23.115  -6.300  23.000  1.00 83.88           H  
ATOM   2381  O   LEU A 159     -23.460  -8.211  25.167  1.00 83.88           O  
ATOM   2382  CG  LEU A 159     -21.787  -4.615  23.050  1.00 83.88           C  
ATOM   2383  HG  LEU A 159     -20.763  -4.378  23.336  1.00 83.88           H  
ATOM   2384  CD1 LEU A 159     -22.010  -4.213  21.590  1.00 83.88           C  
ATOM   2385 HD11 LEU A 159     -21.810  -3.148  21.475  1.00 83.88           H  
ATOM   2386 HD12 LEU A 159     -23.031  -4.437  21.283  1.00 83.88           H  
ATOM   2387 HD13 LEU A 159     -21.307  -4.756  20.958  1.00 83.88           H  
ATOM   2388  CD2 LEU A 159     -22.723  -3.777  23.924  1.00 83.88           C  
ATOM   2389 HD21 LEU A 159     -22.529  -2.719  23.749  1.00 83.88           H  
ATOM   2390 HD22 LEU A 159     -22.527  -3.988  24.976  1.00 83.88           H  
ATOM   2391 HD23 LEU A 159     -23.764  -4.007  23.696  1.00 83.88           H  
ATOM   2392  N   LEU A 160     -21.657  -9.189  24.225  1.00 79.99           N  
ATOM   2393  H   LEU A 160     -20.739  -9.041  23.831  1.00 79.99           H  
ATOM   2394  CA  LEU A 160     -22.121 -10.568  24.374  1.00 79.99           C  
ATOM   2395  HA  LEU A 160     -23.184 -10.614  24.136  1.00 79.99           H  
ATOM   2396  C   LEU A 160     -21.994 -11.032  25.827  1.00 79.99           C  
ATOM   2397  CB  LEU A 160     -21.355 -11.491  23.409  1.00 79.99           C  
ATOM   2398  HB2 LEU A 160     -21.583 -12.526  23.665  1.00 79.99           H  
ATOM   2399  HB3 LEU A 160     -20.285 -11.347  23.563  1.00 79.99           H  
ATOM   2400  O   LEU A 160     -22.971 -11.541  26.371  1.00 79.99           O  
ATOM   2401  CG  LEU A 160     -21.680 -11.277  21.919  1.00 79.99           C  
ATOM   2402  HG  LEU A 160     -21.554 -10.228  21.652  1.00 79.99           H  
ATOM   2403  CD1 LEU A 160     -20.730 -12.112  21.059  1.00 79.99           C  
ATOM   2404 HD11 LEU A 160     -20.940 -11.948  20.002  1.00 79.99           H  
ATOM   2405 HD12 LEU A 160     -20.845 -13.170  21.294  1.00 79.99           H  
ATOM   2406 HD13 LEU A 160     -19.702 -11.813  21.262  1.00 79.99           H  
ATOM   2407  CD2 LEU A 160     -23.117 -11.676  21.570  1.00 79.99           C  
ATOM   2408 HD21 LEU A 160     -23.821 -11.024  22.087  1.00 79.99           H  
ATOM   2409 HD22 LEU A 160     -23.274 -11.579  20.496  1.00 79.99           H  
ATOM   2410 HD23 LEU A 160     -23.293 -12.710  21.869  1.00 79.99           H  
ATOM   2411  N   GLU A 161     -20.858 -10.781  26.486  1.00 77.09           N  
ATOM   2412  H   GLU A 161     -20.077 -10.388  25.981  1.00 77.09           H  
ATOM   2413  CA  GLU A 161     -20.663 -11.091  27.911  1.00 77.09           C  
ATOM   2414  HA  GLU A 161     -20.745 -12.167  28.070  1.00 77.09           H  
ATOM   2415  C   GLU A 161     -21.728 -10.421  28.787  1.00 77.09           C  
ATOM   2416  CB  GLU A 161     -19.271 -10.638  28.372  1.00 77.09           C  
ATOM   2417  HB2 GLU A 161     -19.109  -9.608  28.057  1.00 77.09           H  
ATOM   2418  HB3 GLU A 161     -19.243 -10.677  29.461  1.00 77.09           H  
ATOM   2419  O   GLU A 161     -22.391 -11.085  29.585  1.00 77.09           O  
ATOM   2420  CG  GLU A 161     -18.148 -11.532  27.829  1.00 77.09           C  
ATOM   2421  HG2 GLU A 161     -18.185 -11.535  26.740  1.00 77.09           H  
ATOM   2422  HG3 GLU A 161     -18.326 -12.552  28.169  1.00 77.09           H  
ATOM   2423  CD  GLU A 161     -16.751 -11.084  28.289  1.00 77.09           C  
ATOM   2424  OE1 GLU A 161     -15.778 -11.746  27.863  1.00 77.09           O  
ATOM   2425  OE2 GLU A 161     -16.660 -10.096  29.055  1.00 77.09           O  
ATOM   2426  N   HIS A 162     -21.985  -9.125  28.577  1.00 66.53           N  
ATOM   2427  H   HIS A 162     -21.391  -8.612  27.942  1.00 66.53           H  
ATOM   2428  CA  HIS A 162     -23.031  -8.417  29.316  1.00 66.53           C  
ATOM   2429  HA  HIS A 162     -22.836  -8.534  30.382  1.00 66.53           H  
ATOM   2430  C   HIS A 162     -24.427  -8.996  29.040  1.00 66.53           C  
ATOM   2431  CB  HIS A 162     -22.973  -6.924  28.976  1.00 66.53           C  
ATOM   2432  HB2 HIS A 162     -21.945  -6.580  29.087  1.00 66.53           H  
ATOM   2433  HB3 HIS A 162     -23.262  -6.778  27.935  1.00 66.53           H  
ATOM   2434  O   HIS A 162     -25.281  -9.001  29.919  1.00 66.53           O  
ATOM   2435  CG  HIS A 162     -23.854  -6.071  29.859  1.00 66.53           C  
ATOM   2436  CD2 HIS A 162     -23.435  -5.263  30.882  1.00 66.53           C  
ATOM   2437  HD2 HIS A 162     -22.413  -5.121  31.198  1.00 66.53           H  
ATOM   2438  ND1 HIS A 162     -25.227  -5.983  29.814  1.00 66.53           N  
ATOM   2439  HD1 HIS A 162     -25.833  -6.640  29.343  1.00 66.53           H  
ATOM   2440  CE1 HIS A 162     -25.621  -5.143  30.787  1.00 66.53           C  
ATOM   2441  HE1 HIS A 162     -26.646  -4.954  31.072  1.00 66.53           H  
ATOM   2442  NE2 HIS A 162     -24.560  -4.654  31.442  1.00 66.53           N  
ATOM   2443  N   HIS A 163     -24.699  -9.504  27.837  1.00 58.33           N  
ATOM   2444  H   HIS A 163     -23.967  -9.542  27.142  1.00 58.33           H  
ATOM   2445  CA  HIS A 163     -25.978 -10.158  27.566  1.00 58.33           C  
ATOM   2446  HA  HIS A 163     -26.776  -9.528  27.957  1.00 58.33           H  
ATOM   2447  C   HIS A 163     -26.102 -11.511  28.288  1.00 58.33           C  
ATOM   2448  CB  HIS A 163     -26.177 -10.277  26.054  1.00 58.33           C  
ATOM   2449  HB2 HIS A 163     -26.034  -9.296  25.600  1.00 58.33           H  
ATOM   2450  HB3 HIS A 163     -25.423 -10.949  25.643  1.00 58.33           H  
ATOM   2451  O   HIS A 163     -27.200 -11.858  28.710  1.00 58.33           O  
ATOM   2452  CG  HIS A 163     -27.543 -10.786  25.671  1.00 58.33           C  
ATOM   2453  CD2 HIS A 163     -28.700 -10.061  25.588  1.00 58.33           C  
ATOM   2454  HD2 HIS A 163     -28.804  -9.010  25.818  1.00 58.33           H  
ATOM   2455  ND1 HIS A 163     -27.853 -12.081  25.336  1.00 58.33           N  
ATOM   2456  HD1 HIS A 163     -27.222 -12.869  25.388  1.00 58.33           H  
ATOM   2457  CE1 HIS A 163     -29.156 -12.131  25.021  1.00 58.33           C  
ATOM   2458  HE1 HIS A 163     -29.685 -13.028  24.732  1.00 58.33           H  
ATOM   2459  NE2 HIS A 163     -29.720 -10.918  25.157  1.00 58.33           N  
ATOM   2460  N   HIS A 164     -25.007 -12.251  28.480  1.00 59.50           N  
ATOM   2461  H   HIS A 164     -24.124 -11.917  28.119  1.00 59.50           H  
ATOM   2462  CA  HIS A 164     -25.017 -13.541  29.180  1.00 59.50           C  
ATOM   2463  HA  HIS A 164     -25.887 -14.106  28.844  1.00 59.50           H  
ATOM   2464  C   HIS A 164     -25.171 -13.431  30.703  1.00 59.50           C  
ATOM   2465  CB  HIS A 164     -23.764 -14.342  28.798  1.00 59.50           C  
ATOM   2466  HB2 HIS A 164     -22.879 -13.712  28.878  1.00 59.50           H  
ATOM   2467  HB3 HIS A 164     -23.647 -15.172  29.495  1.00 59.50           H  
ATOM   2468  O   HIS A 164     -25.688 -14.359  31.313  1.00 59.50           O  
ATOM   2469  CG  HIS A 164     -23.865 -14.920  27.410  1.00 59.50           C  
ATOM   2470  CD2 HIS A 164     -23.123 -14.583  26.310  1.00 59.50           C  
ATOM   2471  HD2 HIS A 164     -22.313 -13.869  26.285  1.00 59.50           H  
ATOM   2472  ND1 HIS A 164     -24.744 -15.902  27.019  1.00 59.50           N  
ATOM   2473  HD1 HIS A 164     -25.385 -16.391  27.627  1.00 59.50           H  
ATOM   2474  CE1 HIS A 164     -24.544 -16.144  25.714  1.00 59.50           C  
ATOM   2475  HE1 HIS A 164     -25.075 -16.883  25.132  1.00 59.50           H  
ATOM   2476  NE2 HIS A 164     -23.579 -15.349  25.230  1.00 59.50           N  
ATOM   2477  N   HIS A 165     -24.798 -12.306  31.316  1.00 55.19           N  
ATOM   2478  H   HIS A 165     -24.297 -11.612  30.780  1.00 55.19           H  
ATOM   2479  CA  HIS A 165     -24.996 -12.077  32.755  1.00 55.19           C  
ATOM   2480  HA  HIS A 165     -24.905 -13.034  33.268  1.00 55.19           H  
ATOM   2481  C   HIS A 165     -26.399 -11.557  33.133  1.00 55.19           C  
ATOM   2482  CB  HIS A 165     -23.869 -11.172  33.274  1.00 55.19           C  
ATOM   2483  HB2 HIS A 165     -24.137 -10.788  34.259  1.00 55.19           H  
ATOM   2484  HB3 HIS A 165     -23.741 -10.319  32.608  1.00 55.19           H  
ATOM   2485  O   HIS A 165     -26.668 -11.346  34.314  1.00 55.19           O  
ATOM   2486  CG  HIS A 165     -22.565 -11.915  33.419  1.00 55.19           C  
ATOM   2487  CD2 HIS A 165     -21.448 -11.805  32.635  1.00 55.19           C  
ATOM   2488  HD2 HIS A 165     -21.321 -11.143  31.790  1.00 55.19           H  
ATOM   2489  ND1 HIS A 165     -22.291 -12.859  34.382  1.00 55.19           N  
ATOM   2490  HD1 HIS A 165     -22.935 -13.186  35.087  1.00 55.19           H  
ATOM   2491  CE1 HIS A 165     -21.041 -13.308  34.182  1.00 55.19           C  
ATOM   2492  HE1 HIS A 165     -20.549 -14.067  34.772  1.00 55.19           H  
ATOM   2493  NE2 HIS A 165     -20.487 -12.692  33.130  1.00 55.19           N  
ATOM   2494  N   HIS A 166     -27.289 -11.350  32.156  1.00 49.97           N  
ATOM   2495  H   HIS A 166     -27.016 -11.583  31.212  1.00 49.97           H  
ATOM   2496  CA  HIS A 166     -28.641 -10.811  32.361  1.00 49.97           C  
ATOM   2497  HA  HIS A 166     -28.795 -10.682  33.432  1.00 49.97           H  
ATOM   2498  C   HIS A 166     -29.782 -11.768  31.952  1.00 49.97           C  
ATOM   2499  CB  HIS A 166     -28.729  -9.410  31.727  1.00 49.97           C  
ATOM   2500  HB2 HIS A 166     -29.773  -9.136  31.576  1.00 49.97           H  
ATOM   2501  HB3 HIS A 166     -28.247  -9.420  30.750  1.00 49.97           H  
ATOM   2502  O   HIS A 166     -30.905 -11.309  31.734  1.00 49.97           O  
ATOM   2503  CG  HIS A 166     -28.121  -8.333  32.591  1.00 49.97           C  
ATOM   2504  CD2 HIS A 166     -26.973  -7.629  32.363  1.00 49.97           C  
ATOM   2505  HD2 HIS A 166     -26.303  -7.755  31.525  1.00 49.97           H  
ATOM   2506  ND1 HIS A 166     -28.641  -7.863  33.774  1.00 49.97           N  
ATOM   2507  HD1 HIS A 166     -29.435  -8.256  34.260  1.00 49.97           H  
ATOM   2508  CE1 HIS A 166     -27.830  -6.898  34.236  1.00 49.97           C  
ATOM   2509  HE1 HIS A 166     -27.962  -6.366  35.167  1.00 49.97           H  
ATOM   2510  NE2 HIS A 166     -26.810  -6.700  33.393  1.00 49.97           N  
ATOM   2511  N   HIS A 167     -29.517 -13.079  31.898  1.00 42.39           N  
ATOM   2512  H   HIS A 167     -28.606 -13.389  32.205  1.00 42.39           H  
ATOM   2513  CA  HIS A 167     -30.535 -14.147  31.884  1.00 42.39           C  
ATOM   2514  HA  HIS A 167     -31.538 -13.724  31.923  1.00 42.39           H  
ATOM   2515  C   HIS A 167     -30.406 -14.998  33.143  1.00 42.39           C  
ATOM   2516  CB  HIS A 167     -30.414 -15.014  30.619  1.00 42.39           C  
ATOM   2517  HB2 HIS A 167     -29.398 -15.401  30.547  1.00 42.39           H  
ATOM   2518  HB3 HIS A 167     -31.090 -15.863  30.719  1.00 42.39           H  
ATOM   2519  O   HIS A 167     -31.462 -15.424  33.656  1.00 42.39           O  
ATOM   2520  CG  HIS A 167     -30.770 -14.290  29.350  1.00 42.39           C  
ATOM   2521  CD2 HIS A 167     -29.885 -13.658  28.532  1.00 42.39           C  
ATOM   2522  HD2 HIS A 167     -28.821 -13.598  28.707  1.00 42.39           H  
ATOM   2523  ND1 HIS A 167     -32.062 -14.066  28.870  1.00 42.39           N  
ATOM   2524  CE1 HIS A 167     -31.924 -13.268  27.806  1.00 42.39           C  
ATOM   2525  HE1 HIS A 167     -32.752 -12.853  27.250  1.00 42.39           H  
ATOM   2526  NE2 HIS A 167     -30.628 -13.003  27.576  1.00 42.39           N  
ATOM   2527  HE2 HIS A 167     -30.279 -12.300  26.939  1.00 42.39           H  
ATOM   2528  OXT HIS A 167     -29.243 -15.189  33.555  1.00 42.39           O  
TER    2529      HIS A 167                                                       
END   
