# Supplementary material for: Harnessing the acceptor substrate promiscuity of Clostridium botulinum Maf glycosyltransferase to glyco-engineer mini-flagellin protein chimeras
Source: Commun Biol. 2024 Aug 21;7:1029. doi: 10.1038/s42003-024-06736-y (PMC11339370; doi:10.1038/s42003-024-06736-y)
Supplement: Supplementary file 5 — Supplementary Data 2 [file 42003_2024_6736_MOESM5_ESM.zip › SupplementaryData2/CbFlaA4_A5.pdb]

ATOM      1  N   MET A   1      22.104  11.301 -22.219  1.00 72.44           N  
ATOM      2  H   MET A   1      21.818  11.502 -23.167  1.00 72.44           H  
ATOM      3  H2  MET A   1      21.811  10.367 -21.967  1.00 72.44           H  
ATOM      4  H3  MET A   1      23.114  11.319 -22.188  1.00 72.44           H  
ATOM      5  CA  MET A   1      21.556  12.298 -21.263  1.00 72.44           C  
ATOM      6  HA  MET A   1      21.933  12.042 -20.273  1.00 72.44           H  
ATOM      7  C   MET A   1      20.029  12.255 -21.125  1.00 72.44           C  
ATOM      8  CB  MET A   1      22.045  13.723 -21.550  1.00 72.44           C  
ATOM      9  HB2 MET A   1      21.755  14.014 -22.559  1.00 72.44           H  
ATOM     10  HB3 MET A   1      21.575  14.407 -20.843  1.00 72.44           H  
ATOM     11  O   MET A   1      19.572  12.125 -20.001  1.00 72.44           O  
ATOM     12  CG  MET A   1      23.566  13.846 -21.402  1.00 72.44           C  
ATOM     13  HG2 MET A   1      24.055  13.182 -22.114  1.00 72.44           H  
ATOM     14  HG3 MET A   1      23.860  13.553 -20.393  1.00 72.44           H  
ATOM     15  SD  MET A   1      24.154  15.525 -21.707  1.00 72.44           S  
ATOM     16  CE  MET A   1      25.946  15.232 -21.773  1.00 72.44           C  
ATOM     17  HE1 MET A   1      26.182  14.539 -22.579  1.00 72.44           H  
ATOM     18  HE2 MET A   1      26.460  16.176 -21.954  1.00 72.44           H  
ATOM     19  HE3 MET A   1      26.289  14.819 -20.824  1.00 72.44           H  
ATOM     20  N   ALA A   2      19.220  12.346 -22.198  1.00 80.94           N  
ATOM     21  H   ALA A   2      19.597  12.504 -23.121  1.00 80.94           H  
ATOM     22  CA  ALA A   2      17.746  12.339 -22.080  1.00 80.94           C  
ATOM     23  HA  ALA A   2      17.439  13.187 -21.467  1.00 80.94           H  
ATOM     24  C   ALA A   2      17.181  11.083 -21.381  1.00 80.94           C  
ATOM     25  CB  ALA A   2      17.130  12.529 -23.472  1.00 80.94           C  
ATOM     26  HB1 ALA A   2      16.044  12.568 -23.383  1.00 80.94           H  
ATOM     27  HB2 ALA A   2      17.473  13.463 -23.917  1.00 80.94           H  
ATOM     28  HB3 ALA A   2      17.395  11.698 -24.126  1.00 80.94           H  
ATOM     29  O   ALA A   2      16.418  11.217 -20.436  1.00 80.94           O  
ATOM     30  N   ALA A   3      17.640   9.885 -21.764  1.00 80.76           N  
ATOM     31  H   ALA A   3      18.184   9.813 -22.612  1.00 80.76           H  
ATOM     32  CA  ALA A   3      17.212   8.635 -21.126  1.00 80.76           C  
ATOM     33  HA  ALA A   3      16.133   8.537 -21.242  1.00 80.76           H  
ATOM     34  C   ALA A   3      17.503   8.600 -19.612  1.00 80.76           C  
ATOM     35  CB  ALA A   3      17.882   7.465 -21.857  1.00 80.76           C  
ATOM     36  HB1 ALA A   3      18.967   7.531 -21.780  1.00 80.76           H  
ATOM     37  HB2 ALA A   3      17.557   6.528 -21.405  1.00 80.76           H  
ATOM     38  HB3 ALA A   3      17.587   7.460 -22.906  1.00 80.76           H  
ATOM     39  O   ALA A   3      16.622   8.261 -18.834  1.00 80.76           O  
ATOM     40  N   SER A   4      18.699   9.030 -19.187  1.00 83.66           N  
ATOM     41  H   SER A   4      19.388   9.296 -19.876  1.00 83.66           H  
ATOM     42  CA  SER A   4      19.063   9.083 -17.762  1.00 83.66           C  
ATOM     43  HA  SER A   4      18.948   8.088 -17.332  1.00 83.66           H  
ATOM     44  C   SER A   4      18.180  10.041 -16.964  1.00 83.66           C  
ATOM     45  CB  SER A   4      20.521   9.517 -17.598  1.00 83.66           C  
ATOM     46  HB2 SER A   4      20.645  10.524 -17.995  1.00 83.66           H  
ATOM     47  HB3 SER A   4      21.167   8.836 -18.152  1.00 83.66           H  
ATOM     48  O   SER A   4      17.854   9.731 -15.825  1.00 83.66           O  
ATOM     49  OG  SER A   4      20.914   9.510 -16.244  1.00 83.66           O  
ATOM     50  HG  SER A   4      20.163   9.672 -15.669  1.00 83.66           H  
ATOM     51  N   ARG A   5      17.795  11.185 -17.545  1.00 86.38           N  
ATOM     52  H   ARG A   5      18.075  11.361 -18.500  1.00 86.38           H  
ATOM     53  CA  ARG A   5      16.873  12.131 -16.900  1.00 86.38           C  
ATOM     54  HA  ARG A   5      17.202  12.326 -15.879  1.00 86.38           H  
ATOM     55  C   ARG A   5      15.483  11.516 -16.742  1.00 86.38           C  
ATOM     56  CB  ARG A   5      16.825  13.464 -17.660  1.00 86.38           C  
ATOM     57  HB2 ARG A   5      16.661  13.284 -18.722  1.00 86.38           H  
ATOM     58  HB3 ARG A   5      15.988  14.048 -17.277  1.00 86.38           H  
ATOM     59  O   ARG A   5      14.985  11.459 -15.629  1.00 86.38           O  
ATOM     60  CG  ARG A   5      18.117  14.266 -17.441  1.00 86.38           C  
ATOM     61  HG2 ARG A   5      18.258  14.398 -16.369  1.00 86.38           H  
ATOM     62  HG3 ARG A   5      18.975  13.718 -17.831  1.00 86.38           H  
ATOM     63  CD  ARG A   5      18.056  15.657 -18.084  1.00 86.38           C  
ATOM     64  HD2 ARG A   5      17.115  16.133 -17.808  1.00 86.38           H  
ATOM     65  HD3 ARG A   5      18.871  16.245 -17.662  1.00 86.38           H  
ATOM     66  NE  ARG A   5      18.190  15.610 -19.556  1.00 86.38           N  
ATOM     67  HE  ARG A   5      17.967  14.724 -19.986  1.00 86.38           H  
ATOM     68  NH1 ARG A   5      18.685  17.833 -19.847  1.00 86.38           N  
ATOM     69 HH11 ARG A   5      18.555  17.972 -18.855  1.00 86.38           H  
ATOM     70 HH12 ARG A   5      18.882  18.628 -20.439  1.00 86.38           H  
ATOM     71  NH2 ARG A   5      18.589  16.498 -21.626  1.00 86.38           N  
ATOM     72 HH21 ARG A   5      18.253  15.650 -22.060  1.00 86.38           H  
ATOM     73 HH22 ARG A   5      18.777  17.315 -22.190  1.00 86.38           H  
ATOM     74  CZ  ARG A   5      18.488  16.640 -20.333  1.00 86.38           C  
ATOM     75  N   ASN A   6      14.936  10.917 -17.803  1.00 87.00           N  
ATOM     76  H   ASN A   6      15.375  11.035 -18.705  1.00 87.00           H  
ATOM     77  CA  ASN A   6      13.636  10.239 -17.740  1.00 87.00           C  
ATOM     78  HA  ASN A   6      12.875  10.967 -17.460  1.00 87.00           H  
ATOM     79  C   ASN A   6      13.608   9.117 -16.683  1.00 87.00           C  
ATOM     80  CB  ASN A   6      13.296   9.645 -19.119  1.00 87.00           C  
ATOM     81  HB2 ASN A   6      14.091   8.967 -19.431  1.00 87.00           H  
ATOM     82  HB3 ASN A   6      12.380   9.063 -19.016  1.00 87.00           H  
ATOM     83  O   ASN A   6      12.590   8.898 -16.024  1.00 87.00           O  
ATOM     84  CG  ASN A   6      13.062  10.658 -20.225  1.00 87.00           C  
ATOM     85  ND2 ASN A   6      12.678  10.194 -21.391  1.00 87.00           N  
ATOM     86 HD21 ASN A   6      12.433   9.218 -21.485  1.00 87.00           H  
ATOM     87 HD22 ASN A   6      12.416  10.899 -22.065  1.00 87.00           H  
ATOM     88  OD1 ASN A   6      13.235  11.856 -20.104  1.00 87.00           O  
ATOM     89  N   SER A   7      14.717   8.389 -16.514  1.00 88.80           N  
ATOM     90  H   SER A   7      15.493   8.520 -17.146  1.00 88.80           H  
ATOM     91  CA  SER A   7      14.829   7.359 -15.478  1.00 88.80           C  
ATOM     92  HA  SER A   7      13.936   6.736 -15.507  1.00 88.80           H  
ATOM     93  C   SER A   7      14.916   7.946 -14.065  1.00 88.80           C  
ATOM     94  CB  SER A   7      16.035   6.458 -15.745  1.00 88.80           C  
ATOM     95  HB2 SER A   7      16.954   7.040 -15.681  1.00 88.80           H  
ATOM     96  HB3 SER A   7      16.046   5.668 -14.994  1.00 88.80           H  
ATOM     97  O   SER A   7      14.320   7.379 -13.154  1.00 88.80           O  
ATOM     98  OG  SER A   7      15.950   5.838 -17.012  1.00 88.80           O  
ATOM     99  HG  SER A   7      15.153   5.305 -17.029  1.00 88.80           H  
ATOM    100  N   GLN A   8      15.592   9.084 -13.876  1.00 90.14           N  
ATOM    101  H   GLN A   8      16.025   9.535 -14.669  1.00 90.14           H  
ATOM    102  CA  GLN A   8      15.601   9.807 -12.597  1.00 90.14           C  
ATOM    103  HA  GLN A   8      15.902   9.126 -11.800  1.00 90.14           H  
ATOM    104  C   GLN A   8      14.204  10.321 -12.237  1.00 90.14           C  
ATOM    105  CB  GLN A   8      16.596  10.975 -12.650  1.00 90.14           C  
ATOM    106  HB2 GLN A   8      16.420  11.635 -11.800  1.00 90.14           H  
ATOM    107  HB3 GLN A   8      16.436  11.551 -13.562  1.00 90.14           H  
ATOM    108  O   GLN A   8      13.751  10.092 -11.119  1.00 90.14           O  
ATOM    109  CG  GLN A   8      18.051  10.494 -12.588  1.00 90.14           C  
ATOM    110  HG2 GLN A   8      18.205   9.681 -13.297  1.00 90.14           H  
ATOM    111  HG3 GLN A   8      18.249  10.103 -11.590  1.00 90.14           H  
ATOM    112  CD  GLN A   8      19.064  11.595 -12.892  1.00 90.14           C  
ATOM    113  NE2 GLN A   8      20.339  11.271 -12.901  1.00 90.14           N  
ATOM    114 HE21 GLN A   8      20.981  12.042 -13.011  1.00 90.14           H  
ATOM    115 HE22 GLN A   8      20.630  10.351 -12.601  1.00 90.14           H  
ATOM    116  OE1 GLN A   8      18.767  12.747 -13.157  1.00 90.14           O  
ATOM    117  N   ASP A   9      13.487  10.907 -13.197  1.00 94.02           N  
ATOM    118  H   ASP A   9      13.947  11.169 -14.057  1.00 94.02           H  
ATOM    119  CA  ASP A   9      12.104  11.356 -12.996  1.00 94.02           C  
ATOM    120  HA  ASP A   9      12.080  12.090 -12.191  1.00 94.02           H  
ATOM    121  C   ASP A   9      11.198  10.178 -12.600  1.00 94.02           C  
ATOM    122  CB  ASP A   9      11.570  12.013 -14.281  1.00 94.02           C  
ATOM    123  HB2 ASP A   9      11.589  11.279 -15.087  1.00 94.02           H  
ATOM    124  HB3 ASP A   9      10.531  12.296 -14.116  1.00 94.02           H  
ATOM    125  O   ASP A   9      10.372  10.284 -11.694  1.00 94.02           O  
ATOM    126  CG  ASP A   9      12.338  13.263 -14.729  1.00 94.02           C  
ATOM    127  OD1 ASP A   9      12.944  13.940 -13.871  1.00 94.02           O  
ATOM    128  OD2 ASP A   9      12.311  13.536 -15.953  1.00 94.02           O  
ATOM    129  N   SER A  10      11.399   9.016 -13.230  1.00 94.62           N  
ATOM    130  H   SER A  10      12.094   8.998 -13.963  1.00 94.62           H  
ATOM    131  CA  SER A  10      10.672   7.787 -12.888  1.00 94.62           C  
ATOM    132  HA  SER A  10       9.603   7.988 -12.953  1.00 94.62           H  
ATOM    133  C   SER A  10      10.960   7.318 -11.455  1.00 94.62           C  
ATOM    134  CB  SER A  10      11.003   6.665 -13.874  1.00 94.62           C  
ATOM    135  HB2 SER A  10      12.065   6.425 -13.815  1.00 94.62           H  
ATOM    136  HB3 SER A  10      10.432   5.776 -13.604  1.00 94.62           H  
ATOM    137  O   SER A  10      10.033   6.897 -10.766  1.00 94.62           O  
ATOM    138  OG  SER A  10      10.682   7.033 -15.204  1.00 94.62           O  
ATOM    139  HG  SER A  10      11.214   7.796 -15.442  1.00 94.62           H  
ATOM    140  N   ILE A  11      12.208   7.424 -10.976  1.00 94.97           N  
ATOM    141  H   ILE A  11      12.926   7.803 -11.577  1.00 94.97           H  
ATOM    142  CA  ILE A  11      12.555   7.139  -9.571  1.00 94.97           C  
ATOM    143  HA  ILE A  11      12.190   6.144  -9.316  1.00 94.97           H  
ATOM    144  C   ILE A  11      11.835   8.115  -8.636  1.00 94.97           C  
ATOM    145  CB  ILE A  11      14.088   7.156  -9.343  1.00 94.97           C  
ATOM    146  HB  ILE A  11      14.506   8.063  -9.778  1.00 94.97           H  
ATOM    147  O   ILE A  11      11.239   7.679  -7.655  1.00 94.97           O  
ATOM    148  CG1 ILE A  11      14.724   5.933 -10.034  1.00 94.97           C  
ATOM    149 HG12 ILE A  11      14.370   5.878 -11.063  1.00 94.97           H  
ATOM    150 HG13 ILE A  11      14.408   5.026  -9.520  1.00 94.97           H  
ATOM    151  CG2 ILE A  11      14.432   7.145  -7.838  1.00 94.97           C  
ATOM    152 HG21 ILE A  11      15.510   7.123  -7.677  1.00 94.97           H  
ATOM    153 HG22 ILE A  11      14.066   8.050  -7.353  1.00 94.97           H  
ATOM    154 HG23 ILE A  11      13.988   6.276  -7.353  1.00 94.97           H  
ATOM    155  CD1 ILE A  11      16.253   5.960 -10.088  1.00 94.97           C  
ATOM    156 HD11 ILE A  11      16.594   5.033 -10.549  1.00 94.97           H  
ATOM    157 HD12 ILE A  11      16.684   6.007  -9.087  1.00 94.97           H  
ATOM    158 HD13 ILE A  11      16.590   6.816 -10.671  1.00 94.97           H  
ATOM    159  N   SER A  12      11.818   9.413  -8.949  1.00 96.23           N  
ATOM    160  H   SER A  12      12.345   9.734  -9.749  1.00 96.23           H  
ATOM    161  CA  SER A  12      11.119  10.412  -8.128  1.00 96.23           C  
ATOM    162  HA  SER A  12      11.514  10.368  -7.113  1.00 96.23           H  
ATOM    163  C   SER A  12       9.609  10.158  -8.035  1.00 96.23           C  
ATOM    164  CB  SER A  12      11.376  11.815  -8.683  1.00 96.23           C  
ATOM    165  HB2 SER A  12      11.013  11.886  -9.708  1.00 96.23           H  
ATOM    166  HB3 SER A  12      10.847  12.544  -8.069  1.00 96.23           H  
ATOM    167  O   SER A  12       9.007  10.347  -6.973  1.00 96.23           O  
ATOM    168  OG  SER A  12      12.759  12.103  -8.650  1.00 96.23           O  
ATOM    169  HG  SER A  12      13.115  11.781  -7.819  1.00 96.23           H  
ATOM    170  N   LEU A  13       8.985   9.674  -9.116  1.00 96.63           N  
ATOM    171  H   LEU A  13       9.513   9.590  -9.972  1.00 96.63           H  
ATOM    172  CA  LEU A  13       7.583   9.246  -9.097  1.00 96.63           C  
ATOM    173  HA  LEU A  13       6.976  10.042  -8.665  1.00 96.63           H  
ATOM    174  C   LEU A  13       7.372   8.015  -8.205  1.00 96.63           C  
ATOM    175  CB  LEU A  13       7.097   8.958 -10.527  1.00 96.63           C  
ATOM    176  HB2 LEU A  13       6.123   8.473 -10.468  1.00 96.63           H  
ATOM    177  HB3 LEU A  13       7.786   8.255 -10.994  1.00 96.63           H  
ATOM    178  O   LEU A  13       6.410   7.987  -7.436  1.00 96.63           O  
ATOM    179  CG  LEU A  13       6.961  10.196 -11.431  1.00 96.63           C  
ATOM    180  HG  LEU A  13       7.910  10.729 -11.485  1.00 96.63           H  
ATOM    181  CD1 LEU A  13       6.575   9.741 -12.840  1.00 96.63           C  
ATOM    182 HD11 LEU A  13       6.511  10.608 -13.498  1.00 96.63           H  
ATOM    183 HD12 LEU A  13       7.343   9.072 -13.227  1.00 96.63           H  
ATOM    184 HD13 LEU A  13       5.616   9.225 -12.820  1.00 96.63           H  
ATOM    185  CD2 LEU A  13       5.891  11.170 -10.932  1.00 96.63           C  
ATOM    186 HD21 LEU A  13       6.200  11.607  -9.983  1.00 96.63           H  
ATOM    187 HD22 LEU A  13       5.771  11.980 -11.651  1.00 96.63           H  
ATOM    188 HD23 LEU A  13       4.940  10.653 -10.803  1.00 96.63           H  
ATOM    189  N   ILE A  14       8.271   7.026  -8.266  1.00 96.53           N  
ATOM    190  H   ILE A  14       9.042   7.113  -8.913  1.00 96.53           H  
ATOM    191  CA  ILE A  14       8.210   5.842  -7.395  1.00 96.53           C  
ATOM    192  HA  ILE A  14       7.221   5.395  -7.497  1.00 96.53           H  
ATOM    193  C   ILE A  14       8.347   6.250  -5.926  1.00 96.53           C  
ATOM    194  CB  ILE A  14       9.251   4.777  -7.805  1.00 96.53           C  
ATOM    195  HB  ILE A  14      10.231   5.246  -7.884  1.00 96.53           H  
ATOM    196  O   ILE A  14       7.513   5.851  -5.123  1.00 96.53           O  
ATOM    197  CG1 ILE A  14       8.874   4.161  -9.172  1.00 96.53           C  
ATOM    198 HG12 ILE A  14       8.009   3.509  -9.050  1.00 96.53           H  
ATOM    199 HG13 ILE A  14       8.589   4.952  -9.865  1.00 96.53           H  
ATOM    200  CG2 ILE A  14       9.324   3.668  -6.737  1.00 96.53           C  
ATOM    201 HG21 ILE A  14       8.324   3.323  -6.475  1.00 96.53           H  
ATOM    202 HG22 ILE A  14       9.904   2.817  -7.094  1.00 96.53           H  
ATOM    203 HG23 ILE A  14       9.813   4.037  -5.835  1.00 96.53           H  
ATOM    204  CD1 ILE A  14      10.015   3.368  -9.826  1.00 96.53           C  
ATOM    205 HD11 ILE A  14      10.896   4.002  -9.921  1.00 96.53           H  
ATOM    206 HD12 ILE A  14      10.265   2.485  -9.238  1.00 96.53           H  
ATOM    207 HD13 ILE A  14       9.703   3.047 -10.820  1.00 96.53           H  
ATOM    208  N   GLN A  15       9.300   7.119  -5.589  1.00 96.15           N  
ATOM    209  H   GLN A  15       9.971   7.388  -6.295  1.00 96.15           H  
ATOM    210  CA  GLN A  15       9.488   7.619  -4.222  1.00 96.15           C  
ATOM    211  HA  GLN A  15       9.698   6.782  -3.557  1.00 96.15           H  
ATOM    212  C   GLN A  15       8.244   8.344  -3.693  1.00 96.15           C  
ATOM    213  CB  GLN A  15      10.675   8.589  -4.213  1.00 96.15           C  
ATOM    214  HB2 GLN A  15      10.701   9.116  -3.260  1.00 96.15           H  
ATOM    215  HB3 GLN A  15      10.541   9.323  -5.008  1.00 96.15           H  
ATOM    216  O   GLN A  15       7.855   8.180  -2.536  1.00 96.15           O  
ATOM    217  CG  GLN A  15      12.011   7.861  -4.395  1.00 96.15           C  
ATOM    218  HG2 GLN A  15      12.192   7.244  -3.515  1.00 96.15           H  
ATOM    219  HG3 GLN A  15      11.976   7.196  -5.257  1.00 96.15           H  
ATOM    220  CD  GLN A  15      13.181   8.819  -4.582  1.00 96.15           C  
ATOM    221  NE2 GLN A  15      14.387   8.359  -4.338  1.00 96.15           N  
ATOM    222 HE21 GLN A  15      14.512   7.381  -4.120  1.00 96.15           H  
ATOM    223 HE22 GLN A  15      15.159   8.988  -4.509  1.00 96.15           H  
ATOM    224  OE1 GLN A  15      13.056   9.975  -4.965  1.00 96.15           O  
ATOM    225  N   THR A  16       7.579   9.123  -4.550  1.00 97.93           N  
ATOM    226  H   THR A  16       7.959   9.237  -5.479  1.00 97.93           H  
ATOM    227  CA  THR A  16       6.310   9.776  -4.201  1.00 97.93           C  
ATOM    228  HA  THR A  16       6.449  10.356  -3.289  1.00 97.93           H  
ATOM    229  C   THR A  16       5.217   8.741  -3.926  1.00 97.93           C  
ATOM    230  CB  THR A  16       5.869  10.733  -5.317  1.00 97.93           C  
ATOM    231  HB  THR A  16       5.728  10.179  -6.245  1.00 97.93           H  
ATOM    232  O   THR A  16       4.500   8.843  -2.929  1.00 97.93           O  
ATOM    233  CG2 THR A  16       4.565  11.457  -4.976  1.00 97.93           C  
ATOM    234 HG21 THR A  16       4.638  11.911  -3.988  1.00 97.93           H  
ATOM    235 HG22 THR A  16       4.376  12.235  -5.715  1.00 97.93           H  
ATOM    236 HG23 THR A  16       3.732  10.754  -4.990  1.00 97.93           H  
ATOM    237  OG1 THR A  16       6.859  11.714  -5.526  1.00 97.93           O  
ATOM    238  HG1 THR A  16       7.632  11.285  -5.901  1.00 97.93           H  
ATOM    239  N   ALA A  17       5.110   7.717  -4.777  1.00 97.20           N  
ATOM    240  H   ALA A  17       5.744   7.664  -5.561  1.00 97.20           H  
ATOM    241  CA  ALA A  17       4.159   6.627  -4.589  1.00 97.20           C  
ATOM    242  HA  ALA A  17       3.161   7.054  -4.487  1.00 97.20           H  
ATOM    243  C   ALA A  17       4.445   5.825  -3.306  1.00 97.20           C  
ATOM    244  CB  ALA A  17       4.176   5.739  -5.839  1.00 97.20           C  
ATOM    245  HB1 ALA A  17       5.152   5.268  -5.956  1.00 97.20           H  
ATOM    246  HB2 ALA A  17       3.961   6.339  -6.723  1.00 97.20           H  
ATOM    247  HB3 ALA A  17       3.420   4.960  -5.742  1.00 97.20           H  
ATOM    248  O   ALA A  17       3.519   5.519  -2.557  1.00 97.20           O  
ATOM    249  N   GLU A  18       5.710   5.530  -3.003  1.00 97.37           N  
ATOM    250  H   GLU A  18       6.433   5.767  -3.666  1.00 97.37           H  
ATOM    251  CA  GLU A  18       6.115   4.883  -1.753  1.00 97.37           C  
ATOM    252  HA  GLU A  18       5.597   3.929  -1.652  1.00 97.37           H  
ATOM    253  C   GLU A  18       5.758   5.729  -0.531  1.00 97.37           C  
ATOM    254  CB  GLU A  18       7.621   4.625  -1.749  1.00 97.37           C  
ATOM    255  HB2 GLU A  18       7.923   4.353  -0.738  1.00 97.37           H  
ATOM    256  HB3 GLU A  18       8.141   5.543  -2.025  1.00 97.37           H  
ATOM    257  O   GLU A  18       5.240   5.194   0.449  1.00 97.37           O  
ATOM    258  CG  GLU A  18       8.029   3.487  -2.686  1.00 97.37           C  
ATOM    259  HG2 GLU A  18       7.511   2.576  -2.385  1.00 97.37           H  
ATOM    260  HG3 GLU A  18       7.741   3.711  -3.713  1.00 97.37           H  
ATOM    261  CD  GLU A  18       9.541   3.303  -2.592  1.00 97.37           C  
ATOM    262  OE1 GLU A  18       9.942   2.235  -2.070  1.00 97.37           O  
ATOM    263  OE2 GLU A  18      10.238   4.273  -2.962  1.00 97.37           O  
ATOM    264  N   GLY A  19       5.963   7.048  -0.596  1.00 97.93           N  
ATOM    265  H   GLY A  19       6.437   7.416  -1.409  1.00 97.93           H  
ATOM    266  CA  GLY A  19       5.527   7.987   0.438  1.00 97.93           C  
ATOM    267  HA2 GLY A  19       6.059   7.784   1.367  1.00 97.93           H  
ATOM    268  HA3 GLY A  19       5.759   9.000   0.110  1.00 97.93           H  
ATOM    269  C   GLY A  19       4.021   7.902   0.701  1.00 97.93           C  
ATOM    270  O   GLY A  19       3.603   7.702   1.842  1.00 97.93           O  
ATOM    271  N   ALA A  20       3.209   7.954  -0.357  1.00 98.33           N  
ATOM    272  H   ALA A  20       3.615   8.113  -1.268  1.00 98.33           H  
ATOM    273  CA  ALA A  20       1.754   7.835  -0.253  1.00 98.33           C  
ATOM    274  HA  ALA A  20       1.387   8.599   0.432  1.00 98.33           H  
ATOM    275  C   ALA A  20       1.310   6.464   0.300  1.00 98.33           C  
ATOM    276  CB  ALA A  20       1.160   8.097  -1.641  1.00 98.33           C  
ATOM    277  HB1 ALA A  20       1.477   9.077  -1.998  1.00 98.33           H  
ATOM    278  HB2 ALA A  20       1.492   7.334  -2.345  1.00 98.33           H  
ATOM    279  HB3 ALA A  20       0.071   8.080  -1.578  1.00 98.33           H  
ATOM    280  O   ALA A  20       0.383   6.370   1.110  1.00 98.33           O  
ATOM    281  N   LEU A  21       1.987   5.380  -0.091  1.00 98.18           N  
ATOM    282  H   LEU A  21       2.710   5.492  -0.788  1.00 98.18           H  
ATOM    283  CA  LEU A  21       1.702   4.040   0.429  1.00 98.18           C  
ATOM    284  HA  LEU A  21       0.623   3.886   0.417  1.00 98.18           H  
ATOM    285  C   LEU A  21       2.144   3.870   1.887  1.00 98.18           C  
ATOM    286  CB  LEU A  21       2.365   2.982  -0.461  1.00 98.18           C  
ATOM    287  HB2 LEU A  21       3.417   3.240  -0.577  1.00 98.18           H  
ATOM    288  HB3 LEU A  21       2.305   2.020   0.048  1.00 98.18           H  
ATOM    289  O   LEU A  21       1.483   3.151   2.635  1.00 98.18           O  
ATOM    290  CG  LEU A  21       1.721   2.820  -1.848  1.00 98.18           C  
ATOM    291  HG  LEU A  21       1.650   3.785  -2.349  1.00 98.18           H  
ATOM    292  CD1 LEU A  21       2.602   1.895  -2.677  1.00 98.18           C  
ATOM    293 HD11 LEU A  21       2.183   1.795  -3.678  1.00 98.18           H  
ATOM    294 HD12 LEU A  21       3.592   2.346  -2.756  1.00 98.18           H  
ATOM    295 HD13 LEU A  21       2.678   0.911  -2.216  1.00 98.18           H  
ATOM    296  CD2 LEU A  21       0.323   2.201  -1.789  1.00 98.18           C  
ATOM    297 HD21 LEU A  21      -0.068   2.100  -2.802  1.00 98.18           H  
ATOM    298 HD22 LEU A  21      -0.354   2.847  -1.230  1.00 98.18           H  
ATOM    299 HD23 LEU A  21       0.364   1.215  -1.327  1.00 98.18           H  
ATOM    300  N   ASN A  22       3.220   4.532   2.318  1.00 97.63           N  
ATOM    301  H   ASN A  22       3.753   5.062   1.644  1.00 97.63           H  
ATOM    302  CA  ASN A  22       3.642   4.564   3.721  1.00 97.63           C  
ATOM    303  HA  ASN A  22       3.733   3.543   4.092  1.00 97.63           H  
ATOM    304  C   ASN A  22       2.600   5.275   4.600  1.00 97.63           C  
ATOM    305  CB  ASN A  22       5.011   5.262   3.836  1.00 97.63           C  
ATOM    306  HB2 ASN A  22       5.228   5.447   4.888  1.00 97.63           H  
ATOM    307  HB3 ASN A  22       4.970   6.228   3.333  1.00 97.63           H  
ATOM    308  O   ASN A  22       2.269   4.790   5.686  1.00 97.63           O  
ATOM    309  CG  ASN A  22       6.177   4.473   3.272  1.00 97.63           C  
ATOM    310  ND2 ASN A  22       7.274   5.122   2.972  1.00 97.63           N  
ATOM    311 HD21 ASN A  22       7.273   6.132   2.988  1.00 97.63           H  
ATOM    312 HD22 ASN A  22       7.988   4.614   2.471  1.00 97.63           H  
ATOM    313  OD1 ASN A  22       6.160   3.259   3.153  1.00 97.63           O  
ATOM    314  N   GLU A  23       2.047   6.391   4.123  1.00 98.37           N  
ATOM    315  H   GLU A  23       2.392   6.777   3.256  1.00 98.37           H  
ATOM    316  CA  GLU A  23       0.960   7.101   4.803  1.00 98.37           C  
ATOM    317  HA  GLU A  23       1.260   7.318   5.828  1.00 98.37           H  
ATOM    318  C   GLU A  23      -0.305   6.238   4.864  1.00 98.37           C  
ATOM    319  CB  GLU A  23       0.707   8.436   4.094  1.00 98.37           C  
ATOM    320  HB2 GLU A  23       0.384   8.248   3.070  1.00 98.37           H  
ATOM    321  HB3 GLU A  23       1.640   9.000   4.069  1.00 98.37           H  
ATOM    322  O   GLU A  23      -0.861   6.025   5.942  1.00 98.37           O  
ATOM    323  CG  GLU A  23      -0.355   9.265   4.828  1.00 98.37           C  
ATOM    324  HG2 GLU A  23      -1.312   8.746   4.778  1.00 98.37           H  
ATOM    325  HG3 GLU A  23      -0.068   9.346   5.876  1.00 98.37           H  
ATOM    326  CD  GLU A  23      -0.520  10.666   4.227  1.00 98.37           C  
ATOM    327  OE1 GLU A  23      -0.801  11.593   5.019  1.00 98.37           O  
ATOM    328  OE2 GLU A  23      -0.381  10.795   2.990  1.00 98.37           O  
ATOM    329  N   THR A  24      -0.694   5.633   3.739  1.00 98.19           N  
ATOM    330  H   THR A  24      -0.213   5.880   2.886  1.00 98.19           H  
ATOM    331  CA  THR A  24      -1.833   4.703   3.678  1.00 98.19           C  
ATOM    332  HA  THR A  24      -2.738   5.241   3.962  1.00 98.19           H  
ATOM    333  C   THR A  24      -1.654   3.538   4.653  1.00 98.19           C  
ATOM    334  CB  THR A  24      -2.024   4.158   2.256  1.00 98.19           C  
ATOM    335  HB  THR A  24      -1.141   3.590   1.960  1.00 98.19           H  
ATOM    336  O   THR A  24      -2.576   3.200   5.393  1.00 98.19           O  
ATOM    337  CG2 THR A  24      -3.256   3.257   2.144  1.00 98.19           C  
ATOM    338 HG21 THR A  24      -3.388   2.956   1.105  1.00 98.19           H  
ATOM    339 HG22 THR A  24      -4.141   3.800   2.475  1.00 98.19           H  
ATOM    340 HG23 THR A  24      -3.132   2.361   2.753  1.00 98.19           H  
ATOM    341  OG1 THR A  24      -2.214   5.213   1.344  1.00 98.19           O  
ATOM    342  HG1 THR A  24      -1.409   5.732   1.291  1.00 98.19           H  
ATOM    343  N   HIS A  25      -0.459   2.943   4.711  1.00 97.83           N  
ATOM    344  H   HIS A  25       0.265   3.252   4.078  1.00 97.83           H  
ATOM    345  CA  HIS A  25      -0.145   1.876   5.659  1.00 97.83           C  
ATOM    346  HA  HIS A  25      -0.841   1.052   5.504  1.00 97.83           H  
ATOM    347  C   HIS A  25      -0.306   2.341   7.112  1.00 97.83           C  
ATOM    348  CB  HIS A  25       1.278   1.368   5.396  1.00 97.83           C  
ATOM    349  HB2 HIS A  25       1.363   1.068   4.352  1.00 97.83           H  
ATOM    350  HB3 HIS A  25       1.994   2.172   5.570  1.00 97.83           H  
ATOM    351  O   HIS A  25      -0.900   1.632   7.922  1.00 97.83           O  
ATOM    352  CG  HIS A  25       1.653   0.192   6.259  1.00 97.83           C  
ATOM    353  CD2 HIS A  25       2.269   0.235   7.482  1.00 97.83           C  
ATOM    354  HD2 HIS A  25       2.563   1.127   8.015  1.00 97.83           H  
ATOM    355  ND1 HIS A  25       1.437  -1.135   5.959  1.00 97.83           N  
ATOM    356  HD1 HIS A  25       0.978  -1.505   5.139  1.00 97.83           H  
ATOM    357  CE1 HIS A  25       1.932  -1.873   6.965  1.00 97.83           C  
ATOM    358  HE1 HIS A  25       1.940  -2.953   6.996  1.00 97.83           H  
ATOM    359  NE2 HIS A  25       2.443  -1.084   7.921  1.00 97.83           N  
ATOM    360  N   SER A  26       0.164   3.546   7.436  1.00 98.25           N  
ATOM    361  H   SER A  26       0.616   4.095   6.718  1.00 98.25           H  
ATOM    362  CA  SER A  26       0.029   4.133   8.775  1.00 98.25           C  
ATOM    363  HA  SER A  26       0.452   3.447   9.508  1.00 98.25           H  
ATOM    364  C   SER A  26      -1.439   4.366   9.153  1.00 98.25           C  
ATOM    365  CB  SER A  26       0.811   5.446   8.853  1.00 98.25           C  
ATOM    366  HB2 SER A  26       0.744   5.841   9.867  1.00 98.25           H  
ATOM    367  HB3 SER A  26       0.388   6.180   8.167  1.00 98.25           H  
ATOM    368  O   SER A  26      -1.851   4.037  10.266  1.00 98.25           O  
ATOM    369  OG  SER A  26       2.170   5.220   8.525  1.00 98.25           O  
ATOM    370  HG  SER A  26       2.244   5.124   7.573  1.00 98.25           H  
ATOM    371  N   ILE A  27      -2.257   4.857   8.216  1.00 98.33           N  
ATOM    372  H   ILE A  27      -1.856   5.133   7.331  1.00 98.33           H  
ATOM    373  CA  ILE A  27      -3.703   5.035   8.413  1.00 98.33           C  
ATOM    374  HA  ILE A  27      -3.859   5.636   9.309  1.00 98.33           H  
ATOM    375  C   ILE A  27      -4.384   3.683   8.656  1.00 98.33           C  
ATOM    376  CB  ILE A  27      -4.323   5.790   7.213  1.00 98.33           C  
ATOM    377  HB  ILE A  27      -4.038   5.276   6.295  1.00 98.33           H  
ATOM    378  O   ILE A  27      -5.201   3.564   9.567  1.00 98.33           O  
ATOM    379  CG1 ILE A  27      -3.792   7.241   7.157  1.00 98.33           C  
ATOM    380 HG12 ILE A  27      -2.711   7.248   7.295  1.00 98.33           H  
ATOM    381 HG13 ILE A  27      -4.226   7.820   7.972  1.00 98.33           H  
ATOM    382  CG2 ILE A  27      -5.863   5.804   7.300  1.00 98.33           C  
ATOM    383 HG21 ILE A  27      -6.287   6.367   6.469  1.00 98.33           H  
ATOM    384 HG22 ILE A  27      -6.183   6.257   8.239  1.00 98.33           H  
ATOM    385 HG23 ILE A  27      -6.262   4.792   7.234  1.00 98.33           H  
ATOM    386  CD1 ILE A  27      -4.079   7.951   5.828  1.00 98.33           C  
ATOM    387 HD11 ILE A  27      -3.593   8.927   5.835  1.00 98.33           H  
ATOM    388 HD12 ILE A  27      -3.678   7.367   5.000  1.00 98.33           H  
ATOM    389 HD13 ILE A  27      -5.149   8.101   5.688  1.00 98.33           H  
ATOM    390  N   LEU A  28      -4.028   2.646   7.894  1.00 97.81           N  
ATOM    391  H   LEU A  28      -3.365   2.806   7.149  1.00 97.81           H  
ATOM    392  CA  LEU A  28      -4.578   1.300   8.074  1.00 97.81           C  
ATOM    393  HA  LEU A  28      -5.666   1.359   8.050  1.00 97.81           H  
ATOM    394  C   LEU A  28      -4.214   0.703   9.438  1.00 97.81           C  
ATOM    395  CB  LEU A  28      -4.103   0.383   6.938  1.00 97.81           C  
ATOM    396  HB2 LEU A  28      -4.395  -0.636   7.194  1.00 97.81           H  
ATOM    397  HB3 LEU A  28      -3.016   0.425   6.884  1.00 97.81           H  
ATOM    398  O   LEU A  28      -5.089   0.168  10.116  1.00 97.81           O  
ATOM    399  CG  LEU A  28      -4.699   0.700   5.558  1.00 97.81           C  
ATOM    400  HG  LEU A  28      -4.639   1.771   5.364  1.00 97.81           H  
ATOM    401  CD1 LEU A  28      -3.908  -0.044   4.482  1.00 97.81           C  
ATOM    402 HD11 LEU A  28      -3.917  -1.115   4.683  1.00 97.81           H  
ATOM    403 HD12 LEU A  28      -4.356   0.146   3.507  1.00 97.81           H  
ATOM    404 HD13 LEU A  28      -2.879   0.315   4.473  1.00 97.81           H  
ATOM    405  CD2 LEU A  28      -6.165   0.276   5.450  1.00 97.81           C  
ATOM    406 HD21 LEU A  28      -6.255  -0.664   4.906  1.00 97.81           H  
ATOM    407 HD22 LEU A  28      -6.723   1.042   4.911  1.00 97.81           H  
ATOM    408 HD23 LEU A  28      -6.596   0.113   6.438  1.00 97.81           H  
ATOM    409  N   GLN A  29      -2.961   0.848   9.879  1.00 97.84           N  
ATOM    410  H   GLN A  29      -2.281   1.285   9.274  1.00 97.84           H  
ATOM    411  CA  GLN A  29      -2.548   0.433  11.225  1.00 97.84           C  
ATOM    412  HA  GLN A  29      -2.753  -0.631  11.351  1.00 97.84           H  
ATOM    413  C   GLN A  29      -3.350   1.170  12.300  1.00 97.84           C  
ATOM    414  CB  GLN A  29      -1.047   0.687  11.427  1.00 97.84           C  
ATOM    415  HB2 GLN A  29      -0.802   0.571  12.483  1.00 97.84           H  
ATOM    416  HB3 GLN A  29      -0.815   1.714  11.144  1.00 97.84           H  
ATOM    417  O   GLN A  29      -3.861   0.551  13.234  1.00 97.84           O  
ATOM    418  CG  GLN A  29      -0.157  -0.261  10.612  1.00 97.84           C  
ATOM    419  HG2 GLN A  29       0.876   0.081  10.689  1.00 97.84           H  
ATOM    420  HG3 GLN A  29      -0.439  -0.222   9.560  1.00 97.84           H  
ATOM    421  CD  GLN A  29      -0.206  -1.717  11.063  1.00 97.84           C  
ATOM    422  NE2 GLN A  29       0.432  -2.591  10.318  1.00 97.84           N  
ATOM    423 HE21 GLN A  29       0.410  -3.551  10.633  1.00 97.84           H  
ATOM    424 HE22 GLN A  29       0.994  -2.265   9.545  1.00 97.84           H  
ATOM    425  OE1 GLN A  29      -0.797  -2.105  12.059  1.00 97.84           O  
ATOM    426  N   ARG A  30      -3.565   2.479  12.127  1.00 97.44           N  
ATOM    427  H   ARG A  30      -3.102   2.948  11.362  1.00 97.44           H  
ATOM    428  CA  ARG A  30      -4.382   3.257  13.058  1.00 97.44           C  
ATOM    429  HA  ARG A  30      -3.978   3.064  14.052  1.00 97.44           H  
ATOM    430  C   ARG A  30      -5.838   2.793  13.082  1.00 97.44           C  
ATOM    431  CB  ARG A  30      -4.255   4.750  12.720  1.00 97.44           C  
ATOM    432  HB2 ARG A  30      -3.199   5.017  12.686  1.00 97.44           H  
ATOM    433  HB3 ARG A  30      -4.681   4.942  11.735  1.00 97.44           H  
ATOM    434  O   ARG A  30      -6.424   2.681  14.155  1.00 97.44           O  
ATOM    435  CG  ARG A  30      -4.955   5.656  13.741  1.00 97.44           C  
ATOM    436  HG2 ARG A  30      -6.029   5.469  13.731  1.00 97.44           H  
ATOM    437  HG3 ARG A  30      -4.782   6.695  13.459  1.00 97.44           H  
ATOM    438  CD  ARG A  30      -4.404   5.418  15.151  1.00 97.44           C  
ATOM    439  HD2 ARG A  30      -3.321   5.540  15.144  1.00 97.44           H  
ATOM    440  HD3 ARG A  30      -4.634   4.398  15.458  1.00 97.44           H  
ATOM    441  NE  ARG A  30      -4.999   6.333  16.131  1.00 97.44           N  
ATOM    442  HE  ARG A  30      -5.533   7.114  15.778  1.00 97.44           H  
ATOM    443  NH1 ARG A  30      -4.219   5.204  17.983  1.00 97.44           N  
ATOM    444 HH11 ARG A  30      -3.771   4.496  17.419  1.00 97.44           H  
ATOM    445 HH12 ARG A  30      -4.099   5.116  18.982  1.00 97.44           H  
ATOM    446  NH2 ARG A  30      -5.488   7.030  18.230  1.00 97.44           N  
ATOM    447 HH21 ARG A  30      -5.448   6.881  19.229  1.00 97.44           H  
ATOM    448 HH22 ARG A  30      -6.042   7.781  17.845  1.00 97.44           H  
ATOM    449  CZ  ARG A  30      -4.895   6.180  17.437  1.00 97.44           C  
ATOM    450  N   MET A  31      -6.424   2.486  11.926  1.00 95.40           N  
ATOM    451  H   MET A  31      -5.902   2.630  11.073  1.00 95.40           H  
ATOM    452  CA  MET A  31      -7.774   1.919  11.858  1.00 95.40           C  
ATOM    453  HA  MET A  31      -8.464   2.585  12.378  1.00 95.40           H  
ATOM    454  C   MET A  31      -7.854   0.565  12.565  1.00 95.40           C  
ATOM    455  CB  MET A  31      -8.240   1.781  10.404  1.00 95.40           C  
ATOM    456  HB2 MET A  31      -9.153   1.184  10.386  1.00 95.40           H  
ATOM    457  HB3 MET A  31      -7.480   1.266   9.815  1.00 95.40           H  
ATOM    458  O   MET A  31      -8.830   0.310  13.269  1.00 95.40           O  
ATOM    459  CG  MET A  31      -8.563   3.141   9.778  1.00 95.40           C  
ATOM    460  HG2 MET A  31      -7.645   3.719   9.668  1.00 95.40           H  
ATOM    461  HG3 MET A  31      -9.219   3.685  10.458  1.00 95.40           H  
ATOM    462  SD  MET A  31      -9.397   3.057   8.171  1.00 95.40           S  
ATOM    463  CE  MET A  31      -8.132   2.230   7.190  1.00 95.40           C  
ATOM    464  HE1 MET A  31      -8.005   1.217   7.572  1.00 95.40           H  
ATOM    465  HE2 MET A  31      -7.191   2.776   7.255  1.00 95.40           H  
ATOM    466  HE3 MET A  31      -8.456   2.186   6.150  1.00 95.40           H  
ATOM    467  N   ARG A  32      -6.824  -0.281  12.435  1.00 94.12           N  
ATOM    468  H   ARG A  32      -6.068  -0.019  11.819  1.00 94.12           H  
ATOM    469  CA  ARG A  32      -6.741  -1.568  13.135  1.00 94.12           C  
ATOM    470  HA  ARG A  32      -7.618  -2.165  12.884  1.00 94.12           H  
ATOM    471  C   ARG A  32      -6.743  -1.381  14.648  1.00 94.12           C  
ATOM    472  CB  ARG A  32      -5.479  -2.311  12.678  1.00 94.12           C  
ATOM    473  HB2 ARG A  32      -5.434  -2.335  11.590  1.00 94.12           H  
ATOM    474  HB3 ARG A  32      -4.592  -1.789  13.037  1.00 94.12           H  
ATOM    475  O   ARG A  32      -7.507  -2.046  15.341  1.00 94.12           O  
ATOM    476  CG  ARG A  32      -5.443  -3.744  13.204  1.00 94.12           C  
ATOM    477  HG2 ARG A  32      -5.505  -3.750  14.292  1.00 94.12           H  
ATOM    478  HG3 ARG A  32      -6.281  -4.306  12.791  1.00 94.12           H  
ATOM    479  CD  ARG A  32      -4.130  -4.390  12.771  1.00 94.12           C  
ATOM    480  HD2 ARG A  32      -3.283  -3.811  13.138  1.00 94.12           H  
ATOM    481  HD3 ARG A  32      -4.085  -4.395  11.682  1.00 94.12           H  
ATOM    482  NE  ARG A  32      -4.068  -5.774  13.242  1.00 94.12           N  
ATOM    483  HE  ARG A  32      -4.399  -6.441  12.559  1.00 94.12           H  
ATOM    484  NH1 ARG A  32      -3.084  -5.404  15.278  1.00 94.12           N  
ATOM    485 HH11 ARG A  32      -2.734  -5.750  16.160  1.00 94.12           H  
ATOM    486 HH12 ARG A  32      -2.960  -4.438  15.008  1.00 94.12           H  
ATOM    487  NH2 ARG A  32      -3.739  -7.471  14.691  1.00 94.12           N  
ATOM    488 HH21 ARG A  32      -3.414  -7.849  15.569  1.00 94.12           H  
ATOM    489 HH22 ARG A  32      -4.175  -8.056  13.993  1.00 94.12           H  
ATOM    490  CZ  ARG A  32      -3.629  -6.208  14.402  1.00 94.12           C  
ATOM    491  N   GLU A  33      -5.929  -0.459  15.160  1.00 93.57           N  
ATOM    492  H   GLU A  33      -5.300   0.021  14.533  1.00 93.57           H  
ATOM    493  CA  GLU A  33      -5.898  -0.119  16.588  1.00 93.57           C  
ATOM    494  HA  GLU A  33      -5.614  -0.995  17.170  1.00 93.57           H  
ATOM    495  C   GLU A  33      -7.268   0.347  17.090  1.00 93.57           C  
ATOM    496  CB  GLU A  33      -4.887   1.002  16.848  1.00 93.57           C  
ATOM    497  HB2 GLU A  33      -5.020   1.356  17.871  1.00 93.57           H  
ATOM    498  HB3 GLU A  33      -5.105   1.830  16.173  1.00 93.57           H  
ATOM    499  O   GLU A  33      -7.743  -0.143  18.112  1.00 93.57           O  
ATOM    500  CG  GLU A  33      -3.424   0.581  16.680  1.00 93.57           C  
ATOM    501  HG2 GLU A  33      -3.184  -0.149  17.453  1.00 93.57           H  
ATOM    502  HG3 GLU A  33      -3.291   0.099  15.711  1.00 93.57           H  
ATOM    503  CD  GLU A  33      -2.470   1.782  16.787  1.00 93.57           C  
ATOM    504  OE1 GLU A  33      -1.252   1.546  16.657  1.00 93.57           O  
ATOM    505  OE2 GLU A  33      -2.950   2.929  17.011  1.00 93.57           O  
ATOM    506  N   LEU A  34      -7.929   1.245  16.352  1.00 91.00           N  
ATOM    507  H   LEU A  34      -7.472   1.612  15.529  1.00 91.00           H  
ATOM    508  CA  LEU A  34      -9.261   1.747  16.701  1.00 91.00           C  
ATOM    509  HA  LEU A  34      -9.239   2.133  17.720  1.00 91.00           H  
ATOM    510  C   LEU A  34     -10.322   0.639  16.674  1.00 91.00           C  
ATOM    511  CB  LEU A  34      -9.652   2.877  15.734  1.00 91.00           C  
ATOM    512  HB2 LEU A  34     -10.703   3.118  15.892  1.00 91.00           H  
ATOM    513  HB3 LEU A  34      -9.550   2.509  14.713  1.00 91.00           H  
ATOM    514  O   LEU A  34     -11.196   0.603  17.541  1.00 91.00           O  
ATOM    515  CG  LEU A  34      -8.835   4.173  15.883  1.00 91.00           C  
ATOM    516  HG  LEU A  34      -7.769   3.961  15.807  1.00 91.00           H  
ATOM    517  CD1 LEU A  34      -9.219   5.139  14.760  1.00 91.00           C  
ATOM    518 HD11 LEU A  34      -8.632   6.054  14.841  1.00 91.00           H  
ATOM    519 HD12 LEU A  34      -9.011   4.676  13.796  1.00 91.00           H  
ATOM    520 HD13 LEU A  34     -10.279   5.382  14.824  1.00 91.00           H  
ATOM    521  CD2 LEU A  34      -9.079   4.871  17.221  1.00 91.00           C  
ATOM    522 HD21 LEU A  34     -10.145   5.047  17.365  1.00 91.00           H  
ATOM    523 HD22 LEU A  34      -8.548   5.823  17.249  1.00 91.00           H  
ATOM    524 HD23 LEU A  34      -8.712   4.250  18.038  1.00 91.00           H  
ATOM    525  N   ALA A  35     -10.246  -0.285  15.713  1.00 88.95           N  
ATOM    526  H   ALA A  35      -9.539  -0.184  14.999  1.00 88.95           H  
ATOM    527  CA  ALA A  35     -11.147  -1.430  15.641  1.00 88.95           C  
ATOM    528  HA  ALA A  35     -12.174  -1.067  15.693  1.00 88.95           H  
ATOM    529  C   ALA A  35     -10.938  -2.384  16.829  1.00 88.95           C  
ATOM    530  CB  ALA A  35     -10.956  -2.127  14.289  1.00 88.95           C  
ATOM    531  HB1 ALA A  35      -9.944  -2.521  14.207  1.00 88.95           H  
ATOM    532  HB2 ALA A  35     -11.128  -1.416  13.481  1.00 88.95           H  
ATOM    533  HB3 ALA A  35     -11.673  -2.943  14.196  1.00 88.95           H  
ATOM    534  O   ALA A  35     -11.909  -2.820  17.442  1.00 88.95           O  
ATOM    535  N   VAL A  36      -9.687  -2.649  17.215  1.00 89.20           N  
ATOM    536  H   VAL A  36      -8.928  -2.266  16.670  1.00 89.20           H  
ATOM    537  CA  VAL A  36      -9.362  -3.462  18.400  1.00 89.20           C  
ATOM    538  HA  VAL A  36      -9.900  -4.408  18.331  1.00 89.20           H  
ATOM    539  C   VAL A  36      -9.834  -2.785  19.692  1.00 89.20           C  
ATOM    540  CB  VAL A  36      -7.855  -3.778  18.440  1.00 89.20           C  
ATOM    541  HB  VAL A  36      -7.288  -2.855  18.320  1.00 89.20           H  
ATOM    542  O   VAL A  36     -10.437  -3.447  20.536  1.00 89.20           O  
ATOM    543  CG1 VAL A  36      -7.424  -4.442  19.755  1.00 89.20           C  
ATOM    544 HG11 VAL A  36      -7.535  -3.744  20.585  1.00 89.20           H  
ATOM    545 HG12 VAL A  36      -6.376  -4.733  19.699  1.00 89.20           H  
ATOM    546 HG13 VAL A  36      -8.034  -5.324  19.947  1.00 89.20           H  
ATOM    547  CG2 VAL A  36      -7.476  -4.742  17.306  1.00 89.20           C  
ATOM    548 HG21 VAL A  36      -7.954  -5.709  17.463  1.00 89.20           H  
ATOM    549 HG22 VAL A  36      -6.394  -4.873  17.279  1.00 89.20           H  
ATOM    550 HG23 VAL A  36      -7.798  -4.349  16.341  1.00 89.20           H  
ATOM    551  N   GLN A  37      -9.631  -1.472  19.836  1.00 87.72           N  
ATOM    552  H   GLN A  37      -9.107  -0.984  19.124  1.00 87.72           H  
ATOM    553  CA  GLN A  37     -10.155  -0.696  20.968  1.00 87.72           C  
ATOM    554  HA  GLN A  37      -9.774  -1.111  21.902  1.00 87.72           H  
ATOM    555  C   GLN A  37     -11.684  -0.773  21.034  1.00 87.72           C  
ATOM    556  CB  GLN A  37      -9.702   0.767  20.851  1.00 87.72           C  
ATOM    557  HB2 GLN A  37      -9.902   1.128  19.842  1.00 87.72           H  
ATOM    558  HB3 GLN A  37     -10.276   1.375  21.551  1.00 87.72           H  
ATOM    559  O   GLN A  37     -12.245  -1.111  22.072  1.00 87.72           O  
ATOM    560  CG  GLN A  37      -8.213   0.940  21.175  1.00 87.72           C  
ATOM    561  HG2 GLN A  37      -8.056   0.734  22.234  1.00 87.72           H  
ATOM    562  HG3 GLN A  37      -7.620   0.223  20.608  1.00 87.72           H  
ATOM    563  CD  GLN A  37      -7.689   2.342  20.875  1.00 87.72           C  
ATOM    564  NE2 GLN A  37      -6.394   2.546  20.970  1.00 87.72           N  
ATOM    565 HE21 GLN A  37      -5.773   1.783  21.201  1.00 87.72           H  
ATOM    566 HE22 GLN A  37      -6.084   3.487  20.772  1.00 87.72           H  
ATOM    567  OE1 GLN A  37      -8.395   3.283  20.553  1.00 87.72           O  
ATOM    568  N   SER A  38     -12.357  -0.580  19.897  1.00 84.80           N  
ATOM    569  H   SER A  38     -11.836  -0.302  19.078  1.00 84.80           H  
ATOM    570  CA  SER A  38     -13.817  -0.688  19.804  1.00 84.80           C  
ATOM    571  HA  SER A  38     -14.266   0.022  20.499  1.00 84.80           H  
ATOM    572  C   SER A  38     -14.315  -2.090  20.174  1.00 84.80           C  
ATOM    573  CB  SER A  38     -14.294  -0.345  18.389  1.00 84.80           C  
ATOM    574  HB2 SER A  38     -15.381  -0.410  18.357  1.00 84.80           H  
ATOM    575  HB3 SER A  38     -13.883  -1.062  17.679  1.00 84.80           H  
ATOM    576  O   SER A  38     -15.343  -2.225  20.835  1.00 84.80           O  
ATOM    577  OG  SER A  38     -13.902   0.960  18.011  1.00 84.80           O  
ATOM    578  HG  SER A  38     -12.945   0.979  17.936  1.00 84.80           H  
ATOM    579  N   ALA A  39     -13.600  -3.153  19.785  1.00 84.50           N  
ATOM    580  H   ALA A  39     -12.778  -3.001  19.218  1.00 84.50           H  
ATOM    581  CA  ALA A  39     -13.922  -4.526  20.191  1.00 84.50           C  
ATOM    582  HA  ALA A  39     -14.951  -4.756  19.916  1.00 84.50           H  
ATOM    583  C   ALA A  39     -13.828  -4.711  21.708  1.00 84.50           C  
ATOM    584  CB  ALA A  39     -12.997  -5.525  19.476  1.00 84.50           C  
ATOM    585  HB1 ALA A  39     -12.032  -5.072  19.249  1.00 84.50           H  
ATOM    586  HB2 ALA A  39     -12.831  -6.397  20.109  1.00 84.50           H  
ATOM    587  HB3 ALA A  39     -13.463  -5.878  18.556  1.00 84.50           H  
ATOM    588  O   ALA A  39     -14.686  -5.367  22.295  1.00 84.50           O  
ATOM    589  N   ASN A  40     -12.812  -4.121  22.337  1.00 82.17           N  
ATOM    590  H   ASN A  40     -12.143  -3.593  21.794  1.00 82.17           H  
ATOM    591  CA  ASN A  40     -12.636  -4.179  23.781  1.00 82.17           C  
ATOM    592  HA  ASN A  40     -12.686  -5.220  24.100  1.00 82.17           H  
ATOM    593  C   ASN A  40     -13.756  -3.429  24.529  1.00 82.17           C  
ATOM    594  CB  ASN A  40     -11.238  -3.642  24.104  1.00 82.17           C  
ATOM    595  HB2 ASN A  40     -11.169  -2.589  23.833  1.00 82.17           H  
ATOM    596  HB3 ASN A  40     -10.489  -4.196  23.538  1.00 82.17           H  
ATOM    597  O   ASN A  40     -14.292  -3.948  25.507  1.00 82.17           O  
ATOM    598  CG  ASN A  40     -10.926  -3.800  25.574  1.00 82.17           C  
ATOM    599  ND2 ASN A  40     -10.908  -2.719  26.317  1.00 82.17           N  
ATOM    600 HD21 ASN A  40     -10.789  -2.855  27.311  1.00 82.17           H  
ATOM    601 HD22 ASN A  40     -11.240  -1.843  25.940  1.00 82.17           H  
ATOM    602  OD1 ASN A  40     -10.711  -4.895  26.067  1.00 82.17           O  
ATOM    603  N   ASP A  41     -14.160  -2.257  24.036  1.00 81.45           N  
ATOM    604  H   ASP A  41     -13.614  -1.836  23.298  1.00 81.45           H  
ATOM    605  CA  ASP A  41     -15.205  -1.436  24.665  1.00 81.45           C  
ATOM    606  HA  ASP A  41     -15.014  -1.378  25.737  1.00 81.45           H  
ATOM    607  C   ASP A  41     -16.617  -2.023  24.479  1.00 81.45           C  
ATOM    608  CB  ASP A  41     -15.144  -0.010  24.091  1.00 81.45           C  
ATOM    609  HB2 ASP A  41     -15.994   0.553  24.478  1.00 81.45           H  
ATOM    610  HB3 ASP A  41     -15.244  -0.060  23.007  1.00 81.45           H  
ATOM    611  O   ASP A  41     -17.488  -1.881  25.338  1.00 81.45           O  
ATOM    612  CG  ASP A  41     -13.865   0.761  24.448  1.00 81.45           C  
ATOM    613  OD1 ASP A  41     -13.121   0.312  25.354  1.00 81.45           O  
ATOM    614  OD2 ASP A  41     -13.657   1.816  23.811  1.00 81.45           O  
ATOM    615  N   THR A  42     -16.865  -2.719  23.365  1.00 72.86           N  
ATOM    616  H   THR A  42     -16.103  -2.809  22.708  1.00 72.86           H  
ATOM    617  CA  THR A  42     -18.192  -3.245  22.987  1.00 72.86           C  
ATOM    618  HA  THR A  42     -18.942  -2.622  23.475  1.00 72.86           H  
ATOM    619  C   THR A  42     -18.468  -4.671  23.465  1.00 72.86           C  
ATOM    620  CB  THR A  42     -18.457  -3.143  21.479  1.00 72.86           C  
ATOM    621  HB  THR A  42     -19.426  -3.585  21.251  1.00 72.86           H  
ATOM    622  O   THR A  42     -19.354  -5.332  22.914  1.00 72.86           O  
ATOM    623  CG2 THR A  42     -18.502  -1.708  20.961  1.00 72.86           C  
ATOM    624 HG21 THR A  42     -18.594  -1.709  19.874  1.00 72.86           H  
ATOM    625 HG22 THR A  42     -19.364  -1.196  21.389  1.00 72.86           H  
ATOM    626 HG23 THR A  42     -17.603  -1.162  21.245  1.00 72.86           H  
ATOM    627  OG1 THR A  42     -17.474  -3.854  20.779  1.00 72.86           O  
ATOM    628  HG1 THR A  42     -16.679  -3.317  20.816  1.00 72.86           H  
ATOM    629  N   ASN A  43     -17.787  -5.155  24.513  1.00 62.01           N  
ATOM    630  H   ASN A  43     -17.078  -4.554  24.908  1.00 62.01           H  
ATOM    631  CA  ASN A  43     -17.887  -6.531  25.034  1.00 62.01           C  
ATOM    632  HA  ASN A  43     -17.712  -7.177  24.174  1.00 62.01           H  
ATOM    633  C   ASN A  43     -19.289  -6.937  25.584  1.00 62.01           C  
ATOM    634  CB  ASN A  43     -16.732  -6.760  26.034  1.00 62.01           C  
ATOM    635  HB2 ASN A  43     -17.066  -6.524  27.044  1.00 62.01           H  
ATOM    636  HB3 ASN A  43     -15.903  -6.095  25.791  1.00 62.01           H  
ATOM    637  O   ASN A  43     -19.443  -7.923  26.301  1.00 62.01           O  
ATOM    638  CG  ASN A  43     -16.160  -8.170  26.011  1.00 62.01           C  
ATOM    639  ND2 ASN A  43     -15.234  -8.461  26.895  1.00 62.01           N  
ATOM    640 HD21 ASN A  43     -14.877  -7.738  27.503  1.00 62.01           H  
ATOM    641 HD22 ASN A  43     -14.817  -9.378  26.820  1.00 62.01           H  
ATOM    642  OD1 ASN A  43     -16.489  -9.014  25.193  1.00 62.01           O  
ATOM    643  N   VAL A  44     -20.349  -6.210  25.218  1.00 57.20           N  
ATOM    644  H   VAL A  44     -20.153  -5.451  24.582  1.00 57.20           H  
ATOM    645  CA  VAL A  44     -21.762  -6.514  25.456  1.00 57.20           C  
ATOM    646  HA  VAL A  44     -21.804  -7.268  26.243  1.00 57.20           H  
ATOM    647  C   VAL A  44     -22.387  -7.139  24.190  1.00 57.20           C  
ATOM    648  CB  VAL A  44     -22.525  -5.278  25.989  1.00 57.20           C  
ATOM    649  HB  VAL A  44     -22.810  -4.633  25.159  1.00 57.20           H  
ATOM    650  O   VAL A  44     -23.110  -6.514  23.417  1.00 57.20           O  
ATOM    651  CG1 VAL A  44     -23.788  -5.736  26.731  1.00 57.20           C  
ATOM    652 HG11 VAL A  44     -24.347  -4.865  27.072  1.00 57.20           H  
ATOM    653 HG12 VAL A  44     -23.517  -6.345  27.594  1.00 57.20           H  
ATOM    654 HG13 VAL A  44     -24.423  -6.315  26.061  1.00 57.20           H  
ATOM    655  CG2 VAL A  44     -21.701  -4.432  26.974  1.00 57.20           C  
ATOM    656 HG21 VAL A  44     -21.322  -5.058  27.782  1.00 57.20           H  
ATOM    657 HG22 VAL A  44     -20.861  -3.963  26.462  1.00 57.20           H  
ATOM    658 HG23 VAL A  44     -22.319  -3.639  27.393  1.00 57.20           H  
ATOM    659  N   GLY A  45     -22.078  -8.417  23.956  1.00 58.16           N  
ATOM    660  H   GLY A  45     -21.335  -8.781  24.536  1.00 58.16           H  
ATOM    661  CA  GLY A  45     -22.947  -9.426  23.323  1.00 58.16           C  
ATOM    662  HA2 GLY A  45     -23.897  -9.416  23.857  1.00 58.16           H  
ATOM    663  HA3 GLY A  45     -22.497 -10.403  23.500  1.00 58.16           H  
ATOM    664  C   GLY A  45     -23.295  -9.364  21.822  1.00 58.16           C  
ATOM    665  O   GLY A  45     -23.579 -10.418  21.257  1.00 58.16           O  
ATOM    666  N   LYS A  46     -23.298  -8.207  21.142  1.00 58.46           N  
ATOM    667  H   LYS A  46     -23.131  -7.368  21.681  1.00 58.46           H  
ATOM    668  CA  LYS A  46     -23.695  -8.118  19.710  1.00 58.46           C  
ATOM    669  HA  LYS A  46     -23.661  -9.119  19.280  1.00 58.46           H  
ATOM    670  C   LYS A  46     -22.744  -7.321  18.803  1.00 58.46           C  
ATOM    671  CB  LYS A  46     -25.154  -7.629  19.580  1.00 58.46           C  
ATOM    672  HB2 LYS A  46     -25.265  -6.678  20.101  1.00 58.46           H  
ATOM    673  HB3 LYS A  46     -25.371  -7.465  18.524  1.00 58.46           H  
ATOM    674  O   LYS A  46     -22.766  -7.542  17.595  1.00 58.46           O  
ATOM    675  CG  LYS A  46     -26.177  -8.645  20.127  1.00 58.46           C  
ATOM    676  HG2 LYS A  46     -26.018  -9.609  19.643  1.00 58.46           H  
ATOM    677  HG3 LYS A  46     -26.027  -8.764  21.200  1.00 58.46           H  
ATOM    678  CD  LYS A  46     -27.625  -8.196  19.879  1.00 58.46           C  
ATOM    679  HD2 LYS A  46     -27.791  -8.111  18.805  1.00 58.46           H  
ATOM    680  HD3 LYS A  46     -27.776  -7.220  20.341  1.00 58.46           H  
ATOM    681  CE  LYS A  46     -28.608  -9.210  20.481  1.00 58.46           C  
ATOM    682  HE2 LYS A  46     -28.415 -10.185  20.034  1.00 58.46           H  
ATOM    683  HE3 LYS A  46     -28.407  -9.293  21.549  1.00 58.46           H  
ATOM    684  NZ  LYS A  46     -30.021  -8.811  20.255  1.00 58.46           N  
ATOM    685  HZ1 LYS A  46     -30.650  -9.489  20.662  1.00 58.46           H  
ATOM    686  HZ2 LYS A  46     -30.217  -8.743  19.266  1.00 58.46           H  
ATOM    687  HZ3 LYS A  46     -30.205  -7.914  20.680  1.00 58.46           H  
ATOM    688  N   GLY A  47     -21.879  -6.462  19.352  1.00 60.31           N  
ATOM    689  H   GLY A  47     -21.907  -6.321  20.352  1.00 60.31           H  
ATOM    690  CA  GLY A  47     -20.909  -5.665  18.576  1.00 60.31           C  
ATOM    691  HA2 GLY A  47     -21.408  -5.212  17.719  1.00 60.31           H  
ATOM    692  HA3 GLY A  47     -20.529  -4.864  19.209  1.00 60.31           H  
ATOM    693  C   GLY A  47     -19.696  -6.455  18.063  1.00 60.31           C  
ATOM    694  O   GLY A  47     -19.178  -6.169  16.985  1.00 60.31           O  
ATOM    695  N   ALA A  48     -19.293  -7.510  18.779  1.00 64.15           N  
ATOM    696  H   ALA A  48     -19.733  -7.660  19.676  1.00 64.15           H  
ATOM    697  CA  ALA A  48     -18.038  -8.222  18.531  1.00 64.15           C  
ATOM    698  HA  ALA A  48     -17.217  -7.513  18.645  1.00 64.15           H  
ATOM    699  C   ALA A  48     -17.916  -8.824  17.116  1.00 64.15           C  
ATOM    700  CB  ALA A  48     -17.884  -9.296  19.615  1.00 64.15           C  
ATOM    701  HB1 ALA A  48     -16.936  -9.816  19.476  1.00 64.15           H  
ATOM    702  HB2 ALA A  48     -18.698 -10.018  19.559  1.00 64.15           H  
ATOM    703  HB3 ALA A  48     -17.877  -8.830  20.600  1.00 64.15           H  
ATOM    704  O   ALA A  48     -16.875  -8.679  16.482  1.00 64.15           O  
ATOM    705  N   LYS A  49     -18.978  -9.447  16.574  1.00 67.26           N  
ATOM    706  H   LYS A  49     -19.822  -9.505  17.125  1.00 67.26           H  
ATOM    707  CA  LYS A  49     -18.909 -10.119  15.259  1.00 67.26           C  
ATOM    708  HA  LYS A  49     -18.037 -10.773  15.271  1.00 67.26           H  
ATOM    709  C   LYS A  49     -18.670  -9.138  14.105  1.00 67.26           C  
ATOM    710  CB  LYS A  49     -20.167 -10.977  15.024  1.00 67.26           C  
ATOM    711  HB2 LYS A  49     -20.371 -11.558  15.923  1.00 67.26           H  
ATOM    712  HB3 LYS A  49     -21.020 -10.328  14.826  1.00 67.26           H  
ATOM    713  O   LYS A  49     -17.930  -9.458  13.180  1.00 67.26           O  
ATOM    714  CG  LYS A  49     -19.967 -11.952  13.849  1.00 67.26           C  
ATOM    715  HG2 LYS A  49     -19.118 -12.598  14.071  1.00 67.26           H  
ATOM    716  HG3 LYS A  49     -19.749 -11.391  12.940  1.00 67.26           H  
ATOM    717  CD  LYS A  49     -21.203 -12.824  13.592  1.00 67.26           C  
ATOM    718  HD2 LYS A  49     -22.033 -12.181  13.298  1.00 67.26           H  
ATOM    719  HD3 LYS A  49     -21.466 -13.364  14.502  1.00 67.26           H  
ATOM    720  CE  LYS A  49     -20.883 -13.820  12.469  1.00 67.26           C  
ATOM    721  HE2 LYS A  49     -20.108 -14.501  12.821  1.00 67.26           H  
ATOM    722  HE3 LYS A  49     -20.468 -13.267  11.627  1.00 67.26           H  
ATOM    723  NZ  LYS A  49     -22.080 -14.580  12.031  1.00 67.26           N  
ATOM    724  HZ1 LYS A  49     -22.780 -13.952  11.662  1.00 67.26           H  
ATOM    725  HZ2 LYS A  49     -22.472 -15.104  12.801  1.00 67.26           H  
ATOM    726  HZ3 LYS A  49     -21.825 -15.230  11.301  1.00 67.26           H  
ATOM    727  N   SER A  50     -19.277  -7.949  14.166  1.00 80.88           N  
ATOM    728  H   SER A  50     -19.802  -7.719  14.998  1.00 80.88           H  
ATOM    729  CA  SER A  50     -19.059  -6.905  13.156  1.00 80.88           C  
ATOM    730  HA  SER A  50     -19.226  -7.324  12.163  1.00 80.88           H  
ATOM    731  C   SER A  50     -17.626  -6.384  13.214  1.00 80.88           C  
ATOM    732  CB  SER A  50     -20.036  -5.746  13.365  1.00 80.88           C  
ATOM    733  HB2 SER A  50     -19.777  -5.197  14.270  1.00 80.88           H  
ATOM    734  HB3 SER A  50     -21.046  -6.142  13.472  1.00 80.88           H  
ATOM    735  O   SER A  50     -17.011  -6.151  12.178  1.00 80.88           O  
ATOM    736  OG  SER A  50     -20.012  -4.877  12.253  1.00 80.88           O  
ATOM    737  HG  SER A  50     -19.129  -4.522  12.126  1.00 80.88           H  
ATOM    738  N   ILE A  51     -17.077  -6.243  14.421  1.00 84.80           N  
ATOM    739  H   ILE A  51     -17.627  -6.453  15.242  1.00 84.80           H  
ATOM    740  CA  ILE A  51     -15.737  -5.693  14.619  1.00 84.80           C  
ATOM    741  HA  ILE A  51     -15.627  -4.818  13.978  1.00 84.80           H  
ATOM    742  C   ILE A  51     -14.660  -6.689  14.186  1.00 84.80           C  
ATOM    743  CB  ILE A  51     -15.560  -5.227  16.072  1.00 84.80           C  
ATOM    744  HB  ILE A  51     -15.721  -6.071  16.742  1.00 84.80           H  
ATOM    745  O   ILE A  51     -13.710  -6.284  13.524  1.00 84.80           O  
ATOM    746  CG1 ILE A  51     -16.578  -4.110  16.391  1.00 84.80           C  
ATOM    747 HG12 ILE A  51     -16.284  -3.188  15.890  1.00 84.80           H  
ATOM    748 HG13 ILE A  51     -17.570  -4.376  16.025  1.00 84.80           H  
ATOM    749  CG2 ILE A  51     -14.133  -4.696  16.257  1.00 84.80           C  
ATOM    750 HG21 ILE A  51     -14.039  -4.189  17.217  1.00 84.80           H  
ATOM    751 HG22 ILE A  51     -13.409  -5.510  16.224  1.00 84.80           H  
ATOM    752 HG23 ILE A  51     -13.891  -3.975  15.476  1.00 84.80           H  
ATOM    753  CD1 ILE A  51     -16.721  -3.849  17.885  1.00 84.80           C  
ATOM    754 HD11 ILE A  51     -17.580  -3.199  18.052  1.00 84.80           H  
ATOM    755 HD12 ILE A  51     -15.830  -3.345  18.261  1.00 84.80           H  
ATOM    756 HD13 ILE A  51     -16.875  -4.792  18.409  1.00 84.80           H  
ATOM    757  N   SER A  52     -14.826  -7.988  14.460  1.00 86.27           N  
ATOM    758  H   SER A  52     -15.579  -8.276  15.068  1.00 86.27           H  
ATOM    759  CA  SER A  52     -13.905  -9.012  13.947  1.00 86.27           C  
ATOM    760  HA  SER A  52     -12.908  -8.816  14.340  1.00 86.27           H  
ATOM    761  C   SER A  52     -13.801  -8.980  12.418  1.00 86.27           C  
ATOM    762  CB  SER A  52     -14.335 -10.411  14.396  1.00 86.27           C  
ATOM    763  HB2 SER A  52     -15.325 -10.633  13.997  1.00 86.27           H  
ATOM    764  HB3 SER A  52     -13.628 -11.145  14.009  1.00 86.27           H  
ATOM    765  O   SER A  52     -12.693  -9.008  11.892  1.00 86.27           O  
ATOM    766  OG  SER A  52     -14.374 -10.501  15.807  1.00 86.27           O  
ATOM    767  HG  SER A  52     -13.503 -10.292  16.153  1.00 86.27           H  
ATOM    768  N   GLY A  53     -14.927  -8.837  11.704  1.00 88.98           N  
ATOM    769  H   GLY A  53     -15.813  -8.805  12.188  1.00 88.98           H  
ATOM    770  CA  GLY A  53     -14.918  -8.711  10.240  1.00 88.98           C  
ATOM    771  HA2 GLY A  53     -14.383  -9.556   9.807  1.00 88.98           H  
ATOM    772  HA3 GLY A  53     -15.946  -8.729   9.876  1.00 88.98           H  
ATOM    773  C   GLY A  53     -14.257  -7.419   9.739  1.00 88.98           C  
ATOM    774  O   GLY A  53     -13.580  -7.421   8.710  1.00 88.98           O  
ATOM    775  N   MET A  54     -14.395  -6.314  10.481  1.00 88.28           N  
ATOM    776  H   MET A  54     -14.974  -6.352  11.308  1.00 88.28           H  
ATOM    777  CA  MET A  54     -13.679  -5.068  10.179  1.00 88.28           C  
ATOM    778  HA  MET A  54     -13.843  -4.808   9.133  1.00 88.28           H  
ATOM    779  C   MET A  54     -12.167  -5.221  10.369  1.00 88.28           C  
ATOM    780  CB  MET A  54     -14.193  -3.915  11.051  1.00 88.28           C  
ATOM    781  HB2 MET A  54     -14.167  -4.205  12.101  1.00 88.28           H  
ATOM    782  HB3 MET A  54     -13.529  -3.061  10.920  1.00 88.28           H  
ATOM    783  O   MET A  54     -11.410  -4.787   9.506  1.00 88.28           O  
ATOM    784  CG  MET A  54     -15.614  -3.482  10.681  1.00 88.28           C  
ATOM    785  HG2 MET A  54     -15.601  -3.045   9.682  1.00 88.28           H  
ATOM    786  HG3 MET A  54     -16.258  -4.360  10.650  1.00 88.28           H  
ATOM    787  SD  MET A  54     -16.345  -2.289  11.836  1.00 88.28           S  
ATOM    788  CE  MET A  54     -15.279  -0.850  11.540  1.00 88.28           C  
ATOM    789  HE1 MET A  54     -15.648  -0.003  12.118  1.00 88.28           H  
ATOM    790  HE2 MET A  54     -14.258  -1.071  11.851  1.00 88.28           H  
ATOM    791  HE3 MET A  54     -15.291  -0.594  10.480  1.00 88.28           H  
ATOM    792  N   ILE A  55     -11.725  -5.861  11.458  1.00 92.85           N  
ATOM    793  H   ILE A  55     -12.404  -6.193  12.128  1.00 92.85           H  
ATOM    794  CA  ILE A  55     -10.302  -6.128  11.719  1.00 92.85           C  
ATOM    795  HA  ILE A  55      -9.761  -5.182  11.706  1.00 92.85           H  
ATOM    796  C   ILE A  55      -9.710  -6.984  10.596  1.00 92.85           C  
ATOM    797  CB  ILE A  55     -10.102  -6.775  13.111  1.00 92.85           C  
ATOM    798  HB  ILE A  55     -10.768  -7.633  13.195  1.00 92.85           H  
ATOM    799  O   ILE A  55      -8.685  -6.608  10.038  1.00 92.85           O  
ATOM    800  CG1 ILE A  55     -10.447  -5.760  14.227  1.00 92.85           C  
ATOM    801 HG12 ILE A  55      -9.676  -4.991  14.265  1.00 92.85           H  
ATOM    802 HG13 ILE A  55     -11.392  -5.268  13.994  1.00 92.85           H  
ATOM    803  CG2 ILE A  55      -8.652  -7.267  13.295  1.00 92.85           C  
ATOM    804 HG21 ILE A  55      -8.413  -8.047  12.572  1.00 92.85           H  
ATOM    805 HG22 ILE A  55      -7.951  -6.445  13.153  1.00 92.85           H  
ATOM    806 HG23 ILE A  55      -8.509  -7.700  14.285  1.00 92.85           H  
ATOM    807  CD1 ILE A  55     -10.596  -6.384  15.620  1.00 92.85           C  
ATOM    808 HD11 ILE A  55     -10.909  -5.613  16.324  1.00 92.85           H  
ATOM    809 HD12 ILE A  55      -9.649  -6.799  15.963  1.00 92.85           H  
ATOM    810 HD13 ILE A  55     -11.353  -7.168  15.596  1.00 92.85           H  
ATOM    811  N   GLU A  56     -10.388  -8.065  10.198  1.00 94.48           N  
ATOM    812  H   GLU A  56     -11.213  -8.340  10.711  1.00 94.48           H  
ATOM    813  CA  GLU A  56      -9.948  -8.923   9.089  1.00 94.48           C  
ATOM    814  HA  GLU A  56      -8.965  -9.332   9.322  1.00 94.48           H  
ATOM    815  C   GLU A  56      -9.826  -8.141   7.771  1.00 94.48           C  
ATOM    816  CB  GLU A  56     -10.948 -10.082   8.949  1.00 94.48           C  
ATOM    817  HB2 GLU A  56     -11.032 -10.586   9.912  1.00 94.48           H  
ATOM    818  HB3 GLU A  56     -11.925  -9.678   8.683  1.00 94.48           H  
ATOM    819  O   GLU A  56      -8.850  -8.279   7.033  1.00 94.48           O  
ATOM    820  CG  GLU A  56     -10.517 -11.109   7.891  1.00 94.48           C  
ATOM    821  HG2 GLU A  56      -9.547 -11.517   8.177  1.00 94.48           H  
ATOM    822  HG3 GLU A  56     -10.404 -10.605   6.932  1.00 94.48           H  
ATOM    823  CD  GLU A  56     -11.519 -12.261   7.708  1.00 94.48           C  
ATOM    824  OE1 GLU A  56     -11.245 -13.105   6.826  1.00 94.48           O  
ATOM    825  OE2 GLU A  56     -12.554 -12.288   8.417  1.00 94.48           O  
ATOM    826  N   THR A  57     -10.788  -7.259   7.490  1.00 95.37           N  
ATOM    827  H   THR A  57     -11.566  -7.191   8.131  1.00 95.37           H  
ATOM    828  CA  THR A  57     -10.750  -6.392   6.303  1.00 95.37           C  
ATOM    829  HA  THR A  57     -10.653  -7.018   5.416  1.00 95.37           H  
ATOM    830  C   THR A  57      -9.545  -5.448   6.333  1.00 95.37           C  
ATOM    831  CB  THR A  57     -12.051  -5.587   6.179  1.00 95.37           C  
ATOM    832  HB  THR A  57     -12.174  -4.944   7.050  1.00 95.37           H  
ATOM    833  O   THR A  57      -8.864  -5.282   5.319  1.00 95.37           O  
ATOM    834  CG2 THR A  57     -12.089  -4.723   4.918  1.00 95.37           C  
ATOM    835 HG21 THR A  57     -13.070  -4.256   4.830  1.00 95.37           H  
ATOM    836 HG22 THR A  57     -11.334  -3.939   4.972  1.00 95.37           H  
ATOM    837 HG23 THR A  57     -11.907  -5.343   4.040  1.00 95.37           H  
ATOM    838  OG1 THR A  57     -13.156  -6.460   6.101  1.00 95.37           O  
ATOM    839  HG1 THR A  57     -13.249  -6.902   6.948  1.00 95.37           H  
ATOM    840  N   ILE A  58      -9.250  -4.849   7.492  1.00 96.44           N  
ATOM    841  H   ILE A  58      -9.823  -5.054   8.298  1.00 96.44           H  
ATOM    842  CA  ILE A  58      -8.100  -3.955   7.663  1.00 96.44           C  
ATOM    843  HA  ILE A  58      -8.112  -3.222   6.856  1.00 96.44           H  
ATOM    844  C   ILE A  58      -6.784  -4.733   7.533  1.00 96.44           C  
ATOM    845  CB  ILE A  58      -8.196  -3.190   9.001  1.00 96.44           C  
ATOM    846  HB  ILE A  58      -8.303  -3.911   9.811  1.00 96.44           H  
ATOM    847  O   ILE A  58      -5.885  -4.275   6.832  1.00 96.44           O  
ATOM    848  CG1 ILE A  58      -9.407  -2.227   9.015  1.00 96.44           C  
ATOM    849 HG12 ILE A  58      -9.172  -1.336   8.433  1.00 96.44           H  
ATOM    850 HG13 ILE A  58     -10.270  -2.700   8.545  1.00 96.44           H  
ATOM    851  CG2 ILE A  58      -6.911  -2.377   9.230  1.00 96.44           C  
ATOM    852 HG21 ILE A  58      -7.023  -1.717  10.089  1.00 96.44           H  
ATOM    853 HG22 ILE A  58      -6.075  -3.049   9.425  1.00 96.44           H  
ATOM    854 HG23 ILE A  58      -6.683  -1.770   8.354  1.00 96.44           H  
ATOM    855  CD1 ILE A  58      -9.828  -1.810  10.430  1.00 96.44           C  
ATOM    856 HD11 ILE A  58     -10.700  -1.158  10.370  1.00 96.44           H  
ATOM    857 HD12 ILE A  58     -10.086  -2.693  11.016  1.00 96.44           H  
ATOM    858 HD13 ILE A  58      -9.022  -1.273  10.928  1.00 96.44           H  
ATOM    859  N   ASP A  59      -6.679  -5.919   8.133  1.00 97.16           N  
ATOM    860  H   ASP A  59      -7.440  -6.236   8.717  1.00 97.16           H  
ATOM    861  CA  ASP A  59      -5.494  -6.779   8.032  1.00 97.16           C  
ATOM    862  HA  ASP A  59      -4.623  -6.226   8.384  1.00 97.16           H  
ATOM    863  C   ASP A  59      -5.213  -7.174   6.569  1.00 97.16           C  
ATOM    864  CB  ASP A  59      -5.670  -8.025   8.926  1.00 97.16           C  
ATOM    865  HB2 ASP A  59      -4.925  -8.764   8.631  1.00 97.16           H  
ATOM    866  HB3 ASP A  59      -6.654  -8.461   8.753  1.00 97.16           H  
ATOM    867  O   ASP A  59      -4.078  -7.073   6.095  1.00 97.16           O  
ATOM    868  CG  ASP A  59      -5.481  -7.760  10.431  1.00 97.16           C  
ATOM    869  OD1 ASP A  59      -4.800  -6.776  10.798  1.00 97.16           O  
ATOM    870  OD2 ASP A  59      -5.933  -8.583  11.258  1.00 97.16           O  
ATOM    871  N   ASN A  60      -6.250  -7.529   5.805  1.00 98.19           N  
ATOM    872  H   ASN A  60      -7.151  -7.635   6.250  1.00 98.19           H  
ATOM    873  CA  ASN A  60      -6.129  -7.816   4.372  1.00 98.19           C  
ATOM    874  HA  ASN A  60      -5.381  -8.596   4.233  1.00 98.19           H  
ATOM    875  C   ASN A  60      -5.643  -6.598   3.568  1.00 98.19           C  
ATOM    876  CB  ASN A  60      -7.485  -8.328   3.858  1.00 98.19           C  
ATOM    877  HB2 ASN A  60      -8.284  -7.674   4.208  1.00 98.19           H  
ATOM    878  HB3 ASN A  60      -7.489  -8.321   2.768  1.00 98.19           H  
ATOM    879  O   ASN A  60      -4.789  -6.726   2.681  1.00 98.19           O  
ATOM    880  CG  ASN A  60      -7.767  -9.756   4.296  1.00 98.19           C  
ATOM    881  ND2 ASN A  60      -9.016 -10.118   4.470  1.00 98.19           N  
ATOM    882 HD21 ASN A  60      -9.158 -11.039   4.858  1.00 98.19           H  
ATOM    883 HD22 ASN A  60      -9.744  -9.420   4.513  1.00 98.19           H  
ATOM    884  OD1 ASN A  60      -6.869 -10.568   4.440  1.00 98.19           O  
ATOM    885  N   ALA A  61      -6.140  -5.403   3.892  1.00 98.17           N  
ATOM    886  H   ALA A  61      -6.840  -5.349   4.617  1.00 98.17           H  
ATOM    887  CA  ALA A  61      -5.691  -4.168   3.259  1.00 98.17           C  
ATOM    888  HA  ALA A  61      -5.740  -4.295   2.178  1.00 98.17           H  
ATOM    889  C   ALA A  61      -4.228  -3.834   3.615  1.00 98.17           C  
ATOM    890  CB  ALA A  61      -6.662  -3.052   3.645  1.00 98.17           C  
ATOM    891  HB1 ALA A  61      -6.381  -2.134   3.129  1.00 98.17           H  
ATOM    892  HB2 ALA A  61      -7.675  -3.327   3.352  1.00 98.17           H  
ATOM    893  HB3 ALA A  61      -6.639  -2.894   4.723  1.00 98.17           H  
ATOM    894  O   ALA A  61      -3.453  -3.472   2.728  1.00 98.17           O  
ATOM    895  N   ILE A  62      -3.814  -4.025   4.874  1.00 98.51           N  
ATOM    896  H   ILE A  62      -4.500  -4.317   5.556  1.00 98.51           H  
ATOM    897  CA  ILE A  62      -2.419  -3.862   5.320  1.00 98.51           C  
ATOM    898  HA  ILE A  62      -2.099  -2.843   5.102  1.00 98.51           H  
ATOM    899  C   ILE A  62      -1.496  -4.801   4.543  1.00 98.51           C  
ATOM    900  CB  ILE A  62      -2.296  -4.099   6.846  1.00 98.51           C  
ATOM    901  HB  ILE A  62      -2.832  -5.012   7.108  1.00 98.51           H  
ATOM    902  O   ILE A  62      -0.456  -4.358   4.045  1.00 98.51           O  
ATOM    903  CG1 ILE A  62      -2.930  -2.916   7.603  1.00 98.51           C  
ATOM    904 HG12 ILE A  62      -3.918  -2.730   7.182  1.00 98.51           H  
ATOM    905 HG13 ILE A  62      -2.323  -2.022   7.456  1.00 98.51           H  
ATOM    906  CG2 ILE A  62      -0.830  -4.264   7.288  1.00 98.51           C  
ATOM    907 HG21 ILE A  62      -0.775  -4.410   8.367  1.00 98.51           H  
ATOM    908 HG22 ILE A  62      -0.381  -5.148   6.834  1.00 98.51           H  
ATOM    909 HG23 ILE A  62      -0.267  -3.372   7.014  1.00 98.51           H  
ATOM    910  CD1 ILE A  62      -3.126  -3.145   9.106  1.00 98.51           C  
ATOM    911 HD11 ILE A  62      -3.659  -2.295   9.531  1.00 98.51           H  
ATOM    912 HD12 ILE A  62      -3.715  -4.048   9.267  1.00 98.51           H  
ATOM    913 HD13 ILE A  62      -2.168  -3.241   9.617  1.00 98.51           H  
ATOM    914  N   ASN A  63      -1.871  -6.075   4.412  1.00 98.27           N  
ATOM    915  H   ASN A  63      -2.700  -6.379   4.903  1.00 98.27           H  
ATOM    916  CA  ASN A  63      -1.093  -7.070   3.675  1.00 98.27           C  
ATOM    917  HA  ASN A  63      -0.084  -7.111   4.085  1.00 98.27           H  
ATOM    918  C   ASN A  63      -0.954  -6.694   2.197  1.00 98.27           C  
ATOM    919  CB  ASN A  63      -1.757  -8.446   3.848  1.00 98.27           C  
ATOM    920  HB2 ASN A  63      -1.323  -9.151   3.138  1.00 98.27           H  
ATOM    921  HB3 ASN A  63      -2.825  -8.371   3.645  1.00 98.27           H  
ATOM    922  O   ASN A  63       0.141  -6.775   1.639  1.00 98.27           O  
ATOM    923  CG  ASN A  63      -1.544  -9.021   5.236  1.00 98.27           C  
ATOM    924  ND2 ASN A  63      -2.442  -9.853   5.706  1.00 98.27           N  
ATOM    925 HD21 ASN A  63      -2.312 -10.146   6.664  1.00 98.27           H  
ATOM    926 HD22 ASN A  63      -3.313 -10.006   5.217  1.00 98.27           H  
ATOM    927  OD1 ASN A  63      -0.555  -8.755   5.899  1.00 98.27           O  
ATOM    928  N   THR A  64      -2.034  -6.204   1.586  1.00 98.45           N  
ATOM    929  H   THR A  64      -2.901  -6.178   2.104  1.00 98.45           H  
ATOM    930  CA  THR A  64      -2.028  -5.735   0.195  1.00 98.45           C  
ATOM    931  HA  THR A  64      -1.668  -6.541  -0.445  1.00 98.45           H  
ATOM    932  C   THR A  64      -1.077  -4.552   0.016  1.00 98.45           C  
ATOM    933  CB  THR A  64      -3.446  -5.370  -0.264  1.00 98.45           C  
ATOM    934  HB  THR A  64      -3.837  -4.558   0.349  1.00 98.45           H  
ATOM    935  O   THR A  64      -0.156  -4.627  -0.794  1.00 98.45           O  
ATOM    936  CG2 THR A  64      -3.485  -4.946  -1.732  1.00 98.45           C  
ATOM    937 HG21 THR A  64      -4.520  -4.783  -2.032  1.00 98.45           H  
ATOM    938 HG22 THR A  64      -3.050  -5.726  -2.357  1.00 98.45           H  
ATOM    939 HG23 THR A  64      -2.932  -4.018  -1.877  1.00 98.45           H  
ATOM    940  OG1 THR A  64      -4.290  -6.491  -0.129  1.00 98.45           O  
ATOM    941  HG1 THR A  64      -4.477  -6.624   0.804  1.00 98.45           H  
ATOM    942  N   VAL A  65      -1.223  -3.490   0.817  1.00 98.24           N  
ATOM    943  H   VAL A  65      -1.978  -3.491   1.488  1.00 98.24           H  
ATOM    944  CA  VAL A  65      -0.352  -2.301   0.737  1.00 98.24           C  
ATOM    945  HA  VAL A  65      -0.401  -1.897  -0.274  1.00 98.24           H  
ATOM    946  C   VAL A  65       1.111  -2.661   0.995  1.00 98.24           C  
ATOM    947  CB  VAL A  65      -0.834  -1.211   1.718  1.00 98.24           C  
ATOM    948  HB  VAL A  65      -0.957  -1.646   2.710  1.00 98.24           H  
ATOM    949  O   VAL A  65       2.005  -2.157   0.318  1.00 98.24           O  
ATOM    950  CG1 VAL A  65       0.143  -0.032   1.834  1.00 98.24           C  
ATOM    951 HG11 VAL A  65       0.354   0.377   0.846  1.00 98.24           H  
ATOM    952 HG12 VAL A  65      -0.290   0.754   2.453  1.00 98.24           H  
ATOM    953 HG13 VAL A  65       1.077  -0.352   2.296  1.00 98.24           H  
ATOM    954  CG2 VAL A  65      -2.179  -0.642   1.253  1.00 98.24           C  
ATOM    955 HG21 VAL A  65      -2.934  -1.427   1.212  1.00 98.24           H  
ATOM    956 HG22 VAL A  65      -2.075  -0.199   0.262  1.00 98.24           H  
ATOM    957 HG23 VAL A  65      -2.518   0.126   1.948  1.00 98.24           H  
ATOM    958  N   SER A  66       1.374  -3.560   1.944  1.00 98.12           N  
ATOM    959  H   SER A  66       0.598  -3.955   2.456  1.00 98.12           H  
ATOM    960  CA  SER A  66       2.730  -4.038   2.237  1.00 98.12           C  
ATOM    961  HA  SER A  66       3.374  -3.180   2.429  1.00 98.12           H  
ATOM    962  C   SER A  66       3.333  -4.802   1.054  1.00 98.12           C  
ATOM    963  CB  SER A  66       2.727  -4.915   3.493  1.00 98.12           C  
ATOM    964  HB2 SER A  66       3.751  -5.204   3.732  1.00 98.12           H  
ATOM    965  HB3 SER A  66       2.138  -5.814   3.316  1.00 98.12           H  
ATOM    966  O   SER A  66       4.495  -4.582   0.713  1.00 98.12           O  
ATOM    967  OG  SER A  66       2.173  -4.194   4.579  1.00 98.12           O  
ATOM    968  HG  SER A  66       1.221  -4.295   4.509  1.00 98.12           H  
ATOM    969  N   GLY A  67       2.541  -5.647   0.387  1.00 98.25           N  
ATOM    970  H   GLY A  67       1.595  -5.786   0.713  1.00 98.25           H  
ATOM    971  CA  GLY A  67       2.952  -6.362  -0.821  1.00 98.25           C  
ATOM    972  HA2 GLY A  67       2.141  -7.024  -1.125  1.00 98.25           H  
ATOM    973  HA3 GLY A  67       3.837  -6.961  -0.607  1.00 98.25           H  
ATOM    974  C   GLY A  67       3.265  -5.427  -1.991  1.00 98.25           C  
ATOM    975  O   GLY A  67       4.283  -5.601  -2.660  1.00 98.25           O  
ATOM    976  N   GLU A  68       2.443  -4.401  -2.212  1.00 98.16           N  
ATOM    977  H   GLU A  68       1.592  -4.335  -1.673  1.00 98.16           H  
ATOM    978  CA  GLU A  68       2.683  -3.416  -3.274  1.00 98.16           C  
ATOM    979  HA  GLU A  68       2.886  -3.945  -4.205  1.00 98.16           H  
ATOM    980  C   GLU A  68       3.934  -2.566  -3.008  1.00 98.16           C  
ATOM    981  CB  GLU A  68       1.438  -2.540  -3.490  1.00 98.16           C  
ATOM    982  HB2 GLU A  68       1.183  -2.032  -2.559  1.00 98.16           H  
ATOM    983  HB3 GLU A  68       1.680  -1.778  -4.230  1.00 98.16           H  
ATOM    984  O   GLU A  68       4.741  -2.367  -3.916  1.00 98.16           O  
ATOM    985  CG  GLU A  68       0.207  -3.324  -3.987  1.00 98.16           C  
ATOM    986  HG2 GLU A  68      -0.194  -3.924  -3.171  1.00 98.16           H  
ATOM    987  HG3 GLU A  68      -0.567  -2.613  -4.275  1.00 98.16           H  
ATOM    988  CD  GLU A  68       0.528  -4.241  -5.179  1.00 98.16           C  
ATOM    989  OE1 GLU A  68       0.415  -5.487  -5.048  1.00 98.16           O  
ATOM    990  OE2 GLU A  68       0.989  -3.736  -6.222  1.00 98.16           O  
ATOM    991  N   ARG A  69       4.172  -2.150  -1.755  1.00 97.61           N  
ATOM    992  H   ARG A  69       3.469  -2.339  -1.055  1.00 97.61           H  
ATOM    993  CA  ARG A  69       5.410  -1.450  -1.360  1.00 97.61           C  
ATOM    994  HA  ARG A  69       5.529  -0.549  -1.961  1.00 97.61           H  
ATOM    995  C   ARG A  69       6.654  -2.295  -1.627  1.00 97.61           C  
ATOM    996  CB  ARG A  69       5.351  -1.065   0.125  1.00 97.61           C  
ATOM    997  HB2 ARG A  69       5.051  -1.935   0.708  1.00 97.61           H  
ATOM    998  HB3 ARG A  69       6.345  -0.761   0.452  1.00 97.61           H  
ATOM    999  O   ARG A  69       7.630  -1.790  -2.170  1.00 97.61           O  
ATOM   1000  CG  ARG A  69       4.381   0.094   0.385  1.00 97.61           C  
ATOM   1001  HG2 ARG A  69       3.437  -0.097  -0.126  1.00 97.61           H  
ATOM   1002  HG3 ARG A  69       4.801   1.018  -0.014  1.00 97.61           H  
ATOM   1003  CD  ARG A  69       4.087   0.259   1.881  1.00 97.61           C  
ATOM   1004  HD2 ARG A  69       3.702  -0.688   2.261  1.00 97.61           H  
ATOM   1005  HD3 ARG A  69       3.312   1.015   2.001  1.00 97.61           H  
ATOM   1006  NE  ARG A  69       5.280   0.680   2.634  1.00 97.61           N  
ATOM   1007  HE  ARG A  69       5.838   1.413   2.220  1.00 97.61           H  
ATOM   1008  NH1 ARG A  69       4.862  -0.372   4.636  1.00 97.61           N  
ATOM   1009 HH11 ARG A  69       3.988  -0.716   4.266  1.00 97.61           H  
ATOM   1010 HH12 ARG A  69       5.114  -0.556   5.597  1.00 97.61           H  
ATOM   1011  NH2 ARG A  69       6.698   0.868   4.392  1.00 97.61           N  
ATOM   1012 HH21 ARG A  69       6.967   0.668   5.345  1.00 97.61           H  
ATOM   1013 HH22 ARG A  69       7.099   1.654   3.900  1.00 97.61           H  
ATOM   1014  CZ  ARG A  69       5.609   0.380   3.877  1.00 97.61           C  
ATOM   1015  N   ALA A  70       6.610  -3.588  -1.303  1.00 98.23           N  
ATOM   1016  H   ALA A  70       5.786  -3.945  -0.841  1.00 98.23           H  
ATOM   1017  CA  ALA A  70       7.729  -4.491  -1.563  1.00 98.23           C  
ATOM   1018  HA  ALA A  70       8.620  -4.085  -1.085  1.00 98.23           H  
ATOM   1019  C   ALA A  70       8.035  -4.618  -3.068  1.00 98.23           C  
ATOM   1020  CB  ALA A  70       7.414  -5.848  -0.926  1.00 98.23           C  
ATOM   1021  HB1 ALA A  70       6.531  -6.288  -1.388  1.00 98.23           H  
ATOM   1022  HB2 ALA A  70       7.233  -5.722   0.141  1.00 98.23           H  
ATOM   1023  HB3 ALA A  70       8.262  -6.520  -1.064  1.00 98.23           H  
ATOM   1024  O   ALA A  70       9.199  -4.578  -3.470  1.00 98.23           O  
ATOM   1025  N   LYS A  71       7.000  -4.724  -3.914  1.00 97.92           N  
ATOM   1026  H   LYS A  71       6.069  -4.745  -3.522  1.00 97.92           H  
ATOM   1027  CA  LYS A  71       7.158  -4.761  -5.379  1.00 97.92           C  
ATOM   1028  HA  LYS A  71       7.863  -5.547  -5.650  1.00 97.92           H  
ATOM   1029  C   LYS A  71       7.734  -3.455  -5.925  1.00 97.92           C  
ATOM   1030  CB  LYS A  71       5.808  -5.026  -6.052  1.00 97.92           C  
ATOM   1031  HB2 LYS A  71       5.093  -4.287  -5.690  1.00 97.92           H  
ATOM   1032  HB3 LYS A  71       5.916  -4.882  -7.127  1.00 97.92           H  
ATOM   1033  O   LYS A  71       8.613  -3.497  -6.785  1.00 97.92           O  
ATOM   1034  CG  LYS A  71       5.254  -6.437  -5.813  1.00 97.92           C  
ATOM   1035  HG2 LYS A  71       5.269  -6.674  -4.749  1.00 97.92           H  
ATOM   1036  HG3 LYS A  71       5.857  -7.170  -6.349  1.00 97.92           H  
ATOM   1037  CD  LYS A  71       3.810  -6.466  -6.325  1.00 97.92           C  
ATOM   1038  HD2 LYS A  71       3.268  -5.639  -5.869  1.00 97.92           H  
ATOM   1039  HD3 LYS A  71       3.800  -6.323  -7.405  1.00 97.92           H  
ATOM   1040  CE  LYS A  71       3.085  -7.761  -5.965  1.00 97.92           C  
ATOM   1041  HE2 LYS A  71       3.499  -8.586  -6.546  1.00 97.92           H  
ATOM   1042  HE3 LYS A  71       3.246  -7.959  -4.906  1.00 97.92           H  
ATOM   1043  NZ  LYS A  71       1.635  -7.593  -6.223  1.00 97.92           N  
ATOM   1044  HZ1 LYS A  71       1.085  -8.395  -5.951  1.00 97.92           H  
ATOM   1045  HZ2 LYS A  71       1.277  -6.814  -5.689  1.00 97.92           H  
ATOM   1046  HZ3 LYS A  71       1.443  -7.327  -7.178  1.00 97.92           H  
ATOM   1047  N   LEU A  72       7.251  -2.311  -5.438  1.00 97.14           N  
ATOM   1048  H   LEU A  72       6.506  -2.349  -4.757  1.00 97.14           H  
ATOM   1049  CA  LEU A  72       7.766  -1.001  -5.837  1.00 97.14           C  
ATOM   1050  HA  LEU A  72       7.731  -0.928  -6.924  1.00 97.14           H  
ATOM   1051  C   LEU A  72       9.238  -0.841  -5.461  1.00 97.14           C  
ATOM   1052  CB  LEU A  72       6.914   0.122  -5.231  1.00 97.14           C  
ATOM   1053  HB2 LEU A  72       7.481   1.052  -5.267  1.00 97.14           H  
ATOM   1054  HB3 LEU A  72       6.728  -0.104  -4.181  1.00 97.14           H  
ATOM   1055  O   LEU A  72      10.030  -0.525  -6.345  1.00 97.14           O  
ATOM   1056  CG  LEU A  72       5.580   0.343  -5.960  1.00 97.14           C  
ATOM   1057  HG  LEU A  72       5.026  -0.594  -6.012  1.00 97.14           H  
ATOM   1058  CD1 LEU A  72       4.762   1.350  -5.166  1.00 97.14           C  
ATOM   1059 HD11 LEU A  72       5.294   2.299  -5.092  1.00 97.14           H  
ATOM   1060 HD12 LEU A  72       3.794   1.506  -5.641  1.00 97.14           H  
ATOM   1061 HD13 LEU A  72       4.610   0.940  -4.168  1.00 97.14           H  
ATOM   1062  CD2 LEU A  72       5.760   0.893  -7.378  1.00 97.14           C  
ATOM   1063 HD21 LEU A  72       4.785   1.130  -7.803  1.00 97.14           H  
ATOM   1064 HD22 LEU A  72       6.365   1.799  -7.350  1.00 97.14           H  
ATOM   1065 HD23 LEU A  72       6.241   0.153  -8.018  1.00 97.14           H  
ATOM   1066  N   GLY A  73       9.621  -1.167  -4.225  1.00 97.26           N  
ATOM   1067  H   GLY A  73       8.915  -1.353  -3.528  1.00 97.26           H  
ATOM   1068  CA  GLY A  73      11.019  -1.104  -3.792  1.00 97.26           C  
ATOM   1069  HA2 GLY A  73      11.077  -1.397  -2.744  1.00 97.26           H  
ATOM   1070  HA3 GLY A  73      11.376  -0.078  -3.878  1.00 97.26           H  
ATOM   1071  C   GLY A  73      11.940  -2.021  -4.608  1.00 97.26           C  
ATOM   1072  O   GLY A  73      13.036  -1.623  -5.001  1.00 97.26           O  
ATOM   1073  N   ALA A  74      11.490  -3.233  -4.957  1.00 98.14           N  
ATOM   1074  H   ALA A  74      10.600  -3.543  -4.595  1.00 98.14           H  
ATOM   1075  CA  ALA A  74      12.255  -4.129  -5.831  1.00 98.14           C  
ATOM   1076  HA  ALA A  74      13.249  -4.262  -5.405  1.00 98.14           H  
ATOM   1077  C   ALA A  74      12.438  -3.552  -7.250  1.00 98.14           C  
ATOM   1078  CB  ALA A  74      11.556  -5.493  -5.866  1.00 98.14           C  
ATOM   1079  HB1 ALA A  74      12.136  -6.184  -6.477  1.00 98.14           H  
ATOM   1080  HB2 ALA A  74      10.556  -5.391  -6.289  1.00 98.14           H  
ATOM   1081  HB3 ALA A  74      11.476  -5.891  -4.855  1.00 98.14           H  
ATOM   1082  O   ALA A  74      13.525  -3.633  -7.828  1.00 98.14           O  
ATOM   1083  N   ASN A  75      11.388  -2.941  -7.809  1.00 95.02           N  
ATOM   1084  H   ASN A  75      10.525  -2.899  -7.287  1.00 95.02           H  
ATOM   1085  CA  ASN A  75      11.451  -2.289  -9.117  1.00 95.02           C  
ATOM   1086  HA  ASN A  75      11.905  -2.976  -9.831  1.00 95.02           H  
ATOM   1087  C   ASN A  75      12.336  -1.038  -9.099  1.00 95.02           C  
ATOM   1088  CB  ASN A  75      10.028  -1.950  -9.585  1.00 95.02           C  
ATOM   1089  HB2 ASN A  75       9.482  -1.470  -8.773  1.00 95.02           H  
ATOM   1090  HB3 ASN A  75      10.083  -1.243 -10.414  1.00 95.02           H  
ATOM   1091  O   ASN A  75      13.090  -0.827 -10.051  1.00 95.02           O  
ATOM   1092  CG  ASN A  75       9.253  -3.156 -10.077  1.00 95.02           C  
ATOM   1093  ND2 ASN A  75       7.944  -3.066 -10.090  1.00 95.02           N  
ATOM   1094 HD21 ASN A  75       7.439  -3.891 -10.379  1.00 95.02           H  
ATOM   1095 HD22 ASN A  75       7.496  -2.261  -9.674  1.00 95.02           H  
ATOM   1096  OD1 ASN A  75       9.792  -4.161 -10.516  1.00 95.02           O  
ATOM   1097  N   GLN A  76      12.279  -0.243  -8.028  1.00 96.13           N  
ATOM   1098  H   GLN A  76      11.612  -0.452  -7.299  1.00 96.13           H  
ATOM   1099  CA  GLN A  76      13.150   0.912  -7.830  1.00 96.13           C  
ATOM   1100  HA  GLN A  76      13.006   1.617  -8.649  1.00 96.13           H  
ATOM   1101  C   GLN A  76      14.615   0.482  -7.818  1.00 96.13           C  
ATOM   1102  CB  GLN A  76      12.801   1.603  -6.511  1.00 96.13           C  
ATOM   1103  HB2 GLN A  76      13.015   0.927  -5.683  1.00 96.13           H  
ATOM   1104  HB3 GLN A  76      11.736   1.836  -6.487  1.00 96.13           H  
ATOM   1105  O   GLN A  76      15.405   0.998  -8.600  1.00 96.13           O  
ATOM   1106  CG  GLN A  76      13.609   2.898  -6.328  1.00 96.13           C  
ATOM   1107  HG2 GLN A  76      13.269   3.650  -7.040  1.00 96.13           H  
ATOM   1108  HG3 GLN A  76      14.669   2.712  -6.504  1.00 96.13           H  
ATOM   1109  CD  GLN A  76      13.476   3.455  -4.923  1.00 96.13           C  
ATOM   1110  NE2 GLN A  76      14.350   4.339  -4.506  1.00 96.13           N  
ATOM   1111 HE21 GLN A  76      14.274   4.532  -3.517  1.00 96.13           H  
ATOM   1112 HE22 GLN A  76      15.224   4.424  -5.003  1.00 96.13           H  
ATOM   1113  OE1 GLN A  76      12.620   3.062  -4.163  1.00 96.13           O  
ATOM   1114  N   ASN A  77      14.955  -0.519  -7.006  1.00 95.83           N  
ATOM   1115  H   ASN A  77      14.262  -0.860  -6.355  1.00 95.83           H  
ATOM   1116  CA  ASN A  77      16.312  -1.044  -6.902  1.00 95.83           C  
ATOM   1117  HA  ASN A  77      16.975  -0.250  -6.558  1.00 95.83           H  
ATOM   1118  C   ASN A  77      16.839  -1.515  -8.278  1.00 95.83           C  
ATOM   1119  CB  ASN A  77      16.252  -2.145  -5.825  1.00 95.83           C  
ATOM   1120  HB2 ASN A  77      15.554  -2.926  -6.126  1.00 95.83           H  
ATOM   1121  HB3 ASN A  77      15.890  -1.698  -4.899  1.00 95.83           H  
ATOM   1122  O   ASN A  77      17.921  -1.130  -8.726  1.00 95.83           O  
ATOM   1123  CG  ASN A  77      17.588  -2.794  -5.547  1.00 95.83           C  
ATOM   1124  ND2 ASN A  77      17.811  -3.326  -4.372  1.00 95.83           N  
ATOM   1125 HD21 ASN A  77      18.752  -3.669  -4.246  1.00 95.83           H  
ATOM   1126 HD22 ASN A  77      17.149  -3.197  -3.620  1.00 95.83           H  
ATOM   1127  OD1 ASN A  77      18.438  -2.894  -6.393  1.00 95.83           O  
ATOM   1128  N   ARG A  78      16.027  -2.265  -9.034  1.00 95.10           N  
ATOM   1129  H   ARG A  78      15.145  -2.553  -8.634  1.00 95.10           H  
ATOM   1130  CA  ARG A  78      16.384  -2.680 -10.400  1.00 95.10           C  
ATOM   1131  HA  ARG A  78      17.339  -3.205 -10.351  1.00 95.10           H  
ATOM   1132  C   ARG A  78      16.598  -1.491 -11.348  1.00 95.10           C  
ATOM   1133  CB  ARG A  78      15.304  -3.637 -10.913  1.00 95.10           C  
ATOM   1134  HB2 ARG A  78      15.231  -4.484 -10.229  1.00 95.10           H  
ATOM   1135  HB3 ARG A  78      14.343  -3.123 -10.927  1.00 95.10           H  
ATOM   1136  O   ARG A  78      17.497  -1.542 -12.195  1.00 95.10           O  
ATOM   1137  CG  ARG A  78      15.624  -4.152 -12.321  1.00 95.10           C  
ATOM   1138  HG2 ARG A  78      16.604  -4.630 -12.328  1.00 95.10           H  
ATOM   1139  HG3 ARG A  78      15.626  -3.317 -13.021  1.00 95.10           H  
ATOM   1140  CD  ARG A  78      14.561  -5.154 -12.766  1.00 95.10           C  
ATOM   1141  HD2 ARG A  78      14.661  -6.066 -12.177  1.00 95.10           H  
ATOM   1142  HD3 ARG A  78      13.582  -4.719 -12.564  1.00 95.10           H  
ATOM   1143  NE  ARG A  78      14.712  -5.464 -14.201  1.00 95.10           N  
ATOM   1144  HE  ARG A  78      15.659  -5.588 -14.528  1.00 95.10           H  
ATOM   1145  NH1 ARG A  78      12.489  -5.374 -14.784  1.00 95.10           N  
ATOM   1146 HH11 ARG A  78      11.761  -5.415 -15.482  1.00 95.10           H  
ATOM   1147 HH12 ARG A  78      12.254  -5.187 -13.820  1.00 95.10           H  
ATOM   1148  NH2 ARG A  78      14.032  -5.771 -16.348  1.00 95.10           N  
ATOM   1149 HH21 ARG A  78      14.996  -5.875 -16.631  1.00 95.10           H  
ATOM   1150 HH22 ARG A  78      13.294  -5.819 -17.037  1.00 95.10           H  
ATOM   1151  CZ  ARG A  78      13.746  -5.535 -15.099  1.00 95.10           C  
ATOM   1152  N   LEU A  79      15.771  -0.450 -11.247  1.00 93.19           N  
ATOM   1153  H   LEU A  79      15.069  -0.466 -10.521  1.00 93.19           H  
ATOM   1154  CA  LEU A  79      15.898   0.763 -12.056  1.00 93.19           C  
ATOM   1155  HA  LEU A  79      15.969   0.466 -13.102  1.00 93.19           H  
ATOM   1156  C   LEU A  79      17.188   1.519 -11.711  1.00 93.19           C  
ATOM   1157  CB  LEU A  79      14.634   1.626 -11.876  1.00 93.19           C  
ATOM   1158  HB2 LEU A  79      14.521   1.873 -10.821  1.00 93.19           H  
ATOM   1159  HB3 LEU A  79      13.767   1.036 -12.172  1.00 93.19           H  
ATOM   1160  O   LEU A  79      17.934   1.876 -12.619  1.00 93.19           O  
ATOM   1161  CG  LEU A  79      14.634   2.943 -12.672  1.00 93.19           C  
ATOM   1162  HG  LEU A  79      15.446   3.578 -12.316  1.00 93.19           H  
ATOM   1163  CD1 LEU A  79      14.794   2.724 -14.180  1.00 93.19           C  
ATOM   1164 HD11 LEU A  79      14.682   3.676 -14.698  1.00 93.19           H  
ATOM   1165 HD12 LEU A  79      15.789   2.333 -14.394  1.00 93.19           H  
ATOM   1166 HD13 LEU A  79      14.037   2.025 -14.537  1.00 93.19           H  
ATOM   1167  CD2 LEU A  79      13.314   3.678 -12.446  1.00 93.19           C  
ATOM   1168 HD21 LEU A  79      12.483   3.106 -12.858  1.00 93.19           H  
ATOM   1169 HD22 LEU A  79      13.354   4.660 -12.918  1.00 93.19           H  
ATOM   1170 HD23 LEU A  79      13.148   3.815 -11.377  1.00 93.19           H  
ATOM   1171  N   GLU A  80      17.494   1.678 -10.426  1.00 93.50           N  
ATOM   1172  H   GLU A  80      16.834   1.360  -9.730  1.00 93.50           H  
ATOM   1173  CA  GLU A  80      18.735   2.287  -9.936  1.00 93.50           C  
ATOM   1174  HA  GLU A  80      18.805   3.311 -10.303  1.00 93.50           H  
ATOM   1175  C   GLU A  80      19.972   1.539 -10.446  1.00 93.50           C  
ATOM   1176  CB  GLU A  80      18.718   2.322  -8.401  1.00 93.50           C  
ATOM   1177  HB2 GLU A  80      18.439   1.338  -8.025  1.00 93.50           H  
ATOM   1178  HB3 GLU A  80      19.719   2.561  -8.040  1.00 93.50           H  
ATOM   1179  O   GLU A  80      20.868   2.162 -11.016  1.00 93.50           O  
ATOM   1180  CG  GLU A  80      17.744   3.386  -7.869  1.00 93.50           C  
ATOM   1181  HG2 GLU A  80      18.133   4.365  -8.147  1.00 93.50           H  
ATOM   1182  HG3 GLU A  80      16.774   3.267  -8.351  1.00 93.50           H  
ATOM   1183  CD  GLU A  80      17.545   3.338  -6.345  1.00 93.50           C  
ATOM   1184  OE1 GLU A  80      16.834   4.241  -5.841  1.00 93.50           O  
ATOM   1185  OE2 GLU A  80      18.064   2.404  -5.696  1.00 93.50           O  
ATOM   1186  N   HIS A  81      19.991   0.205 -10.359  1.00 93.18           N  
ATOM   1187  H   HIS A  81      19.272  -0.251  -9.816  1.00 93.18           H  
ATOM   1188  CA  HIS A  81      21.073  -0.605 -10.928  1.00 93.18           C  
ATOM   1189  HA  HIS A  81      22.019  -0.287 -10.489  1.00 93.18           H  
ATOM   1190  C   HIS A  81      21.211  -0.434 -12.444  1.00 93.18           C  
ATOM   1191  CB  HIS A  81      20.843  -2.085 -10.606  1.00 93.18           C  
ATOM   1192  HB2 HIS A  81      19.796  -2.340 -10.767  1.00 93.18           H  
ATOM   1193  HB3 HIS A  81      21.446  -2.691 -11.282  1.00 93.18           H  
ATOM   1194  O   HIS A  81      22.320  -0.326 -12.963  1.00 93.18           O  
ATOM   1195  CG  HIS A  81      21.244  -2.455  -9.208  1.00 93.18           C  
ATOM   1196  CD2 HIS A  81      20.501  -3.160  -8.307  1.00 93.18           C  
ATOM   1197  HD2 HIS A  81      19.497  -3.525  -8.467  1.00 93.18           H  
ATOM   1198  ND1 HIS A  81      22.469  -2.223  -8.626  1.00 93.18           N  
ATOM   1199  HD1 HIS A  81      23.241  -1.714  -9.034  1.00 93.18           H  
ATOM   1200  CE1 HIS A  81      22.452  -2.756  -7.394  1.00 93.18           C  
ATOM   1201  HE1 HIS A  81      23.269  -2.718  -6.688  1.00 93.18           H  
ATOM   1202  NE2 HIS A  81      21.284  -3.365  -7.165  1.00 93.18           N  
ATOM   1203  N   THR A  82      20.092  -0.383 -13.169  1.00 91.14           N  
ATOM   1204  H   THR A  82      19.208  -0.442 -12.683  1.00 91.14           H  
ATOM   1205  CA  THR A  82      20.118  -0.190 -14.626  1.00 91.14           C  
ATOM   1206  HA  THR A  82      20.769  -0.946 -15.065  1.00 91.14           H  
ATOM   1207  C   THR A  82      20.703   1.177 -14.983  1.00 91.14           C  
ATOM   1208  CB  THR A  82      18.718  -0.351 -15.234  1.00 91.14           C  
ATOM   1209  HB  THR A  82      18.059   0.426 -14.846  1.00 91.14           H  
ATOM   1210  O   THR A  82      21.527   1.270 -15.891  1.00 91.14           O  
ATOM   1211  CG2 THR A  82      18.736  -0.270 -16.761  1.00 91.14           C  
ATOM   1212 HG21 THR A  82      17.735  -0.467 -17.145  1.00 91.14           H  
ATOM   1213 HG22 THR A  82      19.431  -1.007 -17.164  1.00 91.14           H  
ATOM   1214 HG23 THR A  82      19.040   0.727 -17.082  1.00 91.14           H  
ATOM   1215  OG1 THR A  82      18.179  -1.613 -14.896  1.00 91.14           O  
ATOM   1216  HG1 THR A  82      18.037  -1.612 -13.947  1.00 91.14           H  
ATOM   1217  N   ILE A  83      20.330   2.233 -14.254  1.00 90.41           N  
ATOM   1218  H   ILE A  83      19.671   2.091 -13.501  1.00 90.41           H  
ATOM   1219  CA  ILE A  83      20.890   3.576 -14.444  1.00 90.41           C  
ATOM   1220  HA  ILE A  83      20.786   3.856 -15.492  1.00 90.41           H  
ATOM   1221  C   ILE A  83      22.385   3.586 -14.123  1.00 90.41           C  
ATOM   1222  CB  ILE A  83      20.133   4.611 -13.587  1.00 90.41           C  
ATOM   1223  HB  ILE A  83      20.137   4.261 -12.555  1.00 90.41           H  
ATOM   1224  O   ILE A  83      23.156   4.120 -14.917  1.00 90.41           O  
ATOM   1225  CG1 ILE A  83      18.671   4.760 -14.058  1.00 90.41           C  
ATOM   1226 HG12 ILE A  83      18.207   3.779 -14.161  1.00 90.41           H  
ATOM   1227 HG13 ILE A  83      18.639   5.242 -15.035  1.00 90.41           H  
ATOM   1228  CG2 ILE A  83      20.822   5.991 -13.628  1.00 90.41           C  
ATOM   1229 HG21 ILE A  83      21.813   5.930 -13.179  1.00 90.41           H  
ATOM   1230 HG22 ILE A  83      20.259   6.721 -13.046  1.00 90.41           H  
ATOM   1231 HG23 ILE A  83      20.914   6.338 -14.657  1.00 90.41           H  
ATOM   1232  CD1 ILE A  83      17.849   5.571 -13.050  1.00 90.41           C  
ATOM   1233 HD11 ILE A  83      17.944   6.638 -13.254  1.00 90.41           H  
ATOM   1234 HD12 ILE A  83      16.798   5.287 -13.097  1.00 90.41           H  
ATOM   1235 HD13 ILE A  83      18.209   5.368 -12.041  1.00 90.41           H  
ATOM   1236  N   ALA A  84      22.803   2.982 -13.007  1.00 89.13           N  
ATOM   1237  H   ALA A  84      22.120   2.575 -12.384  1.00 89.13           H  
ATOM   1238  CA  ALA A  84      24.209   2.916 -12.614  1.00 89.13           C  
ATOM   1239  HA  ALA A  84      24.581   3.931 -12.471  1.00 89.13           H  
ATOM   1240  C   ALA A  84      25.070   2.263 -13.709  1.00 89.13           C  
ATOM   1241  CB  ALA A  84      24.312   2.174 -11.276  1.00 89.13           C  
ATOM   1242  HB1 ALA A  84      23.712   2.681 -10.521  1.00 89.13           H  
ATOM   1243  HB2 ALA A  84      23.960   1.148 -11.385  1.00 89.13           H  
ATOM   1244  HB3 ALA A  84      25.353   2.156 -10.951  1.00 89.13           H  
ATOM   1245  O   ALA A  84      26.054   2.859 -14.148  1.00 89.13           O  
ATOM   1246  N   ASN A  85      24.630   1.117 -14.240  1.00 89.24           N  
ATOM   1247  H   ASN A  85      23.845   0.660 -13.799  1.00 89.24           H  
ATOM   1248  CA  ASN A  85      25.323   0.420 -15.328  1.00 89.24           C  
ATOM   1249  HA  ASN A  85      26.343   0.197 -15.014  1.00 89.24           H  
ATOM   1250  C   ASN A  85      25.412   1.273 -16.608  1.00 89.24           C  
ATOM   1251  CB  ASN A  85      24.583  -0.898 -15.621  1.00 89.24           C  
ATOM   1252  HB2 ASN A  85      23.531  -0.688 -15.815  1.00 89.24           H  
ATOM   1253  HB3 ASN A  85      25.016  -1.347 -16.515  1.00 89.24           H  
ATOM   1254  O   ASN A  85      26.441   1.292 -17.283  1.00 89.24           O  
ATOM   1255  CG  ASN A  85      24.678  -1.932 -14.511  1.00 89.24           C  
ATOM   1256  ND2 ASN A  85      23.959  -3.023 -14.633  1.00 89.24           N  
ATOM   1257 HD21 ASN A  85      24.070  -3.683 -13.877  1.00 89.24           H  
ATOM   1258 HD22 ASN A  85      23.369  -3.166 -15.441  1.00 89.24           H  
ATOM   1259  OD1 ASN A  85      25.386  -1.808 -13.533  1.00 89.24           O  
ATOM   1260  N   LEU A  86      24.340   1.996 -16.959  1.00 86.74           N  
ATOM   1261  H   LEU A  86      23.520   1.947 -16.370  1.00 86.74           H  
ATOM   1262  CA  LEU A  86      24.323   2.872 -18.137  1.00 86.74           C  
ATOM   1263  HA  LEU A  86      24.693   2.312 -18.996  1.00 86.74           H  
ATOM   1264  C   LEU A  86      25.254   4.082 -17.981  1.00 86.74           C  
ATOM   1265  CB  LEU A  86      22.884   3.347 -18.407  1.00 86.74           C  
ATOM   1266  HB2 LEU A  86      22.917   4.165 -19.127  1.00 86.74           H  
ATOM   1267  HB3 LEU A  86      22.474   3.745 -17.478  1.00 86.74           H  
ATOM   1268  O   LEU A  86      25.843   4.531 -18.966  1.00 86.74           O  
ATOM   1269  CG  LEU A  86      21.934   2.266 -18.951  1.00 86.74           C  
ATOM   1270  HG  LEU A  86      21.957   1.382 -18.313  1.00 86.74           H  
ATOM   1271  CD1 LEU A  86      20.508   2.823 -18.981  1.00 86.74           C  
ATOM   1272 HD11 LEU A  86      19.826   2.058 -19.351  1.00 86.74           H  
ATOM   1273 HD12 LEU A  86      20.208   3.091 -17.968  1.00 86.74           H  
ATOM   1274 HD13 LEU A  86      20.458   3.702 -19.623  1.00 86.74           H  
ATOM   1275  CD2 LEU A  86      22.305   1.827 -20.369  1.00 86.74           C  
ATOM   1276 HD21 LEU A  86      22.341   2.688 -21.035  1.00 86.74           H  
ATOM   1277 HD22 LEU A  86      23.278   1.335 -20.361  1.00 86.74           H  
ATOM   1278 HD23 LEU A  86      21.569   1.111 -20.735  1.00 86.74           H  
ATOM   1279  N   LEU A  87      25.380   4.618 -16.767  1.00 83.55           N  
ATOM   1280  H   LEU A  87      24.866   4.201 -16.004  1.00 83.55           H  
ATOM   1281  CA  LEU A  87      26.281   5.730 -16.469  1.00 83.55           C  
ATOM   1282  HA  LEU A  87      26.175   6.489 -17.244  1.00 83.55           H  
ATOM   1283  C   LEU A  87      27.750   5.294 -16.509  1.00 83.55           C  
ATOM   1284  CB  LEU A  87      25.914   6.342 -15.106  1.00 83.55           C  
ATOM   1285  HB2 LEU A  87      25.879   5.543 -14.366  1.00 83.55           H  
ATOM   1286  HB3 LEU A  87      26.709   7.026 -14.809  1.00 83.55           H  
ATOM   1287  O   LEU A  87      28.568   6.009 -17.087  1.00 83.55           O  
ATOM   1288  CG  LEU A  87      24.579   7.109 -15.082  1.00 83.55           C  
ATOM   1289  HG  LEU A  87      23.769   6.472 -15.436  1.00 83.55           H  
ATOM   1290  CD1 LEU A  87      24.268   7.545 -13.650  1.00 83.55           C  
ATOM   1291 HD11 LEU A  87      25.052   8.206 -13.280  1.00 83.55           H  
ATOM   1292 HD12 LEU A  87      23.308   8.059 -13.619  1.00 83.55           H  
ATOM   1293 HD13 LEU A  87      24.214   6.665 -13.010  1.00 83.55           H  
ATOM   1294  CD2 LEU A  87      24.605   8.361 -15.965  1.00 83.55           C  
ATOM   1295 HD21 LEU A  87      24.708   8.075 -17.012  1.00 83.55           H  
ATOM   1296 HD22 LEU A  87      25.439   8.999 -15.675  1.00 83.55           H  
ATOM   1297 HD23 LEU A  87      23.669   8.907 -15.845  1.00 83.55           H  
ATOM   1298  N   GLU A  88      28.072   4.118 -15.968  1.00 84.69           N  
ATOM   1299  H   GLU A  88      27.364   3.598 -15.471  1.00 84.69           H  
ATOM   1300  CA  GLU A  88      29.430   3.561 -15.992  1.00 84.69           C  
ATOM   1301  HA  GLU A  88      30.122   4.287 -15.567  1.00 84.69           H  
ATOM   1302  C   GLU A  88      29.899   3.268 -17.423  1.00 84.69           C  
ATOM   1303  CB  GLU A  88      29.461   2.305 -15.112  1.00 84.69           C  
ATOM   1304  HB2 GLU A  88      28.774   1.562 -15.518  1.00 84.69           H  
ATOM   1305  HB3 GLU A  88      29.124   2.581 -14.113  1.00 84.69           H  
ATOM   1306  O   GLU A  88      30.960   3.738 -17.841  1.00 84.69           O  
ATOM   1307  CG  GLU A  88      30.869   1.702 -15.007  1.00 84.69           C  
ATOM   1308  HG2 GLU A  88      31.570   2.499 -14.758  1.00 84.69           H  
ATOM   1309  HG3 GLU A  88      31.153   1.287 -15.974  1.00 84.69           H  
ATOM   1310  CD  GLU A  88      30.946   0.598 -13.942  1.00 84.69           C  
ATOM   1311  OE1 GLU A  88      32.026   0.459 -13.328  1.00 84.69           O  
ATOM   1312  OE2 GLU A  88      29.924  -0.099 -13.747  1.00 84.69           O  
ATOM   1313  N   HIS A  89      29.071   2.587 -18.224  1.00 78.09           N  
ATOM   1314  H   HIS A  89      28.228   2.197 -17.827  1.00 78.09           H  
ATOM   1315  CA  HIS A  89      29.396   2.314 -19.626  1.00 78.09           C  
ATOM   1316  HA  HIS A  89      30.345   1.781 -19.665  1.00 78.09           H  
ATOM   1317  C   HIS A  89      29.555   3.606 -20.438  1.00 78.09           C  
ATOM   1318  CB  HIS A  89      28.308   1.421 -20.233  1.00 78.09           C  
ATOM   1319  HB2 HIS A  89      27.359   1.957 -20.239  1.00 78.09           H  
ATOM   1320  HB3 HIS A  89      28.188   0.540 -19.603  1.00 78.09           H  
ATOM   1321  O   HIS A  89      30.426   3.703 -21.299  1.00 78.09           O  
ATOM   1322  CG  HIS A  89      28.624   0.963 -21.637  1.00 78.09           C  
ATOM   1323  CD2 HIS A  89      29.079  -0.275 -22.001  1.00 78.09           C  
ATOM   1324  HD2 HIS A  89      29.281  -1.098 -21.331  1.00 78.09           H  
ATOM   1325  ND1 HIS A  89      28.519   1.708 -22.792  1.00 78.09           N  
ATOM   1326  HD1 HIS A  89      28.368   2.706 -22.839  1.00 78.09           H  
ATOM   1327  CE1 HIS A  89      28.899   0.933 -23.822  1.00 78.09           C  
ATOM   1328  HE1 HIS A  89      28.999   1.258 -24.847  1.00 78.09           H  
ATOM   1329  NE2 HIS A  89      29.224  -0.293 -23.390  1.00 78.09           N  
ATOM   1330  N   HIS A  90      28.734   4.628 -20.179  1.00 67.35           N  
ATOM   1331  H   HIS A  90      28.032   4.528 -19.460  1.00 67.35           H  
ATOM   1332  CA  HIS A  90      28.895   5.911 -20.856  1.00 67.35           C  
ATOM   1333  HA  HIS A  90      28.973   5.723 -21.927  1.00 67.35           H  
ATOM   1334  C   HIS A  90      30.191   6.628 -20.448  1.00 67.35           C  
ATOM   1335  CB  HIS A  90      27.657   6.783 -20.624  1.00 67.35           C  
ATOM   1336  HB2 HIS A  90      27.575   7.011 -19.561  1.00 67.35           H  
ATOM   1337  HB3 HIS A  90      26.771   6.218 -20.914  1.00 67.35           H  
ATOM   1338  O   HIS A  90      30.737   7.347 -21.274  1.00 67.35           O  
ATOM   1339  CG  HIS A  90      27.674   8.075 -21.406  1.00 67.35           C  
ATOM   1340  CD2 HIS A  90      27.167   8.289 -22.660  1.00 67.35           C  
ATOM   1341  HD2 HIS A  90      26.683   7.547 -23.278  1.00 67.35           H  
ATOM   1342  ND1 HIS A  90      28.236   9.260 -20.993  1.00 67.35           N  
ATOM   1343  HD1 HIS A  90      28.833   9.368 -20.185  1.00 67.35           H  
ATOM   1344  CE1 HIS A  90      28.058  10.170 -21.963  1.00 67.35           C  
ATOM   1345  HE1 HIS A  90      28.454  11.175 -21.942  1.00 67.35           H  
ATOM   1346  NE2 HIS A  90      27.390   9.632 -22.997  1.00 67.35           N  
ATOM   1347  N   HIS A  91      30.702   6.458 -19.224  1.00 65.67           N  
ATOM   1348  H   HIS A  91      30.234   5.847 -18.570  1.00 65.67           H  
ATOM   1349  CA  HIS A  91      31.954   7.096 -18.800  1.00 65.67           C  
ATOM   1350  HA  HIS A  91      31.946   8.126 -19.155  1.00 65.67           H  
ATOM   1351  C   HIS A  91      33.201   6.440 -19.411  1.00 65.67           C  
ATOM   1352  CB  HIS A  91      32.031   7.129 -17.268  1.00 65.67           C  
ATOM   1353  HB2 HIS A  91      32.153   6.114 -16.892  1.00 65.67           H  
ATOM   1354  HB3 HIS A  91      31.096   7.524 -16.872  1.00 65.67           H  
ATOM   1355  O   HIS A  91      34.126   7.151 -19.778  1.00 65.67           O  
ATOM   1356  CG  HIS A  91      33.160   7.991 -16.753  1.00 65.67           C  
ATOM   1357  CD2 HIS A  91      34.169   7.605 -15.910  1.00 65.67           C  
ATOM   1358  HD2 HIS A  91      34.301   6.620 -15.488  1.00 65.67           H  
ATOM   1359  ND1 HIS A  91      33.381   9.315 -17.063  1.00 65.67           N  
ATOM   1360  HD1 HIS A  91      32.899   9.847 -17.773  1.00 65.67           H  
ATOM   1361  CE1 HIS A  91      34.492   9.714 -16.423  1.00 65.67           C  
ATOM   1362  HE1 HIS A  91      34.947  10.689 -16.514  1.00 65.67           H  
ATOM   1363  NE2 HIS A  91      34.996   8.713 -15.690  1.00 65.67           N  
ATOM   1364  N   HIS A  92      33.211   5.115 -19.591  1.00 62.08           N  
ATOM   1365  H   HIS A  92      32.446   4.572 -19.217  1.00 62.08           H  
ATOM   1366  CA  HIS A  92      34.345   4.401 -20.196  1.00 62.08           C  
ATOM   1367  HA  HIS A  92      35.263   4.776 -19.744  1.00 62.08           H  
ATOM   1368  C   HIS A  92      34.522   4.620 -21.711  1.00 62.08           C  
ATOM   1369  CB  HIS A  92      34.219   2.903 -19.876  1.00 62.08           C  
ATOM   1370  HB2 HIS A  92      34.800   2.329 -20.598  1.00 62.08           H  
ATOM   1371  HB3 HIS A  92      33.179   2.589 -19.964  1.00 62.08           H  
ATOM   1372  O   HIS A  92      35.558   4.248 -22.257  1.00 62.08           O  
ATOM   1373  CG  HIS A  92      34.749   2.559 -18.511  1.00 62.08           C  
ATOM   1374  CD2 HIS A  92      34.060   2.005 -17.466  1.00 62.08           C  
ATOM   1375  HD2 HIS A  92      33.013   1.741 -17.457  1.00 62.08           H  
ATOM   1376  ND1 HIS A  92      36.049   2.737 -18.095  1.00 62.08           N  
ATOM   1377  HD1 HIS A  92      36.792   3.150 -18.640  1.00 62.08           H  
ATOM   1378  CE1 HIS A  92      36.143   2.302 -16.829  1.00 62.08           C  
ATOM   1379  HE1 HIS A  92      37.039   2.322 -16.226  1.00 62.08           H  
ATOM   1380  NE2 HIS A  92      34.959   1.842 -16.407  1.00 62.08           N  
ATOM   1381  N   HIS A  93      33.528   5.194 -22.394  1.00 54.64           N  
ATOM   1382  H   HIS A  93      32.715   5.493 -21.875  1.00 54.64           H  
ATOM   1383  CA  HIS A  93      33.539   5.415 -23.846  1.00 54.64           C  
ATOM   1384  HA  HIS A  93      34.349   4.823 -24.269  1.00 54.64           H  
ATOM   1385  C   HIS A  93      33.879   6.859 -24.280  1.00 54.64           C  
ATOM   1386  CB  HIS A  93      32.229   4.869 -24.447  1.00 54.64           C  
ATOM   1387  HB2 HIS A  93      31.401   5.063 -23.765  1.00 54.64           H  
ATOM   1388  HB3 HIS A  93      32.003   5.382 -25.381  1.00 54.64           H  
ATOM   1389  O   HIS A  93      33.640   7.201 -25.440  1.00 54.64           O  
ATOM   1390  CG  HIS A  93      32.297   3.397 -24.766  1.00 54.64           C  
ATOM   1391  CD2 HIS A  93      31.723   2.365 -24.075  1.00 54.64           C  
ATOM   1392  HD2 HIS A  93      31.149   2.446 -23.164  1.00 54.64           H  
ATOM   1393  ND1 HIS A  93      32.966   2.840 -25.831  1.00 54.64           N  
ATOM   1394  HD1 HIS A  93      33.556   3.344 -26.478  1.00 54.64           H  
ATOM   1395  CE1 HIS A  93      32.786   1.510 -25.791  1.00 54.64           C  
ATOM   1396  HE1 HIS A  93      33.213   0.801 -26.485  1.00 54.64           H  
ATOM   1397  NE2 HIS A  93      32.015   1.176 -24.750  1.00 54.64           N  
ATOM   1398  N   HIS A  94      34.454   7.686 -23.398  1.00 46.46           N  
ATOM   1399  H   HIS A  94      34.737   7.310 -22.504  1.00 46.46           H  
ATOM   1400  CA  HIS A  94      35.068   8.987 -23.734  1.00 46.46           C  
ATOM   1401  HA  HIS A  94      35.026   9.161 -24.810  1.00 46.46           H  
ATOM   1402  C   HIS A  94      36.553   8.982 -23.389  1.00 46.46           C  
ATOM   1403  CB  HIS A  94      34.348  10.144 -23.020  1.00 46.46           C  
ATOM   1404  HB2 HIS A  94      34.384   9.971 -21.945  1.00 46.46           H  
ATOM   1405  HB3 HIS A  94      34.891  11.066 -23.228  1.00 46.46           H  
ATOM   1406  O   HIS A  94      37.310   9.648 -24.128  1.00 46.46           O  
ATOM   1407  CG  HIS A  94      32.920  10.341 -23.447  1.00 46.46           C  
ATOM   1408  CD2 HIS A  94      31.840   9.834 -22.798  1.00 46.46           C  
ATOM   1409  HD2 HIS A  94      31.903   9.229 -21.906  1.00 46.46           H  
ATOM   1410  ND1 HIS A  94      32.481  10.989 -24.604  1.00 46.46           N  
ATOM   1411  CE1 HIS A  94      31.157  10.798 -24.651  1.00 46.46           C  
ATOM   1412  HE1 HIS A  94      30.530  11.112 -25.472  1.00 46.46           H  
ATOM   1413  NE2 HIS A  94      30.737  10.109 -23.575  1.00 46.46           N  
ATOM   1414  HE2 HIS A  94      29.818   9.709 -23.456  1.00 46.46           H  
ATOM   1415  OXT HIS A  94      36.883   8.322 -22.383  1.00 46.46           O  
TER    1416      HIS A  94                                                       
END   
