# Supplementary material for: Harnessing the acceptor substrate promiscuity of Clostridium botulinum Maf glycosyltransferase to glyco-engineer mini-flagellin protein chimeras
Source: Commun Biol. 2024 Aug 21;7:1029. doi: 10.1038/s42003-024-06736-y (PMC11339370; doi:10.1038/s42003-024-06736-y)
Supplement: Supplementary file 5 — Supplementary Data 2 [file 42003_2024_6736_MOESM5_ESM.zip › SupplementaryData2/CbFlaA4_A7.pdb]

ATOM      1  N   MET A   1     -28.855  -6.776  22.686  1.00 64.32           N  
ATOM      2  H   MET A   1     -27.895  -6.641  22.969  1.00 64.32           H  
ATOM      3  H2  MET A   1     -29.176  -7.633  23.112  1.00 64.32           H  
ATOM      4  H3  MET A   1     -29.424  -6.020  23.040  1.00 64.32           H  
ATOM      5  CA  MET A   1     -28.956  -6.887  21.206  1.00 64.32           C  
ATOM      6  HA  MET A   1     -28.351  -7.741  20.902  1.00 64.32           H  
ATOM      7  C   MET A   1     -28.363  -5.693  20.446  1.00 64.32           C  
ATOM      8  CB  MET A   1     -30.383  -7.185  20.739  1.00 64.32           C  
ATOM      9  HB2 MET A   1     -31.054  -6.393  21.071  1.00 64.32           H  
ATOM     10  HB3 MET A   1     -30.393  -7.220  19.650  1.00 64.32           H  
ATOM     11  O   MET A   1     -27.527  -5.932  19.590  1.00 64.32           O  
ATOM     12  CG  MET A   1     -30.886  -8.535  21.261  1.00 64.32           C  
ATOM     13  HG2 MET A   1     -30.215  -9.325  20.926  1.00 64.32           H  
ATOM     14  HG3 MET A   1     -30.897  -8.526  22.351  1.00 64.32           H  
ATOM     15  SD  MET A   1     -32.554  -8.917  20.688  1.00 64.32           S  
ATOM     16  CE  MET A   1     -32.833 -10.475  21.582  1.00 64.32           C  
ATOM     17  HE1 MET A   1     -32.084 -11.211  21.291  1.00 64.32           H  
ATOM     18  HE2 MET A   1     -32.776 -10.305  22.657  1.00 64.32           H  
ATOM     19  HE3 MET A   1     -33.822 -10.862  21.337  1.00 64.32           H  
ATOM     20  N   ALA A   2     -28.732  -4.431  20.729  1.00 73.93           N  
ATOM     21  H   ALA A   2     -29.469  -4.240  21.393  1.00 73.93           H  
ATOM     22  CA  ALA A   2     -28.203  -3.268  19.985  1.00 73.93           C  
ATOM     23  HA  ALA A   2     -28.464  -3.382  18.933  1.00 73.93           H  
ATOM     24  C   ALA A   2     -26.665  -3.135  20.039  1.00 73.93           C  
ATOM     25  CB  ALA A   2     -28.885  -1.996  20.506  1.00 73.93           C  
ATOM     26  HB1 ALA A   2     -28.642  -1.833  21.556  1.00 73.93           H  
ATOM     27  HB2 ALA A   2     -28.536  -1.137  19.933  1.00 73.93           H  
ATOM     28  HB3 ALA A   2     -29.967  -2.071  20.392  1.00 73.93           H  
ATOM     29  O   ALA A   2     -26.043  -2.897  19.010  1.00 73.93           O  
ATOM     30  N   ALA A   3     -26.055  -3.375  21.207  1.00 75.51           N  
ATOM     31  H   ALA A   3     -26.613  -3.452  22.046  1.00 75.51           H  
ATOM     32  CA  ALA A   3     -24.598  -3.347  21.361  1.00 75.51           C  
ATOM     33  HA  ALA A   3     -24.232  -2.374  21.032  1.00 75.51           H  
ATOM     34  C   ALA A   3     -23.885  -4.409  20.501  1.00 75.51           C  
ATOM     35  CB  ALA A   3     -24.264  -3.505  22.850  1.00 75.51           C  
ATOM     36  HB1 ALA A   3     -24.612  -4.467  23.225  1.00 75.51           H  
ATOM     37  HB2 ALA A   3     -24.721  -2.699  23.425  1.00 75.51           H  
ATOM     38  HB3 ALA A   3     -23.183  -3.450  22.982  1.00 75.51           H  
ATOM     39  O   ALA A   3     -22.928  -4.084  19.812  1.00 75.51           O  
ATOM     40  N   SER A   4     -24.392  -5.649  20.479  1.00 79.90           N  
ATOM     41  H   SER A   4     -25.200  -5.848  21.052  1.00 79.90           H  
ATOM     42  CA  SER A   4     -23.819  -6.737  19.671  1.00 79.90           C  
ATOM     43  HA  SER A   4     -22.762  -6.834  19.921  1.00 79.90           H  
ATOM     44  C   SER A   4     -23.894  -6.442  18.170  1.00 79.90           C  
ATOM     45  CB  SER A   4     -24.510  -8.061  20.016  1.00 79.90           C  
ATOM     46  HB2 SER A   4     -24.245  -8.348  21.034  1.00 79.90           H  
ATOM     47  HB3 SER A   4     -25.590  -7.926  19.962  1.00 79.90           H  
ATOM     48  O   SER A   4     -22.900  -6.636  17.479  1.00 79.90           O  
ATOM     49  OG  SER A   4     -24.158  -9.101  19.137  1.00 79.90           O  
ATOM     50  HG  SER A   4     -23.204  -9.192  19.079  1.00 79.90           H  
ATOM     51  N   ARG A   5     -25.015  -5.886  17.684  1.00 82.68           N  
ATOM     52  H   ARG A   5     -25.795  -5.746  18.311  1.00 82.68           H  
ATOM     53  CA  ARG A   5     -25.142  -5.453  16.282  1.00 82.68           C  
ATOM     54  HA  ARG A   5     -24.892  -6.285  15.624  1.00 82.68           H  
ATOM     55  C   ARG A   5     -24.132  -4.360  15.925  1.00 82.68           C  
ATOM     56  CB  ARG A   5     -26.573  -4.997  15.975  1.00 82.68           C  
ATOM     57  HB2 ARG A   5     -26.572  -4.521  14.994  1.00 82.68           H  
ATOM     58  HB3 ARG A   5     -26.897  -4.264  16.714  1.00 82.68           H  
ATOM     59  O   ARG A   5     -23.400  -4.512  14.961  1.00 82.68           O  
ATOM     60  CG  ARG A   5     -27.548  -6.183  15.936  1.00 82.68           C  
ATOM     61  HG2 ARG A   5     -27.147  -6.940  15.262  1.00 82.68           H  
ATOM     62  HG3 ARG A   5     -27.649  -6.624  16.928  1.00 82.68           H  
ATOM     63  CD  ARG A   5     -28.923  -5.756  15.409  1.00 82.68           C  
ATOM     64  HD2 ARG A   5     -28.780  -5.224  14.468  1.00 82.68           H  
ATOM     65  HD3 ARG A   5     -29.498  -6.652  15.177  1.00 82.68           H  
ATOM     66  NE  ARG A   5     -29.651  -4.883  16.358  1.00 82.68           N  
ATOM     67  HE  ARG A   5     -29.373  -3.912  16.341  1.00 82.68           H  
ATOM     68  NH1 ARG A   5     -31.134  -6.446  17.161  1.00 82.68           N  
ATOM     69 HH11 ARG A   5     -30.692  -7.133  16.567  1.00 82.68           H  
ATOM     70 HH12 ARG A   5     -31.998  -6.681  17.628  1.00 82.68           H  
ATOM     71  NH2 ARG A   5     -31.307  -4.321  17.820  1.00 82.68           N  
ATOM     72 HH21 ARG A   5     -31.074  -3.349  17.674  1.00 82.68           H  
ATOM     73 HH22 ARG A   5     -32.189  -4.557  18.251  1.00 82.68           H  
ATOM     74  CZ  ARG A   5     -30.686  -5.221  17.107  1.00 82.68           C  
ATOM     75  N   ASN A   6     -24.001  -3.326  16.759  1.00 83.82           N  
ATOM     76  H   ASN A   6     -24.628  -3.252  17.548  1.00 83.82           H  
ATOM     77  CA  ASN A   6     -23.028  -2.254  16.522  1.00 83.82           C  
ATOM     78  HA  ASN A   6     -23.226  -1.813  15.545  1.00 83.82           H  
ATOM     79  C   ASN A   6     -21.571  -2.766  16.501  1.00 83.82           C  
ATOM     80  CB  ASN A   6     -23.233  -1.185  17.607  1.00 83.82           C  
ATOM     81  HB2 ASN A   6     -24.273  -0.858  17.599  1.00 83.82           H  
ATOM     82  HB3 ASN A   6     -23.004  -1.606  18.586  1.00 83.82           H  
ATOM     83  O   ASN A   6     -20.737  -2.278  15.738  1.00 83.82           O  
ATOM     84  CG  ASN A   6     -22.371   0.038  17.356  1.00 83.82           C  
ATOM     85  ND2 ASN A   6     -21.495   0.390  18.267  1.00 83.82           N  
ATOM     86 HD21 ASN A   6     -20.900   1.160  17.998  1.00 83.82           H  
ATOM     87 HD22 ASN A   6     -21.323  -0.192  19.074  1.00 83.82           H  
ATOM     88  OD1 ASN A   6     -22.482   0.709  16.352  1.00 83.82           O  
ATOM     89  N   SER A   7     -21.249  -3.767  17.327  1.00 85.74           N  
ATOM     90  H   SER A   7     -21.930  -4.096  17.997  1.00 85.74           H  
ATOM     91  CA  SER A   7     -19.935  -4.415  17.296  1.00 85.74           C  
ATOM     92  HA  SER A   7     -19.167  -3.641  17.275  1.00 85.74           H  
ATOM     93  C   SER A   7     -19.729  -5.270  16.038  1.00 85.74           C  
ATOM     94  CB  SER A   7     -19.713  -5.255  18.554  1.00 85.74           C  
ATOM     95  HB2 SER A   7     -20.448  -6.058  18.596  1.00 85.74           H  
ATOM     96  HB3 SER A   7     -18.709  -5.679  18.519  1.00 85.74           H  
ATOM     97  O   SER A   7     -18.628  -5.263  15.497  1.00 85.74           O  
ATOM     98  OG  SER A   7     -19.807  -4.461  19.721  1.00 85.74           O  
ATOM     99  HG  SER A   7     -19.126  -3.787  19.675  1.00 85.74           H  
ATOM    100  N   GLN A   8     -20.764  -5.951  15.535  1.00 87.65           N  
ATOM    101  H   GLN A   8     -21.654  -5.909  16.010  1.00 87.65           H  
ATOM    102  CA  GLN A   8     -20.710  -6.686  14.260  1.00 87.65           C  
ATOM    103  HA  GLN A   8     -19.863  -7.372  14.273  1.00 87.65           H  
ATOM    104  C   GLN A   8     -20.511  -5.749  13.063  1.00 87.65           C  
ATOM    105  CB  GLN A   8     -22.000  -7.494  14.063  1.00 87.65           C  
ATOM    106  HB2 GLN A   8     -22.862  -6.849  14.231  1.00 87.65           H  
ATOM    107  HB3 GLN A   8     -22.045  -7.847  13.032  1.00 87.65           H  
ATOM    108  O   GLN A   8     -19.690  -6.037  12.189  1.00 87.65           O  
ATOM    109  CG  GLN A   8     -22.076  -8.716  14.985  1.00 87.65           C  
ATOM    110  HG2 GLN A   8     -21.847  -8.431  16.012  1.00 87.65           H  
ATOM    111  HG3 GLN A   8     -21.325  -9.438  14.666  1.00 87.65           H  
ATOM    112  CD  GLN A   8     -23.446  -9.392  14.973  1.00 87.65           C  
ATOM    113  NE2 GLN A   8     -23.540 -10.595  15.493  1.00 87.65           N  
ATOM    114 HE21 GLN A   8     -24.445 -11.038  15.416  1.00 87.65           H  
ATOM    115 HE22 GLN A   8     -22.712 -11.086  15.797  1.00 87.65           H  
ATOM    116  OE1 GLN A   8     -24.461  -8.868  14.540  1.00 87.65           O  
ATOM    117  N   ASP A   9     -21.194  -4.602  13.056  1.00 88.99           N  
ATOM    118  H   ASP A   9     -21.951  -4.480  13.713  1.00 88.99           H  
ATOM    119  CA  ASP A   9     -20.987  -3.566  12.043  1.00 88.99           C  
ATOM    120  HA  ASP A   9     -21.178  -3.987  11.056  1.00 88.99           H  
ATOM    121  C   ASP A   9     -19.531  -3.090  12.087  1.00 88.99           C  
ATOM    122  CB  ASP A   9     -21.952  -2.387  12.265  1.00 88.99           C  
ATOM    123  HB2 ASP A   9     -21.722  -1.611  11.536  1.00 88.99           H  
ATOM    124  HB3 ASP A   9     -21.782  -1.970  13.258  1.00 88.99           H  
ATOM    125  O   ASP A   9     -18.845  -3.086  11.070  1.00 88.99           O  
ATOM    126  CG  ASP A   9     -23.435  -2.753  12.122  1.00 88.99           C  
ATOM    127  OD1 ASP A   9     -23.746  -3.695  11.363  1.00 88.99           O  
ATOM    128  OD2 ASP A   9     -24.258  -2.072  12.779  1.00 88.99           O  
ATOM    129  N   SER A  10     -19.011  -2.802  13.286  1.00 89.99           N  
ATOM    130  H   SER A  10     -19.629  -2.858  14.083  1.00 89.99           H  
ATOM    131  CA  SER A  10     -17.617  -2.379  13.477  1.00 89.99           C  
ATOM    132  HA  SER A  10     -17.455  -1.460  12.913  1.00 89.99           H  
ATOM    133  C   SER A  10     -16.601  -3.412  12.966  1.00 89.99           C  
ATOM    134  CB  SER A  10     -17.336  -2.085  14.954  1.00 89.99           C  
ATOM    135  HB2 SER A  10     -17.467  -2.996  15.539  1.00 89.99           H  
ATOM    136  HB3 SER A  10     -16.302  -1.755  15.058  1.00 89.99           H  
ATOM    137  O   SER A  10     -15.620  -3.026  12.333  1.00 89.99           O  
ATOM    138  OG  SER A  10     -18.192  -1.077  15.462  1.00 89.99           O  
ATOM    139  HG  SER A  10     -19.101  -1.381  15.393  1.00 89.99           H  
ATOM    140  N   ILE A  11     -16.833  -4.713  13.187  1.00 91.40           N  
ATOM    141  H   ILE A  11     -17.653  -4.973  13.715  1.00 91.40           H  
ATOM    142  CA  ILE A  11     -15.986  -5.789  12.637  1.00 91.40           C  
ATOM    143  HA  ILE A  11     -14.948  -5.599  12.910  1.00 91.40           H  
ATOM    144  C   ILE A  11     -16.036  -5.788  11.106  1.00 91.40           C  
ATOM    145  CB  ILE A  11     -16.390  -7.164  13.221  1.00 91.40           C  
ATOM    146  HB  ILE A  11     -17.473  -7.267  13.156  1.00 91.40           H  
ATOM    147  O   ILE A  11     -14.991  -5.856  10.465  1.00 91.40           O  
ATOM    148  CG1 ILE A  11     -15.967  -7.234  14.705  1.00 91.40           C  
ATOM    149 HG12 ILE A  11     -16.284  -6.328  15.222  1.00 91.40           H  
ATOM    150 HG13 ILE A  11     -14.880  -7.284  14.769  1.00 91.40           H  
ATOM    151  CG2 ILE A  11     -15.751  -8.327  12.435  1.00 91.40           C  
ATOM    152 HG21 ILE A  11     -14.667  -8.217  12.407  1.00 91.40           H  
ATOM    153 HG22 ILE A  11     -15.993  -9.290  12.885  1.00 91.40           H  
ATOM    154 HG23 ILE A  11     -16.129  -8.357  11.413  1.00 91.40           H  
ATOM    155  CD1 ILE A  11     -16.562  -8.426  15.459  1.00 91.40           C  
ATOM    156 HD11 ILE A  11     -16.270  -8.356  16.507  1.00 91.40           H  
ATOM    157 HD12 ILE A  11     -16.177  -9.367  15.065  1.00 91.40           H  
ATOM    158 HD13 ILE A  11     -17.649  -8.411  15.376  1.00 91.40           H  
ATOM    159  N   SER A  12     -17.222  -5.637  10.516  1.00 91.43           N  
ATOM    160  H   SER A  12     -18.043  -5.561  11.100  1.00 91.43           H  
ATOM    161  CA  SER A  12     -17.390  -5.592   9.056  1.00 91.43           C  
ATOM    162  HA  SER A  12     -16.997  -6.514   8.626  1.00 91.43           H  
ATOM    163  C   SER A  12     -16.628  -4.415   8.424  1.00 91.43           C  
ATOM    164  CB  SER A  12     -18.878  -5.498   8.699  1.00 91.43           C  
ATOM    165  HB2 SER A  12     -18.985  -5.579   7.617  1.00 91.43           H  
ATOM    166  HB3 SER A  12     -19.276  -4.533   9.014  1.00 91.43           H  
ATOM    167  O   SER A  12     -16.054  -4.537   7.338  1.00 91.43           O  
ATOM    168  OG  SER A  12     -19.625  -6.533   9.315  1.00 91.43           O  
ATOM    169  HG  SER A  12     -19.672  -6.370  10.260  1.00 91.43           H  
ATOM    170  N   LEU A  13     -16.558  -3.275   9.124  1.00 90.60           N  
ATOM    171  H   LEU A  13     -17.083  -3.216   9.985  1.00 90.60           H  
ATOM    172  CA  LEU A  13     -15.751  -2.126   8.698  1.00 90.60           C  
ATOM    173  HA  LEU A  13     -15.952  -1.919   7.647  1.00 90.60           H  
ATOM    174  C   LEU A  13     -14.257  -2.399   8.778  1.00 90.60           C  
ATOM    175  CB  LEU A  13     -16.075  -0.881   9.539  1.00 90.60           C  
ATOM    176  HB2 LEU A  13     -15.816  -1.075  10.580  1.00 90.60           H  
ATOM    177  HB3 LEU A  13     -15.451  -0.061   9.184  1.00 90.60           H  
ATOM    178  O   LEU A  13     -13.529  -2.030   7.858  1.00 90.60           O  
ATOM    179  CG  LEU A  13     -17.536  -0.436   9.475  1.00 90.60           C  
ATOM    180  HG  LEU A  13     -18.169  -1.200   9.928  1.00 90.60           H  
ATOM    181  CD1 LEU A  13     -17.719   0.837  10.297  1.00 90.60           C  
ATOM    182 HD11 LEU A  13     -17.386   0.662  11.320  1.00 90.60           H  
ATOM    183 HD12 LEU A  13     -18.777   1.098  10.319  1.00 90.60           H  
ATOM    184 HD13 LEU A  13     -17.147   1.653   9.857  1.00 90.60           H  
ATOM    185  CD2 LEU A  13     -18.022  -0.255   8.042  1.00 90.60           C  
ATOM    186 HD21 LEU A  13     -17.481   0.552   7.548  1.00 90.60           H  
ATOM    187 HD22 LEU A  13     -17.902  -1.176   7.471  1.00 90.60           H  
ATOM    188 HD23 LEU A  13     -19.097  -0.079   8.073  1.00 90.60           H  
ATOM    189  N   ILE A  14     -13.806  -3.051   9.852  1.00 91.47           N  
ATOM    190  H   ILE A  14     -14.466  -3.332  10.563  1.00 91.47           H  
ATOM    191  CA  ILE A  14     -12.404  -3.445   9.994  1.00 91.47           C  
ATOM    192  HA  ILE A  14     -11.784  -2.557   9.869  1.00 91.47           H  
ATOM    193  C   ILE A  14     -12.016  -4.400   8.865  1.00 91.47           C  
ATOM    194  CB  ILE A  14     -12.126  -4.020  11.398  1.00 91.47           C  
ATOM    195  HB  ILE A  14     -12.863  -4.789  11.630  1.00 91.47           H  
ATOM    196  O   ILE A  14     -11.032  -4.135   8.188  1.00 91.47           O  
ATOM    197  CG1 ILE A  14     -12.216  -2.894  12.451  1.00 91.47           C  
ATOM    198 HG12 ILE A  14     -13.138  -2.332  12.305  1.00 91.47           H  
ATOM    199 HG13 ILE A  14     -11.384  -2.202  12.319  1.00 91.47           H  
ATOM    200  CG2 ILE A  14     -10.730  -4.657  11.423  1.00 91.47           C  
ATOM    201 HG21 ILE A  14     -10.377  -4.837  12.439  1.00 91.47           H  
ATOM    202 HG22 ILE A  14     -10.022  -4.006  10.911  1.00 91.47           H  
ATOM    203 HG23 ILE A  14     -10.752  -5.620  10.912  1.00 91.47           H  
ATOM    204  CD1 ILE A  14     -12.219  -3.412  13.892  1.00 91.47           C  
ATOM    205 HD11 ILE A  14     -12.971  -4.194  13.992  1.00 91.47           H  
ATOM    206 HD12 ILE A  14     -12.462  -2.591  14.566  1.00 91.47           H  
ATOM    207 HD13 ILE A  14     -11.241  -3.808  14.168  1.00 91.47           H  
ATOM    208  N   GLN A  15     -12.841  -5.402   8.563  1.00 92.18           N  
ATOM    209  H   GLN A  15     -13.629  -5.573   9.172  1.00 92.18           H  
ATOM    210  CA  GLN A  15     -12.591  -6.347   7.471  1.00 92.18           C  
ATOM    211  HA  GLN A  15     -11.640  -6.850   7.646  1.00 92.18           H  
ATOM    212  C   GLN A  15     -12.510  -5.657   6.102  1.00 92.18           C  
ATOM    213  CB  GLN A  15     -13.716  -7.387   7.453  1.00 92.18           C  
ATOM    214  HB2 GLN A  15     -14.678  -6.875   7.462  1.00 92.18           H  
ATOM    215  HB3 GLN A  15     -13.648  -7.974   6.537  1.00 92.18           H  
ATOM    216  O   GLN A  15     -11.634  -5.966   5.294  1.00 92.18           O  
ATOM    217  CG  GLN A  15     -13.625  -8.344   8.647  1.00 92.18           C  
ATOM    218  HG2 GLN A  15     -12.713  -8.934   8.557  1.00 92.18           H  
ATOM    219  HG3 GLN A  15     -13.563  -7.788   9.582  1.00 92.18           H  
ATOM    220  CD  GLN A  15     -14.816  -9.290   8.736  1.00 92.18           C  
ATOM    221  NE2 GLN A  15     -14.727 -10.306   9.565  1.00 92.18           N  
ATOM    222 HE21 GLN A  15     -13.913 -10.408  10.153  1.00 92.18           H  
ATOM    223 HE22 GLN A  15     -15.533 -10.912   9.624  1.00 92.18           H  
ATOM    224  OE1 GLN A  15     -15.842  -9.144   8.089  1.00 92.18           O  
ATOM    225  N   THR A  16     -13.389  -4.684   5.845  1.00 92.30           N  
ATOM    226  H   THR A  16     -14.100  -4.496   6.536  1.00 92.30           H  
ATOM    227  CA  THR A  16     -13.351  -3.884   4.607  1.00 92.30           C  
ATOM    228  HA  THR A  16     -13.383  -4.554   3.748  1.00 92.30           H  
ATOM    229  C   THR A  16     -12.056  -3.073   4.519  1.00 92.30           C  
ATOM    230  CB  THR A  16     -14.560  -2.940   4.533  1.00 92.30           C  
ATOM    231  HB  THR A  16     -14.528  -2.239   5.367  1.00 92.30           H  
ATOM    232  O   THR A  16     -11.395  -3.051   3.480  1.00 92.30           O  
ATOM    233  CG2 THR A  16     -14.605  -2.148   3.226  1.00 92.30           C  
ATOM    234 HG21 THR A  16     -14.583  -2.833   2.378  1.00 92.30           H  
ATOM    235 HG22 THR A  16     -13.755  -1.468   3.164  1.00 92.30           H  
ATOM    236 HG23 THR A  16     -15.524  -1.562   3.188  1.00 92.30           H  
ATOM    237  OG1 THR A  16     -15.763  -3.671   4.608  1.00 92.30           O  
ATOM    238  HG1 THR A  16     -15.833  -4.061   5.482  1.00 92.30           H  
ATOM    239  N   ALA A  17     -11.666  -2.433   5.623  1.00 92.38           N  
ATOM    240  H   ALA A  17     -12.226  -2.518   6.458  1.00 92.38           H  
ATOM    241  CA  ALA A  17     -10.424  -1.679   5.712  1.00 92.38           C  
ATOM    242  HA  ALA A  17     -10.397  -0.955   4.897  1.00 92.38           H  
ATOM    243  C   ALA A  17      -9.188  -2.582   5.554  1.00 92.38           C  
ATOM    244  CB  ALA A  17     -10.434  -0.915   7.040  1.00 92.38           C  
ATOM    245  HB1 ALA A  17      -9.495  -0.374   7.167  1.00 92.38           H  
ATOM    246  HB2 ALA A  17     -10.550  -1.609   7.872  1.00 92.38           H  
ATOM    247  HB3 ALA A  17     -11.262  -0.207   7.051  1.00 92.38           H  
ATOM    248  O   ALA A  17      -8.260  -2.228   4.833  1.00 92.38           O  
ATOM    249  N   GLU A  18      -9.171  -3.765   6.166  1.00 93.50           N  
ATOM    250  H   GLU A  18      -9.940  -4.006   6.775  1.00 93.50           H  
ATOM    251  CA  GLU A  18      -8.091  -4.742   6.021  1.00 93.50           C  
ATOM    252  HA  GLU A  18      -7.141  -4.270   6.271  1.00 93.50           H  
ATOM    253  C   GLU A  18      -7.971  -5.262   4.591  1.00 93.50           C  
ATOM    254  CB  GLU A  18      -8.310  -5.924   6.965  1.00 93.50           C  
ATOM    255  HB2 GLU A  18      -9.341  -6.268   6.880  1.00 93.50           H  
ATOM    256  HB3 GLU A  18      -7.650  -6.739   6.668  1.00 93.50           H  
ATOM    257  O   GLU A  18      -6.855  -5.354   4.084  1.00 93.50           O  
ATOM    258  CG  GLU A  18      -7.986  -5.556   8.413  1.00 93.50           C  
ATOM    259  HG2 GLU A  18      -6.941  -5.252   8.475  1.00 93.50           H  
ATOM    260  HG3 GLU A  18      -8.596  -4.714   8.738  1.00 93.50           H  
ATOM    261  CD  GLU A  18      -8.244  -6.761   9.312  1.00 93.50           C  
ATOM    262  OE1 GLU A  18      -7.246  -7.269   9.874  1.00 93.50           O  
ATOM    263  OE2 GLU A  18      -9.426  -7.154   9.383  1.00 93.50           O  
ATOM    264  N   GLY A  19      -9.092  -5.545   3.919  1.00 94.40           N  
ATOM    265  H   GLY A  19      -9.973  -5.487   4.410  1.00 94.40           H  
ATOM    266  CA  GLY A  19      -9.113  -5.904   2.499  1.00 94.40           C  
ATOM    267  HA2 GLY A  19     -10.148  -6.013   2.172  1.00 94.40           H  
ATOM    268  HA3 GLY A  19      -8.593  -6.850   2.348  1.00 94.40           H  
ATOM    269  C   GLY A  19      -8.447  -4.831   1.637  1.00 94.40           C  
ATOM    270  O   GLY A  19      -7.473  -5.107   0.938  1.00 94.40           O  
ATOM    271  N   ALA A  20      -8.874  -3.579   1.799  1.00 94.60           N  
ATOM    272  H   ALA A  20      -9.674  -3.414   2.394  1.00 94.60           H  
ATOM    273  CA  ALA A  20      -8.288  -2.442   1.098  1.00 94.60           C  
ATOM    274  HA  ALA A  20      -8.390  -2.599   0.024  1.00 94.60           H  
ATOM    275  C   ALA A  20      -6.788  -2.245   1.401  1.00 94.60           C  
ATOM    276  CB  ALA A  20      -9.106  -1.216   1.496  1.00 94.60           C  
ATOM    277  HB1 ALA A  20     -10.115  -1.309   1.095  1.00 94.60           H  
ATOM    278  HB2 ALA A  20      -9.166  -1.140   2.582  1.00 94.60           H  
ATOM    279  HB3 ALA A  20      -8.642  -0.314   1.098  1.00 94.60           H  
ATOM    280  O   ALA A  20      -5.991  -1.952   0.504  1.00 94.60           O  
ATOM    281  N   LEU A  21      -6.359  -2.435   2.654  1.00 95.30           N  
ATOM    282  H   LEU A  21      -7.044  -2.638   3.368  1.00 95.30           H  
ATOM    283  CA  LEU A  21      -4.940  -2.372   3.015  1.00 95.30           C  
ATOM    284  HA  LEU A  21      -4.507  -1.474   2.574  1.00 95.30           H  
ATOM    285  C   LEU A  21      -4.137  -3.555   2.457  1.00 95.30           C  
ATOM    286  CB  LEU A  21      -4.771  -2.305   4.538  1.00 95.30           C  
ATOM    287  HB2 LEU A  21      -3.709  -2.430   4.752  1.00 95.30           H  
ATOM    288  HB3 LEU A  21      -5.308  -3.144   4.979  1.00 95.30           H  
ATOM    289  O   LEU A  21      -2.971  -3.374   2.112  1.00 95.30           O  
ATOM    290  CG  LEU A  21      -5.225  -1.005   5.220  1.00 95.30           C  
ATOM    291  HG  LEU A  21      -6.286  -0.830   5.039  1.00 95.30           H  
ATOM    292  CD1 LEU A  21      -4.995  -1.134   6.725  1.00 95.30           C  
ATOM    293 HD11 LEU A  21      -5.461  -0.295   7.243  1.00 95.30           H  
ATOM    294 HD12 LEU A  21      -5.446  -2.062   7.075  1.00 95.30           H  
ATOM    295 HD13 LEU A  21      -3.928  -1.148   6.947  1.00 95.30           H  
ATOM    296  CD2 LEU A  21      -4.459   0.230   4.755  1.00 95.30           C  
ATOM    297 HD21 LEU A  21      -3.391   0.115   4.942  1.00 95.30           H  
ATOM    298 HD22 LEU A  21      -4.637   0.412   3.695  1.00 95.30           H  
ATOM    299 HD23 LEU A  21      -4.829   1.082   5.326  1.00 95.30           H  
ATOM    300  N   ASN A  22      -4.724  -4.749   2.347  1.00 96.02           N  
ATOM    301  H   ASN A  22      -5.676  -4.846   2.672  1.00 96.02           H  
ATOM    302  CA  ASN A  22      -4.087  -5.908   1.713  1.00 96.02           C  
ATOM    303  HA  ASN A  22      -3.118  -6.085   2.178  1.00 96.02           H  
ATOM    304  C   ASN A  22      -3.837  -5.646   0.219  1.00 96.02           C  
ATOM    305  CB  ASN A  22      -4.965  -7.164   1.885  1.00 96.02           C  
ATOM    306  HB2 ASN A  22      -5.970  -6.963   1.515  1.00 96.02           H  
ATOM    307  HB3 ASN A  22      -4.554  -7.966   1.272  1.00 96.02           H  
ATOM    308  O   ASN A  22      -2.746  -5.927  -0.285  1.00 96.02           O  
ATOM    309  CG  ASN A  22      -5.065  -7.696   3.301  1.00 96.02           C  
ATOM    310  ND2 ASN A  22      -6.098  -8.435   3.617  1.00 96.02           N  
ATOM    311 HD21 ASN A  22      -6.862  -8.516   2.962  1.00 96.02           H  
ATOM    312 HD22 ASN A  22      -6.221  -8.674   4.591  1.00 96.02           H  
ATOM    313  OD1 ASN A  22      -4.189  -7.532   4.132  1.00 96.02           O  
ATOM    314  N   GLU A  23      -4.816  -5.069  -0.478  1.00 96.43           N  
ATOM    315  H   GLU A  23      -5.713  -4.930  -0.035  1.00 96.43           H  
ATOM    316  CA  GLU A  23      -4.678  -4.673  -1.883  1.00 96.43           C  
ATOM    317  HA  GLU A  23      -4.354  -5.528  -2.476  1.00 96.43           H  
ATOM    318  C   GLU A  23      -3.614  -3.581  -2.041  1.00 96.43           C  
ATOM    319  CB  GLU A  23      -6.032  -4.203  -2.430  1.00 96.43           C  
ATOM    320  HB2 GLU A  23      -6.448  -3.439  -1.773  1.00 96.43           H  
ATOM    321  HB3 GLU A  23      -5.868  -3.767  -3.415  1.00 96.43           H  
ATOM    322  O   GLU A  23      -2.673  -3.741  -2.819  1.00 96.43           O  
ATOM    323  CG  GLU A  23      -7.029  -5.360  -2.568  1.00 96.43           C  
ATOM    324  HG2 GLU A  23      -6.623  -6.093  -3.264  1.00 96.43           H  
ATOM    325  HG3 GLU A  23      -7.153  -5.855  -1.604  1.00 96.43           H  
ATOM    326  CD  GLU A  23      -8.386  -4.862  -3.080  1.00 96.43           C  
ATOM    327  OE1 GLU A  23      -9.386  -5.038  -2.348  1.00 96.43           O  
ATOM    328  OE2 GLU A  23      -8.413  -4.311  -4.202  1.00 96.43           O  
ATOM    329  N   THR A  24      -3.676  -2.531  -1.213  1.00 96.91           N  
ATOM    330  H   THR A  24      -4.484  -2.463  -0.611  1.00 96.91           H  
ATOM    331  CA  THR A  24      -2.668  -1.455  -1.189  1.00 96.91           C  
ATOM    332  HA  THR A  24      -2.664  -0.954  -2.158  1.00 96.91           H  
ATOM    333  C   THR A  24      -1.263  -2.013  -0.944  1.00 96.91           C  
ATOM    334  CB  THR A  24      -2.991  -0.411  -0.108  1.00 96.91           C  
ATOM    335  HB  THR A  24      -2.942  -0.880   0.874  1.00 96.91           H  
ATOM    336  O   THR A  24      -0.318  -1.642  -1.636  1.00 96.91           O  
ATOM    337  CG2 THR A  24      -2.032   0.780  -0.137  1.00 96.91           C  
ATOM    338 HG21 THR A  24      -2.067   1.257  -1.116  1.00 96.91           H  
ATOM    339 HG22 THR A  24      -2.337   1.504   0.619  1.00 96.91           H  
ATOM    340 HG23 THR A  24      -1.011   0.460   0.071  1.00 96.91           H  
ATOM    341  OG1 THR A  24      -4.281   0.123  -0.289  1.00 96.91           O  
ATOM    342  HG1 THR A  24      -4.927  -0.570  -0.132  1.00 96.91           H  
ATOM    343  N   HIS A  25      -1.110  -2.940   0.006  1.00 97.17           N  
ATOM    344  H   HIS A  25      -1.919  -3.217   0.544  1.00 97.17           H  
ATOM    345  CA  HIS A  25       0.165  -3.603   0.280  1.00 97.17           C  
ATOM    346  HA  HIS A  25       0.907  -2.849   0.541  1.00 97.17           H  
ATOM    347  C   HIS A  25       0.685  -4.357  -0.950  1.00 97.17           C  
ATOM    348  CB  HIS A  25      -0.004  -4.561   1.467  1.00 97.17           C  
ATOM    349  HB2 HIS A  25      -0.382  -4.006   2.326  1.00 97.17           H  
ATOM    350  HB3 HIS A  25      -0.740  -5.326   1.219  1.00 97.17           H  
ATOM    351  O   HIS A  25       1.857  -4.230  -1.295  1.00 97.17           O  
ATOM    352  CG  HIS A  25       1.276  -5.242   1.872  1.00 97.17           C  
ATOM    353  CD2 HIS A  25       1.777  -6.414   1.368  1.00 97.17           C  
ATOM    354  HD2 HIS A  25       1.328  -7.013   0.589  1.00 97.17           H  
ATOM    355  ND1 HIS A  25       2.158  -4.804   2.833  1.00 97.17           N  
ATOM    356  HD1 HIS A  25       2.085  -3.961   3.383  1.00 97.17           H  
ATOM    357  CE1 HIS A  25       3.152  -5.702   2.922  1.00 97.17           C  
ATOM    358  HE1 HIS A  25       3.979  -5.643   3.615  1.00 97.17           H  
ATOM    359  NE2 HIS A  25       2.973  -6.694   2.040  1.00 97.17           N  
ATOM    360  N   SER A  26      -0.184  -5.106  -1.628  1.00 98.27           N  
ATOM    361  H   SER A  26      -1.145  -5.129  -1.318  1.00 98.27           H  
ATOM    362  CA  SER A  26       0.176  -5.876  -2.825  1.00 98.27           C  
ATOM    363  HA  SER A  26       1.009  -6.538  -2.588  1.00 98.27           H  
ATOM    364  C   SER A  26       0.620  -4.961  -3.970  1.00 98.27           C  
ATOM    365  CB  SER A  26      -1.008  -6.742  -3.264  1.00 98.27           C  
ATOM    366  HB2 SER A  26      -1.838  -6.111  -3.585  1.00 98.27           H  
ATOM    367  HB3 SER A  26      -0.700  -7.369  -4.101  1.00 98.27           H  
ATOM    368  O   SER A  26       1.624  -5.226  -4.630  1.00 98.27           O  
ATOM    369  OG  SER A  26      -1.428  -7.568  -2.192  1.00 98.27           O  
ATOM    370  HG  SER A  26      -1.946  -7.038  -1.581  1.00 98.27           H  
ATOM    371  N   ILE A  27      -0.065  -3.831  -4.150  1.00 98.20           N  
ATOM    372  H   ILE A  27      -0.899  -3.683  -3.599  1.00 98.20           H  
ATOM    373  CA  ILE A  27       0.298  -2.817  -5.144  1.00 98.20           C  
ATOM    374  HA  ILE A  27       0.386  -3.296  -6.119  1.00 98.20           H  
ATOM    375  C   ILE A  27       1.655  -2.187  -4.825  1.00 98.20           C  
ATOM    376  CB  ILE A  27      -0.810  -1.753  -5.226  1.00 98.20           C  
ATOM    377  HB  ILE A  27      -1.007  -1.366  -4.226  1.00 98.20           H  
ATOM    378  O   ILE A  27       2.483  -2.024  -5.719  1.00 98.20           O  
ATOM    379  CG1 ILE A  27      -2.098  -2.370  -5.803  1.00 98.20           C  
ATOM    380 HG12 ILE A  27      -2.252  -3.380  -5.422  1.00 98.20           H  
ATOM    381 HG13 ILE A  27      -2.030  -2.433  -6.889  1.00 98.20           H  
ATOM    382  CG2 ILE A  27      -0.360  -0.596  -6.125  1.00 98.20           C  
ATOM    383 HG21 ILE A  27       0.074  -1.014  -7.033  1.00 98.20           H  
ATOM    384 HG22 ILE A  27       0.392   0.018  -5.628  1.00 98.20           H  
ATOM    385 HG23 ILE A  27      -1.202   0.034  -6.414  1.00 98.20           H  
ATOM    386  CD1 ILE A  27      -3.320  -1.548  -5.413  1.00 98.20           C  
ATOM    387 HD11 ILE A  27      -3.241  -0.529  -5.791  1.00 98.20           H  
ATOM    388 HD12 ILE A  27      -3.409  -1.519  -4.327  1.00 98.20           H  
ATOM    389 HD13 ILE A  27      -4.206  -2.033  -5.823  1.00 98.20           H  
ATOM    390  N   LEU A  28       1.925  -1.874  -3.556  1.00 98.08           N  
ATOM    391  H   LEU A  28       1.201  -2.004  -2.864  1.00 98.08           H  
ATOM    392  CA  LEU A  28       3.224  -1.342  -3.142  1.00 98.08           C  
ATOM    393  HA  LEU A  28       3.448  -0.456  -3.737  1.00 98.08           H  
ATOM    394  C   LEU A  28       4.362  -2.341  -3.390  1.00 98.08           C  
ATOM    395  CB  LEU A  28       3.178  -0.960  -1.659  1.00 98.08           C  
ATOM    396  HB2 LEU A  28       4.200  -0.753  -1.343  1.00 98.08           H  
ATOM    397  HB3 LEU A  28       2.818  -1.818  -1.091  1.00 98.08           H  
ATOM    398  O   LEU A  28       5.425  -1.937  -3.859  1.00 98.08           O  
ATOM    399  CG  LEU A  28       2.325   0.270  -1.321  1.00 98.08           C  
ATOM    400  HG  LEU A  28       1.339   0.199  -1.781  1.00 98.08           H  
ATOM    401  CD1 LEU A  28       2.165   0.340   0.197  1.00 98.08           C  
ATOM    402 HD11 LEU A  28       3.143   0.426   0.671  1.00 98.08           H  
ATOM    403 HD12 LEU A  28       1.666  -0.562   0.551  1.00 98.08           H  
ATOM    404 HD13 LEU A  28       1.551   1.201   0.464  1.00 98.08           H  
ATOM    405  CD2 LEU A  28       2.987   1.562  -1.796  1.00 98.08           C  
ATOM    406 HD21 LEU A  28       2.391   2.415  -1.474  1.00 98.08           H  
ATOM    407 HD22 LEU A  28       3.041   1.570  -2.885  1.00 98.08           H  
ATOM    408 HD23 LEU A  28       3.992   1.637  -1.381  1.00 98.08           H  
ATOM    409  N   GLN A  29       4.145  -3.636  -3.136  1.00 98.29           N  
ATOM    410  H   GLN A  29       3.258  -3.914  -2.740  1.00 98.29           H  
ATOM    411  CA  GLN A  29       5.129  -4.671  -3.479  1.00 98.29           C  
ATOM    412  HA  GLN A  29       6.078  -4.423  -3.004  1.00 98.29           H  
ATOM    413  C   GLN A  29       5.392  -4.704  -4.986  1.00 98.29           C  
ATOM    414  CB  GLN A  29       4.673  -6.056  -2.996  1.00 98.29           C  
ATOM    415  HB2 GLN A  29       3.675  -6.263  -3.384  1.00 98.29           H  
ATOM    416  HB3 GLN A  29       5.347  -6.811  -3.400  1.00 98.29           H  
ATOM    417  O   GLN A  29       6.547  -4.721  -5.408  1.00 98.29           O  
ATOM    418  CG  GLN A  29       4.646  -6.199  -1.469  1.00 98.29           C  
ATOM    419  HG2 GLN A  29       4.009  -5.427  -1.037  1.00 98.29           H  
ATOM    420  HG3 GLN A  29       4.204  -7.164  -1.222  1.00 98.29           H  
ATOM    421  CD  GLN A  29       6.009  -6.117  -0.792  1.00 98.29           C  
ATOM    422  NE2 GLN A  29       6.019  -6.146   0.522  1.00 98.29           N  
ATOM    423 HE21 GLN A  29       6.927  -6.113   0.963  1.00 98.29           H  
ATOM    424 HE22 GLN A  29       5.152  -6.284   1.020  1.00 98.29           H  
ATOM    425  OE1 GLN A  29       7.071  -6.028  -1.391  1.00 98.29           O  
ATOM    426  N   ARG A  30       4.343  -4.592  -5.809  1.00 97.97           N  
ATOM    427  H   ARG A  30       3.413  -4.614  -5.415  1.00 97.97           H  
ATOM    428  CA  ARG A  30       4.503  -4.496  -7.262  1.00 97.97           C  
ATOM    429  HA  ARG A  30       5.100  -5.354  -7.572  1.00 97.97           H  
ATOM    430  C   ARG A  30       5.290  -3.249  -7.677  1.00 97.97           C  
ATOM    431  CB  ARG A  30       3.121  -4.567  -7.931  1.00 97.97           C  
ATOM    432  HB2 ARG A  30       2.519  -3.712  -7.623  1.00 97.97           H  
ATOM    433  HB3 ARG A  30       2.610  -5.473  -7.605  1.00 97.97           H  
ATOM    434  O   ARG A  30       6.212  -3.348  -8.481  1.00 97.97           O  
ATOM    435  CG  ARG A  30       3.204  -4.568  -9.461  1.00 97.97           C  
ATOM    436  HG2 ARG A  30       2.194  -4.562  -9.870  1.00 97.97           H  
ATOM    437  HG3 ARG A  30       3.726  -3.674  -9.802  1.00 97.97           H  
ATOM    438  CD  ARG A  30       3.952  -5.789  -9.985  1.00 97.97           C  
ATOM    439  HD2 ARG A  30       4.964  -5.793  -9.581  1.00 97.97           H  
ATOM    440  HD3 ARG A  30       3.442  -6.697  -9.663  1.00 97.97           H  
ATOM    441  NE  ARG A  30       4.038  -5.757 -11.446  1.00 97.97           N  
ATOM    442  HE  ARG A  30       3.527  -5.056 -11.963  1.00 97.97           H  
ATOM    443  NH1 ARG A  30       5.660  -7.370 -11.644  1.00 97.97           N  
ATOM    444 HH11 ARG A  30       6.317  -7.878 -12.219  1.00 97.97           H  
ATOM    445 HH12 ARG A  30       5.726  -7.460 -10.640  1.00 97.97           H  
ATOM    446  NH2 ARG A  30       4.853  -6.281 -13.457  1.00 97.97           N  
ATOM    447 HH21 ARG A  30       5.547  -6.694 -14.064  1.00 97.97           H  
ATOM    448 HH22 ARG A  30       4.317  -5.488 -13.778  1.00 97.97           H  
ATOM    449  CZ  ARG A  30       4.852  -6.485 -12.172  1.00 97.97           C  
ATOM    450  N   MET A  31       5.001  -2.083  -7.096  1.00 97.91           N  
ATOM    451  H   MET A  31       4.215  -2.054  -6.462  1.00 97.91           H  
ATOM    452  CA  MET A  31       5.782  -0.861  -7.344  1.00 97.91           C  
ATOM    453  HA  MET A  31       5.736  -0.619  -8.406  1.00 97.91           H  
ATOM    454  C   MET A  31       7.261  -1.048  -6.981  1.00 97.91           C  
ATOM    455  CB  MET A  31       5.227   0.323  -6.540  1.00 97.91           C  
ATOM    456  HB2 MET A  31       5.168   0.053  -5.485  1.00 97.91           H  
ATOM    457  HB3 MET A  31       5.926   1.155  -6.633  1.00 97.91           H  
ATOM    458  O   MET A  31       8.140  -0.558  -7.693  1.00 97.91           O  
ATOM    459  CG  MET A  31       3.852   0.807  -7.007  1.00 97.91           C  
ATOM    460  HG2 MET A  31       3.920   1.152  -8.039  1.00 97.91           H  
ATOM    461  HG3 MET A  31       3.153  -0.029  -6.978  1.00 97.91           H  
ATOM    462  SD  MET A  31       3.174   2.139  -5.976  1.00 97.91           S  
ATOM    463  CE  MET A  31       4.209   3.524  -6.505  1.00 97.91           C  
ATOM    464  HE1 MET A  31       4.050   3.689  -7.570  1.00 97.91           H  
ATOM    465  HE2 MET A  31       3.907   4.426  -5.973  1.00 97.91           H  
ATOM    466  HE3 MET A  31       5.260   3.312  -6.310  1.00 97.91           H  
ATOM    467  N   ARG A  32       7.547  -1.766  -5.886  1.00 97.16           N  
ATOM    468  H   ARG A  32       6.776  -2.116  -5.336  1.00 97.16           H  
ATOM    469  CA  ARG A  32       8.911  -2.085  -5.452  1.00 97.16           C  
ATOM    470  HA  ARG A  32       9.481  -1.160  -5.366  1.00 97.16           H  
ATOM    471  C   ARG A  32       9.632  -2.959  -6.473  1.00 97.16           C  
ATOM    472  CB  ARG A  32       8.856  -2.774  -4.083  1.00 97.16           C  
ATOM    473  HB2 ARG A  32       8.238  -2.195  -3.397  1.00 97.16           H  
ATOM    474  HB3 ARG A  32       8.408  -3.762  -4.185  1.00 97.16           H  
ATOM    475  O   ARG A  32      10.769  -2.653  -6.819  1.00 97.16           O  
ATOM    476  CG  ARG A  32      10.244  -2.940  -3.470  1.00 97.16           C  
ATOM    477  HG2 ARG A  32      10.668  -1.958  -3.260  1.00 97.16           H  
ATOM    478  HG3 ARG A  32      10.898  -3.480  -4.154  1.00 97.16           H  
ATOM    479  CD  ARG A  32      10.108  -3.734  -2.174  1.00 97.16           C  
ATOM    480  HD2 ARG A  32       9.637  -4.698  -2.367  1.00 97.16           H  
ATOM    481  HD3 ARG A  32       9.464  -3.183  -1.488  1.00 97.16           H  
ATOM    482  NE  ARG A  32      11.418  -3.907  -1.543  1.00 97.16           N  
ATOM    483  HE  ARG A  32      11.609  -3.227  -0.821  1.00 97.16           H  
ATOM    484  NH1 ARG A  32      12.054  -5.830  -2.619  1.00 97.16           N  
ATOM    485 HH11 ARG A  32      11.129  -5.872  -3.024  1.00 97.16           H  
ATOM    486 HH12 ARG A  32      12.729  -6.562  -2.788  1.00 97.16           H  
ATOM    487  NH2 ARG A  32      13.461  -4.804  -1.201  1.00 97.16           N  
ATOM    488 HH21 ARG A  32      13.621  -4.027  -0.576  1.00 97.16           H  
ATOM    489 HH22 ARG A  32      14.164  -5.512  -1.360  1.00 97.16           H  
ATOM    490  CZ  ARG A  32      12.303  -4.848  -1.792  1.00 97.16           C  
ATOM    491  N   GLU A  33       8.983  -4.013  -6.966  1.00 95.55           N  
ATOM    492  H   GLU A  33       8.059  -4.215  -6.612  1.00 95.55           H  
ATOM    493  CA  GLU A  33       9.527  -4.881  -8.020  1.00 95.55           C  
ATOM    494  HA  GLU A  33      10.434  -5.371  -7.668  1.00 95.55           H  
ATOM    495  C   GLU A  33       9.892  -4.077  -9.271  1.00 95.55           C  
ATOM    496  CB  GLU A  33       8.506  -5.956  -8.412  1.00 95.55           C  
ATOM    497  HB2 GLU A  33       7.561  -5.468  -8.654  1.00 95.55           H  
ATOM    498  HB3 GLU A  33       8.861  -6.463  -9.309  1.00 95.55           H  
ATOM    499  O   GLU A  33      11.013  -4.190  -9.765  1.00 95.55           O  
ATOM    500  CG  GLU A  33       8.272  -7.013  -7.329  1.00 95.55           C  
ATOM    501  HG2 GLU A  33       8.077  -6.525  -6.374  1.00 95.55           H  
ATOM    502  HG3 GLU A  33       9.185  -7.598  -7.217  1.00 95.55           H  
ATOM    503  CD  GLU A  33       7.097  -7.947  -7.669  1.00 95.55           C  
ATOM    504  OE1 GLU A  33       6.850  -8.846  -6.836  1.00 95.55           O  
ATOM    505  OE2 GLU A  33       6.462  -7.773  -8.745  1.00 95.55           O  
ATOM    506  N   LEU A  34       8.988  -3.203  -9.728  1.00 94.60           N  
ATOM    507  H   LEU A  34       8.081  -3.187  -9.284  1.00 94.60           H  
ATOM    508  CA  LEU A  34       9.214  -2.341 -10.891  1.00 94.60           C  
ATOM    509  HA  LEU A  34       9.479  -2.962 -11.747  1.00 94.60           H  
ATOM    510  C   LEU A  34      10.376  -1.366 -10.670  1.00 94.60           C  
ATOM    511  CB  LEU A  34       7.925  -1.562 -11.203  1.00 94.60           C  
ATOM    512  HB2 LEU A  34       7.645  -0.991 -10.318  1.00 94.60           H  
ATOM    513  HB3 LEU A  34       8.130  -0.852 -12.005  1.00 94.60           H  
ATOM    514  O   LEU A  34      11.186  -1.147 -11.570  1.00 94.60           O  
ATOM    515  CG  LEU A  34       6.735  -2.437 -11.630  1.00 94.60           C  
ATOM    516  HG  LEU A  34       6.576  -3.238 -10.907  1.00 94.60           H  
ATOM    517  CD1 LEU A  34       5.481  -1.571 -11.682  1.00 94.60           C  
ATOM    518 HD11 LEU A  34       4.625  -2.207 -11.909  1.00 94.60           H  
ATOM    519 HD12 LEU A  34       5.318  -1.101 -10.712  1.00 94.60           H  
ATOM    520 HD13 LEU A  34       5.579  -0.809 -12.455  1.00 94.60           H  
ATOM    521  CD2 LEU A  34       6.946  -3.078 -12.996  1.00 94.60           C  
ATOM    522 HD21 LEU A  34       7.831  -3.714 -12.997  1.00 94.60           H  
ATOM    523 HD22 LEU A  34       7.036  -2.308 -13.762  1.00 94.60           H  
ATOM    524 HD23 LEU A  34       6.083  -3.698 -13.240  1.00 94.60           H  
ATOM    525  N   ALA A  35      10.497  -0.798  -9.468  1.00 93.44           N  
ATOM    526  H   ALA A  35       9.783  -0.978  -8.777  1.00 93.44           H  
ATOM    527  CA  ALA A  35      11.611   0.079  -9.122  1.00 93.44           C  
ATOM    528  HA  ALA A  35      11.701   0.842  -9.896  1.00 93.44           H  
ATOM    529  C   ALA A  35      12.947  -0.679  -9.083  1.00 93.44           C  
ATOM    530  CB  ALA A  35      11.298   0.771  -7.791  1.00 93.44           C  
ATOM    531  HB1 ALA A  35      12.092   1.478  -7.551  1.00 93.44           H  
ATOM    532  HB2 ALA A  35      11.215   0.031  -6.995  1.00 93.44           H  
ATOM    533  HB3 ALA A  35      10.353   1.310  -7.869  1.00 93.44           H  
ATOM    534  O   ALA A  35      13.948  -0.185  -9.599  1.00 93.44           O  
ATOM    535  N   VAL A  36      12.971  -1.895  -8.530  1.00 92.52           N  
ATOM    536  H   VAL A  36      12.115  -2.252  -8.129  1.00 92.52           H  
ATOM    537  CA  VAL A  36      14.157  -2.763  -8.542  1.00 92.52           C  
ATOM    538  HA  VAL A  36      15.001  -2.210  -8.130  1.00 92.52           H  
ATOM    539  C   VAL A  36      14.533  -3.136  -9.975  1.00 92.52           C  
ATOM    540  CB  VAL A  36      13.932  -4.015  -7.672  1.00 92.52           C  
ATOM    541  HB  VAL A  36      12.987  -4.484  -7.945  1.00 92.52           H  
ATOM    542  O   VAL A  36      15.703  -3.032 -10.335  1.00 92.52           O  
ATOM    543  CG1 VAL A  36      15.052  -5.054  -7.825  1.00 92.52           C  
ATOM    544 HG11 VAL A  36      16.019  -4.594  -7.620  1.00 92.52           H  
ATOM    545 HG12 VAL A  36      14.889  -5.876  -7.128  1.00 92.52           H  
ATOM    546 HG13 VAL A  36      15.044  -5.470  -8.832  1.00 92.52           H  
ATOM    547  CG2 VAL A  36      13.885  -3.638  -6.184  1.00 92.52           C  
ATOM    548 HG21 VAL A  36      13.151  -2.850  -6.012  1.00 92.52           H  
ATOM    549 HG22 VAL A  36      13.598  -4.509  -5.595  1.00 92.52           H  
ATOM    550 HG23 VAL A  36      14.862  -3.284  -5.856  1.00 92.52           H  
ATOM    551  N   GLN A  37      13.567  -3.511 -10.812  1.00 90.24           N  
ATOM    552  H   GLN A  37      12.624  -3.605 -10.462  1.00 90.24           H  
ATOM    553  CA  GLN A  37      13.799  -3.788 -12.229  1.00 90.24           C  
ATOM    554  HA  GLN A  37      14.520  -4.600 -12.317  1.00 90.24           H  
ATOM    555  C   GLN A  37      14.402  -2.562 -12.930  1.00 90.24           C  
ATOM    556  CB  GLN A  37      12.478  -4.251 -12.859  1.00 90.24           C  
ATOM    557  HB2 GLN A  37      11.729  -3.464 -12.781  1.00 90.24           H  
ATOM    558  HB3 GLN A  37      12.121  -5.128 -12.318  1.00 90.24           H  
ATOM    559  O   GLN A  37      15.498  -2.639 -13.479  1.00 90.24           O  
ATOM    560  CG  GLN A  37      12.671  -4.618 -14.332  1.00 90.24           C  
ATOM    561  HG2 GLN A  37      12.969  -3.724 -14.879  1.00 90.24           H  
ATOM    562  HG3 GLN A  37      13.466  -5.358 -14.429  1.00 90.24           H  
ATOM    563  CD  GLN A  37      11.417  -5.169 -14.994  1.00 90.24           C  
ATOM    564  NE2 GLN A  37      11.438  -5.283 -16.301  1.00 90.24           N  
ATOM    565 HE21 GLN A  37      12.244  -4.939 -16.803  1.00 90.24           H  
ATOM    566 HE22 GLN A  37      10.596  -5.614 -16.750  1.00 90.24           H  
ATOM    567  OE1 GLN A  37      10.421  -5.509 -14.372  1.00 90.24           O  
ATOM    568  N   SER A  38      13.786  -1.389 -12.771  1.00 89.84           N  
ATOM    569  H   SER A  38      12.888  -1.382 -12.307  1.00 89.84           H  
ATOM    570  CA  SER A  38      14.285  -0.143 -13.357  1.00 89.84           C  
ATOM    571  HA  SER A  38      14.369  -0.292 -14.434  1.00 89.84           H  
ATOM    572  C   SER A  38      15.663   0.294 -12.836  1.00 89.84           C  
ATOM    573  CB  SER A  38      13.279   0.977 -13.101  1.00 89.84           C  
ATOM    574  HB2 SER A  38      13.127   1.099 -12.029  1.00 89.84           H  
ATOM    575  HB3 SER A  38      12.330   0.735 -13.580  1.00 89.84           H  
ATOM    576  O   SER A  38      16.338   1.071 -13.520  1.00 89.84           O  
ATOM    577  OG  SER A  38      13.799   2.170 -13.647  1.00 89.84           O  
ATOM    578  HG  SER A  38      14.750   2.046 -13.702  1.00 89.84           H  
ATOM    579  N   ALA A  39      16.063  -0.112 -11.627  1.00 88.47           N  
ATOM    580  H   ALA A  39      15.425  -0.667 -11.075  1.00 88.47           H  
ATOM    581  CA  ALA A  39      17.391   0.164 -11.078  1.00 88.47           C  
ATOM    582  HA  ALA A  39      17.674   1.186 -11.329  1.00 88.47           H  
ATOM    583  C   ALA A  39      18.470  -0.766 -11.653  1.00 88.47           C  
ATOM    584  CB  ALA A  39      17.339   0.035  -9.550  1.00 88.47           C  
ATOM    585  HB1 ALA A  39      17.093  -0.989  -9.271  1.00 88.47           H  
ATOM    586  HB2 ALA A  39      18.310   0.293  -9.128  1.00 88.47           H  
ATOM    587  HB3 ALA A  39      16.583   0.704  -9.138  1.00 88.47           H  
ATOM    588  O   ALA A  39      19.627  -0.355 -11.749  1.00 88.47           O  
ATOM    589  N   ASN A  40      18.094  -1.998 -12.011  1.00 84.16           N  
ATOM    590  H   ASN A  40      17.119  -2.243 -11.915  1.00 84.16           H  
ATOM    591  CA  ASN A  40      18.989  -3.012 -12.570  1.00 84.16           C  
ATOM    592  HA  ASN A  40      19.998  -2.858 -12.187  1.00 84.16           H  
ATOM    593  C   ASN A  40      19.090  -2.945 -14.102  1.00 84.16           C  
ATOM    594  CB  ASN A  40      18.507  -4.399 -12.121  1.00 84.16           C  
ATOM    595  HB2 ASN A  40      19.050  -5.162 -12.678  1.00 84.16           H  
ATOM    596  HB3 ASN A  40      17.447  -4.514 -12.350  1.00 84.16           H  
ATOM    597  O   ASN A  40      20.106  -3.361 -14.662  1.00 84.16           O  
ATOM    598  CG  ASN A  40      18.762  -4.659 -10.649  1.00 84.16           C  
ATOM    599  ND2 ASN A  40      17.736  -4.862  -9.865  1.00 84.16           N  
ATOM    600 HD21 ASN A  40      17.948  -5.012  -8.888  1.00 84.16           H  
ATOM    601 HD22 ASN A  40      16.822  -4.589 -10.195  1.00 84.16           H  
ATOM    602  OD1 ASN A  40      19.882  -4.683 -10.173  1.00 84.16           O  
ATOM    603  N   ASP A  41      18.068  -2.421 -14.781  1.00 73.06           N  
ATOM    604  H   ASP A  41      17.206  -2.236 -14.289  1.00 73.06           H  
ATOM    605  CA  ASP A  41      18.040  -2.337 -16.239  1.00 73.06           C  
ATOM    606  HA  ASP A  41      18.254  -3.330 -16.632  1.00 73.06           H  
ATOM    607  C   ASP A  41      19.136  -1.394 -16.761  1.00 73.06           C  
ATOM    608  CB  ASP A  41      16.641  -1.943 -16.743  1.00 73.06           C  
ATOM    609  HB2 ASP A  41      16.284  -1.080 -16.181  1.00 73.06           H  
ATOM    610  HB3 ASP A  41      16.722  -1.649 -17.790  1.00 73.06           H  
ATOM    611  O   ASP A  41      19.124  -0.176 -16.567  1.00 73.06           O  
ATOM    612  CG  ASP A  41      15.613  -3.082 -16.658  1.00 73.06           C  
ATOM    613  OD1 ASP A  41      16.032  -4.262 -16.608  1.00 73.06           O  
ATOM    614  OD2 ASP A  41      14.405  -2.759 -16.676  1.00 73.06           O  
ATOM    615  N   THR A  42      20.110  -1.986 -17.455  1.00 66.75           N  
ATOM    616  H   THR A  42      20.073  -2.992 -17.529  1.00 66.75           H  
ATOM    617  CA  THR A  42      21.267  -1.289 -18.037  1.00 66.75           C  
ATOM    618  HA  THR A  42      21.584  -0.511 -17.343  1.00 66.75           H  
ATOM    619  C   THR A  42      20.949  -0.586 -19.357  1.00 66.75           C  
ATOM    620  CB  THR A  42      22.450  -2.255 -18.240  1.00 66.75           C  
ATOM    621  HB  THR A  42      23.194  -1.781 -18.881  1.00 66.75           H  
ATOM    622  O   THR A  42      21.730   0.261 -19.787  1.00 66.75           O  
ATOM    623  CG2 THR A  42      23.125  -2.625 -16.919  1.00 66.75           C  
ATOM    624 HG21 THR A  42      22.410  -3.096 -16.245  1.00 66.75           H  
ATOM    625 HG22 THR A  42      23.954  -3.307 -17.108  1.00 66.75           H  
ATOM    626 HG23 THR A  42      23.512  -1.723 -16.444  1.00 66.75           H  
ATOM    627  OG1 THR A  42      22.036  -3.466 -18.836  1.00 66.75           O  
ATOM    628  HG1 THR A  42      21.871  -4.086 -18.122  1.00 66.75           H  
ATOM    629  N   ASN A  43      19.821  -0.897 -20.008  1.00 56.10           N  
ATOM    630  H   ASN A  43      19.156  -1.508 -19.558  1.00 56.10           H  
ATOM    631  CA  ASN A  43      19.586  -0.554 -21.409  1.00 56.10           C  
ATOM    632  HA  ASN A  43      20.228   0.288 -21.666  1.00 56.10           H  
ATOM    633  C   ASN A  43      18.147  -0.091 -21.709  1.00 56.10           C  
ATOM    634  CB  ASN A  43      20.020  -1.757 -22.274  1.00 56.10           C  
ATOM    635  HB2 ASN A  43      19.660  -2.682 -21.822  1.00 56.10           H  
ATOM    636  HB3 ASN A  43      19.573  -1.679 -23.265  1.00 56.10           H  
ATOM    637  O   ASN A  43      17.185  -0.572 -21.136  1.00 56.10           O  
ATOM    638  CG  ASN A  43      21.527  -1.820 -22.473  1.00 56.10           C  
ATOM    639  ND2 ASN A  43      22.112  -2.994 -22.474  1.00 56.10           N  
ATOM    640 HD21 ASN A  43      23.119  -2.986 -22.547  1.00 56.10           H  
ATOM    641 HD22 ASN A  43      21.588  -3.818 -22.215  1.00 56.10           H  
ATOM    642  OD1 ASN A  43      22.193  -0.820 -22.682  1.00 56.10           O  
ATOM    643  N   VAL A  44      18.067   0.842 -22.669  1.00 63.27           N  
ATOM    644  H   VAL A  44      18.967   1.088 -23.058  1.00 63.27           H  
ATOM    645  CA  VAL A  44      16.901   1.436 -23.360  1.00 63.27           C  
ATOM    646  HA  VAL A  44      17.367   2.094 -24.094  1.00 63.27           H  
ATOM    647  C   VAL A  44      15.972   2.343 -22.530  1.00 63.27           C  
ATOM    648  CB  VAL A  44      16.108   0.420 -24.216  1.00 63.27           C  
ATOM    649  HB  VAL A  44      15.288   0.014 -23.622  1.00 63.27           H  
ATOM    650  O   VAL A  44      15.253   1.938 -21.626  1.00 63.27           O  
ATOM    651  CG1 VAL A  44      15.522   1.142 -25.441  1.00 63.27           C  
ATOM    652 HG11 VAL A  44      16.317   1.490 -26.100  1.00 63.27           H  
ATOM    653 HG12 VAL A  44      14.899   1.980 -25.127  1.00 63.27           H  
ATOM    654 HG13 VAL A  44      14.889   0.444 -25.989  1.00 63.27           H  
ATOM    655  CG2 VAL A  44      16.957  -0.739 -24.758  1.00 63.27           C  
ATOM    656 HG21 VAL A  44      17.847  -0.373 -25.269  1.00 63.27           H  
ATOM    657 HG22 VAL A  44      17.231  -1.403 -23.937  1.00 63.27           H  
ATOM    658 HG23 VAL A  44      16.358  -1.337 -25.445  1.00 63.27           H  
ATOM    659  N   LYS A  45      15.927   3.632 -22.907  1.00 70.59           N  
ATOM    660  H   LYS A  45      16.523   3.907 -23.675  1.00 70.59           H  
ATOM    661  CA  LYS A  45      15.002   4.635 -22.336  1.00 70.59           C  
ATOM    662  HA  LYS A  45      15.213   4.759 -21.273  1.00 70.59           H  
ATOM    663  C   LYS A  45      13.532   4.189 -22.412  1.00 70.59           C  
ATOM    664  CB  LYS A  45      15.163   5.982 -23.063  1.00 70.59           C  
ATOM    665  HB2 LYS A  45      14.978   5.835 -24.127  1.00 70.59           H  
ATOM    666  HB3 LYS A  45      14.401   6.665 -22.687  1.00 70.59           H  
ATOM    667  O   LYS A  45      12.785   4.421 -21.471  1.00 70.59           O  
ATOM    668  CG  LYS A  45      16.541   6.638 -22.871  1.00 70.59           C  
ATOM    669  HG2 LYS A  45      16.715   6.806 -21.808  1.00 70.59           H  
ATOM    670  HG3 LYS A  45      17.318   5.980 -23.258  1.00 70.59           H  
ATOM    671  CD  LYS A  45      16.599   7.978 -23.619  1.00 70.59           C  
ATOM    672  HD2 LYS A  45      15.820   8.632 -23.226  1.00 70.59           H  
ATOM    673  HD3 LYS A  45      16.406   7.802 -24.677  1.00 70.59           H  
ATOM    674  CE  LYS A  45      17.968   8.650 -23.451  1.00 70.59           C  
ATOM    675  HE2 LYS A  45      18.153   8.800 -22.387  1.00 70.59           H  
ATOM    676  HE3 LYS A  45      18.734   7.978 -23.836  1.00 70.59           H  
ATOM    677  NZ  LYS A  45      18.020   9.951 -24.167  1.00 70.59           N  
ATOM    678  HZ1 LYS A  45      17.850   9.817 -25.153  1.00 70.59           H  
ATOM    679  HZ2 LYS A  45      18.922  10.390 -24.054  1.00 70.59           H  
ATOM    680  HZ3 LYS A  45      17.309  10.575 -23.812  1.00 70.59           H  
ATOM    681  N   VAL A  46      13.165   3.522 -23.510  1.00 70.50           N  
ATOM    682  H   VAL A  46      13.878   3.323 -24.197  1.00 70.50           H  
ATOM    683  CA  VAL A  46      11.798   3.062 -23.803  1.00 70.50           C  
ATOM    684  HA  VAL A  46      11.127   3.920 -23.768  1.00 70.50           H  
ATOM    685  C   VAL A  46      11.287   2.065 -22.760  1.00 70.50           C  
ATOM    686  CB  VAL A  46      11.736   2.450 -25.220  1.00 70.50           C  
ATOM    687  HB  VAL A  46      12.450   1.629 -25.285  1.00 70.50           H  
ATOM    688  O   VAL A  46      10.130   2.165 -22.358  1.00 70.50           O  
ATOM    689  CG1 VAL A  46      10.347   1.907 -25.571  1.00 70.50           C  
ATOM    690 HG11 VAL A  46       9.593   2.684 -25.437  1.00 70.50           H  
ATOM    691 HG12 VAL A  46      10.109   1.059 -24.929  1.00 70.50           H  
ATOM    692 HG13 VAL A  46      10.332   1.555 -26.602  1.00 70.50           H  
ATOM    693  CG2 VAL A  46      12.108   3.499 -26.283  1.00 70.50           C  
ATOM    694 HG21 VAL A  46      12.038   3.053 -27.276  1.00 70.50           H  
ATOM    695 HG22 VAL A  46      11.423   4.345 -26.223  1.00 70.50           H  
ATOM    696 HG23 VAL A  46      13.130   3.848 -26.140  1.00 70.50           H  
ATOM    697  N   ASP A  47      12.134   1.156 -22.273  1.00 84.87           N  
ATOM    698  H   ASP A  47      13.073   1.085 -22.637  1.00 84.87           H  
ATOM    699  CA  ASP A  47      11.709   0.118 -21.326  1.00 84.87           C  
ATOM    700  HA  ASP A  47      10.800  -0.353 -21.700  1.00 84.87           H  
ATOM    701  C   ASP A  47      11.364   0.730 -19.966  1.00 84.87           C  
ATOM    702  CB  ASP A  47      12.791  -0.971 -21.224  1.00 84.87           C  
ATOM    703  HB2 ASP A  47      12.489  -1.696 -20.469  1.00 84.87           H  
ATOM    704  HB3 ASP A  47      13.730  -0.516 -20.908  1.00 84.87           H  
ATOM    705  O   ASP A  47      10.293   0.473 -19.413  1.00 84.87           O  
ATOM    706  CG  ASP A  47      12.994  -1.708 -22.556  1.00 84.87           C  
ATOM    707  OD1 ASP A  47      12.034  -1.729 -23.363  1.00 84.87           O  
ATOM    708  OD2 ASP A  47      14.125  -2.174 -22.805  1.00 84.87           O  
ATOM    709  N   ARG A  48      12.196   1.662 -19.486  1.00 86.54           N  
ATOM    710  H   ARG A  48      13.046   1.832 -20.005  1.00 86.54           H  
ATOM    711  CA  ARG A  48      11.929   2.387 -18.234  1.00 86.54           C  
ATOM    712  HA  ARG A  48      11.701   1.657 -17.458  1.00 86.54           H  
ATOM    713  C   ARG A  48      10.698   3.279 -18.308  1.00 86.54           C  
ATOM    714  CB  ARG A  48      13.153   3.194 -17.800  1.00 86.54           C  
ATOM    715  HB2 ARG A  48      13.455   3.882 -18.590  1.00 86.54           H  
ATOM    716  HB3 ARG A  48      12.879   3.770 -16.916  1.00 86.54           H  
ATOM    717  O   ARG A  48       9.973   3.401 -17.325  1.00 86.54           O  
ATOM    718  CG  ARG A  48      14.307   2.248 -17.441  1.00 86.54           C  
ATOM    719  HG2 ARG A  48      13.914   1.402 -16.878  1.00 86.54           H  
ATOM    720  HG3 ARG A  48      14.783   1.867 -18.345  1.00 86.54           H  
ATOM    721  CD  ARG A  48      15.334   2.947 -16.555  1.00 86.54           C  
ATOM    722  HD2 ARG A  48      16.022   2.189 -16.182  1.00 86.54           H  
ATOM    723  HD3 ARG A  48      14.808   3.385 -15.706  1.00 86.54           H  
ATOM    724  NE  ARG A  48      16.094   3.987 -17.275  1.00 86.54           N  
ATOM    725  HE  ARG A  48      16.025   3.963 -18.282  1.00 86.54           H  
ATOM    726  NH1 ARG A  48      17.087   4.807 -15.396  1.00 86.54           N  
ATOM    727 HH11 ARG A  48      16.576   4.108 -14.876  1.00 86.54           H  
ATOM    728 HH12 ARG A  48      17.631   5.492 -14.890  1.00 86.54           H  
ATOM    729  NH2 ARG A  48      17.643   5.666 -17.376  1.00 86.54           N  
ATOM    730 HH21 ARG A  48      17.720   5.485 -18.367  1.00 86.54           H  
ATOM    731 HH22 ARG A  48      18.395   6.112 -16.872  1.00 86.54           H  
ATOM    732  CZ  ARG A  48      16.929   4.819 -16.686  1.00 86.54           C  
ATOM    733  N   ASP A  49      10.426   3.876 -19.464  1.00 89.51           N  
ATOM    734  H   ASP A  49      11.066   3.764 -20.237  1.00 89.51           H  
ATOM    735  CA  ASP A  49       9.209   4.669 -19.645  1.00 89.51           C  
ATOM    736  HA  ASP A  49       9.121   5.368 -18.814  1.00 89.51           H  
ATOM    737  C   ASP A  49       7.947   3.788 -19.618  1.00 89.51           C  
ATOM    738  CB  ASP A  49       9.301   5.493 -20.938  1.00 89.51           C  
ATOM    739  HB2 ASP A  49       8.340   5.982 -21.103  1.00 89.51           H  
ATOM    740  HB3 ASP A  49       9.482   4.823 -21.778  1.00 89.51           H  
ATOM    741  O   ASP A  49       6.900   4.237 -19.156  1.00 89.51           O  
ATOM    742  CG  ASP A  49      10.387   6.581 -20.910  1.00 89.51           C  
ATOM    743  OD1 ASP A  49      10.858   6.978 -19.813  1.00 89.51           O  
ATOM    744  OD2 ASP A  49      10.758   7.054 -22.006  1.00 89.51           O  
ATOM    745  N   ASN A  50       8.030   2.523 -20.047  1.00 90.73           N  
ATOM    746  H   ASN A  50       8.911   2.192 -20.414  1.00 90.73           H  
ATOM    747  CA  ASN A  50       6.925   1.571 -19.912  1.00 90.73           C  
ATOM    748  HA  ASN A  50       5.996   2.076 -20.176  1.00 90.73           H  
ATOM    749  C   ASN A  50       6.735   1.096 -18.464  1.00 90.73           C  
ATOM    750  CB  ASN A  50       7.124   0.405 -20.888  1.00 90.73           C  
ATOM    751  HB2 ASN A  50       6.396  -0.376 -20.668  1.00 90.73           H  
ATOM    752  HB3 ASN A  50       8.118  -0.020 -20.751  1.00 90.73           H  
ATOM    753  O   ASN A  50       5.600   1.081 -17.993  1.00 90.73           O  
ATOM    754  CG  ASN A  50       6.934   0.810 -22.340  1.00 90.73           C  
ATOM    755  ND2 ASN A  50       7.640   0.155 -23.232  1.00 90.73           N  
ATOM    756 HD21 ASN A  50       7.561   0.430 -24.201  1.00 90.73           H  
ATOM    757 HD22 ASN A  50       8.339  -0.507 -22.928  1.00 90.73           H  
ATOM    758  OD1 ASN A  50       6.139   1.686 -22.693  1.00 90.73           O  
ATOM    759  N   LEU A  51       7.818   0.811 -17.730  1.00 92.28           N  
ATOM    760  H   LEU A  51       8.720   0.788 -18.183  1.00 92.28           H  
ATOM    761  CA  LEU A  51       7.736   0.523 -16.289  1.00 92.28           C  
ATOM    762  HA  LEU A  51       7.084  -0.335 -16.130  1.00 92.28           H  
ATOM    763  C   LEU A  51       7.119   1.698 -15.521  1.00 92.28           C  
ATOM    764  CB  LEU A  51       9.135   0.217 -15.721  1.00 92.28           C  
ATOM    765  HB2 LEU A  51       9.774   1.084 -15.882  1.00 92.28           H  
ATOM    766  HB3 LEU A  51       9.038   0.073 -14.645  1.00 92.28           H  
ATOM    767  O   LEU A  51       6.293   1.504 -14.631  1.00 92.28           O  
ATOM    768  CG  LEU A  51       9.835  -1.025 -16.297  1.00 92.28           C  
ATOM    769  HG  LEU A  51       9.940  -0.920 -17.376  1.00 92.28           H  
ATOM    770  CD1 LEU A  51      11.230  -1.139 -15.682  1.00 92.28           C  
ATOM    771 HD11 LEU A  51      11.760  -1.978 -16.134  1.00 92.28           H  
ATOM    772 HD12 LEU A  51      11.804  -0.234 -15.881  1.00 92.28           H  
ATOM    773 HD13 LEU A  51      11.159  -1.301 -14.606  1.00 92.28           H  
ATOM    774  CD2 LEU A  51       9.077  -2.318 -16.009  1.00 92.28           C  
ATOM    775 HD21 LEU A  51       8.069  -2.281 -16.423  1.00 92.28           H  
ATOM    776 HD22 LEU A  51       9.603  -3.153 -16.473  1.00 92.28           H  
ATOM    777 HD23 LEU A  51       9.029  -2.494 -14.934  1.00 92.28           H  
ATOM    778  N   GLN A  52       7.463   2.932 -15.899  1.00 93.27           N  
ATOM    779  H   GLN A  52       8.200   3.040 -16.582  1.00 93.27           H  
ATOM    780  CA  GLN A  52       6.877   4.121 -15.290  1.00 93.27           C  
ATOM    781  HA  GLN A  52       7.007   4.027 -14.212  1.00 93.27           H  
ATOM    782  C   GLN A  52       5.372   4.245 -15.550  1.00 93.27           C  
ATOM    783  CB  GLN A  52       7.620   5.376 -15.770  1.00 93.27           C  
ATOM    784  HB2 GLN A  52       7.575   5.436 -16.858  1.00 93.27           H  
ATOM    785  HB3 GLN A  52       8.665   5.286 -15.474  1.00 93.27           H  
ATOM    786  O   GLN A  52       4.651   4.709 -14.668  1.00 93.27           O  
ATOM    787  CG  GLN A  52       7.037   6.675 -15.181  1.00 93.27           C  
ATOM    788  HG2 GLN A  52       7.671   7.512 -15.476  1.00 93.27           H  
ATOM    789  HG3 GLN A  52       6.046   6.854 -15.597  1.00 93.27           H  
ATOM    790  CD  GLN A  52       6.952   6.646 -13.658  1.00 93.27           C  
ATOM    791  NE2 GLN A  52       5.971   7.267 -13.041  1.00 93.27           N  
ATOM    792 HE21 GLN A  52       5.172   7.583 -13.571  1.00 93.27           H  
ATOM    793 HE22 GLN A  52       5.897   7.132 -12.043  1.00 93.27           H  
ATOM    794  OE1 GLN A  52       7.781   6.062 -12.986  1.00 93.27           O  
ATOM    795  N   LYS A  53       4.882   3.845 -16.730  1.00 94.47           N  
ATOM    796  H   LYS A  53       5.520   3.468 -17.417  1.00 94.47           H  
ATOM    797  CA  LYS A  53       3.433   3.806 -16.989  1.00 94.47           C  
ATOM    798  HA  LYS A  53       2.995   4.782 -16.781  1.00 94.47           H  
ATOM    799  C   LYS A  53       2.746   2.828 -16.046  1.00 94.47           C  
ATOM    800  CB  LYS A  53       3.129   3.416 -18.437  1.00 94.47           C  
ATOM    801  HB2 LYS A  53       3.642   2.483 -18.667  1.00 94.47           H  
ATOM    802  HB3 LYS A  53       2.058   3.236 -18.534  1.00 94.47           H  
ATOM    803  O   LYS A  53       1.733   3.183 -15.460  1.00 94.47           O  
ATOM    804  CG  LYS A  53       3.522   4.499 -19.447  1.00 94.47           C  
ATOM    805  HG2 LYS A  53       4.533   4.853 -19.245  1.00 94.47           H  
ATOM    806  HG3 LYS A  53       2.837   5.344 -19.369  1.00 94.47           H  
ATOM    807  CD  LYS A  53       3.457   3.899 -20.852  1.00 94.47           C  
ATOM    808  HD2 LYS A  53       4.003   2.956 -20.851  1.00 94.47           H  
ATOM    809  HD3 LYS A  53       2.418   3.700 -21.116  1.00 94.47           H  
ATOM    810  CE  LYS A  53       4.096   4.829 -21.879  1.00 94.47           C  
ATOM    811  HE2 LYS A  53       3.433   5.674 -22.063  1.00 94.47           H  
ATOM    812  HE3 LYS A  53       5.030   5.204 -21.460  1.00 94.47           H  
ATOM    813  NZ  LYS A  53       4.379   4.075 -23.124  1.00 94.47           N  
ATOM    814  HZ1 LYS A  53       3.533   3.682 -23.510  1.00 94.47           H  
ATOM    815  HZ2 LYS A  53       4.997   3.302 -22.918  1.00 94.47           H  
ATOM    816  HZ3 LYS A  53       4.841   4.656 -23.809  1.00 94.47           H  
ATOM    817  N   GLU A  54       3.323   1.646 -15.840  1.00 95.97           N  
ATOM    818  H   GLU A  54       4.162   1.409 -16.350  1.00 95.97           H  
ATOM    819  CA  GLU A  54       2.774   0.678 -14.888  1.00 95.97           C  
ATOM    820  HA  GLU A  54       1.735   0.484 -15.154  1.00 95.97           H  
ATOM    821  C   GLU A  54       2.768   1.241 -13.458  1.00 95.97           C  
ATOM    822  CB  GLU A  54       3.544  -0.647 -14.996  1.00 95.97           C  
ATOM    823  HB2 GLU A  54       4.551  -0.525 -14.598  1.00 95.97           H  
ATOM    824  HB3 GLU A  54       3.616  -0.918 -16.049  1.00 95.97           H  
ATOM    825  O   GLU A  54       1.745   1.187 -12.784  1.00 95.97           O  
ATOM    826  CG  GLU A  54       2.820  -1.775 -14.244  1.00 95.97           C  
ATOM    827  HG2 GLU A  54       2.732  -1.501 -13.193  1.00 95.97           H  
ATOM    828  HG3 GLU A  54       1.813  -1.873 -14.648  1.00 95.97           H  
ATOM    829  CD  GLU A  54       3.528  -3.135 -14.352  1.00 95.97           C  
ATOM    830  OE1 GLU A  54       3.284  -4.003 -13.479  1.00 95.97           O  
ATOM    831  OE2 GLU A  54       4.328  -3.350 -15.287  1.00 95.97           O  
ATOM    832  N   VAL A  55       3.852   1.890 -13.017  1.00 96.26           N  
ATOM    833  H   VAL A  55       4.677   1.884 -13.600  1.00 96.26           H  
ATOM    834  CA  VAL A  55       3.890   2.582 -11.715  1.00 96.26           C  
ATOM    835  HA  VAL A  55       3.678   1.851 -10.935  1.00 96.26           H  
ATOM    836  C   VAL A  55       2.804   3.654 -11.596  1.00 96.26           C  
ATOM    837  CB  VAL A  55       5.289   3.174 -11.457  1.00 96.26           C  
ATOM    838  HB  VAL A  55       5.631   3.707 -12.345  1.00 96.26           H  
ATOM    839  O   VAL A  55       2.203   3.778 -10.530  1.00 96.26           O  
ATOM    840  CG1 VAL A  55       5.361   4.142 -10.271  1.00 96.26           C  
ATOM    841 HG11 VAL A  55       4.703   4.997 -10.426  1.00 96.26           H  
ATOM    842 HG12 VAL A  55       5.080   3.614  -9.360  1.00 96.26           H  
ATOM    843 HG13 VAL A  55       6.379   4.520 -10.174  1.00 96.26           H  
ATOM    844  CG2 VAL A  55       6.266   2.037 -11.144  1.00 96.26           C  
ATOM    845 HG21 VAL A  55       5.891   1.432 -10.318  1.00 96.26           H  
ATOM    846 HG22 VAL A  55       7.236   2.447 -10.863  1.00 96.26           H  
ATOM    847 HG23 VAL A  55       6.388   1.400 -12.020  1.00 96.26           H  
ATOM    848  N   ALA A  56       2.522   4.406 -12.662  1.00 96.70           N  
ATOM    849  H   ALA A  56       3.037   4.251 -13.517  1.00 96.70           H  
ATOM    850  CA  ALA A  56       1.462   5.413 -12.662  1.00 96.70           C  
ATOM    851  HA  ALA A  56       1.610   6.070 -11.805  1.00 96.70           H  
ATOM    852  C   ALA A  56       0.064   4.790 -12.511  1.00 96.70           C  
ATOM    853  CB  ALA A  56       1.581   6.263 -13.932  1.00 96.70           C  
ATOM    854  HB1 ALA A  56       1.383   5.652 -14.813  1.00 96.70           H  
ATOM    855  HB2 ALA A  56       0.848   7.069 -13.894  1.00 96.70           H  
ATOM    856  HB3 ALA A  56       2.582   6.689 -13.999  1.00 96.70           H  
ATOM    857  O   ALA A  56      -0.749   5.290 -11.734  1.00 96.70           O  
ATOM    858  N   GLU A  57      -0.201   3.664 -13.177  1.00 97.76           N  
ATOM    859  H   GLU A  57       0.482   3.308 -13.830  1.00 97.76           H  
ATOM    860  CA  GLU A  57      -1.455   2.923 -13.000  1.00 97.76           C  
ATOM    861  HA  GLU A  57      -2.295   3.602 -13.150  1.00 97.76           H  
ATOM    862  C   GLU A  57      -1.595   2.381 -11.571  1.00 97.76           C  
ATOM    863  CB  GLU A  57      -1.562   1.785 -14.028  1.00 97.76           C  
ATOM    864  HB2 GLU A  57      -2.453   1.199 -13.802  1.00 97.76           H  
ATOM    865  HB3 GLU A  57      -0.701   1.123 -13.933  1.00 97.76           H  
ATOM    866  O   GLU A  57      -2.649   2.516 -10.952  1.00 97.76           O  
ATOM    867  CG  GLU A  57      -1.659   2.268 -15.486  1.00 97.76           C  
ATOM    868  HG2 GLU A  57      -0.696   2.677 -15.793  1.00 97.76           H  
ATOM    869  HG3 GLU A  57      -1.863   1.409 -16.125  1.00 97.76           H  
ATOM    870  CD  GLU A  57      -2.754   3.325 -15.691  1.00 97.76           C  
ATOM    871  OE1 GLU A  57      -2.453   4.378 -16.298  1.00 97.76           O  
ATOM    872  OE2 GLU A  57      -3.883   3.107 -15.199  1.00 97.76           O  
ATOM    873  N   LEU A  58      -0.514   1.863 -10.987  1.00 97.83           N  
ATOM    874  H   LEU A  58       0.319   1.755 -11.549  1.00 97.83           H  
ATOM    875  CA  LEU A  58      -0.496   1.412  -9.591  1.00 97.83           C  
ATOM    876  HA  LEU A  58      -1.314   0.709  -9.437  1.00 97.83           H  
ATOM    877  C   LEU A  58      -0.724   2.570  -8.603  1.00 97.83           C  
ATOM    878  CB  LEU A  58       0.843   0.708  -9.326  1.00 97.83           C  
ATOM    879  HB2 LEU A  58       0.947   0.512  -8.259  1.00 97.83           H  
ATOM    880  HB3 LEU A  58       1.644   1.397  -9.594  1.00 97.83           H  
ATOM    881  O   LEU A  58      -1.433   2.415  -7.609  1.00 97.83           O  
ATOM    882  CG  LEU A  58       1.042  -0.602 -10.113  1.00 97.83           C  
ATOM    883  HG  LEU A  58       0.928  -0.402 -11.178  1.00 97.83           H  
ATOM    884  CD1 LEU A  58       2.462  -1.103  -9.874  1.00 97.83           C  
ATOM    885 HD11 LEU A  58       3.172  -0.306 -10.097  1.00 97.83           H  
ATOM    886 HD12 LEU A  58       2.648  -1.925 -10.566  1.00 97.83           H  
ATOM    887 HD13 LEU A  58       2.583  -1.435  -8.844  1.00 97.83           H  
ATOM    888  CD2 LEU A  58       0.076  -1.743  -9.783  1.00 97.83           C  
ATOM    889 HD21 LEU A  58       0.278  -2.161  -8.797  1.00 97.83           H  
ATOM    890 HD22 LEU A  58       0.207  -2.535 -10.520  1.00 97.83           H  
ATOM    891 HD23 LEU A  58      -0.957  -1.400  -9.842  1.00 97.83           H  
ATOM    892  N   GLN A  59      -0.178   3.758  -8.877  1.00 97.09           N  
ATOM    893  H   GLN A  59       0.413   3.829  -9.694  1.00 97.09           H  
ATOM    894  CA  GLN A  59      -0.456   4.968  -8.095  1.00 97.09           C  
ATOM    895  HA  GLN A  59      -0.232   4.768  -7.047  1.00 97.09           H  
ATOM    896  C   GLN A  59      -1.936   5.370  -8.177  1.00 97.09           C  
ATOM    897  CB  GLN A  59       0.429   6.124  -8.590  1.00 97.09           C  
ATOM    898  HB2 GLN A  59       0.039   7.068  -8.211  1.00 97.09           H  
ATOM    899  HB3 GLN A  59       0.382   6.163  -9.679  1.00 97.09           H  
ATOM    900  O   GLN A  59      -2.536   5.727  -7.157  1.00 97.09           O  
ATOM    901  CG  GLN A  59       1.892   5.998  -8.143  1.00 97.09           C  
ATOM    902  HG2 GLN A  59       2.246   4.982  -8.311  1.00 97.09           H  
ATOM    903  HG3 GLN A  59       1.948   6.194  -7.072  1.00 97.09           H  
ATOM    904  CD  GLN A  59       2.830   6.954  -8.882  1.00 97.09           C  
ATOM    905  NE2 GLN A  59       3.915   7.361  -8.269  1.00 97.09           N  
ATOM    906 HE21 GLN A  59       4.096   7.107  -7.308  1.00 97.09           H  
ATOM    907 HE22 GLN A  59       4.566   7.884  -8.837  1.00 97.09           H  
ATOM    908  OE1 GLN A  59       2.634   7.355 -10.016  1.00 97.09           O  
ATOM    909  N   ASN A  60      -2.538   5.301  -9.368  1.00 96.66           N  
ATOM    910  H   ASN A  60      -1.991   5.027 -10.172  1.00 96.66           H  
ATOM    911  CA  ASN A  60      -3.968   5.552  -9.553  1.00 96.66           C  
ATOM    912  HA  ASN A  60      -4.212   6.541  -9.165  1.00 96.66           H  
ATOM    913  C   ASN A  60      -4.809   4.542  -8.772  1.00 96.66           C  
ATOM    914  CB  ASN A  60      -4.312   5.510 -11.050  1.00 96.66           C  
ATOM    915  HB2 ASN A  60      -5.394   5.540 -11.174  1.00 96.66           H  
ATOM    916  HB3 ASN A  60      -3.957   4.578 -11.490  1.00 96.66           H  
ATOM    917  O   ASN A  60      -5.774   4.925  -8.112  1.00 96.66           O  
ATOM    918  CG  ASN A  60      -3.736   6.677 -11.823  1.00 96.66           C  
ATOM    919  ND2 ASN A  60      -3.506   6.502 -13.104  1.00 96.66           N  
ATOM    920 HD21 ASN A  60      -3.648   5.603 -13.541  1.00 96.66           H  
ATOM    921 HD22 ASN A  60      -3.050   7.250 -13.606  1.00 96.66           H  
ATOM    922  OD1 ASN A  60      -3.534   7.764 -11.296  1.00 96.66           O  
ATOM    923  N   GLU A  61      -4.402   3.279  -8.782  1.00 96.75           N  
ATOM    924  H   GLU A  61      -3.652   3.021  -9.409  1.00 96.75           H  
ATOM    925  CA  GLU A  61      -5.085   2.207  -8.076  1.00 96.75           C  
ATOM    926  HA  GLU A  61      -6.134   2.231  -8.371  1.00 96.75           H  
ATOM    927  C   GLU A  61      -5.044   2.386  -6.549  1.00 96.75           C  
ATOM    928  CB  GLU A  61      -4.474   0.880  -8.540  1.00 96.75           C  
ATOM    929  HB2 GLU A  61      -4.504   0.824  -9.628  1.00 96.75           H  
ATOM    930  HB3 GLU A  61      -3.431   0.833  -8.226  1.00 96.75           H  
ATOM    931  O   GLU A  61      -6.082   2.296  -5.895  1.00 96.75           O  
ATOM    932  CG  GLU A  61      -5.198  -0.330  -7.965  1.00 96.75           C  
ATOM    933  HG2 GLU A  61      -5.162  -0.263  -6.878  1.00 96.75           H  
ATOM    934  HG3 GLU A  61      -4.668  -1.231  -8.276  1.00 96.75           H  
ATOM    935  CD  GLU A  61      -6.662  -0.442  -8.367  1.00 96.75           C  
ATOM    936  OE1 GLU A  61      -7.347  -1.256  -7.729  1.00 96.75           O  
ATOM    937  OE2 GLU A  61      -7.169   0.281  -9.256  1.00 96.75           O  
ATOM    938  N   ILE A  62      -3.895   2.760  -5.970  1.00 96.55           N  
ATOM    939  H   ILE A  62      -3.064   2.783  -6.544  1.00 96.55           H  
ATOM    940  CA  ILE A  62      -3.803   3.114  -4.538  1.00 96.55           C  
ATOM    941  HA  ILE A  62      -4.097   2.249  -3.944  1.00 96.55           H  
ATOM    942  C   ILE A  62      -4.782   4.246  -4.194  1.00 96.55           C  
ATOM    943  CB  ILE A  62      -2.354   3.507  -4.160  1.00 96.55           C  
ATOM    944  HB  ILE A  62      -1.984   4.208  -4.908  1.00 96.55           H  
ATOM    945  O   ILE A  62      -5.492   4.186  -3.188  1.00 96.55           O  
ATOM    946  CG1 ILE A  62      -1.448   2.259  -4.173  1.00 96.55           C  
ATOM    947 HG12 ILE A  62      -1.555   1.769  -5.141  1.00 96.55           H  
ATOM    948 HG13 ILE A  62      -1.782   1.554  -3.411  1.00 96.55           H  
ATOM    949  CG2 ILE A  62      -2.282   4.200  -2.781  1.00 96.55           C  
ATOM    950 HG21 ILE A  62      -2.854   5.127  -2.780  1.00 96.55           H  
ATOM    951 HG22 ILE A  62      -1.255   4.466  -2.531  1.00 96.55           H  
ATOM    952 HG23 ILE A  62      -2.679   3.540  -2.009  1.00 96.55           H  
ATOM    953  CD1 ILE A  62       0.043   2.555  -3.963  1.00 96.55           C  
ATOM    954 HD11 ILE A  62       0.617   1.638  -4.094  1.00 96.55           H  
ATOM    955 HD12 ILE A  62       0.226   2.915  -2.950  1.00 96.55           H  
ATOM    956 HD13 ILE A  62       0.382   3.294  -4.688  1.00 96.55           H  
ATOM    957  N   ASN A  63      -4.844   5.289  -5.027  1.00 95.09           N  
ATOM    958  H   ASN A  63      -4.268   5.271  -5.856  1.00 95.09           H  
ATOM    959  CA  ASN A  63      -5.772   6.401  -4.817  1.00 95.09           C  
ATOM    960  HA  ASN A  63      -5.656   6.771  -3.798  1.00 95.09           H  
ATOM    961  C   ASN A  63      -7.238   5.966  -4.949  1.00 95.09           C  
ATOM    962  CB  ASN A  63      -5.431   7.525  -5.805  1.00 95.09           C  
ATOM    963  HB2 ASN A  63      -6.264   8.228  -5.849  1.00 95.09           H  
ATOM    964  HB3 ASN A  63      -5.289   7.111  -6.803  1.00 95.09           H  
ATOM    965  O   ASN A  63      -8.093   6.421  -4.182  1.00 95.09           O  
ATOM    966  CG  ASN A  63      -4.203   8.315  -5.404  1.00 95.09           C  
ATOM    967  ND2 ASN A  63      -3.552   8.949  -6.350  1.00 95.09           N  
ATOM    968 HD21 ASN A  63      -2.811   9.566  -6.050  1.00 95.09           H  
ATOM    969 HD22 ASN A  63      -3.798   8.802  -7.319  1.00 95.09           H  
ATOM    970  OD1 ASN A  63      -3.841   8.430  -4.239  1.00 95.09           O  
ATOM    971  N   ARG A  64      -7.534   5.059  -5.884  1.00 94.58           N  
ATOM    972  H   ARG A  64      -6.793   4.736  -6.490  1.00 94.58           H  
ATOM    973  CA  ARG A  64      -8.863   4.474  -6.054  1.00 94.58           C  
ATOM    974  HA  ARG A  64      -9.585   5.279  -6.190  1.00 94.58           H  
ATOM    975  C   ARG A  64      -9.276   3.708  -4.799  1.00 94.58           C  
ATOM    976  CB  ARG A  64      -8.880   3.599  -7.316  1.00 94.58           C  
ATOM    977  HB2 ARG A  64      -8.226   2.737  -7.186  1.00 94.58           H  
ATOM    978  HB3 ARG A  64      -8.522   4.183  -8.164  1.00 94.58           H  
ATOM    979  O   ARG A  64     -10.312   4.036  -4.229  1.00 94.58           O  
ATOM    980  CG  ARG A  64     -10.301   3.112  -7.611  1.00 94.58           C  
ATOM    981  HG2 ARG A  64     -10.653   2.523  -6.764  1.00 94.58           H  
ATOM    982  HG3 ARG A  64     -10.953   3.976  -7.736  1.00 94.58           H  
ATOM    983  CD  ARG A  64     -10.375   2.255  -8.877  1.00 94.58           C  
ATOM    984  HD2 ARG A  64      -9.851   2.766  -9.684  1.00 94.58           H  
ATOM    985  HD3 ARG A  64     -11.419   2.153  -9.169  1.00 94.58           H  
ATOM    986  NE  ARG A  64      -9.787   0.916  -8.698  1.00 94.58           N  
ATOM    987  HE  ARG A  64      -8.826   0.779  -8.977  1.00 94.58           H  
ATOM    988  NH1 ARG A  64     -11.617  -0.221  -7.875  1.00 94.58           N  
ATOM    989 HH11 ARG A  64     -11.920   0.605  -7.379  1.00 94.58           H  
ATOM    990 HH12 ARG A  64     -11.963  -1.111  -7.547  1.00 94.58           H  
ATOM    991  NH2 ARG A  64      -9.836  -1.348  -8.445  1.00 94.58           N  
ATOM    992 HH21 ARG A  64      -8.829  -1.312  -8.511  1.00 94.58           H  
ATOM    993 HH22 ARG A  64     -10.184  -2.160  -7.957  1.00 94.58           H  
ATOM    994  CZ  ARG A  64     -10.408  -0.196  -8.347  1.00 94.58           C  
ATOM    995  N   ILE A  65      -8.444   2.795  -4.302  1.00 94.12           N  
ATOM    996  H   ILE A  65      -7.608   2.580  -4.828  1.00 94.12           H  
ATOM    997  CA  ILE A  65      -8.706   2.032  -3.072  1.00 94.12           C  
ATOM    998  HA  ILE A  65      -9.626   1.461  -3.199  1.00 94.12           H  
ATOM    999  C   ILE A  65      -8.917   2.972  -1.876  1.00 94.12           C  
ATOM   1000  CB  ILE A  65      -7.556   1.033  -2.819  1.00 94.12           C  
ATOM   1001  HB  ILE A  65      -6.610   1.575  -2.849  1.00 94.12           H  
ATOM   1002  O   ILE A  65      -9.913   2.856  -1.159  1.00 94.12           O  
ATOM   1003  CG1 ILE A  65      -7.542  -0.061  -3.910  1.00 94.12           C  
ATOM   1004 HG12 ILE A  65      -8.355  -0.767  -3.737  1.00 94.12           H  
ATOM   1005 HG13 ILE A  65      -7.695   0.381  -4.895  1.00 94.12           H  
ATOM   1006  CG2 ILE A  65      -7.700   0.380  -1.434  1.00 94.12           C  
ATOM   1007 HG21 ILE A  65      -8.679  -0.091  -1.345  1.00 94.12           H  
ATOM   1008 HG22 ILE A  65      -6.936  -0.386  -1.298  1.00 94.12           H  
ATOM   1009 HG23 ILE A  65      -7.568   1.113  -0.639  1.00 94.12           H  
ATOM   1010  CD1 ILE A  65      -6.218  -0.824  -3.963  1.00 94.12           C  
ATOM   1011 HD11 ILE A  65      -6.271  -1.560  -4.765  1.00 94.12           H  
ATOM   1012 HD12 ILE A  65      -6.023  -1.343  -3.025  1.00 94.12           H  
ATOM   1013 HD13 ILE A  65      -5.408  -0.123  -4.166  1.00 94.12           H  
ATOM   1014  N   ALA A  66      -8.035   3.959  -1.690  1.00 91.98           N  
ATOM   1015  H   ALA A  66      -7.221   3.996  -2.286  1.00 91.98           H  
ATOM   1016  CA  ALA A  66      -8.147   4.920  -0.592  1.00 91.98           C  
ATOM   1017  HA  ALA A  66      -8.150   4.371   0.349  1.00 91.98           H  
ATOM   1018  C   ALA A  66      -9.449   5.743  -0.645  1.00 91.98           C  
ATOM   1019  CB  ALA A  66      -6.912   5.828  -0.621  1.00 91.98           C  
ATOM   1020  HB1 ALA A  66      -6.950   6.523   0.217  1.00 91.98           H  
ATOM   1021  HB2 ALA A  66      -6.011   5.219  -0.542  1.00 91.98           H  
ATOM   1022  HB3 ALA A  66      -6.883   6.388  -1.556  1.00 91.98           H  
ATOM   1023  O   ALA A  66     -10.025   6.056   0.397  1.00 91.98           O  
ATOM   1024  N   SER A  67      -9.931   6.083  -1.844  1.00 90.10           N  
ATOM   1025  H   SER A  67      -9.402   5.811  -2.661  1.00 90.10           H  
ATOM   1026  CA  SER A  67     -11.183   6.832  -2.022  1.00 90.10           C  
ATOM   1027  HA  SER A  67     -11.264   7.553  -1.209  1.00 90.10           H  
ATOM   1028  C   SER A  67     -12.443   5.966  -1.949  1.00 90.10           C  
ATOM   1029  CB  SER A  67     -11.158   7.634  -3.326  1.00 90.10           C  
ATOM   1030  HB2 SER A  67     -12.043   8.270  -3.365  1.00 90.10           H  
ATOM   1031  HB3 SER A  67     -10.274   8.272  -3.338  1.00 90.10           H  
ATOM   1032  O   SER A  67     -13.482   6.465  -1.526  1.00 90.10           O  
ATOM   1033  OG  SER A  67     -11.146   6.799  -4.463  1.00 90.10           O  
ATOM   1034  HG  SER A  67     -10.345   6.271  -4.442  1.00 90.10           H  
ATOM   1035  N   GLN A  68     -12.369   4.686  -2.320  1.00 89.49           N  
ATOM   1036  H   GLN A  68     -11.505   4.357  -2.728  1.00 89.49           H  
ATOM   1037  CA  GLN A  68     -13.507   3.760  -2.300  1.00 89.49           C  
ATOM   1038  HA  GLN A  68     -14.421   4.319  -2.504  1.00 89.49           H  
ATOM   1039  C   GLN A  68     -13.722   3.088  -0.940  1.00 89.49           C  
ATOM   1040  CB  GLN A  68     -13.334   2.712  -3.407  1.00 89.49           C  
ATOM   1041  HB2 GLN A  68     -14.081   1.930  -3.272  1.00 89.49           H  
ATOM   1042  HB3 GLN A  68     -12.344   2.260  -3.339  1.00 89.49           H  
ATOM   1043  O   GLN A  68     -14.823   2.617  -0.658  1.00 89.49           O  
ATOM   1044  CG  GLN A  68     -13.539   3.337  -4.793  1.00 89.49           C  
ATOM   1045  HG2 GLN A  68     -12.776   4.090  -4.992  1.00 89.49           H  
ATOM   1046  HG3 GLN A  68     -14.510   3.831  -4.813  1.00 89.49           H  
ATOM   1047  CD  GLN A  68     -13.491   2.298  -5.903  1.00 89.49           C  
ATOM   1048  NE2 GLN A  68     -14.378   2.361  -6.871  1.00 89.49           N  
ATOM   1049 HE21 GLN A  68     -14.359   1.621  -7.558  1.00 89.49           H  
ATOM   1050 HE22 GLN A  68     -15.096   3.071  -6.853  1.00 89.49           H  
ATOM   1051  OE1 GLN A  68     -12.659   1.412  -5.949  1.00 89.49           O  
ATOM   1052  N   THR A  69     -12.710   3.077  -0.070  1.00 87.33           N  
ATOM   1053  H   THR A  69     -11.814   3.431  -0.373  1.00 87.33           H  
ATOM   1054  CA  THR A  69     -12.831   2.501   1.276  1.00 87.33           C  
ATOM   1055  HA  THR A  69     -13.447   1.604   1.204  1.00 87.33           H  
ATOM   1056  C   THR A  69     -13.541   3.481   2.211  1.00 87.33           C  
ATOM   1057  CB  THR A  69     -11.476   2.057   1.839  1.00 87.33           C  
ATOM   1058  HB  THR A  69     -10.885   2.918   2.152  1.00 87.33           H  
ATOM   1059  O   THR A  69     -12.909   4.238   2.955  1.00 87.33           O  
ATOM   1060  CG2 THR A  69     -11.688   1.099   3.011  1.00 87.33           C  
ATOM   1061 HG21 THR A  69     -12.176   0.191   2.659  1.00 87.33           H  
ATOM   1062 HG22 THR A  69     -10.724   0.823   3.440  1.00 87.33           H  
ATOM   1063 HG23 THR A  69     -12.304   1.561   3.782  1.00 87.33           H  
ATOM   1064  OG1 THR A  69     -10.757   1.324   0.883  1.00 87.33           O  
ATOM   1065  HG1 THR A  69     -10.523   1.890   0.144  1.00 87.33           H  
ATOM   1066  N   GLN A  70     -14.873   3.499   2.153  1.00 84.13           N  
ATOM   1067  H   GLN A  70     -15.320   2.891   1.482  1.00 84.13           H  
ATOM   1068  CA  GLN A  70     -15.716   4.442   2.886  1.00 84.13           C  
ATOM   1069  HA  GLN A  70     -15.079   5.055   3.525  1.00 84.13           H  
ATOM   1070  C   GLN A  70     -16.729   3.746   3.794  1.00 84.13           C  
ATOM   1071  CB  GLN A  70     -16.449   5.380   1.916  1.00 84.13           C  
ATOM   1072  HB2 GLN A  70     -17.108   6.030   2.493  1.00 84.13           H  
ATOM   1073  HB3 GLN A  70     -17.059   4.788   1.234  1.00 84.13           H  
ATOM   1074  O   GLN A  70     -17.303   2.720   3.445  1.00 84.13           O  
ATOM   1075  CG  GLN A  70     -15.491   6.261   1.107  1.00 84.13           C  
ATOM   1076  HG2 GLN A  70     -14.839   6.795   1.799  1.00 84.13           H  
ATOM   1077  HG3 GLN A  70     -14.872   5.633   0.466  1.00 84.13           H  
ATOM   1078  CD  GLN A  70     -16.216   7.280   0.232  1.00 84.13           C  
ATOM   1079  NE2 GLN A  70     -15.550   8.334  -0.172  1.00 84.13           N  
ATOM   1080 HE21 GLN A  70     -16.022   8.961  -0.808  1.00 84.13           H  
ATOM   1081 HE22 GLN A  70     -14.587   8.438   0.113  1.00 84.13           H  
ATOM   1082  OE1 GLN A  70     -17.398   7.185  -0.059  1.00 84.13           O  
ATOM   1083  N   PHE A  71     -17.021   4.380   4.928  1.00 79.97           N  
ATOM   1084  H   PHE A  71     -16.496   5.212   5.153  1.00 79.97           H  
ATOM   1085  CA  PHE A  71     -18.169   4.066   5.768  1.00 79.97           C  
ATOM   1086  HA  PHE A  71     -18.779   3.302   5.286  1.00 79.97           H  
ATOM   1087  C   PHE A  71     -19.010   5.309   5.980  1.00 79.97           C  
ATOM   1088  CB  PHE A  71     -17.730   3.547   7.129  1.00 79.97           C  
ATOM   1089  HB2 PHE A  71     -17.160   2.630   6.981  1.00 79.97           H  
ATOM   1090  HB3 PHE A  71     -17.082   4.289   7.595  1.00 79.97           H  
ATOM   1091  O   PHE A  71     -18.490   6.346   6.390  1.00 79.97           O  
ATOM   1092  CG  PHE A  71     -18.902   3.259   8.045  1.00 79.97           C  
ATOM   1093  CD1 PHE A  71     -19.085   3.994   9.230  1.00 79.97           C  
ATOM   1094  HD1 PHE A  71     -18.381   4.767   9.501  1.00 79.97           H  
ATOM   1095  CD2 PHE A  71     -19.834   2.269   7.690  1.00 79.97           C  
ATOM   1096  HD2 PHE A  71     -19.711   1.712   6.773  1.00 79.97           H  
ATOM   1097  CE1 PHE A  71     -20.164   3.697  10.082  1.00 79.97           C  
ATOM   1098  HE1 PHE A  71     -20.287   4.237  11.010  1.00 79.97           H  
ATOM   1099  CE2 PHE A  71     -20.895   1.950   8.555  1.00 79.97           C  
ATOM   1100  HE2 PHE A  71     -21.578   1.152   8.304  1.00 79.97           H  
ATOM   1101  CZ  PHE A  71     -21.057   2.662   9.754  1.00 79.97           C  
ATOM   1102  HZ  PHE A  71     -21.864   2.406  10.425  1.00 79.97           H  
ATOM   1103  N   ASN A  72     -20.314   5.206   5.729  1.00 79.08           N  
ATOM   1104  H   ASN A  72     -20.681   4.306   5.453  1.00 79.08           H  
ATOM   1105  CA  ASN A  72     -21.250   6.311   5.919  1.00 79.08           C  
ATOM   1106  HA  ASN A  72     -22.161   6.066   5.374  1.00 79.08           H  
ATOM   1107  C   ASN A  72     -20.723   7.631   5.317  1.00 79.08           C  
ATOM   1108  CB  ASN A  72     -21.603   6.402   7.414  1.00 79.08           C  
ATOM   1109  HB2 ASN A  72     -21.850   5.412   7.798  1.00 79.08           H  
ATOM   1110  HB3 ASN A  72     -20.744   6.782   7.967  1.00 79.08           H  
ATOM   1111  O   ASN A  72     -20.710   8.671   5.975  1.00 79.08           O  
ATOM   1112  CG  ASN A  72     -22.797   7.303   7.660  1.00 79.08           C  
ATOM   1113  ND2 ASN A  72     -22.962   7.791   8.866  1.00 79.08           N  
ATOM   1114 HD21 ASN A  72     -22.320   7.545   9.606  1.00 79.08           H  
ATOM   1115 HD22 ASN A  72     -23.793   8.349   9.003  1.00 79.08           H  
ATOM   1116  OD1 ASN A  72     -23.612   7.556   6.791  1.00 79.08           O  
ATOM   1117  N   THR A  73     -20.211   7.572   4.080  1.00 78.01           N  
ATOM   1118  H   THR A  73     -20.241   6.677   3.613  1.00 78.01           H  
ATOM   1119  CA  THR A  73     -19.603   8.697   3.332  1.00 78.01           C  
ATOM   1120  HA  THR A  73     -19.310   8.295   2.362  1.00 78.01           H  
ATOM   1121  C   THR A  73     -18.302   9.278   3.912  1.00 78.01           C  
ATOM   1122  CB  THR A  73     -20.623   9.814   3.033  1.00 78.01           C  
ATOM   1123  HB  THR A  73     -20.186  10.498   2.306  1.00 78.01           H  
ATOM   1124  O   THR A  73     -17.831  10.323   3.464  1.00 78.01           O  
ATOM   1125  CG2 THR A  73     -21.931   9.278   2.448  1.00 78.01           C  
ATOM   1126 HG21 THR A  73     -22.480   8.696   3.188  1.00 78.01           H  
ATOM   1127 HG22 THR A  73     -22.554  10.117   2.136  1.00 78.01           H  
ATOM   1128 HG23 THR A  73     -21.718   8.657   1.577  1.00 78.01           H  
ATOM   1129  OG1 THR A  73     -20.946  10.547   4.197  1.00 78.01           O  
ATOM   1130  HG1 THR A  73     -21.026   9.910   4.911  1.00 78.01           H  
ATOM   1131  N   LYS A  74     -17.690   8.623   4.904  1.00 78.22           N  
ATOM   1132  H   LYS A  74     -18.126   7.790   5.272  1.00 78.22           H  
ATOM   1133  CA  LYS A  74     -16.379   8.984   5.456  1.00 78.22           C  
ATOM   1134  HA  LYS A  74     -16.082   9.965   5.086  1.00 78.22           H  
ATOM   1135  C   LYS A  74     -15.325   7.995   4.980  1.00 78.22           C  
ATOM   1136  CB  LYS A  74     -16.433   9.019   6.995  1.00 78.22           C  
ATOM   1137  HB2 LYS A  74     -15.448   9.294   7.372  1.00 78.22           H  
ATOM   1138  HB3 LYS A  74     -16.655   8.018   7.365  1.00 78.22           H  
ATOM   1139  O   LYS A  74     -15.515   6.789   5.112  1.00 78.22           O  
ATOM   1140  CG  LYS A  74     -17.472   9.988   7.581  1.00 78.22           C  
ATOM   1141  HG2 LYS A  74     -18.473   9.675   7.283  1.00 78.22           H  
ATOM   1142  HG3 LYS A  74     -17.413   9.934   8.668  1.00 78.22           H  
ATOM   1143  CD  LYS A  74     -17.236  11.437   7.141  1.00 78.22           C  
ATOM   1144  HD2 LYS A  74     -16.225  11.740   7.411  1.00 78.22           H  
ATOM   1145  HD3 LYS A  74     -17.360  11.505   6.060  1.00 78.22           H  
ATOM   1146  CE  LYS A  74     -18.256  12.356   7.815  1.00 78.22           C  
ATOM   1147  HE2 LYS A  74     -18.068  12.367   8.888  1.00 78.22           H  
ATOM   1148  HE3 LYS A  74     -19.248  11.935   7.650  1.00 78.22           H  
ATOM   1149  NZ  LYS A  74     -18.191  13.723   7.245  1.00 78.22           N  
ATOM   1150  HZ1 LYS A  74     -18.377  13.678   6.253  1.00 78.22           H  
ATOM   1151  HZ2 LYS A  74     -17.275  14.124   7.383  1.00 78.22           H  
ATOM   1152  HZ3 LYS A  74     -18.887  14.318   7.670  1.00 78.22           H  
ATOM   1153  N   ASN A  75     -14.204   8.500   4.469  1.00 79.30           N  
ATOM   1154  H   ASN A  75     -14.131   9.497   4.320  1.00 79.30           H  
ATOM   1155  CA  ASN A  75     -13.053   7.659   4.151  1.00 79.30           C  
ATOM   1156  HA  ASN A  75     -13.359   6.876   3.458  1.00 79.30           H  
ATOM   1157  C   ASN A  75     -12.555   6.986   5.434  1.00 79.30           C  
ATOM   1158  CB  ASN A  75     -11.932   8.479   3.487  1.00 79.30           C  
ATOM   1159  HB2 ASN A  75     -11.051   7.844   3.402  1.00 79.30           H  
ATOM   1160  HB3 ASN A  75     -11.671   9.331   4.115  1.00 79.30           H  
ATOM   1161  O   ASN A  75     -12.243   7.667   6.411  1.00 79.30           O  
ATOM   1162  CG  ASN A  75     -12.263   8.975   2.091  1.00 79.30           C  
ATOM   1163  ND2 ASN A  75     -11.301   9.536   1.401  1.00 79.30           N  
ATOM   1164 HD21 ASN A  75     -11.529   9.793   0.452  1.00 79.30           H  
ATOM   1165 HD22 ASN A  75     -10.349   9.474   1.733  1.00 79.30           H  
ATOM   1166  OD1 ASN A  75     -13.378   8.906   1.605  1.00 79.30           O  
ATOM   1167  N   LEU A  76     -12.488   5.657   5.414  1.00 79.61           N  
ATOM   1168  H   LEU A  76     -12.765   5.171   4.573  1.00 79.61           H  
ATOM   1169  CA  LEU A  76     -11.960   4.862   6.521  1.00 79.61           C  
ATOM   1170  HA  LEU A  76     -12.315   5.264   7.470  1.00 79.61           H  
ATOM   1171  C   LEU A  76     -10.431   4.909   6.564  1.00 79.61           C  
ATOM   1172  CB  LEU A  76     -12.432   3.407   6.360  1.00 79.61           C  
ATOM   1173  HB2 LEU A  76     -12.172   3.073   5.356  1.00 79.61           H  
ATOM   1174  HB3 LEU A  76     -11.874   2.785   7.060  1.00 79.61           H  
ATOM   1175  O   LEU A  76      -9.841   4.824   7.637  1.00 79.61           O  
ATOM   1176  CG  LEU A  76     -13.932   3.170   6.599  1.00 79.61           C  
ATOM   1177  HG  LEU A  76     -14.518   3.777   5.908  1.00 79.61           H  
ATOM   1178  CD1 LEU A  76     -14.255   1.696   6.349  1.00 79.61           C  
ATOM   1179 HD11 LEU A  76     -14.027   1.435   5.316  1.00 79.61           H  
ATOM   1180 HD12 LEU A  76     -15.314   1.500   6.517  1.00 79.61           H  
ATOM   1181 HD13 LEU A  76     -13.671   1.060   7.015  1.00 79.61           H  
ATOM   1182  CD2 LEU A  76     -14.312   3.531   8.038  1.00 79.61           C  
ATOM   1183 HD21 LEU A  76     -13.570   3.130   8.728  1.00 79.61           H  
ATOM   1184 HD22 LEU A  76     -15.277   3.095   8.299  1.00 79.61           H  
ATOM   1185 HD23 LEU A  76     -14.367   4.614   8.147  1.00 79.61           H  
ATOM   1186  N   LEU A  77      -9.792   5.049   5.398  1.00 79.22           N  
ATOM   1187  H   LEU A  77     -10.351   5.132   4.561  1.00 79.22           H  
ATOM   1188  CA  LEU A  77      -8.345   4.959   5.237  1.00 79.22           C  
ATOM   1189  HA  LEU A  77      -7.879   4.770   6.204  1.00 79.22           H  
ATOM   1190  C   LEU A  77      -7.772   6.269   4.690  1.00 79.22           C  
ATOM   1191  CB  LEU A  77      -8.015   3.779   4.305  1.00 79.22           C  
ATOM   1192  HB2 LEU A  77      -6.935   3.752   4.156  1.00 79.22           H  
ATOM   1193  HB3 LEU A  77      -8.476   3.961   3.335  1.00 79.22           H  
ATOM   1194  O   LEU A  77      -8.149   6.724   3.613  1.00 79.22           O  
ATOM   1195  CG  LEU A  77      -8.471   2.396   4.807  1.00 79.22           C  
ATOM   1196  HG  LEU A  77      -9.556   2.373   4.908  1.00 79.22           H  
ATOM   1197  CD1 LEU A  77      -8.055   1.348   3.781  1.00 79.22           C  
ATOM   1198 HD11 LEU A  77      -8.368   0.360   4.119  1.00 79.22           H  
ATOM   1199 HD12 LEU A  77      -8.525   1.556   2.820  1.00 79.22           H  
ATOM   1200 HD13 LEU A  77      -6.972   1.346   3.652  1.00 79.22           H  
ATOM   1201  CD2 LEU A  77      -7.838   2.039   6.152  1.00 79.22           C  
ATOM   1202 HD21 LEU A  77      -7.981   0.979   6.361  1.00 79.22           H  
ATOM   1203 HD22 LEU A  77      -8.303   2.617   6.951  1.00 79.22           H  
ATOM   1204 HD23 LEU A  77      -6.767   2.241   6.132  1.00 79.22           H  
ATOM   1205  N   ASN A  78      -6.792   6.844   5.389  1.00 83.49           N  
ATOM   1206  H   ASN A  78      -6.541   6.438   6.279  1.00 83.49           H  
ATOM   1207  CA  ASN A  78      -5.959   7.928   4.857  1.00 83.49           C  
ATOM   1208  HA  ASN A  78      -6.485   8.403   4.029  1.00 83.49           H  
ATOM   1209  C   ASN A  78      -4.653   7.364   4.274  1.00 83.49           C  
ATOM   1210  CB  ASN A  78      -5.739   9.010   5.927  1.00 83.49           C  
ATOM   1211  HB2 ASN A  78      -6.701   9.363   6.297  1.00 83.49           H  
ATOM   1212  HB3 ASN A  78      -5.175   8.586   6.758  1.00 83.49           H  
ATOM   1213  O   ASN A  78      -3.569   7.715   4.726  1.00 83.49           O  
ATOM   1214  CG  ASN A  78      -4.985  10.202   5.352  1.00 83.49           C  
ATOM   1215  ND2 ASN A  78      -4.093  10.798   6.107  1.00 83.49           N  
ATOM   1216 HD21 ASN A  78      -3.589  11.561   5.678  1.00 83.49           H  
ATOM   1217 HD22 ASN A  78      -3.865  10.419   7.015  1.00 83.49           H  
ATOM   1218  OD1 ASN A  78      -5.184  10.614   4.221  1.00 83.49           O  
ATOM   1219  N   MET A  79      -4.760   6.441   3.314  1.00 86.64           N  
ATOM   1220  H   MET A  79      -5.690   6.191   3.010  1.00 86.64           H  
ATOM   1221  CA  MET A  79      -3.626   5.694   2.736  1.00 86.64           C  
ATOM   1222  HA  MET A  79      -2.697   6.062   3.171  1.00 86.64           H  
ATOM   1223  C   MET A  79      -3.462   5.936   1.228  1.00 86.64           C  
ATOM   1224  CB  MET A  79      -3.734   4.203   3.093  1.00 86.64           C  
ATOM   1225  HB2 MET A  79      -4.683   3.823   2.716  1.00 86.64           H  
ATOM   1226  HB3 MET A  79      -2.934   3.643   2.609  1.00 86.64           H  
ATOM   1227  O   MET A  79      -2.941   5.094   0.507  1.00 86.64           O  
ATOM   1228  CG  MET A  79      -3.655   3.928   4.601  1.00 86.64           C  
ATOM   1229  HG2 MET A  79      -4.300   4.612   5.152  1.00 86.64           H  
ATOM   1230  HG3 MET A  79      -4.063   2.927   4.747  1.00 86.64           H  
ATOM   1231  SD  MET A  79      -1.998   3.919   5.347  1.00 86.64           S  
ATOM   1232  CE  MET A  79      -1.753   5.651   5.815  1.00 86.64           C  
ATOM   1233  HE1 MET A  79      -1.570   6.259   4.929  1.00 86.64           H  
ATOM   1234  HE2 MET A  79      -0.880   5.722   6.464  1.00 86.64           H  
ATOM   1235  HE3 MET A  79      -2.627   6.013   6.356  1.00 86.64           H  
ATOM   1236  N   GLY A  80      -3.901   7.100   0.737  1.00 88.56           N  
ATOM   1237  H   GLY A  80      -4.325   7.758   1.375  1.00 88.56           H  
ATOM   1238  CA  GLY A  80      -3.645   7.515  -0.645  1.00 88.56           C  
ATOM   1239  HA2 GLY A  80      -4.194   8.430  -0.867  1.00 88.56           H  
ATOM   1240  HA3 GLY A  80      -3.995   6.738  -1.324  1.00 88.56           H  
ATOM   1241  C   GLY A  80      -2.155   7.757  -0.912  1.00 88.56           C  
ATOM   1242  O   GLY A  80      -1.336   7.836   0.012  1.00 88.56           O  
ATOM   1243  N   THR A  81      -1.787   7.948  -2.179  1.00 92.83           N  
ATOM   1244  H   THR A  81      -2.489   7.955  -2.905  1.00 92.83           H  
ATOM   1245  CA  THR A  81      -0.373   8.051  -2.573  1.00 92.83           C  
ATOM   1246  HA  THR A  81       0.131   7.149  -2.225  1.00 92.83           H  
ATOM   1247  C   THR A  81       0.353   9.240  -1.945  1.00 92.83           C  
ATOM   1248  CB  THR A  81      -0.206   8.116  -4.092  1.00 92.83           C  
ATOM   1249  HB  THR A  81       0.861   8.152  -4.312  1.00 92.83           H  
ATOM   1250  O   THR A  81       1.558   9.163  -1.701  1.00 92.83           O  
ATOM   1251  CG2 THR A  81      -0.763   6.899  -4.813  1.00 92.83           C  
ATOM   1252 HG21 THR A  81      -0.559   6.985  -5.880  1.00 92.83           H  
ATOM   1253 HG22 THR A  81      -0.284   5.993  -4.440  1.00 92.83           H  
ATOM   1254 HG23 THR A  81      -1.839   6.811  -4.663  1.00 92.83           H  
ATOM   1255  OG1 THR A  81      -0.811   9.262  -4.636  1.00 92.83           O  
ATOM   1256  HG1 THR A  81      -0.910   9.074  -5.572  1.00 92.83           H  
ATOM   1257  N   SER A  82      -0.360  10.324  -1.624  1.00 92.36           N  
ATOM   1258  H   SER A  82      -1.312  10.375  -1.956  1.00 92.36           H  
ATOM   1259  CA  SER A  82       0.191  11.469  -0.889  1.00 92.36           C  
ATOM   1260  HA  SER A  82       1.120  11.782  -1.367  1.00 92.36           H  
ATOM   1261  C   SER A  82       0.513  11.128   0.567  1.00 92.36           C  
ATOM   1262  CB  SER A  82      -0.786  12.648  -0.915  1.00 92.36           C  
ATOM   1263  HB2 SER A  82      -1.670  12.402  -0.326  1.00 92.36           H  
ATOM   1264  HB3 SER A  82      -0.309  13.526  -0.479  1.00 92.36           H  
ATOM   1265  O   SER A  82       1.574  11.506   1.059  1.00 92.36           O  
ATOM   1266  OG  SER A  82      -1.191  12.937  -2.236  1.00 92.36           O  
ATOM   1267  HG  SER A  82      -0.425  13.136  -2.779  1.00 92.36           H  
ATOM   1268  N   ALA A  83      -0.367  10.387   1.247  1.00 92.61           N  
ATOM   1269  H   ALA A  83      -1.163  10.003   0.756  1.00 92.61           H  
ATOM   1270  CA  ALA A  83      -0.170   9.982   2.638  1.00 92.61           C  
ATOM   1271  HA  ALA A  83       0.095  10.857   3.232  1.00 92.61           H  
ATOM   1272  C   ALA A  83       0.977   8.969   2.768  1.00 92.61           C  
ATOM   1273  CB  ALA A  83      -1.487   9.412   3.171  1.00 92.61           C  
ATOM   1274  HB1 ALA A  83      -1.770   8.518   2.614  1.00 92.61           H  
ATOM   1275  HB2 ALA A  83      -1.366   9.144   4.220  1.00 92.61           H  
ATOM   1276  HB3 ALA A  83      -2.282  10.153   3.089  1.00 92.61           H  
ATOM   1277  O   ALA A  83       1.817   9.083   3.657  1.00 92.61           O  
ATOM   1278  N   LEU A  84       1.055   8.035   1.818  1.00 94.93           N  
ATOM   1279  H   LEU A  84       0.294   7.973   1.157  1.00 94.93           H  
ATOM   1280  CA  LEU A  84       2.124   7.041   1.722  1.00 94.93           C  
ATOM   1281  HA  LEU A  84       2.393   6.705   2.724  1.00 94.93           H  
ATOM   1282  C   LEU A  84       3.420   7.592   1.105  1.00 94.93           C  
ATOM   1283  CB  LEU A  84       1.585   5.849   0.918  1.00 94.93           C  
ATOM   1284  HB2 LEU A  84       1.201   6.224  -0.030  1.00 94.93           H  
ATOM   1285  HB3 LEU A  84       2.406   5.165   0.705  1.00 94.93           H  
ATOM   1286  O   LEU A  84       4.415   6.879   1.039  1.00 94.93           O  
ATOM   1287  CG  LEU A  84       0.459   5.058   1.605  1.00 94.93           C  
ATOM   1288  HG  LEU A  84      -0.389   5.714   1.804  1.00 94.93           H  
ATOM   1289  CD1 LEU A  84       0.008   3.952   0.656  1.00 94.93           C  
ATOM   1290 HD11 LEU A  84      -0.406   4.392  -0.251  1.00 94.93           H  
ATOM   1291 HD12 LEU A  84       0.849   3.309   0.396  1.00 94.93           H  
ATOM   1292 HD13 LEU A  84      -0.774   3.357   1.128  1.00 94.93           H  
ATOM   1293  CD2 LEU A  84       0.908   4.422   2.922  1.00 94.93           C  
ATOM   1294 HD21 LEU A  84       1.794   3.808   2.763  1.00 94.93           H  
ATOM   1295 HD22 LEU A  84       1.119   5.191   3.665  1.00 94.93           H  
ATOM   1296 HD23 LEU A  84       0.107   3.792   3.309  1.00 94.93           H  
ATOM   1297  N   LYS A  85       3.425   8.848   0.637  1.00 95.21           N  
ATOM   1298  H   LYS A  85       2.574   9.379   0.754  1.00 95.21           H  
ATOM   1299  CA  LYS A  85       4.550   9.502  -0.062  1.00 95.21           C  
ATOM   1300  HA  LYS A  85       4.192  10.479  -0.385  1.00 95.21           H  
ATOM   1301  C   LYS A  85       5.010   8.805  -1.351  1.00 95.21           C  
ATOM   1302  CB  LYS A  85       5.726   9.738   0.900  1.00 95.21           C  
ATOM   1303  HB2 LYS A  85       6.466  10.355   0.391  1.00 95.21           H  
ATOM   1304  HB3 LYS A  85       6.196   8.786   1.146  1.00 95.21           H  
ATOM   1305  O   LYS A  85       6.058   9.141  -1.893  1.00 95.21           O  
ATOM   1306  CG  LYS A  85       5.301  10.440   2.195  1.00 95.21           C  
ATOM   1307  HG2 LYS A  85       4.742  11.343   1.947  1.00 95.21           H  
ATOM   1308  HG3 LYS A  85       4.671   9.780   2.791  1.00 95.21           H  
ATOM   1309  CD  LYS A  85       6.540  10.815   3.006  1.00 95.21           C  
ATOM   1310  HD2 LYS A  85       7.090   9.914   3.278  1.00 95.21           H  
ATOM   1311  HD3 LYS A  85       7.176  11.453   2.393  1.00 95.21           H  
ATOM   1312  CE  LYS A  85       6.105  11.567   4.263  1.00 95.21           C  
ATOM   1313  HE2 LYS A  85       5.672  10.851   4.962  1.00 95.21           H  
ATOM   1314  HE3 LYS A  85       5.323  12.275   3.989  1.00 95.21           H  
ATOM   1315  NZ  LYS A  85       7.249  12.283   4.873  1.00 95.21           N  
ATOM   1316  HZ1 LYS A  85       7.976  11.625   5.113  1.00 95.21           H  
ATOM   1317  HZ2 LYS A  85       7.627  12.959   4.225  1.00 95.21           H  
ATOM   1318  HZ3 LYS A  85       6.956  12.759   5.714  1.00 95.21           H  
ATOM   1319  N   VAL A  86       4.206   7.890  -1.887  1.00 95.58           N  
ATOM   1320  H   VAL A  86       3.353   7.681  -1.388  1.00 95.58           H  
ATOM   1321  CA  VAL A  86       4.499   7.149  -3.123  1.00 95.58           C  
ATOM   1322  HA  VAL A  86       5.582   7.082  -3.218  1.00 95.58           H  
ATOM   1323  C   VAL A  86       4.012   7.862  -4.387  1.00 95.58           C  
ATOM   1324  CB  VAL A  86       3.981   5.702  -3.051  1.00 95.58           C  
ATOM   1325  HB  VAL A  86       4.239   5.193  -3.979  1.00 95.58           H  
ATOM   1326  O   VAL A  86       4.334   7.433  -5.490  1.00 95.58           O  
ATOM   1327  CG1 VAL A  86       4.658   4.938  -1.911  1.00 95.58           C  
ATOM   1328 HG11 VAL A  86       4.292   5.286  -0.945  1.00 95.58           H  
ATOM   1329 HG12 VAL A  86       4.440   3.875  -2.010  1.00 95.58           H  
ATOM   1330 HG13 VAL A  86       5.739   5.069  -1.951  1.00 95.58           H  
ATOM   1331  CG2 VAL A  86       2.461   5.625  -2.900  1.00 95.58           C  
ATOM   1332 HG21 VAL A  86       2.158   4.580  -2.827  1.00 95.58           H  
ATOM   1333 HG22 VAL A  86       1.985   6.056  -3.780  1.00 95.58           H  
ATOM   1334 HG23 VAL A  86       2.142   6.152  -2.001  1.00 95.58           H  
ATOM   1335  N   GLY A  87       3.270   8.968  -4.255  1.00 92.46           N  
ATOM   1336  H   GLY A  87       2.988   9.235  -3.323  1.00 92.46           H  
ATOM   1337  CA  GLY A  87       2.712   9.710  -5.397  1.00 92.46           C  
ATOM   1338  HA2 GLY A  87       2.161   9.023  -6.039  1.00 92.46           H  
ATOM   1339  HA3 GLY A  87       2.015  10.461  -5.024  1.00 92.46           H  
ATOM   1340  C   GLY A  87       3.750  10.423  -6.270  1.00 92.46           C  
ATOM   1341  O   GLY A  87       3.494  10.673  -7.440  1.00 92.46           O  
ATOM   1342  N   SER A  88       4.935  10.713  -5.727  1.00 91.77           N  
ATOM   1343  H   SER A  88       5.074  10.510  -4.747  1.00 91.77           H  
ATOM   1344  CA  SER A  88       6.034  11.353  -6.469  1.00 91.77           C  
ATOM   1345  HA  SER A  88       5.616  11.903  -7.312  1.00 91.77           H  
ATOM   1346  C   SER A  88       7.035  10.351  -7.053  1.00 91.77           C  
ATOM   1347  CB  SER A  88       6.766  12.366  -5.585  1.00 91.77           C  
ATOM   1348  HB2 SER A  88       7.246  11.845  -4.757  1.00 91.77           H  
ATOM   1349  HB3 SER A  88       7.530  12.873  -6.175  1.00 91.77           H  
ATOM   1350  O   SER A  88       8.071  10.756  -7.585  1.00 91.77           O  
ATOM   1351  OG  SER A  88       5.863  13.329  -5.076  1.00 91.77           O  
ATOM   1352  HG  SER A  88       6.360  14.013  -4.622  1.00 91.77           H  
ATOM   1353  N   ILE A  89       6.773   9.045  -6.922  1.00 94.01           N  
ATOM   1354  H   ILE A  89       5.886   8.761  -6.533  1.00 94.01           H  
ATOM   1355  CA  ILE A  89       7.662   8.011  -7.452  1.00 94.01           C  
ATOM   1356  HA  ILE A  89       8.679   8.239  -7.134  1.00 94.01           H  
ATOM   1357  C   ILE A  89       7.626   8.069  -8.973  1.00 94.01           C  
ATOM   1358  CB  ILE A  89       7.313   6.615  -6.904  1.00 94.01           C  
ATOM   1359  HB  ILE A  89       6.251   6.424  -7.060  1.00 94.01           H  
ATOM   1360  O   ILE A  89       6.575   7.940  -9.598  1.00 94.01           O  
ATOM   1361  CG1 ILE A  89       7.618   6.624  -5.391  1.00 94.01           C  
ATOM   1362 HG12 ILE A  89       7.077   7.437  -4.905  1.00 94.01           H  
ATOM   1363 HG13 ILE A  89       8.684   6.785  -5.232  1.00 94.01           H  
ATOM   1364  CG2 ILE A  89       8.109   5.512  -7.633  1.00 94.01           C  
ATOM   1365 HG21 ILE A  89       7.903   5.528  -8.703  1.00 94.01           H  
ATOM   1366 HG22 ILE A  89       9.179   5.639  -7.473  1.00 94.01           H  
ATOM   1367 HG23 ILE A  89       7.806   4.525  -7.283  1.00 94.01           H  
ATOM   1368  CD1 ILE A  89       7.217   5.326  -4.712  1.00 94.01           C  
ATOM   1369 HD11 ILE A  89       7.854   4.531  -5.099  1.00 94.01           H  
ATOM   1370 HD12 ILE A  89       6.176   5.092  -4.936  1.00 94.01           H  
ATOM   1371 HD13 ILE A  89       7.363   5.415  -3.635  1.00 94.01           H  
ATOM   1372  N   ASN A  90       8.805   8.266  -9.551  1.00 92.41           N  
ATOM   1373  H   ASN A  90       9.622   8.329  -8.960  1.00 92.41           H  
ATOM   1374  CA  ASN A  90       9.009   8.282 -10.985  1.00 92.41           C  
ATOM   1375  HA  ASN A  90       8.178   7.771 -11.470  1.00 92.41           H  
ATOM   1376  C   ASN A  90      10.302   7.534 -11.305  1.00 92.41           C  
ATOM   1377  CB  ASN A  90       9.027   9.736 -11.480  1.00 92.41           C  
ATOM   1378  HB2 ASN A  90       9.770  10.300 -10.915  1.00 92.41           H  
ATOM   1379  HB3 ASN A  90       8.046  10.179 -11.309  1.00 92.41           H  
ATOM   1380  O   ASN A  90      11.380   8.097 -11.135  1.00 92.41           O  
ATOM   1381  CG  ASN A  90       9.352   9.834 -12.961  1.00 92.41           C  
ATOM   1382  ND2 ASN A  90       9.683  11.009 -13.441  1.00 92.41           N  
ATOM   1383 HD21 ASN A  90       9.727  11.004 -14.450  1.00 92.41           H  
ATOM   1384 HD22 ASN A  90       9.375  11.820 -12.923  1.00 92.41           H  
ATOM   1385  OD1 ASN A  90       9.329   8.887 -13.721  1.00 92.41           O  
ATOM   1386  N   ILE A  91      10.176   6.299 -11.774  1.00 90.68           N  
ATOM   1387  H   ILE A  91       9.236   5.971 -11.943  1.00 90.68           H  
ATOM   1388  CA  ILE A  91      11.248   5.391 -12.193  1.00 90.68           C  
ATOM   1389  HA  ILE A  91      12.171   5.700 -11.702  1.00 90.68           H  
ATOM   1390  C   ILE A  91      11.531   5.463 -13.705  1.00 90.68           C  
ATOM   1391  CB  ILE A  91      10.936   3.951 -11.725  1.00 90.68           C  
ATOM   1392  HB  ILE A  91      11.784   3.324 -12.001  1.00 90.68           H  
ATOM   1393  O   ILE A  91      12.275   4.646 -14.236  1.00 90.68           O  
ATOM   1394  CG1 ILE A  91       9.667   3.380 -12.400  1.00 90.68           C  
ATOM   1395 HG12 ILE A  91       9.696   3.582 -13.471  1.00 90.68           H  
ATOM   1396 HG13 ILE A  91       8.781   3.864 -11.989  1.00 90.68           H  
ATOM   1397  CG2 ILE A  91      10.819   3.918 -10.187  1.00 90.68           C  
ATOM   1398 HG21 ILE A  91      10.752   2.886  -9.842  1.00 90.68           H  
ATOM   1399 HG22 ILE A  91      11.699   4.377  -9.737  1.00 90.68           H  
ATOM   1400 HG23 ILE A  91       9.925   4.449  -9.858  1.00 90.68           H  
ATOM   1401  CD1 ILE A  91       9.526   1.865 -12.232  1.00 90.68           C  
ATOM   1402 HD11 ILE A  91       8.648   1.525 -12.780  1.00 90.68           H  
ATOM   1403 HD12 ILE A  91      10.404   1.364 -12.639  1.00 90.68           H  
ATOM   1404 HD13 ILE A  91       9.415   1.599 -11.181  1.00 90.68           H  
ATOM   1405  N   GLY A  92      10.952   6.439 -14.412  1.00 87.93           N  
ATOM   1406  H   GLY A  92      10.310   7.060 -13.940  1.00 87.93           H  
ATOM   1407  CA  GLY A  92      11.128   6.601 -15.854  1.00 87.93           C  
ATOM   1408  HA2 GLY A  92      10.482   7.405 -16.206  1.00 87.93           H  
ATOM   1409  HA3 GLY A  92      10.818   5.683 -16.353  1.00 87.93           H  
ATOM   1410  C   GLY A  92      12.565   6.907 -16.286  1.00 87.93           C  
ATOM   1411  O   GLY A  92      13.499   7.056 -15.483  1.00 87.93           O  
ATOM   1412  N   SER A  93      12.755   7.035 -17.598  1.00 81.84           N  
ATOM   1413  H   SER A  93      11.970   6.962 -18.229  1.00 81.84           H  
ATOM   1414  CA  SER A  93      14.070   7.321 -18.162  1.00 81.84           C  
ATOM   1415  HA  SER A  93      14.717   6.500 -17.851  1.00 81.84           H  
ATOM   1416  C   SER A  93      14.680   8.621 -17.601  1.00 81.84           C  
ATOM   1417  CB  SER A  93      14.016   7.287 -19.693  1.00 81.84           C  
ATOM   1418  HB2 SER A  93      15.026   7.409 -20.085  1.00 81.84           H  
ATOM   1419  HB3 SER A  93      13.635   6.318 -20.014  1.00 81.84           H  
ATOM   1420  O   SER A  93      14.007   9.609 -17.311  1.00 81.84           O  
ATOM   1421  OG  SER A  93      13.197   8.296 -20.227  1.00 81.84           O  
ATOM   1422  HG  SER A  93      12.300   7.952 -20.241  1.00 81.84           H  
ATOM   1423  N   GLY A  94      16.000   8.612 -17.384  1.00 82.35           N  
ATOM   1424  H   GLY A  94      16.499   7.753 -17.564  1.00 82.35           H  
ATOM   1425  CA  GLY A  94      16.746   9.765 -16.856  1.00 82.35           C  
ATOM   1426  HA2 GLY A  94      17.733   9.786 -17.319  1.00 82.35           H  
ATOM   1427  HA3 GLY A  94      16.233  10.686 -17.133  1.00 82.35           H  
ATOM   1428  C   GLY A  94      16.945   9.785 -15.337  1.00 82.35           C  
ATOM   1429  O   GLY A  94      17.709  10.615 -14.845  1.00 82.35           O  
ATOM   1430  N   LYS A  95      16.344   8.860 -14.579  1.00 83.41           N  
ATOM   1431  H   LYS A  95      15.663   8.243 -14.997  1.00 83.41           H  
ATOM   1432  CA  LYS A  95      16.729   8.647 -13.174  1.00 83.41           C  
ATOM   1433  HA  LYS A  95      16.965   9.611 -12.725  1.00 83.41           H  
ATOM   1434  C   LYS A  95      17.995   7.801 -13.083  1.00 83.41           C  
ATOM   1435  CB  LYS A  95      15.580   8.023 -12.375  1.00 83.41           C  
ATOM   1436  HB2 LYS A  95      15.390   7.015 -12.743  1.00 83.41           H  
ATOM   1437  HB3 LYS A  95      15.882   7.946 -11.331  1.00 83.41           H  
ATOM   1438  O   LYS A  95      18.133   6.802 -13.789  1.00 83.41           O  
ATOM   1439  CG  LYS A  95      14.269   8.810 -12.443  1.00 83.41           C  
ATOM   1440  HG2 LYS A  95      13.817   8.673 -13.426  1.00 83.41           H  
ATOM   1441  HG3 LYS A  95      13.620   8.354 -11.695  1.00 83.41           H  
ATOM   1442  CD  LYS A  95      14.377  10.311 -12.143  1.00 83.41           C  
ATOM   1443  HD2 LYS A  95      15.043  10.778 -12.869  1.00 83.41           H  
ATOM   1444  HD3 LYS A  95      14.767  10.459 -11.136  1.00 83.41           H  
ATOM   1445  CE  LYS A  95      12.986  10.935 -12.273  1.00 83.41           C  
ATOM   1446  HE2 LYS A  95      12.543  10.585 -13.206  1.00 83.41           H  
ATOM   1447  HE3 LYS A  95      12.356  10.561 -11.466  1.00 83.41           H  
ATOM   1448  NZ  LYS A  95      13.052  12.416 -12.271  1.00 83.41           N  
ATOM   1449  HZ1 LYS A  95      12.123  12.793 -12.390  1.00 83.41           H  
ATOM   1450  HZ2 LYS A  95      13.625  12.735 -13.039  1.00 83.41           H  
ATOM   1451  HZ3 LYS A  95      13.436  12.753 -11.399  1.00 83.41           H  
ATOM   1452  N   GLY A  96      18.931   8.207 -12.230  1.00 84.88           N  
ATOM   1453  H   GLY A  96      18.751   9.034 -11.678  1.00 84.88           H  
ATOM   1454  CA  GLY A  96      20.094   7.387 -11.891  1.00 84.88           C  
ATOM   1455  HA2 GLY A  96      20.478   6.901 -12.788  1.00 84.88           H  
ATOM   1456  HA3 GLY A  96      20.882   8.015 -11.477  1.00 84.88           H  
ATOM   1457  C   GLY A  96      19.731   6.317 -10.861  1.00 84.88           C  
ATOM   1458  O   GLY A  96      18.785   6.504 -10.094  1.00 84.88           O  
ATOM   1459  N   ALA A  97      20.520   5.240 -10.793  1.00 85.90           N  
ATOM   1460  H   ALA A  97      21.241   5.114 -11.490  1.00 85.90           H  
ATOM   1461  CA  ALA A  97      20.311   4.140  -9.845  1.00 85.90           C  
ATOM   1462  HA  ALA A  97      19.399   3.609 -10.117  1.00 85.90           H  
ATOM   1463  C   ALA A  97      20.138   4.637  -8.397  1.00 85.90           C  
ATOM   1464  CB  ALA A  97      21.487   3.164  -9.971  1.00 85.90           C  
ATOM   1465  HB1 ALA A  97      22.428   3.655  -9.726  1.00 85.90           H  
ATOM   1466  HB2 ALA A  97      21.535   2.767 -10.985  1.00 85.90           H  
ATOM   1467  HB3 ALA A  97      21.335   2.327  -9.290  1.00 85.90           H  
ATOM   1468  O   ALA A  97      19.192   4.244  -7.728  1.00 85.90           O  
ATOM   1469  N   LYS A  98      20.954   5.608  -7.955  1.00 89.06           N  
ATOM   1470  H   LYS A  98      21.724   5.868  -8.555  1.00 89.06           H  
ATOM   1471  CA  LYS A  98      20.851   6.223  -6.617  1.00 89.06           C  
ATOM   1472  HA  LYS A  98      20.972   5.435  -5.873  1.00 89.06           H  
ATOM   1473  C   LYS A  98      19.483   6.860  -6.337  1.00 89.06           C  
ATOM   1474  CB  LYS A  98      21.982   7.255  -6.451  1.00 89.06           C  
ATOM   1475  HB2 LYS A  98      21.831   8.074  -7.155  1.00 89.06           H  
ATOM   1476  HB3 LYS A  98      22.932   6.773  -6.678  1.00 89.06           H  
ATOM   1477  O   LYS A  98      18.978   6.762  -5.224  1.00 89.06           O  
ATOM   1478  CG  LYS A  98      22.049   7.819  -5.021  1.00 89.06           C  
ATOM   1479  HG2 LYS A  98      22.193   6.994  -4.324  1.00 89.06           H  
ATOM   1480  HG3 LYS A  98      21.113   8.323  -4.778  1.00 89.06           H  
ATOM   1481  CD  LYS A  98      23.194   8.825  -4.856  1.00 89.06           C  
ATOM   1482  HD2 LYS A  98      23.028   9.673  -5.521  1.00 89.06           H  
ATOM   1483  HD3 LYS A  98      24.137   8.342  -5.112  1.00 89.06           H  
ATOM   1484  CE  LYS A  98      23.233   9.301  -3.398  1.00 89.06           C  
ATOM   1485  HE2 LYS A  98      23.377   8.431  -2.757  1.00 89.06           H  
ATOM   1486  HE3 LYS A  98      22.265   9.732  -3.144  1.00 89.06           H  
ATOM   1487  NZ  LYS A  98      24.314  10.291  -3.160  1.00 89.06           N  
ATOM   1488  HZ1 LYS A  98      24.173  11.119  -3.720  1.00 89.06           H  
ATOM   1489  HZ2 LYS A  98      25.214   9.890  -3.380  1.00 89.06           H  
ATOM   1490  HZ3 LYS A  98      24.324  10.560  -2.186  1.00 89.06           H  
ATOM   1491  N   SER A  99      18.885   7.530  -7.324  1.00 91.92           N  
ATOM   1492  H   SER A  99      19.289   7.496  -8.249  1.00 91.92           H  
ATOM   1493  CA  SER A  99      17.552   8.125  -7.169  1.00 91.92           C  
ATOM   1494  HA  SER A  99      17.526   8.726  -6.260  1.00 91.92           H  
ATOM   1495  C   SER A  99      16.481   7.049  -7.033  1.00 91.92           C  
ATOM   1496  CB  SER A  99      17.198   9.017  -8.361  1.00 91.92           C  
ATOM   1497  HB2 SER A  99      17.203   8.424  -9.276  1.00 91.92           H  
ATOM   1498  HB3 SER A  99      16.198   9.425  -8.218  1.00 91.92           H  
ATOM   1499  O   SER A  99      15.587   7.191  -6.206  1.00 91.92           O  
ATOM   1500  OG  SER A  99      18.123  10.081  -8.488  1.00 91.92           O  
ATOM   1501  HG  SER A  99      18.073  10.616  -7.693  1.00 91.92           H  
ATOM   1502  N   ILE A 100      16.596   5.972  -7.812  1.00 92.23           N  
ATOM   1503  H   ILE A 100      17.383   5.897  -8.440  1.00 92.23           H  
ATOM   1504  CA  ILE A 100      15.662   4.846  -7.749  1.00 92.23           C  
ATOM   1505  HA  ILE A 100      14.647   5.241  -7.776  1.00 92.23           H  
ATOM   1506  C   ILE A 100      15.812   4.105  -6.414  1.00 92.23           C  
ATOM   1507  CB  ILE A 100      15.830   3.918  -8.971  1.00 92.23           C  
ATOM   1508  HB  ILE A 100      16.838   3.502  -8.968  1.00 92.23           H  
ATOM   1509  O   ILE A 100      14.805   3.767  -5.806  1.00 92.23           O  
ATOM   1510  CG1 ILE A 100      15.606   4.693 -10.293  1.00 92.23           C  
ATOM   1511 HG12 ILE A 100      16.209   5.601 -10.299  1.00 92.23           H  
ATOM   1512 HG13 ILE A 100      14.560   4.988 -10.369  1.00 92.23           H  
ATOM   1513  CG2 ILE A 100      14.815   2.770  -8.866  1.00 92.23           C  
ATOM   1514 HG21 ILE A 100      13.801   3.162  -8.782  1.00 92.23           H  
ATOM   1515 HG22 ILE A 100      14.864   2.136  -9.751  1.00 92.23           H  
ATOM   1516 HG23 ILE A 100      15.022   2.139  -8.002  1.00 92.23           H  
ATOM   1517  CD1 ILE A 100      15.994   3.904 -11.550  1.00 92.23           C  
ATOM   1518 HD11 ILE A 100      15.353   3.030 -11.667  1.00 92.23           H  
ATOM   1519 HD12 ILE A 100      17.035   3.587 -11.483  1.00 92.23           H  
ATOM   1520 HD13 ILE A 100      15.872   4.539 -12.427  1.00 92.23           H  
ATOM   1521  N   SER A 101      17.030   3.954  -5.883  1.00 93.65           N  
ATOM   1522  H   SER A 101      17.843   4.153  -6.448  1.00 93.65           H  
ATOM   1523  CA  SER A 101      17.249   3.410  -4.534  1.00 93.65           C  
ATOM   1524  HA  SER A 101      16.865   2.390  -4.502  1.00 93.65           H  
ATOM   1525  C   SER A 101      16.500   4.202  -3.456  1.00 93.65           C  
ATOM   1526  CB  SER A 101      18.741   3.365  -4.193  1.00 93.65           C  
ATOM   1527  HB2 SER A 101      19.137   4.380  -4.151  1.00 93.65           H  
ATOM   1528  HB3 SER A 101      18.872   2.902  -3.216  1.00 93.65           H  
ATOM   1529  O   SER A 101      15.814   3.603  -2.636  1.00 93.65           O  
ATOM   1530  OG  SER A 101      19.462   2.628  -5.162  1.00 93.65           O  
ATOM   1531  HG  SER A 101      19.146   1.721  -5.152  1.00 93.65           H  
ATOM   1532  N   GLY A 102      16.525   5.540  -3.499  1.00 95.58           N  
ATOM   1533  H   GLY A 102      17.114   5.995  -4.182  1.00 95.58           H  
ATOM   1534  CA  GLY A 102      15.733   6.362  -2.569  1.00 95.58           C  
ATOM   1535  HA2 GLY A 102      15.974   6.079  -1.544  1.00 95.58           H  
ATOM   1536  HA3 GLY A 102      16.000   7.410  -2.708  1.00 95.58           H  
ATOM   1537  C   GLY A 102      14.212   6.226  -2.760  1.00 95.58           C  
ATOM   1538  O   GLY A 102      13.439   6.355  -1.809  1.00 95.58           O  
ATOM   1539  N   MET A 103      13.754   5.928  -3.980  1.00 95.83           N  
ATOM   1540  H   MET A 103      14.420   5.808  -4.730  1.00 95.83           H  
ATOM   1541  CA  MET A 103      12.344   5.609  -4.237  1.00 95.83           C  
ATOM   1542  HA  MET A 103      11.717   6.341  -3.728  1.00 95.83           H  
ATOM   1543  C   MET A 103      11.970   4.238  -3.672  1.00 95.83           C  
ATOM   1544  CB  MET A 103      12.022   5.672  -5.734  1.00 95.83           C  
ATOM   1545  HB2 MET A 103      12.683   5.006  -6.289  1.00 95.83           H  
ATOM   1546  HB3 MET A 103      10.997   5.336  -5.893  1.00 95.83           H  
ATOM   1547  O   MET A 103      10.906   4.120  -3.076  1.00 95.83           O  
ATOM   1548  CG  MET A 103      12.158   7.092  -6.279  1.00 95.83           C  
ATOM   1549  HG2 MET A 103      11.364   7.709  -5.858  1.00 95.83           H  
ATOM   1550  HG3 MET A 103      13.114   7.507  -5.959  1.00 95.83           H  
ATOM   1551  SD  MET A 103      12.087   7.187  -8.083  1.00 95.83           S  
ATOM   1552  CE  MET A 103      12.450   8.948  -8.266  1.00 95.83           C  
ATOM   1553  HE1 MET A 103      11.636   9.533  -7.838  1.00 95.83           H  
ATOM   1554  HE2 MET A 103      13.378   9.179  -7.744  1.00 95.83           H  
ATOM   1555  HE3 MET A 103      12.563   9.195  -9.322  1.00 95.83           H  
ATOM   1556  N   ILE A 104      12.848   3.236  -3.785  1.00 96.99           N  
ATOM   1557  H   ILE A 104      13.700   3.401  -4.301  1.00 96.99           H  
ATOM   1558  CA  ILE A 104      12.667   1.920  -3.154  1.00 96.99           C  
ATOM   1559  HA  ILE A 104      11.726   1.492  -3.499  1.00 96.99           H  
ATOM   1560  C   ILE A 104      12.542   2.081  -1.636  1.00 96.99           C  
ATOM   1561  CB  ILE A 104      13.803   0.949  -3.552  1.00 96.99           C  
ATOM   1562  HB  ILE A 104      14.763   1.429  -3.357  1.00 96.99           H  
ATOM   1563  O   ILE A 104      11.582   1.577  -1.067  1.00 96.99           O  
ATOM   1564  CG1 ILE A 104      13.714   0.609  -5.057  1.00 96.99           C  
ATOM   1565 HG12 ILE A 104      13.525   1.517  -5.630  1.00 96.99           H  
ATOM   1566 HG13 ILE A 104      12.874  -0.065  -5.223  1.00 96.99           H  
ATOM   1567  CG2 ILE A 104      13.743  -0.347  -2.720  1.00 96.99           C  
ATOM   1568 HG21 ILE A 104      14.518  -1.047  -3.033  1.00 96.99           H  
ATOM   1569 HG22 ILE A 104      13.910  -0.136  -1.664  1.00 96.99           H  
ATOM   1570 HG23 ILE A 104      12.767  -0.819  -2.825  1.00 96.99           H  
ATOM   1571  CD1 ILE A 104      14.985  -0.029  -5.631  1.00 96.99           C  
ATOM   1572 HD11 ILE A 104      14.854  -0.187  -6.702  1.00 96.99           H  
ATOM   1573 HD12 ILE A 104      15.837   0.633  -5.477  1.00 96.99           H  
ATOM   1574 HD13 ILE A 104      15.183  -0.992  -5.159  1.00 96.99           H  
ATOM   1575  N   GLU A 105      13.409   2.872  -0.995  1.00 97.68           N  
ATOM   1576  H   GLU A 105      14.218   3.213  -1.495  1.00 97.68           H  
ATOM   1577  CA  GLU A 105      13.290   3.178   0.440  1.00 97.68           C  
ATOM   1578  HA  GLU A 105      13.359   2.256   1.016  1.00 97.68           H  
ATOM   1579  C   GLU A 105      11.946   3.844   0.783  1.00 97.68           C  
ATOM   1580  CB  GLU A 105      14.417   4.128   0.873  1.00 97.68           C  
ATOM   1581  HB2 GLU A 105      14.434   4.982   0.197  1.00 97.68           H  
ATOM   1582  HB3 GLU A 105      14.191   4.493   1.875  1.00 97.68           H  
ATOM   1583  O   GLU A 105      11.337   3.563   1.816  1.00 97.68           O  
ATOM   1584  CG  GLU A 105      15.808   3.478   0.905  1.00 97.68           C  
ATOM   1585  HG2 GLU A 105      16.010   3.014  -0.060  1.00 97.68           H  
ATOM   1586  HG3 GLU A 105      15.807   2.693   1.661  1.00 97.68           H  
ATOM   1587  CD  GLU A 105      16.926   4.490   1.221  1.00 97.68           C  
ATOM   1588  OE1 GLU A 105      18.109   4.116   1.052  1.00 97.68           O  
ATOM   1589  OE2 GLU A 105      16.611   5.644   1.599  1.00 97.68           O  
ATOM   1590  N   THR A 106      11.444   4.723  -0.087  1.00 97.68           N  
ATOM   1591  H   THR A 106      11.976   4.907  -0.926  1.00 97.68           H  
ATOM   1592  CA  THR A 106      10.125   5.348   0.094  1.00 97.68           C  
ATOM   1593  HA  THR A 106      10.083   5.788   1.091  1.00 97.68           H  
ATOM   1594  C   THR A 106       8.999   4.313   0.011  1.00 97.68           C  
ATOM   1595  CB  THR A 106       9.905   6.478  -0.922  1.00 97.68           C  
ATOM   1596  HB  THR A 106       9.917   6.076  -1.935  1.00 97.68           H  
ATOM   1597  O   THR A 106       8.087   4.340   0.838  1.00 97.68           O  
ATOM   1598  CG2 THR A 106       8.581   7.211  -0.704  1.00 97.68           C  
ATOM   1599 HG21 THR A 106       7.741   6.549  -0.917  1.00 97.68           H  
ATOM   1600 HG22 THR A 106       8.512   7.559   0.327  1.00 97.68           H  
ATOM   1601 HG23 THR A 106       8.525   8.066  -1.378  1.00 97.68           H  
ATOM   1602  OG1 THR A 106      10.931   7.442  -0.801  1.00 97.68           O  
ATOM   1603  HG1 THR A 106      11.769   7.016  -0.994  1.00 97.68           H  
ATOM   1604  N   ILE A 107       9.076   3.374  -0.938  1.00 97.97           N  
ATOM   1605  H   ILE A 107       9.873   3.382  -1.558  1.00 97.97           H  
ATOM   1606  CA  ILE A 107       8.110   2.274  -1.076  1.00 97.97           C  
ATOM   1607  HA  ILE A 107       7.105   2.696  -1.093  1.00 97.97           H  
ATOM   1608  C   ILE A 107       8.185   1.340   0.135  1.00 97.97           C  
ATOM   1609  CB  ILE A 107       8.324   1.488  -2.390  1.00 97.97           C  
ATOM   1610  HB  ILE A 107       9.337   1.088  -2.406  1.00 97.97           H  
ATOM   1611  O   ILE A 107       7.148   1.002   0.696  1.00 97.97           O  
ATOM   1612  CG1 ILE A 107       8.120   2.384  -3.624  1.00 97.97           C  
ATOM   1613 HG12 ILE A 107       7.058   2.596  -3.748  1.00 97.97           H  
ATOM   1614 HG13 ILE A 107       8.635   3.329  -3.455  1.00 97.97           H  
ATOM   1615  CG2 ILE A 107       7.329   0.321  -2.468  1.00 97.97           C  
ATOM   1616 HG21 ILE A 107       7.357  -0.149  -3.451  1.00 97.97           H  
ATOM   1617 HG22 ILE A 107       6.312   0.670  -2.285  1.00 97.97           H  
ATOM   1618 HG23 ILE A 107       7.587  -0.438  -1.731  1.00 97.97           H  
ATOM   1619  CD1 ILE A 107       8.676   1.791  -4.927  1.00 97.97           C  
ATOM   1620 HD11 ILE A 107       8.609   2.522  -5.732  1.00 97.97           H  
ATOM   1621 HD12 ILE A 107       9.721   1.513  -4.794  1.00 97.97           H  
ATOM   1622 HD13 ILE A 107       8.101   0.912  -5.219  1.00 97.97           H  
ATOM   1623  N   ASP A 108       9.383   0.978   0.590  1.00 98.25           N  
ATOM   1624  H   ASP A 108      10.199   1.243   0.057  1.00 98.25           H  
ATOM   1625  CA  ASP A 108       9.584   0.123   1.764  1.00 98.25           C  
ATOM   1626  HA  ASP A 108       9.072  -0.826   1.606  1.00 98.25           H  
ATOM   1627  C   ASP A 108       8.979   0.761   3.028  1.00 98.25           C  
ATOM   1628  CB  ASP A 108      11.088  -0.165   1.948  1.00 98.25           C  
ATOM   1629  HB2 ASP A 108      11.235  -0.595   2.938  1.00 98.25           H  
ATOM   1630  HB3 ASP A 108      11.643   0.772   1.910  1.00 98.25           H  
ATOM   1631  O   ASP A 108       8.284   0.103   3.805  1.00 98.25           O  
ATOM   1632  CG  ASP A 108      11.674  -1.153   0.924  1.00 98.25           C  
ATOM   1633  OD1 ASP A 108      10.915  -1.974   0.363  1.00 98.25           O  
ATOM   1634  OD2 ASP A 108      12.910  -1.166   0.735  1.00 98.25           O  
ATOM   1635  N   ASN A 109       9.149   2.074   3.209  1.00 97.92           N  
ATOM   1636  H   ASN A 109       9.751   2.564   2.563  1.00 97.92           H  
ATOM   1637  CA  ASN A 109       8.504   2.814   4.297  1.00 97.92           C  
ATOM   1638  HA  ASN A 109       8.753   2.334   5.244  1.00 97.92           H  
ATOM   1639  C   ASN A 109       6.968   2.810   4.193  1.00 97.92           C  
ATOM   1640  CB  ASN A 109       9.051   4.248   4.311  1.00 97.92           C  
ATOM   1641  HB2 ASN A 109       8.411   4.871   4.935  1.00 97.92           H  
ATOM   1642  HB3 ASN A 109       9.042   4.656   3.300  1.00 97.92           H  
ATOM   1643  O   ASN A 109       6.277   2.666   5.209  1.00 97.92           O  
ATOM   1644  CG  ASN A 109      10.450   4.325   4.890  1.00 97.92           C  
ATOM   1645  ND2 ASN A 109      11.342   5.056   4.270  1.00 97.92           N  
ATOM   1646 HD21 ASN A 109      11.213   5.171   3.275  1.00 97.92           H  
ATOM   1647 HD22 ASN A 109      12.278   4.987   4.644  1.00 97.92           H  
ATOM   1648  OD1 ASN A 109      10.750   3.758   5.925  1.00 97.92           O  
ATOM   1649  N   ALA A 110       6.420   2.937   2.982  1.00 97.65           N  
ATOM   1650  H   ALA A 110       7.026   3.070   2.186  1.00 97.65           H  
ATOM   1651  CA  ALA A 110       4.982   2.829   2.747  1.00 97.65           C  
ATOM   1652  HA  ALA A 110       4.465   3.517   3.416  1.00 97.65           H  
ATOM   1653  C   ALA A 110       4.460   1.412   3.048  1.00 97.65           C  
ATOM   1654  CB  ALA A 110       4.684   3.258   1.308  1.00 97.65           C  
ATOM   1655  HB1 ALA A 110       3.611   3.204   1.124  1.00 97.65           H  
ATOM   1656  HB2 ALA A 110       5.193   2.605   0.599  1.00 97.65           H  
ATOM   1657  HB3 ALA A 110       5.028   4.281   1.155  1.00 97.65           H  
ATOM   1658  O   ALA A 110       3.451   1.267   3.737  1.00 97.65           O  
ATOM   1659  N   ILE A 111       5.178   0.369   2.617  1.00 98.31           N  
ATOM   1660  H   ILE A 111       5.989   0.565   2.048  1.00 98.31           H  
ATOM   1661  CA  ILE A 111       4.878  -1.040   2.915  1.00 98.31           C  
ATOM   1662  HA  ILE A 111       3.890  -1.284   2.523  1.00 98.31           H  
ATOM   1663  C   ILE A 111       4.838  -1.269   4.426  1.00 98.31           C  
ATOM   1664  CB  ILE A 111       5.923  -1.961   2.237  1.00 98.31           C  
ATOM   1665  HB  ILE A 111       6.919  -1.560   2.423  1.00 98.31           H  
ATOM   1666  O   ILE A 111       3.891  -1.880   4.931  1.00 98.31           O  
ATOM   1667  CG1 ILE A 111       5.681  -1.995   0.714  1.00 98.31           C  
ATOM   1668 HG12 ILE A 111       4.766  -2.548   0.502  1.00 98.31           H  
ATOM   1669 HG13 ILE A 111       5.550  -0.974   0.357  1.00 98.31           H  
ATOM   1670  CG2 ILE A 111       5.880  -3.393   2.798  1.00 98.31           C  
ATOM   1671 HG21 ILE A 111       6.644  -4.006   2.319  1.00 98.31           H  
ATOM   1672 HG22 ILE A 111       6.099  -3.410   3.866  1.00 98.31           H  
ATOM   1673 HG23 ILE A 111       4.897  -3.823   2.602  1.00 98.31           H  
ATOM   1674  CD1 ILE A 111       6.832  -2.607  -0.093  1.00 98.31           C  
ATOM   1675 HD11 ILE A 111       7.009  -3.645   0.191  1.00 98.31           H  
ATOM   1676 HD12 ILE A 111       6.584  -2.579  -1.154  1.00 98.31           H  
ATOM   1677 HD13 ILE A 111       7.746  -2.036   0.074  1.00 98.31           H  
ATOM   1678  N   ASN A 112       5.833  -0.763   5.157  1.00 97.36           N  
ATOM   1679  H   ASN A 112       6.612  -0.344   4.670  1.00 97.36           H  
ATOM   1680  CA  ASN A 112       5.897  -0.879   6.613  1.00 97.36           C  
ATOM   1681  HA  ASN A 112       5.812  -1.929   6.892  1.00 97.36           H  
ATOM   1682  C   ASN A 112       4.738  -0.146   7.293  1.00 97.36           C  
ATOM   1683  CB  ASN A 112       7.256  -0.346   7.092  1.00 97.36           C  
ATOM   1684  HB2 ASN A 112       7.237  -0.224   8.174  1.00 97.36           H  
ATOM   1685  HB3 ASN A 112       7.455   0.626   6.640  1.00 97.36           H  
ATOM   1686  O   ASN A 112       4.150  -0.672   8.236  1.00 97.36           O  
ATOM   1687  CG  ASN A 112       8.389  -1.303   6.768  1.00 97.36           C  
ATOM   1688  ND2 ASN A 112       9.586  -0.806   6.570  1.00 97.36           N  
ATOM   1689 HD21 ASN A 112       9.725   0.192   6.497  1.00 97.36           H  
ATOM   1690 HD22 ASN A 112      10.288  -1.468   6.273  1.00 97.36           H  
ATOM   1691  OD1 ASN A 112       8.221  -2.509   6.720  1.00 97.36           O  
ATOM   1692  N   THR A 113       4.360   1.027   6.780  1.00 96.34           N  
ATOM   1693  H   THR A 113       4.880   1.393   5.996  1.00 96.34           H  
ATOM   1694  CA  THR A 113       3.213   1.791   7.287  1.00 96.34           C  
ATOM   1695  HA  THR A 113       3.341   1.952   8.357  1.00 96.34           H  
ATOM   1696  C   THR A 113       1.914   1.008   7.103  1.00 96.34           C  
ATOM   1697  CB  THR A 113       3.130   3.164   6.603  1.00 96.34           C  
ATOM   1698  HB  THR A 113       3.076   3.032   5.522  1.00 96.34           H  
ATOM   1699  O   THR A 113       1.210   0.763   8.078  1.00 96.34           O  
ATOM   1700  CG2 THR A 113       1.915   3.975   7.053  1.00 96.34           C  
ATOM   1701 HG21 THR A 113       1.971   4.977   6.626  1.00 96.34           H  
ATOM   1702 HG22 THR A 113       1.000   3.502   6.697  1.00 96.34           H  
ATOM   1703 HG23 THR A 113       1.886   4.044   8.140  1.00 96.34           H  
ATOM   1704  OG1 THR A 113       4.284   3.920   6.901  1.00 96.34           O  
ATOM   1705  HG1 THR A 113       5.018   3.541   6.413  1.00 96.34           H  
ATOM   1706  N   VAL A 114       1.629   0.529   5.887  1.00 95.61           N  
ATOM   1707  H   VAL A 114       2.255   0.748   5.125  1.00 95.61           H  
ATOM   1708  CA  VAL A 114       0.426  -0.270   5.598  1.00 95.61           C  
ATOM   1709  HA  VAL A 114      -0.458   0.304   5.878  1.00 95.61           H  
ATOM   1710  C   VAL A 114       0.402  -1.556   6.425  1.00 95.61           C  
ATOM   1711  CB  VAL A 114       0.342  -0.581   4.090  1.00 95.61           C  
ATOM   1712  HB  VAL A 114       1.282  -1.025   3.760  1.00 95.61           H  
ATOM   1713  O   VAL A 114      -0.637  -1.933   6.961  1.00 95.61           O  
ATOM   1714  CG1 VAL A 114      -0.792  -1.553   3.750  1.00 95.61           C  
ATOM   1715 HG11 VAL A 114      -1.739  -1.172   4.131  1.00 95.61           H  
ATOM   1716 HG12 VAL A 114      -0.601  -2.535   4.181  1.00 95.61           H  
ATOM   1717 HG13 VAL A 114      -0.873  -1.663   2.668  1.00 95.61           H  
ATOM   1718  CG2 VAL A 114       0.094   0.704   3.291  1.00 95.61           C  
ATOM   1719 HG21 VAL A 114       0.909   1.411   3.440  1.00 95.61           H  
ATOM   1720 HG22 VAL A 114       0.032   0.473   2.228  1.00 95.61           H  
ATOM   1721 HG23 VAL A 114      -0.841   1.168   3.606  1.00 95.61           H  
ATOM   1722  N   SER A 115       1.548  -2.219   6.581  1.00 96.47           N  
ATOM   1723  H   SER A 115       2.377  -1.860   6.129  1.00 96.47           H  
ATOM   1724  CA  SER A 115       1.657  -3.431   7.404  1.00 96.47           C  
ATOM   1725  HA  SER A 115       0.902  -4.146   7.077  1.00 96.47           H  
ATOM   1726  C   SER A 115       1.393  -3.145   8.885  1.00 96.47           C  
ATOM   1727  CB  SER A 115       3.029  -4.084   7.227  1.00 96.47           C  
ATOM   1728  HB2 SER A 115       3.048  -5.027   7.775  1.00 96.47           H  
ATOM   1729  HB3 SER A 115       3.810  -3.431   7.616  1.00 96.47           H  
ATOM   1730  O   SER A 115       0.699  -3.917   9.544  1.00 96.47           O  
ATOM   1731  OG  SER A 115       3.264  -4.332   5.855  1.00 96.47           O  
ATOM   1732  HG  SER A 115       3.600  -3.513   5.484  1.00 96.47           H  
ATOM   1733  N   GLY A 116       1.887  -2.016   9.398  1.00 95.78           N  
ATOM   1734  H   GLY A 116       2.459  -1.425   8.813  1.00 95.78           H  
ATOM   1735  CA  GLY A 116       1.614  -1.560  10.759  1.00 95.78           C  
ATOM   1736  HA2 GLY A 116       2.190  -0.653  10.944  1.00 95.78           H  
ATOM   1737  HA3 GLY A 116       1.923  -2.327  11.469  1.00 95.78           H  
ATOM   1738  C   GLY A 116       0.137  -1.241  10.993  1.00 95.78           C  
ATOM   1739  O   GLY A 116      -0.416  -1.628  12.021  1.00 95.78           O  
ATOM   1740  N   GLU A 117      -0.528  -0.592  10.036  1.00 94.00           N  
ATOM   1741  H   GLU A 117      -0.018  -0.246   9.236  1.00 94.00           H  
ATOM   1742  CA  GLU A 117      -1.966  -0.310  10.128  1.00 94.00           C  
ATOM   1743  HA  GLU A 117      -2.173   0.161  11.089  1.00 94.00           H  
ATOM   1744  C   GLU A 117      -2.805  -1.596  10.110  1.00 94.00           C  
ATOM   1745  CB  GLU A 117      -2.400   0.665   9.020  1.00 94.00           C  
ATOM   1746  HB2 GLU A 117      -2.123   0.257   8.048  1.00 94.00           H  
ATOM   1747  HB3 GLU A 117      -3.486   0.754   9.048  1.00 94.00           H  
ATOM   1748  O   GLU A 117      -3.692  -1.755  10.947  1.00 94.00           O  
ATOM   1749  CG  GLU A 117      -1.799   2.076   9.159  1.00 94.00           C  
ATOM   1750  HG2 GLU A 117      -2.242   2.717   8.396  1.00 94.00           H  
ATOM   1751  HG3 GLU A 117      -0.726   2.040   8.968  1.00 94.00           H  
ATOM   1752  CD  GLU A 117      -2.042   2.693  10.544  1.00 94.00           C  
ATOM   1753  OE1 GLU A 117      -1.067   2.851  11.323  1.00 94.00           O  
ATOM   1754  OE2 GLU A 117      -3.210   2.966  10.884  1.00 94.00           O  
ATOM   1755  N   ARG A 118      -2.469  -2.568   9.250  1.00 94.92           N  
ATOM   1756  H   ARG A 118      -1.734  -2.373   8.585  1.00 94.92           H  
ATOM   1757  CA  ARG A 118      -3.116  -3.895   9.235  1.00 94.92           C  
ATOM   1758  HA  ARG A 118      -4.187  -3.782   9.064  1.00 94.92           H  
ATOM   1759  C   ARG A 118      -2.978  -4.616  10.573  1.00 94.92           C  
ATOM   1760  CB  ARG A 118      -2.515  -4.765   8.124  1.00 94.92           C  
ATOM   1761  HB2 ARG A 118      -1.429  -4.766   8.219  1.00 94.92           H  
ATOM   1762  HB3 ARG A 118      -2.870  -5.789   8.244  1.00 94.92           H  
ATOM   1763  O   ARG A 118      -3.952  -5.152  11.085  1.00 94.92           O  
ATOM   1764  CG  ARG A 118      -2.909  -4.273   6.728  1.00 94.92           C  
ATOM   1765  HG2 ARG A 118      -3.958  -4.508   6.543  1.00 94.92           H  
ATOM   1766  HG3 ARG A 118      -2.785  -3.192   6.673  1.00 94.92           H  
ATOM   1767  CD  ARG A 118      -2.033  -4.909   5.646  1.00 94.92           C  
ATOM   1768  HD2 ARG A 118      -0.988  -4.687   5.864  1.00 94.92           H  
ATOM   1769  HD3 ARG A 118      -2.286  -4.461   4.685  1.00 94.92           H  
ATOM   1770  NE  ARG A 118      -2.259  -6.358   5.570  1.00 94.92           N  
ATOM   1771  HE  ARG A 118      -3.226  -6.649   5.552  1.00 94.92           H  
ATOM   1772  NH1 ARG A 118      -0.159  -7.094   4.997  1.00 94.92           N  
ATOM   1773 HH11 ARG A 118       0.450  -7.844   4.701  1.00 94.92           H  
ATOM   1774 HH12 ARG A 118       0.172  -6.139   4.994  1.00 94.92           H  
ATOM   1775  NH2 ARG A 118      -1.844  -8.545   5.183  1.00 94.92           N  
ATOM   1776 HH21 ARG A 118      -1.233  -9.305   4.919  1.00 94.92           H  
ATOM   1777 HH22 ARG A 118      -2.847  -8.655   5.142  1.00 94.92           H  
ATOM   1778  CZ  ARG A 118      -1.414  -7.321   5.262  1.00 94.92           C  
ATOM   1779  N   ALA A 119      -1.790  -4.582  11.177  1.00 96.29           N  
ATOM   1780  H   ALA A 119      -1.014  -4.147  10.697  1.00 96.29           H  
ATOM   1781  CA  ALA A 119      -1.566  -5.200  12.481  1.00 96.29           C  
ATOM   1782  HA  ALA A 119      -1.842  -6.253  12.417  1.00 96.29           H  
ATOM   1783  C   ALA A 119      -2.438  -4.568  13.584  1.00 96.29           C  
ATOM   1784  CB  ALA A 119      -0.073  -5.110  12.810  1.00 96.29           C  
ATOM   1785  HB1 ALA A 119       0.508  -5.596  12.025  1.00 96.29           H  
ATOM   1786  HB2 ALA A 119       0.122  -5.613  13.757  1.00 96.29           H  
ATOM   1787  HB3 ALA A 119       0.235  -4.068  12.889  1.00 96.29           H  
ATOM   1788  O   ALA A 119      -2.985  -5.281  14.426  1.00 96.29           O  
ATOM   1789  N   LYS A 120      -2.612  -3.238  13.568  1.00 94.26           N  
ATOM   1790  H   LYS A 120      -2.146  -2.709  12.846  1.00 94.26           H  
ATOM   1791  CA  LYS A 120      -3.502  -2.535  14.510  1.00 94.26           C  
ATOM   1792  HA  LYS A 120      -3.254  -2.827  15.530  1.00 94.26           H  
ATOM   1793  C   LYS A 120      -4.967  -2.910  14.296  1.00 94.26           C  
ATOM   1794  CB  LYS A 120      -3.350  -1.018  14.359  1.00 94.26           C  
ATOM   1795  HB2 LYS A 120      -4.119  -0.528  14.956  1.00 94.26           H  
ATOM   1796  HB3 LYS A 120      -3.522  -0.754  13.316  1.00 94.26           H  
ATOM   1797  O   LYS A 120      -5.683  -3.121  15.273  1.00 94.26           O  
ATOM   1798  CG  LYS A 120      -1.984  -0.483  14.807  1.00 94.26           C  
ATOM   1799  HG2 LYS A 120      -1.894  -0.559  15.891  1.00 94.26           H  
ATOM   1800  HG3 LYS A 120      -1.181  -1.057  14.345  1.00 94.26           H  
ATOM   1801  CD  LYS A 120      -1.882   0.982  14.373  1.00 94.26           C  
ATOM   1802  HD2 LYS A 120      -2.616   1.577  14.916  1.00 94.26           H  
ATOM   1803  HD3 LYS A 120      -2.110   1.044  13.308  1.00 94.26           H  
ATOM   1804  CE  LYS A 120      -0.483   1.549  14.595  1.00 94.26           C  
ATOM   1805  HE2 LYS A 120      -0.287   1.630  15.664  1.00 94.26           H  
ATOM   1806  HE3 LYS A 120       0.236   0.857  14.155  1.00 94.26           H  
ATOM   1807  NZ  LYS A 120      -0.377   2.865  13.923  1.00 94.26           N  
ATOM   1808  HZ1 LYS A 120      -1.072   3.519  14.254  1.00 94.26           H  
ATOM   1809  HZ2 LYS A 120       0.551   3.259  13.967  1.00 94.26           H  
ATOM   1810  HZ3 LYS A 120      -0.593   2.759  12.942  1.00 94.26           H  
ATOM   1811  N   LEU A 121      -5.408  -2.989  13.040  1.00 93.93           N  
ATOM   1812  H   LEU A 121      -4.766  -2.781  12.288  1.00 93.93           H  
ATOM   1813  CA  LEU A 121      -6.770  -3.396  12.697  1.00 93.93           C  
ATOM   1814  HA  LEU A 121      -7.476  -2.767  13.239  1.00 93.93           H  
ATOM   1815  C   LEU A 121      -7.063  -4.825  13.159  1.00 93.93           C  
ATOM   1816  CB  LEU A 121      -7.003  -3.229  11.190  1.00 93.93           C  
ATOM   1817  HB2 LEU A 121      -6.180  -3.695  10.647  1.00 93.93           H  
ATOM   1818  HB3 LEU A 121      -7.902  -3.785  10.925  1.00 93.93           H  
ATOM   1819  O   LEU A 121      -8.029  -5.015  13.894  1.00 93.93           O  
ATOM   1820  CG  LEU A 121      -7.166  -1.778  10.703  1.00 93.93           C  
ATOM   1821  HG  LEU A 121      -6.223  -1.244  10.820  1.00 93.93           H  
ATOM   1822  CD1 LEU A 121      -7.538  -1.803   9.224  1.00 93.93           C  
ATOM   1823 HD11 LEU A 121      -8.536  -2.221   9.097  1.00 93.93           H  
ATOM   1824 HD12 LEU A 121      -7.504  -0.795   8.810  1.00 93.93           H  
ATOM   1825 HD13 LEU A 121      -6.837  -2.443   8.689  1.00 93.93           H  
ATOM   1826  CD2 LEU A 121      -8.259  -0.996  11.441  1.00 93.93           C  
ATOM   1827 HD21 LEU A 121      -7.954  -0.803  12.469  1.00 93.93           H  
ATOM   1828 HD22 LEU A 121      -9.190  -1.564  11.425  1.00 93.93           H  
ATOM   1829 HD23 LEU A 121      -8.416  -0.038  10.946  1.00 93.93           H  
ATOM   1830  N   GLY A 122      -6.181  -5.781  12.863  1.00 95.16           N  
ATOM   1831  H   GLY A 122      -5.465  -5.586  12.179  1.00 95.16           H  
ATOM   1832  CA  GLY A 122      -6.336  -7.163  13.320  1.00 95.16           C  
ATOM   1833  HA2 GLY A 122      -5.512  -7.758  12.925  1.00 95.16           H  
ATOM   1834  HA3 GLY A 122      -7.266  -7.569  12.921  1.00 95.16           H  
ATOM   1835  C   GLY A 122      -6.348  -7.294  14.850  1.00 95.16           C  
ATOM   1836  O   GLY A 122      -7.163  -8.024  15.412  1.00 95.16           O  
ATOM   1837  N   ALA A 123      -5.513  -6.530  15.567  1.00 96.24           N  
ATOM   1838  H   ALA A 123      -4.832  -5.966  15.078  1.00 96.24           H  
ATOM   1839  CA  ALA A 123      -5.543  -6.504  17.033  1.00 96.24           C  
ATOM   1840  HA  ALA A 123      -5.443  -7.527  17.398  1.00 96.24           H  
ATOM   1841  C   ALA A 123      -6.871  -5.947  17.585  1.00 96.24           C  
ATOM   1842  CB  ALA A 123      -4.345  -5.691  17.537  1.00 96.24           C  
ATOM   1843  HB1 ALA A 123      -4.416  -4.662  17.185  1.00 96.24           H  
ATOM   1844  HB2 ALA A 123      -4.331  -5.697  18.627  1.00 96.24           H  
ATOM   1845  HB3 ALA A 123      -3.419  -6.132  17.166  1.00 96.24           H  
ATOM   1846  O   ALA A 123      -7.419  -6.476  18.558  1.00 96.24           O  
ATOM   1847  N   ASN A 124      -7.411  -4.901  16.952  1.00 92.25           N  
ATOM   1848  H   ASN A 124      -6.917  -4.514  16.161  1.00 92.25           H  
ATOM   1849  CA  ASN A 124      -8.708  -4.331  17.310  1.00 92.25           C  
ATOM   1850  HA  ASN A 124      -8.730  -4.155  18.386  1.00 92.25           H  
ATOM   1851  C   ASN A 124      -9.861  -5.292  17.000  1.00 92.25           C  
ATOM   1852  CB  ASN A 124      -8.900  -2.992  16.584  1.00 92.25           C  
ATOM   1853  HB2 ASN A 124      -9.945  -2.690  16.662  1.00 92.25           H  
ATOM   1854  HB3 ASN A 124      -8.666  -3.112  15.527  1.00 92.25           H  
ATOM   1855  O   ASN A 124     -10.762  -5.421  17.830  1.00 92.25           O  
ATOM   1856  CG  ASN A 124      -8.062  -1.868  17.161  1.00 92.25           C  
ATOM   1857  ND2 ASN A 124      -7.869  -0.814  16.404  1.00 92.25           N  
ATOM   1858 HD21 ASN A 124      -7.270  -0.096  16.784  1.00 92.25           H  
ATOM   1859 HD22 ASN A 124      -8.174  -0.830  15.441  1.00 92.25           H  
ATOM   1860  OD1 ASN A 124      -7.627  -1.878  18.302  1.00 92.25           O  
ATOM   1861  N   GLN A 125      -9.817  -5.986  15.859  1.00 93.97           N  
ATOM   1862  H   GLN A 125      -9.068  -5.809  15.205  1.00 93.97           H  
ATOM   1863  CA  GLN A 125     -10.781  -7.027  15.511  1.00 93.97           C  
ATOM   1864  HA  GLN A 125     -11.778  -6.588  15.471  1.00 93.97           H  
ATOM   1865  C   GLN A 125     -10.789  -8.118  16.580  1.00 93.97           C  
ATOM   1866  CB  GLN A 125     -10.459  -7.618  14.133  1.00 93.97           C  
ATOM   1867  HB2 GLN A 125      -9.466  -8.067  14.145  1.00 93.97           H  
ATOM   1868  HB3 GLN A 125     -10.469  -6.823  13.387  1.00 93.97           H  
ATOM   1869  O   GLN A 125     -11.839  -8.380  17.161  1.00 93.97           O  
ATOM   1870  CG  GLN A 125     -11.489  -8.688  13.736  1.00 93.97           C  
ATOM   1871  HG2 GLN A 125     -11.528  -9.464  14.500  1.00 93.97           H  
ATOM   1872  HG3 GLN A 125     -12.478  -8.237  13.653  1.00 93.97           H  
ATOM   1873  CD  GLN A 125     -11.155  -9.375  12.422  1.00 93.97           C  
ATOM   1874  NE2 GLN A 125     -11.761 -10.501  12.130  1.00 93.97           N  
ATOM   1875 HE21 GLN A 125     -12.307 -10.960  12.845  1.00 93.97           H  
ATOM   1876 HE22 GLN A 125     -11.380 -10.997  11.337  1.00 93.97           H  
ATOM   1877  OE1 GLN A 125     -10.338  -8.932  11.648  1.00 93.97           O  
ATOM   1878  N   ASN A 126      -9.620  -8.666  16.922  1.00 93.81           N  
ATOM   1879  H   ASN A 126      -8.804  -8.439  16.373  1.00 93.81           H  
ATOM   1880  CA  ASN A 126      -9.512  -9.712  17.936  1.00 93.81           C  
ATOM   1881  HA  ASN A 126     -10.082 -10.580  17.604  1.00 93.81           H  
ATOM   1882  C   ASN A 126     -10.102  -9.258  19.287  1.00 93.81           C  
ATOM   1883  CB  ASN A 126      -8.030 -10.104  18.058  1.00 93.81           C  
ATOM   1884  HB2 ASN A 126      -7.645 -10.375  17.075  1.00 93.81           H  
ATOM   1885  HB3 ASN A 126      -7.453  -9.264  18.442  1.00 93.81           H  
ATOM   1886  O   ASN A 126     -10.876  -9.967  19.929  1.00 93.81           O  
ATOM   1887  CG  ASN A 126      -7.861 -11.308  18.963  1.00 93.81           C  
ATOM   1888  ND2 ASN A 126      -6.853 -11.340  19.800  1.00 93.81           N  
ATOM   1889 HD21 ASN A 126      -6.159 -10.606  19.820  1.00 93.81           H  
ATOM   1890 HD22 ASN A 126      -6.867 -12.143  20.413  1.00 93.81           H  
ATOM   1891  OD1 ASN A 126      -8.639 -12.236  18.949  1.00 93.81           O  
ATOM   1892  N   ARG A 127      -9.815  -8.019  19.713  1.00 93.12           N  
ATOM   1893  H   ARG A 127      -9.185  -7.465  19.151  1.00 93.12           H  
ATOM   1894  CA  ARG A 127     -10.393  -7.452  20.943  1.00 93.12           C  
ATOM   1895  HA  ARG A 127     -10.189  -8.146  21.758  1.00 93.12           H  
ATOM   1896  C   ARG A 127     -11.921  -7.317  20.875  1.00 93.12           C  
ATOM   1897  CB  ARG A 127      -9.710  -6.111  21.241  1.00 93.12           C  
ATOM   1898  HB2 ARG A 127      -8.633  -6.270  21.292  1.00 93.12           H  
ATOM   1899  HB3 ARG A 127      -9.916  -5.408  20.434  1.00 93.12           H  
ATOM   1900  O   ARG A 127     -12.596  -7.553  21.882  1.00 93.12           O  
ATOM   1901  CG  ARG A 127     -10.193  -5.518  22.570  1.00 93.12           C  
ATOM   1902  HG2 ARG A 127     -10.037  -6.245  23.367  1.00 93.12           H  
ATOM   1903  HG3 ARG A 127     -11.257  -5.290  22.504  1.00 93.12           H  
ATOM   1904  CD  ARG A 127      -9.432  -4.233  22.905  1.00 93.12           C  
ATOM   1905  HD2 ARG A 127      -9.534  -3.523  22.084  1.00 93.12           H  
ATOM   1906  HD3 ARG A 127      -8.374  -4.470  23.008  1.00 93.12           H  
ATOM   1907  NE  ARG A 127      -9.921  -3.641  24.167  1.00 93.12           N  
ATOM   1908  HE  ARG A 127      -9.408  -3.888  25.001  1.00 93.12           H  
ATOM   1909  NH1 ARG A 127     -11.712  -2.489  23.304  1.00 93.12           N  
ATOM   1910 HH11 ARG A 127     -11.462  -2.822  22.383  1.00 93.12           H  
ATOM   1911 HH12 ARG A 127     -12.540  -1.924  23.434  1.00 93.12           H  
ATOM   1912  NH2 ARG A 127     -11.328  -2.448  25.502  1.00 93.12           N  
ATOM   1913 HH21 ARG A 127     -12.154  -1.878  25.614  1.00 93.12           H  
ATOM   1914 HH22 ARG A 127     -10.803  -2.742  26.313  1.00 93.12           H  
ATOM   1915  CZ  ARG A 127     -10.980  -2.864  24.316  1.00 93.12           C  
ATOM   1916  N   LEU A 128     -12.472  -6.906  19.731  1.00 91.46           N  
ATOM   1917  H   LEU A 128     -11.867  -6.763  18.935  1.00 91.46           H  
ATOM   1918  CA  LEU A 128     -13.920  -6.787  19.531  1.00 91.46           C  
ATOM   1919  HA  LEU A 128     -14.351  -6.235  20.366  1.00 91.46           H  
ATOM   1920  C   LEU A 128     -14.597  -8.157  19.536  1.00 91.46           C  
ATOM   1921  CB  LEU A 128     -14.222  -6.043  18.219  1.00 91.46           C  
ATOM   1922  HB2 LEU A 128     -15.268  -6.204  17.958  1.00 91.46           H  
ATOM   1923  HB3 LEU A 128     -13.621  -6.481  17.422  1.00 91.46           H  
ATOM   1924  O   LEU A 128     -15.604  -8.319  20.219  1.00 91.46           O  
ATOM   1925  CG  LEU A 128     -13.967  -4.528  18.269  1.00 91.46           C  
ATOM   1926  HG  LEU A 128     -12.953  -4.327  18.616  1.00 91.46           H  
ATOM   1927  CD1 LEU A 128     -14.131  -3.952  16.866  1.00 91.46           C  
ATOM   1928 HD11 LEU A 128     -13.918  -2.883  16.865  1.00 91.46           H  
ATOM   1929 HD12 LEU A 128     -15.142  -4.128  16.497  1.00 91.46           H  
ATOM   1930 HD13 LEU A 128     -13.423  -4.451  16.204  1.00 91.46           H  
ATOM   1931  CD2 LEU A 128     -14.946  -3.802  19.197  1.00 91.46           C  
ATOM   1932 HD21 LEU A 128     -14.787  -4.112  20.230  1.00 91.46           H  
ATOM   1933 HD22 LEU A 128     -15.970  -4.030  18.900  1.00 91.46           H  
ATOM   1934 HD23 LEU A 128     -14.784  -2.726  19.126  1.00 91.46           H  
ATOM   1935  N   GLU A 129     -14.019  -9.143  18.857  1.00 92.01           N  
ATOM   1936  H   GLU A 129     -13.201  -8.938  18.301  1.00 92.01           H  
ATOM   1937  CA  GLU A 129     -14.505 -10.524  18.841  1.00 92.01           C  
ATOM   1938  HA  GLU A 129     -15.526 -10.546  18.459  1.00 92.01           H  
ATOM   1939  C   GLU A 129     -14.539 -11.121  20.251  1.00 92.01           C  
ATOM   1940  CB  GLU A 129     -13.624 -11.366  17.912  1.00 92.01           C  
ATOM   1941  HB2 GLU A 129     -12.577 -11.194  18.160  1.00 92.01           H  
ATOM   1942  HB3 GLU A 129     -13.853 -12.420  18.067  1.00 92.01           H  
ATOM   1943  O   GLU A 129     -15.579 -11.626  20.675  1.00 92.01           O  
ATOM   1944  CG  GLU A 129     -13.884 -11.021  16.437  1.00 92.01           C  
ATOM   1945  HG2 GLU A 129     -13.766  -9.948  16.285  1.00 92.01           H  
ATOM   1946  HG3 GLU A 129     -14.919 -11.272  16.206  1.00 92.01           H  
ATOM   1947  CD  GLU A 129     -12.957 -11.762  15.464  1.00 92.01           C  
ATOM   1948  OE1 GLU A 129     -13.191 -11.618  14.241  1.00 92.01           O  
ATOM   1949  OE2 GLU A 129     -12.010 -12.433  15.925  1.00 92.01           O  
ATOM   1950  N   HIS A 130     -13.465 -10.959  21.033  1.00 90.87           N  
ATOM   1951  H   HIS A 130     -12.614 -10.614  20.613  1.00 90.87           H  
ATOM   1952  CA  HIS A 130     -13.446 -11.370  22.441  1.00 90.87           C  
ATOM   1953  HA  HIS A 130     -13.646 -12.440  22.497  1.00 90.87           H  
ATOM   1954  C   HIS A 130     -14.524 -10.669  23.279  1.00 90.87           C  
ATOM   1955  CB  HIS A 130     -12.064 -11.085  23.041  1.00 90.87           C  
ATOM   1956  HB2 HIS A 130     -11.747 -10.078  22.771  1.00 90.87           H  
ATOM   1957  HB3 HIS A 130     -12.140 -11.131  24.127  1.00 90.87           H  
ATOM   1958  O   HIS A 130     -15.173 -11.293  24.119  1.00 90.87           O  
ATOM   1959  CG  HIS A 130     -11.006 -12.074  22.630  1.00 90.87           C  
ATOM   1960  CD2 HIS A 130      -9.776 -11.791  22.101  1.00 90.87           C  
ATOM   1961  HD2 HIS A 130      -9.397 -10.809  21.857  1.00 90.87           H  
ATOM   1962  ND1 HIS A 130     -11.066 -13.438  22.801  1.00 90.87           N  
ATOM   1963  HD1 HIS A 130     -11.862 -13.968  23.124  1.00 90.87           H  
ATOM   1964  CE1 HIS A 130      -9.905 -13.961  22.375  1.00 90.87           C  
ATOM   1965  HE1 HIS A 130      -9.667 -15.014  22.356  1.00 90.87           H  
ATOM   1966  NE2 HIS A 130      -9.069 -12.990  21.979  1.00 90.87           N  
ATOM   1967  N   THR A 131     -14.747  -9.372  23.050  1.00 88.34           N  
ATOM   1968  H   THR A 131     -14.216  -8.924  22.317  1.00 88.34           H  
ATOM   1969  CA  THR A 131     -15.777  -8.614  23.776  1.00 88.34           C  
ATOM   1970  HA  THR A 131     -15.631  -8.765  24.846  1.00 88.34           H  
ATOM   1971  C   THR A 131     -17.179  -9.123  23.434  1.00 88.34           C  
ATOM   1972  CB  THR A 131     -15.669  -7.110  23.490  1.00 88.34           C  
ATOM   1973  HB  THR A 131     -15.871  -6.922  22.435  1.00 88.34           H  
ATOM   1974  O   THR A 131     -18.003  -9.291  24.331  1.00 88.34           O  
ATOM   1975  CG2 THR A 131     -16.644  -6.287  24.336  1.00 88.34           C  
ATOM   1976 HG21 THR A 131     -16.475  -5.226  24.155  1.00 88.34           H  
ATOM   1977 HG22 THR A 131     -16.491  -6.503  25.394  1.00 88.34           H  
ATOM   1978 HG23 THR A 131     -17.672  -6.526  24.064  1.00 88.34           H  
ATOM   1979  OG1 THR A 131     -14.372  -6.638  23.793  1.00 88.34           O  
ATOM   1980  HG1 THR A 131     -13.764  -7.070  23.188  1.00 88.34           H  
ATOM   1981  N   ILE A 132     -17.454  -9.410  22.158  1.00 88.16           N  
ATOM   1982  H   ILE A 132     -16.728  -9.280  21.468  1.00 88.16           H  
ATOM   1983  CA  ILE A 132     -18.733  -9.978  21.716  1.00 88.16           C  
ATOM   1984  HA  ILE A 132     -19.543  -9.356  22.097  1.00 88.16           H  
ATOM   1985  C   ILE A 132     -18.930 -11.375  22.308  1.00 88.16           C  
ATOM   1986  CB  ILE A 132     -18.824 -10.002  20.174  1.00 88.16           C  
ATOM   1987  HB  ILE A 132     -17.940 -10.510  19.789  1.00 88.16           H  
ATOM   1988  O   ILE A 132     -20.001 -11.641  22.847  1.00 88.16           O  
ATOM   1989  CG1 ILE A 132     -18.866  -8.568  19.601  1.00 88.16           C  
ATOM   1990 HG12 ILE A 132     -19.800  -8.082  19.882  1.00 88.16           H  
ATOM   1991 HG13 ILE A 132     -18.050  -7.976  20.017  1.00 88.16           H  
ATOM   1992  CG2 ILE A 132     -20.069 -10.780  19.700  1.00 88.16           C  
ATOM   1993 HG21 ILE A 132     -20.972 -10.353  20.137  1.00 88.16           H  
ATOM   1994 HG22 ILE A 132     -19.992 -11.827  19.992  1.00 88.16           H  
ATOM   1995 HG23 ILE A 132     -20.143 -10.768  18.613  1.00 88.16           H  
ATOM   1996  CD1 ILE A 132     -18.724  -8.561  18.075  1.00 88.16           C  
ATOM   1997 HD11 ILE A 132     -18.004  -9.320  17.769  1.00 88.16           H  
ATOM   1998 HD12 ILE A 132     -18.363  -7.592  17.729  1.00 88.16           H  
ATOM   1999 HD13 ILE A 132     -19.685  -8.765  17.603  1.00 88.16           H  
ATOM   2000  N   ALA A 133     -17.913 -12.238  22.257  1.00 87.51           N  
ATOM   2001  H   ALA A 133     -17.063 -11.967  21.782  1.00 87.51           H  
ATOM   2002  CA  ALA A 133     -17.983 -13.591  22.805  1.00 87.51           C  
ATOM   2003  HA  ALA A 133     -18.768 -14.140  22.287  1.00 87.51           H  
ATOM   2004  C   ALA A 133     -18.342 -13.578  24.301  1.00 87.51           C  
ATOM   2005  CB  ALA A 133     -16.647 -14.294  22.540  1.00 87.51           C  
ATOM   2006  HB1 ALA A 133     -16.694 -15.317  22.912  1.00 87.51           H  
ATOM   2007  HB2 ALA A 133     -15.837 -13.769  23.046  1.00 87.51           H  
ATOM   2008  HB3 ALA A 133     -16.445 -14.316  21.469  1.00 87.51           H  
ATOM   2009  O   ALA A 133     -19.281 -14.256  24.713  1.00 87.51           O  
ATOM   2010  N   ASN A 134     -17.688 -12.721  25.093  1.00 86.85           N  
ATOM   2011  H   ASN A 134     -16.895 -12.226  24.710  1.00 86.85           H  
ATOM   2012  CA  ASN A 134     -17.985 -12.579  26.522  1.00 86.85           C  
ATOM   2013  HA  ASN A 134     -17.906 -13.558  26.996  1.00 86.85           H  
ATOM   2014  C   ASN A 134     -19.415 -12.071  26.788  1.00 86.85           C  
ATOM   2015  CB  ASN A 134     -16.953 -11.629  27.155  1.00 86.85           C  
ATOM   2016  HB2 ASN A 134     -16.899 -10.709  26.572  1.00 86.85           H  
ATOM   2017  HB3 ASN A 134     -17.283 -11.380  28.163  1.00 86.85           H  
ATOM   2018  O   ASN A 134     -20.065 -12.512  27.735  1.00 86.85           O  
ATOM   2019  CG  ASN A 134     -15.559 -12.221  27.273  1.00 86.85           C  
ATOM   2020  ND2 ASN A 134     -14.608 -11.444  27.736  1.00 86.85           N  
ATOM   2021 HD21 ASN A 134     -14.801 -10.485  27.987  1.00 86.85           H  
ATOM   2022 HD22 ASN A 134     -13.700 -11.881  27.806  1.00 86.85           H  
ATOM   2023  OD1 ASN A 134     -15.291 -13.372  26.990  1.00 86.85           O  
ATOM   2024  N   LEU A 135     -19.919 -11.142  25.965  1.00 83.81           N  
ATOM   2025  H   LEU A 135     -19.342 -10.817  25.203  1.00 83.81           H  
ATOM   2026  CA  LEU A 135     -21.287 -10.624  26.094  1.00 83.81           C  
ATOM   2027  HA  LEU A 135     -21.469 -10.359  27.135  1.00 83.81           H  
ATOM   2028  C   LEU A 135     -22.348 -11.670  25.729  1.00 83.81           C  
ATOM   2029  CB  LEU A 135     -21.453  -9.378  25.205  1.00 83.81           C  
ATOM   2030  HB2 LEU A 135     -21.091  -9.620  24.205  1.00 83.81           H  
ATOM   2031  HB3 LEU A 135     -22.516  -9.151  25.121  1.00 83.81           H  
ATOM   2032  O   LEU A 135     -23.427 -11.671  26.322  1.00 83.81           O  
ATOM   2033  CG  LEU A 135     -20.731  -8.118  25.711  1.00 83.81           C  
ATOM   2034  HG  LEU A 135     -19.684  -8.337  25.918  1.00 83.81           H  
ATOM   2035  CD1 LEU A 135     -20.808  -7.032  24.635  1.00 83.81           C  
ATOM   2036 HD11 LEU A 135     -20.317  -7.390  23.730  1.00 83.81           H  
ATOM   2037 HD12 LEU A 135     -21.848  -6.788  24.418  1.00 83.81           H  
ATOM   2038 HD13 LEU A 135     -20.284  -6.140  24.980  1.00 83.81           H  
ATOM   2039  CD2 LEU A 135     -21.362  -7.565  26.991  1.00 83.81           C  
ATOM   2040 HD21 LEU A 135     -20.861  -6.641  27.279  1.00 83.81           H  
ATOM   2041 HD22 LEU A 135     -22.424  -7.373  26.838  1.00 83.81           H  
ATOM   2042 HD23 LEU A 135     -21.241  -8.281  27.803  1.00 83.81           H  
ATOM   2043  N   LEU A 136     -22.060 -12.535  24.754  1.00 79.03           N  
ATOM   2044  H   LEU A 136     -21.158 -12.469  24.305  1.00 79.03           H  
ATOM   2045  CA  LEU A 136     -22.952 -13.624  24.357  1.00 79.03           C  
ATOM   2046  HA  LEU A 136     -23.969 -13.242  24.277  1.00 79.03           H  
ATOM   2047  C   LEU A 136     -23.003 -14.719  25.427  1.00 79.03           C  
ATOM   2048  CB  LEU A 136     -22.512 -14.184  22.993  1.00 79.03           C  
ATOM   2049  HB2 LEU A 136     -21.456 -14.446  23.049  1.00 79.03           H  
ATOM   2050  HB3 LEU A 136     -23.066 -15.104  22.804  1.00 79.03           H  
ATOM   2051  O   LEU A 136     -24.097 -15.153  25.779  1.00 79.03           O  
ATOM   2052  CG  LEU A 136     -22.732 -13.231  21.803  1.00 79.03           C  
ATOM   2053  HG  LEU A 136     -22.236 -12.278  21.986  1.00 79.03           H  
ATOM   2054  CD1 LEU A 136     -22.139 -13.849  20.537  1.00 79.03           C  
ATOM   2055 HD11 LEU A 136     -22.263 -13.170  19.694  1.00 79.03           H  
ATOM   2056 HD12 LEU A 136     -22.632 -14.796  20.318  1.00 79.03           H  
ATOM   2057 HD13 LEU A 136     -21.075 -14.032  20.689  1.00 79.03           H  
ATOM   2058  CD2 LEU A 136     -24.212 -12.938  21.543  1.00 79.03           C  
ATOM   2059 HD21 LEU A 136     -24.313 -12.326  20.647  1.00 79.03           H  
ATOM   2060 HD22 LEU A 136     -24.752 -13.875  21.404  1.00 79.03           H  
ATOM   2061 HD23 LEU A 136     -24.639 -12.397  22.387  1.00 79.03           H  
ATOM   2062  N   GLU A 137     -21.854 -15.093  25.995  1.00 79.32           N  
ATOM   2063  H   GLU A 137     -20.986 -14.743  25.616  1.00 79.32           H  
ATOM   2064  CA  GLU A 137     -21.772 -16.096  27.063  1.00 79.32           C  
ATOM   2065  HA  GLU A 137     -22.216 -17.026  26.708  1.00 79.32           H  
ATOM   2066  C   GLU A 137     -22.545 -15.656  28.315  1.00 79.32           C  
ATOM   2067  CB  GLU A 137     -20.290 -16.344  27.393  1.00 79.32           C  
ATOM   2068  HB2 GLU A 137     -19.748 -16.559  26.471  1.00 79.32           H  
ATOM   2069  HB3 GLU A 137     -19.859 -15.439  27.821  1.00 79.32           H  
ATOM   2070  O   GLU A 137     -23.384 -16.389  28.838  1.00 79.32           O  
ATOM   2071  CG  GLU A 137     -20.079 -17.504  28.376  1.00 79.32           C  
ATOM   2072  HG2 GLU A 137     -19.008 -17.619  28.546  1.00 79.32           H  
ATOM   2073  HG3 GLU A 137     -20.536 -17.245  29.331  1.00 79.32           H  
ATOM   2074  CD  GLU A 137     -20.652 -18.831  27.855  1.00 79.32           C  
ATOM   2075  OE1 GLU A 137     -21.128 -19.616  28.698  1.00 79.32           O  
ATOM   2076  OE2 GLU A 137     -20.623 -19.037  26.621  1.00 79.32           O  
ATOM   2077  N   HIS A 138     -22.342 -14.410  28.762  1.00 69.59           N  
ATOM   2078  H   HIS A 138     -21.637 -13.843  28.313  1.00 69.59           H  
ATOM   2079  CA  HIS A 138     -23.050 -13.892  29.933  1.00 69.59           C  
ATOM   2080  HA  HIS A 138     -22.886 -14.586  30.757  1.00 69.59           H  
ATOM   2081  C   HIS A 138     -24.570 -13.811  29.715  1.00 69.59           C  
ATOM   2082  CB  HIS A 138     -22.467 -12.529  30.320  1.00 69.59           C  
ATOM   2083  HB2 HIS A 138     -21.386 -12.625  30.429  1.00 69.59           H  
ATOM   2084  HB3 HIS A 138     -22.665 -11.813  29.523  1.00 69.59           H  
ATOM   2085  O   HIS A 138     -25.338 -14.045  30.644  1.00 69.59           O  
ATOM   2086  CG  HIS A 138     -23.027 -12.006  31.620  1.00 69.59           C  
ATOM   2087  CD2 HIS A 138     -23.763 -10.866  31.795  1.00 69.59           C  
ATOM   2088  HD2 HIS A 138     -24.036 -10.164  31.020  1.00 69.59           H  
ATOM   2089  ND1 HIS A 138     -22.938 -12.619  32.849  1.00 69.59           N  
ATOM   2090  HD1 HIS A 138     -22.566 -13.540  33.030  1.00 69.59           H  
ATOM   2091  CE1 HIS A 138     -23.609 -11.868  33.738  1.00 69.59           C  
ATOM   2092  HE1 HIS A 138     -23.779 -12.133  34.772  1.00 69.59           H  
ATOM   2093  NE2 HIS A 138     -24.109 -10.772  33.145  1.00 69.59           N  
ATOM   2094  N   HIS A 139     -25.028 -13.524  28.492  1.00 57.82           N  
ATOM   2095  H   HIS A 139     -24.365 -13.383  27.743  1.00 57.82           H  
ATOM   2096  CA  HIS A 139     -26.459 -13.517  28.186  1.00 57.82           C  
ATOM   2097  HA  HIS A 139     -26.977 -12.978  28.980  1.00 57.82           H  
ATOM   2098  C   HIS A 139     -27.063 -14.932  28.143  1.00 57.82           C  
ATOM   2099  CB  HIS A 139     -26.683 -12.756  26.874  1.00 57.82           C  
ATOM   2100  HB2 HIS A 139     -26.281 -13.342  26.047  1.00 57.82           H  
ATOM   2101  HB3 HIS A 139     -26.132 -11.817  26.916  1.00 57.82           H  
ATOM   2102  O   HIS A 139     -28.244 -15.092  28.438  1.00 57.82           O  
ATOM   2103  CG  HIS A 139     -28.133 -12.438  26.593  1.00 57.82           C  
ATOM   2104  CD2 HIS A 139     -28.755 -11.236  26.787  1.00 57.82           C  
ATOM   2105  HD2 HIS A 139     -28.288 -10.345  27.181  1.00 57.82           H  
ATOM   2106  ND1 HIS A 139     -29.086 -13.310  26.123  1.00 57.82           N  
ATOM   2107  HD1 HIS A 139     -29.019 -14.317  26.156  1.00 57.82           H  
ATOM   2108  CE1 HIS A 139     -30.249 -12.646  26.031  1.00 57.82           C  
ATOM   2109  HE1 HIS A 139     -31.197 -13.108  25.797  1.00 57.82           H  
ATOM   2110  NE2 HIS A 139     -30.090 -11.356  26.383  1.00 57.82           N  
ATOM   2111  N   HIS A 140     -26.289 -15.966  27.794  1.00 57.31           N  
ATOM   2112  H   HIS A 140     -25.320 -15.806  27.559  1.00 57.31           H  
ATOM   2113  CA  HIS A 140     -26.801 -17.338  27.705  1.00 57.31           C  
ATOM   2114  HA  HIS A 140     -27.804 -17.290  27.281  1.00 57.31           H  
ATOM   2115  C   HIS A 140     -26.944 -18.028  29.075  1.00 57.31           C  
ATOM   2116  CB  HIS A 140     -25.933 -18.145  26.728  1.00 57.31           C  
ATOM   2117  HB2 HIS A 140     -25.490 -17.474  25.992  1.00 57.31           H  
ATOM   2118  HB3 HIS A 140     -25.118 -18.627  27.266  1.00 57.31           H  
ATOM   2119  O   HIS A 140     -27.751 -18.943  29.214  1.00 57.31           O  
ATOM   2120  CG  HIS A 140     -26.733 -19.179  25.976  1.00 57.31           C  
ATOM   2121  CD2 HIS A 140     -27.138 -19.106  24.671  1.00 57.31           C  
ATOM   2122  HD2 HIS A 140     -26.911 -18.304  23.984  1.00 57.31           H  
ATOM   2123  ND1 HIS A 140     -27.251 -20.340  26.495  1.00 57.31           N  
ATOM   2124  HD1 HIS A 140     -27.208 -20.615  27.466  1.00 57.31           H  
ATOM   2125  CE1 HIS A 140     -27.939 -20.960  25.521  1.00 57.31           C  
ATOM   2126  HE1 HIS A 140     -28.481 -21.886  25.643  1.00 57.31           H  
ATOM   2127  NE2 HIS A 140     -27.908 -20.239  24.387  1.00 57.31           N  
ATOM   2128  N   HIS A 141     -26.221 -17.565  30.101  1.00 53.17           N  
ATOM   2129  H   HIS A 141     -25.510 -16.877  29.900  1.00 53.17           H  
ATOM   2130  CA  HIS A 141     -26.311 -18.082  31.474  1.00 53.17           C  
ATOM   2131  HA  HIS A 141     -26.539 -19.146  31.415  1.00 53.17           H  
ATOM   2132  C   HIS A 141     -27.453 -17.480  32.326  1.00 53.17           C  
ATOM   2133  CB  HIS A 141     -24.934 -17.938  32.150  1.00 53.17           C  
ATOM   2134  HB2 HIS A 141     -24.364 -17.135  31.683  1.00 53.17           H  
ATOM   2135  HB3 HIS A 141     -25.065 -17.669  33.198  1.00 53.17           H  
ATOM   2136  O   HIS A 141     -27.627 -17.885  33.474  1.00 53.17           O  
ATOM   2137  CG  HIS A 141     -24.133 -19.215  32.112  1.00 53.17           C  
ATOM   2138  CD2 HIS A 141     -23.007 -19.482  31.377  1.00 53.17           C  
ATOM   2139  HD2 HIS A 141     -22.518 -18.816  30.682  1.00 53.17           H  
ATOM   2140  ND1 HIS A 141     -24.425 -20.348  32.837  1.00 53.17           N  
ATOM   2141  HD1 HIS A 141     -25.228 -20.470  33.437  1.00 53.17           H  
ATOM   2142  CE1 HIS A 141     -23.494 -21.273  32.558  1.00 53.17           C  
ATOM   2143  HE1 HIS A 141     -23.464 -22.272  32.966  1.00 53.17           H  
ATOM   2144  NE2 HIS A 141     -22.600 -20.785  31.693  1.00 53.17           N  
ATOM   2145  N   HIS A 142     -28.233 -16.532  31.790  1.00 43.43           N  
ATOM   2146  H   HIS A 142     -28.055 -16.263  30.833  1.00 43.43           H  
ATOM   2147  CA  HIS A 142     -29.322 -15.839  32.502  1.00 43.43           C  
ATOM   2148  HA  HIS A 142     -29.350 -16.219  33.523  1.00 43.43           H  
ATOM   2149  C   HIS A 142     -30.740 -16.150  31.970  1.00 43.43           C  
ATOM   2150  CB  HIS A 142     -28.996 -14.334  32.598  1.00 43.43           C  
ATOM   2151  HB2 HIS A 142     -29.908 -13.762  32.767  1.00 43.43           H  
ATOM   2152  HB3 HIS A 142     -28.566 -13.991  31.657  1.00 43.43           H  
ATOM   2153  O   HIS A 142     -31.657 -15.347  32.154  1.00 43.43           O  
ATOM   2154  CG  HIS A 142     -28.067 -14.004  33.740  1.00 43.43           C  
ATOM   2155  CD2 HIS A 142     -26.789 -13.518  33.665  1.00 43.43           C  
ATOM   2156  HD2 HIS A 142     -26.246 -13.295  32.759  1.00 43.43           H  
ATOM   2157  ND1 HIS A 142     -28.377 -14.116  35.076  1.00 43.43           N  
ATOM   2158  HD1 HIS A 142     -29.232 -14.503  35.447  1.00 43.43           H  
ATOM   2159  CE1 HIS A 142     -27.310 -13.720  35.787  1.00 43.43           C  
ATOM   2160  HE1 HIS A 142     -27.247 -13.726  36.865  1.00 43.43           H  
ATOM   2161  NE2 HIS A 142     -26.315 -13.340  34.973  1.00 43.43           N  
ATOM   2162  N   HIS A 143     -30.939 -17.319  31.357  1.00 40.88           N  
ATOM   2163  H   HIS A 143     -30.182 -17.988  31.347  1.00 40.88           H  
ATOM   2164  CA  HIS A 143     -32.261 -17.874  31.034  1.00 40.88           C  
ATOM   2165  HA  HIS A 143     -33.043 -17.161  31.296  1.00 40.88           H  
ATOM   2166  C   HIS A 143     -32.548 -19.114  31.879  1.00 40.88           C  
ATOM   2167  CB  HIS A 143     -32.344 -18.171  29.532  1.00 40.88           C  
ATOM   2168  HB2 HIS A 143     -31.481 -18.768  29.235  1.00 40.88           H  
ATOM   2169  HB3 HIS A 143     -33.239 -18.765  29.346  1.00 40.88           H  
ATOM   2170  O   HIS A 143     -33.729 -19.281  32.258  1.00 40.88           O  
ATOM   2171  CG  HIS A 143     -32.422 -16.927  28.689  1.00 40.88           C  
ATOM   2172  CD2 HIS A 143     -31.521 -16.488  27.757  1.00 40.88           C  
ATOM   2173  HD2 HIS A 143     -30.596 -16.983  27.500  1.00 40.88           H  
ATOM   2174  ND1 HIS A 143     -33.437 -16.006  28.737  1.00 40.88           N  
ATOM   2175  HD1 HIS A 143     -34.184 -16.022  29.417  1.00 40.88           H  
ATOM   2176  CE1 HIS A 143     -33.160 -15.035  27.853  1.00 40.88           C  
ATOM   2177  HE1 HIS A 143     -33.765 -14.154  27.699  1.00 40.88           H  
ATOM   2178  NE2 HIS A 143     -32.008 -15.289  27.210  1.00 40.88           N  
ATOM   2179  OXT HIS A 143     -31.574 -19.858  32.119  1.00 40.88           O  
TER    2180      HIS A 143                                                       
END   
