# Supplementary material for: Harnessing the acceptor substrate promiscuity of Clostridium botulinum Maf glycosyltransferase to glyco-engineer mini-flagellin protein chimeras
Source: Commun Biol. 2024 Aug 21;7:1029. doi: 10.1038/s42003-024-06736-y (PMC11339370; doi:10.1038/s42003-024-06736-y)
Supplement: Supplementary file 5 — Supplementary Data 2 [file 42003_2024_6736_MOESM5_ESM.zip › SupplementaryData2/CbFlaA5.pdb]

ATOM      1  N   MET A   1      52.142  12.860 -45.246  1.00 49.35           N  
ATOM      2  H   MET A   1      52.693  12.537 -46.028  1.00 49.35           H  
ATOM      3  H2  MET A   1      51.218  13.079 -45.591  1.00 49.35           H  
ATOM      4  H3  MET A   1      52.581  13.692 -44.877  1.00 49.35           H  
ATOM      5  CA  MET A   1      52.081  11.790 -44.219  1.00 49.35           C  
ATOM      6  HA  MET A   1      51.658  10.907 -44.696  1.00 49.35           H  
ATOM      7  C   MET A   1      51.133  12.060 -43.039  1.00 49.35           C  
ATOM      8  CB  MET A   1      53.486  11.385 -43.740  1.00 49.35           C  
ATOM      9  HB2 MET A   1      53.392  10.742 -42.865  1.00 49.35           H  
ATOM     10  HB3 MET A   1      54.056  12.269 -43.455  1.00 49.35           H  
ATOM     11  O   MET A   1      50.672  11.093 -42.452  1.00 49.35           O  
ATOM     12  CG  MET A   1      54.245  10.597 -44.818  1.00 49.35           C  
ATOM     13  HG2 MET A   1      55.184  10.253 -44.386  1.00 49.35           H  
ATOM     14  HG3 MET A   1      54.480  11.249 -45.659  1.00 49.35           H  
ATOM     15  SD  MET A   1      53.331   9.156 -45.432  1.00 49.35           S  
ATOM     16  CE  MET A   1      54.672   8.229 -46.234  1.00 49.35           C  
ATOM     17  HE1 MET A   1      55.112   8.827 -47.032  1.00 49.35           H  
ATOM     18  HE2 MET A   1      54.274   7.308 -46.659  1.00 49.35           H  
ATOM     19  HE3 MET A   1      55.440   7.980 -45.502  1.00 49.35           H  
ATOM     20  N   ALA A   2      50.764  13.304 -42.686  1.00 48.59           N  
ATOM     21  H   ALA A   2      51.190  14.120 -43.101  1.00 48.59           H  
ATOM     22  CA  ALA A   2      49.882  13.555 -41.526  1.00 48.59           C  
ATOM     23  HA  ALA A   2      50.291  13.028 -40.664  1.00 48.59           H  
ATOM     24  C   ALA A   2      48.423  13.057 -41.687  1.00 48.59           C  
ATOM     25  CB  ALA A   2      49.925  15.054 -41.208  1.00 48.59           C  
ATOM     26  HB1 ALA A   2      50.949  15.370 -41.011  1.00 48.59           H  
ATOM     27  HB2 ALA A   2      49.518  15.634 -42.037  1.00 48.59           H  
ATOM     28  HB3 ALA A   2      49.327  15.253 -40.319  1.00 48.59           H  
ATOM     29  O   ALA A   2      47.803  12.656 -40.707  1.00 48.59           O  
ATOM     30  N   ILE A   3      47.897  13.019 -42.917  1.00 54.15           N  
ATOM     31  H   ILE A   3      48.435  13.412 -43.676  1.00 54.15           H  
ATOM     32  CA  ILE A   3      46.497  12.644 -43.207  1.00 54.15           C  
ATOM     33  HA  ILE A   3      45.876  13.024 -42.396  1.00 54.15           H  
ATOM     34  C   ILE A   3      46.298  11.110 -43.221  1.00 54.15           C  
ATOM     35  CB  ILE A   3      46.009  13.329 -44.519  1.00 54.15           C  
ATOM     36  HB  ILE A   3      46.405  12.765 -45.364  1.00 54.15           H  
ATOM     37  O   ILE A   3      45.180  10.624 -43.112  1.00 54.15           O  
ATOM     38  CG1 ILE A   3      46.516  14.793 -44.640  1.00 54.15           C  
ATOM     39 HG12 ILE A   3      46.153  15.372 -43.791  1.00 54.15           H  
ATOM     40 HG13 ILE A   3      47.606  14.809 -44.620  1.00 54.15           H  
ATOM     41  CG2 ILE A   3      44.470  13.313 -44.601  1.00 54.15           C  
ATOM     42 HG21 ILE A   3      44.084  12.296 -44.529  1.00 54.15           H  
ATOM     43 HG22 ILE A   3      44.130  13.706 -45.559  1.00 54.15           H  
ATOM     44 HG23 ILE A   3      44.041  13.910 -43.796  1.00 54.15           H  
ATOM     45  CD1 ILE A   3      46.124  15.516 -45.934  1.00 54.15           C  
ATOM     46 HD11 ILE A   3      46.645  16.472 -45.984  1.00 54.15           H  
ATOM     47 HD12 ILE A   3      46.404  14.915 -46.798  1.00 54.15           H  
ATOM     48 HD13 ILE A   3      45.052  15.714 -45.955  1.00 54.15           H  
ATOM     49  N   ILE A   4      47.386  10.331 -43.297  1.00 53.98           N  
ATOM     50  H   ILE A   4      48.293  10.774 -43.299  1.00 53.98           H  
ATOM     51  CA  ILE A   4      47.339   8.859 -43.392  1.00 53.98           C  
ATOM     52  HA  ILE A   4      46.389   8.576 -43.847  1.00 53.98           H  
ATOM     53  C   ILE A   4      47.337   8.189 -42.001  1.00 53.98           C  
ATOM     54  CB  ILE A   4      48.456   8.356 -44.349  1.00 53.98           C  
ATOM     55  HB  ILE A   4      49.419   8.681 -43.954  1.00 53.98           H  
ATOM     56  O   ILE A   4      46.850   7.073 -41.867  1.00 53.98           O  
ATOM     57  CG1 ILE A   4      48.262   8.980 -45.758  1.00 53.98           C  
ATOM     58 HG12 ILE A   4      47.286   8.689 -46.148  1.00 53.98           H  
ATOM     59 HG13 ILE A   4      48.275  10.067 -45.677  1.00 53.98           H  
ATOM     60  CG2 ILE A   4      48.482   6.820 -44.455  1.00 53.98           C  
ATOM     61 HG21 ILE A   4      49.279   6.488 -45.119  1.00 53.98           H  
ATOM     62 HG22 ILE A   4      47.526   6.451 -44.825  1.00 53.98           H  
ATOM     63 HG23 ILE A   4      48.682   6.372 -43.482  1.00 53.98           H  
ATOM     64  CD1 ILE A   4      49.329   8.609 -46.797  1.00 53.98           C  
ATOM     65 HD11 ILE A   4      49.231   7.565 -47.092  1.00 53.98           H  
ATOM     66 HD12 ILE A   4      50.325   8.784 -46.390  1.00 53.98           H  
ATOM     67 HD13 ILE A   4      49.195   9.226 -47.685  1.00 53.98           H  
ATOM     68  N   ASN A   5      47.798   8.872 -40.942  1.00 55.92           N  
ATOM     69  H   ASN A   5      48.159   9.803 -41.092  1.00 55.92           H  
ATOM     70  CA  ASN A   5      47.910   8.274 -39.599  1.00 55.92           C  
ATOM     71  HA  ASN A   5      48.020   7.195 -39.703  1.00 55.92           H  
ATOM     72  C   ASN A   5      46.672   8.450 -38.703  1.00 55.92           C  
ATOM     73  CB  ASN A   5      49.183   8.809 -38.920  1.00 55.92           C  
ATOM     74  HB2 ASN A   5      49.248   9.890 -39.042  1.00 55.92           H  
ATOM     75  HB3 ASN A   5      49.138   8.587 -37.854  1.00 55.92           H  
ATOM     76  O   ASN A   5      46.498   7.687 -37.758  1.00 55.92           O  
ATOM     77  CG  ASN A   5      50.436   8.137 -39.452  1.00 55.92           C  
ATOM     78  ND2 ASN A   5      51.519   8.860 -39.606  1.00 55.92           N  
ATOM     79 HD21 ASN A   5      51.545   9.829 -39.322  1.00 55.92           H  
ATOM     80 HD22 ASN A   5      52.333   8.343 -39.907  1.00 55.92           H  
ATOM     81  OD1 ASN A   5      50.475   6.956 -39.733  1.00 55.92           O  
ATOM     82  N   HIS A   6      45.799   9.422 -38.981  1.00 70.31           N  
ATOM     83  H   HIS A   6      45.941   9.987 -39.806  1.00 70.31           H  
ATOM     84  CA  HIS A   6      44.623   9.689 -38.147  1.00 70.31           C  
ATOM     85  HA  HIS A   6      44.565   8.959 -37.339  1.00 70.31           H  
ATOM     86  C   HIS A   6      43.346   9.539 -38.971  1.00 70.31           C  
ATOM     87  CB  HIS A   6      44.744  11.065 -37.476  1.00 70.31           C  
ATOM     88  HB2 HIS A   6      44.850  11.834 -38.241  1.00 70.31           H  
ATOM     89  HB3 HIS A   6      43.828  11.268 -36.921  1.00 70.31           H  
ATOM     90  O   HIS A   6      42.902  10.476 -39.633  1.00 70.31           O  
ATOM     91  CG  HIS A   6      45.910  11.153 -36.524  1.00 70.31           C  
ATOM     92  CD2 HIS A   6      45.899  10.885 -35.181  1.00 70.31           C  
ATOM     93  HD2 HIS A   6      45.043  10.573 -34.600  1.00 70.31           H  
ATOM     94  ND1 HIS A   6      47.198  11.501 -36.858  1.00 70.31           N  
ATOM     95  HD1 HIS A   6      47.512  11.797 -37.771  1.00 70.31           H  
ATOM     96  CE1 HIS A   6      47.946  11.441 -35.743  1.00 70.31           C  
ATOM     97  HE1 HIS A   6      48.999  11.673 -35.682  1.00 70.31           H  
ATOM     98  NE2 HIS A   6      47.195  11.078 -34.695  1.00 70.31           N  
ATOM     99  N   ASN A   7      42.727   8.358 -38.912  1.00 75.66           N  
ATOM    100  H   ASN A   7      43.160   7.611 -38.387  1.00 75.66           H  
ATOM    101  CA  ASN A   7      41.414   8.127 -39.510  1.00 75.66           C  
ATOM    102  HA  ASN A   7      41.384   8.648 -40.467  1.00 75.66           H  
ATOM    103  C   ASN A   7      40.314   8.742 -38.627  1.00 75.66           C  
ATOM    104  CB  ASN A   7      41.226   6.631 -39.808  1.00 75.66           C  
ATOM    105  HB2 ASN A   7      42.111   6.257 -40.322  1.00 75.66           H  
ATOM    106  HB3 ASN A   7      41.101   6.070 -38.882  1.00 75.66           H  
ATOM    107  O   ASN A   7      39.589   8.046 -37.913  1.00 75.66           O  
ATOM    108  CG  ASN A   7      40.027   6.379 -40.709  1.00 75.66           C  
ATOM    109  ND2 ASN A   7      39.916   5.185 -41.235  1.00 75.66           N  
ATOM    110 HD21 ASN A   7      40.548   4.438 -40.985  1.00 75.66           H  
ATOM    111 HD22 ASN A   7      39.199   5.051 -41.934  1.00 75.66           H  
ATOM    112  OD1 ASN A   7      39.192   7.243 -40.952  1.00 75.66           O  
ATOM    113  N   LEU A   8      40.214  10.073 -38.656  1.00 82.20           N  
ATOM    114  H   LEU A   8      40.904  10.572 -39.200  1.00 82.20           H  
ATOM    115  CA  LEU A   8      39.243  10.847 -37.876  1.00 82.20           C  
ATOM    116  HA  LEU A   8      39.424  10.680 -36.814  1.00 82.20           H  
ATOM    117  C   LEU A   8      37.799  10.404 -38.155  1.00 82.20           C  
ATOM    118  CB  LEU A   8      39.416  12.343 -38.200  1.00 82.20           C  
ATOM    119  HB2 LEU A   8      38.599  12.896 -37.737  1.00 82.20           H  
ATOM    120  HB3 LEU A   8      39.331  12.474 -39.278  1.00 82.20           H  
ATOM    121  O   LEU A   8      36.979  10.366 -37.239  1.00 82.20           O  
ATOM    122  CG  LEU A   8      40.746  12.961 -37.726  1.00 82.20           C  
ATOM    123  HG  LEU A   8      41.582  12.377 -38.113  1.00 82.20           H  
ATOM    124  CD1 LEU A   8      40.869  14.386 -38.264  1.00 82.20           C  
ATOM    125 HD11 LEU A   8      41.821  14.816 -37.952  1.00 82.20           H  
ATOM    126 HD12 LEU A   8      40.055  15.005 -37.889  1.00 82.20           H  
ATOM    127 HD13 LEU A   8      40.839  14.372 -39.354  1.00 82.20           H  
ATOM    128  CD2 LEU A   8      40.843  13.011 -36.200  1.00 82.20           C  
ATOM    129 HD21 LEU A   8      41.767  13.510 -35.909  1.00 82.20           H  
ATOM    130 HD22 LEU A   8      40.862  12.002 -35.788  1.00 82.20           H  
ATOM    131 HD23 LEU A   8      39.996  13.560 -35.786  1.00 82.20           H  
ATOM    132  N   ASN A   9      37.503  10.001 -39.395  1.00 82.32           N  
ATOM    133  H   ASN A   9      38.231  10.035 -40.094  1.00 82.32           H  
ATOM    134  CA  ASN A   9      36.186   9.498 -39.784  1.00 82.32           C  
ATOM    135  HA  ASN A   9      35.428  10.210 -39.458  1.00 82.32           H  
ATOM    136  C   ASN A   9      35.861   8.169 -39.089  1.00 82.32           C  
ATOM    137  CB  ASN A   9      36.117   9.386 -41.317  1.00 82.32           C  
ATOM    138  HB2 ASN A   9      36.963   8.806 -41.686  1.00 82.32           H  
ATOM    139  HB3 ASN A   9      35.201   8.866 -41.596  1.00 82.32           H  
ATOM    140  O   ASN A   9      34.780   8.037 -38.514  1.00 82.32           O  
ATOM    141  CG  ASN A   9      36.095  10.741 -42.005  1.00 82.32           C  
ATOM    142  ND2 ASN A   9      36.329  10.779 -43.294  1.00 82.32           N  
ATOM    143 HD21 ASN A   9      36.288  11.691 -43.728  1.00 82.32           H  
ATOM    144 HD22 ASN A   9      36.508   9.934 -43.818  1.00 82.32           H  
ATOM    145  OD1 ASN A   9      35.870  11.776 -41.401  1.00 82.32           O  
ATOM    146  N   ALA A  10      36.803   7.220 -39.057  1.00 87.38           N  
ATOM    147  H   ALA A  10      37.675   7.368 -39.546  1.00 87.38           H  
ATOM    148  CA  ALA A  10      36.621   5.973 -38.314  1.00 87.38           C  
ATOM    149  HA  ALA A  10      35.680   5.520 -38.627  1.00 87.38           H  
ATOM    150  C   ALA A  10      36.527   6.220 -36.801  1.00 87.38           C  
ATOM    151  CB  ALA A  10      37.747   4.994 -38.651  1.00 87.38           C  
ATOM    152  HB1 ALA A  10      37.730   4.767 -39.717  1.00 87.38           H  
ATOM    153  HB2 ALA A  10      38.713   5.416 -38.372  1.00 87.38           H  
ATOM    154  HB3 ALA A  10      37.598   4.063 -38.105  1.00 87.38           H  
ATOM    155  O   ALA A  10      35.676   5.631 -36.139  1.00 87.38           O  
ATOM    156  N   MET A  11      37.324   7.139 -36.242  1.00 89.27           N  
ATOM    157  H   MET A  11      38.030   7.578 -36.816  1.00 89.27           H  
ATOM    158  CA  MET A  11      37.218   7.500 -34.821  1.00 89.27           C  
ATOM    159  HA  MET A  11      37.322   6.595 -34.222  1.00 89.27           H  
ATOM    160  C   MET A  11      35.852   8.107 -34.477  1.00 89.27           C  
ATOM    161  CB  MET A  11      38.326   8.480 -34.421  1.00 89.27           C  
ATOM    162  HB2 MET A  11      38.363   9.315 -35.120  1.00 89.27           H  
ATOM    163  HB3 MET A  11      38.096   8.874 -33.431  1.00 89.27           H  
ATOM    164  O   MET A  11      35.265   7.767 -33.449  1.00 89.27           O  
ATOM    165  CG  MET A  11      39.698   7.810 -34.346  1.00 89.27           C  
ATOM    166  HG2 MET A  11      39.613   6.904 -33.746  1.00 89.27           H  
ATOM    167  HG3 MET A  11      40.022   7.528 -35.347  1.00 89.27           H  
ATOM    168  SD  MET A  11      40.949   8.891 -33.602  1.00 89.27           S  
ATOM    169  CE  MET A  11      41.553   7.814 -32.273  1.00 89.27           C  
ATOM    170  HE1 MET A  11      40.735   7.567 -31.596  1.00 89.27           H  
ATOM    171  HE2 MET A  11      42.336   8.329 -31.717  1.00 89.27           H  
ATOM    172  HE3 MET A  11      41.963   6.898 -32.699  1.00 89.27           H  
ATOM    173  N   ASN A  12      35.315   8.978 -35.332  1.00 88.33           N  
ATOM    174  H   ASN A  12      35.855   9.257 -36.138  1.00 88.33           H  
ATOM    175  CA  ASN A  12      33.981   9.547 -35.154  1.00 88.33           C  
ATOM    176  HA  ASN A  12      33.909   9.990 -34.161  1.00 88.33           H  
ATOM    177  C   ASN A  12      32.895   8.471 -35.215  1.00 88.33           C  
ATOM    178  CB  ASN A  12      33.757  10.647 -36.205  1.00 88.33           C  
ATOM    179  HB2 ASN A  12      34.026  10.275 -37.194  1.00 88.33           H  
ATOM    180  HB3 ASN A  12      32.702  10.920 -36.223  1.00 88.33           H  
ATOM    181  O   ASN A  12      32.044   8.417 -34.327  1.00 88.33           O  
ATOM    182  CG  ASN A  12      34.545  11.906 -35.909  1.00 88.33           C  
ATOM    183  ND2 ASN A  12      34.729  12.767 -36.881  1.00 88.33           N  
ATOM    184 HD21 ASN A  12      34.416  12.556 -37.817  1.00 88.33           H  
ATOM    185 HD22 ASN A  12      35.271  13.595 -36.678  1.00 88.33           H  
ATOM    186  OD1 ASN A  12      34.967  12.152 -34.789  1.00 88.33           O  
ATOM    187  N   ALA A  13      32.959   7.579 -36.206  1.00 90.20           N  
ATOM    188  H   ALA A  13      33.672   7.678 -36.913  1.00 90.20           H  
ATOM    189  CA  ALA A  13      32.005   6.485 -36.339  1.00 90.20           C  
ATOM    190  HA  ALA A  13      31.000   6.906 -36.331  1.00 90.20           H  
ATOM    191  C   ALA A  13      32.089   5.499 -35.154  1.00 90.20           C  
ATOM    192  CB  ALA A  13      32.227   5.838 -37.709  1.00 90.20           C  
ATOM    193  HB1 ALA A  13      33.204   5.356 -37.748  1.00 90.20           H  
ATOM    194  HB2 ALA A  13      31.437   5.111 -37.901  1.00 90.20           H  
ATOM    195  HB3 ALA A  13      32.181   6.598 -38.489  1.00 90.20           H  
ATOM    196  O   ALA A  13      31.057   5.066 -34.647  1.00 90.20           O  
ATOM    197  N   HIS A  14      33.289   5.231 -34.625  1.00 91.63           N  
ATOM    198  H   HIS A  14      34.110   5.564 -35.111  1.00 91.63           H  
ATOM    199  CA  HIS A  14      33.484   4.395 -33.435  1.00 91.63           C  
ATOM    200  HA  HIS A  14      32.956   3.452 -33.578  1.00 91.63           H  
ATOM    201  C   HIS A  14      32.911   5.046 -32.171  1.00 91.63           C  
ATOM    202  CB  HIS A  14      34.976   4.084 -33.245  1.00 91.63           C  
ATOM    203  HB2 HIS A  14      35.398   3.687 -34.168  1.00 91.63           H  
ATOM    204  HB3 HIS A  14      35.515   5.000 -33.005  1.00 91.63           H  
ATOM    205  O   HIS A  14      32.217   4.390 -31.396  1.00 91.63           O  
ATOM    206  CG  HIS A  14      35.213   3.070 -32.157  1.00 91.63           C  
ATOM    207  CD2 HIS A  14      35.252   1.710 -32.307  1.00 91.63           C  
ATOM    208  HD2 HIS A  14      35.133   1.166 -33.232  1.00 91.63           H  
ATOM    209  ND1 HIS A  14      35.384   3.335 -30.816  1.00 91.63           N  
ATOM    210  HD1 HIS A  14      35.386   4.245 -30.377  1.00 91.63           H  
ATOM    211  CE1 HIS A  14      35.526   2.163 -30.176  1.00 91.63           C  
ATOM    212  HE1 HIS A  14      35.674   2.044 -29.112  1.00 91.63           H  
ATOM    213  NE2 HIS A  14      35.455   1.146 -31.044  1.00 91.63           N  
ATOM    214  N   ARG A  15      33.146   6.350 -31.963  1.00 92.73           N  
ATOM    215  H   ARG A  15      33.731   6.840 -32.625  1.00 92.73           H  
ATOM    216  CA  ARG A  15      32.535   7.094 -30.847  1.00 92.73           C  
ATOM    217  HA  ARG A  15      32.779   6.597 -29.908  1.00 92.73           H  
ATOM    218  C   ARG A  15      31.012   7.068 -30.930  1.00 92.73           C  
ATOM    219  CB  ARG A  15      33.040   8.545 -30.802  1.00 92.73           C  
ATOM    220  HB2 ARG A  15      32.396   9.109 -30.127  1.00 92.73           H  
ATOM    221  HB3 ARG A  15      32.974   8.994 -31.792  1.00 92.73           H  
ATOM    222  O   ARG A  15      30.358   6.811 -29.922  1.00 92.73           O  
ATOM    223  CG  ARG A  15      34.479   8.636 -30.274  1.00 92.73           C  
ATOM    224  HG2 ARG A  15      34.547   8.063 -29.349  1.00 92.73           H  
ATOM    225  HG3 ARG A  15      35.179   8.201 -30.988  1.00 92.73           H  
ATOM    226  CD  ARG A  15      34.891  10.079 -29.960  1.00 92.73           C  
ATOM    227  HD2 ARG A  15      35.871  10.046 -29.484  1.00 92.73           H  
ATOM    228  HD3 ARG A  15      34.180  10.496 -29.247  1.00 92.73           H  
ATOM    229  NE  ARG A  15      34.965  10.951 -31.152  1.00 92.73           N  
ATOM    230  HE  ARG A  15      34.697  10.558 -32.043  1.00 92.73           H  
ATOM    231  NH1 ARG A  15      35.796  12.791 -30.057  1.00 92.73           N  
ATOM    232 HH11 ARG A  15      35.792  12.271 -29.191  1.00 92.73           H  
ATOM    233 HH12 ARG A  15      36.119  13.748 -30.078  1.00 92.73           H  
ATOM    234  NH2 ARG A  15      35.418  12.921 -32.229  1.00 92.73           N  
ATOM    235 HH21 ARG A  15      35.174  12.521 -33.124  1.00 92.73           H  
ATOM    236 HH22 ARG A  15      35.738  13.879 -32.212  1.00 92.73           H  
ATOM    237  CZ  ARG A  15      35.385  12.206 -31.147  1.00 92.73           C  
ATOM    238  N   GLN A  16      30.454   7.271 -32.125  1.00 91.77           N  
ATOM    239  H   GLN A  16      31.046   7.503 -32.909  1.00 91.77           H  
ATOM    240  CA  GLN A  16      29.010   7.199 -32.331  1.00 91.77           C  
ATOM    241  HA  GLN A  16      28.542   7.877 -31.616  1.00 91.77           H  
ATOM    242  C   GLN A  16      28.468   5.792 -32.051  1.00 91.77           C  
ATOM    243  CB  GLN A  16      28.662   7.662 -33.754  1.00 91.77           C  
ATOM    244  HB2 GLN A  16      29.145   8.620 -33.948  1.00 91.77           H  
ATOM    245  HB3 GLN A  16      29.035   6.939 -34.479  1.00 91.77           H  
ATOM    246  O   GLN A  16      27.446   5.658 -31.382  1.00 91.77           O  
ATOM    247  CG  GLN A  16      27.145   7.828 -33.942  1.00 91.77           C  
ATOM    248  HG2 GLN A  16      26.948   8.157 -34.962  1.00 91.77           H  
ATOM    249  HG3 GLN A  16      26.649   6.868 -33.798  1.00 91.77           H  
ATOM    250  CD  GLN A  16      26.561   8.866 -32.987  1.00 91.77           C  
ATOM    251  NE2 GLN A  16      25.571   8.544 -32.185  1.00 91.77           N  
ATOM    252 HE21 GLN A  16      25.251   9.278 -31.570  1.00 91.77           H  
ATOM    253 HE22 GLN A  16      25.216   7.603 -32.094  1.00 91.77           H  
ATOM    254  OE1 GLN A  16      27.014   9.994 -32.917  1.00 91.77           O  
ATOM    255  N   MET A  17      29.169   4.746 -32.497  1.00 93.60           N  
ATOM    256  H   MET A  17      29.975   4.913 -33.083  1.00 93.60           H  
ATOM    257  CA  MET A  17      28.810   3.359 -32.201  1.00 93.60           C  
ATOM    258  HA  MET A  17      27.798   3.183 -32.565  1.00 93.60           H  
ATOM    259  C   MET A  17      28.811   3.094 -30.690  1.00 93.60           C  
ATOM    260  CB  MET A  17      29.759   2.409 -32.945  1.00 93.60           C  
ATOM    261  HB2 MET A  17      29.804   2.695 -33.996  1.00 93.60           H  
ATOM    262  HB3 MET A  17      30.761   2.479 -32.524  1.00 93.60           H  
ATOM    263  O   MET A  17      27.838   2.554 -30.176  1.00 93.60           O  
ATOM    264  CG  MET A  17      29.283   0.956 -32.870  1.00 93.60           C  
ATOM    265  HG2 MET A  17      28.299   0.883 -33.332  1.00 93.60           H  
ATOM    266  HG3 MET A  17      29.197   0.657 -31.825  1.00 93.60           H  
ATOM    267  SD  MET A  17      30.400  -0.199 -33.702  1.00 93.60           S  
ATOM    268  CE  MET A  17      29.515  -1.750 -33.398  1.00 93.60           C  
ATOM    269  HE1 MET A  17      29.423  -1.917 -32.324  1.00 93.60           H  
ATOM    270  HE2 MET A  17      28.522  -1.700 -33.844  1.00 93.60           H  
ATOM    271  HE3 MET A  17      30.066  -2.578 -33.845  1.00 93.60           H  
ATOM    272  N   ALA A  18      29.836   3.538 -29.955  1.00 94.30           N  
ATOM    273  H   ALA A  18      30.624   3.955 -30.429  1.00 94.30           H  
ATOM    274  CA  ALA A  18      29.904   3.379 -28.501  1.00 94.30           C  
ATOM    275  HA  ALA A  18      29.836   2.316 -28.268  1.00 94.30           H  
ATOM    276  C   ALA A  18      28.740   4.082 -27.770  1.00 94.30           C  
ATOM    277  CB  ALA A  18      31.270   3.887 -28.023  1.00 94.30           C  
ATOM    278  HB1 ALA A  18      31.362   3.726 -26.949  1.00 94.30           H  
ATOM    279  HB2 ALA A  18      32.064   3.342 -28.533  1.00 94.30           H  
ATOM    280  HB3 ALA A  18      31.372   4.951 -28.236  1.00 94.30           H  
ATOM    281  O   ALA A  18      28.130   3.500 -26.870  1.00 94.30           O  
ATOM    282  N   ILE A  19      28.383   5.303 -28.190  1.00 94.67           N  
ATOM    283  H   ILE A  19      28.935   5.732 -28.919  1.00 94.67           H  
ATOM    284  CA  ILE A  19      27.224   6.046 -27.660  1.00 94.67           C  
ATOM    285  HA  ILE A  19      27.322   6.128 -26.577  1.00 94.67           H  
ATOM    286  C   ILE A  19      25.915   5.293 -27.937  1.00 94.67           C  
ATOM    287  CB  ILE A  19      27.190   7.474 -28.260  1.00 94.67           C  
ATOM    288  HB  ILE A  19      27.276   7.394 -29.344  1.00 94.67           H  
ATOM    289  O   ILE A  19      25.062   5.167 -27.049  1.00 94.67           O  
ATOM    290  CG1 ILE A  19      28.374   8.316 -27.731  1.00 94.67           C  
ATOM    291 HG12 ILE A  19      28.181   8.603 -26.697  1.00 94.67           H  
ATOM    292 HG13 ILE A  19      29.286   7.720 -27.737  1.00 94.67           H  
ATOM    293  CG2 ILE A  19      25.860   8.189 -27.942  1.00 94.67           C  
ATOM    294 HG21 ILE A  19      25.029   7.688 -28.436  1.00 94.67           H  
ATOM    295 HG22 ILE A  19      25.686   8.202 -26.866  1.00 94.67           H  
ATOM    296 HG23 ILE A  19      25.876   9.214 -28.312  1.00 94.67           H  
ATOM    297  CD1 ILE A  19      28.647   9.579 -28.561  1.00 94.67           C  
ATOM    298 HD11 ILE A  19      27.815  10.279 -28.492  1.00 94.67           H  
ATOM    299 HD12 ILE A  19      28.810   9.310 -29.604  1.00 94.67           H  
ATOM    300 HD13 ILE A  19      29.544  10.069 -28.181  1.00 94.67           H  
ATOM    301  N   ASN A  20      25.754   4.772 -29.156  1.00 94.96           N  
ATOM    302  H   ASN A  20      26.474   4.926 -29.847  1.00 94.96           H  
ATOM    303  CA  ASN A  20      24.552   4.046 -29.555  1.00 94.96           C  
ATOM    304  HA  ASN A  20      23.680   4.646 -29.296  1.00 94.96           H  
ATOM    305  C   ASN A  20      24.423   2.717 -28.800  1.00 94.96           C  
ATOM    306  CB  ASN A  20      24.544   3.826 -31.072  1.00 94.96           C  
ATOM    307  HB2 ASN A  20      23.657   3.243 -31.320  1.00 94.96           H  
ATOM    308  HB3 ASN A  20      25.425   3.256 -31.366  1.00 94.96           H  
ATOM    309  O   ASN A  20      23.342   2.426 -28.299  1.00 94.96           O  
ATOM    310  CG  ASN A  20      24.463   5.093 -31.898  1.00 94.96           C  
ATOM    311  ND2 ASN A  20      24.736   4.993 -33.176  1.00 94.96           N  
ATOM    312 HD21 ASN A  20      24.966   4.096 -33.581  1.00 94.96           H  
ATOM    313 HD22 ASN A  20      24.627   5.815 -33.751  1.00 94.96           H  
ATOM    314  OD1 ASN A  20      24.129   6.175 -31.441  1.00 94.96           O  
ATOM    315  N   THR A  21      25.514   1.964 -28.624  1.00 93.88           N  
ATOM    316  H   THR A  21      26.354   2.209 -29.129  1.00 93.88           H  
ATOM    317  CA  THR A  21      25.539   0.724 -27.831  1.00 93.88           C  
ATOM    318  HA  THR A  21      24.811   0.029 -28.252  1.00 93.88           H  
ATOM    319  C   THR A  21      25.157   0.979 -26.372  1.00 93.88           C  
ATOM    320  CB  THR A  21      26.923   0.061 -27.906  1.00 93.88           C  
ATOM    321  HB  THR A  21      27.679   0.744 -27.518  1.00 93.88           H  
ATOM    322  O   THR A  21      24.345   0.243 -25.814  1.00 93.88           O  
ATOM    323  CG2 THR A  21      26.999  -1.263 -27.145  1.00 93.88           C  
ATOM    324 HG21 THR A  21      26.220  -1.939 -27.497  1.00 93.88           H  
ATOM    325 HG22 THR A  21      27.973  -1.725 -27.302  1.00 93.88           H  
ATOM    326 HG23 THR A  21      26.871  -1.093 -26.076  1.00 93.88           H  
ATOM    327  OG1 THR A  21      27.223  -0.245 -29.245  1.00 93.88           O  
ATOM    328  HG1 THR A  21      28.126  -0.570 -29.283  1.00 93.88           H  
ATOM    329  N   GLY A  22      25.669   2.053 -25.758  1.00 94.11           N  
ATOM    330  H   GLY A  22      26.354   2.613 -26.246  1.00 94.11           H  
ATOM    331  CA  GLY A  22      25.277   2.444 -24.399  1.00 94.11           C  
ATOM    332  HA2 GLY A  22      25.878   3.301 -24.095  1.00 94.11           H  
ATOM    333  HA3 GLY A  22      25.472   1.619 -23.714  1.00 94.11           H  
ATOM    334  C   GLY A  22      23.796   2.827 -24.292  1.00 94.11           C  
ATOM    335  O   GLY A  22      23.115   2.437 -23.345  1.00 94.11           O  
ATOM    336  N   SER A  23      23.270   3.544 -25.289  1.00 93.81           N  
ATOM    337  H   SER A  23      23.880   3.831 -26.041  1.00 93.81           H  
ATOM    338  CA  SER A  23      21.846   3.910 -25.356  1.00 93.81           C  
ATOM    339  HA  SER A  23      21.550   4.359 -24.408  1.00 93.81           H  
ATOM    340  C   SER A  23      20.948   2.691 -25.588  1.00 93.81           C  
ATOM    341  CB  SER A  23      21.613   4.942 -26.463  1.00 93.81           C  
ATOM    342  HB2 SER A  23      21.843   4.504 -27.435  1.00 93.81           H  
ATOM    343  HB3 SER A  23      20.566   5.245 -26.454  1.00 93.81           H  
ATOM    344  O   SER A  23      19.889   2.580 -24.976  1.00 93.81           O  
ATOM    345  OG  SER A  23      22.428   6.080 -26.256  1.00 93.81           O  
ATOM    346  HG  SER A  23      23.329   5.856 -26.498  1.00 93.81           H  
ATOM    347  N   ASN A  24      21.391   1.752 -26.427  1.00 93.82           N  
ATOM    348  H   ASN A  24      22.257   1.923 -26.919  1.00 93.82           H  
ATOM    349  CA  ASN A  24      20.721   0.483 -26.686  1.00 93.82           C  
ATOM    350  HA  ASN A  24      19.701   0.677 -27.019  1.00 93.82           H  
ATOM    351  C   ASN A  24      20.630  -0.375 -25.416  1.00 93.82           C  
ATOM    352  CB  ASN A  24      21.484  -0.230 -27.815  1.00 93.82           C  
ATOM    353  HB2 ASN A  24      21.585   0.437 -28.671  1.00 93.82           H  
ATOM    354  HB3 ASN A  24      22.480  -0.514 -27.477  1.00 93.82           H  
ATOM    355  O   ASN A  24      19.562  -0.891 -25.105  1.00 93.82           O  
ATOM    356  CG  ASN A  24      20.739  -1.454 -28.296  1.00 93.82           C  
ATOM    357  ND2 ASN A  24      21.332  -2.623 -28.245  1.00 93.82           N  
ATOM    358 HD21 ASN A  24      22.268  -2.718 -27.877  1.00 93.82           H  
ATOM    359 HD22 ASN A  24      20.784  -3.412 -28.556  1.00 93.82           H  
ATOM    360  OD1 ASN A  24      19.611  -1.363 -28.731  1.00 93.82           O  
ATOM    361  N   GLY A  25      21.713  -0.452 -24.633  1.00 93.77           N  
ATOM    362  H   GLY A  25      22.576  -0.039 -24.957  1.00 93.77           H  
ATOM    363  CA  GLY A  25      21.712  -1.141 -23.339  1.00 93.77           C  
ATOM    364  HA2 GLY A  25      22.698  -1.047 -22.884  1.00 93.77           H  
ATOM    365  HA3 GLY A  25      21.496  -2.199 -23.490  1.00 93.77           H  
ATOM    366  C   GLY A  25      20.674  -0.573 -22.363  1.00 93.77           C  
ATOM    367  O   GLY A  25      19.930  -1.334 -21.751  1.00 93.77           O  
ATOM    368  N   LYS A  26      20.555   0.761 -22.279  1.00 93.29           N  
ATOM    369  H   LYS A  26      21.199   1.328 -22.811  1.00 93.29           H  
ATOM    370  CA  LYS A  26      19.530   1.423 -21.449  1.00 93.29           C  
ATOM    371  HA  LYS A  26      19.573   1.016 -20.438  1.00 93.29           H  
ATOM    372  C   LYS A  26      18.102   1.163 -21.938  1.00 93.29           C  
ATOM    373  CB  LYS A  26      19.776   2.936 -21.394  1.00 93.29           C  
ATOM    374  HB2 LYS A  26      19.852   3.330 -22.407  1.00 93.29           H  
ATOM    375  HB3 LYS A  26      18.917   3.403 -20.911  1.00 93.29           H  
ATOM    376  O   LYS A  26      17.207   0.999 -21.115  1.00 93.29           O  
ATOM    377  CG  LYS A  26      21.032   3.310 -20.599  1.00 93.29           C  
ATOM    378  HG2 LYS A  26      20.948   2.911 -19.588  1.00 93.29           H  
ATOM    379  HG3 LYS A  26      21.916   2.884 -21.074  1.00 93.29           H  
ATOM    380  CD  LYS A  26      21.166   4.835 -20.534  1.00 93.29           C  
ATOM    381  HD2 LYS A  26      20.280   5.243 -20.046  1.00 93.29           H  
ATOM    382  HD3 LYS A  26      21.240   5.236 -21.544  1.00 93.29           H  
ATOM    383  CE  LYS A  26      22.412   5.215 -19.731  1.00 93.29           C  
ATOM    384  HE2 LYS A  26      23.294   4.873 -20.271  1.00 93.29           H  
ATOM    385  HE3 LYS A  26      22.374   4.686 -18.779  1.00 93.29           H  
ATOM    386  NZ  LYS A  26      22.472   6.678 -19.489  1.00 93.29           N  
ATOM    387  HZ1 LYS A  26      21.670   6.964 -18.945  1.00 93.29           H  
ATOM    388  HZ2 LYS A  26      23.298   6.915 -18.959  1.00 93.29           H  
ATOM    389  HZ3 LYS A  26      22.477   7.189 -20.361  1.00 93.29           H  
ATOM    390  N   ALA A  27      17.878   1.146 -23.252  1.00 94.34           N  
ATOM    391  H   ALA A  27      18.643   1.332 -23.884  1.00 94.34           H  
ATOM    392  CA  ALA A  27      16.555   0.872 -23.814  1.00 94.34           C  
ATOM    393  HA  ALA A  27      15.828   1.529 -23.336  1.00 94.34           H  
ATOM    394  C   ALA A  27      16.110  -0.571 -23.527  1.00 94.34           C  
ATOM    395  CB  ALA A  27      16.573   1.188 -25.313  1.00 94.34           C  
ATOM    396  HB1 ALA A  27      17.254   0.517 -25.837  1.00 94.34           H  
ATOM    397  HB2 ALA A  27      15.565   1.069 -25.709  1.00 94.34           H  
ATOM    398  HB3 ALA A  27      16.884   2.221 -25.467  1.00 94.34           H  
ATOM    399  O   ALA A  27      14.972  -0.795 -23.122  1.00 94.34           O  
ATOM    400  N   ILE A  28      17.027  -1.538 -23.648  1.00 94.31           N  
ATOM    401  H   ILE A  28      17.940  -1.295 -24.005  1.00 94.31           H  
ATOM    402  CA  ILE A  28      16.775  -2.937 -23.274  1.00 94.31           C  
ATOM    403  HA  ILE A  28      15.893  -3.289 -23.810  1.00 94.31           H  
ATOM    404  C   ILE A  28      16.458  -3.054 -21.779  1.00 94.31           C  
ATOM    405  CB  ILE A  28      17.970  -3.834 -23.667  1.00 94.31           C  
ATOM    406  HB  ILE A  28      18.881  -3.394 -23.260  1.00 94.31           H  
ATOM    407  O   ILE A  28      15.510  -3.744 -21.421  1.00 94.31           O  
ATOM    408  CG1 ILE A  28      18.100  -3.912 -25.206  1.00 94.31           C  
ATOM    409 HG12 ILE A  28      18.053  -2.910 -25.631  1.00 94.31           H  
ATOM    410 HG13 ILE A  28      17.263  -4.480 -25.614  1.00 94.31           H  
ATOM    411  CG2 ILE A  28      17.818  -5.254 -23.082  1.00 94.31           C  
ATOM    412 HG21 ILE A  28      18.646  -5.894 -23.387  1.00 94.31           H  
ATOM    413 HG22 ILE A  28      16.881  -5.699 -23.415  1.00 94.31           H  
ATOM    414 HG23 ILE A  28      17.828  -5.227 -21.993  1.00 94.31           H  
ATOM    415  CD1 ILE A  28      19.416  -4.550 -25.675  1.00 94.31           C  
ATOM    416 HD11 ILE A  28      20.260  -4.033 -25.219  1.00 94.31           H  
ATOM    417 HD12 ILE A  28      19.449  -5.608 -25.415  1.00 94.31           H  
ATOM    418 HD13 ILE A  28      19.497  -4.467 -26.758  1.00 94.31           H  
ATOM    419  N   GLU A  29      17.206  -2.366 -20.911  1.00 94.66           N  
ATOM    420  H   GLU A  29      18.010  -1.861 -21.254  1.00 94.66           H  
ATOM    421  CA  GLU A  29      16.952  -2.366 -19.463  1.00 94.66           C  
ATOM    422  HA  GLU A  29      17.050  -3.383 -19.085  1.00 94.66           H  
ATOM    423  C   GLU A  29      15.524  -1.903 -19.141  1.00 94.66           C  
ATOM    424  CB  GLU A  29      18.011  -1.486 -18.773  1.00 94.66           C  
ATOM    425  HB2 GLU A  29      17.932  -0.468 -19.154  1.00 94.66           H  
ATOM    426  HB3 GLU A  29      18.995  -1.873 -19.036  1.00 94.66           H  
ATOM    427  O   GLU A  29      14.809  -2.588 -18.412  1.00 94.66           O  
ATOM    428  CG  GLU A  29      17.898  -1.436 -17.240  1.00 94.66           C  
ATOM    429  HG2 GLU A  29      17.979  -2.450 -16.848  1.00 94.66           H  
ATOM    430  HG3 GLU A  29      16.919  -1.040 -16.968  1.00 94.66           H  
ATOM    431  CD  GLU A  29      18.984  -0.556 -16.593  1.00 94.66           C  
ATOM    432  OE1 GLU A  29      18.999  -0.391 -15.349  1.00 94.66           O  
ATOM    433  OE2 GLU A  29      19.906  -0.059 -17.287  1.00 94.66           O  
ATOM    434  N   LYS A  30      15.079  -0.795 -19.743  1.00 95.38           N  
ATOM    435  H   LYS A  30      15.717  -0.303 -20.353  1.00 95.38           H  
ATOM    436  CA  LYS A  30      13.728  -0.250 -19.542  1.00 95.38           C  
ATOM    437  HA  LYS A  30      13.517  -0.183 -18.475  1.00 95.38           H  
ATOM    438  C   LYS A  30      12.630  -1.133 -20.125  1.00 95.38           C  
ATOM    439  CB  LYS A  30      13.640   1.137 -20.169  1.00 95.38           C  
ATOM    440  HB2 LYS A  30      12.601   1.465 -20.148  1.00 95.38           H  
ATOM    441  HB3 LYS A  30      13.958   1.067 -21.210  1.00 95.38           H  
ATOM    442  O   LYS A  30      11.613  -1.335 -19.473  1.00 95.38           O  
ATOM    443  CG  LYS A  30      14.491   2.175 -19.434  1.00 95.38           C  
ATOM    444  HG2 LYS A  30      15.515   1.824 -19.307  1.00 95.38           H  
ATOM    445  HG3 LYS A  30      14.062   2.390 -18.455  1.00 95.38           H  
ATOM    446  CD  LYS A  30      14.484   3.430 -20.292  1.00 95.38           C  
ATOM    447  HD2 LYS A  30      14.952   3.188 -21.247  1.00 95.38           H  
ATOM    448  HD3 LYS A  30      13.454   3.739 -20.471  1.00 95.38           H  
ATOM    449  CE  LYS A  30      15.257   4.562 -19.638  1.00 95.38           C  
ATOM    450  HE2 LYS A  30      16.276   4.228 -19.445  1.00 95.38           H  
ATOM    451  HE3 LYS A  30      14.791   4.810 -18.684  1.00 95.38           H  
ATOM    452  NZ  LYS A  30      15.233   5.708 -20.569  1.00 95.38           N  
ATOM    453  HZ1 LYS A  30      15.745   6.493 -20.193  1.00 95.38           H  
ATOM    454  HZ2 LYS A  30      14.272   5.961 -20.752  1.00 95.38           H  
ATOM    455  HZ3 LYS A  30      15.608   5.411 -21.459  1.00 95.38           H  
ATOM    456  N   LEU A  31      12.825  -1.668 -21.331  1.00 94.95           N  
ATOM    457  H   LEU A  31      13.672  -1.438 -21.831  1.00 94.95           H  
ATOM    458  CA  LEU A  31      11.872  -2.599 -21.945  1.00 94.95           C  
ATOM    459  HA  LEU A  31      10.880  -2.148 -21.946  1.00 94.95           H  
ATOM    460  C   LEU A  31      11.760  -3.897 -21.137  1.00 94.95           C  
ATOM    461  CB  LEU A  31      12.308  -2.915 -23.387  1.00 94.95           C  
ATOM    462  HB2 LEU A  31      11.763  -3.794 -23.732  1.00 94.95           H  
ATOM    463  HB3 LEU A  31      13.368  -3.169 -23.381  1.00 94.95           H  
ATOM    464  O   LEU A  31      10.671  -4.443 -21.002  1.00 94.95           O  
ATOM    465  CG  LEU A  31      12.064  -1.776 -24.391  1.00 94.95           C  
ATOM    466  HG  LEU A  31      12.479  -0.846 -24.004  1.00 94.95           H  
ATOM    467  CD1 LEU A  31      12.750  -2.102 -25.720  1.00 94.95           C  
ATOM    468 HD11 LEU A  31      12.602  -1.275 -26.415  1.00 94.95           H  
ATOM    469 HD12 LEU A  31      13.820  -2.230 -25.556  1.00 94.95           H  
ATOM    470 HD13 LEU A  31      12.335  -3.015 -26.146  1.00 94.95           H  
ATOM    471  CD2 LEU A  31      10.572  -1.575 -24.664  1.00 94.95           C  
ATOM    472 HD21 LEU A  31      10.117  -2.512 -24.984  1.00 94.95           H  
ATOM    473 HD22 LEU A  31      10.071  -1.215 -23.766  1.00 94.95           H  
ATOM    474 HD23 LEU A  31      10.435  -0.832 -25.450  1.00 94.95           H  
ATOM    475  N   SER A  32      12.872  -4.386 -20.587  1.00 94.82           N  
ATOM    476  H   SER A  32      13.749  -3.915 -20.759  1.00 94.82           H  
ATOM    477  CA  SER A  32      12.884  -5.616 -19.797  1.00 94.82           C  
ATOM    478  HA  SER A  32      12.322  -6.380 -20.335  1.00 94.82           H  
ATOM    479  C   SER A  32      12.239  -5.441 -18.427  1.00 94.82           C  
ATOM    480  CB  SER A  32      14.315  -6.115 -19.609  1.00 94.82           C  
ATOM    481  HB2 SER A  32      14.877  -5.400 -19.008  1.00 94.82           H  
ATOM    482  HB3 SER A  32      14.801  -6.220 -20.580  1.00 94.82           H  
ATOM    483  O   SER A  32      11.641  -6.392 -17.931  1.00 94.82           O  
ATOM    484  OG  SER A  32      14.294  -7.373 -18.962  1.00 94.82           O  
ATOM    485  HG  SER A  32      13.509  -7.418 -18.411  1.00 94.82           H  
ATOM    486  N   SER A  33      12.395  -4.280 -17.787  1.00 95.64           N  
ATOM    487  H   SER A  33      12.964  -3.552 -18.196  1.00 95.64           H  
ATOM    488  CA  SER A  33      11.825  -4.034 -16.460  1.00 95.64           C  
ATOM    489  HA  SER A  33      11.762  -4.978 -15.918  1.00 95.64           H  
ATOM    490  C   SER A  33      10.413  -3.454 -16.497  1.00 95.64           C  
ATOM    491  CB  SER A  33      12.745  -3.114 -15.665  1.00 95.64           C  
ATOM    492  HB2 SER A  33      13.754  -3.526 -15.660  1.00 95.64           H  
ATOM    493  HB3 SER A  33      12.387  -3.054 -14.637  1.00 95.64           H  
ATOM    494  O   SER A  33       9.713  -3.522 -15.491  1.00 95.64           O  
ATOM    495  OG  SER A  33      12.770  -1.816 -16.216  1.00 95.64           O  
ATOM    496  HG  SER A  33      13.388  -1.337 -15.659  1.00 95.64           H  
ATOM    497  N   GLY A  34      10.004  -2.849 -17.617  1.00 95.82           N  
ATOM    498  H   GLY A  34      10.651  -2.790 -18.390  1.00 95.82           H  
ATOM    499  CA  GLY A  34       8.791  -2.032 -17.701  1.00 95.82           C  
ATOM    500  HA2 GLY A  34       7.952  -2.583 -17.277  1.00 95.82           H  
ATOM    501  HA3 GLY A  34       8.579  -1.826 -18.750  1.00 95.82           H  
ATOM    502  C   GLY A  34       8.906  -0.692 -16.962  1.00 95.82           C  
ATOM    503  O   GLY A  34       7.938   0.062 -16.903  1.00 95.82           O  
ATOM    504  N   LEU A  35      10.083  -0.369 -16.413  1.00 95.82           N  
ATOM    505  H   LEU A  35      10.857  -1.003 -16.551  1.00 95.82           H  
ATOM    506  CA  LEU A  35      10.321   0.829 -15.617  1.00 95.82           C  
ATOM    507  HA  LEU A  35       9.370   1.331 -15.440  1.00 95.82           H  
ATOM    508  C   LEU A  35      11.235   1.795 -16.366  1.00 95.82           C  
ATOM    509  CB  LEU A  35      10.922   0.469 -14.247  1.00 95.82           C  
ATOM    510  HB2 LEU A  35      11.917   0.054 -14.411  1.00 95.82           H  
ATOM    511  HB3 LEU A  35      11.040   1.391 -13.677  1.00 95.82           H  
ATOM    512  O   LEU A  35      12.312   1.438 -16.844  1.00 95.82           O  
ATOM    513  CG  LEU A  35      10.117  -0.535 -13.404  1.00 95.82           C  
ATOM    514  HG  LEU A  35      10.007  -1.473 -13.949  1.00 95.82           H  
ATOM    515  CD1 LEU A  35      10.910  -0.830 -12.126  1.00 95.82           C  
ATOM    516 HD11 LEU A  35      11.211   0.105 -11.653  1.00 95.82           H  
ATOM    517 HD12 LEU A  35      11.807  -1.386 -12.400  1.00 95.82           H  
ATOM    518 HD13 LEU A  35      10.309  -1.446 -11.456  1.00 95.82           H  
ATOM    519  CD2 LEU A  35       8.727  -0.023 -13.030  1.00 95.82           C  
ATOM    520 HD21 LEU A  35       8.123   0.098 -13.929  1.00 95.82           H  
ATOM    521 HD22 LEU A  35       8.213  -0.751 -12.403  1.00 95.82           H  
ATOM    522 HD23 LEU A  35       8.772   0.938 -12.520  1.00 95.82           H  
ATOM    523  N   ARG A  36      10.852   3.068 -16.390  1.00 94.49           N  
ATOM    524  H   ARG A  36       9.963   3.280 -15.959  1.00 94.49           H  
ATOM    525  CA  ARG A  36      11.697   4.173 -16.847  1.00 94.49           C  
ATOM    526  HA  ARG A  36      12.148   3.892 -17.799  1.00 94.49           H  
ATOM    527  C   ARG A  36      12.837   4.457 -15.865  1.00 94.49           C  
ATOM    528  CB  ARG A  36      10.797   5.401 -17.039  1.00 94.49           C  
ATOM    529  HB2 ARG A  36      10.348   5.659 -16.080  1.00 94.49           H  
ATOM    530  HB3 ARG A  36       9.992   5.147 -17.730  1.00 94.49           H  
ATOM    531  O   ARG A  36      13.910   4.863 -16.311  1.00 94.49           O  
ATOM    532  CG  ARG A  36      11.563   6.613 -17.593  1.00 94.49           C  
ATOM    533  HG2 ARG A  36      11.950   6.362 -18.580  1.00 94.49           H  
ATOM    534  HG3 ARG A  36      12.400   6.866 -16.941  1.00 94.49           H  
ATOM    535  CD  ARG A  36      10.659   7.845 -17.710  1.00 94.49           C  
ATOM    536  HD2 ARG A  36      11.191   8.628 -18.251  1.00 94.49           H  
ATOM    537  HD3 ARG A  36       9.775   7.577 -18.288  1.00 94.49           H  
ATOM    538  NE  ARG A  36      10.233   8.355 -16.390  1.00 94.49           N  
ATOM    539  HE  ARG A  36       9.374   7.981 -16.013  1.00 94.49           H  
ATOM    540  NH1 ARG A  36      11.992   9.792 -15.878  1.00 94.49           N  
ATOM    541 HH11 ARG A  36      12.547   9.490 -16.666  1.00 94.49           H  
ATOM    542 HH12 ARG A  36      12.368  10.391 -15.157  1.00 94.49           H  
ATOM    543  NH2 ARG A  36      10.314   9.630 -14.505  1.00 94.49           N  
ATOM    544 HH21 ARG A  36      10.860  10.236 -13.910  1.00 94.49           H  
ATOM    545 HH22 ARG A  36       9.541   9.099 -14.132  1.00 94.49           H  
ATOM    546  CZ  ARG A  36      10.840   9.247 -15.621  1.00 94.49           C  
ATOM    547  N   ILE A  37      12.590   4.275 -14.563  1.00 94.40           N  
ATOM    548  H   ILE A  37      11.679   3.911 -14.322  1.00 94.40           H  
ATOM    549  CA  ILE A  37      13.538   4.534 -13.470  1.00 94.40           C  
ATOM    550  HA  ILE A  37      14.422   5.028 -13.874  1.00 94.40           H  
ATOM    551  C   ILE A  37      13.978   3.196 -12.861  1.00 94.40           C  
ATOM    552  CB  ILE A  37      12.927   5.465 -12.390  1.00 94.40           C  
ATOM    553  HB  ILE A  37      12.162   4.909 -11.849  1.00 94.40           H  
ATOM    554  O   ILE A  37      13.299   2.653 -11.987  1.00 94.40           O  
ATOM    555  CG1 ILE A  37      12.239   6.722 -12.973  1.00 94.40           C  
ATOM    556 HG12 ILE A  37      12.959   7.307 -13.545  1.00 94.40           H  
ATOM    557 HG13 ILE A  37      11.441   6.416 -13.649  1.00 94.40           H  
ATOM    558  CG2 ILE A  37      14.031   5.863 -11.390  1.00 94.40           C  
ATOM    559 HG21 ILE A  37      14.751   6.531 -11.863  1.00 94.40           H  
ATOM    560 HG22 ILE A  37      14.554   4.985 -11.012  1.00 94.40           H  
ATOM    561 HG23 ILE A  37      13.582   6.367 -10.534  1.00 94.40           H  
ATOM    562  CD1 ILE A  37      11.594   7.603 -11.890  1.00 94.40           C  
ATOM    563 HD11 ILE A  37      11.009   8.398 -12.354  1.00 94.40           H  
ATOM    564 HD12 ILE A  37      12.355   8.070 -11.265  1.00 94.40           H  
ATOM    565 HD13 ILE A  37      10.931   7.001 -11.269  1.00 94.40           H  
ATOM    566  N   ASN A  38      15.116   2.664 -13.311  1.00 90.20           N  
ATOM    567  H   ASN A  38      15.648   3.164 -14.010  1.00 90.20           H  
ATOM    568  CA  ASN A  38      15.664   1.402 -12.793  1.00 90.20           C  
ATOM    569  HA  ASN A  38      14.868   0.804 -12.350  1.00 90.20           H  
ATOM    570  C   ASN A  38      16.697   1.632 -11.691  1.00 90.20           C  
ATOM    571  CB  ASN A  38      16.260   0.603 -13.958  1.00 90.20           C  
ATOM    572  HB2 ASN A  38      16.803  -0.262 -13.575  1.00 90.20           H  
ATOM    573  HB3 ASN A  38      16.953   1.217 -14.532  1.00 90.20           H  
ATOM    574  O   ASN A  38      16.827   0.838 -10.761  1.00 90.20           O  
ATOM    575  CG  ASN A  38      15.150   0.090 -14.838  1.00 90.20           C  
ATOM    576  ND2 ASN A  38      14.945   0.687 -15.988  1.00 90.20           N  
ATOM    577 HD21 ASN A  38      14.077   0.503 -16.471  1.00 90.20           H  
ATOM    578 HD22 ASN A  38      15.564   1.430 -16.278  1.00 90.20           H  
ATOM    579  OD1 ASN A  38      14.402  -0.787 -14.448  1.00 90.20           O  
ATOM    580  N   ARG A  39      17.414   2.752 -11.777  1.00 91.36           N  
ATOM    581  H   ARG A  39      17.250   3.338 -12.583  1.00 91.36           H  
ATOM    582  CA  ARG A  39      18.459   3.157 -10.835  1.00 91.36           C  
ATOM    583  HA  ARG A  39      18.326   2.595  -9.910  1.00 91.36           H  
ATOM    584  C   ARG A  39      18.322   4.637 -10.494  1.00 91.36           C  
ATOM    585  CB  ARG A  39      19.830   2.783 -11.434  1.00 91.36           C  
ATOM    586  HB2 ARG A  39      20.617   3.037 -10.725  1.00 91.36           H  
ATOM    587  HB3 ARG A  39      19.852   1.704 -11.588  1.00 91.36           H  
ATOM    588  O   ARG A  39      17.802   5.419 -11.285  1.00 91.36           O  
ATOM    589  CG  ARG A  39      20.111   3.483 -12.778  1.00 91.36           C  
ATOM    590  HG2 ARG A  39      20.225   4.553 -12.604  1.00 91.36           H  
ATOM    591  HG3 ARG A  39      19.276   3.334 -13.462  1.00 91.36           H  
ATOM    592  CD  ARG A  39      21.369   2.965 -13.477  1.00 91.36           C  
ATOM    593  HD2 ARG A  39      21.680   3.718 -14.201  1.00 91.36           H  
ATOM    594  HD3 ARG A  39      22.161   2.838 -12.739  1.00 91.36           H  
ATOM    595  NE  ARG A  39      21.119   1.705 -14.206  1.00 91.36           N  
ATOM    596  HE  ARG A  39      20.169   1.486 -14.471  1.00 91.36           H  
ATOM    597  NH1 ARG A  39      23.300   0.984 -14.402  1.00 91.36           N  
ATOM    598 HH11 ARG A  39      23.637   1.736 -13.818  1.00 91.36           H  
ATOM    599 HH12 ARG A  39      23.875   0.215 -14.716  1.00 91.36           H  
ATOM    600  NH2 ARG A  39      21.701  -0.197 -15.305  1.00 91.36           N  
ATOM    601 HH21 ARG A  39      20.789  -0.535 -15.031  1.00 91.36           H  
ATOM    602 HH22 ARG A  39      21.437  -0.029 -16.265  1.00 91.36           H  
ATOM    603  CZ  ARG A  39      22.028   0.856 -14.638  1.00 91.36           C  
ATOM    604  N   ALA A  40      18.864   5.048  -9.348  1.00 92.54           N  
ATOM    605  H   ALA A  40      19.246   4.357  -8.719  1.00 92.54           H  
ATOM    606  CA  ALA A  40      18.830   6.449  -8.908  1.00 92.54           C  
ATOM    607  HA  ALA A  40      17.790   6.756  -8.792  1.00 92.54           H  
ATOM    608  C   ALA A  40      19.471   7.426  -9.916  1.00 92.54           C  
ATOM    609  CB  ALA A  40      19.521   6.536  -7.542  1.00 92.54           C  
ATOM    610  HB1 ALA A  40      20.570   6.256  -7.628  1.00 92.54           H  
ATOM    611  HB2 ALA A  40      19.026   5.876  -6.829  1.00 92.54           H  
ATOM    612  HB3 ALA A  40      19.458   7.559  -7.170  1.00 92.54           H  
ATOM    613  O   ALA A  40      19.105   8.596  -9.953  1.00 92.54           O  
ATOM    614  N   GLY A  41      20.397   6.941 -10.752  1.00 90.80           N  
ATOM    615  H   GLY A  41      20.644   5.965 -10.669  1.00 90.80           H  
ATOM    616  CA  GLY A  41      21.030   7.733 -11.808  1.00 90.80           C  
ATOM    617  HA2 GLY A  41      21.894   7.187 -12.188  1.00 90.80           H  
ATOM    618  HA3 GLY A  41      21.380   8.674 -11.385  1.00 90.80           H  
ATOM    619  C   GLY A  41      20.131   8.069 -13.004  1.00 90.80           C  
ATOM    620  O   GLY A  41      20.498   8.953 -13.772  1.00 90.80           O  
ATOM    621  N   ASP A  42      18.985   7.399 -13.181  1.00 92.27           N  
ATOM    622  H   ASP A  42      18.705   6.693 -12.516  1.00 92.27           H  
ATOM    623  CA  ASP A  42      18.060   7.707 -14.282  1.00 92.27           C  
ATOM    624  HA  ASP A  42      18.631   7.919 -15.186  1.00 92.27           H  
ATOM    625  C   ASP A  42      17.210   8.947 -13.971  1.00 92.27           C  
ATOM    626  CB  ASP A  42      17.136   6.509 -14.571  1.00 92.27           C  
ATOM    627  HB2 ASP A  42      16.421   6.803 -15.339  1.00 92.27           H  
ATOM    628  HB3 ASP A  42      16.572   6.275 -13.668  1.00 92.27           H  
ATOM    629  O   ASP A  42      16.992   9.784 -14.846  1.00 92.27           O  
ATOM    630  CG  ASP A  42      17.857   5.249 -15.056  1.00 92.27           C  
ATOM    631  OD1 ASP A  42      18.894   5.377 -15.753  1.00 92.27           O  
ATOM    632  OD2 ASP A  42      17.348   4.152 -14.720  1.00 92.27           O  
ATOM    633  N   ASP A  43      16.724   9.050 -12.728  1.00 94.50           N  
ATOM    634  H   ASP A  43      16.965   8.315 -12.078  1.00 94.50           H  
ATOM    635  CA  ASP A  43      15.863  10.130 -12.235  1.00 94.50           C  
ATOM    636  HA  ASP A  43      16.277  11.093 -12.535  1.00 94.50           H  
ATOM    637  C   ASP A  43      15.776  10.077 -10.695  1.00 94.50           C  
ATOM    638  CB  ASP A  43      14.472   9.979 -12.875  1.00 94.50           C  
ATOM    639  HB2 ASP A  43      14.025   9.045 -12.534  1.00 94.50           H  
ATOM    640  HB3 ASP A  43      14.576   9.908 -13.958  1.00 94.50           H  
ATOM    641  O   ASP A  43      14.900   9.425 -10.120  1.00 94.50           O  
ATOM    642  CG  ASP A  43      13.506  11.127 -12.587  1.00 94.50           C  
ATOM    643  OD1 ASP A  43      13.815  11.987 -11.725  1.00 94.50           O  
ATOM    644  OD2 ASP A  43      12.439  11.111 -13.256  1.00 94.50           O  
ATOM    645  N   ALA A  44      16.712  10.732 -10.005  1.00 95.05           N  
ATOM    646  H   ALA A  44      17.466  11.170 -10.514  1.00 95.05           H  
ATOM    647  CA  ALA A  44      16.787  10.685  -8.541  1.00 95.05           C  
ATOM    648  HA  ALA A  44      16.848   9.641  -8.232  1.00 95.05           H  
ATOM    649  C   ALA A  44      15.548  11.298  -7.861  1.00 95.05           C  
ATOM    650  CB  ALA A  44      18.070  11.399  -8.097  1.00 95.05           C  
ATOM    651  HB1 ALA A  44      18.043  12.446  -8.398  1.00 95.05           H  
ATOM    652  HB2 ALA A  44      18.937  10.917  -8.548  1.00 95.05           H  
ATOM    653  HB3 ALA A  44      18.161  11.341  -7.013  1.00 95.05           H  
ATOM    654  O   ALA A  44      15.057  10.767  -6.862  1.00 95.05           O  
ATOM    655  N   ALA A  45      15.028  12.401  -8.412  1.00 95.33           N  
ATOM    656  H   ALA A  45      15.404  12.717  -9.294  1.00 95.33           H  
ATOM    657  CA  ALA A  45      13.852  13.082  -7.879  1.00 95.33           C  
ATOM    658  HA  ALA A  45      13.982  13.224  -6.806  1.00 95.33           H  
ATOM    659  C   ALA A  45      12.585  12.239  -8.082  1.00 95.33           C  
ATOM    660  CB  ALA A  45      13.739  14.461  -8.541  1.00 95.33           C  
ATOM    661  HB1 ALA A  45      14.633  15.048  -8.332  1.00 95.33           H  
ATOM    662  HB2 ALA A  45      13.624  14.351  -9.620  1.00 95.33           H  
ATOM    663  HB3 ALA A  45      12.870  14.985  -8.144  1.00 95.33           H  
ATOM    664  O   ALA A  45      11.827  12.030  -7.133  1.00 95.33           O  
ATOM    665  N   GLY A  46      12.390  11.696  -9.289  1.00 95.42           N  
ATOM    666  H   GLY A  46      13.032  11.912 -10.038  1.00 95.42           H  
ATOM    667  CA  GLY A  46      11.292  10.784  -9.594  1.00 95.42           C  
ATOM    668  HA2 GLY A  46      11.363  10.487 -10.641  1.00 95.42           H  
ATOM    669  HA3 GLY A  46      10.339  11.290  -9.436  1.00 95.42           H  
ATOM    670  C   GLY A  46      11.331   9.524  -8.731  1.00 95.42           C  
ATOM    671  O   GLY A  46      10.298   9.117  -8.200  1.00 95.42           O  
ATOM    672  N   LEU A  47      12.522   8.956  -8.497  1.00 95.83           N  
ATOM    673  H   LEU A  47      13.332   9.309  -8.985  1.00 95.83           H  
ATOM    674  CA  LEU A  47      12.682   7.798  -7.618  1.00 95.83           C  
ATOM    675  HA  LEU A  47      12.043   7.007  -8.010  1.00 95.83           H  
ATOM    676  C   LEU A  47      12.223   8.112  -6.188  1.00 95.83           C  
ATOM    677  CB  LEU A  47      14.140   7.306  -7.642  1.00 95.83           C  
ATOM    678  HB2 LEU A  47      14.783   8.089  -7.241  1.00 95.83           H  
ATOM    679  HB3 LEU A  47      14.444   7.133  -8.675  1.00 95.83           H  
ATOM    680  O   LEU A  47      11.393   7.383  -5.649  1.00 95.83           O  
ATOM    681  CG  LEU A  47      14.369   6.014  -6.833  1.00 95.83           C  
ATOM    682  HG  LEU A  47      14.141   6.198  -5.783  1.00 95.83           H  
ATOM    683  CD1 LEU A  47      13.520   4.836  -7.323  1.00 95.83           C  
ATOM    684 HD11 LEU A  47      13.675   4.674  -8.390  1.00 95.83           H  
ATOM    685 HD12 LEU A  47      13.791   3.935  -6.774  1.00 95.83           H  
ATOM    686 HD13 LEU A  47      12.464   5.030  -7.134  1.00 95.83           H  
ATOM    687  CD2 LEU A  47      15.839   5.609  -6.935  1.00 95.83           C  
ATOM    688 HD21 LEU A  47      16.022   4.738  -6.307  1.00 95.83           H  
ATOM    689 HD22 LEU A  47      16.466   6.431  -6.590  1.00 95.83           H  
ATOM    690 HD23 LEU A  47      16.081   5.367  -7.970  1.00 95.83           H  
ATOM    691  N   ALA A  48      12.694   9.215  -5.598  1.00 95.88           N  
ATOM    692  H   ALA A  48      13.359   9.786  -6.100  1.00 95.88           H  
ATOM    693  CA  ALA A  48      12.322   9.610  -4.238  1.00 95.88           C  
ATOM    694  HA  ALA A  48      12.606   8.812  -3.553  1.00 95.88           H  
ATOM    695  C   ALA A  48      10.806   9.832  -4.083  1.00 95.88           C  
ATOM    696  CB  ALA A  48      13.109  10.874  -3.873  1.00 95.88           C  
ATOM    697  HB1 ALA A  48      14.178  10.677  -3.950  1.00 95.88           H  
ATOM    698  HB2 ALA A  48      12.849  11.688  -4.550  1.00 95.88           H  
ATOM    699  HB3 ALA A  48      12.874  11.168  -2.850  1.00 95.88           H  
ATOM    700  O   ALA A  48      10.207   9.398  -3.096  1.00 95.88           O  
ATOM    701  N   ILE A  49      10.173  10.469  -5.074  1.00 96.55           N  
ATOM    702  H   ILE A  49      10.721  10.814  -5.849  1.00 96.55           H  
ATOM    703  CA  ILE A  49       8.721  10.679  -5.090  1.00 96.55           C  
ATOM    704  HA  ILE A  49       8.424  11.114  -4.136  1.00 96.55           H  
ATOM    705  C   ILE A  49       7.987   9.336  -5.212  1.00 96.55           C  
ATOM    706  CB  ILE A  49       8.329  11.671  -6.209  1.00 96.55           C  
ATOM    707  HB  ILE A  49       8.721  11.300  -7.156  1.00 96.55           H  
ATOM    708  O   ILE A  49       7.068   9.083  -4.434  1.00 96.55           O  
ATOM    709  CG1 ILE A  49       8.923  13.072  -5.929  1.00 96.55           C  
ATOM    710 HG12 ILE A  49       9.969  12.984  -5.637  1.00 96.55           H  
ATOM    711 HG13 ILE A  49       8.393  13.532  -5.095  1.00 96.55           H  
ATOM    712  CG2 ILE A  49       6.796  11.780  -6.319  1.00 96.55           C  
ATOM    713 HG21 ILE A  49       6.517  12.488  -7.098  1.00 96.55           H  
ATOM    714 HG22 ILE A  49       6.372  12.103  -5.368  1.00 96.55           H  
ATOM    715 HG23 ILE A  49       6.363  10.818  -6.594  1.00 96.55           H  
ATOM    716  CD1 ILE A  49       8.869  14.014  -7.139  1.00 96.55           C  
ATOM    717 HD11 ILE A  49       7.838  14.260  -7.394  1.00 96.55           H  
ATOM    718 HD12 ILE A  49       9.395  14.937  -6.898  1.00 96.55           H  
ATOM    719 HD13 ILE A  49       9.355  13.546  -7.994  1.00 96.55           H  
ATOM    720  N   SER A  50       8.412   8.459  -6.128  1.00 95.68           N  
ATOM    721  H   SER A  50       9.160   8.735  -6.748  1.00 95.68           H  
ATOM    722  CA  SER A  50       7.786   7.145  -6.336  1.00 95.68           C  
ATOM    723  HA  SER A  50       6.725   7.305  -6.530  1.00 95.68           H  
ATOM    724  C   SER A  50       7.886   6.242  -5.102  1.00 95.68           C  
ATOM    725  CB  SER A  50       8.368   6.445  -7.574  1.00 95.68           C  
ATOM    726  HB2 SER A  50       8.354   7.134  -8.419  1.00 95.68           H  
ATOM    727  HB3 SER A  50       7.741   5.589  -7.826  1.00 95.68           H  
ATOM    728  O   SER A  50       6.905   5.606  -4.729  1.00 95.68           O  
ATOM    729  OG  SER A  50       9.689   5.974  -7.368  1.00 95.68           O  
ATOM    730  HG  SER A  50      10.195   6.651  -6.913  1.00 95.68           H  
ATOM    731  N   GLU A  51       9.020   6.237  -4.393  1.00 95.82           N  
ATOM    732  H   GLU A  51       9.819   6.744  -4.745  1.00 95.82           H  
ATOM    733  CA  GLU A  51       9.177   5.442  -3.169  1.00 95.82           C  
ATOM    734  HA  GLU A  51       8.821   4.430  -3.358  1.00 95.82           H  
ATOM    735  C   GLU A  51       8.316   5.989  -2.023  1.00 95.82           C  
ATOM    736  CB  GLU A  51      10.657   5.368  -2.756  1.00 95.82           C  
ATOM    737  HB2 GLU A  51      11.065   6.377  -2.706  1.00 95.82           H  
ATOM    738  HB3 GLU A  51      10.719   4.938  -1.756  1.00 95.82           H  
ATOM    739  O   GLU A  51       7.711   5.213  -1.275  1.00 95.82           O  
ATOM    740  CG  GLU A  51      11.532   4.519  -3.700  1.00 95.82           C  
ATOM    741  HG2 GLU A  51      12.550   4.518  -3.312  1.00 95.82           H  
ATOM    742  HG3 GLU A  51      11.559   4.997  -4.680  1.00 95.82           H  
ATOM    743  CD  GLU A  51      11.065   3.059  -3.875  1.00 95.82           C  
ATOM    744  OE1 GLU A  51      11.335   2.474  -4.958  1.00 95.82           O  
ATOM    745  OE2 GLU A  51      10.400   2.509  -2.964  1.00 95.82           O  
ATOM    746  N   LYS A  52       8.170   7.319  -1.920  1.00 96.74           N  
ATOM    747  H   LYS A  52       8.692   7.908  -2.553  1.00 96.74           H  
ATOM    748  CA  LYS A  52       7.213   7.934  -0.990  1.00 96.74           C  
ATOM    749  HA  LYS A  52       7.416   7.550   0.009  1.00 96.74           H  
ATOM    750  C   LYS A  52       5.777   7.527  -1.330  1.00 96.74           C  
ATOM    751  CB  LYS A  52       7.394   9.459  -0.979  1.00 96.74           C  
ATOM    752  HB2 LYS A  52       7.188   9.859  -1.971  1.00 96.74           H  
ATOM    753  HB3 LYS A  52       8.429   9.690  -0.724  1.00 96.74           H  
ATOM    754  O   LYS A  52       5.054   7.098  -0.431  1.00 96.74           O  
ATOM    755  CG  LYS A  52       6.459  10.129   0.040  1.00 96.74           C  
ATOM    756  HG2 LYS A  52       6.678   9.746   1.037  1.00 96.74           H  
ATOM    757  HG3 LYS A  52       5.422   9.901  -0.206  1.00 96.74           H  
ATOM    758  CD  LYS A  52       6.634  11.650   0.027  1.00 96.74           C  
ATOM    759  HD2 LYS A  52       6.440  12.019  -0.980  1.00 96.74           H  
ATOM    760  HD3 LYS A  52       7.657  11.898   0.310  1.00 96.74           H  
ATOM    761  CE  LYS A  52       5.645  12.284   1.012  1.00 96.74           C  
ATOM    762  HE2 LYS A  52       4.638  11.970   0.738  1.00 96.74           H  
ATOM    763  HE3 LYS A  52       5.854  11.899   2.010  1.00 96.74           H  
ATOM    764  NZ  LYS A  52       5.741  13.765   1.000  1.00 96.74           N  
ATOM    765  HZ1 LYS A  52       5.086  14.167   1.656  1.00 96.74           H  
ATOM    766  HZ2 LYS A  52       5.528  14.122   0.080  1.00 96.74           H  
ATOM    767  HZ3 LYS A  52       6.673  14.062   1.253  1.00 96.74           H  
ATOM    768  N   MET A  53       5.381   7.611  -2.603  1.00 97.33           N  
ATOM    769  H   MET A  53       6.035   7.967  -3.285  1.00 97.33           H  
ATOM    770  CA  MET A  53       4.051   7.191  -3.063  1.00 97.33           C  
ATOM    771  HA  MET A  53       3.292   7.750  -2.515  1.00 97.33           H  
ATOM    772  C   MET A  53       3.810   5.707  -2.777  1.00 97.33           C  
ATOM    773  CB  MET A  53       3.868   7.474  -4.561  1.00 97.33           C  
ATOM    774  HB2 MET A  53       2.966   6.970  -4.906  1.00 97.33           H  
ATOM    775  HB3 MET A  53       4.715   7.078  -5.122  1.00 97.33           H  
ATOM    776  O   MET A  53       2.783   5.360  -2.206  1.00 97.33           O  
ATOM    777  CG  MET A  53       3.712   8.966  -4.859  1.00 97.33           C  
ATOM    778  HG2 MET A  53       4.587   9.503  -4.493  1.00 97.33           H  
ATOM    779  HG3 MET A  53       2.835   9.341  -4.332  1.00 97.33           H  
ATOM    780  SD  MET A  53       3.520   9.310  -6.627  1.00 97.33           S  
ATOM    781  CE  MET A  53       3.249  11.097  -6.579  1.00 97.33           C  
ATOM    782  HE1 MET A  53       4.048  11.579  -6.015  1.00 97.33           H  
ATOM    783  HE2 MET A  53       3.235  11.486  -7.597  1.00 97.33           H  
ATOM    784  HE3 MET A  53       2.292  11.304  -6.100  1.00 97.33           H  
ATOM    785  N   ARG A  54       4.778   4.826  -3.049  1.00 96.70           N  
ATOM    786  H   ARG A  54       5.580   5.154  -3.567  1.00 96.70           H  
ATOM    787  CA  ARG A  54       4.688   3.393  -2.729  1.00 96.70           C  
ATOM    788  HA  ARG A  54       3.787   2.992  -3.194  1.00 96.70           H  
ATOM    789  C   ARG A  54       4.576   3.126  -1.229  1.00 96.70           C  
ATOM    790  CB  ARG A  54       5.908   2.692  -3.332  1.00 96.70           C  
ATOM    791  HB2 ARG A  54       5.973   2.963  -4.386  1.00 96.70           H  
ATOM    792  HB3 ARG A  54       6.814   3.035  -2.833  1.00 96.70           H  
ATOM    793  O   ARG A  54       3.869   2.209  -0.810  1.00 96.70           O  
ATOM    794  CG  ARG A  54       5.800   1.165  -3.212  1.00 96.70           C  
ATOM    795  HG2 ARG A  54       5.742   0.876  -2.162  1.00 96.70           H  
ATOM    796  HG3 ARG A  54       4.903   0.815  -3.723  1.00 96.70           H  
ATOM    797  CD  ARG A  54       7.030   0.494  -3.814  1.00 96.70           C  
ATOM    798  HD2 ARG A  54       7.922   0.902  -3.338  1.00 96.70           H  
ATOM    799  HD3 ARG A  54       6.984  -0.577  -3.617  1.00 96.70           H  
ATOM    800  NE  ARG A  54       7.080   0.710  -5.265  1.00 96.70           N  
ATOM    801  HE  ARG A  54       6.231   0.971  -5.745  1.00 96.70           H  
ATOM    802  NH1 ARG A  54       9.320   0.335  -5.552  1.00 96.70           N  
ATOM    803 HH11 ARG A  54      10.122   0.505  -6.143  1.00 96.70           H  
ATOM    804 HH12 ARG A  54       9.474   0.537  -4.574  1.00 96.70           H  
ATOM    805  NH2 ARG A  54       7.974   0.785  -7.310  1.00 96.70           N  
ATOM    806 HH21 ARG A  54       8.720   0.622  -7.972  1.00 96.70           H  
ATOM    807 HH22 ARG A  54       7.158   1.281  -7.638  1.00 96.70           H  
ATOM    808  CZ  ARG A  54       8.135   0.596  -6.035  1.00 96.70           C  
ATOM    809  N   GLY A  55       5.273   3.903  -0.400  1.00 97.53           N  
ATOM    810  H   GLY A  55       5.893   4.590  -0.805  1.00 97.53           H  
ATOM    811  CA  GLY A  55       5.096   3.885   1.052  1.00 97.53           C  
ATOM    812  HA2 GLY A  55       5.769   4.619   1.497  1.00 97.53           H  
ATOM    813  HA3 GLY A  55       5.334   2.899   1.449  1.00 97.53           H  
ATOM    814  C   GLY A  55       3.664   4.244   1.456  1.00 97.53           C  
ATOM    815  O   GLY A  55       3.044   3.514   2.227  1.00 97.53           O  
ATOM    816  N   GLN A  56       3.116   5.315   0.876  1.00 97.76           N  
ATOM    817  H   GLN A  56       3.677   5.854   0.231  1.00 97.76           H  
ATOM    818  CA  GLN A  56       1.741   5.756   1.119  1.00 97.76           C  
ATOM    819  HA  GLN A  56       1.595   5.868   2.193  1.00 97.76           H  
ATOM    820  C   GLN A  56       0.708   4.728   0.644  1.00 97.76           C  
ATOM    821  CB  GLN A  56       1.498   7.119   0.458  1.00 97.76           C  
ATOM    822  HB2 GLN A  56       1.796   7.074  -0.590  1.00 97.76           H  
ATOM    823  HB3 GLN A  56       0.433   7.347   0.505  1.00 97.76           H  
ATOM    824  O   GLN A  56      -0.156   4.367   1.430  1.00 97.76           O  
ATOM    825  CG  GLN A  56       2.261   8.252   1.153  1.00 97.76           C  
ATOM    826  HG2 GLN A  56       1.913   8.326   2.184  1.00 97.76           H  
ATOM    827  HG3 GLN A  56       3.329   8.039   1.174  1.00 97.76           H  
ATOM    828  CD  GLN A  56       2.053   9.588   0.449  1.00 97.76           C  
ATOM    829  NE2 GLN A  56       1.641  10.618   1.156  1.00 97.76           N  
ATOM    830 HE21 GLN A  56       1.328  10.475   2.106  1.00 97.76           H  
ATOM    831 HE22 GLN A  56       1.344  11.411   0.606  1.00 97.76           H  
ATOM    832  OE1 GLN A  56       2.274   9.755  -0.736  1.00 97.76           O  
ATOM    833  N   ILE A  57       0.829   4.188  -0.572  1.00 97.65           N  
ATOM    834  H   ILE A  57       1.540   4.561  -1.185  1.00 97.65           H  
ATOM    835  CA  ILE A  57      -0.071   3.153  -1.116  1.00 97.65           C  
ATOM    836  HA  ILE A  57      -1.084   3.552  -1.170  1.00 97.65           H  
ATOM    837  C   ILE A  57      -0.111   1.931  -0.191  1.00 97.65           C  
ATOM    838  CB  ILE A  57       0.373   2.753  -2.544  1.00 97.65           C  
ATOM    839  HB  ILE A  57       1.432   2.499  -2.509  1.00 97.65           H  
ATOM    840  O   ILE A  57      -1.185   1.441   0.151  1.00 97.65           O  
ATOM    841  CG1 ILE A  57       0.175   3.920  -3.537  1.00 97.65           C  
ATOM    842 HG12 ILE A  57       0.463   4.862  -3.070  1.00 97.65           H  
ATOM    843 HG13 ILE A  57      -0.879   4.002  -3.803  1.00 97.65           H  
ATOM    844  CG2 ILE A  57      -0.399   1.520  -3.052  1.00 97.65           C  
ATOM    845 HG21 ILE A  57      -0.139   1.302  -4.088  1.00 97.65           H  
ATOM    846 HG22 ILE A  57      -0.157   0.637  -2.462  1.00 97.65           H  
ATOM    847 HG23 ILE A  57      -1.472   1.705  -3.003  1.00 97.65           H  
ATOM    848  CD1 ILE A  57       1.008   3.760  -4.816  1.00 97.65           C  
ATOM    849 HD11 ILE A  57       0.624   2.942  -5.426  1.00 97.65           H  
ATOM    850 HD12 ILE A  57       0.962   4.683  -5.395  1.00 97.65           H  
ATOM    851 HD13 ILE A  57       2.052   3.569  -4.567  1.00 97.65           H  
ATOM    852  N   ARG A  58       1.050   1.458   0.285  1.00 97.67           N  
ATOM    853  H   ARG A  58       1.905   1.901  -0.021  1.00 97.67           H  
ATOM    854  CA  ARG A  58       1.108   0.351   1.255  1.00 97.67           C  
ATOM    855  HA  ARG A  58       0.560  -0.500   0.850  1.00 97.67           H  
ATOM    856  C   ARG A  58       0.401   0.695   2.566  1.00 97.67           C  
ATOM    857  CB  ARG A  58       2.564  -0.059   1.513  1.00 97.67           C  
ATOM    858  HB2 ARG A  58       3.168   0.826   1.713  1.00 97.67           H  
ATOM    859  HB3 ARG A  58       2.592  -0.699   2.396  1.00 97.67           H  
ATOM    860  O   ARG A  58      -0.324  -0.147   3.092  1.00 97.67           O  
ATOM    861  CG  ARG A  58       3.145  -0.846   0.330  1.00 97.67           C  
ATOM    862  HG2 ARG A  58       2.505  -1.707   0.139  1.00 97.67           H  
ATOM    863  HG3 ARG A  58       3.163  -0.233  -0.571  1.00 97.67           H  
ATOM    864  CD  ARG A  58       4.555  -1.362   0.639  1.00 97.67           C  
ATOM    865  HD2 ARG A  58       4.842  -2.058  -0.150  1.00 97.67           H  
ATOM    866  HD3 ARG A  58       4.525  -1.905   1.583  1.00 97.67           H  
ATOM    867  NE  ARG A  58       5.552  -0.275   0.701  1.00 97.67           N  
ATOM    868  HE  ARG A  58       5.263   0.615   0.322  1.00 97.67           H  
ATOM    869  NH1 ARG A  58       7.224  -1.488   1.710  1.00 97.67           N  
ATOM    870 HH11 ARG A  58       6.600  -2.279   1.777  1.00 97.67           H  
ATOM    871 HH12 ARG A  58       8.172  -1.557   2.053  1.00 97.67           H  
ATOM    872  NH2 ARG A  58       7.620   0.616   1.085  1.00 97.67           N  
ATOM    873 HH21 ARG A  58       7.348   1.472   0.624  1.00 97.67           H  
ATOM    874 HH22 ARG A  58       8.572   0.515   1.406  1.00 97.67           H  
ATOM    875  CZ  ARG A  58       6.787  -0.384   1.166  1.00 97.67           C  
ATOM    876  N   GLY A  59       0.587   1.917   3.064  1.00 98.20           N  
ATOM    877  H   GLY A  59       1.198   2.548   2.564  1.00 98.20           H  
ATOM    878  CA  GLY A  59      -0.101   2.420   4.253  1.00 98.20           C  
ATOM    879  HA2 GLY A  59       0.270   3.421   4.476  1.00 98.20           H  
ATOM    880  HA3 GLY A  59       0.112   1.770   5.102  1.00 98.20           H  
ATOM    881  C   GLY A  59      -1.619   2.507   4.077  1.00 98.20           C  
ATOM    882  O   GLY A  59      -2.350   2.061   4.955  1.00 98.20           O  
ATOM    883  N   LEU A  60      -2.095   3.005   2.933  1.00 98.18           N  
ATOM    884  H   LEU A  60      -1.433   3.356   2.255  1.00 98.18           H  
ATOM    885  CA  LEU A  60      -3.521   3.104   2.603  1.00 98.18           C  
ATOM    886  HA  LEU A  60      -4.041   3.619   3.411  1.00 98.18           H  
ATOM    887  C   LEU A  60      -4.170   1.722   2.476  1.00 98.18           C  
ATOM    888  CB  LEU A  60      -3.702   3.900   1.300  1.00 98.18           C  
ATOM    889  HB2 LEU A  60      -3.107   3.425   0.519  1.00 98.18           H  
ATOM    890  HB3 LEU A  60      -4.747   3.833   0.997  1.00 98.18           H  
ATOM    891  O   LEU A  60      -5.203   1.481   3.090  1.00 98.18           O  
ATOM    892  CG  LEU A  60      -3.322   5.389   1.382  1.00 98.18           C  
ATOM    893  HG  LEU A  60      -2.306   5.505   1.758  1.00 98.18           H  
ATOM    894  CD1 LEU A  60      -3.394   5.986  -0.016  1.00 98.18           C  
ATOM    895 HD11 LEU A  60      -4.412   5.896  -0.395  1.00 98.18           H  
ATOM    896 HD12 LEU A  60      -2.725   5.439  -0.680  1.00 98.18           H  
ATOM    897 HD13 LEU A  60      -3.111   7.038   0.007  1.00 98.18           H  
ATOM    898  CD2 LEU A  60      -4.251   6.198   2.284  1.00 98.18           C  
ATOM    899 HD21 LEU A  60      -4.182   5.841   3.311  1.00 98.18           H  
ATOM    900 HD22 LEU A  60      -5.275   6.097   1.926  1.00 98.18           H  
ATOM    901 HD23 LEU A  60      -3.965   7.250   2.260  1.00 98.18           H  
ATOM    902  N   ASN A  61      -3.523   0.784   1.779  1.00 97.79           N  
ATOM    903  H   ASN A  61      -2.716   1.063   1.239  1.00 97.79           H  
ATOM    904  CA  ASN A  61      -4.006  -0.594   1.661  1.00 97.79           C  
ATOM    905  HA  ASN A  61      -5.022  -0.582   1.268  1.00 97.79           H  
ATOM    906  C   ASN A  61      -4.064  -1.306   3.022  1.00 97.79           C  
ATOM    907  CB  ASN A  61      -3.091  -1.357   0.687  1.00 97.79           C  
ATOM    908  HB2 ASN A  61      -2.047  -1.183   0.946  1.00 97.79           H  
ATOM    909  HB3 ASN A  61      -3.303  -2.424   0.764  1.00 97.79           H  
ATOM    910  O   ASN A  61      -4.979  -2.085   3.281  1.00 97.79           O  
ATOM    911  CG  ASN A  61      -3.331  -0.973  -0.763  1.00 97.79           C  
ATOM    912  ND2 ASN A  61      -2.343  -1.084  -1.618  1.00 97.79           N  
ATOM    913 HD21 ASN A  61      -2.588  -0.825  -2.563  1.00 97.79           H  
ATOM    914 HD22 ASN A  61      -1.410  -1.341  -1.330  1.00 97.79           H  
ATOM    915  OD1 ASN A  61      -4.413  -0.610  -1.162  1.00 97.79           O  
ATOM    916  N   GLN A  62      -3.097  -1.047   3.911  1.00 98.02           N  
ATOM    917  H   GLN A  62      -2.352  -0.416   3.655  1.00 98.02           H  
ATOM    918  CA  GLN A  62      -3.154  -1.562   5.279  1.00 98.02           C  
ATOM    919  HA  GLN A  62      -3.389  -2.626   5.232  1.00 98.02           H  
ATOM    920  C   GLN A  62      -4.273  -0.898   6.087  1.00 98.02           C  
ATOM    921  CB  GLN A  62      -1.792  -1.392   5.969  1.00 98.02           C  
ATOM    922  HB2 GLN A  62      -1.017  -1.843   5.350  1.00 98.02           H  
ATOM    923  HB3 GLN A  62      -1.569  -0.330   6.072  1.00 98.02           H  
ATOM    924  O   GLN A  62      -4.964  -1.590   6.823  1.00 98.02           O  
ATOM    925  CG  GLN A  62      -1.757  -2.044   7.365  1.00 98.02           C  
ATOM    926  HG2 GLN A  62      -2.504  -1.581   8.011  1.00 98.02           H  
ATOM    927  HG3 GLN A  62      -0.781  -1.860   7.814  1.00 98.02           H  
ATOM    928  CD  GLN A  62      -1.978  -3.554   7.321  1.00 98.02           C  
ATOM    929  NE2 GLN A  62      -2.939  -4.098   8.030  1.00 98.02           N  
ATOM    930 HE21 GLN A  62      -3.574  -3.545   8.587  1.00 98.02           H  
ATOM    931 HE22 GLN A  62      -3.026  -5.103   8.071  1.00 98.02           H  
ATOM    932  OE1 GLN A  62      -1.303  -4.273   6.597  1.00 98.02           O  
ATOM    933  N   ALA A  63      -4.476   0.414   5.947  1.00 98.32           N  
ATOM    934  H   ALA A  63      -3.866   0.948   5.344  1.00 98.32           H  
ATOM    935  CA  ALA A  63      -5.566   1.120   6.611  1.00 98.32           C  
ATOM    936  HA  ALA A  63      -5.495   0.936   7.684  1.00 98.32           H  
ATOM    937  C   ALA A  63      -6.941   0.599   6.157  1.00 98.32           C  
ATOM    938  CB  ALA A  63      -5.402   2.625   6.373  1.00 98.32           C  
ATOM    939  HB1 ALA A  63      -4.439   2.959   6.760  1.00 98.32           H  
ATOM    940  HB2 ALA A  63      -5.456   2.847   5.307  1.00 98.32           H  
ATOM    941  HB3 ALA A  63      -6.198   3.162   6.887  1.00 98.32           H  
ATOM    942  O   ALA A  63      -7.802   0.392   7.004  1.00 98.32           O  
ATOM    943  N   SER A  64      -7.111   0.305   4.862  1.00 97.93           N  
ATOM    944  H   SER A  64      -6.381   0.565   4.215  1.00 97.93           H  
ATOM    945  CA  SER A  64      -8.335  -0.293   4.309  1.00 97.93           C  
ATOM    946  HA  SER A  64      -9.181   0.348   4.561  1.00 97.93           H  
ATOM    947  C   SER A  64      -8.603  -1.667   4.939  1.00 97.93           C  
ATOM    948  CB  SER A  64      -8.236  -0.349   2.774  1.00 97.93           C  
ATOM    949  HB2 SER A  64      -7.409  -0.996   2.479  1.00 97.93           H  
ATOM    950  HB3 SER A  64      -8.042   0.655   2.398  1.00 97.93           H  
ATOM    951  O   SER A  64      -9.687  -1.895   5.474  1.00 97.93           O  
ATOM    952  OG  SER A  64      -9.429  -0.821   2.186  1.00 97.93           O  
ATOM    953  HG  SER A  64      -9.510  -0.432   1.313  1.00 97.93           H  
ATOM    954  N   ARG A  65      -7.580  -2.535   5.030  1.00 97.90           N  
ATOM    955  H   ARG A  65      -6.712  -2.295   4.573  1.00 97.90           H  
ATOM    956  CA  ARG A  65      -7.680  -3.813   5.765  1.00 97.90           C  
ATOM    957  HA  ARG A  65      -8.508  -4.393   5.356  1.00 97.90           H  
ATOM    958  C   ARG A  65      -8.025  -3.624   7.243  1.00 97.90           C  
ATOM    959  CB  ARG A  65      -6.391  -4.632   5.636  1.00 97.90           C  
ATOM    960  HB2 ARG A  65      -6.439  -5.452   6.353  1.00 97.90           H  
ATOM    961  HB3 ARG A  65      -5.530  -4.011   5.884  1.00 97.90           H  
ATOM    962  O   ARG A  65      -8.954  -4.253   7.726  1.00 97.90           O  
ATOM    963  CG  ARG A  65      -6.226  -5.230   4.234  1.00 97.90           C  
ATOM    964  HG2 ARG A  65      -7.144  -5.752   3.963  1.00 97.90           H  
ATOM    965  HG3 ARG A  65      -6.051  -4.441   3.503  1.00 97.90           H  
ATOM    966  CD  ARG A  65      -5.074  -6.242   4.212  1.00 97.90           C  
ATOM    967  HD2 ARG A  65      -5.269  -7.000   4.971  1.00 97.90           H  
ATOM    968  HD3 ARG A  65      -5.067  -6.749   3.248  1.00 97.90           H  
ATOM    969  NE  ARG A  65      -3.758  -5.620   4.478  1.00 97.90           N  
ATOM    970  HE  ARG A  65      -3.443  -5.619   5.437  1.00 97.90           H  
ATOM    971  NH1 ARG A  65      -3.292  -4.981   2.327  1.00 97.90           N  
ATOM    972 HH11 ARG A  65      -2.670  -4.585   1.637  1.00 97.90           H  
ATOM    973 HH12 ARG A  65      -4.240  -5.229   2.083  1.00 97.90           H  
ATOM    974  NH2 ARG A  65      -1.781  -4.637   3.927  1.00 97.90           N  
ATOM    975 HH21 ARG A  65      -1.180  -4.185   3.253  1.00 97.90           H  
ATOM    976 HH22 ARG A  65      -1.517  -4.667   4.901  1.00 97.90           H  
ATOM    977  CZ  ARG A  65      -2.953  -5.084   3.582  1.00 97.90           C  
ATOM    978  N   ASN A  66      -7.356  -2.706   7.940  1.00 97.73           N  
ATOM    979  H   ASN A  66      -6.588  -2.231   7.487  1.00 97.73           H  
ATOM    980  CA  ASN A  66      -7.645  -2.421   9.349  1.00 97.73           C  
ATOM    981  HA  ASN A  66      -7.510  -3.334   9.928  1.00 97.73           H  
ATOM    982  C   ASN A  66      -9.101  -1.953   9.553  1.00 97.73           C  
ATOM    983  CB  ASN A  66      -6.690  -1.331   9.867  1.00 97.73           C  
ATOM    984  HB2 ASN A  66      -6.992  -1.071  10.882  1.00 97.73           H  
ATOM    985  HB3 ASN A  66      -6.799  -0.439   9.251  1.00 97.73           H  
ATOM    986  O   ASN A  66      -9.730  -2.287  10.560  1.00 97.73           O  
ATOM    987  CG  ASN A  66      -5.220  -1.702   9.923  1.00 97.73           C  
ATOM    988  ND2 ASN A  66      -4.378  -0.740  10.221  1.00 97.73           N  
ATOM    989 HD21 ASN A  66      -4.733   0.182  10.432  1.00 97.73           H  
ATOM    990 HD22 ASN A  66      -3.415  -1.017  10.353  1.00 97.73           H  
ATOM    991  OD1 ASN A  66      -4.777  -2.819   9.727  1.00 97.73           O  
ATOM    992  N   SER A  67      -9.644  -1.169   8.616  1.00 98.03           N  
ATOM    993  H   SER A  67      -9.071  -0.857   7.845  1.00 98.03           H  
ATOM    994  CA  SER A  67     -11.048  -0.750   8.634  1.00 98.03           C  
ATOM    995  HA  SER A  67     -11.280  -0.363   9.626  1.00 98.03           H  
ATOM    996  C   SER A  67     -11.999  -1.922   8.385  1.00 98.03           C  
ATOM    997  CB  SER A  67     -11.295   0.366   7.613  1.00 98.03           C  
ATOM    998  HB2 SER A  67     -12.365   0.566   7.554  1.00 98.03           H  
ATOM    999  HB3 SER A  67     -10.938   0.056   6.631  1.00 98.03           H  
ATOM   1000  O   SER A  67     -13.008  -2.016   9.078  1.00 98.03           O  
ATOM   1001  OG  SER A  67     -10.630   1.555   8.005  1.00 98.03           O  
ATOM   1002  HG  SER A  67     -10.932   1.788   8.886  1.00 98.03           H  
ATOM   1003  N   GLN A  68     -11.668  -2.844   7.478  1.00 97.77           N  
ATOM   1004  H   GLN A  68     -10.823  -2.714   6.939  1.00 97.77           H  
ATOM   1005  CA  GLN A  68     -12.441  -4.075   7.248  1.00 97.77           C  
ATOM   1006  HA  GLN A  68     -13.481  -3.812   7.055  1.00 97.77           H  
ATOM   1007  C   GLN A  68     -12.429  -5.004   8.476  1.00 97.77           C  
ATOM   1008  CB  GLN A  68     -11.892  -4.813   6.017  1.00 97.77           C  
ATOM   1009  HB2 GLN A  68     -12.375  -5.787   5.945  1.00 97.77           H  
ATOM   1010  HB3 GLN A  68     -10.822  -4.979   6.141  1.00 97.77           H  
ATOM   1011  O   GLN A  68     -13.475  -5.519   8.877  1.00 97.77           O  
ATOM   1012  CG  GLN A  68     -12.140  -4.053   4.704  1.00 97.77           C  
ATOM   1013  HG2 GLN A  68     -11.841  -3.011   4.815  1.00 97.77           H  
ATOM   1014  HG3 GLN A  68     -13.205  -4.069   4.473  1.00 97.77           H  
ATOM   1015  CD  GLN A  68     -11.374  -4.649   3.526  1.00 97.77           C  
ATOM   1016  NE2 GLN A  68     -11.014  -3.851   2.544  1.00 97.77           N  
ATOM   1017 HE21 GLN A  68     -11.175  -2.855   2.584  1.00 97.77           H  
ATOM   1018 HE22 GLN A  68     -10.558  -4.280   1.751  1.00 97.77           H  
ATOM   1019  OE1 GLN A  68     -11.073  -5.830   3.457  1.00 97.77           O  
ATOM   1020  N   ASP A  69     -11.278  -5.155   9.134  1.00 98.20           N  
ATOM   1021  H   ASP A  69     -10.429  -4.828   8.695  1.00 98.20           H  
ATOM   1022  CA  ASP A  69     -11.156  -5.915  10.383  1.00 98.20           C  
ATOM   1023  HA  ASP A  69     -11.516  -6.931  10.224  1.00 98.20           H  
ATOM   1024  C   ASP A  69     -12.004  -5.273  11.495  1.00 98.20           C  
ATOM   1025  CB  ASP A  69      -9.682  -5.982  10.821  1.00 98.20           C  
ATOM   1026  HB2 ASP A  69      -9.299  -4.968  10.937  1.00 98.20           H  
ATOM   1027  HB3 ASP A  69      -9.636  -6.464  11.797  1.00 98.20           H  
ATOM   1028  O   ASP A  69     -12.709  -5.957  12.237  1.00 98.20           O  
ATOM   1029  CG  ASP A  69      -8.761  -6.758   9.870  1.00 98.20           C  
ATOM   1030  OD1 ASP A  69      -9.265  -7.616   9.114  1.00 98.20           O  
ATOM   1031  OD2 ASP A  69      -7.535  -6.500   9.933  1.00 98.20           O  
ATOM   1032  N   SER A  70     -12.007  -3.939  11.570  1.00 97.62           N  
ATOM   1033  H   SER A  70     -11.406  -3.437  10.933  1.00 97.62           H  
ATOM   1034  CA  SER A  70     -12.839  -3.189  12.519  1.00 97.62           C  
ATOM   1035  HA  SER A  70     -12.645  -3.564  13.524  1.00 97.62           H  
ATOM   1036  C   SER A  70     -14.336  -3.366  12.248  1.00 97.62           C  
ATOM   1037  CB  SER A  70     -12.490  -1.700  12.492  1.00 97.62           C  
ATOM   1038  HB2 SER A  70     -13.116  -1.176  13.213  1.00 97.62           H  
ATOM   1039  HB3 SER A  70     -12.686  -1.294  11.500  1.00 97.62           H  
ATOM   1040  O   SER A  70     -15.106  -3.519  13.194  1.00 97.62           O  
ATOM   1041  OG  SER A  70     -11.130  -1.488  12.820  1.00 97.62           O  
ATOM   1042  HG  SER A  70     -10.594  -1.885  12.129  1.00 97.62           H  
ATOM   1043  N   ILE A  71     -14.756  -3.398  10.978  1.00 98.03           N  
ATOM   1044  H   ILE A  71     -14.082  -3.250  10.240  1.00 98.03           H  
ATOM   1045  CA  ILE A  71     -16.141  -3.724  10.601  1.00 98.03           C  
ATOM   1046  HA  ILE A  71     -16.816  -3.056  11.136  1.00 98.03           H  
ATOM   1047  C   ILE A  71     -16.489  -5.148  11.049  1.00 98.03           C  
ATOM   1048  CB  ILE A  71     -16.372  -3.516   9.084  1.00 98.03           C  
ATOM   1049  HB  ILE A  71     -15.564  -4.000   8.535  1.00 98.03           H  
ATOM   1050  O   ILE A  71     -17.546  -5.355  11.635  1.00 98.03           O  
ATOM   1051  CG1 ILE A  71     -16.360  -2.006   8.754  1.00 98.03           C  
ATOM   1052 HG12 ILE A  71     -17.230  -1.526   9.204  1.00 98.03           H  
ATOM   1053 HG13 ILE A  71     -15.472  -1.548   9.190  1.00 98.03           H  
ATOM   1054  CG2 ILE A  71     -17.701  -4.148   8.626  1.00 98.03           C  
ATOM   1055 HG21 ILE A  71     -17.890  -3.942   7.573  1.00 98.03           H  
ATOM   1056 HG22 ILE A  71     -17.665  -5.233   8.731  1.00 98.03           H  
ATOM   1057 HG23 ILE A  71     -18.531  -3.762   9.218  1.00 98.03           H  
ATOM   1058  CD1 ILE A  71     -16.341  -1.695   7.253  1.00 98.03           C  
ATOM   1059 HD11 ILE A  71     -15.535  -2.248   6.770  1.00 98.03           H  
ATOM   1060 HD12 ILE A  71     -16.180  -0.627   7.108  1.00 98.03           H  
ATOM   1061 HD13 ILE A  71     -17.293  -1.959   6.792  1.00 98.03           H  
ATOM   1062  N   SER A  72     -15.587  -6.114  10.865  1.00 97.93           N  
ATOM   1063  H   SER A  72     -14.736  -5.885  10.371  1.00 97.93           H  
ATOM   1064  CA  SER A  72     -15.804  -7.505  11.294  1.00 97.93           C  
ATOM   1065  HA  SER A  72     -16.712  -7.881  10.822  1.00 97.93           H  
ATOM   1066  C   SER A  72     -15.982  -7.625  12.819  1.00 97.93           C  
ATOM   1067  CB  SER A  72     -14.633  -8.383  10.835  1.00 97.93           C  
ATOM   1068  HB2 SER A  72     -13.718  -8.085  11.345  1.00 97.93           H  
ATOM   1069  HB3 SER A  72     -14.850  -9.420  11.091  1.00 97.93           H  
ATOM   1070  O   SER A  72     -16.840  -8.369  13.306  1.00 97.93           O  
ATOM   1071  OG  SER A  72     -14.440  -8.288   9.435  1.00 97.93           O  
ATOM   1072  HG  SER A  72     -14.094  -7.420   9.214  1.00 97.93           H  
ATOM   1073  N   LEU A  73     -15.218  -6.844  13.593  1.00 97.92           N  
ATOM   1074  H   LEU A  73     -14.500  -6.294  13.144  1.00 97.92           H  
ATOM   1075  CA  LEU A  73     -15.384  -6.735  15.048  1.00 97.92           C  
ATOM   1076  HA  LEU A  73     -15.375  -7.734  15.482  1.00 97.92           H  
ATOM   1077  C   LEU A  73     -16.731  -6.106  15.428  1.00 97.92           C  
ATOM   1078  CB  LEU A  73     -14.234  -5.902  15.646  1.00 97.92           C  
ATOM   1079  HB2 LEU A  73     -14.161  -4.964  15.096  1.00 97.92           H  
ATOM   1080  HB3 LEU A  73     -14.484  -5.656  16.678  1.00 97.92           H  
ATOM   1081  O   LEU A  73     -17.406  -6.605  16.330  1.00 97.92           O  
ATOM   1082  CG  LEU A  73     -12.859  -6.590  15.636  1.00 97.92           C  
ATOM   1083  HG  LEU A  73     -12.619  -6.937  14.631  1.00 97.92           H  
ATOM   1084  CD1 LEU A  73     -11.791  -5.587  16.078  1.00 97.92           C  
ATOM   1085 HD11 LEU A  73     -11.772  -4.747  15.383  1.00 97.92           H  
ATOM   1086 HD12 LEU A  73     -10.813  -6.066  16.062  1.00 97.92           H  
ATOM   1087 HD13 LEU A  73     -12.006  -5.224  17.083  1.00 97.92           H  
ATOM   1088  CD2 LEU A  73     -12.813  -7.784  16.592  1.00 97.92           C  
ATOM   1089 HD21 LEU A  73     -13.087  -7.473  17.600  1.00 97.92           H  
ATOM   1090 HD22 LEU A  73     -11.807  -8.203  16.602  1.00 97.92           H  
ATOM   1091 HD23 LEU A  73     -13.498  -8.561  16.252  1.00 97.92           H  
ATOM   1092  N   ILE A  74     -17.137  -5.041  14.731  1.00 97.82           N  
ATOM   1093  H   ILE A  74     -16.531  -4.684  14.006  1.00 97.82           H  
ATOM   1094  CA  ILE A  74     -18.435  -4.388  14.937  1.00 97.82           C  
ATOM   1095  HA  ILE A  74     -18.523  -4.115  15.988  1.00 97.82           H  
ATOM   1096  C   ILE A  74     -19.577  -5.366  14.653  1.00 97.82           C  
ATOM   1097  CB  ILE A  74     -18.539  -3.095  14.096  1.00 97.82           C  
ATOM   1098  HB  ILE A  74     -18.199  -3.298  13.081  1.00 97.82           H  
ATOM   1099  O   ILE A  74     -20.451  -5.514  15.500  1.00 97.82           O  
ATOM   1100  CG1 ILE A  74     -17.639  -2.003  14.719  1.00 97.82           C  
ATOM   1101 HG12 ILE A  74     -18.066  -1.670  15.665  1.00 97.82           H  
ATOM   1102 HG13 ILE A  74     -16.654  -2.419  14.933  1.00 97.82           H  
ATOM   1103  CG2 ILE A  74     -19.994  -2.608  14.021  1.00 97.82           C  
ATOM   1104 HG21 ILE A  74     -20.415  -2.581  15.027  1.00 97.82           H  
ATOM   1105 HG22 ILE A  74     -20.069  -1.620  13.566  1.00 97.82           H  
ATOM   1106 HG23 ILE A  74     -20.595  -3.280  13.409  1.00 97.82           H  
ATOM   1107  CD1 ILE A  74     -17.439  -0.788  13.806  1.00 97.82           C  
ATOM   1108 HD11 ILE A  74     -17.101  -1.129  12.828  1.00 97.82           H  
ATOM   1109 HD12 ILE A  74     -16.683  -0.132  14.238  1.00 97.82           H  
ATOM   1110 HD13 ILE A  74     -18.367  -0.226  13.696  1.00 97.82           H  
ATOM   1111  N   GLN A  75     -19.533  -6.099  13.542  1.00 97.15           N  
ATOM   1112  H   GLN A  75     -18.798  -5.913  12.875  1.00 97.15           H  
ATOM   1113  CA  GLN A  75     -20.551  -7.093  13.185  1.00 97.15           C  
ATOM   1114  HA  GLN A  75     -21.522  -6.603  13.112  1.00 97.15           H  
ATOM   1115  C   GLN A  75     -20.665  -8.207  14.235  1.00 97.15           C  
ATOM   1116  CB  GLN A  75     -20.192  -7.701  11.824  1.00 97.15           C  
ATOM   1117  HB2 GLN A  75     -19.146  -8.006  11.830  1.00 97.15           H  
ATOM   1118  HB3 GLN A  75     -20.807  -8.585  11.655  1.00 97.15           H  
ATOM   1119  O   GLN A  75     -21.766  -8.636  14.583  1.00 97.15           O  
ATOM   1120  CG  GLN A  75     -20.444  -6.718  10.673  1.00 97.15           C  
ATOM   1121  HG2 GLN A  75     -19.944  -5.768  10.863  1.00 97.15           H  
ATOM   1122  HG3 GLN A  75     -21.514  -6.517  10.611  1.00 97.15           H  
ATOM   1123  CD  GLN A  75     -19.966  -7.250   9.326  1.00 97.15           C  
ATOM   1124  NE2 GLN A  75     -20.337  -6.602   8.245  1.00 97.15           N  
ATOM   1125 HE21 GLN A  75     -20.882  -5.755   8.324  1.00 97.15           H  
ATOM   1126 HE22 GLN A  75     -19.979  -6.951   7.368  1.00 97.15           H  
ATOM   1127  OE1 GLN A  75     -19.258  -8.237   9.207  1.00 97.15           O  
ATOM   1128  N   THR A  76     -19.535  -8.641  14.801  1.00 97.96           N  
ATOM   1129  H   THR A  76     -18.661  -8.268  14.459  1.00 97.96           H  
ATOM   1130  CA  THR A  76     -19.524  -9.608  15.909  1.00 97.96           C  
ATOM   1131  HA  THR A  76     -20.082 -10.495  15.607  1.00 97.96           H  
ATOM   1132  C   THR A  76     -20.211  -9.033  17.154  1.00 97.96           C  
ATOM   1133  CB  THR A  76     -18.087 -10.036  16.244  1.00 97.96           C  
ATOM   1134  HB  THR A  76     -17.515  -9.173  16.585  1.00 97.96           H  
ATOM   1135  O   THR A  76     -21.033  -9.705  17.782  1.00 97.96           O  
ATOM   1136  CG2 THR A  76     -18.044 -11.114  17.329  1.00 97.96           C  
ATOM   1137 HG21 THR A  76     -17.016 -11.452  17.459  1.00 97.96           H  
ATOM   1138 HG22 THR A  76     -18.665 -11.960  17.035  1.00 97.96           H  
ATOM   1139 HG23 THR A  76     -18.401 -10.710  18.276  1.00 97.96           H  
ATOM   1140  OG1 THR A  76     -17.451 -10.581  15.108  1.00 97.96           O  
ATOM   1141  HG1 THR A  76     -17.321  -9.884  14.461  1.00 97.96           H  
ATOM   1142  N   ALA A  77     -19.920  -7.775  17.500  1.00 97.32           N  
ATOM   1143  H   ALA A  77     -19.263  -7.255  16.937  1.00 97.32           H  
ATOM   1144  CA  ALA A  77     -20.554  -7.090  18.624  1.00 97.32           C  
ATOM   1145  HA  ALA A  77     -20.459  -7.716  19.511  1.00 97.32           H  
ATOM   1146  C   ALA A  77     -22.059  -6.857  18.392  1.00 97.32           C  
ATOM   1147  CB  ALA A  77     -19.802  -5.778  18.881  1.00 97.32           C  
ATOM   1148  HB1 ALA A  77     -20.237  -5.270  19.742  1.00 97.32           H  
ATOM   1149  HB2 ALA A  77     -19.871  -5.126  18.011  1.00 97.32           H  
ATOM   1150  HB3 ALA A  77     -18.752  -5.990  19.083  1.00 97.32           H  
ATOM   1151  O   ALA A  77     -22.862  -7.070  19.300  1.00 97.32           O  
ATOM   1152  N   GLU A  78     -22.464  -6.483  17.179  1.00 97.27           N  
ATOM   1153  H   GLU A  78     -21.765  -6.289  16.476  1.00 97.27           H  
ATOM   1154  CA  GLU A  78     -23.871  -6.328  16.801  1.00 97.27           C  
ATOM   1155  HA  GLU A  78     -24.348  -5.628  17.487  1.00 97.27           H  
ATOM   1156  C   GLU A  78     -24.640  -7.647  16.902  1.00 97.27           C  
ATOM   1157  CB  GLU A  78     -23.984  -5.770  15.379  1.00 97.27           C  
ATOM   1158  HB2 GLU A  78     -25.016  -5.876  15.046  1.00 97.27           H  
ATOM   1159  HB3 GLU A  78     -23.342  -6.347  14.714  1.00 97.27           H  
ATOM   1160  O   GLU A  78     -25.761  -7.652  17.415  1.00 97.27           O  
ATOM   1161  CG  GLU A  78     -23.615  -4.283  15.318  1.00 97.27           C  
ATOM   1162  HG2 GLU A  78     -24.244  -3.744  16.027  1.00 97.27           H  
ATOM   1163  HG3 GLU A  78     -22.578  -4.140  15.623  1.00 97.27           H  
ATOM   1164  CD  GLU A  78     -23.813  -3.707  13.913  1.00 97.27           C  
ATOM   1165  OE1 GLU A  78     -24.243  -2.531  13.855  1.00 97.27           O  
ATOM   1166  OE2 GLU A  78     -23.577  -4.457  12.942  1.00 97.27           O  
ATOM   1167  N   GLY A  79     -24.029  -8.768  16.500  1.00 97.21           N  
ATOM   1168  H   GLY A  79     -23.138  -8.683  16.033  1.00 97.21           H  
ATOM   1169  CA  GLY A  79     -24.592 -10.106  16.687  1.00 97.21           C  
ATOM   1170  HA2 GLY A  79     -23.893 -10.840  16.287  1.00 97.21           H  
ATOM   1171  HA3 GLY A  79     -25.533 -10.183  16.141  1.00 97.21           H  
ATOM   1172  C   GLY A  79     -24.849 -10.435  18.163  1.00 97.21           C  
ATOM   1173  O   GLY A  79     -25.957 -10.826  18.527  1.00 97.21           O  
ATOM   1174  N   ALA A  80     -23.871 -10.189  19.041  1.00 97.56           N  
ATOM   1175  H   ALA A  80     -22.983  -9.862  18.688  1.00 97.56           H  
ATOM   1176  CA  ALA A  80     -24.022 -10.400  20.486  1.00 97.56           C  
ATOM   1177  HA  ALA A  80     -24.332 -11.431  20.657  1.00 97.56           H  
ATOM   1178  C   ALA A  80     -25.093  -9.486  21.122  1.00 97.56           C  
ATOM   1179  CB  ALA A  80     -22.651 -10.186  21.139  1.00 97.56           C  
ATOM   1180  HB1 ALA A  80     -22.720 -10.383  22.209  1.00 97.56           H  
ATOM   1181  HB2 ALA A  80     -21.923 -10.866  20.698  1.00 97.56           H  
ATOM   1182  HB3 ALA A  80     -22.316  -9.160  20.985  1.00 97.56           H  
ATOM   1183  O   ALA A  80     -25.856  -9.907  22.001  1.00 97.56           O  
ATOM   1184  N   LEU A  81     -25.187  -8.233  20.664  1.00 97.50           N  
ATOM   1185  H   LEU A  81     -24.519  -7.926  19.972  1.00 97.50           H  
ATOM   1186  CA  LEU A  81     -26.216  -7.297  21.120  1.00 97.50           C  
ATOM   1187  HA  LEU A  81     -26.277  -7.349  22.207  1.00 97.50           H  
ATOM   1188  C   LEU A  81     -27.610  -7.665  20.600  1.00 97.50           C  
ATOM   1189  CB  LEU A  81     -25.847  -5.863  20.710  1.00 97.50           C  
ATOM   1190  HB2 LEU A  81     -26.711  -5.223  20.883  1.00 97.50           H  
ATOM   1191  HB3 LEU A  81     -25.632  -5.854  19.641  1.00 97.50           H  
ATOM   1192  O   LEU A  81     -28.596  -7.363  21.271  1.00 97.50           O  
ATOM   1193  CG  LEU A  81     -24.652  -5.261  21.471  1.00 97.50           C  
ATOM   1194  HG  LEU A  81     -23.773  -5.895  21.350  1.00 97.50           H  
ATOM   1195  CD1 LEU A  81     -24.350  -3.882  20.892  1.00 97.50           C  
ATOM   1196 HD11 LEU A  81     -24.200  -3.982  19.817  1.00 97.50           H  
ATOM   1197 HD12 LEU A  81     -25.170  -3.191  21.087  1.00 97.50           H  
ATOM   1198 HD13 LEU A  81     -23.436  -3.489  21.339  1.00 97.50           H  
ATOM   1199  CD2 LEU A  81     -24.915  -5.087  22.968  1.00 97.50           C  
ATOM   1200 HD21 LEU A  81     -25.066  -6.056  23.443  1.00 97.50           H  
ATOM   1201 HD22 LEU A  81     -24.049  -4.616  23.432  1.00 97.50           H  
ATOM   1202 HD23 LEU A  81     -25.789  -4.455  23.129  1.00 97.50           H  
ATOM   1203  N   ASN A  82     -27.717  -8.330  19.449  1.00 96.78           N  
ATOM   1204  H   ASN A  82     -26.882  -8.504  18.909  1.00 96.78           H  
ATOM   1205  CA  ASN A  82     -28.989  -8.833  18.934  1.00 96.78           C  
ATOM   1206  HA  ASN A  82     -29.715  -8.020  18.957  1.00 96.78           H  
ATOM   1207  C   ASN A  82     -29.552  -9.971  19.805  1.00 96.78           C  
ATOM   1208  CB  ASN A  82     -28.789  -9.271  17.477  1.00 96.78           C  
ATOM   1209  HB2 ASN A  82     -28.202 -10.189  17.446  1.00 96.78           H  
ATOM   1210  HB3 ASN A  82     -28.251  -8.501  16.924  1.00 96.78           H  
ATOM   1211  O   ASN A  82     -30.741  -9.971  20.134  1.00 96.78           O  
ATOM   1212  CG  ASN A  82     -30.114  -9.493  16.779  1.00 96.78           C  
ATOM   1213  ND2 ASN A  82     -30.239 -10.548  16.012  1.00 96.78           N  
ATOM   1214 HD21 ASN A  82     -29.518 -11.256  16.011  1.00 96.78           H  
ATOM   1215 HD22 ASN A  82     -31.156 -10.727  15.630  1.00 96.78           H  
ATOM   1216  OD1 ASN A  82     -31.039  -8.701  16.896  1.00 96.78           O  
ATOM   1217  N   GLU A  83     -28.692 -10.884  20.261  1.00 97.20           N  
ATOM   1218  H   GLU A  83     -27.749 -10.889  19.898  1.00 97.20           H  
ATOM   1219  CA  GLU A  83     -29.071 -11.920  21.234  1.00 97.20           C  
ATOM   1220  HA  GLU A  83     -29.941 -12.465  20.867  1.00 97.20           H  
ATOM   1221  C   GLU A  83     -29.476 -11.300  22.576  1.00 97.20           C  
ATOM   1222  CB  GLU A  83     -27.913 -12.912  21.434  1.00 97.20           C  
ATOM   1223  HB2 GLU A  83     -28.160 -13.576  22.263  1.00 97.20           H  
ATOM   1224  HB3 GLU A  83     -27.009 -12.368  21.707  1.00 97.20           H  
ATOM   1225  O   GLU A  83     -30.541 -11.603  23.115  1.00 97.20           O  
ATOM   1226  CG  GLU A  83     -27.625 -13.763  20.189  1.00 97.20           C  
ATOM   1227  HG2 GLU A  83     -27.241 -13.114  19.402  1.00 97.20           H  
ATOM   1228  HG3 GLU A  83     -26.844 -14.483  20.433  1.00 97.20           H  
ATOM   1229  CD  GLU A  83     -28.872 -14.508  19.694  1.00 97.20           C  
ATOM   1230  OE1 GLU A  83     -29.112 -14.483  18.467  1.00 97.20           O  
ATOM   1231  OE2 GLU A  83     -29.604 -15.048  20.555  1.00 97.20           O  
ATOM   1232  N   THR A  84     -28.688 -10.343  23.078  1.00 97.25           N  
ATOM   1233  H   THR A  84     -27.815 -10.160  22.604  1.00 97.25           H  
ATOM   1234  CA  THR A  84     -29.026  -9.597  24.304  1.00 97.25           C  
ATOM   1235  HA  THR A  84     -29.084 -10.298  25.137  1.00 97.25           H  
ATOM   1236  C   THR A  84     -30.381  -8.899  24.182  1.00 97.25           C  
ATOM   1237  CB  THR A  84     -27.955  -8.551  24.636  1.00 97.25           C  
ATOM   1238  HB  THR A  84     -27.921  -7.795  23.851  1.00 97.25           H  
ATOM   1239  O   THR A  84     -31.198  -8.964  25.101  1.00 97.25           O  
ATOM   1240  CG2 THR A  84     -28.229  -7.866  25.977  1.00 97.25           C  
ATOM   1241 HG21 THR A  84     -28.330  -8.615  26.762  1.00 97.25           H  
ATOM   1242 HG22 THR A  84     -29.148  -7.281  25.922  1.00 97.25           H  
ATOM   1243 HG23 THR A  84     -27.404  -7.197  26.222  1.00 97.25           H  
ATOM   1244  OG1 THR A  84     -26.690  -9.165  24.737  1.00 97.25           O  
ATOM   1245  HG1 THR A  84     -26.445  -9.521  23.880  1.00 97.25           H  
ATOM   1246  N   HIS A  85     -30.652  -8.258  23.042  1.00 96.52           N  
ATOM   1247  H   HIS A  85     -29.945  -8.234  22.320  1.00 96.52           H  
ATOM   1248  CA  HIS A  85     -31.931  -7.605  22.780  1.00 96.52           C  
ATOM   1249  HA  HIS A  85     -32.105  -6.863  23.559  1.00 96.52           H  
ATOM   1250  C   HIS A  85     -33.092  -8.607  22.834  1.00 96.52           C  
ATOM   1251  CB  HIS A  85     -31.872  -6.886  21.425  1.00 96.52           C  
ATOM   1252  HB2 HIS A  85     -31.741  -7.616  20.626  1.00 96.52           H  
ATOM   1253  HB3 HIS A  85     -31.011  -6.218  21.414  1.00 96.52           H  
ATOM   1254  O   HIS A  85     -34.094  -8.342  23.492  1.00 96.52           O  
ATOM   1255  CG  HIS A  85     -33.106  -6.070  21.144  1.00 96.52           C  
ATOM   1256  CD2 HIS A  85     -34.204  -6.459  20.422  1.00 96.52           C  
ATOM   1257  HD2 HIS A  85     -34.342  -7.418  19.944  1.00 96.52           H  
ATOM   1258  ND1 HIS A  85     -33.350  -4.795  21.600  1.00 96.52           N  
ATOM   1259  HD1 HIS A  85     -32.739  -4.234  22.176  1.00 96.52           H  
ATOM   1260  CE1 HIS A  85     -34.558  -4.417  21.155  1.00 96.52           C  
ATOM   1261  HE1 HIS A  85     -35.011  -3.454  21.337  1.00 96.52           H  
ATOM   1262  NE2 HIS A  85     -35.124  -5.401  20.440  1.00 96.52           N  
ATOM   1263  N   SER A  86     -32.938  -9.777  22.212  1.00 97.01           N  
ATOM   1264  H   SER A  86     -32.084  -9.943  21.699  1.00 97.01           H  
ATOM   1265  CA  SER A  86     -33.958 -10.834  22.208  1.00 97.01           C  
ATOM   1266  HA  SER A  86     -34.893 -10.419  21.832  1.00 97.01           H  
ATOM   1267  C   SER A  86     -34.230 -11.385  23.614  1.00 97.01           C  
ATOM   1268  CB  SER A  86     -33.531 -11.960  21.262  1.00 97.01           C  
ATOM   1269  HB2 SER A  86     -32.609 -12.423  21.614  1.00 97.01           H  
ATOM   1270  HB3 SER A  86     -34.316 -12.715  21.229  1.00 97.01           H  
ATOM   1271  O   SER A  86     -35.387 -11.558  24.000  1.00 97.01           O  
ATOM   1272  OG  SER A  86     -33.334 -11.437  19.961  1.00 97.01           O  
ATOM   1273  HG  SER A  86     -32.427 -11.132  19.883  1.00 97.01           H  
ATOM   1274  N   ILE A  87     -33.183 -11.581  24.424  1.00 96.88           N  
ATOM   1275  H   ILE A  87     -32.258 -11.450  24.041  1.00 96.88           H  
ATOM   1276  CA  ILE A  87     -33.305 -12.001  25.831  1.00 96.88           C  
ATOM   1277  HA  ILE A  87     -33.900 -12.914  25.871  1.00 96.88           H  
ATOM   1278  C   ILE A  87     -34.047 -10.945  26.656  1.00 96.88           C  
ATOM   1279  CB  ILE A  87     -31.910 -12.303  26.429  1.00 96.88           C  
ATOM   1280  HB  ILE A  87     -31.262 -11.448  26.239  1.00 96.88           H  
ATOM   1281  O   ILE A  87     -34.929 -11.292  27.443  1.00 96.88           O  
ATOM   1282  CG1 ILE A  87     -31.297 -13.550  25.753  1.00 96.88           C  
ATOM   1283 HG12 ILE A  87     -31.410 -13.479  24.671  1.00 96.88           H  
ATOM   1284 HG13 ILE A  87     -31.832 -14.442  26.077  1.00 96.88           H  
ATOM   1285  CG2 ILE A  87     -31.987 -12.518  27.956  1.00 96.88           C  
ATOM   1286 HG21 ILE A  87     -32.689 -13.319  28.187  1.00 96.88           H  
ATOM   1287 HG22 ILE A  87     -32.304 -11.603  28.458  1.00 96.88           H  
ATOM   1288 HG23 ILE A  87     -31.006 -12.775  28.356  1.00 96.88           H  
ATOM   1289  CD1 ILE A  87     -29.800 -13.731  26.038  1.00 96.88           C  
ATOM   1290 HD11 ILE A  87     -29.630 -13.971  27.088  1.00 96.88           H  
ATOM   1291 HD12 ILE A  87     -29.418 -14.551  25.430  1.00 96.88           H  
ATOM   1292 HD13 ILE A  87     -29.259 -12.821  25.777  1.00 96.88           H  
ATOM   1293  N   LEU A  88     -33.726  -9.661  26.476  1.00 96.05           N  
ATOM   1294  H   LEU A  88     -32.982  -9.437  25.831  1.00 96.05           H  
ATOM   1295  CA  LEU A  88     -34.397  -8.568  27.184  1.00 96.05           C  
ATOM   1296  HA  LEU A  88     -34.376  -8.775  28.254  1.00 96.05           H  
ATOM   1297  C   LEU A  88     -35.875  -8.454  26.794  1.00 96.05           C  
ATOM   1298  CB  LEU A  88     -33.667  -7.247  26.910  1.00 96.05           C  
ATOM   1299  HB2 LEU A  88     -33.538  -7.134  25.833  1.00 96.05           H  
ATOM   1300  HB3 LEU A  88     -34.309  -6.438  27.258  1.00 96.05           H  
ATOM   1301  O   LEU A  88     -36.719  -8.297  27.675  1.00 96.05           O  
ATOM   1302  CG  LEU A  88     -32.306  -7.097  27.608  1.00 96.05           C  
ATOM   1303  HG  LEU A  88     -31.678  -7.965  27.408  1.00 96.05           H  
ATOM   1304  CD1 LEU A  88     -31.609  -5.849  27.067  1.00 96.05           C  
ATOM   1305 HD11 LEU A  88     -32.216  -4.967  27.273  1.00 96.05           H  
ATOM   1306 HD12 LEU A  88     -30.635  -5.736  27.544  1.00 96.05           H  
ATOM   1307 HD13 LEU A  88     -31.465  -5.950  25.992  1.00 96.05           H  
ATOM   1308  CD2 LEU A  88     -32.458  -6.946  29.123  1.00 96.05           C  
ATOM   1309 HD21 LEU A  88     -33.137  -6.124  29.352  1.00 96.05           H  
ATOM   1310 HD22 LEU A  88     -31.486  -6.744  29.573  1.00 96.05           H  
ATOM   1311 HD23 LEU A  88     -32.850  -7.867  29.556  1.00 96.05           H  
ATOM   1312  N   GLN A  89     -36.210  -8.606  25.509  1.00 95.65           N  
ATOM   1313  H   GLN A  89     -35.474  -8.709  24.825  1.00 95.65           H  
ATOM   1314  CA  GLN A  89     -37.606  -8.657  25.061  1.00 95.65           C  
ATOM   1315  HA  GLN A  89     -38.117  -7.753  25.392  1.00 95.65           H  
ATOM   1316  C   GLN A  89     -38.347  -9.840  25.692  1.00 95.65           C  
ATOM   1317  CB  GLN A  89     -37.679  -8.745  23.529  1.00 95.65           C  
ATOM   1318  HB2 GLN A  89     -37.059  -9.575  23.189  1.00 95.65           H  
ATOM   1319  HB3 GLN A  89     -38.706  -8.956  23.233  1.00 95.65           H  
ATOM   1320  O   GLN A  89     -39.440  -9.672  26.232  1.00 95.65           O  
ATOM   1321  CG  GLN A  89     -37.223  -7.467  22.810  1.00 95.65           C  
ATOM   1322  HG2 GLN A  89     -36.222  -7.188  23.140  1.00 95.65           H  
ATOM   1323  HG3 GLN A  89     -37.170  -7.676  21.741  1.00 95.65           H  
ATOM   1324  CD  GLN A  89     -38.127  -6.256  23.008  1.00 95.65           C  
ATOM   1325  NE2 GLN A  89     -37.766  -5.145  22.406  1.00 95.65           N  
ATOM   1326 HE21 GLN A  89     -38.375  -4.348  22.524  1.00 95.65           H  
ATOM   1327 HE22 GLN A  89     -36.971  -5.159  21.784  1.00 95.65           H  
ATOM   1328  OE1 GLN A  89     -39.143  -6.263  23.687  1.00 95.65           O  
ATOM   1329  N   ARG A  90     -37.720 -11.022  25.739  1.00 95.72           N  
ATOM   1330  H   ARG A  90     -36.839 -11.119  25.253  1.00 95.72           H  
ATOM   1331  CA  ARG A  90     -38.302 -12.192  26.405  1.00 95.72           C  
ATOM   1332  HA  ARG A  90     -39.296 -12.327  25.977  1.00 95.72           H  
ATOM   1333  C   ARG A  90     -38.496 -11.968  27.906  1.00 95.72           C  
ATOM   1334  CB  ARG A  90     -37.427 -13.423  26.112  1.00 95.72           C  
ATOM   1335  HB2 ARG A  90     -36.442 -13.281  26.556  1.00 95.72           H  
ATOM   1336  HB3 ARG A  90     -37.297 -13.515  25.034  1.00 95.72           H  
ATOM   1337  O   ARG A  90     -39.515 -12.367  28.465  1.00 95.72           O  
ATOM   1338  CG  ARG A  90     -38.020 -14.735  26.645  1.00 95.72           C  
ATOM   1339  HG2 ARG A  90     -37.339 -15.550  26.396  1.00 95.72           H  
ATOM   1340  HG3 ARG A  90     -38.115 -14.685  27.729  1.00 95.72           H  
ATOM   1341  CD  ARG A  90     -39.389 -15.018  26.018  1.00 95.72           C  
ATOM   1342  HD2 ARG A  90     -40.058 -14.188  26.247  1.00 95.72           H  
ATOM   1343  HD3 ARG A  90     -39.288 -15.085  24.935  1.00 95.72           H  
ATOM   1344  NE  ARG A  90     -39.978 -16.259  26.541  1.00 95.72           N  
ATOM   1345  HE  ARG A  90     -39.342 -17.001  26.798  1.00 95.72           H  
ATOM   1346  NH1 ARG A  90     -42.176 -15.574  26.398  1.00 95.72           N  
ATOM   1347 HH11 ARG A  90     -43.159 -15.713  26.583  1.00 95.72           H  
ATOM   1348 HH12 ARG A  90     -41.928 -14.746  25.876  1.00 95.72           H  
ATOM   1349  NH2 ARG A  90     -41.677 -17.553  27.304  1.00 95.72           N  
ATOM   1350 HH21 ARG A  90     -42.658 -17.657  27.521  1.00 95.72           H  
ATOM   1351 HH22 ARG A  90     -41.011 -18.259  27.583  1.00 95.72           H  
ATOM   1352  CZ  ARG A  90     -41.269 -16.449  26.739  1.00 95.72           C  
ATOM   1353  N   MET A  91     -37.547 -11.308  28.566  1.00 93.45           N  
ATOM   1354  H   MET A  91     -36.715 -11.048  28.057  1.00 93.45           H  
ATOM   1355  CA  MET A  91     -37.648 -10.952  29.983  1.00 93.45           C  
ATOM   1356  HA  MET A  91     -37.854 -11.859  30.551  1.00 93.45           H  
ATOM   1357  C   MET A  91     -38.799  -9.970  30.233  1.00 93.45           C  
ATOM   1358  CB  MET A  91     -36.308 -10.371  30.450  1.00 93.45           C  
ATOM   1359  HB2 MET A  91     -36.184  -9.360  30.062  1.00 93.45           H  
ATOM   1360  HB3 MET A  91     -35.501 -10.994  30.062  1.00 93.45           H  
ATOM   1361  O   MET A  91     -39.534 -10.124  31.210  1.00 93.45           O  
ATOM   1362  CG  MET A  91     -36.203 -10.344  31.976  1.00 93.45           C  
ATOM   1363  HG2 MET A  91     -36.247 -11.367  32.349  1.00 93.45           H  
ATOM   1364  HG3 MET A  91     -37.063  -9.811  32.383  1.00 93.45           H  
ATOM   1365  SD  MET A  91     -34.693  -9.565  32.611  1.00 93.45           S  
ATOM   1366  CE  MET A  91     -33.439 -10.724  32.002  1.00 93.45           C  
ATOM   1367  HE1 MET A  91     -33.419 -10.714  30.912  1.00 93.45           H  
ATOM   1368  HE2 MET A  91     -33.665 -11.730  32.356  1.00 93.45           H  
ATOM   1369  HE3 MET A  91     -32.460 -10.423  32.375  1.00 93.45           H  
ATOM   1370  N   ARG A  92     -39.000  -9.006  29.326  1.00 92.25           N  
ATOM   1371  H   ARG A  92     -38.333  -8.922  28.572  1.00 92.25           H  
ATOM   1372  CA  ARG A  92     -40.120  -8.060  29.361  1.00 92.25           C  
ATOM   1373  HA  ARG A  92     -40.117  -7.546  30.322  1.00 92.25           H  
ATOM   1374  C   ARG A  92     -41.462  -8.778  29.239  1.00 92.25           C  
ATOM   1375  CB  ARG A  92     -39.935  -7.031  28.238  1.00 92.25           C  
ATOM   1376  HB2 ARG A  92     -40.075  -7.511  27.270  1.00 92.25           H  
ATOM   1377  HB3 ARG A  92     -38.922  -6.630  28.268  1.00 92.25           H  
ATOM   1378  O   ARG A  92     -42.361  -8.514  30.032  1.00 92.25           O  
ATOM   1379  CG  ARG A  92     -40.920  -5.869  28.353  1.00 92.25           C  
ATOM   1380  HG2 ARG A  92     -41.944  -6.239  28.310  1.00 92.25           H  
ATOM   1381  HG3 ARG A  92     -40.763  -5.347  29.297  1.00 92.25           H  
ATOM   1382  CD  ARG A  92     -40.679  -4.905  27.190  1.00 92.25           C  
ATOM   1383  HD2 ARG A  92     -39.657  -4.531  27.255  1.00 92.25           H  
ATOM   1384  HD3 ARG A  92     -40.783  -5.426  26.239  1.00 92.25           H  
ATOM   1385  NE  ARG A  92     -41.590  -3.761  27.272  1.00 92.25           N  
ATOM   1386  HE  ARG A  92     -41.194  -2.962  27.747  1.00 92.25           H  
ATOM   1387  NH1 ARG A  92     -43.320  -4.620  26.027  1.00 92.25           N  
ATOM   1388 HH11 ARG A  92     -42.729  -5.407  25.802  1.00 92.25           H  
ATOM   1389 HH12 ARG A  92     -44.243  -4.527  25.628  1.00 92.25           H  
ATOM   1390  NH2 ARG A  92     -43.522  -2.617  27.017  1.00 92.25           N  
ATOM   1391 HH21 ARG A  92     -44.458  -2.510  26.652  1.00 92.25           H  
ATOM   1392 HH22 ARG A  92     -43.098  -1.907  27.598  1.00 92.25           H  
ATOM   1393  CZ  ARG A  92     -42.805  -3.674  26.771  1.00 92.25           C  
ATOM   1394  N   GLU A  93     -41.591  -9.710  28.295  1.00 90.53           N  
ATOM   1395  H   GLU A  93     -40.828  -9.839  27.645  1.00 90.53           H  
ATOM   1396  CA  GLU A  93     -42.794 -10.540  28.144  1.00 90.53           C  
ATOM   1397  HA  GLU A  93     -43.653  -9.909  27.917  1.00 90.53           H  
ATOM   1398  C   GLU A  93     -43.115 -11.316  29.427  1.00 90.53           C  
ATOM   1399  CB  GLU A  93     -42.611 -11.558  27.015  1.00 90.53           C  
ATOM   1400  HB2 GLU A  93     -43.426 -12.279  27.067  1.00 90.53           H  
ATOM   1401  HB3 GLU A  93     -41.677 -12.095  27.180  1.00 90.53           H  
ATOM   1402  O   GLU A  93     -44.251 -11.277  29.896  1.00 90.53           O  
ATOM   1403  CG  GLU A  93     -42.605 -10.959  25.605  1.00 90.53           C  
ATOM   1404  HG2 GLU A  93     -43.596 -10.558  25.394  1.00 90.53           H  
ATOM   1405  HG3 GLU A  93     -41.893 -10.135  25.561  1.00 90.53           H  
ATOM   1406  CD  GLU A  93     -42.236 -12.015  24.550  1.00 90.53           C  
ATOM   1407  OE1 GLU A  93     -42.099 -11.618  23.375  1.00 90.53           O  
ATOM   1408  OE2 GLU A  93     -42.098 -13.216  24.917  1.00 90.53           O  
ATOM   1409  N   LEU A  94     -42.117 -11.980  30.022  1.00 87.94           N  
ATOM   1410  H   LEU A  94     -41.213 -11.977  29.573  1.00 87.94           H  
ATOM   1411  CA  LEU A  94     -42.282 -12.734  31.269  1.00 87.94           C  
ATOM   1412  HA  LEU A  94     -43.093 -13.453  31.145  1.00 87.94           H  
ATOM   1413  C   LEU A  94     -42.676 -11.827  32.446  1.00 87.94           C  
ATOM   1414  CB  LEU A  94     -40.976 -13.486  31.584  1.00 87.94           C  
ATOM   1415  HB2 LEU A  94     -41.045 -13.892  32.593  1.00 87.94           H  
ATOM   1416  HB3 LEU A  94     -40.156 -12.769  31.573  1.00 87.94           H  
ATOM   1417  O   LEU A  94     -43.517 -12.207  33.260  1.00 87.94           O  
ATOM   1418  CG  LEU A  94     -40.641 -14.641  30.621  1.00 87.94           C  
ATOM   1419  HG  LEU A  94     -40.665 -14.294  29.589  1.00 87.94           H  
ATOM   1420  CD1 LEU A  94     -39.235 -15.162  30.926  1.00 87.94           C  
ATOM   1421 HD11 LEU A  94     -39.183 -15.522  31.954  1.00 87.94           H  
ATOM   1422 HD12 LEU A  94     -38.984 -15.973  30.243  1.00 87.94           H  
ATOM   1423 HD13 LEU A  94     -38.514 -14.356  30.788  1.00 87.94           H  
ATOM   1424  CD2 LEU A  94     -41.621 -15.809  30.748  1.00 87.94           C  
ATOM   1425 HD21 LEU A  94     -41.666 -16.151  31.782  1.00 87.94           H  
ATOM   1426 HD22 LEU A  94     -42.617 -15.496  30.436  1.00 87.94           H  
ATOM   1427 HD23 LEU A  94     -41.303 -16.633  30.109  1.00 87.94           H  
ATOM   1428  N   ALA A  95     -42.113 -10.618  32.528  1.00 86.90           N  
ATOM   1429  H   ALA A  95     -41.400 -10.369  31.857  1.00 86.90           H  
ATOM   1430  CA  ALA A  95     -42.474  -9.641  33.552  1.00 86.90           C  
ATOM   1431  HA  ALA A  95     -42.397 -10.119  34.529  1.00 86.90           H  
ATOM   1432  C   ALA A  95     -43.927  -9.157  33.396  1.00 86.90           C  
ATOM   1433  CB  ALA A  95     -41.468  -8.485  33.508  1.00 86.90           C  
ATOM   1434  HB1 ALA A  95     -40.456  -8.869  33.633  1.00 86.90           H  
ATOM   1435  HB2 ALA A  95     -41.534  -7.963  32.553  1.00 86.90           H  
ATOM   1436  HB3 ALA A  95     -41.682  -7.786  34.317  1.00 86.90           H  
ATOM   1437  O   ALA A  95     -44.655  -9.072  34.383  1.00 86.90           O  
ATOM   1438  N   VAL A  96     -44.381  -8.907  32.163  1.00 86.02           N  
ATOM   1439  H   VAL A  96     -43.732  -8.982  31.393  1.00 86.02           H  
ATOM   1440  CA  VAL A  96     -45.778  -8.534  31.873  1.00 86.02           C  
ATOM   1441  HA  VAL A  96     -46.063  -7.716  32.534  1.00 86.02           H  
ATOM   1442  C   VAL A  96     -46.742  -9.690  32.166  1.00 86.02           C  
ATOM   1443  CB  VAL A  96     -45.918  -8.038  30.420  1.00 86.02           C  
ATOM   1444  HB  VAL A  96     -45.489  -8.776  29.743  1.00 86.02           H  
ATOM   1445  O   VAL A  96     -47.801  -9.463  32.748  1.00 86.02           O  
ATOM   1446  CG1 VAL A  96     -47.380  -7.800  30.014  1.00 86.02           C  
ATOM   1447 HG11 VAL A  96     -47.422  -7.366  29.015  1.00 86.02           H  
ATOM   1448 HG12 VAL A  96     -47.925  -8.743  29.995  1.00 86.02           H  
ATOM   1449 HG13 VAL A  96     -47.860  -7.125  30.723  1.00 86.02           H  
ATOM   1450  CG2 VAL A  96     -45.180  -6.704  30.227  1.00 86.02           C  
ATOM   1451 HG21 VAL A  96     -44.136  -6.794  30.528  1.00 86.02           H  
ATOM   1452 HG22 VAL A  96     -45.647  -5.928  30.833  1.00 86.02           H  
ATOM   1453 HG23 VAL A  96     -45.212  -6.413  29.177  1.00 86.02           H  
ATOM   1454  N   GLN A  97     -46.379 -10.930  31.828  1.00 84.17           N  
ATOM   1455  H   GLN A  97     -45.511 -11.061  31.327  1.00 84.17           H  
ATOM   1456  CA  GLN A  97     -47.168 -12.120  32.180  1.00 84.17           C  
ATOM   1457  HA  GLN A  97     -48.177 -12.009  31.784  1.00 84.17           H  
ATOM   1458  C   GLN A  97     -47.310 -12.266  33.704  1.00 84.17           C  
ATOM   1459  CB  GLN A  97     -46.532 -13.373  31.552  1.00 84.17           C  
ATOM   1460  HB2 GLN A  97     -45.462 -13.385  31.764  1.00 84.17           H  
ATOM   1461  HB3 GLN A  97     -46.980 -14.260  31.999  1.00 84.17           H  
ATOM   1462  O   GLN A  97     -48.421 -12.406  34.207  1.00 84.17           O  
ATOM   1463  CG  GLN A  97     -46.764 -13.426  30.034  1.00 84.17           C  
ATOM   1464  HG2 GLN A  97     -46.441 -12.492  29.574  1.00 84.17           H  
ATOM   1465  HG3 GLN A  97     -47.833 -13.530  29.849  1.00 84.17           H  
ATOM   1466  CD  GLN A  97     -46.047 -14.578  29.333  1.00 84.17           C  
ATOM   1467  NE2 GLN A  97     -46.114 -14.630  28.020  1.00 84.17           N  
ATOM   1468 HE21 GLN A  97     -45.736 -15.461  27.588  1.00 84.17           H  
ATOM   1469 HE22 GLN A  97     -46.609 -13.913  27.509  1.00 84.17           H  
ATOM   1470  OE1 GLN A  97     -45.427 -15.457  29.909  1.00 84.17           O  
ATOM   1471  N   SER A  98     -46.211 -12.105  34.449  1.00 80.41           N  
ATOM   1472  H   SER A  98     -45.328 -12.008  33.968  1.00 80.41           H  
ATOM   1473  CA  SER A  98     -46.200 -12.138  35.920  1.00 80.41           C  
ATOM   1474  HA  SER A  98     -46.594 -13.098  36.252  1.00 80.41           H  
ATOM   1475  C   SER A  98     -47.061 -11.037  36.564  1.00 80.41           C  
ATOM   1476  CB  SER A  98     -44.745 -12.022  36.385  1.00 80.41           C  
ATOM   1477  HB2 SER A  98     -44.348 -11.048  36.099  1.00 80.41           H  
ATOM   1478  HB3 SER A  98     -44.158 -12.796  35.891  1.00 80.41           H  
ATOM   1479  O   SER A  98     -47.634 -11.238  37.636  1.00 80.41           O  
ATOM   1480  OG  SER A  98     -44.622 -12.184  37.783  1.00 80.41           O  
ATOM   1481  HG  SER A  98     -43.691 -12.285  37.995  1.00 80.41           H  
ATOM   1482  N   ALA A  99     -47.193  -9.875  35.909  1.00 77.23           N  
ATOM   1483  H   ALA A  99     -46.675  -9.744  35.052  1.00 77.23           H  
ATOM   1484  CA  ALA A  99     -48.090  -8.801  36.349  1.00 77.23           C  
ATOM   1485  HA  ALA A  99     -47.931  -8.626  37.413  1.00 77.23           H  
ATOM   1486  C   ALA A  99     -49.581  -9.152  36.198  1.00 77.23           C  
ATOM   1487  CB  ALA A  99     -47.754  -7.503  35.597  1.00 77.23           C  
ATOM   1488  HB1 ALA A  99     -47.387  -7.718  34.593  1.00 77.23           H  
ATOM   1489  HB2 ALA A  99     -48.645  -6.881  35.515  1.00 77.23           H  
ATOM   1490  HB3 ALA A  99     -47.000  -6.937  36.145  1.00 77.23           H  
ATOM   1491  O   ALA A  99     -50.384  -8.685  37.006  1.00 77.23           O  
ATOM   1492  N   ASN A 100     -49.952  -9.956  35.196  1.00 73.05           N  
ATOM   1493  H   ASN A 100     -49.236 -10.321  34.584  1.00 73.05           H  
ATOM   1494  CA  ASN A 100     -51.336 -10.388  34.976  1.00 73.05           C  
ATOM   1495  HA  ASN A 100     -52.012  -9.575  35.242  1.00 73.05           H  
ATOM   1496  C   ASN A 100     -51.731 -11.578  35.868  1.00 73.05           C  
ATOM   1497  CB  ASN A 100     -51.526 -10.716  33.484  1.00 73.05           C  
ATOM   1498  HB2 ASN A 100     -52.444 -11.293  33.367  1.00 73.05           H  
ATOM   1499  HB3 ASN A 100     -50.700 -11.337  33.140  1.00 73.05           H  
ATOM   1500  O   ASN A 100     -52.883 -11.669  36.298  1.00 73.05           O  
ATOM   1501  CG  ASN A 100     -51.653  -9.490  32.597  1.00 73.05           C  
ATOM   1502  ND2 ASN A 100     -51.442  -9.648  31.311  1.00 73.05           N  
ATOM   1503 HD21 ASN A 100     -51.517  -8.815  30.745  1.00 73.05           H  
ATOM   1504 HD22 ASN A 100     -51.157 -10.552  30.961  1.00 73.05           H  
ATOM   1505  OD1 ASN A 100     -51.983  -8.390  33.010  1.00 73.05           O  
ATOM   1506  N   ASP A 101     -50.786 -12.466  36.184  1.00 66.39           N  
ATOM   1507  H   ASP A 101     -49.881 -12.382  35.745  1.00 66.39           H  
ATOM   1508  CA  ASP A 101     -51.049 -13.674  36.965  1.00 66.39           C  
ATOM   1509  HA  ASP A 101     -52.020 -14.068  36.665  1.00 66.39           H  
ATOM   1510  C   ASP A 101     -51.142 -13.376  38.475  1.00 66.39           C  
ATOM   1511  CB  ASP A 101     -50.011 -14.765  36.630  1.00 66.39           C  
ATOM   1512  HB2 ASP A 101     -50.073 -15.540  37.394  1.00 66.39           H  
ATOM   1513  HB3 ASP A 101     -49.010 -14.336  36.671  1.00 66.39           H  
ATOM   1514  O   ASP A 101     -50.161 -13.362  39.213  1.00 66.39           O  
ATOM   1515  CG  ASP A 101     -50.227 -15.447  35.267  1.00 66.39           C  
ATOM   1516  OD1 ASP A 101     -51.312 -15.261  34.668  1.00 66.39           O  
ATOM   1517  OD2 ASP A 101     -49.314 -16.198  34.858  1.00 66.39           O  
ATOM   1518  N   THR A 102     -52.370 -13.212  38.975  1.00 60.87           N  
ATOM   1519  H   THR A 102     -53.087 -13.079  38.277  1.00 60.87           H  
ATOM   1520  CA  THR A 102     -52.819 -13.515  40.360  1.00 60.87           C  
ATOM   1521  HA  THR A 102     -53.851 -13.167  40.408  1.00 60.87           H  
ATOM   1522  C   THR A 102     -52.151 -12.821  41.567  1.00 60.87           C  
ATOM   1523  CB  THR A 102     -52.891 -15.037  40.592  1.00 60.87           C  
ATOM   1524  HB  THR A 102     -53.270 -15.227  41.597  1.00 60.87           H  
ATOM   1525  O   THR A 102     -52.599 -13.026  42.695  1.00 60.87           O  
ATOM   1526  CG2 THR A 102     -53.832 -15.735  39.608  1.00 60.87           C  
ATOM   1527 HG21 THR A 102     -54.824 -15.283  39.653  1.00 60.87           H  
ATOM   1528 HG22 THR A 102     -53.444 -15.663  38.592  1.00 60.87           H  
ATOM   1529 HG23 THR A 102     -53.909 -16.789  39.876  1.00 60.87           H  
ATOM   1530  OG1 THR A 102     -51.622 -15.637  40.471  1.00 60.87           O  
ATOM   1531  HG1 THR A 102     -51.051 -15.055  39.965  1.00 60.87           H  
ATOM   1532  N   ASN A 103     -51.168 -11.932  41.396  1.00 57.90           N  
ATOM   1533  H   ASN A 103     -50.770 -11.872  40.469  1.00 57.90           H  
ATOM   1534  CA  ASN A 103     -50.497 -11.232  42.505  1.00 57.90           C  
ATOM   1535  HA  ASN A 103     -50.480 -11.911  43.358  1.00 57.90           H  
ATOM   1536  C   ASN A 103     -51.267  -9.992  43.008  1.00 57.90           C  
ATOM   1537  CB  ASN A 103     -49.030 -10.961  42.138  1.00 57.90           C  
ATOM   1538  HB2 ASN A 103     -48.601 -10.242  42.837  1.00 57.90           H  
ATOM   1539  HB3 ASN A 103     -48.966 -10.546  41.132  1.00 57.90           H  
ATOM   1540  O   ASN A 103     -50.779  -8.855  42.982  1.00 57.90           O  
ATOM   1541  CG  ASN A 103     -48.194 -12.221  42.247  1.00 57.90           C  
ATOM   1542  ND2 ASN A 103     -47.495 -12.598  41.205  1.00 57.90           N  
ATOM   1543 HD21 ASN A 103     -47.042 -13.498  41.273  1.00 57.90           H  
ATOM   1544 HD22 ASN A 103     -47.655 -12.184  40.298  1.00 57.90           H  
ATOM   1545  OD1 ASN A 103     -48.141 -12.854  43.289  1.00 57.90           O  
ATOM   1546  N   VAL A 104     -52.483 -10.224  43.510  1.00 55.85           N  
ATOM   1547  H   VAL A 104     -52.799 -11.183  43.481  1.00 55.85           H  
ATOM   1548  CA  VAL A 104     -53.344  -9.234  44.175  1.00 55.85           C  
ATOM   1549  HA  VAL A 104     -53.359  -8.336  43.557  1.00 55.85           H  
ATOM   1550  C   VAL A 104     -52.744  -8.860  45.544  1.00 55.85           C  
ATOM   1551  CB  VAL A 104     -54.804  -9.743  44.292  1.00 55.85           C  
ATOM   1552  HB  VAL A 104     -54.861 -10.526  45.048  1.00 55.85           H  
ATOM   1553  O   VAL A 104     -53.158  -9.356  46.585  1.00 55.85           O  
ATOM   1554  CG1 VAL A 104     -55.755  -8.601  44.684  1.00 55.85           C  
ATOM   1555 HG11 VAL A 104     -55.461  -8.186  45.649  1.00 55.85           H  
ATOM   1556 HG12 VAL A 104     -55.735  -7.817  43.928  1.00 55.85           H  
ATOM   1557 HG13 VAL A 104     -56.771  -8.985  44.775  1.00 55.85           H  
ATOM   1558  CG2 VAL A 104     -55.327 -10.335  42.975  1.00 55.85           C  
ATOM   1559 HG21 VAL A 104     -54.779 -11.242  42.722  1.00 55.85           H  
ATOM   1560 HG22 VAL A 104     -55.220  -9.612  42.167  1.00 55.85           H  
ATOM   1561 HG23 VAL A 104     -56.378 -10.604  43.080  1.00 55.85           H  
ATOM   1562  N   GLY A 105     -51.734  -7.983  45.550  1.00 57.91           N  
ATOM   1563  H   GLY A 105     -51.330  -7.770  44.649  1.00 57.91           H  
ATOM   1564  CA  GLY A 105     -51.189  -7.356  46.762  1.00 57.91           C  
ATOM   1565  HA2 GLY A 105     -51.494  -6.309  46.774  1.00 57.91           H  
ATOM   1566  HA3 GLY A 105     -51.611  -7.829  47.649  1.00 57.91           H  
ATOM   1567  C   GLY A 105     -49.663  -7.448  46.884  1.00 57.91           C  
ATOM   1568  O   GLY A 105     -49.089  -8.525  46.947  1.00 57.91           O  
ATOM   1569  N   LYS A 106     -48.990  -6.291  46.947  1.00 59.80           N  
ATOM   1570  H   LYS A 106     -49.562  -5.462  46.881  1.00 59.80           H  
ATOM   1571  CA  LYS A 106     -47.523  -6.075  47.043  1.00 59.80           C  
ATOM   1572  HA  LYS A 106     -47.378  -4.998  47.123  1.00 59.80           H  
ATOM   1573  C   LYS A 106     -46.668  -6.445  45.813  1.00 59.80           C  
ATOM   1574  CB  LYS A 106     -46.943  -6.670  48.345  1.00 59.80           C  
ATOM   1575  HB2 LYS A 106     -47.062  -7.754  48.342  1.00 59.80           H  
ATOM   1576  HB3 LYS A 106     -45.874  -6.456  48.370  1.00 59.80           H  
ATOM   1577  O   LYS A 106     -45.764  -5.672  45.512  1.00 59.80           O  
ATOM   1578  CG  LYS A 106     -47.588  -6.083  49.613  1.00 59.80           C  
ATOM   1579  HG2 LYS A 106     -48.646  -6.343  49.639  1.00 59.80           H  
ATOM   1580  HG3 LYS A 106     -47.491  -4.998  49.594  1.00 59.80           H  
ATOM   1581  CD  LYS A 106     -46.915  -6.623  50.883  1.00 59.80           C  
ATOM   1582  HD2 LYS A 106     -45.856  -6.366  50.864  1.00 59.80           H  
ATOM   1583  HD3 LYS A 106     -47.015  -7.708  50.899  1.00 59.80           H  
ATOM   1584  CE  LYS A 106     -47.572  -6.026  52.135  1.00 59.80           C  
ATOM   1585  HE2 LYS A 106     -47.475  -4.941  52.096  1.00 59.80           H  
ATOM   1586  HE3 LYS A 106     -48.635  -6.268  52.115  1.00 59.80           H  
ATOM   1587  NZ  LYS A 106     -46.955  -6.552  53.379  1.00 59.80           N  
ATOM   1588  HZ1 LYS A 106     -45.969  -6.336  53.411  1.00 59.80           H  
ATOM   1589  HZ2 LYS A 106     -47.399  -6.158  54.196  1.00 59.80           H  
ATOM   1590  HZ3 LYS A 106     -47.057  -7.556  53.422  1.00 59.80           H  
ATOM   1591  N   GLY A 107     -46.971  -7.508  45.062  1.00 62.18           N  
ATOM   1592  H   GLY A 107     -47.695  -8.128  45.395  1.00 62.18           H  
ATOM   1593  CA  GLY A 107     -46.163  -7.932  43.898  1.00 62.18           C  
ATOM   1594  HA2 GLY A 107     -45.133  -8.094  44.216  1.00 62.18           H  
ATOM   1595  HA3 GLY A 107     -46.552  -8.881  43.530  1.00 62.18           H  
ATOM   1596  C   GLY A 107     -46.144  -6.947  42.716  1.00 62.18           C  
ATOM   1597  O   GLY A 107     -45.112  -6.762  42.075  1.00 62.18           O  
ATOM   1598  N   ALA A 108     -47.251  -6.237  42.473  1.00 63.68           N  
ATOM   1599  H   ALA A 108     -48.088  -6.486  42.980  1.00 63.68           H  
ATOM   1600  CA  ALA A 108     -47.399  -5.358  41.308  1.00 63.68           C  
ATOM   1601  HA  ALA A 108     -47.256  -5.957  40.408  1.00 63.68           H  
ATOM   1602  C   ALA A 108     -46.375  -4.203  41.242  1.00 63.68           C  
ATOM   1603  CB  ALA A 108     -48.839  -4.829  41.296  1.00 63.68           C  
ATOM   1604  HB1 ALA A 108     -48.990  -4.216  40.408  1.00 63.68           H  
ATOM   1605  HB2 ALA A 108     -49.539  -5.664  41.259  1.00 63.68           H  
ATOM   1606  HB3 ALA A 108     -49.033  -4.227  42.184  1.00 63.68           H  
ATOM   1607  O   ALA A 108     -45.875  -3.895  40.163  1.00 63.68           O  
ATOM   1608  N   LYS A 109     -46.013  -3.589  42.384  1.00 69.28           N  
ATOM   1609  H   LYS A 109     -46.391  -3.946  43.249  1.00 69.28           H  
ATOM   1610  CA  LYS A 109     -45.012  -2.498  42.422  1.00 69.28           C  
ATOM   1611  HA  LYS A 109     -45.242  -1.776  41.638  1.00 69.28           H  
ATOM   1612  C   LYS A 109     -43.596  -2.988  42.107  1.00 69.28           C  
ATOM   1613  CB  LYS A 109     -45.007  -1.786  43.785  1.00 69.28           C  
ATOM   1614  HB2 LYS A 109     -44.113  -1.165  43.834  1.00 69.28           H  
ATOM   1615  HB3 LYS A 109     -44.948  -2.526  44.583  1.00 69.28           H  
ATOM   1616  O   LYS A 109     -42.815  -2.264  41.498  1.00 69.28           O  
ATOM   1617  CG  LYS A 109     -46.226  -0.879  44.002  1.00 69.28           C  
ATOM   1618  HG2 LYS A 109     -46.315  -0.193  43.160  1.00 69.28           H  
ATOM   1619  HG3 LYS A 109     -47.129  -1.487  44.063  1.00 69.28           H  
ATOM   1620  CD  LYS A 109     -46.058  -0.068  45.296  1.00 69.28           C  
ATOM   1621  HD2 LYS A 109     -45.137   0.513  45.227  1.00 69.28           H  
ATOM   1622  HD3 LYS A 109     -45.985  -0.751  46.142  1.00 69.28           H  
ATOM   1623  CE  LYS A 109     -47.245   0.882  45.491  1.00 69.28           C  
ATOM   1624  HE2 LYS A 109     -48.155   0.292  45.600  1.00 69.28           H  
ATOM   1625  HE3 LYS A 109     -47.349   1.484  44.588  1.00 69.28           H  
ATOM   1626  NZ  LYS A 109     -47.050   1.769  46.666  1.00 69.28           N  
ATOM   1627  HZ1 LYS A 109     -46.957   1.231  47.515  1.00 69.28           H  
ATOM   1628  HZ2 LYS A 109     -46.216   2.325  46.543  1.00 69.28           H  
ATOM   1629  HZ3 LYS A 109     -47.831   2.403  46.761  1.00 69.28           H  
ATOM   1630  N   SER A 110     -43.257  -4.205  42.528  1.00 77.53           N  
ATOM   1631  H   SER A 110     -43.934  -4.765  43.027  1.00 77.53           H  
ATOM   1632  CA  SER A 110     -41.961  -4.810  42.211  1.00 77.53           C  
ATOM   1633  HA  SER A 110     -41.165  -4.102  42.443  1.00 77.53           H  
ATOM   1634  C   SER A 110     -41.865  -5.130  40.721  1.00 77.53           C  
ATOM   1635  CB  SER A 110     -41.748  -6.073  43.047  1.00 77.53           C  
ATOM   1636  HB2 SER A 110     -42.561  -6.776  42.866  1.00 77.53           H  
ATOM   1637  HB3 SER A 110     -40.806  -6.544  42.766  1.00 77.53           H  
ATOM   1638  O   SER A 110     -40.848  -4.838  40.101  1.00 77.53           O  
ATOM   1639  OG  SER A 110     -41.715  -5.731  44.421  1.00 77.53           O  
ATOM   1640  HG  SER A 110     -40.831  -5.415  44.626  1.00 77.53           H  
ATOM   1641  N   ILE A 111     -42.946  -5.646  40.130  1.00 80.79           N  
ATOM   1642  H   ILE A 111     -43.749  -5.876  40.698  1.00 80.79           H  
ATOM   1643  CA  ILE A 111     -42.988  -5.992  38.706  1.00 80.79           C  
ATOM   1644  HA  ILE A 111     -42.109  -6.592  38.474  1.00 80.79           H  
ATOM   1645  C   ILE A 111     -42.910  -4.741  37.825  1.00 80.79           C  
ATOM   1646  CB  ILE A 111     -44.233  -6.847  38.397  1.00 80.79           C  
ATOM   1647  HB  ILE A 111     -45.123  -6.299  38.705  1.00 80.79           H  
ATOM   1648  O   ILE A 111     -42.160  -4.741  36.853  1.00 80.79           O  
ATOM   1649  CG1 ILE A 111     -44.174  -8.190  39.163  1.00 80.79           C  
ATOM   1650 HG12 ILE A 111     -43.441  -8.845  38.692  1.00 80.79           H  
ATOM   1651 HG13 ILE A 111     -43.850  -8.029  40.191  1.00 80.79           H  
ATOM   1652  CG2 ILE A 111     -44.311  -7.114  36.885  1.00 80.79           C  
ATOM   1653 HG21 ILE A 111     -45.068  -7.867  36.667  1.00 80.79           H  
ATOM   1654 HG22 ILE A 111     -44.573  -6.204  36.345  1.00 80.79           H  
ATOM   1655 HG23 ILE A 111     -43.356  -7.487  36.514  1.00 80.79           H  
ATOM   1656  CD1 ILE A 111     -45.523  -8.911  39.227  1.00 80.79           C  
ATOM   1657 HD11 ILE A 111     -45.433  -9.792  39.863  1.00 80.79           H  
ATOM   1658 HD12 ILE A 111     -45.819  -9.238  38.230  1.00 80.79           H  
ATOM   1659 HD13 ILE A 111     -46.286  -8.250  39.640  1.00 80.79           H  
ATOM   1660  N   SER A 112     -43.599  -3.648  38.178  1.00 82.45           N  
ATOM   1661  H   SER A 112     -44.230  -3.680  38.966  1.00 82.45           H  
ATOM   1662  CA  SER A 112     -43.480  -2.394  37.420  1.00 82.45           C  
ATOM   1663  HA  SER A 112     -43.740  -2.602  36.383  1.00 82.45           H  
ATOM   1664  C   SER A 112     -42.046  -1.854  37.413  1.00 82.45           C  
ATOM   1665  CB  SER A 112     -44.464  -1.334  37.931  1.00 82.45           C  
ATOM   1666  HB2 SER A 112     -44.368  -0.436  37.321  1.00 82.45           H  
ATOM   1667  HB3 SER A 112     -45.479  -1.716  37.821  1.00 82.45           H  
ATOM   1668  O   SER A 112     -41.559  -1.452  36.362  1.00 82.45           O  
ATOM   1669  OG  SER A 112     -44.248  -1.000  39.291  1.00 82.45           O  
ATOM   1670  HG  SER A 112     -43.393  -0.570  39.370  1.00 82.45           H  
ATOM   1671  N   GLY A 113     -41.339  -1.912  38.551  1.00 85.89           N  
ATOM   1672  H   GLY A 113     -41.781  -2.283  39.380  1.00 85.89           H  
ATOM   1673  CA  GLY A 113     -39.925  -1.519  38.621  1.00 85.89           C  
ATOM   1674  HA2 GLY A 113     -39.810  -0.504  38.240  1.00 85.89           H  
ATOM   1675  HA3 GLY A 113     -39.604  -1.537  39.662  1.00 85.89           H  
ATOM   1676  C   GLY A 113     -38.994  -2.442  37.820  1.00 85.89           C  
ATOM   1677  O   GLY A 113     -38.021  -1.981  37.223  1.00 85.89           O  
ATOM   1678  N   MET A 114     -39.300  -3.743  37.751  1.00 85.93           N  
ATOM   1679  H   MET A 114     -40.086  -4.085  38.286  1.00 85.93           H  
ATOM   1680  CA  MET A 114     -38.574  -4.686  36.890  1.00 85.93           C  
ATOM   1681  HA  MET A 114     -37.505  -4.597  37.087  1.00 85.93           H  
ATOM   1682  C   MET A 114     -38.781  -4.379  35.404  1.00 85.93           C  
ATOM   1683  CB  MET A 114     -39.001  -6.133  37.170  1.00 85.93           C  
ATOM   1684  HB2 MET A 114     -38.582  -6.774  36.394  1.00 85.93           H  
ATOM   1685  HB3 MET A 114     -40.087  -6.215  37.123  1.00 85.93           H  
ATOM   1686  O   MET A 114     -37.807  -4.367  34.657  1.00 85.93           O  
ATOM   1687  CG  MET A 114     -38.516  -6.646  38.527  1.00 85.93           C  
ATOM   1688  HG2 MET A 114     -37.427  -6.690  38.520  1.00 85.93           H  
ATOM   1689  HG3 MET A 114     -38.813  -5.941  39.303  1.00 85.93           H  
ATOM   1690  SD  MET A 114     -39.169  -8.280  38.973  1.00 85.93           S  
ATOM   1691  CE  MET A 114     -38.310  -9.318  37.757  1.00 85.93           C  
ATOM   1692  HE1 MET A 114     -37.233  -9.170  37.840  1.00 85.93           H  
ATOM   1693  HE2 MET A 114     -38.545 -10.365  37.946  1.00 85.93           H  
ATOM   1694  HE3 MET A 114     -38.635  -9.058  36.749  1.00 85.93           H  
ATOM   1695  N   ILE A 115     -40.019  -4.100  34.981  1.00 90.27           N  
ATOM   1696  H   ILE A 115     -40.775  -4.133  35.650  1.00 90.27           H  
ATOM   1697  CA  ILE A 115     -40.330  -3.712  33.596  1.00 90.27           C  
ATOM   1698  HA  ILE A 115     -39.974  -4.492  32.923  1.00 90.27           H  
ATOM   1699  C   ILE A 115     -39.569  -2.438  33.226  1.00 90.27           C  
ATOM   1700  CB  ILE A 115     -41.856  -3.559  33.391  1.00 90.27           C  
ATOM   1701  HB  ILE A 115     -42.250  -2.913  34.176  1.00 90.27           H  
ATOM   1702  O   ILE A 115     -38.899  -2.418  32.201  1.00 90.27           O  
ATOM   1703  CG1 ILE A 115     -42.540  -4.942  33.489  1.00 90.27           C  
ATOM   1704 HG12 ILE A 115     -42.175  -5.467  34.372  1.00 90.27           H  
ATOM   1705 HG13 ILE A 115     -42.271  -5.539  32.618  1.00 90.27           H  
ATOM   1706  CG2 ILE A 115     -42.177  -2.915  32.028  1.00 90.27           C  
ATOM   1707 HG21 ILE A 115     -43.254  -2.837  31.876  1.00 90.27           H  
ATOM   1708 HG22 ILE A 115     -41.776  -1.903  31.973  1.00 90.27           H  
ATOM   1709 HG23 ILE A 115     -41.738  -3.499  31.218  1.00 90.27           H  
ATOM   1710  CD1 ILE A 115     -44.068  -4.884  33.599  1.00 90.27           C  
ATOM   1711 HD11 ILE A 115     -44.355  -4.258  34.444  1.00 90.27           H  
ATOM   1712 HD12 ILE A 115     -44.453  -5.891  33.759  1.00 90.27           H  
ATOM   1713 HD13 ILE A 115     -44.508  -4.490  32.683  1.00 90.27           H  
ATOM   1714  N   GLU A 116     -39.580  -1.423  34.094  1.00 92.72           N  
ATOM   1715  H   GLU A 116     -40.177  -1.480  34.907  1.00 92.72           H  
ATOM   1716  CA  GLU A 116     -38.827  -0.182  33.879  1.00 92.72           C  
ATOM   1717  HA  GLU A 116     -39.166   0.282  32.953  1.00 92.72           H  
ATOM   1718  C   GLU A 116     -37.316  -0.440  33.744  1.00 92.72           C  
ATOM   1719  CB  GLU A 116     -39.134   0.766  35.048  1.00 92.72           C  
ATOM   1720  HB2 GLU A 116     -40.216   0.870  35.133  1.00 92.72           H  
ATOM   1721  HB3 GLU A 116     -38.755   0.328  35.972  1.00 92.72           H  
ATOM   1722  O   GLU A 116     -36.654   0.111  32.866  1.00 92.72           O  
ATOM   1723  CG  GLU A 116     -38.523   2.160  34.859  1.00 92.72           C  
ATOM   1724  HG2 GLU A 116     -37.440   2.062  34.772  1.00 92.72           H  
ATOM   1725  HG3 GLU A 116     -38.902   2.583  33.929  1.00 92.72           H  
ATOM   1726  CD  GLU A 116     -38.832   3.121  36.019  1.00 92.72           C  
ATOM   1727  OE1 GLU A 116     -38.378   4.283  35.921  1.00 92.72           O  
ATOM   1728  OE2 GLU A 116     -39.490   2.702  37.001  1.00 92.72           O  
ATOM   1729  N   THR A 117     -36.760  -1.336  34.565  1.00 93.72           N  
ATOM   1730  H   THR A 117     -37.352  -1.758  35.266  1.00 93.72           H  
ATOM   1731  CA  THR A 117     -35.345  -1.734  34.476  1.00 93.72           C  
ATOM   1732  HA  THR A 117     -34.726  -0.839  34.534  1.00 93.72           H  
ATOM   1733  C   THR A 117     -35.028  -2.424  33.145  1.00 93.72           C  
ATOM   1734  CB  THR A 117     -34.963  -2.651  35.648  1.00 93.72           C  
ATOM   1735  HB  THR A 117     -35.548  -3.570  35.606  1.00 93.72           H  
ATOM   1736  O   THR A 117     -33.996  -2.139  32.533  1.00 93.72           O  
ATOM   1737  CG2 THR A 117     -33.477  -3.015  35.649  1.00 93.72           C  
ATOM   1738 HG21 THR A 117     -33.235  -3.557  36.563  1.00 93.72           H  
ATOM   1739 HG22 THR A 117     -33.245  -3.653  34.796  1.00 93.72           H  
ATOM   1740 HG23 THR A 117     -32.873  -2.108  35.600  1.00 93.72           H  
ATOM   1741  OG1 THR A 117     -35.220  -2.008  36.877  1.00 93.72           O  
ATOM   1742  HG1 THR A 117     -36.168  -1.876  36.955  1.00 93.72           H  
ATOM   1743  N   ILE A 118     -35.912  -3.307  32.672  1.00 94.93           N  
ATOM   1744  H   ILE A 118     -36.755  -3.472  33.204  1.00 94.93           H  
ATOM   1745  CA  ILE A 118     -35.756  -4.007  31.391  1.00 94.93           C  
ATOM   1746  HA  ILE A 118     -34.752  -4.429  31.343  1.00 94.93           H  
ATOM   1747  C   ILE A 118     -35.886  -3.029  30.221  1.00 94.93           C  
ATOM   1748  CB  ILE A 118     -36.771  -5.165  31.275  1.00 94.93           C  
ATOM   1749  HB  ILE A 118     -37.772  -4.768  31.443  1.00 94.93           H  
ATOM   1750  O   ILE A 118     -35.056  -3.063  29.316  1.00 94.93           O  
ATOM   1751  CG1 ILE A 118     -36.481  -6.261  32.323  1.00 94.93           C  
ATOM   1752 HG12 ILE A 118     -36.200  -5.810  33.275  1.00 94.93           H  
ATOM   1753 HG13 ILE A 118     -35.638  -6.867  31.991  1.00 94.93           H  
ATOM   1754  CG2 ILE A 118     -36.722  -5.787  29.868  1.00 94.93           C  
ATOM   1755 HG21 ILE A 118     -37.129  -5.091  29.135  1.00 94.93           H  
ATOM   1756 HG22 ILE A 118     -37.316  -6.700  29.834  1.00 94.93           H  
ATOM   1757 HG23 ILE A 118     -35.696  -6.035  29.598  1.00 94.93           H  
ATOM   1758  CD1 ILE A 118     -37.693  -7.164  32.584  1.00 94.93           C  
ATOM   1759 HD11 ILE A 118     -38.556  -6.558  32.862  1.00 94.93           H  
ATOM   1760 HD12 ILE A 118     -37.465  -7.839  33.408  1.00 94.93           H  
ATOM   1761 HD13 ILE A 118     -37.934  -7.748  31.696  1.00 94.93           H  
ATOM   1762  N   ASP A 119     -36.869  -2.129  30.251  1.00 95.76           N  
ATOM   1763  H   ASP A 119     -37.538  -2.164  31.007  1.00 95.76           H  
ATOM   1764  CA  ASP A 119     -37.057  -1.101  29.223  1.00 95.76           C  
ATOM   1765  HA  ASP A 119     -37.160  -1.585  28.252  1.00 95.76           H  
ATOM   1766  C   ASP A 119     -35.824  -0.179  29.144  1.00 95.76           C  
ATOM   1767  CB  ASP A 119     -38.347  -0.303  29.504  1.00 95.76           C  
ATOM   1768  HB2 ASP A 119     -38.351   0.019  30.545  1.00 95.76           H  
ATOM   1769  HB3 ASP A 119     -38.329   0.594  28.884  1.00 95.76           H  
ATOM   1770  O   ASP A 119     -35.329   0.113  28.052  1.00 95.76           O  
ATOM   1771  CG  ASP A 119     -39.660  -1.050  29.190  1.00 95.76           C  
ATOM   1772  OD1 ASP A 119     -39.666  -1.988  28.356  1.00 95.76           O  
ATOM   1773  OD2 ASP A 119     -40.719  -0.638  29.712  1.00 95.76           O  
ATOM   1774  N   ASN A 120     -35.244   0.200  30.289  1.00 96.77           N  
ATOM   1775  H   ASN A 120     -35.714  -0.023  31.155  1.00 96.77           H  
ATOM   1776  CA  ASN A 120     -33.983   0.943  30.339  1.00 96.77           C  
ATOM   1777  HA  ASN A 120     -34.092   1.851  29.746  1.00 96.77           H  
ATOM   1778  C   ASN A 120     -32.822   0.157  29.709  1.00 96.77           C  
ATOM   1779  CB  ASN A 120     -33.683   1.338  31.796  1.00 96.77           C  
ATOM   1780  HB2 ASN A 120     -32.649   1.677  31.872  1.00 96.77           H  
ATOM   1781  HB3 ASN A 120     -33.809   0.474  32.447  1.00 96.77           H  
ATOM   1782  O   ASN A 120     -32.082   0.711  28.895  1.00 96.77           O  
ATOM   1783  CG  ASN A 120     -34.562   2.476  32.285  1.00 96.77           C  
ATOM   1784  ND2 ASN A 120     -34.812   2.559  33.570  1.00 96.77           N  
ATOM   1785 HD21 ASN A 120     -34.599   1.776  34.173  1.00 96.77           H  
ATOM   1786 HD22 ASN A 120     -35.491   3.256  33.840  1.00 96.77           H  
ATOM   1787  OD1 ASN A 120     -34.990   3.330  31.526  1.00 96.77           O  
ATOM   1788  N   ALA A 121     -32.687  -1.136  30.017  1.00 96.79           N  
ATOM   1789  H   ALA A 121     -33.323  -1.543  30.687  1.00 96.79           H  
ATOM   1790  CA  ALA A 121     -31.664  -1.989  29.413  1.00 96.79           C  
ATOM   1791  HA  ALA A 121     -30.691  -1.525  29.574  1.00 96.79           H  
ATOM   1792  C   ALA A 121     -31.851  -2.139  27.890  1.00 96.79           C  
ATOM   1793  CB  ALA A 121     -31.674  -3.347  30.125  1.00 96.79           C  
ATOM   1794  HB1 ALA A 121     -30.892  -3.983  29.710  1.00 96.79           H  
ATOM   1795  HB2 ALA A 121     -32.640  -3.834  29.992  1.00 96.79           H  
ATOM   1796  HB3 ALA A 121     -31.492  -3.205  31.190  1.00 96.79           H  
ATOM   1797  O   ALA A 121     -30.874  -2.068  27.141  1.00 96.79           O  
ATOM   1798  N   ILE A 122     -33.093  -2.284  27.411  1.00 97.02           N  
ATOM   1799  H   ILE A 122     -33.849  -2.351  28.078  1.00 97.02           H  
ATOM   1800  CA  ILE A 122     -33.422  -2.326  25.977  1.00 97.02           C  
ATOM   1801  HA  ILE A 122     -32.847  -3.126  25.512  1.00 97.02           H  
ATOM   1802  C   ILE A 122     -33.008  -1.018  25.298  1.00 97.02           C  
ATOM   1803  CB  ILE A 122     -34.929  -2.619  25.761  1.00 97.02           C  
ATOM   1804  HB  ILE A 122     -35.512  -1.955  26.399  1.00 97.02           H  
ATOM   1805  O   ILE A 122     -32.400  -1.056  24.223  1.00 97.02           O  
ATOM   1806  CG1 ILE A 122     -35.240  -4.080  26.146  1.00 97.02           C  
ATOM   1807 HG12 ILE A 122     -34.810  -4.280  27.128  1.00 97.02           H  
ATOM   1808 HG13 ILE A 122     -34.765  -4.754  25.433  1.00 97.02           H  
ATOM   1809  CG2 ILE A 122     -35.347  -2.372  24.297  1.00 97.02           C  
ATOM   1810 HG21 ILE A 122     -36.396  -2.632  24.155  1.00 97.02           H  
ATOM   1811 HG22 ILE A 122     -34.729  -2.973  23.630  1.00 97.02           H  
ATOM   1812 HG23 ILE A 122     -35.251  -1.317  24.040  1.00 97.02           H  
ATOM   1813  CD1 ILE A 122     -36.736  -4.415  26.234  1.00 97.02           C  
ATOM   1814 HD11 ILE A 122     -37.209  -4.367  25.253  1.00 97.02           H  
ATOM   1815 HD12 ILE A 122     -37.230  -3.718  26.911  1.00 97.02           H  
ATOM   1816 HD13 ILE A 122     -36.855  -5.428  26.619  1.00 97.02           H  
ATOM   1817  N   ASN A 123     -33.290   0.128  25.920  1.00 97.40           N  
ATOM   1818  H   ASN A 123     -33.839   0.090  26.767  1.00 97.40           H  
ATOM   1819  CA  ASN A 123     -32.891   1.438  25.407  1.00 97.40           C  
ATOM   1820  HA  ASN A 123     -33.259   1.542  24.386  1.00 97.40           H  
ATOM   1821  C   ASN A 123     -31.364   1.579  25.338  1.00 97.40           C  
ATOM   1822  CB  ASN A 123     -33.528   2.537  26.273  1.00 97.40           C  
ATOM   1823  HB2 ASN A 123     -33.351   2.330  27.328  1.00 97.40           H  
ATOM   1824  HB3 ASN A 123     -33.071   3.497  26.033  1.00 97.40           H  
ATOM   1825  O   ASN A 123     -30.842   2.049  24.327  1.00 97.40           O  
ATOM   1826  CG  ASN A 123     -35.020   2.682  26.032  1.00 97.40           C  
ATOM   1827  ND2 ASN A 123     -35.768   3.121  27.017  1.00 97.40           N  
ATOM   1828 HD21 ASN A 123     -35.389   3.208  27.949  1.00 97.40           H  
ATOM   1829 HD22 ASN A 123     -36.764   3.117  26.849  1.00 97.40           H  
ATOM   1830  OD1 ASN A 123     -35.525   2.445  24.947  1.00 97.40           O  
ATOM   1831  N   THR A 124     -30.633   1.115  26.357  1.00 97.56           N  
ATOM   1832  H   THR A 124     -31.107   0.792  27.188  1.00 97.56           H  
ATOM   1833  CA  THR A 124     -29.162   1.100  26.345  1.00 97.56           C  
ATOM   1834  HA  THR A 124     -28.805   2.114  26.165  1.00 97.56           H  
ATOM   1835  C   THR A 124     -28.614   0.229  25.216  1.00 97.56           C  
ATOM   1836  CB  THR A 124     -28.598   0.623  27.691  1.00 97.56           C  
ATOM   1837  HB  THR A 124     -28.932  -0.395  27.891  1.00 97.56           H  
ATOM   1838  O   THR A 124     -27.804   0.706  24.424  1.00 97.56           O  
ATOM   1839  CG2 THR A 124     -27.071   0.662  27.737  1.00 97.56           C  
ATOM   1840 HG21 THR A 124     -26.708   1.652  27.460  1.00 97.56           H  
ATOM   1841 HG22 THR A 124     -26.734   0.422  28.746  1.00 97.56           H  
ATOM   1842 HG23 THR A 124     -26.655  -0.077  27.053  1.00 97.56           H  
ATOM   1843  OG1 THR A 124     -29.051   1.457  28.730  1.00 97.56           O  
ATOM   1844  HG1 THR A 124     -28.902   2.372  28.479  1.00 97.56           H  
ATOM   1845  N   VAL A 125     -29.083  -1.018  25.087  1.00 97.59           N  
ATOM   1846  H   VAL A 125     -29.752  -1.350  25.766  1.00 97.59           H  
ATOM   1847  CA  VAL A 125     -28.644  -1.942  24.024  1.00 97.59           C  
ATOM   1848  HA  VAL A 125     -27.562  -2.065  24.086  1.00 97.59           H  
ATOM   1849  C   VAL A 125     -28.945  -1.373  22.639  1.00 97.59           C  
ATOM   1850  CB  VAL A 125     -29.305  -3.324  24.206  1.00 97.59           C  
ATOM   1851  HB  VAL A 125     -30.374  -3.192  24.370  1.00 97.59           H  
ATOM   1852  O   VAL A 125     -28.100  -1.426  21.748  1.00 97.59           O  
ATOM   1853  CG1 VAL A 125     -29.124  -4.252  22.996  1.00 97.59           C  
ATOM   1854 HG11 VAL A 125     -28.067  -4.330  22.738  1.00 97.59           H  
ATOM   1855 HG12 VAL A 125     -29.677  -3.873  22.137  1.00 97.59           H  
ATOM   1856 HG13 VAL A 125     -29.502  -5.247  23.230  1.00 97.59           H  
ATOM   1857  CG2 VAL A 125     -28.704  -4.032  25.425  1.00 97.59           C  
ATOM   1858 HG21 VAL A 125     -27.643  -4.225  25.264  1.00 97.59           H  
ATOM   1859 HG22 VAL A 125     -28.822  -3.422  26.320  1.00 97.59           H  
ATOM   1860 HG23 VAL A 125     -29.219  -4.979  25.587  1.00 97.59           H  
ATOM   1861  N   SER A 126     -30.127  -0.787  22.455  1.00 97.15           N  
ATOM   1862  H   SER A 126     -30.779  -0.768  23.227  1.00 97.15           H  
ATOM   1863  CA  SER A 126     -30.514  -0.151  21.191  1.00 97.15           C  
ATOM   1864  HA  SER A 126     -30.387  -0.870  20.381  1.00 97.15           H  
ATOM   1865  C   SER A 126     -29.630   1.061  20.876  1.00 97.15           C  
ATOM   1866  CB  SER A 126     -31.988   0.258  21.228  1.00 97.15           C  
ATOM   1867  HB2 SER A 126     -32.275   0.649  20.251  1.00 97.15           H  
ATOM   1868  HB3 SER A 126     -32.142   1.033  21.979  1.00 97.15           H  
ATOM   1869  O   SER A 126     -29.213   1.236  19.732  1.00 97.15           O  
ATOM   1870  OG  SER A 126     -32.793  -0.865  21.537  1.00 97.15           O  
ATOM   1871  HG  SER A 126     -32.783  -0.959  22.493  1.00 97.15           H  
ATOM   1872  N   GLY A 127     -29.283   1.858  21.891  1.00 97.61           N  
ATOM   1873  H   GLY A 127     -29.670   1.673  22.806  1.00 97.61           H  
ATOM   1874  CA  GLY A 127     -28.347   2.974  21.768  1.00 97.61           C  
ATOM   1875  HA2 GLY A 127     -28.714   3.674  21.018  1.00 97.61           H  
ATOM   1876  HA3 GLY A 127     -28.288   3.485  22.729  1.00 97.61           H  
ATOM   1877  C   GLY A 127     -26.934   2.534  21.378  1.00 97.61           C  
ATOM   1878  O   GLY A 127     -26.329   3.143  20.498  1.00 97.61           O  
ATOM   1879  N   GLU A 128     -26.417   1.456  21.971  1.00 97.62           N  
ATOM   1880  H   GLU A 128     -26.932   1.020  22.722  1.00 97.62           H  
ATOM   1881  CA  GLU A 128     -25.111   0.896  21.596  1.00 97.62           C  
ATOM   1882  HA  GLU A 128     -24.372   1.698  21.586  1.00 97.62           H  
ATOM   1883  C   GLU A 128     -25.114   0.333  20.170  1.00 97.62           C  
ATOM   1884  CB  GLU A 128     -24.655  -0.166  22.614  1.00 97.62           C  
ATOM   1885  HB2 GLU A 128     -25.439  -0.913  22.737  1.00 97.62           H  
ATOM   1886  HB3 GLU A 128     -23.776  -0.672  22.216  1.00 97.62           H  
ATOM   1887  O   GLU A 128     -24.209   0.637  19.393  1.00 97.62           O  
ATOM   1888  CG  GLU A 128     -24.293   0.416  23.994  1.00 97.62           C  
ATOM   1889  HG2 GLU A 128     -23.884  -0.382  24.613  1.00 97.62           H  
ATOM   1890  HG3 GLU A 128     -25.202   0.773  24.478  1.00 97.62           H  
ATOM   1891  CD  GLU A 128     -23.276   1.568  23.912  1.00 97.62           C  
ATOM   1892  OE1 GLU A 128     -23.510   2.634  24.537  1.00 97.62           O  
ATOM   1893  OE2 GLU A 128     -22.301   1.470  23.140  1.00 97.62           O  
ATOM   1894  N   ARG A 129     -26.168  -0.388  19.764  1.00 96.91           N  
ATOM   1895  H   ARG A 129     -26.883  -0.607  20.444  1.00 96.91           H  
ATOM   1896  CA  ARG A 129     -26.325  -0.857  18.374  1.00 96.91           C  
ATOM   1897  HA  ARG A 129     -25.462  -1.461  18.097  1.00 96.91           H  
ATOM   1898  C   ARG A 129     -26.353   0.300  17.374  1.00 96.91           C  
ATOM   1899  CB  ARG A 129     -27.597  -1.701  18.234  1.00 96.91           C  
ATOM   1900  HB2 ARG A 129     -27.797  -1.845  17.172  1.00 96.91           H  
ATOM   1901  HB3 ARG A 129     -28.440  -1.167  18.671  1.00 96.91           H  
ATOM   1902  O   ARG A 129     -25.709   0.222  16.335  1.00 96.91           O  
ATOM   1903  CG  ARG A 129     -27.456  -3.079  18.897  1.00 96.91           C  
ATOM   1904  HG2 ARG A 129     -27.214  -2.956  19.952  1.00 96.91           H  
ATOM   1905  HG3 ARG A 129     -26.646  -3.633  18.422  1.00 96.91           H  
ATOM   1906  CD  ARG A 129     -28.757  -3.881  18.788  1.00 96.91           C  
ATOM   1907  HD2 ARG A 129     -28.649  -4.798  19.367  1.00 96.91           H  
ATOM   1908  HD3 ARG A 129     -29.566  -3.291  19.218  1.00 96.91           H  
ATOM   1909  NE  ARG A 129     -29.058  -4.229  17.386  1.00 96.91           N  
ATOM   1910  HE  ARG A 129     -28.286  -4.189  16.737  1.00 96.91           H  
ATOM   1911  NH1 ARG A 129     -31.270  -4.793  17.656  1.00 96.91           N  
ATOM   1912 HH11 ARG A 129     -31.198  -4.592  18.643  1.00 96.91           H  
ATOM   1913 HH12 ARG A 129     -32.105  -5.228  17.289  1.00 96.91           H  
ATOM   1914  NH2 ARG A 129     -30.312  -4.980  15.649  1.00 96.91           N  
ATOM   1915 HH21 ARG A 129     -29.502  -4.923  15.048  1.00 96.91           H  
ATOM   1916 HH22 ARG A 129     -31.156  -5.414  15.306  1.00 96.91           H  
ATOM   1917  CZ  ARG A 129     -30.210  -4.661  16.907  1.00 96.91           C  
ATOM   1918  N   ALA A 130     -27.043   1.395  17.696  1.00 97.61           N  
ATOM   1919  H   ALA A 130     -27.588   1.393  18.546  1.00 97.61           H  
ATOM   1920  CA  ALA A 130     -27.061   2.581  16.842  1.00 97.61           C  
ATOM   1921  HA  ALA A 130     -27.393   2.285  15.846  1.00 97.61           H  
ATOM   1922  C   ALA A 130     -25.662   3.212  16.685  1.00 97.61           C  
ATOM   1923  CB  ALA A 130     -28.078   3.578  17.410  1.00 97.61           C  
ATOM   1924  HB1 ALA A 130     -29.059   3.108  17.474  1.00 97.61           H  
ATOM   1925  HB2 ALA A 130     -27.772   3.904  18.404  1.00 97.61           H  
ATOM   1926  HB3 ALA A 130     -28.143   4.445  16.753  1.00 97.61           H  
ATOM   1927  O   ALA A 130     -25.295   3.631  15.586  1.00 97.61           O  
ATOM   1928  N   LYS A 131     -24.856   3.251  17.758  1.00 97.69           N  
ATOM   1929  H   LYS A 131     -25.212   2.889  18.631  1.00 97.69           H  
ATOM   1930  CA  LYS A 131     -23.460   3.727  17.701  1.00 97.69           C  
ATOM   1931  HA  LYS A 131     -23.431   4.710  17.232  1.00 97.69           H  
ATOM   1932  C   LYS A 131     -22.578   2.813  16.851  1.00 97.69           C  
ATOM   1933  CB  LYS A 131     -22.858   3.814  19.109  1.00 97.69           C  
ATOM   1934  HB2 LYS A 131     -22.974   2.846  19.598  1.00 97.69           H  
ATOM   1935  HB3 LYS A 131     -21.789   4.008  19.020  1.00 97.69           H  
ATOM   1936  O   LYS A 131     -21.774   3.314  16.067  1.00 97.69           O  
ATOM   1937  CG  LYS A 131     -23.466   4.909  19.994  1.00 97.69           C  
ATOM   1938  HG2 LYS A 131     -24.553   4.827  20.005  1.00 97.69           H  
ATOM   1939  HG3 LYS A 131     -23.191   5.892  19.612  1.00 97.69           H  
ATOM   1940  CD  LYS A 131     -22.918   4.722  21.413  1.00 97.69           C  
ATOM   1941  HD2 LYS A 131     -23.082   3.686  21.711  1.00 97.69           H  
ATOM   1942  HD3 LYS A 131     -21.845   4.909  21.416  1.00 97.69           H  
ATOM   1943  CE  LYS A 131     -23.606   5.622  22.436  1.00 97.69           C  
ATOM   1944  HE2 LYS A 131     -23.348   6.663  22.240  1.00 97.69           H  
ATOM   1945  HE3 LYS A 131     -24.683   5.498  22.328  1.00 97.69           H  
ATOM   1946  NZ  LYS A 131     -23.192   5.213  23.800  1.00 97.69           N  
ATOM   1947  HZ1 LYS A 131     -23.402   4.237  23.950  1.00 97.69           H  
ATOM   1948  HZ2 LYS A 131     -23.676   5.716  24.531  1.00 97.69           H  
ATOM   1949  HZ3 LYS A 131     -22.191   5.259  23.928  1.00 97.69           H  
ATOM   1950  N   LEU A 132     -22.724   1.497  17.002  1.00 97.69           N  
ATOM   1951  H   LEU A 132     -23.384   1.166  17.690  1.00 97.69           H  
ATOM   1952  CA  LEU A 132     -21.998   0.504  16.210  1.00 97.69           C  
ATOM   1953  HA  LEU A 132     -20.926   0.679  16.308  1.00 97.69           H  
ATOM   1954  C   LEU A 132     -22.307   0.641  14.714  1.00 97.69           C  
ATOM   1955  CB  LEU A 132     -22.327  -0.902  16.734  1.00 97.69           C  
ATOM   1956  HB2 LEU A 132     -23.409  -1.001  16.820  1.00 97.69           H  
ATOM   1957  HB3 LEU A 132     -22.017  -1.631  15.985  1.00 97.69           H  
ATOM   1958  O   LEU A 132     -21.374   0.830  13.934  1.00 97.69           O  
ATOM   1959  CG  LEU A 132     -21.684  -1.272  18.083  1.00 97.69           C  
ATOM   1960  HG  LEU A 132     -22.084  -0.631  18.869  1.00 97.69           H  
ATOM   1961  CD1 LEU A 132     -22.045  -2.719  18.404  1.00 97.69           C  
ATOM   1962 HD11 LEU A 132     -21.728  -2.969  19.417  1.00 97.69           H  
ATOM   1963 HD12 LEU A 132     -21.565  -3.391  17.693  1.00 97.69           H  
ATOM   1964 HD13 LEU A 132     -23.125  -2.840  18.316  1.00 97.69           H  
ATOM   1965  CD2 LEU A 132     -20.158  -1.157  18.106  1.00 97.69           C  
ATOM   1966 HD21 LEU A 132     -19.735  -1.745  17.291  1.00 97.69           H  
ATOM   1967 HD22 LEU A 132     -19.780  -1.538  19.054  1.00 97.69           H  
ATOM   1968 HD23 LEU A 132     -19.856  -0.114  18.012  1.00 97.69           H  
ATOM   1969  N   GLY A 133     -23.584   0.703  14.333  1.00 97.60           N  
ATOM   1970  H   GLY A 133     -24.297   0.429  14.995  1.00 97.60           H  
ATOM   1971  CA  GLY A 133     -23.984   0.911  12.939  1.00 97.60           C  
ATOM   1972  HA2 GLY A 133     -25.071   0.870  12.875  1.00 97.60           H  
ATOM   1973  HA3 GLY A 133     -23.579   0.104  12.328  1.00 97.60           H  
ATOM   1974  C   GLY A 133     -23.509   2.255  12.368  1.00 97.60           C  
ATOM   1975  O   GLY A 133     -23.049   2.333  11.229  1.00 97.60           O  
ATOM   1976  N   ALA A 134     -23.522   3.331  13.166  1.00 98.16           N  
ATOM   1977  H   ALA A 134     -23.937   3.250  14.083  1.00 98.16           H  
ATOM   1978  CA  ALA A 134     -22.948   4.614  12.751  1.00 98.16           C  
ATOM   1979  HA  ALA A 134     -23.408   4.907  11.808  1.00 98.16           H  
ATOM   1980  C   ALA A 134     -21.428   4.525  12.509  1.00 98.16           C  
ATOM   1981  CB  ALA A 134     -23.284   5.677  13.804  1.00 98.16           C  
ATOM   1982  HB1 ALA A 134     -22.834   5.413  14.760  1.00 98.16           H  
ATOM   1983  HB2 ALA A 134     -22.902   6.645  13.481  1.00 98.16           H  
ATOM   1984  HB3 ALA A 134     -24.366   5.743  13.925  1.00 98.16           H  
ATOM   1985  O   ALA A 134     -20.914   5.128  11.563  1.00 98.16           O  
ATOM   1986  N   ASN A 135     -20.703   3.768  13.338  1.00 97.55           N  
ATOM   1987  H   ASN A 135     -21.177   3.297  14.096  1.00 97.55           H  
ATOM   1988  CA  ASN A 135     -19.273   3.524  13.155  1.00 97.55           C  
ATOM   1989  HA  ASN A 135     -18.773   4.475  12.974  1.00 97.55           H  
ATOM   1990  C   ASN A 135     -18.990   2.650  11.930  1.00 97.55           C  
ATOM   1991  CB  ASN A 135     -18.685   2.899  14.428  1.00 97.55           C  
ATOM   1992  HB2 ASN A 135     -17.684   2.523  14.213  1.00 97.55           H  
ATOM   1993  HB3 ASN A 135     -19.298   2.053  14.741  1.00 97.55           H  
ATOM   1994  O   ASN A 135     -18.035   2.938  11.211  1.00 97.55           O  
ATOM   1995  CG  ASN A 135     -18.558   3.882  15.574  1.00 97.55           C  
ATOM   1996  ND2 ASN A 135     -18.526   3.385  16.788  1.00 97.55           N  
ATOM   1997 HD21 ASN A 135     -18.475   4.045  17.551  1.00 97.55           H  
ATOM   1998 HD22 ASN A 135     -18.674   2.395  16.924  1.00 97.55           H  
ATOM   1999  OD1 ASN A 135     -18.431   5.088  15.404  1.00 97.55           O  
ATOM   2000  N   GLN A 136     -19.826   1.647  11.656  1.00 97.99           N  
ATOM   2001  H   GLN A 136     -20.563   1.427  12.310  1.00 97.99           H  
ATOM   2002  CA  GLN A 136     -19.732   0.842  10.440  1.00 97.99           C  
ATOM   2003  HA  GLN A 136     -18.749   0.371  10.409  1.00 97.99           H  
ATOM   2004  C   GLN A 136     -19.861   1.723   9.190  1.00 97.99           C  
ATOM   2005  CB  GLN A 136     -20.788  -0.269  10.471  1.00 97.99           C  
ATOM   2006  HB2 GLN A 136     -21.787   0.167  10.496  1.00 97.99           H  
ATOM   2007  HB3 GLN A 136     -20.649  -0.881  11.362  1.00 97.99           H  
ATOM   2008  O   GLN A 136     -18.942   1.744   8.376  1.00 97.99           O  
ATOM   2009  CG  GLN A 136     -20.661  -1.154   9.224  1.00 97.99           C  
ATOM   2010  HG2 GLN A 136     -20.741  -0.534   8.331  1.00 97.99           H  
ATOM   2011  HG3 GLN A 136     -19.685  -1.640   9.213  1.00 97.99           H  
ATOM   2012  CD  GLN A 136     -21.736  -2.220   9.124  1.00 97.99           C  
ATOM   2013  NE2 GLN A 136     -21.917  -2.789   7.956  1.00 97.99           N  
ATOM   2014 HE21 GLN A 136     -21.523  -2.326   7.149  1.00 97.99           H  
ATOM   2015 HE22 GLN A 136     -22.746  -3.360   7.878  1.00 97.99           H  
ATOM   2016  OE1 GLN A 136     -22.427  -2.551  10.067  1.00 97.99           O  
ATOM   2017  N   ASN A 137     -20.917   2.538   9.092  1.00 97.58           N  
ATOM   2018  H   ASN A 137     -21.669   2.419   9.755  1.00 97.58           H  
ATOM   2019  CA  ASN A 137     -21.114   3.456   7.960  1.00 97.58           C  
ATOM   2020  HA  ASN A 137     -21.228   2.878   7.043  1.00 97.58           H  
ATOM   2021  C   ASN A 137     -19.915   4.403   7.773  1.00 97.58           C  
ATOM   2022  CB  ASN A 137     -22.389   4.282   8.207  1.00 97.58           C  
ATOM   2023  HB2 ASN A 137     -22.333   4.755   9.188  1.00 97.58           H  
ATOM   2024  HB3 ASN A 137     -22.456   5.061   7.447  1.00 97.58           H  
ATOM   2025  O   ASN A 137     -19.465   4.669   6.658  1.00 97.58           O  
ATOM   2026  CG  ASN A 137     -23.668   3.471   8.116  1.00 97.58           C  
ATOM   2027  ND2 ASN A 137     -24.728   3.911   8.751  1.00 97.58           N  
ATOM   2028 HD21 ASN A 137     -24.681   4.730   9.341  1.00 97.58           H  
ATOM   2029 HD22 ASN A 137     -25.527   3.297   8.687  1.00 97.58           H  
ATOM   2030  OD1 ASN A 137     -23.763   2.455   7.464  1.00 97.58           O  
ATOM   2031  N   ARG A 138     -19.352   4.915   8.877  1.00 98.03           N  
ATOM   2032  H   ARG A 138     -19.757   4.663   9.768  1.00 98.03           H  
ATOM   2033  CA  ARG A 138     -18.143   5.749   8.831  1.00 98.03           C  
ATOM   2034  HA  ARG A 138     -18.307   6.570   8.133  1.00 98.03           H  
ATOM   2035  C   ARG A 138     -16.937   4.986   8.285  1.00 98.03           C  
ATOM   2036  CB  ARG A 138     -17.825   6.308  10.220  1.00 98.03           C  
ATOM   2037  HB2 ARG A 138     -17.885   5.508  10.957  1.00 98.03           H  
ATOM   2038  HB3 ARG A 138     -16.804   6.687  10.210  1.00 98.03           H  
ATOM   2039  O   ARG A 138     -16.211   5.549   7.472  1.00 98.03           O  
ATOM   2040  CG  ARG A 138     -18.772   7.448  10.614  1.00 98.03           C  
ATOM   2041  HG2 ARG A 138     -19.808   7.130  10.503  1.00 98.03           H  
ATOM   2042  HG3 ARG A 138     -18.608   8.299   9.953  1.00 98.03           H  
ATOM   2043  CD  ARG A 138     -18.536   7.873  12.067  1.00 98.03           C  
ATOM   2044  HD2 ARG A 138     -18.698   7.015  12.718  1.00 98.03           H  
ATOM   2045  HD3 ARG A 138     -19.277   8.634  12.313  1.00 98.03           H  
ATOM   2046  NE  ARG A 138     -17.165   8.393  12.256  1.00 98.03           N  
ATOM   2047  HE  ARG A 138     -16.443   7.922  11.729  1.00 98.03           H  
ATOM   2048  NH1 ARG A 138     -17.629  10.008  13.817  1.00 98.03           N  
ATOM   2049 HH11 ARG A 138     -18.581   9.672  13.842  1.00 98.03           H  
ATOM   2050 HH12 ARG A 138     -17.326  10.747  14.435  1.00 98.03           H  
ATOM   2051  NH2 ARG A 138     -15.537   9.752  13.076  1.00 98.03           N  
ATOM   2052 HH21 ARG A 138     -14.861   9.268  12.502  1.00 98.03           H  
ATOM   2053 HH22 ARG A 138     -15.243  10.494  13.694  1.00 98.03           H  
ATOM   2054  CZ  ARG A 138     -16.786   9.379  13.047  1.00 98.03           C  
ATOM   2055  N   LEU A 139     -16.719   3.746   8.724  1.00 97.92           N  
ATOM   2056  H   LEU A 139     -17.386   3.338   9.363  1.00 97.92           H  
ATOM   2057  CA  LEU A 139     -15.619   2.904   8.250  1.00 97.92           C  
ATOM   2058  HA  LEU A 139     -14.689   3.465   8.330  1.00 97.92           H  
ATOM   2059  C   LEU A 139     -15.778   2.544   6.771  1.00 97.92           C  
ATOM   2060  CB  LEU A 139     -15.517   1.633   9.109  1.00 97.92           C  
ATOM   2061  HB2 LEU A 139     -16.510   1.190   9.193  1.00 97.92           H  
ATOM   2062  HB3 LEU A 139     -14.883   0.910   8.597  1.00 97.92           H  
ATOM   2063  O   LEU A 139     -14.790   2.583   6.048  1.00 97.92           O  
ATOM   2064  CG  LEU A 139     -14.941   1.868  10.514  1.00 97.92           C  
ATOM   2065  HG  LEU A 139     -15.435   2.718  10.986  1.00 97.92           H  
ATOM   2066  CD1 LEU A 139     -15.178   0.629  11.372  1.00 97.92           C  
ATOM   2067 HD11 LEU A 139     -16.250   0.438  11.419  1.00 97.92           H  
ATOM   2068 HD12 LEU A 139     -14.803   0.792  12.383  1.00 97.92           H  
ATOM   2069 HD13 LEU A 139     -14.684  -0.236  10.930  1.00 97.92           H  
ATOM   2070  CD2 LEU A 139     -13.434   2.138  10.479  1.00 97.92           C  
ATOM   2071 HD21 LEU A 139     -12.927   1.289  10.020  1.00 97.92           H  
ATOM   2072 HD22 LEU A 139     -13.065   2.269  11.496  1.00 97.92           H  
ATOM   2073 HD23 LEU A 139     -13.226   3.043   9.908  1.00 97.92           H  
ATOM   2074  N   GLU A 140     -16.997   2.283   6.299  1.00 98.01           N  
ATOM   2075  H   GLU A 140     -17.762   2.196   6.953  1.00 98.01           H  
ATOM   2076  CA  GLU A 140     -17.287   2.048   4.878  1.00 98.01           C  
ATOM   2077  HA  GLU A 140     -16.686   1.215   4.516  1.00 98.01           H  
ATOM   2078  C   GLU A 140     -16.926   3.273   4.020  1.00 98.01           C  
ATOM   2079  CB  GLU A 140     -18.769   1.679   4.711  1.00 98.01           C  
ATOM   2080  HB2 GLU A 140     -19.380   2.422   5.224  1.00 98.01           H  
ATOM   2081  HB3 GLU A 140     -19.017   1.698   3.650  1.00 98.01           H  
ATOM   2082  O   GLU A 140     -16.224   3.151   3.014  1.00 98.01           O  
ATOM   2083  CG  GLU A 140     -19.086   0.276   5.262  1.00 98.01           C  
ATOM   2084  HG2 GLU A 140     -18.709   0.195   6.282  1.00 98.01           H  
ATOM   2085  HG3 GLU A 140     -18.553  -0.459   4.659  1.00 98.01           H  
ATOM   2086  CD  GLU A 140     -20.587  -0.059   5.264  1.00 98.01           C  
ATOM   2087  OE1 GLU A 140     -20.932  -1.127   5.829  1.00 98.01           O  
ATOM   2088  OE2 GLU A 140     -21.372   0.743   4.711  1.00 98.01           O  
ATOM   2089  N   HIS A 141     -17.293   4.482   4.462  1.00 98.14           N  
ATOM   2090  H   HIS A 141     -17.920   4.532   5.252  1.00 98.14           H  
ATOM   2091  CA  HIS A 141     -16.848   5.718   3.809  1.00 98.14           C  
ATOM   2092  HA  HIS A 141     -17.104   5.662   2.751  1.00 98.14           H  
ATOM   2093  C   HIS A 141     -15.328   5.919   3.887  1.00 98.14           C  
ATOM   2094  CB  HIS A 141     -17.560   6.924   4.432  1.00 98.14           C  
ATOM   2095  HB2 HIS A 141     -17.500   6.866   5.519  1.00 98.14           H  
ATOM   2096  HB3 HIS A 141     -17.050   7.834   4.116  1.00 98.14           H  
ATOM   2097  O   HIS A 141     -14.716   6.409   2.937  1.00 98.14           O  
ATOM   2098  CG  HIS A 141     -18.999   7.053   4.016  1.00 98.14           C  
ATOM   2099  CD2 HIS A 141     -20.090   7.103   4.839  1.00 98.14           C  
ATOM   2100  HD2 HIS A 141     -20.078   7.027   5.917  1.00 98.14           H  
ATOM   2101  ND1 HIS A 141     -19.457   7.192   2.726  1.00 98.14           N  
ATOM   2102  HD1 HIS A 141     -18.905   7.114   1.884  1.00 98.14           H  
ATOM   2103  CE1 HIS A 141     -20.794   7.313   2.773  1.00 98.14           C  
ATOM   2104  HE1 HIS A 141     -21.442   7.397   1.913  1.00 98.14           H  
ATOM   2105  NE2 HIS A 141     -21.223   7.293   4.043  1.00 98.14           N  
ATOM   2106  N   THR A 142     -14.699   5.559   5.010  1.00 98.04           N  
ATOM   2107  H   THR A 142     -15.249   5.199   5.776  1.00 98.04           H  
ATOM   2108  CA  THR A 142     -13.239   5.598   5.144  1.00 98.04           C  
ATOM   2109  HA  THR A 142     -12.898   6.601   4.888  1.00 98.04           H  
ATOM   2110  C   THR A 142     -12.568   4.656   4.146  1.00 98.04           C  
ATOM   2111  CB  THR A 142     -12.791   5.299   6.584  1.00 98.04           C  
ATOM   2112  HB  THR A 142     -13.187   4.338   6.912  1.00 98.04           H  
ATOM   2113  O   THR A 142     -11.647   5.099   3.469  1.00 98.04           O  
ATOM   2114  CG2 THR A 142     -11.274   5.283   6.743  1.00 98.04           C  
ATOM   2115 HG21 THR A 142     -10.876   4.386   6.269  1.00 98.04           H  
ATOM   2116 HG22 THR A 142     -10.830   6.168   6.286  1.00 98.04           H  
ATOM   2117 HG23 THR A 142     -11.017   5.244   7.802  1.00 98.04           H  
ATOM   2118  OG1 THR A 142     -13.248   6.312   7.455  1.00 98.04           O  
ATOM   2119  HG1 THR A 142     -13.328   7.117   6.939  1.00 98.04           H  
ATOM   2120  N   ILE A 143     -13.049   3.420   3.991  1.00 98.32           N  
ATOM   2121  H   ILE A 143     -13.824   3.128   4.568  1.00 98.32           H  
ATOM   2122  CA  ILE A 143     -12.535   2.449   3.012  1.00 98.32           C  
ATOM   2123  HA  ILE A 143     -11.478   2.267   3.208  1.00 98.32           H  
ATOM   2124  C   ILE A 143     -12.624   3.024   1.597  1.00 98.32           C  
ATOM   2125  CB  ILE A 143     -13.283   1.102   3.148  1.00 98.32           C  
ATOM   2126  HB  ILE A 143     -14.355   1.299   3.178  1.00 98.32           H  
ATOM   2127  O   ILE A 143     -11.603   3.118   0.923  1.00 98.32           O  
ATOM   2128  CG1 ILE A 143     -12.864   0.406   4.461  1.00 98.32           C  
ATOM   2129 HG12 ILE A 143     -12.818   1.138   5.267  1.00 98.32           H  
ATOM   2130 HG13 ILE A 143     -11.867  -0.018   4.345  1.00 98.32           H  
ATOM   2131  CG2 ILE A 143     -13.003   0.170   1.956  1.00 98.32           C  
ATOM   2132 HG21 ILE A 143     -11.930   0.024   1.827  1.00 98.32           H  
ATOM   2133 HG22 ILE A 143     -13.397   0.589   1.030  1.00 98.32           H  
ATOM   2134 HG23 ILE A 143     -13.481  -0.800   2.094  1.00 98.32           H  
ATOM   2135  CD1 ILE A 143     -13.831  -0.699   4.899  1.00 98.32           C  
ATOM   2136 HD11 ILE A 143     -13.841  -1.516   4.177  1.00 98.32           H  
ATOM   2137 HD12 ILE A 143     -13.513  -1.092   5.865  1.00 98.32           H  
ATOM   2138 HD13 ILE A 143     -14.837  -0.291   4.997  1.00 98.32           H  
ATOM   2139  N   ALA A 144     -13.791   3.533   1.190  1.00 98.09           N  
ATOM   2140  H   ALA A 144     -14.603   3.418   1.780  1.00 98.09           H  
ATOM   2141  CA  ALA A 144     -13.960   4.131  -0.135  1.00 98.09           C  
ATOM   2142  HA  ALA A 144     -13.760   3.367  -0.886  1.00 98.09           H  
ATOM   2143  C   ALA A 144     -12.981   5.296  -0.388  1.00 98.09           C  
ATOM   2144  CB  ALA A 144     -15.417   4.587  -0.269  1.00 98.09           C  
ATOM   2145  HB1 ALA A 144     -16.082   3.736  -0.120  1.00 98.09           H  
ATOM   2146  HB2 ALA A 144     -15.643   5.351   0.475  1.00 98.09           H  
ATOM   2147  HB3 ALA A 144     -15.582   4.993  -1.267  1.00 98.09           H  
ATOM   2148  O   ALA A 144     -12.403   5.418  -1.468  1.00 98.09           O  
ATOM   2149  N   ASN A 145     -12.748   6.152   0.612  1.00 97.71           N  
ATOM   2150  H   ASN A 145     -13.258   6.022   1.475  1.00 97.71           H  
ATOM   2151  CA  ASN A 145     -11.780   7.246   0.505  1.00 97.71           C  
ATOM   2152  HA  ASN A 145     -11.966   7.795  -0.418  1.00 97.71           H  
ATOM   2153  C   ASN A 145     -10.326   6.750   0.430  1.00 97.71           C  
ATOM   2154  CB  ASN A 145     -11.968   8.198   1.697  1.00 97.71           C  
ATOM   2155  HB2 ASN A 145     -12.002   7.620   2.620  1.00 97.71           H  
ATOM   2156  HB3 ASN A 145     -11.117   8.877   1.748  1.00 97.71           H  
ATOM   2157  O   ASN A 145      -9.524   7.314  -0.318  1.00 97.71           O  
ATOM   2158  CG  ASN A 145     -13.216   9.054   1.589  1.00 97.71           C  
ATOM   2159  ND2 ASN A 145     -13.695   9.576   2.692  1.00 97.71           N  
ATOM   2160 HD21 ASN A 145     -14.565  10.076   2.578  1.00 97.71           H  
ATOM   2161 HD22 ASN A 145     -13.338   9.272   3.587  1.00 97.71           H  
ATOM   2162  OD1 ASN A 145     -13.752   9.316   0.527  1.00 97.71           O  
ATOM   2163  N   LEU A 146      -9.975   5.723   1.208  1.00 98.01           N  
ATOM   2164  H   LEU A 146     -10.691   5.281   1.767  1.00 98.01           H  
ATOM   2165  CA  LEU A 146      -8.643   5.118   1.204  1.00 98.01           C  
ATOM   2166  HA  LEU A 146      -7.894   5.898   1.341  1.00 98.01           H  
ATOM   2167  C   LEU A 146      -8.343   4.452  -0.139  1.00 98.01           C  
ATOM   2168  CB  LEU A 146      -8.529   4.091   2.344  1.00 98.01           C  
ATOM   2169  HB2 LEU A 146      -9.373   3.404   2.276  1.00 98.01           H  
ATOM   2170  HB3 LEU A 146      -7.625   3.501   2.192  1.00 98.01           H  
ATOM   2171  O   LEU A 146      -7.264   4.681  -0.684  1.00 98.01           O  
ATOM   2172  CG  LEU A 146      -8.485   4.690   3.761  1.00 98.01           C  
ATOM   2173  HG  LEU A 146      -9.306   5.389   3.918  1.00 98.01           H  
ATOM   2174  CD1 LEU A 146      -8.590   3.557   4.777  1.00 98.01           C  
ATOM   2175 HD11 LEU A 146      -8.539   3.948   5.793  1.00 98.01           H  
ATOM   2176 HD12 LEU A 146      -7.777   2.851   4.610  1.00 98.01           H  
ATOM   2177 HD13 LEU A 146      -9.540   3.038   4.648  1.00 98.01           H  
ATOM   2178  CD2 LEU A 146      -7.188   5.449   4.035  1.00 98.01           C  
ATOM   2179 HD21 LEU A 146      -7.174   5.782   5.073  1.00 98.01           H  
ATOM   2180 HD22 LEU A 146      -6.338   4.793   3.851  1.00 98.01           H  
ATOM   2181 HD23 LEU A 146      -7.134   6.326   3.390  1.00 98.01           H  
ATOM   2182  N   ASP A 147      -9.300   3.707  -0.687  1.00 97.93           N  
ATOM   2183  H   ASP A 147     -10.129   3.512  -0.143  1.00 97.93           H  
ATOM   2184  CA  ASP A 147      -9.164   2.998  -1.958  1.00 97.93           C  
ATOM   2185  HA  ASP A 147      -8.257   2.394  -1.931  1.00 97.93           H  
ATOM   2186  C   ASP A 147      -9.022   3.993  -3.126  1.00 97.93           C  
ATOM   2187  CB  ASP A 147     -10.355   2.043  -2.147  1.00 97.93           C  
ATOM   2188  HB2 ASP A 147     -10.288   1.610  -3.145  1.00 97.93           H  
ATOM   2189  HB3 ASP A 147     -11.280   2.619  -2.097  1.00 97.93           H  
ATOM   2190  O   ASP A 147      -8.075   3.895  -3.906  1.00 97.93           O  
ATOM   2191  CG  ASP A 147     -10.428   0.883  -1.131  1.00 97.93           C  
ATOM   2192  OD1 ASP A 147      -9.448   0.627  -0.382  1.00 97.93           O  
ATOM   2193  OD2 ASP A 147     -11.491   0.228  -1.106  1.00 97.93           O  
ATOM   2194  N   ASN A 148      -9.855   5.043  -3.171  1.00 98.06           N  
ATOM   2195  H   ASN A 148     -10.639   5.051  -2.535  1.00 98.06           H  
ATOM   2196  CA  ASN A 148      -9.722   6.132  -4.151  1.00 98.06           C  
ATOM   2197  HA  ASN A 148      -9.810   5.724  -5.158  1.00 98.06           H  
ATOM   2198  C   ASN A 148      -8.358   6.844  -4.056  1.00 98.06           C  
ATOM   2199  CB  ASN A 148     -10.842   7.161  -3.906  1.00 98.06           C  
ATOM   2200  HB2 ASN A 148     -10.599   8.084  -4.432  1.00 98.06           H  
ATOM   2201  HB3 ASN A 148     -10.908   7.383  -2.841  1.00 98.06           H  
ATOM   2202  O   ASN A 148      -7.754   7.227  -5.061  1.00 98.06           O  
ATOM   2203  CG  ASN A 148     -12.199   6.724  -4.424  1.00 98.06           C  
ATOM   2204  ND2 ASN A 148     -13.265   7.065  -3.743  1.00 98.06           N  
ATOM   2205 HD21 ASN A 148     -13.157   7.331  -2.775  1.00 98.06           H  
ATOM   2206 HD22 ASN A 148     -14.124   6.675  -4.103  1.00 98.06           H  
ATOM   2207  OD1 ASN A 148     -12.340   6.135  -5.474  1.00 98.06           O  
ATOM   2208  N   SER A 149      -7.858   7.067  -2.839  1.00 97.92           N  
ATOM   2209  H   SER A 149      -8.391   6.750  -2.042  1.00 97.92           H  
ATOM   2210  CA  SER A 149      -6.544   7.684  -2.624  1.00 97.92           C  
ATOM   2211  HA  SER A 149      -6.481   8.601  -3.211  1.00 97.92           H  
ATOM   2212  C   SER A 149      -5.409   6.759  -3.078  1.00 97.92           C  
ATOM   2213  CB  SER A 149      -6.406   8.056  -1.149  1.00 97.92           C  
ATOM   2214  HB2 SER A 149      -7.266   8.660  -0.857  1.00 97.92           H  
ATOM   2215  HB3 SER A 149      -6.397   7.151  -0.541  1.00 97.92           H  
ATOM   2216  O   SER A 149      -4.455   7.213  -3.715  1.00 97.92           O  
ATOM   2217  OG  SER A 149      -5.228   8.803  -0.914  1.00 97.92           O  
ATOM   2218  HG  SER A 149      -5.196   8.993   0.027  1.00 97.92           H  
ATOM   2219  N   ALA A 150      -5.531   5.455  -2.811  1.00 97.94           N  
ATOM   2220  H   ALA A 150      -6.351   5.132  -2.319  1.00 97.94           H  
ATOM   2221  CA  ALA A 150      -4.571   4.448  -3.242  1.00 97.94           C  
ATOM   2222  HA  ALA A 150      -3.579   4.749  -2.906  1.00 97.94           H  
ATOM   2223  C   ALA A 150      -4.520   4.343  -4.772  1.00 97.94           C  
ATOM   2224  CB  ALA A 150      -4.917   3.109  -2.578  1.00 97.94           C  
ATOM   2225  HB1 ALA A 150      -5.897   2.766  -2.909  1.00 97.94           H  
ATOM   2226  HB2 ALA A 150      -4.932   3.218  -1.494  1.00 97.94           H  
ATOM   2227  HB3 ALA A 150      -4.176   2.358  -2.852  1.00 97.94           H  
ATOM   2228  O   ALA A 150      -3.423   4.347  -5.329  1.00 97.94           O  
ATOM   2229  N   GLU A 151      -5.670   4.348  -5.450  1.00 97.79           N  
ATOM   2230  H   GLU A 151      -6.535   4.285  -4.931  1.00 97.79           H  
ATOM   2231  CA  GLU A 151      -5.762   4.341  -6.914  1.00 97.79           C  
ATOM   2232  HA  GLU A 151      -5.235   3.466  -7.296  1.00 97.79           H  
ATOM   2233  C   GLU A 151      -5.111   5.589  -7.531  1.00 97.79           C  
ATOM   2234  CB  GLU A 151      -7.239   4.228  -7.325  1.00 97.79           C  
ATOM   2235  HB2 GLU A 151      -7.770   5.123  -6.999  1.00 97.79           H  
ATOM   2236  HB3 GLU A 151      -7.674   3.360  -6.830  1.00 97.79           H  
ATOM   2237  O   GLU A 151      -4.269   5.484  -8.426  1.00 97.79           O  
ATOM   2238  CG  GLU A 151      -7.389   4.059  -8.845  1.00 97.79           C  
ATOM   2239  HG2 GLU A 151      -6.941   4.918  -9.345  1.00 97.79           H  
ATOM   2240  HG3 GLU A 151      -6.835   3.171  -9.149  1.00 97.79           H  
ATOM   2241  CD  GLU A 151      -8.846   3.935  -9.314  1.00 97.79           C  
ATOM   2242  OE1 GLU A 151      -9.021   3.686 -10.529  1.00 97.79           O  
ATOM   2243  OE2 GLU A 151      -9.761   4.119  -8.484  1.00 97.79           O  
ATOM   2244  N   ASN A 152      -5.420   6.778  -7.005  1.00 97.64           N  
ATOM   2245  H   ASN A 152      -6.142   6.805  -6.299  1.00 97.64           H  
ATOM   2246  CA  ASN A 152      -4.827   8.030  -7.479  1.00 97.64           C  
ATOM   2247  HA  ASN A 152      -5.027   8.128  -8.546  1.00 97.64           H  
ATOM   2248  C   ASN A 152      -3.302   8.060  -7.305  1.00 97.64           C  
ATOM   2249  CB  ASN A 152      -5.475   9.204  -6.731  1.00 97.64           C  
ATOM   2250  HB2 ASN A 152      -4.849  10.090  -6.832  1.00 97.64           H  
ATOM   2251  HB3 ASN A 152      -5.561   8.968  -5.670  1.00 97.64           H  
ATOM   2252  O   ASN A 152      -2.579   8.499  -8.207  1.00 97.64           O  
ATOM   2253  CG  ASN A 152      -6.831   9.563  -7.302  1.00 97.64           C  
ATOM   2254  ND2 ASN A 152      -7.835   9.718  -6.479  1.00 97.64           N  
ATOM   2255 HD21 ASN A 152      -7.783   9.201  -5.613  1.00 97.64           H  
ATOM   2256 HD22 ASN A 152      -8.728   9.832  -6.937  1.00 97.64           H  
ATOM   2257  OD1 ASN A 152      -6.989   9.756  -8.492  1.00 97.64           O  
ATOM   2258  N   LEU A 153      -2.800   7.590  -6.158  1.00 97.74           N  
ATOM   2259  H   LEU A 153      -3.443   7.249  -5.457  1.00 97.74           H  
ATOM   2260  CA  LEU A 153      -1.364   7.485  -5.911  1.00 97.74           C  
ATOM   2261  HA  LEU A 153      -0.891   8.428  -6.183  1.00 97.74           H  
ATOM   2262  C   LEU A 153      -0.709   6.418  -6.786  1.00 97.74           C  
ATOM   2263  CB  LEU A 153      -1.093   7.190  -4.430  1.00 97.74           C  
ATOM   2264  HB2 LEU A 153      -1.724   6.356  -4.122  1.00 97.74           H  
ATOM   2265  HB3 LEU A 153      -0.053   6.877  -4.332  1.00 97.74           H  
ATOM   2266  O   LEU A 153       0.395   6.652  -7.266  1.00 97.74           O  
ATOM   2267  CG  LEU A 153      -1.319   8.375  -3.478  1.00 97.74           C  
ATOM   2268  HG  LEU A 153      -2.349   8.725  -3.541  1.00 97.74           H  
ATOM   2269  CD1 LEU A 153      -1.032   7.901  -2.057  1.00 97.74           C  
ATOM   2270 HD11 LEU A 153      -1.658   7.032  -1.851  1.00 97.74           H  
ATOM   2271 HD12 LEU A 153       0.017   7.619  -1.969  1.00 97.74           H  
ATOM   2272 HD13 LEU A 153      -1.275   8.691  -1.347  1.00 97.74           H  
ATOM   2273  CD2 LEU A 153      -0.377   9.550  -3.759  1.00 97.74           C  
ATOM   2274 HD21 LEU A 153      -0.619   9.998  -4.723  1.00 97.74           H  
ATOM   2275 HD22 LEU A 153      -0.504  10.309  -2.988  1.00 97.74           H  
ATOM   2276 HD23 LEU A 153       0.657   9.204  -3.761  1.00 97.74           H  
ATOM   2277  N   GLN A 154      -1.370   5.288  -7.032  1.00 97.37           N  
ATOM   2278  H   GLN A 154      -2.262   5.134  -6.585  1.00 97.37           H  
ATOM   2279  CA  GLN A 154      -0.871   4.244  -7.926  1.00 97.37           C  
ATOM   2280  HA  GLN A 154       0.135   3.962  -7.616  1.00 97.37           H  
ATOM   2281  C   GLN A 154      -0.774   4.755  -9.366  1.00 97.37           C  
ATOM   2282  CB  GLN A 154      -1.778   3.012  -7.802  1.00 97.37           C  
ATOM   2283  HB2 GLN A 154      -2.799   3.273  -8.080  1.00 97.37           H  
ATOM   2284  HB3 GLN A 154      -1.774   2.687  -6.762  1.00 97.37           H  
ATOM   2285  O   GLN A 154       0.255   4.578 -10.012  1.00 97.37           O  
ATOM   2286  CG  GLN A 154      -1.305   1.850  -8.686  1.00 97.37           C  
ATOM   2287  HG2 GLN A 154      -1.353   2.150  -9.733  1.00 97.37           H  
ATOM   2288  HG3 GLN A 154      -0.271   1.603  -8.446  1.00 97.37           H  
ATOM   2289  CD  GLN A 154      -2.156   0.598  -8.504  1.00 97.37           C  
ATOM   2290  NE2 GLN A 154      -2.259  -0.239  -9.511  1.00 97.37           N  
ATOM   2291 HE21 GLN A 154      -2.880  -1.023  -9.365  1.00 97.37           H  
ATOM   2292 HE22 GLN A 154      -1.822  -0.038 -10.399  1.00 97.37           H  
ATOM   2293  OE1 GLN A 154      -2.717   0.328  -7.456  1.00 97.37           O  
ATOM   2294  N   ALA A 155      -1.788   5.472  -9.853  1.00 97.66           N  
ATOM   2295  H   ALA A 155      -2.635   5.542  -9.308  1.00 97.66           H  
ATOM   2296  CA  ALA A 155      -1.745   6.105 -11.167  1.00 97.66           C  
ATOM   2297  HA  ALA A 155      -1.530   5.341 -11.914  1.00 97.66           H  
ATOM   2298  C   ALA A 155      -0.640   7.176 -11.256  1.00 97.66           C  
ATOM   2299  CB  ALA A 155      -3.130   6.695 -11.454  1.00 97.66           C  
ATOM   2300  HB1 ALA A 155      -3.884   5.912 -11.375  1.00 97.66           H  
ATOM   2301  HB2 ALA A 155      -3.156   7.100 -12.465  1.00 97.66           H  
ATOM   2302  HB3 ALA A 155      -3.366   7.477 -10.732  1.00 97.66           H  
ATOM   2303  O   ALA A 155      -0.000   7.331 -12.297  1.00 97.66           O  
ATOM   2304  N   ALA A 156      -0.403   7.931 -10.177  1.00 97.34           N  
ATOM   2305  H   ALA A 156      -0.971   7.785  -9.354  1.00 97.34           H  
ATOM   2306  CA  ALA A 156       0.685   8.904 -10.112  1.00 97.34           C  
ATOM   2307  HA  ALA A 156       0.660   9.510 -11.018  1.00 97.34           H  
ATOM   2308  C   ALA A 156       2.071   8.241 -10.078  1.00 97.34           C  
ATOM   2309  CB  ALA A 156       0.460   9.828  -8.910  1.00 97.34           C  
ATOM   2310  HB1 ALA A 156      -0.539  10.262  -8.951  1.00 97.34           H  
ATOM   2311  HB2 ALA A 156       1.203  10.625  -8.918  1.00 97.34           H  
ATOM   2312  HB3 ALA A 156       0.561   9.261  -7.984  1.00 97.34           H  
ATOM   2313  O   ALA A 156       2.976   8.708 -10.769  1.00 97.34           O  
ATOM   2314  N   GLU A 157       2.230   7.152  -9.325  1.00 96.56           N  
ATOM   2315  H   GLU A 157       1.454   6.838  -8.760  1.00 96.56           H  
ATOM   2316  CA  GLU A 157       3.475   6.384  -9.238  1.00 96.56           C  
ATOM   2317  HA  GLU A 157       4.285   7.081  -9.025  1.00 96.56           H  
ATOM   2318  C   GLU A 157       3.805   5.715 -10.574  1.00 96.56           C  
ATOM   2319  CB  GLU A 157       3.389   5.388  -8.066  1.00 96.56           C  
ATOM   2320  HB2 GLU A 157       3.073   5.956  -7.191  1.00 96.56           H  
ATOM   2321  HB3 GLU A 157       2.619   4.639  -8.251  1.00 96.56           H  
ATOM   2322  O   GLU A 157       4.922   5.886 -11.062  1.00 96.56           O  
ATOM   2323  CG  GLU A 157       4.737   4.729  -7.695  1.00 96.56           C  
ATOM   2324  HG2 GLU A 157       5.538   5.443  -7.889  1.00 96.56           H  
ATOM   2325  HG3 GLU A 157       4.726   4.555  -6.620  1.00 96.56           H  
ATOM   2326  CD  GLU A 157       5.062   3.383  -8.375  1.00 96.56           C  
ATOM   2327  OE1 GLU A 157       6.178   2.849  -8.114  1.00 96.56           O  
ATOM   2328  OE2 GLU A 157       4.179   2.836  -9.059  1.00 96.56           O  
ATOM   2329  N   SER A 158       2.811   5.102 -11.224  1.00 96.94           N  
ATOM   2330  H   SER A 158       1.950   4.942 -10.721  1.00 96.94           H  
ATOM   2331  CA  SER A 158       2.926   4.517 -12.564  1.00 96.94           C  
ATOM   2332  HA  SER A 158       3.665   3.717 -12.534  1.00 96.94           H  
ATOM   2333  C   SER A 158       3.386   5.553 -13.595  1.00 96.94           C  
ATOM   2334  CB  SER A 158       1.580   3.903 -12.960  1.00 96.94           C  
ATOM   2335  HB2 SER A 158       1.362   3.062 -12.303  1.00 96.94           H  
ATOM   2336  HB3 SER A 158       0.794   4.650 -12.846  1.00 96.94           H  
ATOM   2337  O   SER A 158       4.375   5.339 -14.287  1.00 96.94           O  
ATOM   2338  OG  SER A 158       1.592   3.459 -14.297  1.00 96.94           O  
ATOM   2339  HG  SER A 158       2.210   2.726 -14.342  1.00 96.94           H  
ATOM   2340  N   ARG A 159       2.786   6.754 -13.632  1.00 95.33           N  
ATOM   2341  H   ARG A 159       1.979   6.895 -13.041  1.00 95.33           H  
ATOM   2342  CA  ARG A 159       3.242   7.832 -14.539  1.00 95.33           C  
ATOM   2343  HA  ARG A 159       3.209   7.459 -15.563  1.00 95.33           H  
ATOM   2344  C   ARG A 159       4.695   8.256 -14.315  1.00 95.33           C  
ATOM   2345  CB  ARG A 159       2.347   9.068 -14.401  1.00 95.33           C  
ATOM   2346  HB2 ARG A 159       2.859   9.919 -14.852  1.00 95.33           H  
ATOM   2347  HB3 ARG A 159       2.191   9.286 -13.345  1.00 95.33           H  
ATOM   2348  O   ARG A 159       5.337   8.753 -15.240  1.00 95.33           O  
ATOM   2349  CG  ARG A 159       1.001   8.900 -15.115  1.00 95.33           C  
ATOM   2350  HG2 ARG A 159       1.183   8.592 -16.144  1.00 95.33           H  
ATOM   2351  HG3 ARG A 159       0.407   8.125 -14.631  1.00 95.33           H  
ATOM   2352  CD  ARG A 159       0.223  10.224 -15.140  1.00 95.33           C  
ATOM   2353  HD2 ARG A 159      -0.701  10.077 -15.698  1.00 95.33           H  
ATOM   2354  HD3 ARG A 159       0.815  10.961 -15.683  1.00 95.33           H  
ATOM   2355  NE  ARG A 159      -0.072  10.747 -13.788  1.00 95.33           N  
ATOM   2356  HE  ARG A 159       0.617  11.365 -13.384  1.00 95.33           H  
ATOM   2357  NH1 ARG A 159      -2.048   9.626 -13.435  1.00 95.33           N  
ATOM   2358 HH11 ARG A 159      -1.860   9.052 -14.245  1.00 95.33           H  
ATOM   2359 HH12 ARG A 159      -2.840   9.410 -12.846  1.00 95.33           H  
ATOM   2360  NH2 ARG A 159      -1.313  11.058 -11.900  1.00 95.33           N  
ATOM   2361 HH21 ARG A 159      -0.635  11.717 -11.547  1.00 95.33           H  
ATOM   2362 HH22 ARG A 159      -2.102  10.791 -11.328  1.00 95.33           H  
ATOM   2363  CZ  ARG A 159      -1.136  10.473 -13.052  1.00 95.33           C  
ATOM   2364  N   ILE A 160       5.200   8.132 -13.089  1.00 95.23           N  
ATOM   2365  H   ILE A 160       4.623   7.703 -12.381  1.00 95.23           H  
ATOM   2366  CA  ILE A 160       6.581   8.491 -12.761  1.00 95.23           C  
ATOM   2367  HA  ILE A 160       6.879   9.345 -13.369  1.00 95.23           H  
ATOM   2368  C   ILE A 160       7.528   7.346 -13.121  1.00 95.23           C  
ATOM   2369  CB  ILE A 160       6.688   8.913 -11.277  1.00 95.23           C  
ATOM   2370  HB  ILE A 160       6.230   8.142 -10.657  1.00 95.23           H  
ATOM   2371  O   ILE A 160       8.597   7.603 -13.687  1.00 95.23           O  
ATOM   2372  CG1 ILE A 160       5.933  10.245 -11.062  1.00 95.23           C  
ATOM   2373 HG12 ILE A 160       6.457  11.047 -11.583  1.00 95.23           H  
ATOM   2374 HG13 ILE A 160       4.934  10.177 -11.493  1.00 95.23           H  
ATOM   2375  CG2 ILE A 160       8.158   9.069 -10.841  1.00 95.23           C  
ATOM   2376 HG21 ILE A 160       8.682   8.116 -10.915  1.00 95.23           H  
ATOM   2377 HG22 ILE A 160       8.661   9.812 -11.460  1.00 95.23           H  
ATOM   2378 HG23 ILE A 160       8.211   9.374  -9.796  1.00 95.23           H  
ATOM   2379  CD1 ILE A 160       5.771  10.633  -9.588  1.00 95.23           C  
ATOM   2380 HD11 ILE A 160       5.108  11.495  -9.514  1.00 95.23           H  
ATOM   2381 HD12 ILE A 160       5.336   9.803  -9.033  1.00 95.23           H  
ATOM   2382 HD13 ILE A 160       6.735  10.901  -9.156  1.00 95.23           H  
ATOM   2383  N   ARG A 161       7.169   6.110 -12.772  1.00 95.52           N  
ATOM   2384  H   ARG A 161       6.257   5.976 -12.358  1.00 95.52           H  
ATOM   2385  CA  ARG A 161       8.087   4.972 -12.769  1.00 95.52           C  
ATOM   2386  HA  ARG A 161       9.109   5.352 -12.768  1.00 95.52           H  
ATOM   2387  C   ARG A 161       7.966   4.088 -14.002  1.00 95.52           C  
ATOM   2388  CB  ARG A 161       7.865   4.165 -11.483  1.00 95.52           C  
ATOM   2389  HB2 ARG A 161       7.035   3.474 -11.628  1.00 95.52           H  
ATOM   2390  HB3 ARG A 161       7.612   4.833 -10.661  1.00 95.52           H  
ATOM   2391  O   ARG A 161       9.000   3.599 -14.451  1.00 95.52           O  
ATOM   2392  CG  ARG A 161       9.138   3.401 -11.103  1.00 95.52           C  
ATOM   2393  HG2 ARG A 161       9.529   2.862 -11.966  1.00 95.52           H  
ATOM   2394  HG3 ARG A 161       9.897   4.110 -10.773  1.00 95.52           H  
ATOM   2395  CD  ARG A 161       8.836   2.420  -9.971  1.00 95.52           C  
ATOM   2396  HD2 ARG A 161       8.522   2.985  -9.093  1.00 95.52           H  
ATOM   2397  HD3 ARG A 161       7.998   1.792 -10.272  1.00 95.52           H  
ATOM   2398  NE  ARG A 161      10.005   1.562  -9.682  1.00 95.52           N  
ATOM   2399  HE  ARG A 161      10.225   0.889 -10.402  1.00 95.52           H  
ATOM   2400  NH1 ARG A 161      10.601   2.448  -7.644  1.00 95.52           N  
ATOM   2401 HH11 ARG A 161       9.910   3.176  -7.757  1.00 95.52           H  
ATOM   2402 HH12 ARG A 161      11.123   2.453  -6.780  1.00 95.52           H  
ATOM   2403  NH2 ARG A 161      11.755   0.737  -8.491  1.00 95.52           N  
ATOM   2404 HH21 ARG A 161      12.403   0.854  -7.725  1.00 95.52           H  
ATOM   2405 HH22 ARG A 161      11.991   0.131  -9.264  1.00 95.52           H  
ATOM   2406  CZ  ARG A 161      10.792   1.602  -8.621  1.00 95.52           C  
ATOM   2407  N   ASP A 162       6.774   3.921 -14.556  1.00 96.74           N  
ATOM   2408  H   ASP A 162       5.969   4.389 -14.164  1.00 96.74           H  
ATOM   2409  CA  ASP A 162       6.529   3.013 -15.672  1.00 96.74           C  
ATOM   2410  HA  ASP A 162       7.128   2.117 -15.512  1.00 96.74           H  
ATOM   2411  C   ASP A 162       6.972   3.633 -16.997  1.00 96.74           C  
ATOM   2412  CB  ASP A 162       5.065   2.546 -15.730  1.00 96.74           C  
ATOM   2413  HB2 ASP A 162       4.955   1.876 -16.583  1.00 96.74           H  
ATOM   2414  HB3 ASP A 162       4.414   3.402 -15.904  1.00 96.74           H  
ATOM   2415  O   ASP A 162       7.014   4.856 -17.181  1.00 96.74           O  
ATOM   2416  CG  ASP A 162       4.613   1.785 -14.479  1.00 96.74           C  
ATOM   2417  OD1 ASP A 162       5.482   1.371 -13.679  1.00 96.74           O  
ATOM   2418  OD2 ASP A 162       3.379   1.638 -14.325  1.00 96.74           O  
ATOM   2419  N   VAL A 163       7.361   2.768 -17.929  1.00 94.64           N  
ATOM   2420  H   VAL A 163       7.285   1.782 -17.723  1.00 94.64           H  
ATOM   2421  CA  VAL A 163       7.768   3.170 -19.273  1.00 94.64           C  
ATOM   2422  HA  VAL A 163       8.016   4.231 -19.242  1.00 94.64           H  
ATOM   2423  C   VAL A 163       6.614   3.013 -20.263  1.00 94.64           C  
ATOM   2424  CB  VAL A 163       9.052   2.433 -19.694  1.00 94.64           C  
ATOM   2425  HB  VAL A 163       9.735   2.422 -18.844  1.00 94.64           H  
ATOM   2426  O   VAL A 163       5.872   2.034 -20.243  1.00 94.64           O  
ATOM   2427  CG1 VAL A 163       8.818   0.989 -20.130  1.00 94.64           C  
ATOM   2428 HG11 VAL A 163       8.329   0.971 -21.104  1.00 94.64           H  
ATOM   2429 HG12 VAL A 163       8.173   0.478 -19.416  1.00 94.64           H  
ATOM   2430 HG13 VAL A 163       9.768   0.458 -20.199  1.00 94.64           H  
ATOM   2431  CG2 VAL A 163       9.759   3.175 -20.831  1.00 94.64           C  
ATOM   2432 HG21 VAL A 163      10.001   4.191 -20.519  1.00 94.64           H  
ATOM   2433 HG22 VAL A 163      10.682   2.655 -21.087  1.00 94.64           H  
ATOM   2434 HG23 VAL A 163       9.119   3.206 -21.713  1.00 94.64           H  
ATOM   2435  N   ASP A 164       6.499   3.959 -21.195  1.00 96.26           N  
ATOM   2436  H   ASP A 164       7.115   4.759 -21.155  1.00 96.26           H  
ATOM   2437  CA  ASP A 164       5.710   3.756 -22.409  1.00 96.26           C  
ATOM   2438  HA  ASP A 164       4.746   3.319 -22.145  1.00 96.26           H  
ATOM   2439  C   ASP A 164       6.460   2.768 -23.316  1.00 96.26           C  
ATOM   2440  CB  ASP A 164       5.434   5.109 -23.076  1.00 96.26           C  
ATOM   2441  HB2 ASP A 164       4.872   5.727 -22.375  1.00 96.26           H  
ATOM   2442  HB3 ASP A 164       6.381   5.613 -23.268  1.00 96.26           H  
ATOM   2443  O   ASP A 164       7.430   3.125 -23.992  1.00 96.26           O  
ATOM   2444  CG  ASP A 164       4.644   5.021 -24.390  1.00 96.26           C  
ATOM   2445  OD1 ASP A 164       4.583   3.929 -25.006  1.00 96.26           O  
ATOM   2446  OD2 ASP A 164       4.194   6.101 -24.828  1.00 96.26           O  
ATOM   2447  N   MET A 165       6.014   1.511 -23.297  1.00 95.11           N  
ATOM   2448  H   MET A 165       5.292   1.293 -22.626  1.00 95.11           H  
ATOM   2449  CA  MET A 165       6.633   0.406 -24.032  1.00 95.11           C  
ATOM   2450  HA  MET A 165       7.658   0.279 -23.683  1.00 95.11           H  
ATOM   2451  C   MET A 165       6.696   0.660 -25.539  1.00 95.11           C  
ATOM   2452  CB  MET A 165       5.842  -0.885 -23.765  1.00 95.11           C  
ATOM   2453  HB2 MET A 165       4.790  -0.722 -24.002  1.00 95.11           H  
ATOM   2454  HB3 MET A 165       6.212  -1.674 -24.421  1.00 95.11           H  
ATOM   2455  O   MET A 165       7.680   0.292 -26.181  1.00 95.11           O  
ATOM   2456  CG  MET A 165       5.955  -1.358 -22.310  1.00 95.11           C  
ATOM   2457  HG2 MET A 165       5.348  -2.254 -22.184  1.00 95.11           H  
ATOM   2458  HG3 MET A 165       5.544  -0.589 -21.656  1.00 95.11           H  
ATOM   2459  SD  MET A 165       7.641  -1.725 -21.752  1.00 95.11           S  
ATOM   2460  CE  MET A 165       8.012  -3.196 -22.738  1.00 95.11           C  
ATOM   2461  HE1 MET A 165       7.934  -2.967 -23.800  1.00 95.11           H  
ATOM   2462  HE2 MET A 165       7.316  -3.994 -22.479  1.00 95.11           H  
ATOM   2463  HE3 MET A 165       9.028  -3.529 -22.525  1.00 95.11           H  
ATOM   2464  N   ALA A 166       5.684   1.317 -26.113  1.00 96.24           N  
ATOM   2465  H   ALA A 166       4.988   1.753 -25.525  1.00 96.24           H  
ATOM   2466  CA  ALA A 166       5.663   1.621 -27.539  1.00 96.24           C  
ATOM   2467  HA  ALA A 166       5.899   0.716 -28.100  1.00 96.24           H  
ATOM   2468  C   ALA A 166       6.727   2.671 -27.876  1.00 96.24           C  
ATOM   2469  CB  ALA A 166       4.255   2.083 -27.930  1.00 96.24           C  
ATOM   2470  HB1 ALA A 166       3.991   2.995 -27.394  1.00 96.24           H  
ATOM   2471  HB2 ALA A 166       4.216   2.276 -29.002  1.00 96.24           H  
ATOM   2472  HB3 ALA A 166       3.530   1.307 -27.683  1.00 96.24           H  
ATOM   2473  O   ALA A 166       7.514   2.501 -28.813  1.00 96.24           O  
ATOM   2474  N   LYS A 167       6.807   3.733 -27.069  1.00 95.50           N  
ATOM   2475  H   LYS A 167       6.134   3.803 -26.319  1.00 95.50           H  
ATOM   2476  CA  LYS A 167       7.830   4.772 -27.222  1.00 95.50           C  
ATOM   2477  HA  LYS A 167       7.784   5.152 -28.243  1.00 95.50           H  
ATOM   2478  C   LYS A 167       9.242   4.229 -27.026  1.00 95.50           C  
ATOM   2479  CB  LYS A 167       7.513   5.909 -26.254  1.00 95.50           C  
ATOM   2480  HB2 LYS A 167       6.480   6.219 -26.411  1.00 95.50           H  
ATOM   2481  HB3 LYS A 167       7.617   5.549 -25.231  1.00 95.50           H  
ATOM   2482  O   LYS A 167      10.137   4.567 -27.802  1.00 95.50           O  
ATOM   2483  CG  LYS A 167       8.434   7.114 -26.465  1.00 95.50           C  
ATOM   2484  HG2 LYS A 167       8.362   7.452 -27.499  1.00 95.50           H  
ATOM   2485  HG3 LYS A 167       9.466   6.842 -26.243  1.00 95.50           H  
ATOM   2486  CD  LYS A 167       7.993   8.237 -25.527  1.00 95.50           C  
ATOM   2487  HD2 LYS A 167       8.072   7.891 -24.497  1.00 95.50           H  
ATOM   2488  HD3 LYS A 167       6.951   8.479 -25.735  1.00 95.50           H  
ATOM   2489  CE  LYS A 167       8.863   9.477 -25.731  1.00 95.50           C  
ATOM   2490  HE2 LYS A 167       9.893   9.227 -25.480  1.00 95.50           H  
ATOM   2491  HE3 LYS A 167       8.822   9.757 -26.783  1.00 95.50           H  
ATOM   2492  NZ  LYS A 167       8.369  10.588 -24.883  1.00 95.50           N  
ATOM   2493  HZ1 LYS A 167       8.387  10.318 -23.910  1.00 95.50           H  
ATOM   2494  HZ2 LYS A 167       8.919  11.425 -25.012  1.00 95.50           H  
ATOM   2495  HZ3 LYS A 167       7.407  10.790 -25.116  1.00 95.50           H  
ATOM   2496  N   GLU A 168       9.451   3.382 -26.024  1.00 95.29           N  
ATOM   2497  H   GLU A 168       8.689   3.172 -25.396  1.00 95.29           H  
ATOM   2498  CA  GLU A 168      10.770   2.814 -25.756  1.00 95.29           C  
ATOM   2499  HA  GLU A 168      11.491   3.629 -25.816  1.00 95.29           H  
ATOM   2500  C   GLU A 168      11.178   1.787 -26.823  1.00 95.29           C  
ATOM   2501  CB  GLU A 168      10.832   2.260 -24.327  1.00 95.29           C  
ATOM   2502  HB2 GLU A 168      10.309   2.947 -23.661  1.00 95.29           H  
ATOM   2503  HB3 GLU A 168      10.316   1.301 -24.287  1.00 95.29           H  
ATOM   2504  O   GLU A 168      12.338   1.772 -27.227  1.00 95.29           O  
ATOM   2505  CG  GLU A 168      12.276   2.098 -23.816  1.00 95.29           C  
ATOM   2506  HG2 GLU A 168      12.236   1.617 -22.839  1.00 95.29           H  
ATOM   2507  HG3 GLU A 168      12.817   1.433 -24.490  1.00 95.29           H  
ATOM   2508  CD  GLU A 168      13.056   3.426 -23.680  1.00 95.29           C  
ATOM   2509  OE1 GLU A 168      14.307   3.401 -23.685  1.00 95.29           O  
ATOM   2510  OE2 GLU A 168      12.442   4.513 -23.559  1.00 95.29           O  
ATOM   2511  N   MET A 169      10.236   1.021 -27.386  1.00 95.50           N  
ATOM   2512  H   MET A 169       9.306   1.025 -26.992  1.00 95.50           H  
ATOM   2513  CA  MET A 169      10.499   0.136 -28.529  1.00 95.50           C  
ATOM   2514  HA  MET A 169      11.340  -0.509 -28.274  1.00 95.50           H  
ATOM   2515  C   MET A 169      10.882   0.926 -29.789  1.00 95.50           C  
ATOM   2516  CB  MET A 169       9.273  -0.756 -28.784  1.00 95.50           C  
ATOM   2517  HB2 MET A 169       8.414  -0.132 -29.030  1.00 95.50           H  
ATOM   2518  HB3 MET A 169       9.044  -1.318 -27.879  1.00 95.50           H  
ATOM   2519  O   MET A 169      11.805   0.540 -30.513  1.00 95.50           O  
ATOM   2520  CG  MET A 169       9.503  -1.752 -29.928  1.00 95.50           C  
ATOM   2521  HG2 MET A 169       9.733  -1.201 -30.840  1.00 95.50           H  
ATOM   2522  HG3 MET A 169       8.575  -2.294 -30.108  1.00 95.50           H  
ATOM   2523  SD  MET A 169      10.832  -2.954 -29.638  1.00 95.50           S  
ATOM   2524  CE  MET A 169       9.855  -4.356 -29.034  1.00 95.50           C  
ATOM   2525  HE1 MET A 169       9.155  -4.677 -29.805  1.00 95.50           H  
ATOM   2526  HE2 MET A 169      10.522  -5.183 -28.788  1.00 95.50           H  
ATOM   2527  HE3 MET A 169       9.304  -4.063 -28.140  1.00 95.50           H  
ATOM   2528  N   MET A 170      10.231   2.067 -30.047  1.00 95.40           N  
ATOM   2529  H   MET A 170       9.444   2.315 -29.464  1.00 95.40           H  
ATOM   2530  CA  MET A 170      10.632   2.971 -31.134  1.00 95.40           C  
ATOM   2531  HA  MET A 170      10.659   2.411 -32.069  1.00 95.40           H  
ATOM   2532  C   MET A 170      12.039   3.537 -30.905  1.00 95.40           C  
ATOM   2533  CB  MET A 170       9.632   4.126 -31.285  1.00 95.40           C  
ATOM   2534  HB2 MET A 170       9.443   4.584 -30.314  1.00 95.40           H  
ATOM   2535  HB3 MET A 170      10.071   4.880 -31.937  1.00 95.40           H  
ATOM   2536  O   MET A 170      12.850   3.562 -31.833  1.00 95.40           O  
ATOM   2537  CG  MET A 170       8.308   3.685 -31.912  1.00 95.40           C  
ATOM   2538  HG2 MET A 170       8.527   3.155 -32.839  1.00 95.40           H  
ATOM   2539  HG3 MET A 170       7.796   2.992 -31.244  1.00 95.40           H  
ATOM   2540  SD  MET A 170       7.194   5.060 -32.312  1.00 95.40           S  
ATOM   2541  CE  MET A 170       6.710   5.608 -30.655  1.00 95.40           C  
ATOM   2542  HE1 MET A 170       6.350   4.756 -30.079  1.00 95.40           H  
ATOM   2543  HE2 MET A 170       5.911   6.345 -30.738  1.00 95.40           H  
ATOM   2544  HE3 MET A 170       7.567   6.063 -30.159  1.00 95.40           H  
ATOM   2545  N   ASN A 171      12.359   3.949 -29.674  1.00 93.45           N  
ATOM   2546  H   ASN A 171      11.644   3.923 -28.960  1.00 93.45           H  
ATOM   2547  CA  ASN A 171      13.698   4.418 -29.314  1.00 93.45           C  
ATOM   2548  HA  ASN A 171      13.977   5.235 -29.980  1.00 93.45           H  
ATOM   2549  C   ASN A 171      14.752   3.321 -29.491  1.00 93.45           C  
ATOM   2550  CB  ASN A 171      13.706   4.927 -27.865  1.00 93.45           C  
ATOM   2551  HB2 ASN A 171      14.737   5.032 -27.525  1.00 93.45           H  
ATOM   2552  HB3 ASN A 171      13.225   4.196 -27.215  1.00 93.45           H  
ATOM   2553  O   ASN A 171      15.800   3.586 -30.076  1.00 93.45           O  
ATOM   2554  CG  ASN A 171      13.042   6.274 -27.685  1.00 93.45           C  
ATOM   2555  ND2 ASN A 171      12.576   6.554 -26.490  1.00 93.45           N  
ATOM   2556 HD21 ASN A 171      12.604   5.858 -25.758  1.00 93.45           H  
ATOM   2557 HD22 ASN A 171      12.087   7.431 -26.382  1.00 93.45           H  
ATOM   2558  OD1 ASN A 171      12.997   7.115 -28.575  1.00 93.45           O  
ATOM   2559  N   PHE A 172      14.461   2.102 -29.038  1.00 95.60           N  
ATOM   2560  H   PHE A 172      13.604   1.977 -28.518  1.00 95.60           H  
ATOM   2561  CA  PHE A 172      15.305   0.926 -29.227  1.00 95.60           C  
ATOM   2562  HA  PHE A 172      16.279   1.096 -28.769  1.00 95.60           H  
ATOM   2563  C   PHE A 172      15.540   0.634 -30.714  1.00 95.60           C  
ATOM   2564  CB  PHE A 172      14.638  -0.268 -28.534  1.00 95.60           C  
ATOM   2565  HB2 PHE A 172      14.655  -0.115 -27.455  1.00 95.60           H  
ATOM   2566  HB3 PHE A 172      13.592  -0.325 -28.835  1.00 95.60           H  
ATOM   2567  O   PHE A 172      16.676   0.479 -31.154  1.00 95.60           O  
ATOM   2568  CG  PHE A 172      15.300  -1.588 -28.854  1.00 95.60           C  
ATOM   2569  CD1 PHE A 172      14.705  -2.474 -29.772  1.00 95.60           C  
ATOM   2570  HD1 PHE A 172      13.755  -2.231 -30.226  1.00 95.60           H  
ATOM   2571  CD2 PHE A 172      16.537  -1.911 -28.272  1.00 95.60           C  
ATOM   2572  HD2 PHE A 172      17.010  -1.232 -27.579  1.00 95.60           H  
ATOM   2573  CE1 PHE A 172      15.345  -3.681 -30.104  1.00 95.60           C  
ATOM   2574  HE1 PHE A 172      14.878  -4.362 -30.800  1.00 95.60           H  
ATOM   2575  CE2 PHE A 172      17.171  -3.120 -28.602  1.00 95.60           C  
ATOM   2576  HE2 PHE A 172      18.121  -3.365 -28.151  1.00 95.60           H  
ATOM   2577  CZ  PHE A 172      16.579  -4.006 -29.517  1.00 95.60           C  
ATOM   2578  HZ  PHE A 172      17.063  -4.940 -29.759  1.00 95.60           H  
ATOM   2579  N   THR A 173      14.481   0.639 -31.524  1.00 95.94           N  
ATOM   2580  H   THR A 173      13.566   0.737 -31.107  1.00 95.94           H  
ATOM   2581  CA  THR A 173      14.588   0.425 -32.974  1.00 95.94           C  
ATOM   2582  HA  THR A 173      15.068  -0.538 -33.152  1.00 95.94           H  
ATOM   2583  C   THR A 173      15.453   1.507 -33.623  1.00 95.94           C  
ATOM   2584  CB  THR A 173      13.197   0.390 -33.621  1.00 95.94           C  
ATOM   2585  HB  THR A 173      12.703   1.353 -33.487  1.00 95.94           H  
ATOM   2586  O   THR A 173      16.351   1.205 -34.410  1.00 95.94           O  
ATOM   2587  CG2 THR A 173      13.265   0.065 -35.113  1.00 95.94           C  
ATOM   2588 HG21 THR A 173      13.811  -0.866 -35.266  1.00 95.94           H  
ATOM   2589 HG22 THR A 173      12.253  -0.050 -35.502  1.00 95.94           H  
ATOM   2590 HG23 THR A 173      13.756   0.872 -35.655  1.00 95.94           H  
ATOM   2591  OG1 THR A 173      12.414  -0.611 -33.017  1.00 95.94           O  
ATOM   2592  HG1 THR A 173      12.169  -0.324 -32.134  1.00 95.94           H  
ATOM   2593  N   LYS A 174      15.256   2.776 -33.240  1.00 95.81           N  
ATOM   2594  H   LYS A 174      14.505   2.958 -32.590  1.00 95.81           H  
ATOM   2595  CA  LYS A 174      16.070   3.905 -33.706  1.00 95.81           C  
ATOM   2596  HA  LYS A 174      16.019   3.943 -34.794  1.00 95.81           H  
ATOM   2597  C   LYS A 174      17.548   3.729 -33.344  1.00 95.81           C  
ATOM   2598  CB  LYS A 174      15.487   5.207 -33.132  1.00 95.81           C  
ATOM   2599  HB2 LYS A 174      15.440   5.128 -32.046  1.00 95.81           H  
ATOM   2600  HB3 LYS A 174      14.470   5.331 -33.505  1.00 95.81           H  
ATOM   2601  O   LYS A 174      18.404   3.909 -34.208  1.00 95.81           O  
ATOM   2602  CG  LYS A 174      16.313   6.449 -33.499  1.00 95.81           C  
ATOM   2603  HG2 LYS A 174      17.344   6.316 -33.171  1.00 95.81           H  
ATOM   2604  HG3 LYS A 174      16.300   6.592 -34.579  1.00 95.81           H  
ATOM   2605  CD  LYS A 174      15.751   7.690 -32.801  1.00 95.81           C  
ATOM   2606  HD2 LYS A 174      14.751   7.893 -33.184  1.00 95.81           H  
ATOM   2607  HD3 LYS A 174      15.690   7.500 -31.729  1.00 95.81           H  
ATOM   2608  CE  LYS A 174      16.671   8.887 -33.058  1.00 95.81           C  
ATOM   2609  HE2 LYS A 174      17.673   8.634 -32.712  1.00 95.81           H  
ATOM   2610  HE3 LYS A 174      16.721   9.061 -34.133  1.00 95.81           H  
ATOM   2611  NZ  LYS A 174      16.177  10.099 -32.361  1.00 95.81           N  
ATOM   2612  HZ1 LYS A 174      16.790  10.884 -32.529  1.00 95.81           H  
ATOM   2613  HZ2 LYS A 174      16.120   9.933 -31.367  1.00 95.81           H  
ATOM   2614  HZ3 LYS A 174      15.254  10.337 -32.693  1.00 95.81           H  
ATOM   2615  N   THR A 175      17.875   3.400 -32.094  1.00 94.77           N  
ATOM   2616  H   THR A 175      17.144   3.215 -31.423  1.00 94.77           H  
ATOM   2617  CA  THR A 175      19.274   3.224 -31.662  1.00 94.77           C  
ATOM   2618  HA  THR A 175      19.853   4.087 -31.994  1.00 94.77           H  
ATOM   2619  C   THR A 175      19.918   1.998 -32.302  1.00 94.77           C  
ATOM   2620  CB  THR A 175      19.410   3.136 -30.136  1.00 94.77           C  
ATOM   2621  HB  THR A 175      20.441   2.889 -29.883  1.00 94.77           H  
ATOM   2622  O   THR A 175      21.106   2.041 -32.629  1.00 94.77           O  
ATOM   2623  CG2 THR A 175      19.048   4.451 -29.445  1.00 94.77           C  
ATOM   2624 HG21 THR A 175      19.742   5.230 -29.759  1.00 94.77           H  
ATOM   2625 HG22 THR A 175      18.032   4.751 -29.701  1.00 94.77           H  
ATOM   2626 HG23 THR A 175      19.120   4.327 -28.365  1.00 94.77           H  
ATOM   2627  OG1 THR A 175      18.570   2.139 -29.631  1.00 94.77           O  
ATOM   2628  HG1 THR A 175      18.664   2.085 -28.677  1.00 94.77           H  
ATOM   2629  N   ASN A 176      19.147   0.944 -32.567  1.00 93.79           N  
ATOM   2630  H   ASN A 176      18.215   0.925 -32.180  1.00 93.79           H  
ATOM   2631  CA  ASN A 176      19.607  -0.228 -33.301  1.00 93.79           C  
ATOM   2632  HA  ASN A 176      20.511  -0.601 -32.819  1.00 93.79           H  
ATOM   2633  C   ASN A 176      19.976   0.123 -34.755  1.00 93.79           C  
ATOM   2634  CB  ASN A 176      18.530  -1.316 -33.197  1.00 93.79           C  
ATOM   2635  HB2 ASN A 176      18.175  -1.377 -32.169  1.00 93.79           H  
ATOM   2636  HB3 ASN A 176      17.680  -1.083 -33.838  1.00 93.79           H  
ATOM   2637  O   ASN A 176      21.104  -0.133 -35.176  1.00 93.79           O  
ATOM   2638  CG  ASN A 176      19.084  -2.665 -33.593  1.00 93.79           C  
ATOM   2639  ND2 ASN A 176      19.207  -3.574 -32.657  1.00 93.79           N  
ATOM   2640 HD21 ASN A 176      18.865  -3.380 -31.726  1.00 93.79           H  
ATOM   2641 HD22 ASN A 176      19.544  -4.481 -32.945  1.00 93.79           H  
ATOM   2642  OD1 ASN A 176      19.447  -2.907 -34.730  1.00 93.79           O  
ATOM   2643  N   ILE A 177      19.094   0.824 -35.480  1.00 95.36           N  
ATOM   2644  H   ILE A 177      18.181   0.995 -35.083  1.00 95.36           H  
ATOM   2645  CA  ILE A 177      19.365   1.313 -36.846  1.00 95.36           C  
ATOM   2646  HA  ILE A 177      19.595   0.458 -37.482  1.00 95.36           H  
ATOM   2647  C   ILE A 177      20.598   2.228 -36.866  1.00 95.36           C  
ATOM   2648  CB  ILE A 177      18.118   2.026 -37.425  1.00 95.36           C  
ATOM   2649  HB  ILE A 177      17.781   2.771 -36.704  1.00 95.36           H  
ATOM   2650  O   ILE A 177      21.471   2.077 -37.719  1.00 95.36           O  
ATOM   2651  CG1 ILE A 177      16.976   1.010 -37.661  1.00 95.36           C  
ATOM   2652 HG12 ILE A 177      16.854   0.378 -36.781  1.00 95.36           H  
ATOM   2653 HG13 ILE A 177      17.240   0.355 -38.492  1.00 95.36           H  
ATOM   2654  CG2 ILE A 177      18.448   2.748 -38.748  1.00 95.36           C  
ATOM   2655 HG21 ILE A 177      19.188   3.533 -38.593  1.00 95.36           H  
ATOM   2656 HG22 ILE A 177      18.832   2.034 -39.476  1.00 95.36           H  
ATOM   2657 HG23 ILE A 177      17.558   3.226 -39.158  1.00 95.36           H  
ATOM   2658  CD1 ILE A 177      15.616   1.660 -37.951  1.00 95.36           C  
ATOM   2659 HD11 ILE A 177      15.366   2.369 -37.162  1.00 95.36           H  
ATOM   2660 HD12 ILE A 177      14.851   0.884 -37.984  1.00 95.36           H  
ATOM   2661 HD13 ILE A 177      15.626   2.169 -38.915  1.00 95.36           H  
ATOM   2662  N   LEU A 178      20.724   3.148 -35.901  1.00 93.87           N  
ATOM   2663  H   LEU A 178      19.967   3.253 -35.242  1.00 93.87           H  
ATOM   2664  CA  LEU A 178      21.897   4.025 -35.795  1.00 93.87           C  
ATOM   2665  HA  LEU A 178      22.045   4.528 -36.750  1.00 93.87           H  
ATOM   2666  C   LEU A 178      23.192   3.249 -35.510  1.00 93.87           C  
ATOM   2667  CB  LEU A 178      21.664   5.072 -34.693  1.00 93.87           C  
ATOM   2668  HB2 LEU A 178      21.369   4.556 -33.779  1.00 93.87           H  
ATOM   2669  HB3 LEU A 178      22.609   5.579 -34.500  1.00 93.87           H  
ATOM   2670  O   LEU A 178      24.259   3.645 -35.977  1.00 93.87           O  
ATOM   2671  CG  LEU A 178      20.635   6.165 -35.018  1.00 93.87           C  
ATOM   2672  HG  LEU A 178      19.685   5.723 -35.319  1.00 93.87           H  
ATOM   2673  CD1 LEU A 178      20.412   7.018 -33.766  1.00 93.87           C  
ATOM   2674 HD11 LEU A 178      20.016   6.391 -32.967  1.00 93.87           H  
ATOM   2675 HD12 LEU A 178      19.695   7.809 -33.987  1.00 93.87           H  
ATOM   2676 HD13 LEU A 178      21.354   7.460 -33.443  1.00 93.87           H  
ATOM   2677  CD2 LEU A 178      21.111   7.083 -36.145  1.00 93.87           C  
ATOM   2678 HD21 LEU A 178      20.386   7.882 -36.301  1.00 93.87           H  
ATOM   2679 HD22 LEU A 178      21.193   6.521 -37.075  1.00 93.87           H  
ATOM   2680 HD23 LEU A 178      22.080   7.519 -35.899  1.00 93.87           H  
ATOM   2681  N   THR A 179      23.122   2.154 -34.751  1.00 93.75           N  
ATOM   2682  H   THR A 179      22.218   1.879 -34.394  1.00 93.75           H  
ATOM   2683  CA  THR A 179      24.273   1.273 -34.499  1.00 93.75           C  
ATOM   2684  HA  THR A 179      25.118   1.877 -34.166  1.00 93.75           H  
ATOM   2685  C   THR A 179      24.704   0.564 -35.783  1.00 93.75           C  
ATOM   2686  CB  THR A 179      23.969   0.253 -33.391  1.00 93.75           C  
ATOM   2687  HB  THR A 179      23.174  -0.422 -33.708  1.00 93.75           H  
ATOM   2688  O   THR A 179      25.890   0.578 -36.108  1.00 93.75           O  
ATOM   2689  CG2 THR A 179      25.198  -0.568 -33.004  1.00 93.75           C  
ATOM   2690 HG21 THR A 179      24.939  -1.236 -32.183  1.00 93.75           H  
ATOM   2691 HG22 THR A 179      25.534  -1.171 -33.847  1.00 93.75           H  
ATOM   2692 HG23 THR A 179      26.003   0.092 -32.683  1.00 93.75           H  
ATOM   2693  OG1 THR A 179      23.565   0.931 -32.225  1.00 93.75           O  
ATOM   2694  HG1 THR A 179      22.670   1.248 -32.364  1.00 93.75           H  
ATOM   2695  N   GLN A 180      23.753   0.032 -36.560  1.00 93.08           N  
ATOM   2696  H   GLN A 180      22.796   0.052 -36.238  1.00 93.08           H  
ATOM   2697  CA  GLN A 180      24.027  -0.582 -37.866  1.00 93.08           C  
ATOM   2698  HA  GLN A 180      24.765  -1.375 -37.740  1.00 93.08           H  
ATOM   2699  C   GLN A 180      24.609   0.433 -38.865  1.00 93.08           C  
ATOM   2700  CB  GLN A 180      22.739  -1.198 -38.435  1.00 93.08           C  
ATOM   2701  HB2 GLN A 180      21.967  -0.432 -38.501  1.00 93.08           H  
ATOM   2702  HB3 GLN A 180      22.951  -1.549 -39.446  1.00 93.08           H  
ATOM   2703  O   GLN A 180      25.593   0.146 -39.546  1.00 93.08           O  
ATOM   2704  CG  GLN A 180      22.199  -2.381 -37.616  1.00 93.08           C  
ATOM   2705  HG2 GLN A 180      21.988  -2.063 -36.595  1.00 93.08           H  
ATOM   2706  HG3 GLN A 180      22.947  -3.173 -37.577  1.00 93.08           H  
ATOM   2707  CD  GLN A 180      20.926  -2.953 -38.233  1.00 93.08           C  
ATOM   2708  NE2 GLN A 180      19.930  -3.308 -37.456  1.00 93.08           N  
ATOM   2709 HE21 GLN A 180      19.956  -3.175 -36.455  1.00 93.08           H  
ATOM   2710 HE22 GLN A 180      19.120  -3.690 -37.921  1.00 93.08           H  
ATOM   2711  OE1 GLN A 180      20.792  -3.087 -39.437  1.00 93.08           O  
ATOM   2712  N   ALA A 181      24.068   1.654 -38.910  1.00 93.27           N  
ATOM   2713  H   ALA A 181      23.222   1.822 -38.384  1.00 93.27           H  
ATOM   2714  CA  ALA A 181      24.583   2.725 -39.762  1.00 93.27           C  
ATOM   2715  HA  ALA A 181      24.624   2.362 -40.789  1.00 93.27           H  
ATOM   2716  C   ALA A 181      26.007   3.154 -39.365  1.00 93.27           C  
ATOM   2717  CB  ALA A 181      23.606   3.905 -39.707  1.00 93.27           C  
ATOM   2718  HB1 ALA A 181      23.949   4.695 -40.374  1.00 93.27           H  
ATOM   2719  HB2 ALA A 181      23.543   4.294 -38.691  1.00 93.27           H  
ATOM   2720  HB3 ALA A 181      22.616   3.578 -40.026  1.00 93.27           H  
ATOM   2721  O   ALA A 181      26.859   3.348 -40.232  1.00 93.27           O  
ATOM   2722  N   ALA A 182      26.301   3.260 -38.064  1.00 91.16           N  
ATOM   2723  H   ALA A 182      25.565   3.117 -37.387  1.00 91.16           H  
ATOM   2724  CA  ALA A 182      27.649   3.552 -37.579  1.00 91.16           C  
ATOM   2725  HA  ALA A 182      28.001   4.462 -38.066  1.00 91.16           H  
ATOM   2726  C   ALA A 182      28.641   2.432 -37.936  1.00 91.16           C  
ATOM   2727  CB  ALA A 182      27.600   3.805 -36.067  1.00 91.16           C  
ATOM   2728  HB1 ALA A 182      28.596   4.070 -35.712  1.00 91.16           H  
ATOM   2729  HB2 ALA A 182      27.262   2.909 -35.547  1.00 91.16           H  
ATOM   2730  HB3 ALA A 182      26.918   4.627 -35.852  1.00 91.16           H  
ATOM   2731  O   ALA A 182      29.773   2.723 -38.316  1.00 91.16           O  
ATOM   2732  N   GLN A 183      28.211   1.167 -37.885  1.00 91.44           N  
ATOM   2733  H   GLN A 183      27.285   0.984 -37.525  1.00 91.44           H  
ATOM   2734  CA  GLN A 183      29.010   0.021 -38.325  1.00 91.44           C  
ATOM   2735  HA  GLN A 183      29.968   0.052 -37.807  1.00 91.44           H  
ATOM   2736  C   GLN A 183      29.296   0.065 -39.836  1.00 91.44           C  
ATOM   2737  CB  GLN A 183      28.287  -1.268 -37.916  1.00 91.44           C  
ATOM   2738  HB2 GLN A 183      28.050  -1.216 -36.854  1.00 91.44           H  
ATOM   2739  HB3 GLN A 183      27.355  -1.360 -38.474  1.00 91.44           H  
ATOM   2740  O   GLN A 183      30.435  -0.158 -40.249  1.00 91.44           O  
ATOM   2741  CG  GLN A 183      29.138  -2.522 -38.161  1.00 91.44           C  
ATOM   2742  HG2 GLN A 183      29.377  -2.609 -39.222  1.00 91.44           H  
ATOM   2743  HG3 GLN A 183      30.071  -2.435 -37.603  1.00 91.44           H  
ATOM   2744  CD  GLN A 183      28.426  -3.801 -37.733  1.00 91.44           C  
ATOM   2745  NE2 GLN A 183      29.122  -4.914 -37.673  1.00 91.44           N  
ATOM   2746 HE21 GLN A 183      30.096  -4.937 -37.939  1.00 91.44           H  
ATOM   2747 HE22 GLN A 183      28.600  -5.738 -37.412  1.00 91.44           H  
ATOM   2748  OE1 GLN A 183      27.243  -3.835 -37.441  1.00 91.44           O  
ATOM   2749  N   ALA A 184      28.305   0.422 -40.658  1.00 91.48           N  
ATOM   2750  H   ALA A 184      27.375   0.525 -40.279  1.00 91.48           H  
ATOM   2751  CA  ALA A 184      28.497   0.625 -42.095  1.00 91.48           C  
ATOM   2752  HA  ALA A 184      28.944  -0.275 -42.517  1.00 91.48           H  
ATOM   2753  C   ALA A 184      29.455   1.796 -42.387  1.00 91.48           C  
ATOM   2754  CB  ALA A 184      27.126   0.829 -42.750  1.00 91.48           C  
ATOM   2755  HB1 ALA A 184      26.649   1.731 -42.365  1.00 91.48           H  
ATOM   2756  HB2 ALA A 184      26.486  -0.029 -42.544  1.00 91.48           H  
ATOM   2757  HB3 ALA A 184      27.249   0.926 -43.829  1.00 91.48           H  
ATOM   2758  O   ALA A 184      30.362   1.666 -43.208  1.00 91.48           O  
ATOM   2759  N   MET A 185      29.323   2.917 -41.666  1.00 90.15           N  
ATOM   2760  H   MET A 185      28.537   2.992 -41.037  1.00 90.15           H  
ATOM   2761  CA  MET A 185      30.254   4.046 -41.782  1.00 90.15           C  
ATOM   2762  HA  MET A 185      30.331   4.326 -42.833  1.00 90.15           H  
ATOM   2763  C   MET A 185      31.667   3.694 -41.318  1.00 90.15           C  
ATOM   2764  CB  MET A 185      29.764   5.264 -40.991  1.00 90.15           C  
ATOM   2765  HB2 MET A 185      30.589   5.975 -40.925  1.00 90.15           H  
ATOM   2766  HB3 MET A 185      29.487   4.973 -39.978  1.00 90.15           H  
ATOM   2767  O   MET A 185      32.625   4.156 -41.928  1.00 90.15           O  
ATOM   2768  CG  MET A 185      28.595   5.979 -41.670  1.00 90.15           C  
ATOM   2769  HG2 MET A 185      28.721   5.912 -42.750  1.00 90.15           H  
ATOM   2770  HG3 MET A 185      27.661   5.481 -41.410  1.00 90.15           H  
ATOM   2771  SD  MET A 185      28.480   7.743 -41.253  1.00 90.15           S  
ATOM   2772  CE  MET A 185      28.181   7.657 -39.469  1.00 90.15           C  
ATOM   2773  HE1 MET A 185      27.290   7.059 -39.277  1.00 90.15           H  
ATOM   2774  HE2 MET A 185      28.031   8.664 -39.080  1.00 90.15           H  
ATOM   2775  HE3 MET A 185      29.039   7.204 -38.972  1.00 90.15           H  
ATOM   2776  N   LEU A 186      31.822   2.870 -40.278  1.00 89.11           N  
ATOM   2777  H   LEU A 186      30.998   2.571 -39.776  1.00 89.11           H  
ATOM   2778  CA  LEU A 186      33.122   2.345 -39.855  1.00 89.11           C  
ATOM   2779  HA  LEU A 186      33.796   3.181 -39.667  1.00 89.11           H  
ATOM   2780  C   LEU A 186      33.768   1.505 -40.958  1.00 89.11           C  
ATOM   2781  CB  LEU A 186      32.952   1.499 -38.579  1.00 89.11           C  
ATOM   2782  HB2 LEU A 186      33.763   0.774 -38.517  1.00 89.11           H  
ATOM   2783  HB3 LEU A 186      32.023   0.933 -38.646  1.00 89.11           H  
ATOM   2784  O   LEU A 186      34.942   1.705 -41.270  1.00 89.11           O  
ATOM   2785  CG  LEU A 186      32.943   2.318 -37.286  1.00 89.11           C  
ATOM   2786  HG  LEU A 186      32.262   3.163 -37.385  1.00 89.11           H  
ATOM   2787  CD1 LEU A 186      32.464   1.466 -36.115  1.00 89.11           C  
ATOM   2788 HD11 LEU A 186      31.447   1.125 -36.309  1.00 89.11           H  
ATOM   2789 HD12 LEU A 186      33.114   0.602 -35.979  1.00 89.11           H  
ATOM   2790 HD13 LEU A 186      32.450   2.061 -35.202  1.00 89.11           H  
ATOM   2791  CD2 LEU A 186      34.353   2.818 -36.980  1.00 89.11           C  
ATOM   2792 HD21 LEU A 186      35.039   1.977 -36.888  1.00 89.11           H  
ATOM   2793 HD22 LEU A 186      34.710   3.488 -37.762  1.00 89.11           H  
ATOM   2794 HD23 LEU A 186      34.342   3.364 -36.036  1.00 89.11           H  
ATOM   2795  N   ALA A 187      33.003   0.604 -41.580  1.00 87.18           N  
ATOM   2796  H   ALA A 187      32.051   0.474 -41.268  1.00 87.18           H  
ATOM   2797  CA  ALA A 187      33.480  -0.192 -42.706  1.00 87.18           C  
ATOM   2798  HA  ALA A 187      34.356  -0.755 -42.386  1.00 87.18           H  
ATOM   2799  C   ALA A 187      33.916   0.703 -43.882  1.00 87.18           C  
ATOM   2800  CB  ALA A 187      32.388  -1.194 -43.098  1.00 87.18           C  
ATOM   2801  HB1 ALA A 187      32.128  -1.816 -42.241  1.00 87.18           H  
ATOM   2802  HB2 ALA A 187      32.753  -1.833 -43.902  1.00 87.18           H  
ATOM   2803  HB3 ALA A 187      31.496  -0.672 -43.443  1.00 87.18           H  
ATOM   2804  O   ALA A 187      35.015   0.524 -44.405  1.00 87.18           O  
ATOM   2805  N   GLN A 188      33.120   1.724 -44.226  1.00 87.20           N  
ATOM   2806  H   GLN A 188      32.211   1.782 -43.790  1.00 87.20           H  
ATOM   2807  CA  GLN A 188      33.439   2.689 -45.285  1.00 87.20           C  
ATOM   2808  HA  GLN A 188      33.663   2.130 -46.194  1.00 87.20           H  
ATOM   2809  C   GLN A 188      34.665   3.553 -44.948  1.00 87.20           C  
ATOM   2810  CB  GLN A 188      32.203   3.577 -45.530  1.00 87.20           C  
ATOM   2811  HB2 GLN A 188      31.327   2.944 -45.671  1.00 87.20           H  
ATOM   2812  HB3 GLN A 188      32.026   4.198 -44.653  1.00 87.20           H  
ATOM   2813  O   GLN A 188      35.546   3.761 -45.784  1.00 87.20           O  
ATOM   2814  CG  GLN A 188      32.356   4.493 -46.758  1.00 87.20           C  
ATOM   2815  HG2 GLN A 188      33.229   5.134 -46.636  1.00 87.20           H  
ATOM   2816  HG3 GLN A 188      31.479   5.136 -46.828  1.00 87.20           H  
ATOM   2817  CD  GLN A 188      32.476   3.718 -48.068  1.00 87.20           C  
ATOM   2818  NE2 GLN A 188      33.026   4.303 -49.108  1.00 87.20           N  
ATOM   2819 HE21 GLN A 188      33.381   5.247 -49.062  1.00 87.20           H  
ATOM   2820 HE22 GLN A 188      33.106   3.719 -49.928  1.00 87.20           H  
ATOM   2821  OE1 GLN A 188      32.074   2.576 -48.186  1.00 87.20           O  
ATOM   2822  N   ALA A 189      34.758   4.045 -43.712  1.00 84.96           N  
ATOM   2823  H   ALA A 189      34.005   3.863 -43.064  1.00 84.96           H  
ATOM   2824  CA  ALA A 189      35.867   4.877 -43.257  1.00 84.96           C  
ATOM   2825  HA  ALA A 189      35.979   5.714 -43.947  1.00 84.96           H  
ATOM   2826  C   ALA A 189      37.194   4.109 -43.251  1.00 84.96           C  
ATOM   2827  CB  ALA A 189      35.539   5.434 -41.868  1.00 84.96           C  
ATOM   2828  HB1 ALA A 189      34.622   6.022 -41.910  1.00 84.96           H  
ATOM   2829  HB2 ALA A 189      35.410   4.617 -41.159  1.00 84.96           H  
ATOM   2830  HB3 ALA A 189      36.358   6.073 -41.538  1.00 84.96           H  
ATOM   2831  O   ALA A 189      38.244   4.706 -43.478  1.00 84.96           O  
ATOM   2832  N   ASN A 190      37.163   2.791 -43.039  1.00 81.44           N  
ATOM   2833  H   ASN A 190      36.280   2.366 -42.795  1.00 81.44           H  
ATOM   2834  CA  ASN A 190      38.347   1.936 -43.122  1.00 81.44           C  
ATOM   2835  HA  ASN A 190      39.177   2.438 -42.627  1.00 81.44           H  
ATOM   2836  C   ASN A 190      38.821   1.681 -44.566  1.00 81.44           C  
ATOM   2837  CB  ASN A 190      38.057   0.630 -42.364  1.00 81.44           C  
ATOM   2838  HB2 ASN A 190      37.100   0.222 -42.687  1.00 81.44           H  
ATOM   2839  HB3 ASN A 190      38.833  -0.100 -42.597  1.00 81.44           H  
ATOM   2840  O   ASN A 190      39.993   1.359 -44.762  1.00 81.44           O  
ATOM   2841  CG  ASN A 190      38.053   0.815 -40.855  1.00 81.44           C  
ATOM   2842  ND2 ASN A 190      37.383  -0.051 -40.133  1.00 81.44           N  
ATOM   2843 HD21 ASN A 190      36.816  -0.756 -40.583  1.00 81.44           H  
ATOM   2844 HD22 ASN A 190      37.390   0.099 -39.135  1.00 81.44           H  
ATOM   2845  OD1 ASN A 190      38.678   1.707 -40.301  1.00 81.44           O  
ATOM   2846  N   GLN A 191      37.963   1.864 -45.577  1.00 81.59           N  
ATOM   2847  H   GLN A 191      37.005   2.103 -45.365  1.00 81.59           H  
ATOM   2848  CA  GLN A 191      38.337   1.714 -46.990  1.00 81.59           C  
ATOM   2849  HA  GLN A 191      39.073   0.916 -47.080  1.00 81.59           H  
ATOM   2850  C   GLN A 191      38.988   2.974 -47.585  1.00 81.59           C  
ATOM   2851  CB  GLN A 191      37.109   1.306 -47.815  1.00 81.59           C  
ATOM   2852  HB2 GLN A 191      36.293   2.008 -47.644  1.00 81.59           H  
ATOM   2853  HB3 GLN A 191      37.377   1.346 -48.871  1.00 81.59           H  
ATOM   2854  O   GLN A 191      39.820   2.864 -48.486  1.00 81.59           O  
ATOM   2855  CG  GLN A 191      36.642  -0.123 -47.496  1.00 81.59           C  
ATOM   2856  HG2 GLN A 191      36.304  -0.185 -46.462  1.00 81.59           H  
ATOM   2857  HG3 GLN A 191      37.483  -0.805 -47.620  1.00 81.59           H  
ATOM   2858  CD  GLN A 191      35.513  -0.590 -48.408  1.00 81.59           C  
ATOM   2859  NE2 GLN A 191      35.149  -1.852 -48.357  1.00 81.59           N  
ATOM   2860 HE21 GLN A 191      34.397  -2.107 -48.981  1.00 81.59           H  
ATOM   2861 HE22 GLN A 191      35.597  -2.502 -47.726  1.00 81.59           H  
ATOM   2862  OE1 GLN A 191      34.950   0.148 -49.196  1.00 81.59           O  
ATOM   2863  N   ALA A 192      38.678   4.170 -47.071  1.00 72.48           N  
ATOM   2864  H   ALA A 192      37.969   4.212 -46.354  1.00 72.48           H  
ATOM   2865  CA  ALA A 192      39.195   5.426 -47.629  1.00 72.48           C  
ATOM   2866  HA  ALA A 192      38.885   5.461 -48.674  1.00 72.48           H  
ATOM   2867  C   ALA A 192      40.742   5.525 -47.649  1.00 72.48           C  
ATOM   2868  CB  ALA A 192      38.519   6.614 -46.927  1.00 72.48           C  
ATOM   2869  HB1 ALA A 192      38.886   7.545 -47.359  1.00 72.48           H  
ATOM   2870  HB2 ALA A 192      38.716   6.615 -45.855  1.00 72.48           H  
ATOM   2871  HB3 ALA A 192      37.442   6.559 -47.082  1.00 72.48           H  
ATOM   2872  O   ALA A 192      41.294   5.882 -48.693  1.00 72.48           O  
ATOM   2873  N   PRO A 193      41.480   5.144 -46.582  1.00 67.15           N  
ATOM   2874  CA  PRO A 193      42.944   5.133 -46.621  1.00 67.15           C  
ATOM   2875  HA  PRO A 193      43.296   6.119 -46.921  1.00 67.15           H  
ATOM   2876  C   PRO A 193      43.506   4.089 -47.595  1.00 67.15           C  
ATOM   2877  CB  PRO A 193      43.402   4.848 -45.183  1.00 67.15           C  
ATOM   2878  HB2 PRO A 193      43.628   3.788 -45.062  1.00 67.15           H  
ATOM   2879  HB3 PRO A 193      44.270   5.449 -44.913  1.00 67.15           H  
ATOM   2880  O   PRO A 193      44.571   4.297 -48.170  1.00 67.15           O  
ATOM   2881  CG  PRO A 193      42.189   5.196 -44.324  1.00 67.15           C  
ATOM   2882  HG2 PRO A 193      42.178   6.266 -44.117  1.00 67.15           H  
ATOM   2883  HG3 PRO A 193      42.166   4.623 -43.398  1.00 67.15           H  
ATOM   2884  CD  PRO A 193      41.022   4.840 -45.235  1.00 67.15           C  
ATOM   2885  HD2 PRO A 193      40.804   3.775 -45.156  1.00 67.15           H  
ATOM   2886  HD3 PRO A 193      40.150   5.427 -44.947  1.00 67.15           H  
ATOM   2887  N   GLN A 194      42.793   2.977 -47.817  1.00 67.93           N  
ATOM   2888  H   GLN A 194      41.880   2.893 -47.394  1.00 67.93           H  
ATOM   2889  CA  GLN A 194      43.232   1.913 -48.725  1.00 67.93           C  
ATOM   2890  HA  GLN A 194      44.278   1.687 -48.518  1.00 67.93           H  
ATOM   2891  C   GLN A 194      43.146   2.347 -50.190  1.00 67.93           C  
ATOM   2892  CB  GLN A 194      42.418   0.632 -48.500  1.00 67.93           C  
ATOM   2893  HB2 GLN A 194      42.774  -0.128 -49.196  1.00 67.93           H  
ATOM   2894  HB3 GLN A 194      41.367   0.823 -48.719  1.00 67.93           H  
ATOM   2895  O   GLN A 194      44.030   2.001 -50.970  1.00 67.93           O  
ATOM   2896  CG  GLN A 194      42.547   0.084 -47.071  1.00 67.93           C  
ATOM   2897  HG2 GLN A 194      42.225   0.843 -46.357  1.00 67.93           H  
ATOM   2898  HG3 GLN A 194      43.589  -0.160 -46.866  1.00 67.93           H  
ATOM   2899  CD  GLN A 194      41.700  -1.163 -46.842  1.00 67.93           C  
ATOM   2900  NE2 GLN A 194      41.492  -1.556 -45.606  1.00 67.93           N  
ATOM   2901 HE21 GLN A 194      40.917  -2.380 -45.501  1.00 67.93           H  
ATOM   2902 HE22 GLN A 194      41.772  -0.973 -44.830  1.00 67.93           H  
ATOM   2903  OE1 GLN A 194      41.213  -1.809 -47.753  1.00 67.93           O  
ATOM   2904  N   GLY A 195      42.141   3.153 -50.552  1.00 70.69           N  
ATOM   2905  H   GLY A 195      41.416   3.354 -49.878  1.00 70.69           H  
ATOM   2906  CA  GLY A 195      42.057   3.767 -51.880  1.00 70.69           C  
ATOM   2907  HA2 GLY A 195      41.141   4.354 -51.945  1.00 70.69           H  
ATOM   2908  HA3 GLY A 195      42.030   2.990 -52.644  1.00 70.69           H  
ATOM   2909  C   GLY A 195      43.245   4.691 -52.163  1.00 70.69           C  
ATOM   2910  O   GLY A 195      43.868   4.596 -53.217  1.00 70.69           O  
ATOM   2911  N   VAL A 196      43.637   5.514 -51.183  1.00 61.45           N  
ATOM   2912  H   VAL A 196      43.085   5.552 -50.338  1.00 61.45           H  
ATOM   2913  CA  VAL A 196      44.817   6.390 -51.304  1.00 61.45           C  
ATOM   2914  HA  VAL A 196      44.741   6.941 -52.241  1.00 61.45           H  
ATOM   2915  C   VAL A 196      46.115   5.579 -51.378  1.00 61.45           C  
ATOM   2916  CB  VAL A 196      44.867   7.421 -50.159  1.00 61.45           C  
ATOM   2917  HB  VAL A 196      44.943   6.898 -49.205  1.00 61.45           H  
ATOM   2918  O   VAL A 196      46.994   5.909 -52.167  1.00 61.45           O  
ATOM   2919  CG1 VAL A 196      46.068   8.368 -50.292  1.00 61.45           C  
ATOM   2920 HG11 VAL A 196      46.051   8.859 -51.265  1.00 61.45           H  
ATOM   2921 HG12 VAL A 196      47.001   7.813 -50.192  1.00 61.45           H  
ATOM   2922 HG13 VAL A 196      46.037   9.124 -49.508  1.00 61.45           H  
ATOM   2923  CG2 VAL A 196      43.602   8.291 -50.141  1.00 61.45           C  
ATOM   2924 HG21 VAL A 196      43.668   9.026 -49.338  1.00 61.45           H  
ATOM   2925 HG22 VAL A 196      43.493   8.810 -51.093  1.00 61.45           H  
ATOM   2926 HG23 VAL A 196      42.718   7.679 -49.967  1.00 61.45           H  
ATOM   2927  N   LEU A 197      46.237   4.483 -50.621  1.00 62.90           N  
ATOM   2928  H   LEU A 197      45.507   4.276 -49.954  1.00 62.90           H  
ATOM   2929  CA  LEU A 197      47.395   3.585 -50.709  1.00 62.90           C  
ATOM   2930  HA  LEU A 197      48.305   4.176 -50.605  1.00 62.90           H  
ATOM   2931  C   LEU A 197      47.496   2.883 -52.070  1.00 62.90           C  
ATOM   2932  CB  LEU A 197      47.333   2.542 -49.580  1.00 62.90           C  
ATOM   2933  HB2 LEU A 197      46.335   2.104 -49.572  1.00 62.90           H  
ATOM   2934  HB3 LEU A 197      48.040   1.742 -49.802  1.00 62.90           H  
ATOM   2935  O   LEU A 197      48.605   2.663 -52.551  1.00 62.90           O  
ATOM   2936  CG  LEU A 197      47.659   3.095 -48.182  1.00 62.90           C  
ATOM   2937  HG  LEU A 197      47.086   4.002 -47.992  1.00 62.90           H  
ATOM   2938  CD1 LEU A 197      47.288   2.050 -47.128  1.00 62.90           C  
ATOM   2939 HD11 LEU A 197      47.846   1.129 -47.295  1.00 62.90           H  
ATOM   2940 HD12 LEU A 197      46.218   1.846 -47.176  1.00 62.90           H  
ATOM   2941 HD13 LEU A 197      47.520   2.437 -46.135  1.00 62.90           H  
ATOM   2942  CD2 LEU A 197      49.145   3.424 -48.027  1.00 62.90           C  
ATOM   2943 HD21 LEU A 197      49.429   4.218 -48.718  1.00 62.90           H  
ATOM   2944 HD22 LEU A 197      49.752   2.541 -48.224  1.00 62.90           H  
ATOM   2945 HD23 LEU A 197      49.338   3.773 -47.012  1.00 62.90           H  
ATOM   2946  N   GLN A 198      46.369   2.539 -52.700  1.00 68.87           N  
ATOM   2947  H   GLN A 198      45.484   2.713 -52.246  1.00 68.87           H  
ATOM   2948  CA  GLN A 198      46.363   1.993 -54.060  1.00 68.87           C  
ATOM   2949  HA  GLN A 198      47.090   1.183 -54.121  1.00 68.87           H  
ATOM   2950  C   GLN A 198      46.798   3.044 -55.086  1.00 68.87           C  
ATOM   2951  CB  GLN A 198      44.982   1.427 -54.412  1.00 68.87           C  
ATOM   2952  HB2 GLN A 198      44.210   2.156 -54.167  1.00 68.87           H  
ATOM   2953  HB3 GLN A 198      44.943   1.239 -55.485  1.00 68.87           H  
ATOM   2954  O   GLN A 198      47.617   2.725 -55.943  1.00 68.87           O  
ATOM   2955  CG  GLN A 198      44.696   0.108 -53.681  1.00 68.87           C  
ATOM   2956  HG2 GLN A 198      45.402  -0.653 -54.015  1.00 68.87           H  
ATOM   2957  HG3 GLN A 198      44.831   0.244 -52.608  1.00 68.87           H  
ATOM   2958  CD  GLN A 198      43.282  -0.397 -53.946  1.00 68.87           C  
ATOM   2959  NE2 GLN A 198      42.622  -0.984 -52.973  1.00 68.87           N  
ATOM   2960 HE21 GLN A 198      41.688  -1.286 -53.211  1.00 68.87           H  
ATOM   2961 HE22 GLN A 198      42.997  -1.030 -52.036  1.00 68.87           H  
ATOM   2962  OE1 GLN A 198      42.744  -0.295 -55.032  1.00 68.87           O  
ATOM   2963  N   LEU A 199      46.332   4.292 -54.956  1.00 64.74           N  
ATOM   2964  H   LEU A 199      45.632   4.474 -54.251  1.00 64.74           H  
ATOM   2965  CA  LEU A 199      46.760   5.405 -55.812  1.00 64.74           C  
ATOM   2966  HA  LEU A 199      46.603   5.130 -56.855  1.00 64.74           H  
ATOM   2967  C   LEU A 199      48.262   5.690 -55.670  1.00 64.74           C  
ATOM   2968  CB  LEU A 199      45.926   6.658 -55.492  1.00 64.74           C  
ATOM   2969  HB2 LEU A 199      46.389   7.520 -55.973  1.00 64.74           H  
ATOM   2970  HB3 LEU A 199      45.954   6.832 -54.416  1.00 64.74           H  
ATOM   2971  O   LEU A 199      48.961   5.765 -56.674  1.00 64.74           O  
ATOM   2972  CG  LEU A 199      44.459   6.576 -55.953  1.00 64.74           C  
ATOM   2973  HG  LEU A 199      44.013   5.643 -55.611  1.00 64.74           H  
ATOM   2974  CD1 LEU A 199      43.664   7.737 -55.352  1.00 64.74           C  
ATOM   2975 HD11 LEU A 199      44.091   8.686 -55.676  1.00 64.74           H  
ATOM   2976 HD12 LEU A 199      43.692   7.676 -54.264  1.00 64.74           H  
ATOM   2977 HD13 LEU A 199      42.627   7.677 -55.680  1.00 64.74           H  
ATOM   2978  CD2 LEU A 199      44.332   6.644 -57.476  1.00 64.74           C  
ATOM   2979 HD21 LEU A 199      43.279   6.639 -57.761  1.00 64.74           H  
ATOM   2980 HD22 LEU A 199      44.812   5.780 -57.936  1.00 64.74           H  
ATOM   2981 HD23 LEU A 199      44.800   7.553 -57.852  1.00 64.74           H  
ATOM   2982  N   LEU A 200      48.781   5.741 -54.439  1.00 65.93           N  
ATOM   2983  H   LEU A 200      48.146   5.715 -53.654  1.00 65.93           H  
ATOM   2984  CA  LEU A 200      50.215   5.925 -54.182  1.00 65.93           C  
ATOM   2985  HA  LEU A 200      50.560   6.807 -54.722  1.00 65.93           H  
ATOM   2986  C   LEU A 200      51.057   4.746 -54.697  1.00 65.93           C  
ATOM   2987  CB  LEU A 200      50.437   6.125 -52.672  1.00 65.93           C  
ATOM   2988  HB2 LEU A 200      49.920   5.326 -52.141  1.00 65.93           H  
ATOM   2989  HB3 LEU A 200      51.502   6.029 -52.459  1.00 65.93           H  
ATOM   2990  O   LEU A 200      52.177   4.943 -55.161  1.00 65.93           O  
ATOM   2991  CG  LEU A 200      49.959   7.488 -52.137  1.00 65.93           C  
ATOM   2992  HG  LEU A 200      48.947   7.695 -52.485  1.00 65.93           H  
ATOM   2993  CD1 LEU A 200      49.943   7.455 -50.605  1.00 65.93           C  
ATOM   2994 HD11 LEU A 200      50.947   7.258 -50.230  1.00 65.93           H  
ATOM   2995 HD12 LEU A 200      49.592   8.416 -50.228  1.00 65.93           H  
ATOM   2996 HD13 LEU A 200      49.264   6.672 -50.268  1.00 65.93           H  
ATOM   2997  CD2 LEU A 200      50.876   8.631 -52.576  1.00 65.93           C  
ATOM   2998 HD21 LEU A 200      50.531   9.573 -52.150  1.00 65.93           H  
ATOM   2999 HD22 LEU A 200      50.853   8.734 -53.661  1.00 65.93           H  
ATOM   3000 HD23 LEU A 200      51.904   8.441 -52.266  1.00 65.93           H  
ATOM   3001  N   ARG A 201      50.529   3.514 -54.646  1.00 69.95           N  
ATOM   3002  H   ARG A 201      49.620   3.408 -54.220  1.00 69.95           H  
ATOM   3003  CA  ARG A 201      51.193   2.331 -55.219  1.00 69.95           C  
ATOM   3004  HA  ARG A 201      52.240   2.345 -54.916  1.00 69.95           H  
ATOM   3005  C   ARG A 201      51.203   2.369 -56.752  1.00 69.95           C  
ATOM   3006  CB  ARG A 201      50.529   1.058 -54.674  1.00 69.95           C  
ATOM   3007  HB2 ARG A 201      50.477   1.134 -53.588  1.00 69.95           H  
ATOM   3008  HB3 ARG A 201      49.514   0.984 -55.066  1.00 69.95           H  
ATOM   3009  O   ARG A 201      52.198   1.968 -57.348  1.00 69.95           O  
ATOM   3010  CG  ARG A 201      51.311  -0.215 -55.039  1.00 69.95           C  
ATOM   3011  HG2 ARG A 201      52.309  -0.171 -54.603  1.00 69.95           H  
ATOM   3012  HG3 ARG A 201      51.413  -0.283 -56.122  1.00 69.95           H  
ATOM   3013  CD  ARG A 201      50.592  -1.480 -54.556  1.00 69.95           C  
ATOM   3014  HD2 ARG A 201      51.149  -2.347 -54.912  1.00 69.95           H  
ATOM   3015  HD3 ARG A 201      49.603  -1.498 -55.014  1.00 69.95           H  
ATOM   3016  NE  ARG A 201      50.495  -1.537 -53.082  1.00 69.95           N  
ATOM   3017  HE  ARG A 201      51.247  -1.094 -52.575  1.00 69.95           H  
ATOM   3018  NH1 ARG A 201      48.508  -2.682 -52.934  1.00 69.95           N  
ATOM   3019 HH11 ARG A 201      47.787  -3.126 -52.383  1.00 69.95           H  
ATOM   3020 HH12 ARG A 201      48.476  -2.718 -53.943  1.00 69.95           H  
ATOM   3021  NH2 ARG A 201      49.580  -2.084 -51.070  1.00 69.95           N  
ATOM   3022 HH21 ARG A 201      48.855  -2.535 -50.531  1.00 69.95           H  
ATOM   3023 HH22 ARG A 201      50.362  -1.643 -50.606  1.00 69.95           H  
ATOM   3024  CZ  ARG A 201      49.531  -2.097 -52.373  1.00 69.95           C  
ATOM   3025  N   LEU A 202      50.128   2.851 -57.376  1.00 63.96           N  
ATOM   3026  H   LEU A 202      49.344   3.147 -56.812  1.00 63.96           H  
ATOM   3027  CA  LEU A 202      50.032   3.042 -58.826  1.00 63.96           C  
ATOM   3028  HA  LEU A 202      50.361   2.132 -59.328  1.00 63.96           H  
ATOM   3029  C   LEU A 202      50.969   4.155 -59.319  1.00 63.96           C  
ATOM   3030  CB  LEU A 202      48.561   3.312 -59.204  1.00 63.96           C  
ATOM   3031  HB2 LEU A 202      48.093   3.898 -58.414  1.00 63.96           H  
ATOM   3032  HB3 LEU A 202      48.525   3.917 -60.110  1.00 63.96           H  
ATOM   3033  O   LEU A 202      51.670   3.945 -60.304  1.00 63.96           O  
ATOM   3034  CG  LEU A 202      47.762   2.017 -59.444  1.00 63.96           C  
ATOM   3035  HG  LEU A 202      48.129   1.232 -58.783  1.00 63.96           H  
ATOM   3036  CD1 LEU A 202      46.275   2.218 -59.153  1.00 63.96           C  
ATOM   3037 HD11 LEU A 202      45.727   1.301 -59.369  1.00 63.96           H  
ATOM   3038 HD12 LEU A 202      45.885   3.027 -59.772  1.00 63.96           H  
ATOM   3039 HD13 LEU A 202      46.137   2.474 -58.103  1.00 63.96           H  
ATOM   3040  CD2 LEU A 202      47.901   1.557 -60.897  1.00 63.96           C  
ATOM   3041 HD21 LEU A 202      47.485   2.304 -61.573  1.00 63.96           H  
ATOM   3042 HD22 LEU A 202      47.375   0.613 -61.039  1.00 63.96           H  
ATOM   3043 HD23 LEU A 202      48.953   1.411 -61.142  1.00 63.96           H  
ATOM   3044  N   GLU A 203      51.063   5.286 -58.611  1.00 58.23           N  
ATOM   3045  H   GLU A 203      50.416   5.451 -57.853  1.00 58.23           H  
ATOM   3046  CA  GLU A 203      52.040   6.341 -58.932  1.00 58.23           C  
ATOM   3047  HA  GLU A 203      51.928   6.629 -59.977  1.00 58.23           H  
ATOM   3048  C   GLU A 203      53.486   5.856 -58.776  1.00 58.23           C  
ATOM   3049  CB  GLU A 203      51.826   7.588 -58.060  1.00 58.23           C  
ATOM   3050  HB2 GLU A 203      51.516   7.290 -57.058  1.00 58.23           H  
ATOM   3051  HB3 GLU A 203      52.777   8.116 -57.977  1.00 58.23           H  
ATOM   3052  O   GLU A 203      54.315   6.105 -59.650  1.00 58.23           O  
ATOM   3053  CG  GLU A 203      50.811   8.564 -58.669  1.00 58.23           C  
ATOM   3054  HG2 GLU A 203      51.080   8.741 -59.711  1.00 58.23           H  
ATOM   3055  HG3 GLU A 203      49.822   8.106 -58.648  1.00 58.23           H  
ATOM   3056  CD  GLU A 203      50.776   9.909 -57.921  1.00 58.23           C  
ATOM   3057  OE1 GLU A 203      50.429  10.922 -58.569  1.00 58.23           O  
ATOM   3058  OE2 GLU A 203      51.053   9.916 -56.697  1.00 58.23           O  
ATOM   3059  N   HIS A 204      53.798   5.095 -57.720  1.00 57.47           N  
ATOM   3060  H   HIS A 204      53.114   4.965 -56.988  1.00 57.47           H  
ATOM   3061  CA  HIS A 204      55.140   4.528 -57.564  1.00 57.47           C  
ATOM   3062  HA  HIS A 204      55.859   5.337 -57.696  1.00 57.47           H  
ATOM   3063  C   HIS A 204      55.489   3.491 -58.640  1.00 57.47           C  
ATOM   3064  CB  HIS A 204      55.328   3.956 -56.153  1.00 57.47           C  
ATOM   3065  HB2 HIS A 204      55.959   3.069 -56.209  1.00 57.47           H  
ATOM   3066  HB3 HIS A 204      54.371   3.646 -55.733  1.00 57.47           H  
ATOM   3067  O   HIS A 204      56.660   3.378 -58.999  1.00 57.47           O  
ATOM   3068  CG  HIS A 204      56.013   4.932 -55.233  1.00 57.47           C  
ATOM   3069  CD2 HIS A 204      55.434   5.722 -54.277  1.00 57.47           C  
ATOM   3070  HD2 HIS A 204      54.381   5.764 -54.043  1.00 57.47           H  
ATOM   3071  ND1 HIS A 204      57.361   5.212 -55.231  1.00 57.47           N  
ATOM   3072  HD1 HIS A 204      58.045   4.838 -55.873  1.00 57.47           H  
ATOM   3073  CE1 HIS A 204      57.590   6.140 -54.289  1.00 57.47           C  
ATOM   3074  HE1 HIS A 204      58.555   6.575 -54.072  1.00 57.47           H  
ATOM   3075  NE2 HIS A 204      56.449   6.469 -53.663  1.00 57.47           N  
ATOM   3076  N   HIS A 205      54.513   2.762 -59.192  1.00 57.15           N  
ATOM   3077  H   HIS A 205      53.567   2.865 -58.852  1.00 57.15           H  
ATOM   3078  CA  HIS A 205      54.767   1.873 -60.329  1.00 57.15           C  
ATOM   3079  HA  HIS A 205      55.738   1.405 -60.163  1.00 57.15           H  
ATOM   3080  C   HIS A 205      54.932   2.617 -61.660  1.00 57.15           C  
ATOM   3081  CB  HIS A 205      53.707   0.761 -60.411  1.00 57.15           C  
ATOM   3082  HB2 HIS A 205      53.462   0.579 -61.458  1.00 57.15           H  
ATOM   3083  HB3 HIS A 205      52.790   1.077 -59.913  1.00 57.15           H  
ATOM   3084  O   HIS A 205      55.672   2.139 -62.517  1.00 57.15           O  
ATOM   3085  CG  HIS A 205      54.183  -0.551 -59.833  1.00 57.15           C  
ATOM   3086  CD2 HIS A 205      53.432  -1.474 -59.158  1.00 57.15           C  
ATOM   3087  HD2 HIS A 205      52.382  -1.380 -58.925  1.00 57.15           H  
ATOM   3088  ND1 HIS A 205      55.452  -1.075 -59.945  1.00 57.15           N  
ATOM   3089  HD1 HIS A 205      56.214  -0.666 -60.469  1.00 57.15           H  
ATOM   3090  CE1 HIS A 205      55.470  -2.269 -59.336  1.00 57.15           C  
ATOM   3091  HE1 HIS A 205      56.328  -2.924 -59.283  1.00 57.15           H  
ATOM   3092  NE2 HIS A 205      54.258  -2.558 -58.833  1.00 57.15           N  
ATOM   3093  N   HIS A 206      54.331   3.798 -61.826  1.00 54.87           N  
ATOM   3094  H   HIS A 206      53.707   4.139 -61.110  1.00 54.87           H  
ATOM   3095  CA  HIS A 206      54.506   4.607 -63.037  1.00 54.87           C  
ATOM   3096  HA  HIS A 206      54.560   3.923 -63.884  1.00 54.87           H  
ATOM   3097  C   HIS A 206      55.827   5.389 -63.103  1.00 54.87           C  
ATOM   3098  CB  HIS A 206      53.277   5.504 -63.250  1.00 54.87           C  
ATOM   3099  HB2 HIS A 206      53.579   6.412 -63.772  1.00 54.87           H  
ATOM   3100  HB3 HIS A 206      52.853   5.801 -62.291  1.00 54.87           H  
ATOM   3101  O   HIS A 206      56.199   5.828 -64.185  1.00 54.87           O  
ATOM   3102  CG  HIS A 206      52.231   4.826 -64.098  1.00 54.87           C  
ATOM   3103  CD2 HIS A 206      50.937   4.543 -63.757  1.00 54.87           C  
ATOM   3104  HD2 HIS A 206      50.470   4.767 -62.810  1.00 54.87           H  
ATOM   3105  ND1 HIS A 206      52.425   4.362 -65.379  1.00 54.87           N  
ATOM   3106  HD1 HIS A 206      53.282   4.438 -65.909  1.00 54.87           H  
ATOM   3107  CE1 HIS A 206      51.277   3.810 -65.801  1.00 54.87           C  
ATOM   3108  HE1 HIS A 206      51.124   3.362 -66.771  1.00 54.87           H  
ATOM   3109  NE2 HIS A 206      50.335   3.900 -64.848  1.00 54.87           N  
ATOM   3110  N   HIS A 207      56.573   5.511 -62.001  1.00 52.26           N  
ATOM   3111  H   HIS A 207      56.181   5.190 -61.127  1.00 52.26           H  
ATOM   3112  CA  HIS A 207      57.882   6.181 -61.974  1.00 52.26           C  
ATOM   3113  HA  HIS A 207      57.955   6.816 -62.857  1.00 52.26           H  
ATOM   3114  C   HIS A 207      59.101   5.240 -62.096  1.00 52.26           C  
ATOM   3115  CB  HIS A 207      57.939   7.117 -60.754  1.00 52.26           C  
ATOM   3116  HB2 HIS A 207      58.977   7.310 -60.483  1.00 52.26           H  
ATOM   3117  HB3 HIS A 207      57.458   6.644 -59.897  1.00 52.26           H  
ATOM   3118  O   HIS A 207      60.234   5.694 -61.948  1.00 52.26           O  
ATOM   3119  CG  HIS A 207      57.299   8.452 -61.033  1.00 52.26           C  
ATOM   3120  CD2 HIS A 207      56.127   8.941 -60.521  1.00 52.26           C  
ATOM   3121  HD2 HIS A 207      55.473   8.432 -59.830  1.00 52.26           H  
ATOM   3122  ND1 HIS A 207      57.803   9.411 -61.882  1.00 52.26           N  
ATOM   3123  HD1 HIS A 207      58.628   9.314 -62.457  1.00 52.26           H  
ATOM   3124  CE1 HIS A 207      56.958  10.454 -61.882  1.00 52.26           C  
ATOM   3125  HE1 HIS A 207      57.075  11.350 -62.473  1.00 52.26           H  
ATOM   3126  NE2 HIS A 207      55.927  10.220 -61.058  1.00 52.26           N  
ATOM   3127  N   HIS A 208      58.895   3.948 -62.383  1.00 47.94           N  
ATOM   3128  H   HIS A 208      57.943   3.642 -62.528  1.00 47.94           H  
ATOM   3129  CA  HIS A 208      59.968   2.948 -62.529  1.00 47.94           C  
ATOM   3130  HA  HIS A 208      60.923   3.471 -62.473  1.00 47.94           H  
ATOM   3131  C   HIS A 208      60.033   2.264 -63.913  1.00 47.94           C  
ATOM   3132  CB  HIS A 208      59.930   1.973 -61.336  1.00 47.94           C  
ATOM   3133  HB2 HIS A 208      58.895   1.745 -61.080  1.00 47.94           H  
ATOM   3134  HB3 HIS A 208      60.413   1.033 -61.604  1.00 47.94           H  
ATOM   3135  O   HIS A 208      60.629   1.193 -64.042  1.00 47.94           O  
ATOM   3136  CG  HIS A 208      60.657   2.503 -60.124  1.00 47.94           C  
ATOM   3137  CD2 HIS A 208      60.118   2.852 -58.916  1.00 47.94           C  
ATOM   3138  HD2 HIS A 208      59.071   2.805 -58.657  1.00 47.94           H  
ATOM   3139  ND1 HIS A 208      62.014   2.714 -60.035  1.00 47.94           N  
ATOM   3140  HD1 HIS A 208      62.675   2.603 -60.791  1.00 47.94           H  
ATOM   3141  CE1 HIS A 208      62.285   3.181 -58.806  1.00 47.94           C  
ATOM   3142  HE1 HIS A 208      63.266   3.460 -58.452  1.00 47.94           H  
ATOM   3143  NE2 HIS A 208      61.160   3.270 -58.077  1.00 47.94           N  
ATOM   3144  N   HIS A 209      59.487   2.904 -64.950  1.00 43.09           N  
ATOM   3145  H   HIS A 209      59.118   3.833 -64.802  1.00 43.09           H  
ATOM   3146  CA  HIS A 209      59.712   2.575 -66.364  1.00 43.09           C  
ATOM   3147  HA  HIS A 209      60.482   1.810 -66.457  1.00 43.09           H  
ATOM   3148  C   HIS A 209      60.249   3.800 -67.101  1.00 43.09           C  
ATOM   3149  CB  HIS A 209      58.411   2.067 -66.998  1.00 43.09           C  
ATOM   3150  HB2 HIS A 209      57.603   2.763 -66.773  1.00 43.09           H  
ATOM   3151  HB3 HIS A 209      58.540   2.046 -68.080  1.00 43.09           H  
ATOM   3152  O   HIS A 209      61.094   3.599 -68.000  1.00 43.09           O  
ATOM   3153  CG  HIS A 209      58.036   0.682 -66.548  1.00 43.09           C  
ATOM   3154  CD2 HIS A 209      56.941   0.308 -65.818  1.00 43.09           C  
ATOM   3155  HD2 HIS A 209      56.176   0.972 -65.444  1.00 43.09           H  
ATOM   3156  ND1 HIS A 209      58.768  -0.452 -66.794  1.00 43.09           N  
ATOM   3157  HD1 HIS A 209      59.678  -0.461 -67.232  1.00 43.09           H  
ATOM   3158  CE1 HIS A 209      58.130  -1.489 -66.232  1.00 43.09           C  
ATOM   3159  HE1 HIS A 209      58.484  -2.510 -66.236  1.00 43.09           H  
ATOM   3160  NE2 HIS A 209      57.000  -1.081 -65.632  1.00 43.09           N  
ATOM   3161  OXT HIS A 209      59.800   4.905 -66.726  1.00 43.09           O  
TER    3162      HIS A 209                                                       
END   
