# Supplementary material for: Harnessing the acceptor substrate promiscuity of Clostridium botulinum Maf glycosyltransferase to glyco-engineer mini-flagellin protein chimeras
Source: Commun Biol. 2024 Aug 21;7:1029. doi: 10.1038/s42003-024-06736-y (PMC11339370; doi:10.1038/s42003-024-06736-y)
Supplement: Supplementary file 5 — Supplementary Data 2 [file 42003_2024_6736_MOESM5_ESM.zip › SupplementaryData2/CbFlaA7.pdb]

ATOM      1  N   MET A   1     -63.244 -30.243  52.545  1.00 36.70           N  
ATOM      2  H   MET A   1     -63.723 -30.821  53.220  1.00 36.70           H  
ATOM      3  H2  MET A   1     -63.074 -29.336  52.957  1.00 36.70           H  
ATOM      4  H3  MET A   1     -63.833 -30.131  51.732  1.00 36.70           H  
ATOM      5  CA  MET A   1     -61.970 -30.884  52.156  1.00 36.70           C  
ATOM      6  HA  MET A   1     -61.338 -31.010  53.035  1.00 36.70           H  
ATOM      7  C   MET A   1     -61.218 -29.985  51.179  1.00 36.70           C  
ATOM      8  CB  MET A   1     -62.225 -32.281  51.552  1.00 36.70           C  
ATOM      9  HB2 MET A   1     -61.285 -32.672  51.160  1.00 36.70           H  
ATOM     10  HB3 MET A   1     -62.936 -32.208  50.729  1.00 36.70           H  
ATOM     11  O   MET A   1     -61.237 -30.238  49.982  1.00 36.70           O  
ATOM     12  CG  MET A   1     -62.755 -33.282  52.581  1.00 36.70           C  
ATOM     13  HG2 MET A   1     -63.742 -32.975  52.924  1.00 36.70           H  
ATOM     14  HG3 MET A   1     -62.851 -34.254  52.098  1.00 36.70           H  
ATOM     15  SD  MET A   1     -61.662 -33.457  54.011  1.00 36.70           S  
ATOM     16  CE  MET A   1     -62.465 -34.838  54.873  1.00 36.70           C  
ATOM     17  HE1 MET A   1     -63.487 -34.570  55.138  1.00 36.70           H  
ATOM     18  HE2 MET A   1     -62.474 -35.720  54.233  1.00 36.70           H  
ATOM     19  HE3 MET A   1     -61.910 -35.067  55.783  1.00 36.70           H  
ATOM     20  N   ALA A   2     -60.617 -28.889  51.661  1.00 42.68           N  
ATOM     21  H   ALA A   2     -60.527 -28.747  52.657  1.00 42.68           H  
ATOM     22  CA  ALA A   2     -59.753 -28.066  50.814  1.00 42.68           C  
ATOM     23  HA  ALA A   2     -60.304 -27.773  49.921  1.00 42.68           H  
ATOM     24  C   ALA A   2     -58.549 -28.918  50.390  1.00 42.68           C  
ATOM     25  CB  ALA A   2     -59.342 -26.794  51.566  1.00 42.68           C  
ATOM     26  HB1 ALA A   2     -58.784 -27.053  52.466  1.00 42.68           H  
ATOM     27  HB2 ALA A   2     -60.226 -26.218  51.841  1.00 42.68           H  
ATOM     28  HB3 ALA A   2     -58.707 -26.180  50.927  1.00 42.68           H  
ATOM     29  O   ALA A   2     -57.949 -29.604  51.212  1.00 42.68           O  
ATOM     30  N   ILE A   3     -58.255 -28.945  49.097  1.00 49.30           N  
ATOM     31  H   ILE A   3     -58.796 -28.367  48.471  1.00 49.30           H  
ATOM     32  CA  ILE A   3     -57.201 -29.769  48.510  1.00 49.30           C  
ATOM     33  HA  ILE A   3     -57.278 -30.784  48.899  1.00 49.30           H  
ATOM     34  C   ILE A   3     -55.850 -29.176  48.948  1.00 49.30           C  
ATOM     35  CB  ILE A   3     -57.414 -29.812  46.975  1.00 49.30           C  
ATOM     36  HB  ILE A   3     -57.412 -28.787  46.604  1.00 49.30           H  
ATOM     37  O   ILE A   3     -55.373 -28.215  48.357  1.00 49.30           O  
ATOM     38  CG1 ILE A   3     -58.783 -30.455  46.623  1.00 49.30           C  
ATOM     39 HG12 ILE A   3     -59.569 -30.050  47.261  1.00 49.30           H  
ATOM     40 HG13 ILE A   3     -58.738 -31.529  46.805  1.00 49.30           H  
ATOM     41  CG2 ILE A   3     -56.276 -30.575  46.273  1.00 49.30           C  
ATOM     42 HG21 ILE A   3     -56.240 -31.606  46.626  1.00 49.30           H  
ATOM     43 HG22 ILE A   3     -56.431 -30.575  45.194  1.00 49.30           H  
ATOM     44 HG23 ILE A   3     -55.319 -30.089  46.461  1.00 49.30           H  
ATOM     45  CD1 ILE A   3     -59.235 -30.209  45.178  1.00 49.30           C  
ATOM     46 HD11 ILE A   3     -60.236 -30.618  45.040  1.00 49.30           H  
ATOM     47 HD12 ILE A   3     -58.562 -30.700  44.475  1.00 49.30           H  
ATOM     48 HD13 ILE A   3     -59.260 -29.138  44.972  1.00 49.30           H  
ATOM     49  N   ILE A   4     -55.240 -29.733  50.000  1.00 51.83           N  
ATOM     50  H   ILE A   4     -55.770 -30.410  50.530  1.00 51.83           H  
ATOM     51  CA  ILE A   4     -53.928 -29.318  50.553  1.00 51.83           C  
ATOM     52  HA  ILE A   4     -53.827 -28.244  50.400  1.00 51.83           H  
ATOM     53  C   ILE A   4     -52.747 -29.947  49.766  1.00 51.83           C  
ATOM     54  CB  ILE A   4     -53.907 -29.553  52.099  1.00 51.83           C  
ATOM     55  HB  ILE A   4     -54.162 -30.596  52.287  1.00 51.83           H  
ATOM     56  O   ILE A   4     -51.584 -29.751  50.099  1.00 51.83           O  
ATOM     57  CG1 ILE A   4     -54.980 -28.658  52.771  1.00 51.83           C  
ATOM     58 HG12 ILE A   4     -54.723 -27.609  52.623  1.00 51.83           H  
ATOM     59 HG13 ILE A   4     -55.942 -28.823  52.284  1.00 51.83           H  
ATOM     60  CG2 ILE A   4     -52.550 -29.272  52.777  1.00 51.83           C  
ATOM     61 HG21 ILE A   4     -52.189 -28.280  52.507  1.00 51.83           H  
ATOM     62 HG22 ILE A   4     -51.817 -30.023  52.484  1.00 51.83           H  
ATOM     63 HG23 ILE A   4     -52.632 -29.343  53.862  1.00 51.83           H  
ATOM     64  CD1 ILE A   4     -55.212 -28.901  54.267  1.00 51.83           C  
ATOM     65 HD11 ILE A   4     -54.455 -28.370  54.843  1.00 51.83           H  
ATOM     66 HD12 ILE A   4     -55.188 -29.967  54.491  1.00 51.83           H  
ATOM     67 HD13 ILE A   4     -56.186 -28.500  54.549  1.00 51.83           H  
ATOM     68  N   ASN A   5     -53.000 -30.667  48.665  1.00 54.61           N  
ATOM     69  H   ASN A   5     -53.964 -30.785  48.388  1.00 54.61           H  
ATOM     70  CA  ASN A   5     -51.958 -31.446  47.976  1.00 54.61           C  
ATOM     71  HA  ASN A   5     -51.234 -31.761  48.727  1.00 54.61           H  
ATOM     72  C   ASN A   5     -51.087 -30.685  46.963  1.00 54.61           C  
ATOM     73  CB  ASN A   5     -52.580 -32.717  47.369  1.00 54.61           C  
ATOM     74  HB2 ASN A   5     -51.966 -33.063  46.537  1.00 54.61           H  
ATOM     75  HB3 ASN A   5     -53.578 -32.509  46.984  1.00 54.61           H  
ATOM     76  O   ASN A   5     -50.059 -31.219  46.554  1.00 54.61           O  
ATOM     77  CG  ASN A   5     -52.622 -33.861  48.367  1.00 54.61           C  
ATOM     78  ND2 ASN A   5     -53.617 -34.711  48.300  1.00 54.61           N  
ATOM     79 HD21 ASN A   5     -54.306 -34.660  47.563  1.00 54.61           H  
ATOM     80 HD22 ASN A   5     -53.581 -35.471  48.965  1.00 54.61           H  
ATOM     81  OD1 ASN A   5     -51.765 -34.020  49.216  1.00 54.61           O  
ATOM     82  N   HIS A   6     -51.424 -29.454  46.569  1.00 66.31           N  
ATOM     83  H   HIS A   6     -52.241 -29.014  46.968  1.00 66.31           H  
ATOM     84  CA  HIS A   6     -50.538 -28.664  45.710  1.00 66.31           C  
ATOM     85  HA  HIS A   6     -49.652 -29.253  45.474  1.00 66.31           H  
ATOM     86  C   HIS A   6     -50.006 -27.447  46.453  1.00 66.31           C  
ATOM     87  CB  HIS A   6     -51.185 -28.340  44.354  1.00 66.31           C  
ATOM     88  HB2 HIS A   6     -50.919 -27.325  44.061  1.00 66.31           H  
ATOM     89  HB3 HIS A   6     -52.271 -28.389  44.432  1.00 66.31           H  
ATOM     90  O   HIS A   6     -50.698 -26.450  46.645  1.00 66.31           O  
ATOM     91  CG  HIS A   6     -50.700 -29.261  43.258  1.00 66.31           C  
ATOM     92  CD2 HIS A   6     -51.465 -30.072  42.463  1.00 66.31           C  
ATOM     93  HD2 HIS A   6     -52.540 -30.172  42.504  1.00 66.31           H  
ATOM     94  ND1 HIS A   6     -49.389 -29.445  42.870  1.00 66.31           N  
ATOM     95  HD1 HIS A   6     -48.576 -28.960  43.224  1.00 66.31           H  
ATOM     96  CE1 HIS A   6     -49.366 -30.350  41.880  1.00 66.31           C  
ATOM     97  HE1 HIS A   6     -48.479 -30.695  41.370  1.00 66.31           H  
ATOM     98  NE2 HIS A   6     -50.611 -30.750  41.588  1.00 66.31           N  
ATOM     99  N   ASN A   7     -48.728 -27.511  46.822  1.00 73.10           N  
ATOM    100  H   ASN A   7     -48.239 -28.387  46.705  1.00 73.10           H  
ATOM    101  CA  ASN A   7     -47.969 -26.352  47.266  1.00 73.10           C  
ATOM    102  HA  ASN A   7     -48.574 -25.796  47.982  1.00 73.10           H  
ATOM    103  C   ASN A   7     -47.689 -25.422  46.070  1.00 73.10           C  
ATOM    104  CB  ASN A   7     -46.705 -26.835  47.990  1.00 73.10           C  
ATOM    105  HB2 ASN A   7     -46.984 -27.579  48.737  1.00 73.10           H  
ATOM    106  HB3 ASN A   7     -46.014 -27.295  47.284  1.00 73.10           H  
ATOM    107  O   ASN A   7     -46.578 -25.368  45.538  1.00 73.10           O  
ATOM    108  CG  ASN A   7     -45.996 -25.704  48.709  1.00 73.10           C  
ATOM    109  ND2 ASN A   7     -45.021 -26.038  49.513  1.00 73.10           N  
ATOM    110 HD21 ASN A   7     -44.682 -25.321  50.138  1.00 73.10           H  
ATOM    111 HD22 ASN A   7     -44.683 -26.988  49.577  1.00 73.10           H  
ATOM    112  OD1 ASN A   7     -46.308 -24.528  48.563  1.00 73.10           O  
ATOM    113  N   LEU A   8     -48.727 -24.722  45.608  1.00 80.93           N  
ATOM    114  H   LEU A   8     -49.625 -24.896  46.036  1.00 80.93           H  
ATOM    115  CA  LEU A   8     -48.668 -23.810  44.463  1.00 80.93           C  
ATOM    116  HA  LEU A   8     -48.386 -24.369  43.572  1.00 80.93           H  
ATOM    117  C   LEU A   8     -47.601 -22.725  44.665  1.00 80.93           C  
ATOM    118  CB  LEU A   8     -50.054 -23.168  44.255  1.00 80.93           C  
ATOM    119  HB2 LEU A   8     -49.965 -22.394  43.492  1.00 80.93           H  
ATOM    120  HB3 LEU A   8     -50.352 -22.680  45.182  1.00 80.93           H  
ATOM    121  O   LEU A   8     -46.899 -22.373  43.719  1.00 80.93           O  
ATOM    122  CG  LEU A   8     -51.170 -24.141  43.827  1.00 80.93           C  
ATOM    123  HG  LEU A   8     -51.244 -24.955  44.548  1.00 80.93           H  
ATOM    124  CD1 LEU A   8     -52.509 -23.407  43.801  1.00 80.93           C  
ATOM    125 HD11 LEU A   8     -53.303 -24.098  43.518  1.00 80.93           H  
ATOM    126 HD12 LEU A   8     -52.477 -22.584  43.087  1.00 80.93           H  
ATOM    127 HD13 LEU A   8     -52.733 -23.015  44.793  1.00 80.93           H  
ATOM    128  CD2 LEU A   8     -50.916 -24.733  42.438  1.00 80.93           C  
ATOM    129 HD21 LEU A   8     -50.018 -25.351  42.447  1.00 80.93           H  
ATOM    130 HD22 LEU A   8     -51.757 -25.367  42.154  1.00 80.93           H  
ATOM    131 HD23 LEU A   8     -50.807 -23.935  41.703  1.00 80.93           H  
ATOM    132  N   ASN A   9     -47.422 -22.254  45.903  1.00 79.76           N  
ATOM    133  H   ASN A   9     -48.029 -22.596  46.634  1.00 79.76           H  
ATOM    134  CA  ASN A   9     -46.418 -21.248  46.245  1.00 79.76           C  
ATOM    135  HA  ASN A   9     -46.543 -20.392  45.582  1.00 79.76           H  
ATOM    136  C   ASN A   9     -44.991 -21.770  46.019  1.00 79.76           C  
ATOM    137  CB  ASN A   9     -46.644 -20.774  47.691  1.00 79.76           C  
ATOM    138  HB2 ASN A   9     -45.815 -20.132  47.989  1.00 79.76           H  
ATOM    139  HB3 ASN A   9     -46.668 -21.632  48.364  1.00 79.76           H  
ATOM    140  O   ASN A   9     -44.200 -21.091  45.366  1.00 79.76           O  
ATOM    141  CG  ASN A   9     -47.924 -19.971  47.861  1.00 79.76           C  
ATOM    142  ND2 ASN A   9     -48.312 -19.687  49.080  1.00 79.76           N  
ATOM    143 HD21 ASN A   9     -49.157 -19.138  49.163  1.00 79.76           H  
ATOM    144 HD22 ASN A   9     -47.773 -19.978  49.883  1.00 79.76           H  
ATOM    145  OD1 ASN A   9     -48.589 -19.594  46.912  1.00 79.76           O  
ATOM    146  N   ALA A  10     -44.671 -22.988  46.474  1.00 83.06           N  
ATOM    147  H   ALA A  10     -45.349 -23.512  47.008  1.00 83.06           H  
ATOM    148  CA  ALA A  10     -43.360 -23.591  46.224  1.00 83.06           C  
ATOM    149  HA  ALA A  10     -42.588 -22.886  46.535  1.00 83.06           H  
ATOM    150  C   ALA A  10     -43.137 -23.891  44.736  1.00 83.06           C  
ATOM    151  CB  ALA A  10     -43.197 -24.864  47.055  1.00 83.06           C  
ATOM    152  HB1 ALA A  10     -43.958 -25.595  46.783  1.00 83.06           H  
ATOM    153  HB2 ALA A  10     -42.213 -25.297  46.873  1.00 83.06           H  
ATOM    154  HB3 ALA A  10     -43.266 -24.625  48.116  1.00 83.06           H  
ATOM    155  O   ALA A  10     -42.048 -23.644  44.222  1.00 83.06           O  
ATOM    156  N   MET A  11     -44.162 -24.367  44.018  1.00 86.31           N  
ATOM    157  H   MET A  11     -45.029 -24.575  44.493  1.00 86.31           H  
ATOM    158  CA  MET A  11     -44.056 -24.603  42.572  1.00 86.31           C  
ATOM    159  HA  MET A  11     -43.205 -25.258  42.387  1.00 86.31           H  
ATOM    160  C   MET A  11     -43.797 -23.305  41.798  1.00 86.31           C  
ATOM    161  CB  MET A  11     -45.321 -25.282  42.033  1.00 86.31           C  
ATOM    162  HB2 MET A  11     -45.270 -25.288  40.944  1.00 86.31           H  
ATOM    163  HB3 MET A  11     -46.205 -24.719  42.332  1.00 86.31           H  
ATOM    164  O   MET A  11     -42.966 -23.285  40.888  1.00 86.31           O  
ATOM    165  CG  MET A  11     -45.449 -26.729  42.514  1.00 86.31           C  
ATOM    166  HG2 MET A  11     -45.610 -26.726  43.592  1.00 86.31           H  
ATOM    167  HG3 MET A  11     -44.518 -27.260  42.316  1.00 86.31           H  
ATOM    168  SD  MET A  11     -46.811 -27.640  41.738  1.00 86.31           S  
ATOM    169  CE  MET A  11     -46.084 -28.021  40.119  1.00 86.31           C  
ATOM    170  HE1 MET A  11     -45.916 -27.101  39.560  1.00 86.31           H  
ATOM    171  HE2 MET A  11     -45.139 -28.546  40.256  1.00 86.31           H  
ATOM    172  HE3 MET A  11     -46.768 -28.660  39.560  1.00 86.31           H  
ATOM    173  N   ASN A  12     -44.463 -22.213  42.174  1.00 84.46           N  
ATOM    174  H   ASN A  12     -45.167 -22.299  42.893  1.00 84.46           H  
ATOM    175  CA  ASN A  12     -44.233 -20.896  41.586  1.00 84.46           C  
ATOM    176  HA  ASN A  12     -44.289 -20.980  40.501  1.00 84.46           H  
ATOM    177  C   ASN A  12     -42.823 -20.374  41.910  1.00 84.46           C  
ATOM    178  CB  ASN A  12     -45.340 -19.938  42.058  1.00 84.46           C  
ATOM    179  HB2 ASN A  12     -45.069 -18.917  41.789  1.00 84.46           H  
ATOM    180  HB3 ASN A  12     -45.431 -19.988  43.143  1.00 84.46           H  
ATOM    181  O   ASN A  12     -42.124 -19.925  41.001  1.00 84.46           O  
ATOM    182  CG  ASN A  12     -46.694 -20.226  41.425  1.00 84.46           C  
ATOM    183  ND2 ASN A  12     -47.760 -19.757  42.032  1.00 84.46           N  
ATOM    184 HD21 ASN A  12     -47.679 -19.293  42.926  1.00 84.46           H  
ATOM    185 HD22 ASN A  12     -48.654 -19.961  41.610  1.00 84.46           H  
ATOM    186  OD1 ASN A  12     -46.812 -20.830  40.367  1.00 84.46           O  
ATOM    187  N   ALA A  13     -42.367 -20.502  43.161  1.00 85.77           N  
ATOM    188  H   ALA A  13     -42.990 -20.855  43.874  1.00 85.77           H  
ATOM    189  CA  ALA A  13     -41.010 -20.126  43.567  1.00 85.77           C  
ATOM    190  HA  ALA A  13     -40.855 -19.074  43.327  1.00 85.77           H  
ATOM    191  C   ALA A  13     -39.936 -20.932  42.814  1.00 85.77           C  
ATOM    192  CB  ALA A  13     -40.878 -20.295  45.086  1.00 85.77           C  
ATOM    193  HB1 ALA A  13     -39.886 -19.978  45.406  1.00 85.77           H  
ATOM    194  HB2 ALA A  13     -41.623 -19.684  45.596  1.00 85.77           H  
ATOM    195  HB3 ALA A  13     -41.022 -21.339  45.366  1.00 85.77           H  
ATOM    196  O   ALA A  13     -38.977 -20.354  42.304  1.00 85.77           O  
ATOM    197  N   HIS A  14     -40.121 -22.246  42.663  1.00 89.53           N  
ATOM    198  H   HIS A  14     -40.900 -22.679  43.140  1.00 89.53           H  
ATOM    199  CA  HIS A  14     -39.201 -23.107  41.919  1.00 89.53           C  
ATOM    200  HA  HIS A  14     -38.195 -22.964  42.313  1.00 89.53           H  
ATOM    201  C   HIS A  14     -39.169 -22.760  40.424  1.00 89.53           C  
ATOM    202  CB  HIS A  14     -39.594 -24.574  42.132  1.00 89.53           C  
ATOM    203  HB2 HIS A  14     -40.547 -24.777  41.644  1.00 89.53           H  
ATOM    204  HB3 HIS A  14     -39.722 -24.753  43.200  1.00 89.53           H  
ATOM    205  O   HIS A  14     -38.097 -22.715  39.817  1.00 89.53           O  
ATOM    206  CG  HIS A  14     -38.556 -25.540  41.616  1.00 89.53           C  
ATOM    207  CD2 HIS A  14     -37.794 -26.391  42.372  1.00 89.53           C  
ATOM    208  HD2 HIS A  14     -37.844 -26.514  43.443  1.00 89.53           H  
ATOM    209  ND1 HIS A  14     -38.163 -25.709  40.306  1.00 89.53           N  
ATOM    210  HD1 HIS A  14     -38.454 -25.149  39.517  1.00 89.53           H  
ATOM    211  CE1 HIS A  14     -37.190 -26.634  40.276  1.00 89.53           C  
ATOM    212  HE1 HIS A  14     -36.661 -26.958  39.392  1.00 89.53           H  
ATOM    213  NE2 HIS A  14     -36.932 -27.075  41.513  1.00 89.53           N  
ATOM    214  N   ARG A  15     -40.326 -22.479  39.808  1.00 89.30           N  
ATOM    215  H   ARG A  15     -41.183 -22.559  40.337  1.00 89.30           H  
ATOM    216  CA  ARG A  15     -40.387 -22.036  38.406  1.00 89.30           C  
ATOM    217  HA  ARG A  15     -39.878 -22.774  37.785  1.00 89.30           H  
ATOM    218  C   ARG A  15     -39.635 -20.718  38.219  1.00 89.30           C  
ATOM    219  CB  ARG A  15     -41.852 -21.924  37.962  1.00 89.30           C  
ATOM    220  HB2 ARG A  15     -42.386 -22.816  38.290  1.00 89.30           H  
ATOM    221  HB3 ARG A  15     -42.310 -21.056  38.437  1.00 89.30           H  
ATOM    222  O   ARG A  15     -38.845 -20.598  37.286  1.00 89.30           O  
ATOM    223  CG  ARG A  15     -41.981 -21.811  36.433  1.00 89.30           C  
ATOM    224  HG2 ARG A  15     -41.668 -22.749  35.974  1.00 89.30           H  
ATOM    225  HG3 ARG A  15     -41.330 -21.017  36.066  1.00 89.30           H  
ATOM    226  CD  ARG A  15     -43.415 -21.481  36.001  1.00 89.30           C  
ATOM    227  HD2 ARG A  15     -43.447 -21.435  34.912  1.00 89.30           H  
ATOM    228  HD3 ARG A  15     -43.668 -20.498  36.396  1.00 89.30           H  
ATOM    229  NE  ARG A  15     -44.392 -22.480  36.479  1.00 89.30           N  
ATOM    230  HE  ARG A  15     -44.024 -23.372  36.778  1.00 89.30           H  
ATOM    231  NH1 ARG A  15     -46.282 -21.189  36.260  1.00 89.30           N  
ATOM    232 HH11 ARG A  15     -47.267 -21.051  36.437  1.00 89.30           H  
ATOM    233 HH12 ARG A  15     -45.727 -20.445  35.862  1.00 89.30           H  
ATOM    234  NH2 ARG A  15     -46.442 -23.231  37.133  1.00 89.30           N  
ATOM    235 HH21 ARG A  15     -47.420 -23.048  37.304  1.00 89.30           H  
ATOM    236 HH22 ARG A  15     -46.032 -24.095  37.458  1.00 89.30           H  
ATOM    237  CZ  ARG A  15     -45.694 -22.296  36.619  1.00 89.30           C  
ATOM    238  N   GLN A  16     -39.826 -19.763  39.130  1.00 89.16           N  
ATOM    239  H   GLN A  16     -40.504 -19.918  39.863  1.00 89.16           H  
ATOM    240  CA  GLN A  16     -39.115 -18.487  39.095  1.00 89.16           C  
ATOM    241  HA  GLN A  16     -39.257 -18.059  38.103  1.00 89.16           H  
ATOM    242  C   GLN A  16     -37.606 -18.668  39.305  1.00 89.16           C  
ATOM    243  CB  GLN A  16     -39.718 -17.533  40.139  1.00 89.16           C  
ATOM    244  HB2 GLN A  16     -40.802 -17.519  40.028  1.00 89.16           H  
ATOM    245  HB3 GLN A  16     -39.484 -17.889  41.142  1.00 89.16           H  
ATOM    246  O   GLN A  16     -36.814 -18.052  38.595  1.00 89.16           O  
ATOM    247  CG  GLN A  16     -39.191 -16.099  39.977  1.00 89.16           C  
ATOM    248  HG2 GLN A  16     -38.114 -16.088  40.139  1.00 89.16           H  
ATOM    249  HG3 GLN A  16     -39.649 -15.464  40.735  1.00 89.16           H  
ATOM    250  CD  GLN A  16     -39.522 -15.518  38.604  1.00 89.16           C  
ATOM    251  NE2 GLN A  16     -38.565 -15.038  37.840  1.00 89.16           N  
ATOM    252 HE21 GLN A  16     -38.861 -14.686  36.940  1.00 89.16           H  
ATOM    253 HE22 GLN A  16     -37.583 -15.103  38.068  1.00 89.16           H  
ATOM    254  OE1 GLN A  16     -40.659 -15.520  38.170  1.00 89.16           O  
ATOM    255  N   MET A  17     -37.196 -19.546  40.225  1.00 91.77           N  
ATOM    256  H   MET A  17     -37.887 -19.984  40.817  1.00 91.77           H  
ATOM    257  CA  MET A  17     -35.790 -19.876  40.447  1.00 91.77           C  
ATOM    258  HA  MET A  17     -35.259 -18.956  40.691  1.00 91.77           H  
ATOM    259  C   MET A  17     -35.147 -20.458  39.184  1.00 91.77           C  
ATOM    260  CB  MET A  17     -35.663 -20.831  41.641  1.00 91.77           C  
ATOM    261  HB2 MET A  17     -36.174 -20.400  42.502  1.00 91.77           H  
ATOM    262  HB3 MET A  17     -36.132 -21.787  41.406  1.00 91.77           H  
ATOM    263  O   MET A  17     -34.084 -19.986  38.800  1.00 91.77           O  
ATOM    264  CG  MET A  17     -34.201 -21.073  42.022  1.00 91.77           C  
ATOM    265  HG2 MET A  17     -33.693 -21.564  41.192  1.00 91.77           H  
ATOM    266  HG3 MET A  17     -33.716 -20.114  42.207  1.00 91.77           H  
ATOM    267  SD  MET A  17     -34.018 -22.104  43.496  1.00 91.77           S  
ATOM    268  CE  MET A  17     -32.224 -22.331  43.457  1.00 91.77           C  
ATOM    269  HE1 MET A  17     -31.735 -21.357  43.452  1.00 91.77           H  
ATOM    270  HE2 MET A  17     -31.915 -22.906  44.330  1.00 91.77           H  
ATOM    271  HE3 MET A  17     -31.947 -22.877  42.555  1.00 91.77           H  
ATOM    272  N   ALA A  18     -35.804 -21.399  38.498  1.00 92.06           N  
ATOM    273  H   ALA A  18     -36.669 -21.756  38.879  1.00 92.06           H  
ATOM    274  CA  ALA A  18     -35.304 -21.989  37.252  1.00 92.06           C  
ATOM    275  HA  ALA A  18     -34.315 -22.408  37.439  1.00 92.06           H  
ATOM    276  C   ALA A  18     -35.157 -20.961  36.110  1.00 92.06           C  
ATOM    277  CB  ALA A  18     -36.242 -23.136  36.858  1.00 92.06           C  
ATOM    278  HB1 ALA A  18     -35.865 -23.622  35.959  1.00 92.06           H  
ATOM    279  HB2 ALA A  18     -37.244 -22.754  36.665  1.00 92.06           H  
ATOM    280  HB3 ALA A  18     -36.286 -23.869  37.664  1.00 92.06           H  
ATOM    281  O   ALA A  18     -34.189 -20.993  35.351  1.00 92.06           O  
ATOM    282  N   ILE A  19     -36.093 -20.012  36.000  1.00 91.35           N  
ATOM    283  H   ILE A  19     -36.890 -20.050  36.618  1.00 91.35           H  
ATOM    284  CA  ILE A  19     -36.003 -18.913  35.023  1.00 91.35           C  
ATOM    285  HA  ILE A  19     -35.798 -19.332  34.038  1.00 91.35           H  
ATOM    286  C   ILE A  19     -34.831 -17.981  35.366  1.00 91.35           C  
ATOM    287  CB  ILE A  19     -37.348 -18.152  34.958  1.00 91.35           C  
ATOM    288  HB  ILE A  19     -37.642 -17.883  35.972  1.00 91.35           H  
ATOM    289  O   ILE A  19     -34.060 -17.582  34.486  1.00 91.35           O  
ATOM    290  CG1 ILE A  19     -38.444 -19.055  34.345  1.00 91.35           C  
ATOM    291 HG12 ILE A  19     -38.267 -19.166  33.276  1.00 91.35           H  
ATOM    292 HG13 ILE A  19     -38.395 -20.051  34.785  1.00 91.35           H  
ATOM    293  CG2 ILE A  19     -37.218 -16.854  34.136  1.00 91.35           C  
ATOM    294 HG21 ILE A  19     -36.838 -17.074  33.139  1.00 91.35           H  
ATOM    295 HG22 ILE A  19     -36.545 -16.153  34.631  1.00 91.35           H  
ATOM    296 HG23 ILE A  19     -38.184 -16.356  34.048  1.00 91.35           H  
ATOM    297  CD1 ILE A  19     -39.870 -18.531  34.566  1.00 91.35           C  
ATOM    298 HD11 ILE A  19     -40.582 -19.263  34.187  1.00 91.35           H  
ATOM    299 HD12 ILE A  19     -40.026 -17.592  34.034  1.00 91.35           H  
ATOM    300 HD13 ILE A  19     -40.050 -18.382  35.631  1.00 91.35           H  
ATOM    301  N   ASN A  20     -34.677 -17.641  36.648  1.00 91.82           N  
ATOM    302  H   ASN A  20     -35.344 -17.989  37.322  1.00 91.82           H  
ATOM    303  CA  ASN A  20     -33.632 -16.732  37.105  1.00 91.82           C  
ATOM    304  HA  ASN A  20     -33.631 -15.845  36.470  1.00 91.82           H  
ATOM    305  C   ASN A  20     -32.242 -17.362  37.002  1.00 91.82           C  
ATOM    306  CB  ASN A  20     -33.909 -16.295  38.545  1.00 91.82           C  
ATOM    307  HB2 ASN A  20     -34.007 -17.179  39.176  1.00 91.82           H  
ATOM    308  HB3 ASN A  20     -33.066 -15.696  38.888  1.00 91.82           H  
ATOM    309  O   ASN A  20     -31.318 -16.672  36.591  1.00 91.82           O  
ATOM    310  CG  ASN A  20     -35.132 -15.429  38.722  1.00 91.82           C  
ATOM    311  ND2 ASN A  20     -35.612 -15.329  39.935  1.00 91.82           N  
ATOM    312 HD21 ASN A  20     -36.388 -14.698  40.080  1.00 91.82           H  
ATOM    313 HD22 ASN A  20     -35.167 -15.807  40.706  1.00 91.82           H  
ATOM    314  OD1 ASN A  20     -35.665 -14.815  37.812  1.00 91.82           O  
ATOM    315  N   THR A  21     -32.076 -18.651  37.313  1.00 91.55           N  
ATOM    316  H   THR A  21     -32.863 -19.189  37.645  1.00 91.55           H  
ATOM    317  CA  THR A  21     -30.792 -19.352  37.146  1.00 91.55           C  
ATOM    318  HA  THR A  21     -30.016 -18.789  37.665  1.00 91.55           H  
ATOM    319  C   THR A  21     -30.386 -19.421  35.676  1.00 91.55           C  
ATOM    320  CB  THR A  21     -30.817 -20.770  37.733  1.00 91.55           C  
ATOM    321  HB  THR A  21     -29.900 -21.284  37.442  1.00 91.55           H  
ATOM    322  O   THR A  21     -29.227 -19.160  35.357  1.00 91.55           O  
ATOM    323  CG2 THR A  21     -30.896 -20.775  39.260  1.00 91.55           C  
ATOM    324 HG21 THR A  21     -29.976 -20.358  39.668  1.00 91.55           H  
ATOM    325 HG22 THR A  21     -31.009 -21.796  39.623  1.00 91.55           H  
ATOM    326 HG23 THR A  21     -31.735 -20.173  39.607  1.00 91.55           H  
ATOM    327  OG1 THR A  21     -31.908 -21.501  37.237  1.00 91.55           O  
ATOM    328  HG1 THR A  21     -31.818 -22.406  37.544  1.00 91.55           H  
ATOM    329  N   GLY A  22     -31.335 -19.670  34.766  1.00 91.72           N  
ATOM    330  H   GLY A  22     -32.246 -19.957  35.095  1.00 91.72           H  
ATOM    331  CA  GLY A  22     -31.089 -19.608  33.323  1.00 91.72           C  
ATOM    332  HA2 GLY A  22     -32.002 -19.897  32.802  1.00 91.72           H  
ATOM    333  HA3 GLY A  22     -30.296 -20.307  33.058  1.00 91.72           H  
ATOM    334  C   GLY A  22     -30.686 -18.208  32.844  1.00 91.72           C  
ATOM    335  O   GLY A  22     -29.741 -18.062  32.070  1.00 91.72           O  
ATOM    336  N   SER A  23     -31.364 -17.168  33.335  1.00 90.27           N  
ATOM    337  H   SER A  23     -32.137 -17.358  33.957  1.00 90.27           H  
ATOM    338  CA  SER A  23     -31.041 -15.769  33.015  1.00 90.27           C  
ATOM    339  HA  SER A  23     -30.992 -15.652  31.932  1.00 90.27           H  
ATOM    340  C   SER A  23     -29.682 -15.349  33.581  1.00 90.27           C  
ATOM    341  CB  SER A  23     -32.132 -14.834  33.541  1.00 90.27           C  
ATOM    342  HB2 SER A  23     -31.896 -13.809  33.253  1.00 90.27           H  
ATOM    343  HB3 SER A  23     -32.180 -14.891  34.629  1.00 90.27           H  
ATOM    344  O   SER A  23     -28.896 -14.717  32.880  1.00 90.27           O  
ATOM    345  OG  SER A  23     -33.386 -15.201  32.997  1.00 90.27           O  
ATOM    346  HG  SER A  23     -33.672 -16.012  33.423  1.00 90.27           H  
ATOM    347  N   ASN A  24     -29.373 -15.767  34.809  1.00 91.63           N  
ATOM    348  H   ASN A  24     -30.076 -16.266  35.335  1.00 91.63           H  
ATOM    349  CA  ASN A  24     -28.095 -15.530  35.470  1.00 91.63           C  
ATOM    350  HA  ASN A  24     -27.915 -14.456  35.516  1.00 91.63           H  
ATOM    351  C   ASN A  24     -26.939 -16.169  34.687  1.00 91.63           C  
ATOM    352  CB  ASN A  24     -28.196 -16.088  36.901  1.00 91.63           C  
ATOM    353  HB2 ASN A  24     -29.099 -15.707  37.377  1.00 91.63           H  
ATOM    354  HB3 ASN A  24     -28.243 -17.176  36.877  1.00 91.63           H  
ATOM    355  O   ASN A  24     -25.921 -15.527  34.458  1.00 91.63           O  
ATOM    356  CG  ASN A  24     -27.043 -15.640  37.769  1.00 91.63           C  
ATOM    357  ND2 ASN A  24     -26.446 -16.518  38.540  1.00 91.63           N  
ATOM    358 HD21 ASN A  24     -26.712 -17.493  38.527  1.00 91.63           H  
ATOM    359 HD22 ASN A  24     -25.691 -16.162  39.108  1.00 91.63           H  
ATOM    360  OD1 ASN A  24     -26.696 -14.480  37.802  1.00 91.63           O  
ATOM    361  N   GLY A  25     -27.122 -17.402  34.199  1.00 91.50           N  
ATOM    362  H   GLY A  25     -27.966 -17.900  34.443  1.00 91.50           H  
ATOM    363  CA  GLY A  25     -26.138 -18.073  33.345  1.00 91.50           C  
ATOM    364  HA2 GLY A  25     -25.199 -18.179  33.887  1.00 91.50           H  
ATOM    365  HA3 GLY A  25     -26.509 -19.066  33.089  1.00 91.50           H  
ATOM    366  C   GLY A  25     -25.858 -17.314  32.045  1.00 91.50           C  
ATOM    367  O   GLY A  25     -24.700 -17.150  31.672  1.00 91.50           O  
ATOM    368  N   LYS A  26     -26.898 -16.780  31.387  1.00 91.41           N  
ATOM    369  H   LYS A  26     -27.825 -16.936  31.756  1.00 91.41           H  
ATOM    370  CA  LYS A  26     -26.733 -15.941  30.187  1.00 91.41           C  
ATOM    371  HA  LYS A  26     -26.090 -16.458  29.474  1.00 91.41           H  
ATOM    372  C   LYS A  26     -26.030 -14.617  30.492  1.00 91.41           C  
ATOM    373  CB  LYS A  26     -28.088 -15.656  29.530  1.00 91.41           C  
ATOM    374  HB2 LYS A  26     -27.937 -14.910  28.749  1.00 91.41           H  
ATOM    375  HB3 LYS A  26     -28.772 -15.239  30.269  1.00 91.41           H  
ATOM    376  O   LYS A  26     -25.191 -14.193  29.706  1.00 91.41           O  
ATOM    377  CG  LYS A  26     -28.714 -16.900  28.890  1.00 91.41           C  
ATOM    378  HG2 LYS A  26     -28.022 -17.313  28.157  1.00 91.41           H  
ATOM    379  HG3 LYS A  26     -28.915 -17.653  29.651  1.00 91.41           H  
ATOM    380  CD  LYS A  26     -30.021 -16.510  28.192  1.00 91.41           C  
ATOM    381  HD2 LYS A  26     -30.705 -16.074  28.919  1.00 91.41           H  
ATOM    382  HD3 LYS A  26     -29.795 -15.773  27.421  1.00 91.41           H  
ATOM    383  CE  LYS A  26     -30.666 -17.740  27.549  1.00 91.41           C  
ATOM    384  HE2 LYS A  26     -29.909 -18.245  26.949  1.00 91.41           H  
ATOM    385  HE3 LYS A  26     -30.983 -18.422  28.338  1.00 91.41           H  
ATOM    386  NZ  LYS A  26     -31.811 -17.354  26.688  1.00 91.41           N  
ATOM    387  HZ1 LYS A  26     -32.508 -16.849  27.217  1.00 91.41           H  
ATOM    388  HZ2 LYS A  26     -32.235 -18.170  26.270  1.00 91.41           H  
ATOM    389  HZ3 LYS A  26     -31.484 -16.765  25.936  1.00 91.41           H  
ATOM    390  N   ALA A  27     -26.352 -13.972  31.612  1.00 91.52           N  
ATOM    391  H   ALA A  27     -27.087 -14.339  32.200  1.00 91.52           H  
ATOM    392  CA  ALA A  27     -25.700 -12.726  32.007  1.00 91.52           C  
ATOM    393  HA  ALA A  27     -25.766 -12.018  31.181  1.00 91.52           H  
ATOM    394  C   ALA A  27     -24.208 -12.943  32.296  1.00 91.52           C  
ATOM    395  CB  ALA A  27     -26.445 -12.128  33.205  1.00 91.52           C  
ATOM    396  HB1 ALA A  27     -26.017 -11.152  33.436  1.00 91.52           H  
ATOM    397  HB2 ALA A  27     -27.496 -11.990  32.953  1.00 91.52           H  
ATOM    398  HB3 ALA A  27     -26.359 -12.781  34.074  1.00 91.52           H  
ATOM    399  O   ALA A  27     -23.378 -12.170  31.829  1.00 91.52           O  
ATOM    400  N   ILE A  28     -23.852 -14.040  32.977  1.00 92.26           N  
ATOM    401  H   ILE A  28     -24.581 -14.624  33.361  1.00 92.26           H  
ATOM    402  CA  ILE A  28     -22.451 -14.439  33.190  1.00 92.26           C  
ATOM    403  HA  ILE A  28     -21.928 -13.627  33.695  1.00 92.26           H  
ATOM    404  C   ILE A  28     -21.741 -14.663  31.851  1.00 92.26           C  
ATOM    405  CB  ILE A  28     -22.373 -15.699  34.083  1.00 92.26           C  
ATOM    406  HB  ILE A  28     -23.029 -16.460  33.661  1.00 92.26           H  
ATOM    407  O   ILE A  28     -20.631 -14.178  31.662  1.00 92.26           O  
ATOM    408  CG1 ILE A  28     -22.840 -15.380  35.521  1.00 92.26           C  
ATOM    409 HG12 ILE A  28     -22.077 -14.790  36.029  1.00 92.26           H  
ATOM    410 HG13 ILE A  28     -23.747 -14.777  35.491  1.00 92.26           H  
ATOM    411  CG2 ILE A  28     -20.940 -16.270  34.125  1.00 92.26           C  
ATOM    412 HG21 ILE A  28     -20.885 -17.138  34.782  1.00 92.26           H  
ATOM    413 HG22 ILE A  28     -20.243 -15.510  34.479  1.00 92.26           H  
ATOM    414 HG23 ILE A  28     -20.626 -16.603  33.136  1.00 92.26           H  
ATOM    415  CD1 ILE A  28     -23.143 -16.637  36.350  1.00 92.26           C  
ATOM    416 HD11 ILE A  28     -23.876 -17.255  35.832  1.00 92.26           H  
ATOM    417 HD12 ILE A  28     -23.552 -16.351  37.319  1.00 92.26           H  
ATOM    418 HD13 ILE A  28     -22.235 -17.216  36.523  1.00 92.26           H  
ATOM    419  N   GLU A  29     -22.378 -15.355  30.904  1.00 92.70           N  
ATOM    420  H   GLU A  29     -23.270 -15.774  31.128  1.00 92.70           H  
ATOM    421  CA  GLU A  29     -21.815 -15.596  29.570  1.00 92.70           C  
ATOM    422  HA  GLU A  29     -20.876 -16.140  29.671  1.00 92.70           H  
ATOM    423  C   GLU A  29     -21.519 -14.279  28.835  1.00 92.70           C  
ATOM    424  CB  GLU A  29     -22.810 -16.463  28.781  1.00 92.70           C  
ATOM    425  HB2 GLU A  29     -23.108 -17.308  29.403  1.00 92.70           H  
ATOM    426  HB3 GLU A  29     -23.698 -15.867  28.568  1.00 92.70           H  
ATOM    427  O   GLU A  29     -20.426 -14.091  28.297  1.00 92.70           O  
ATOM    428  CG  GLU A  29     -22.271 -17.020  27.456  1.00 92.70           C  
ATOM    429  HG2 GLU A  29     -21.826 -16.208  26.881  1.00 92.70           H  
ATOM    430  HG3 GLU A  29     -21.488 -17.745  27.675  1.00 92.70           H  
ATOM    431  CD  GLU A  29     -23.375 -17.691  26.613  1.00 92.70           C  
ATOM    432  OE1 GLU A  29     -23.123 -18.015  25.435  1.00 92.70           O  
ATOM    433  OE2 GLU A  29     -24.512 -17.891  27.113  1.00 92.70           O  
ATOM    434  N   LYS A  30     -22.463 -13.332  28.850  1.00 94.02           N  
ATOM    435  H   LYS A  30     -23.330 -13.543  29.323  1.00 94.02           H  
ATOM    436  CA  LYS A  30     -22.314 -12.018  28.206  1.00 94.02           C  
ATOM    437  HA  LYS A  30     -21.957 -12.139  27.183  1.00 94.02           H  
ATOM    438  C   LYS A  30     -21.281 -11.134  28.897  1.00 94.02           C  
ATOM    439  CB  LYS A  30     -23.668 -11.316  28.141  1.00 94.02           C  
ATOM    440  HB2 LYS A  30     -24.106 -11.273  29.138  1.00 94.02           H  
ATOM    441  HB3 LYS A  30     -23.518 -10.300  27.776  1.00 94.02           H  
ATOM    442  O   LYS A  30     -20.450 -10.545  28.219  1.00 94.02           O  
ATOM    443  CG  LYS A  30     -24.616 -12.047  27.186  1.00 94.02           C  
ATOM    444  HG2 LYS A  30     -24.779 -13.073  27.516  1.00 94.02           H  
ATOM    445  HG3 LYS A  30     -24.192 -12.080  26.182  1.00 94.02           H  
ATOM    446  CD  LYS A  30     -25.948 -11.313  27.146  1.00 94.02           C  
ATOM    447  HD2 LYS A  30     -26.374 -11.288  28.149  1.00 94.02           H  
ATOM    448  HD3 LYS A  30     -25.788 -10.295  26.792  1.00 94.02           H  
ATOM    449  CE  LYS A  30     -26.881 -12.063  26.203  1.00 94.02           C  
ATOM    450  HE2 LYS A  30     -27.032 -13.070  26.591  1.00 94.02           H  
ATOM    451  HE3 LYS A  30     -26.404 -12.149  25.227  1.00 94.02           H  
ATOM    452  NZ  LYS A  30     -28.162 -11.340  26.093  1.00 94.02           N  
ATOM    453  HZ1 LYS A  30     -27.983 -10.442  25.666  1.00 94.02           H  
ATOM    454  HZ2 LYS A  30     -28.799 -11.864  25.509  1.00 94.02           H  
ATOM    455  HZ3 LYS A  30     -28.542 -11.191  27.016  1.00 94.02           H  
ATOM    456  N   LEU A  31     -21.273 -11.088  30.229  1.00 93.60           N  
ATOM    457  H   LEU A  31     -21.993 -11.589  30.729  1.00 93.60           H  
ATOM    458  CA  LEU A  31     -20.266 -10.353  31.000  1.00 93.60           C  
ATOM    459  HA  LEU A  31     -20.224  -9.322  30.646  1.00 93.60           H  
ATOM    460  C   LEU A  31     -18.863 -10.935  30.803  1.00 93.60           C  
ATOM    461  CB  LEU A  31     -20.646 -10.381  32.491  1.00 93.60           C  
ATOM    462  HB2 LEU A  31     -19.787 -10.061  33.080  1.00 93.60           H  
ATOM    463  HB3 LEU A  31     -20.871 -11.410  32.772  1.00 93.60           H  
ATOM    464  O   LEU A  31     -17.897 -10.190  30.696  1.00 93.60           O  
ATOM    465  CG  LEU A  31     -21.840  -9.481  32.851  1.00 93.60           C  
ATOM    466  HG  LEU A  31     -22.672  -9.676  32.175  1.00 93.60           H  
ATOM    467  CD1 LEU A  31     -22.296  -9.775  34.281  1.00 93.60           C  
ATOM    468 HD11 LEU A  31     -21.498  -9.546  34.987  1.00 93.60           H  
ATOM    469 HD12 LEU A  31     -22.572 -10.825  34.368  1.00 93.60           H  
ATOM    470 HD13 LEU A  31     -23.171  -9.166  34.510  1.00 93.60           H  
ATOM    471  CD2 LEU A  31     -21.471  -8.000  32.759  1.00 93.60           C  
ATOM    472 HD21 LEU A  31     -21.252  -7.728  31.726  1.00 93.60           H  
ATOM    473 HD22 LEU A  31     -20.604  -7.787  33.384  1.00 93.60           H  
ATOM    474 HD23 LEU A  31     -22.307  -7.388  33.098  1.00 93.60           H  
ATOM    475  N   SER A  32     -18.745 -12.261  30.723  1.00 93.50           N  
ATOM    476  H   SER A  32     -19.564 -12.832  30.875  1.00 93.50           H  
ATOM    477  CA  SER A  32     -17.456 -12.923  30.518  1.00 93.50           C  
ATOM    478  HA  SER A  32     -16.727 -12.490  31.203  1.00 93.50           H  
ATOM    479  C   SER A  32     -16.920 -12.754  29.097  1.00 93.50           C  
ATOM    480  CB  SER A  32     -17.583 -14.413  30.827  1.00 93.50           C  
ATOM    481  HB2 SER A  32     -18.269 -14.876  30.117  1.00 93.50           H  
ATOM    482  HB3 SER A  32     -17.973 -14.548  31.836  1.00 93.50           H  
ATOM    483  O   SER A  32     -15.707 -12.735  28.913  1.00 93.50           O  
ATOM    484  OG  SER A  32     -16.315 -15.031  30.733  1.00 93.50           O  
ATOM    485  HG  SER A  32     -15.776 -14.535  30.112  1.00 93.50           H  
ATOM    486  N   SER A  33     -17.798 -12.694  28.096  1.00 94.34           N  
ATOM    487  H   SER A  33     -18.780 -12.755  28.322  1.00 94.34           H  
ATOM    488  CA  SER A  33     -17.419 -12.532  26.684  1.00 94.34           C  
ATOM    489  HA  SER A  33     -16.447 -12.995  26.514  1.00 94.34           H  
ATOM    490  C   SER A  33     -17.295 -11.070  26.254  1.00 94.34           C  
ATOM    491  CB  SER A  33     -18.436 -13.229  25.777  1.00 94.34           C  
ATOM    492  HB2 SER A  33     -18.385 -14.307  25.928  1.00 94.34           H  
ATOM    493  HB3 SER A  33     -18.216 -13.007  24.733  1.00 94.34           H  
ATOM    494  O   SER A  33     -16.625 -10.792  25.265  1.00 94.34           O  
ATOM    495  OG  SER A  33     -19.734 -12.775  26.098  1.00 94.34           O  
ATOM    496  HG  SER A  33     -19.982 -13.244  26.898  1.00 94.34           H  
ATOM    497  N   GLY A  34     -17.961 -10.146  26.954  1.00 95.37           N  
ATOM    498  H   GLY A  34     -18.523 -10.451  27.736  1.00 95.37           H  
ATOM    499  CA  GLY A  34     -18.139  -8.761  26.518  1.00 95.37           C  
ATOM    500  HA2 GLY A  34     -18.507  -8.173  27.359  1.00 95.37           H  
ATOM    501  HA3 GLY A  34     -17.179  -8.352  26.204  1.00 95.37           H  
ATOM    502  C   GLY A  34     -19.128  -8.602  25.356  1.00 95.37           C  
ATOM    503  O   GLY A  34     -19.272  -7.502  24.828  1.00 95.37           O  
ATOM    504  N   LEU A  35     -19.826  -9.670  24.950  1.00 94.49           N  
ATOM    505  H   LEU A  35     -19.721 -10.531  25.467  1.00 94.49           H  
ATOM    506  CA  LEU A  35     -20.688  -9.684  23.771  1.00 94.49           C  
ATOM    507  HA  LEU A  35     -20.599  -8.727  23.256  1.00 94.49           H  
ATOM    508  C   LEU A  35     -22.158  -9.873  24.153  1.00 94.49           C  
ATOM    509  CB  LEU A  35     -20.236 -10.779  22.794  1.00 94.49           C  
ATOM    510  HB2 LEU A  35     -20.893 -10.764  21.924  1.00 94.49           H  
ATOM    511  HB3 LEU A  35     -20.371 -11.736  23.299  1.00 94.49           H  
ATOM    512  O   LEU A  35     -22.524 -10.740  24.943  1.00 94.49           O  
ATOM    513  CG  LEU A  35     -18.774 -10.695  22.319  1.00 94.49           C  
ATOM    514  HG  LEU A  35     -18.105 -10.690  23.180  1.00 94.49           H  
ATOM    515  CD1 LEU A  35     -18.456 -11.948  21.497  1.00 94.49           C  
ATOM    516 HD11 LEU A  35     -18.434 -12.802  22.173  1.00 94.49           H  
ATOM    517 HD12 LEU A  35     -19.242 -12.114  20.760  1.00 94.49           H  
ATOM    518 HD13 LEU A  35     -17.478 -11.845  21.026  1.00 94.49           H  
ATOM    519  CD2 LEU A  35     -18.486  -9.449  21.483  1.00 94.49           C  
ATOM    520 HD21 LEU A  35     -18.621  -8.557  22.095  1.00 94.49           H  
ATOM    521 HD22 LEU A  35     -17.448  -9.448  21.151  1.00 94.49           H  
ATOM    522 HD23 LEU A  35     -19.151  -9.378  20.623  1.00 94.49           H  
ATOM    523  N   ARG A  36     -23.038  -9.094  23.528  1.00 94.09           N  
ATOM    524  H   ARG A  36     -22.650  -8.412  22.892  1.00 94.09           H  
ATOM    525  CA  ARG A  36     -24.494  -9.241  23.588  1.00 94.09           C  
ATOM    526  HA  ARG A  36     -24.780  -9.383  24.631  1.00 94.09           H  
ATOM    527  C   ARG A  36     -24.978 -10.465  22.807  1.00 94.09           C  
ATOM    528  CB  ARG A  36     -25.114  -7.944  23.048  1.00 94.09           C  
ATOM    529  HB2 ARG A  36     -24.723  -7.102  23.618  1.00 94.09           H  
ATOM    530  HB3 ARG A  36     -24.812  -7.819  22.008  1.00 94.09           H  
ATOM    531  O   ARG A  36     -25.977 -11.063  23.214  1.00 94.09           O  
ATOM    532  CG  ARG A  36     -26.647  -7.929  23.149  1.00 94.09           C  
ATOM    533  HG2 ARG A  36     -27.071  -8.799  22.647  1.00 94.09           H  
ATOM    534  HG3 ARG A  36     -26.929  -7.960  24.202  1.00 94.09           H  
ATOM    535  CD  ARG A  36     -27.242  -6.670  22.509  1.00 94.09           C  
ATOM    536  HD2 ARG A  36     -26.772  -5.795  22.957  1.00 94.09           H  
ATOM    537  HD3 ARG A  36     -28.309  -6.627  22.727  1.00 94.09           H  
ATOM    538  NE  ARG A  36     -27.035  -6.627  21.047  1.00 94.09           N  
ATOM    539  HE  ARG A  36     -26.258  -6.074  20.715  1.00 94.09           H  
ATOM    540  NH1 ARG A  36     -28.709  -8.069  20.320  1.00 94.09           N  
ATOM    541 HH11 ARG A  36     -29.153  -8.496  19.520  1.00 94.09           H  
ATOM    542 HH12 ARG A  36     -28.915  -8.371  21.262  1.00 94.09           H  
ATOM    543  NH2 ARG A  36     -27.521  -6.978  18.850  1.00 94.09           N  
ATOM    544 HH21 ARG A  36     -26.637  -6.550  18.614  1.00 94.09           H  
ATOM    545 HH22 ARG A  36     -28.043  -7.482  18.147  1.00 94.09           H  
ATOM    546  CZ  ARG A  36     -27.750  -7.216  20.099  1.00 94.09           C  
ATOM    547  N   ILE A  37     -24.306 -10.802  21.700  1.00 94.20           N  
ATOM    548  H   ILE A  37     -23.485 -10.253  21.486  1.00 94.20           H  
ATOM    549  CA  ILE A  37     -24.620 -11.940  20.820  1.00 94.20           C  
ATOM    550  HA  ILE A  37     -25.538 -12.416  21.163  1.00 94.20           H  
ATOM    551  C   ILE A  37     -23.484 -12.970  20.910  1.00 94.20           C  
ATOM    552  CB  ILE A  37     -24.836 -11.498  19.348  1.00 94.20           C  
ATOM    553  HB  ILE A  37     -23.872 -11.204  18.934  1.00 94.20           H  
ATOM    554  O   ILE A  37     -22.454 -12.818  20.248  1.00 94.20           O  
ATOM    555  CG1 ILE A  37     -25.776 -10.281  19.187  1.00 94.20           C  
ATOM    556 HG12 ILE A  37     -26.762 -10.517  19.587  1.00 94.20           H  
ATOM    557 HG13 ILE A  37     -25.373  -9.437  19.747  1.00 94.20           H  
ATOM    558  CG2 ILE A  37     -25.358 -12.703  18.538  1.00 94.20           C  
ATOM    559 HG21 ILE A  37     -25.354 -12.466  17.474  1.00 94.20           H  
ATOM    560 HG22 ILE A  37     -26.373 -12.956  18.842  1.00 94.20           H  
ATOM    561 HG23 ILE A  37     -24.717 -13.574  18.673  1.00 94.20           H  
ATOM    562  CD1 ILE A  37     -25.899  -9.836  17.720  1.00 94.20           C  
ATOM    563 HD11 ILE A  37     -26.439 -10.581  17.135  1.00 94.20           H  
ATOM    564 HD12 ILE A  37     -26.452  -8.900  17.649  1.00 94.20           H  
ATOM    565 HD13 ILE A  37     -24.908  -9.688  17.292  1.00 94.20           H  
ATOM    566  N   ASN A  38     -23.675 -14.031  21.700  1.00 87.15           N  
ATOM    567  H   ASN A  38     -24.533 -14.111  22.227  1.00 87.15           H  
ATOM    568  CA  ASN A  38     -22.685 -15.110  21.831  1.00 87.15           C  
ATOM    569  HA  ASN A  38     -21.702 -14.746  21.529  1.00 87.15           H  
ATOM    570  C   ASN A  38     -22.968 -16.294  20.911  1.00 87.15           C  
ATOM    571  CB  ASN A  38     -22.613 -15.542  23.303  1.00 87.15           C  
ATOM    572  HB2 ASN A  38     -23.612 -15.620  23.734  1.00 87.15           H  
ATOM    573  HB3 ASN A  38     -22.132 -16.517  23.381  1.00 87.15           H  
ATOM    574  O   ASN A  38     -22.051 -16.965  20.440  1.00 87.15           O  
ATOM    575  CG  ASN A  38     -21.764 -14.570  24.084  1.00 87.15           C  
ATOM    576  ND2 ASN A  38     -22.167 -14.178  25.262  1.00 87.15           N  
ATOM    577 HD21 ASN A  38     -21.575 -13.473  25.678  1.00 87.15           H  
ATOM    578 HD22 ASN A  38     -22.993 -14.570  25.690  1.00 87.15           H  
ATOM    579  OD1 ASN A  38     -20.729 -14.131  23.616  1.00 87.15           O  
ATOM    580  N   ARG A  39     -24.245 -16.532  20.617  1.00 89.68           N  
ATOM    581  H   ARG A  39     -24.933 -15.943  21.065  1.00 89.68           H  
ATOM    582  CA  ARG A  39     -24.720 -17.649  19.796  1.00 89.68           C  
ATOM    583  HA  ARG A  39     -23.905 -17.971  19.147  1.00 89.68           H  
ATOM    584  C   ARG A  39     -25.866 -17.218  18.896  1.00 89.68           C  
ATOM    585  CB  ARG A  39     -25.104 -18.827  20.712  1.00 89.68           C  
ATOM    586  HB2 ARG A  39     -25.596 -19.604  20.126  1.00 89.68           H  
ATOM    587  HB3 ARG A  39     -24.184 -19.247  21.120  1.00 89.68           H  
ATOM    588  O   ARG A  39     -26.565 -16.249  19.178  1.00 89.68           O  
ATOM    589  CG  ARG A  39     -26.008 -18.416  21.887  1.00 89.68           C  
ATOM    590  HG2 ARG A  39     -26.926 -17.951  21.528  1.00 89.68           H  
ATOM    591  HG3 ARG A  39     -25.468 -17.698  22.505  1.00 89.68           H  
ATOM    592  CD  ARG A  39     -26.347 -19.617  22.768  1.00 89.68           C  
ATOM    593  HD2 ARG A  39     -27.236 -20.114  22.378  1.00 89.68           H  
ATOM    594  HD3 ARG A  39     -25.506 -20.309  22.746  1.00 89.68           H  
ATOM    595  NE  ARG A  39     -26.559 -19.187  24.158  1.00 89.68           N  
ATOM    596  HE  ARG A  39     -26.479 -18.198  24.342  1.00 89.68           H  
ATOM    597  NH1 ARG A  39     -26.602 -21.275  25.103  1.00 89.68           N  
ATOM    598 HH11 ARG A  39     -26.527 -21.666  24.174  1.00 89.68           H  
ATOM    599 HH12 ARG A  39     -26.482 -21.854  25.922  1.00 89.68           H  
ATOM    600  NH2 ARG A  39     -26.534 -19.481  26.413  1.00 89.68           N  
ATOM    601 HH21 ARG A  39     -26.369 -20.104  27.191  1.00 89.68           H  
ATOM    602 HH22 ARG A  39     -25.991 -18.635  26.510  1.00 89.68           H  
ATOM    603  CZ  ARG A  39     -26.568 -19.974  25.215  1.00 89.68           C  
ATOM    604  N   ALA A  40     -26.120 -18.004  17.850  1.00 89.95           N  
ATOM    605  H   ALA A  40     -25.484 -18.764  17.656  1.00 89.95           H  
ATOM    606  CA  ALA A  40     -27.209 -17.752  16.904  1.00 89.95           C  
ATOM    607  HA  ALA A  40     -27.037 -16.792  16.419  1.00 89.95           H  
ATOM    608  C   ALA A  40     -28.598 -17.678  17.573  1.00 89.95           C  
ATOM    609  CB  ALA A  40     -27.172 -18.853  15.838  1.00 89.95           C  
ATOM    610  HB1 ALA A  40     -27.942 -18.659  15.091  1.00 89.95           H  
ATOM    611  HB2 ALA A  40     -26.201 -18.861  15.341  1.00 89.95           H  
ATOM    612  HB3 ALA A  40     -27.356 -19.828  16.290  1.00 89.95           H  
ATOM    613  O   ALA A  40     -29.484 -17.002  17.064  1.00 89.95           O  
ATOM    614  N   GLY A  41     -28.780 -18.339  18.723  1.00 89.22           N  
ATOM    615  H   GLY A  41     -28.007 -18.875  19.092  1.00 89.22           H  
ATOM    616  CA  GLY A  41     -30.026 -18.285  19.493  1.00 89.22           C  
ATOM    617  HA2 GLY A  41     -30.012 -19.076  20.242  1.00 89.22           H  
ATOM    618  HA3 GLY A  41     -30.867 -18.462  18.823  1.00 89.22           H  
ATOM    619  C   GLY A  41     -30.284 -16.959  20.221  1.00 89.22           C  
ATOM    620  O   GLY A  41     -31.421 -16.727  20.618  1.00 89.22           O  
ATOM    621  N   ASP A  42     -29.271 -16.104  20.408  1.00 89.74           N  
ATOM    622  H   ASP A  42     -28.359 -16.314  20.028  1.00 89.74           H  
ATOM    623  CA  ASP A  42     -29.459 -14.791  21.042  1.00 89.74           C  
ATOM    624  HA  ASP A  42     -30.192 -14.879  21.845  1.00 89.74           H  
ATOM    625  C   ASP A  42     -30.002 -13.762  20.041  1.00 89.74           C  
ATOM    626  CB  ASP A  42     -28.142 -14.284  21.654  1.00 89.74           C  
ATOM    627  HB2 ASP A  42     -27.391 -14.211  20.868  1.00 89.74           H  
ATOM    628  HB3 ASP A  42     -28.306 -13.280  22.045  1.00 89.74           H  
ATOM    629  O   ASP A  42     -30.898 -12.990  20.377  1.00 89.74           O  
ATOM    630  CG  ASP A  42     -27.601 -15.149  22.796  1.00 89.74           C  
ATOM    631  OD1 ASP A  42     -28.408 -15.673  23.604  1.00 89.74           O  
ATOM    632  OD2 ASP A  42     -26.355 -15.258  22.869  1.00 89.74           O  
ATOM    633  N   ASP A  43     -29.455 -13.758  18.820  1.00 93.27           N  
ATOM    634  H   ASP A  43     -28.716 -14.423  18.642  1.00 93.27           H  
ATOM    635  CA  ASP A  43     -29.853 -12.887  17.707  1.00 93.27           C  
ATOM    636  HA  ASP A  43     -30.938 -12.896  17.604  1.00 93.27           H  
ATOM    637  C   ASP A  43     -29.217 -13.393  16.397  1.00 93.27           C  
ATOM    638  CB  ASP A  43     -29.407 -11.449  18.022  1.00 93.27           C  
ATOM    639  HB2 ASP A  43     -29.845 -11.132  18.968  1.00 93.27           H  
ATOM    640  HB3 ASP A  43     -28.324 -11.439  18.148  1.00 93.27           H  
ATOM    641  O   ASP A  43     -28.071 -13.074  16.070  1.00 93.27           O  
ATOM    642  CG  ASP A  43     -29.791 -10.406  16.972  1.00 93.27           C  
ATOM    643  OD1 ASP A  43     -30.368 -10.778  15.919  1.00 93.27           O  
ATOM    644  OD2 ASP A  43     -29.466  -9.223  17.251  1.00 93.27           O  
ATOM    645  N   ALA A  44     -29.949 -14.217  15.644  1.00 94.58           N  
ATOM    646  H   ALA A  44     -30.847 -14.519  15.993  1.00 94.58           H  
ATOM    647  CA  ALA A  44     -29.435 -14.820  14.413  1.00 94.58           C  
ATOM    648  HA  ALA A  44     -28.501 -15.333  14.641  1.00 94.58           H  
ATOM    649  C   ALA A  44     -29.134 -13.775  13.323  1.00 94.58           C  
ATOM    650  CB  ALA A  44     -30.452 -15.855  13.917  1.00 94.58           C  
ATOM    651  HB1 ALA A  44     -30.072 -16.334  13.015  1.00 94.58           H  
ATOM    652  HB2 ALA A  44     -30.610 -16.618  14.680  1.00 94.58           H  
ATOM    653  HB3 ALA A  44     -31.402 -15.372  13.691  1.00 94.58           H  
ATOM    654  O   ALA A  44     -28.137 -13.892  12.609  1.00 94.58           O  
ATOM    655  N   ALA A  45     -29.978 -12.744  13.206  1.00 94.01           N  
ATOM    656  H   ALA A  45     -30.692 -12.624  13.910  1.00 94.01           H  
ATOM    657  CA  ALA A  45     -29.816 -11.694  12.205  1.00 94.01           C  
ATOM    658  HA  ALA A  45     -29.622 -12.156  11.236  1.00 94.01           H  
ATOM    659  C   ALA A  45     -28.615 -10.799  12.537  1.00 94.01           C  
ATOM    660  CB  ALA A  45     -31.121 -10.896  12.109  1.00 94.01           C  
ATOM    661  HB1 ALA A  45     -31.347 -10.431  13.069  1.00 94.01           H  
ATOM    662  HB2 ALA A  45     -31.941 -11.556  11.827  1.00 94.01           H  
ATOM    663  HB3 ALA A  45     -31.016 -10.117  11.354  1.00 94.01           H  
ATOM    664  O   ALA A  45     -27.769 -10.558  11.674  1.00 94.01           O  
ATOM    665  N   GLY A  46     -28.493 -10.369  13.797  1.00 94.97           N  
ATOM    666  H   GLY A  46     -29.226 -10.577  14.460  1.00 94.97           H  
ATOM    667  CA  GLY A  46     -27.343  -9.605  14.275  1.00 94.97           C  
ATOM    668  HA2 GLY A  46     -27.496  -9.362  15.327  1.00 94.97           H  
ATOM    669  HA3 GLY A  46     -27.261  -8.677  13.710  1.00 94.97           H  
ATOM    670  C   GLY A  46     -26.030 -10.380  14.138  1.00 94.97           C  
ATOM    671  O   GLY A  46     -25.026  -9.812  13.701  1.00 94.97           O  
ATOM    672  N   LEU A  47     -26.035 -11.692  14.409  1.00 94.16           N  
ATOM    673  H   LEU A  47     -26.868 -12.107  14.801  1.00 94.16           H  
ATOM    674  CA  LEU A  47     -24.865 -12.544  14.187  1.00 94.16           C  
ATOM    675  HA  LEU A  47     -24.036 -12.114  14.750  1.00 94.16           H  
ATOM    676  C   LEU A  47     -24.466 -12.568  12.705  1.00 94.16           C  
ATOM    677  CB  LEU A  47     -25.124 -13.963  14.721  1.00 94.16           C  
ATOM    678  HB2 LEU A  47     -25.936 -14.409  14.148  1.00 94.16           H  
ATOM    679  HB3 LEU A  47     -25.447 -13.905  15.760  1.00 94.16           H  
ATOM    680  O   LEU A  47     -23.313 -12.299  12.388  1.00 94.16           O  
ATOM    681  CG  LEU A  47     -23.890 -14.885  14.636  1.00 94.16           C  
ATOM    682  HG  LEU A  47     -23.566 -14.969  13.599  1.00 94.16           H  
ATOM    683  CD1 LEU A  47     -22.716 -14.391  15.487  1.00 94.16           C  
ATOM    684 HD11 LEU A  47     -21.910 -15.124  15.462  1.00 94.16           H  
ATOM    685 HD12 LEU A  47     -23.032 -14.232  16.518  1.00 94.16           H  
ATOM    686 HD13 LEU A  47     -22.322 -13.460  15.078  1.00 94.16           H  
ATOM    687  CD2 LEU A  47     -24.276 -16.280  15.124  1.00 94.16           C  
ATOM    688 HD21 LEU A  47     -24.573 -16.231  16.171  1.00 94.16           H  
ATOM    689 HD22 LEU A  47     -25.101 -16.661  14.521  1.00 94.16           H  
ATOM    690 HD23 LEU A  47     -23.424 -16.952  15.018  1.00 94.16           H  
ATOM    691  N   ALA A  48     -25.406 -12.811  11.789  1.00 95.28           N  
ATOM    692  H   ALA A  48     -26.347 -13.014  12.095  1.00 95.28           H  
ATOM    693  CA  ALA A  48     -25.110 -12.854  10.355  1.00 95.28           C  
ATOM    694  HA  ALA A  48     -24.357 -13.621  10.179  1.00 95.28           H  
ATOM    695  C   ALA A  48     -24.542 -11.523   9.825  1.00 95.28           C  
ATOM    696  CB  ALA A  48     -26.392 -13.247   9.613  1.00 95.28           C  
ATOM    697  HB1 ALA A  48     -26.748 -14.211   9.977  1.00 95.28           H  
ATOM    698  HB2 ALA A  48     -27.166 -12.498   9.776  1.00 95.28           H  
ATOM    699  HB3 ALA A  48     -26.187 -13.326   8.545  1.00 95.28           H  
ATOM    700  O   ALA A  48     -23.591 -11.518   9.039  1.00 95.28           O  
ATOM    701  N   ILE A  49     -25.093 -10.391  10.275  1.00 95.52           N  
ATOM    702  H   ILE A  49     -25.883 -10.459  10.901  1.00 95.52           H  
ATOM    703  CA  ILE A  49     -24.601  -9.059   9.897  1.00 95.52           C  
ATOM    704  HA  ILE A  49     -24.514  -9.018   8.812  1.00 95.52           H  
ATOM    705  C   ILE A  49     -23.196  -8.825  10.462  1.00 95.52           C  
ATOM    706  CB  ILE A  49     -25.594  -7.960  10.338  1.00 95.52           C  
ATOM    707  HB  ILE A  49     -25.773  -8.063  11.409  1.00 95.52           H  
ATOM    708  O   ILE A  49     -22.313  -8.398   9.718  1.00 95.52           O  
ATOM    709  CG1 ILE A  49     -26.938  -8.110   9.585  1.00 95.52           C  
ATOM    710 HG12 ILE A  49     -27.252  -9.153   9.584  1.00 95.52           H  
ATOM    711 HG13 ILE A  49     -26.807  -7.811   8.545  1.00 95.52           H  
ATOM    712  CG2 ILE A  49     -25.010  -6.558  10.070  1.00 95.52           C  
ATOM    713 HG21 ILE A  49     -25.717  -5.784  10.368  1.00 95.52           H  
ATOM    714 HG22 ILE A  49     -24.773  -6.442   9.012  1.00 95.52           H  
ATOM    715 HG23 ILE A  49     -24.104  -6.401  10.656  1.00 95.52           H  
ATOM    716  CD1 ILE A  49     -28.081  -7.295  10.202  1.00 95.52           C  
ATOM    717 HD11 ILE A  49     -28.199  -7.558  11.253  1.00 95.52           H  
ATOM    718 HD12 ILE A  49     -29.008  -7.526   9.677  1.00 95.52           H  
ATOM    719 HD13 ILE A  49     -27.890  -6.225  10.112  1.00 95.52           H  
ATOM    720  N   SER A  50     -22.963  -9.138  11.741  1.00 94.56           N  
ATOM    721  H   SER A  50     -23.728  -9.474  12.308  1.00 94.56           H  
ATOM    722  CA  SER A  50     -21.643  -8.963  12.363  1.00 94.56           C  
ATOM    723  HA  SER A  50     -21.331  -7.932  12.200  1.00 94.56           H  
ATOM    724  C   SER A  50     -20.573  -9.852  11.723  1.00 94.56           C  
ATOM    725  CB  SER A  50     -21.697  -9.174  13.881  1.00 94.56           C  
ATOM    726  HB2 SER A  50     -22.422  -8.485  14.316  1.00 94.56           H  
ATOM    727  HB3 SER A  50     -20.717  -8.952  14.303  1.00 94.56           H  
ATOM    728  O   SER A  50     -19.472  -9.379  11.462  1.00 94.56           O  
ATOM    729  OG  SER A  50     -22.042 -10.499  14.226  1.00 94.56           O  
ATOM    730  HG  SER A  50     -22.907 -10.685  13.855  1.00 94.56           H  
ATOM    731  N   GLU A  51     -20.886 -11.100  11.364  1.00 94.74           N  
ATOM    732  H   GLU A  51     -21.775 -11.480  11.658  1.00 94.74           H  
ATOM    733  CA  GLU A  51     -19.949 -11.974  10.650  1.00 94.74           C  
ATOM    734  HA  GLU A  51     -18.997 -11.981  11.181  1.00 94.74           H  
ATOM    735  C   GLU A  51     -19.643 -11.453   9.238  1.00 94.74           C  
ATOM    736  CB  GLU A  51     -20.482 -13.416  10.609  1.00 94.74           C  
ATOM    737  HB2 GLU A  51     -21.496 -13.413  10.208  1.00 94.74           H  
ATOM    738  HB3 GLU A  51     -19.861 -14.000   9.930  1.00 94.74           H  
ATOM    739  O   GLU A  51     -18.488 -11.471   8.804  1.00 94.74           O  
ATOM    740  CG  GLU A  51     -20.486 -14.113  11.985  1.00 94.74           C  
ATOM    741  HG2 GLU A  51     -20.838 -15.136  11.851  1.00 94.74           H  
ATOM    742  HG3 GLU A  51     -21.197 -13.610  12.641  1.00 94.74           H  
ATOM    743  CD  GLU A  51     -19.110 -14.143  12.679  1.00 94.74           C  
ATOM    744  OE1 GLU A  51     -19.057 -13.994  13.929  1.00 94.74           O  
ATOM    745  OE2 GLU A  51     -18.085 -14.274  11.972  1.00 94.74           O  
ATOM    746  N   LYS A  52     -20.640 -10.890   8.538  1.00 96.78           N  
ATOM    747  H   LYS A  52     -21.570 -10.910   8.931  1.00 96.78           H  
ATOM    748  CA  LYS A  52     -20.407 -10.196   7.263  1.00 96.78           C  
ATOM    749  HA  LYS A  52     -19.894 -10.886   6.593  1.00 96.78           H  
ATOM    750  C   LYS A  52     -19.473  -8.996   7.444  1.00 96.78           C  
ATOM    751  CB  LYS A  52     -21.749  -9.799   6.630  1.00 96.78           C  
ATOM    752  HB2 LYS A  52     -22.278  -9.113   7.291  1.00 96.78           H  
ATOM    753  HB3 LYS A  52     -22.358 -10.695   6.507  1.00 96.78           H  
ATOM    754  O   LYS A  52     -18.519  -8.861   6.678  1.00 96.78           O  
ATOM    755  CG  LYS A  52     -21.555  -9.129   5.262  1.00 96.78           C  
ATOM    756  HG2 LYS A  52     -20.949  -8.231   5.372  1.00 96.78           H  
ATOM    757  HG3 LYS A  52     -21.045  -9.820   4.590  1.00 96.78           H  
ATOM    758  CD  LYS A  52     -22.905  -8.731   4.658  1.00 96.78           C  
ATOM    759  HD2 LYS A  52     -23.509  -9.625   4.508  1.00 96.78           H  
ATOM    760  HD3 LYS A  52     -23.417  -8.062   5.349  1.00 96.78           H  
ATOM    761  CE  LYS A  52     -22.677  -8.018   3.321  1.00 96.78           C  
ATOM    762  HE2 LYS A  52     -22.024  -7.163   3.493  1.00 96.78           H  
ATOM    763  HE3 LYS A  52     -22.160  -8.701   2.647  1.00 96.78           H  
ATOM    764  NZ  LYS A  52     -23.958  -7.572   2.720  1.00 96.78           N  
ATOM    765  HZ1 LYS A  52     -24.427  -6.926   3.339  1.00 96.78           H  
ATOM    766  HZ2 LYS A  52     -24.567  -8.361   2.558  1.00 96.78           H  
ATOM    767  HZ3 LYS A  52     -23.794  -7.105   1.840  1.00 96.78           H  
ATOM    768  N   MET A  53     -19.708  -8.157   8.455  1.00 97.26           N  
ATOM    769  H   MET A  53     -20.510  -8.333   9.043  1.00 97.26           H  
ATOM    770  CA  MET A  53     -18.847  -7.009   8.766  1.00 97.26           C  
ATOM    771  HA  MET A  53     -18.771  -6.372   7.885  1.00 97.26           H  
ATOM    772  C   MET A  53     -17.426  -7.454   9.125  1.00 97.26           C  
ATOM    773  CB  MET A  53     -19.440  -6.177   9.911  1.00 97.26           C  
ATOM    774  HB2 MET A  53     -19.679  -6.825  10.754  1.00 97.26           H  
ATOM    775  HB3 MET A  53     -18.698  -5.450  10.240  1.00 97.26           H  
ATOM    776  O   MET A  53     -16.470  -6.902   8.595  1.00 97.26           O  
ATOM    777  CG  MET A  53     -20.693  -5.409   9.488  1.00 97.26           C  
ATOM    778  HG2 MET A  53     -21.431  -6.103   9.083  1.00 97.26           H  
ATOM    779  HG3 MET A  53     -20.421  -4.701   8.705  1.00 97.26           H  
ATOM    780  SD  MET A  53     -21.448  -4.502  10.861  1.00 97.26           S  
ATOM    781  CE  MET A  53     -22.723  -3.576   9.973  1.00 97.26           C  
ATOM    782  HE1 MET A  53     -23.302  -2.990  10.687  1.00 97.26           H  
ATOM    783  HE2 MET A  53     -22.251  -2.905   9.255  1.00 97.26           H  
ATOM    784  HE3 MET A  53     -23.383  -4.267   9.449  1.00 97.26           H  
ATOM    785  N   ARG A  54     -17.259  -8.510   9.930  1.00 96.05           N  
ATOM    786  H   ARG A  54     -18.082  -8.902  10.367  1.00 96.05           H  
ATOM    787  CA  ARG A  54     -15.946  -9.103  10.245  1.00 96.05           C  
ATOM    788  HA  ARG A  54     -15.304  -8.341  10.686  1.00 96.05           H  
ATOM    789  C   ARG A  54     -15.227  -9.605   9.002  1.00 96.05           C  
ATOM    790  CB  ARG A  54     -16.117 -10.261  11.234  1.00 96.05           C  
ATOM    791  HB2 ARG A  54     -15.198 -10.846  11.264  1.00 96.05           H  
ATOM    792  HB3 ARG A  54     -16.927 -10.912  10.905  1.00 96.05           H  
ATOM    793  O   ARG A  54     -14.026  -9.382   8.859  1.00 96.05           O  
ATOM    794  CG  ARG A  54     -16.401  -9.749  12.644  1.00 96.05           C  
ATOM    795  HG2 ARG A  54     -17.266  -9.085  12.642  1.00 96.05           H  
ATOM    796  HG3 ARG A  54     -15.537  -9.189  13.001  1.00 96.05           H  
ATOM    797  CD  ARG A  54     -16.674 -10.920  13.586  1.00 96.05           C  
ATOM    798  HD2 ARG A  54     -17.572 -11.446  13.263  1.00 96.05           H  
ATOM    799  HD3 ARG A  54     -15.830 -11.609  13.556  1.00 96.05           H  
ATOM    800  NE  ARG A  54     -16.867 -10.398  14.940  1.00 96.05           N  
ATOM    801  HE  ARG A  54     -17.293  -9.487  15.027  1.00 96.05           H  
ATOM    802  NH1 ARG A  54     -16.010 -12.116  16.192  1.00 96.05           N  
ATOM    803 HH11 ARG A  54     -15.769 -12.474  17.105  1.00 96.05           H  
ATOM    804 HH12 ARG A  54     -16.094 -12.713  15.382  1.00 96.05           H  
ATOM    805  NH2 ARG A  54     -16.643 -10.166  17.142  1.00 96.05           N  
ATOM    806 HH21 ARG A  54     -17.034  -9.248  16.985  1.00 96.05           H  
ATOM    807 HH22 ARG A  54     -16.292 -10.405  18.058  1.00 96.05           H  
ATOM    808  CZ  ARG A  54     -16.491 -10.906  16.087  1.00 96.05           C  
ATOM    809  N   GLY A  55     -15.948 -10.261   8.094  1.00 97.77           N  
ATOM    810  H   GLY A  55     -16.913 -10.466   8.310  1.00 97.77           H  
ATOM    811  CA  GLY A  55     -15.415 -10.663   6.795  1.00 97.77           C  
ATOM    812  HA2 GLY A  55     -16.207 -11.153   6.227  1.00 97.77           H  
ATOM    813  HA3 GLY A  55     -14.591 -11.363   6.934  1.00 97.77           H  
ATOM    814  C   GLY A  55     -14.914  -9.463   5.988  1.00 97.77           C  
ATOM    815  O   GLY A  55     -13.799  -9.496   5.470  1.00 97.77           O  
ATOM    816  N   GLN A  56     -15.694  -8.380   5.949  1.00 97.54           N  
ATOM    817  H   GLN A  56     -16.593  -8.415   6.409  1.00 97.54           H  
ATOM    818  CA  GLN A  56     -15.306  -7.135   5.282  1.00 97.54           C  
ATOM    819  HA  GLN A  56     -15.013  -7.366   4.258  1.00 97.54           H  
ATOM    820  C   GLN A  56     -14.092  -6.476   5.942  1.00 97.54           C  
ATOM    821  CB  GLN A  56     -16.490  -6.161   5.233  1.00 97.54           C  
ATOM    822  HB2 GLN A  56     -16.911  -6.040   6.231  1.00 97.54           H  
ATOM    823  HB3 GLN A  56     -16.132  -5.189   4.893  1.00 97.54           H  
ATOM    824  O   GLN A  56     -13.146  -6.158   5.234  1.00 97.54           O  
ATOM    825  CG  GLN A  56     -17.584  -6.631   4.267  1.00 97.54           C  
ATOM    826  HG2 GLN A  56     -17.162  -6.688   3.264  1.00 97.54           H  
ATOM    827  HG3 GLN A  56     -17.935  -7.627   4.540  1.00 97.54           H  
ATOM    828  CD  GLN A  56     -18.780  -5.687   4.261  1.00 97.54           C  
ATOM    829  NE2 GLN A  56     -19.262  -5.287   3.105  1.00 97.54           N  
ATOM    830 HE21 GLN A  56     -19.919  -4.523   3.175  1.00 97.54           H  
ATOM    831 HE22 GLN A  56     -18.747  -5.478   2.257  1.00 97.54           H  
ATOM    832  OE1 GLN A  56     -19.327  -5.299   5.277  1.00 97.54           O  
ATOM    833  N   ILE A  57     -14.060  -6.342   7.272  1.00 97.72           N  
ATOM    834  H   ILE A  57     -14.888  -6.593   7.793  1.00 97.72           H  
ATOM    835  CA  ILE A  57     -12.921  -5.781   8.019  1.00 97.72           C  
ATOM    836  HA  ILE A  57     -12.750  -4.755   7.693  1.00 97.72           H  
ATOM    837  C   ILE A  57     -11.643  -6.571   7.720  1.00 97.72           C  
ATOM    838  CB  ILE A  57     -13.224  -5.763   9.537  1.00 97.72           C  
ATOM    839  HB  ILE A  57     -13.545  -6.763   9.830  1.00 97.72           H  
ATOM    840  O   ILE A  57     -10.612  -5.984   7.410  1.00 97.72           O  
ATOM    841  CG1 ILE A  57     -14.353  -4.762   9.867  1.00 97.72           C  
ATOM    842 HG12 ILE A  57     -15.139  -4.821   9.114  1.00 97.72           H  
ATOM    843 HG13 ILE A  57     -13.961  -3.745   9.844  1.00 97.72           H  
ATOM    844  CG2 ILE A  57     -11.970  -5.402  10.357  1.00 97.72           C  
ATOM    845 HG21 ILE A  57     -11.564  -4.449  10.019  1.00 97.72           H  
ATOM    846 HG22 ILE A  57     -12.214  -5.314  11.416  1.00 97.72           H  
ATOM    847 HG23 ILE A  57     -11.204  -6.172  10.259  1.00 97.72           H  
ATOM    848  CD1 ILE A  57     -15.001  -5.022  11.234  1.00 97.72           C  
ATOM    849 HD11 ILE A  57     -15.888  -4.397  11.337  1.00 97.72           H  
ATOM    850 HD12 ILE A  57     -14.308  -4.781  12.041  1.00 97.72           H  
ATOM    851 HD13 ILE A  57     -15.308  -6.064  11.314  1.00 97.72           H  
ATOM    852  N   ARG A  58     -11.702  -7.910   7.731  1.00 97.86           N  
ATOM    853  H   ARG A  58     -12.577  -8.344   7.986  1.00 97.86           H  
ATOM    854  CA  ARG A  58     -10.551  -8.751   7.356  1.00 97.86           C  
ATOM    855  HA  ARG A  58      -9.698  -8.488   7.981  1.00 97.86           H  
ATOM    856  C   ARG A  58     -10.102  -8.498   5.917  1.00 97.86           C  
ATOM    857  CB  ARG A  58     -10.891 -10.233   7.545  1.00 97.86           C  
ATOM    858  HB2 ARG A  58     -10.118 -10.834   7.066  1.00 97.86           H  
ATOM    859  HB3 ARG A  58     -11.842 -10.448   7.057  1.00 97.86           H  
ATOM    860  O   ARG A  58      -8.902  -8.416   5.667  1.00 97.86           O  
ATOM    861  CG  ARG A  58     -10.963 -10.632   9.023  1.00 97.86           C  
ATOM    862  HG2 ARG A  58      -9.981 -10.515   9.482  1.00 97.86           H  
ATOM    863  HG3 ARG A  58     -11.676 -10.000   9.553  1.00 97.86           H  
ATOM    864  CD  ARG A  58     -11.404 -12.095   9.115  1.00 97.86           C  
ATOM    865  HD2 ARG A  58     -12.339 -12.203   8.566  1.00 97.86           H  
ATOM    866  HD3 ARG A  58     -10.645 -12.723   8.649  1.00 97.86           H  
ATOM    867  NE  ARG A  58     -11.612 -12.517  10.510  1.00 97.86           N  
ATOM    868  HE  ARG A  58     -11.359 -11.855  11.229  1.00 97.86           H  
ATOM    869  NH1 ARG A  58     -12.529 -14.571  10.044  1.00 97.86           N  
ATOM    870 HH11 ARG A  58     -12.997 -15.410  10.356  1.00 97.86           H  
ATOM    871 HH12 ARG A  58     -12.399 -14.397   9.057  1.00 97.86           H  
ATOM    872  NH2 ARG A  58     -12.363 -13.896  12.162  1.00 97.86           N  
ATOM    873 HH21 ARG A  58     -12.811 -14.755  12.446  1.00 97.86           H  
ATOM    874 HH22 ARG A  58     -12.083 -13.220  12.858  1.00 97.86           H  
ATOM    875  CZ  ARG A  58     -12.163 -13.655  10.897  1.00 97.86           C  
ATOM    876  N   GLY A  59     -11.051  -8.356   4.993  1.00 98.40           N  
ATOM    877  H   GLY A  59     -12.015  -8.445   5.280  1.00 98.40           H  
ATOM    878  CA  GLY A  59     -10.772  -8.007   3.601  1.00 98.40           C  
ATOM    879  HA2 GLY A  59     -11.712  -7.992   3.048  1.00 98.40           H  
ATOM    880  HA3 GLY A  59     -10.115  -8.757   3.160  1.00 98.40           H  
ATOM    881  C   GLY A  59     -10.113  -6.633   3.451  1.00 98.40           C  
ATOM    882  O   GLY A  59      -9.119  -6.517   2.739  1.00 98.40           O  
ATOM    883  N   LEU A  60     -10.610  -5.615   4.158  1.00 98.01           N  
ATOM    884  H   LEU A  60     -11.428  -5.784   4.726  1.00 98.01           H  
ATOM    885  CA  LEU A  60     -10.055  -4.258   4.156  1.00 98.01           C  
ATOM    886  HA  LEU A  60      -9.959  -3.909   3.128  1.00 98.01           H  
ATOM    887  C   LEU A  60      -8.650  -4.223   4.761  1.00 98.01           C  
ATOM    888  CB  LEU A  60     -10.985  -3.306   4.926  1.00 98.01           C  
ATOM    889  HB2 LEU A  60     -11.148  -3.712   5.924  1.00 98.01           H  
ATOM    890  HB3 LEU A  60     -10.477  -2.349   5.045  1.00 98.01           H  
ATOM    891  O   LEU A  60      -7.741  -3.678   4.144  1.00 98.01           O  
ATOM    892  CG  LEU A  60     -12.348  -3.043   4.263  1.00 98.01           C  
ATOM    893  HG  LEU A  60     -12.865  -3.983   4.070  1.00 98.01           H  
ATOM    894  CD1 LEU A  60     -13.197  -2.208   5.213  1.00 98.01           C  
ATOM    895 HD11 LEU A  60     -12.703  -1.254   5.397  1.00 98.01           H  
ATOM    896 HD12 LEU A  60     -14.179  -2.028   4.775  1.00 98.01           H  
ATOM    897 HD13 LEU A  60     -13.305  -2.736   6.160  1.00 98.01           H  
ATOM    898  CD2 LEU A  60     -12.233  -2.286   2.942  1.00 98.01           C  
ATOM    899 HD21 LEU A  60     -11.685  -2.878   2.210  1.00 98.01           H  
ATOM    900 HD22 LEU A  60     -13.228  -2.078   2.549  1.00 98.01           H  
ATOM    901 HD23 LEU A  60     -11.718  -1.341   3.113  1.00 98.01           H  
ATOM    902  N   ASN A  61      -8.438  -4.887   5.898  1.00 97.37           N  
ATOM    903  H   ASN A  61      -9.240  -5.244   6.398  1.00 97.37           H  
ATOM    904  CA  ASN A  61      -7.120  -4.992   6.526  1.00 97.37           C  
ATOM    905  HA  ASN A  61      -6.731  -3.990   6.705  1.00 97.37           H  
ATOM    906  C   ASN A  61      -6.118  -5.715   5.614  1.00 97.37           C  
ATOM    907  CB  ASN A  61      -7.263  -5.723   7.874  1.00 97.37           C  
ATOM    908  HB2 ASN A  61      -7.797  -6.662   7.728  1.00 97.37           H  
ATOM    909  HB3 ASN A  61      -6.269  -5.940   8.265  1.00 97.37           H  
ATOM    910  O   ASN A  61      -4.949  -5.342   5.542  1.00 97.37           O  
ATOM    911  CG  ASN A  61      -7.985  -4.898   8.925  1.00 97.37           C  
ATOM    912  ND2 ASN A  61      -8.399  -5.500  10.014  1.00 97.37           N  
ATOM    913 HD21 ASN A  61      -8.197  -6.474  10.190  1.00 97.37           H  
ATOM    914 HD22 ASN A  61      -8.820  -4.879  10.690  1.00 97.37           H  
ATOM    915  OD1 ASN A  61      -8.173  -3.706   8.808  1.00 97.37           O  
ATOM    916  N   GLN A  62      -6.559  -6.742   4.880  1.00 97.88           N  
ATOM    917  H   GLN A  62      -7.517  -7.044   4.982  1.00 97.88           H  
ATOM    918  CA  GLN A  62      -5.715  -7.375   3.869  1.00 97.88           C  
ATOM    919  HA  GLN A  62      -4.755  -7.604   4.332  1.00 97.88           H  
ATOM    920  C   GLN A  62      -5.425  -6.431   2.696  1.00 97.88           C  
ATOM    921  CB  GLN A  62      -6.350  -8.686   3.384  1.00 97.88           C  
ATOM    922  HB2 GLN A  62      -6.591  -9.310   4.245  1.00 97.88           H  
ATOM    923  HB3 GLN A  62      -7.276  -8.470   2.852  1.00 97.88           H  
ATOM    924  O   GLN A  62      -4.288  -6.379   2.241  1.00 97.88           O  
ATOM    925  CG  GLN A  62      -5.405  -9.463   2.448  1.00 97.88           C  
ATOM    926  HG2 GLN A  62      -5.192  -8.872   1.558  1.00 97.88           H  
ATOM    927  HG3 GLN A  62      -5.898 -10.380   2.125  1.00 97.88           H  
ATOM    928  CD  GLN A  62      -4.098  -9.844   3.137  1.00 97.88           C  
ATOM    929  NE2 GLN A  62      -2.950  -9.634   2.538  1.00 97.88           N  
ATOM    930 HE21 GLN A  62      -2.880  -9.121   1.671  1.00 97.88           H  
ATOM    931 HE22 GLN A  62      -2.097  -9.883   3.017  1.00 97.88           H  
ATOM    932  OE1 GLN A  62      -4.100 -10.305   4.269  1.00 97.88           O  
ATOM    933  N   ALA A  63      -6.414  -5.676   2.217  1.00 98.36           N  
ATOM    934  H   ALA A  63      -7.337  -5.765   2.617  1.00 98.36           H  
ATOM    935  CA  ALA A  63      -6.223  -4.703   1.145  1.00 98.36           C  
ATOM    936  HA  ALA A  63      -5.776  -5.212   0.291  1.00 98.36           H  
ATOM    937  C   ALA A  63      -5.266  -3.566   1.548  1.00 98.36           C  
ATOM    938  CB  ALA A  63      -7.596  -4.171   0.717  1.00 98.36           C  
ATOM    939  HB1 ALA A  63      -8.072  -3.642   1.543  1.00 98.36           H  
ATOM    940  HB2 ALA A  63      -8.235  -4.997   0.405  1.00 98.36           H  
ATOM    941  HB3 ALA A  63      -7.474  -3.480  -0.117  1.00 98.36           H  
ATOM    942  O   ALA A  63      -4.448  -3.146   0.729  1.00 98.36           O  
ATOM    943  N   SER A  64      -5.321  -3.117   2.806  1.00 98.04           N  
ATOM    944  H   SER A  64      -6.072  -3.447   3.395  1.00 98.04           H  
ATOM    945  CA  SER A  64      -4.395  -2.131   3.377  1.00 98.04           C  
ATOM    946  HA  SER A  64      -4.411  -1.233   2.760  1.00 98.04           H  
ATOM    947  C   SER A  64      -2.961  -2.675   3.362  1.00 98.04           C  
ATOM    948  CB  SER A  64      -4.870  -1.729   4.784  1.00 98.04           C  
ATOM    949  HB2 SER A  64      -5.895  -1.362   4.721  1.00 98.04           H  
ATOM    950  HB3 SER A  64      -4.848  -2.592   5.449  1.00 98.04           H  
ATOM    951  O   SER A  64      -2.079  -2.067   2.757  1.00 98.04           O  
ATOM    952  OG  SER A  64      -4.062  -0.707   5.316  1.00 98.04           O  
ATOM    953  HG  SER A  64      -4.587  -0.187   5.928  1.00 98.04           H  
ATOM    954  N   ARG A  65      -2.746  -3.907   3.851  1.00 97.74           N  
ATOM    955  H   ARG A  65      -3.508  -4.360   4.335  1.00 97.74           H  
ATOM    956  CA  ARG A  65      -1.438  -4.590   3.767  1.00 97.74           C  
ATOM    957  HA  ARG A  65      -0.684  -3.961   4.240  1.00 97.74           H  
ATOM    958  C   ARG A  65      -0.944  -4.785   2.329  1.00 97.74           C  
ATOM    959  CB  ARG A  65      -1.485  -5.933   4.505  1.00 97.74           C  
ATOM    960  HB2 ARG A  65      -0.567  -6.478   4.284  1.00 97.74           H  
ATOM    961  HB3 ARG A  65      -2.332  -6.522   4.154  1.00 97.74           H  
ATOM    962  O   ARG A  65       0.199  -4.471   2.033  1.00 97.74           O  
ATOM    963  CG  ARG A  65      -1.571  -5.722   6.022  1.00 97.74           C  
ATOM    964  HG2 ARG A  65      -2.509  -5.236   6.291  1.00 97.74           H  
ATOM    965  HG3 ARG A  65      -0.755  -5.068   6.329  1.00 97.74           H  
ATOM    966  CD  ARG A  65      -1.434  -7.039   6.789  1.00 97.74           C  
ATOM    967  HD2 ARG A  65      -0.506  -7.520   6.481  1.00 97.74           H  
ATOM    968  HD3 ARG A  65      -1.363  -6.795   7.849  1.00 97.74           H  
ATOM    969  NE  ARG A  65      -2.573  -7.957   6.576  1.00 97.74           N  
ATOM    970  HE  ARG A  65      -3.305  -7.635   5.960  1.00 97.74           H  
ATOM    971  NH1 ARG A  65      -1.843  -9.579   8.018  1.00 97.74           N  
ATOM    972 HH11 ARG A  65      -1.941 -10.484   8.454  1.00 97.74           H  
ATOM    973 HH12 ARG A  65      -1.032  -9.003   8.197  1.00 97.74           H  
ATOM    974  NH2 ARG A  65      -3.742  -9.893   6.917  1.00 97.74           N  
ATOM    975 HH21 ARG A  65      -4.176  -9.783   6.012  1.00 97.74           H  
ATOM    976 HH22 ARG A  65      -3.793 -10.809   7.340  1.00 97.74           H  
ATOM    977  CZ  ARG A  65      -2.722  -9.129   7.167  1.00 97.74           C  
ATOM    978  N   ASN A  66      -1.812  -5.204   1.408  1.00 96.02           N  
ATOM    979  H   ASN A  66      -2.730  -5.491   1.715  1.00 96.02           H  
ATOM    980  CA  ASN A  66      -1.450  -5.335  -0.010  1.00 96.02           C  
ATOM    981  HA  ASN A  66      -0.604  -6.015  -0.102  1.00 96.02           H  
ATOM    982  C   ASN A  66      -1.037  -3.984  -0.629  1.00 96.02           C  
ATOM    983  CB  ASN A  66      -2.652  -5.886  -0.797  1.00 96.02           C  
ATOM    984  HB2 ASN A  66      -3.504  -5.223  -0.652  1.00 96.02           H  
ATOM    985  HB3 ASN A  66      -2.398  -5.874  -1.857  1.00 96.02           H  
ATOM    986  O   ASN A  66      -0.189  -3.930  -1.523  1.00 96.02           O  
ATOM    987  CG  ASN A  66      -3.077  -7.302  -0.457  1.00 96.02           C  
ATOM    988  ND2 ASN A  66      -4.212  -7.719  -0.970  1.00 96.02           N  
ATOM    989 HD21 ASN A  66      -4.452  -8.685  -0.796  1.00 96.02           H  
ATOM    990 HD22 ASN A  66      -4.747  -7.104  -1.565  1.00 96.02           H  
ATOM    991  OD1 ASN A  66      -2.436  -8.073   0.235  1.00 96.02           O  
ATOM    992  N   SER A  67      -1.654  -2.889  -0.178  1.00 97.51           N  
ATOM    993  H   SER A  67      -2.342  -2.989   0.555  1.00 97.51           H  
ATOM    994  CA  SER A  67      -1.307  -1.535  -0.618  1.00 97.51           C  
ATOM    995  HA  SER A  67      -1.217  -1.528  -1.704  1.00 97.51           H  
ATOM    996  C   SER A  67       0.041  -1.097  -0.040  1.00 97.51           C  
ATOM    997  CB  SER A  67      -2.406  -0.539  -0.240  1.00 97.51           C  
ATOM    998  HB2 SER A  67      -2.140   0.448  -0.619  1.00 97.51           H  
ATOM    999  HB3 SER A  67      -2.498  -0.486   0.845  1.00 97.51           H  
ATOM   1000  O   SER A  67       0.824  -0.482  -0.758  1.00 97.51           O  
ATOM   1001  OG  SER A  67      -3.645  -0.937  -0.798  1.00 97.51           O  
ATOM   1002  HG  SER A  67      -3.958  -1.688  -0.288  1.00 97.51           H  
ATOM   1003  N   GLN A  68       0.357  -1.477   1.202  1.00 96.81           N  
ATOM   1004  H   GLN A  68      -0.337  -1.968   1.748  1.00 96.81           H  
ATOM   1005  CA  GLN A  68       1.679  -1.275   1.808  1.00 96.81           C  
ATOM   1006  HA  GLN A  68       1.939  -0.218   1.747  1.00 96.81           H  
ATOM   1007  C   GLN A  68       2.769  -2.052   1.055  1.00 96.81           C  
ATOM   1008  CB  GLN A  68       1.656  -1.681   3.289  1.00 96.81           C  
ATOM   1009  HB2 GLN A  68       1.294  -2.705   3.379  1.00 96.81           H  
ATOM   1010  HB3 GLN A  68       2.673  -1.653   3.680  1.00 96.81           H  
ATOM   1011  O   GLN A  68       3.781  -1.464   0.685  1.00 96.81           O  
ATOM   1012  CG  GLN A  68       0.785  -0.749   4.144  1.00 96.81           C  
ATOM   1013  HG2 GLN A  68      -0.186  -0.602   3.672  1.00 96.81           H  
ATOM   1014  HG3 GLN A  68       1.272   0.223   4.213  1.00 96.81           H  
ATOM   1015  CD  GLN A  68       0.538  -1.276   5.556  1.00 96.81           C  
ATOM   1016  NE2 GLN A  68      -0.090  -0.491   6.402  1.00 96.81           N  
ATOM   1017 HE21 GLN A  68      -0.475   0.393   6.102  1.00 96.81           H  
ATOM   1018 HE22 GLN A  68      -0.284  -0.870   7.319  1.00 96.81           H  
ATOM   1019  OE1 GLN A  68       0.866  -2.395   5.926  1.00 96.81           O  
ATOM   1020  N   ASP A  69       2.527  -3.323   0.717  1.00 96.93           N  
ATOM   1021  H   ASP A  69       1.742  -3.794   1.144  1.00 96.93           H  
ATOM   1022  CA  ASP A  69       3.451  -4.117  -0.108  1.00 96.93           C  
ATOM   1023  HA  ASP A  69       4.417  -4.179   0.393  1.00 96.93           H  
ATOM   1024  C   ASP A  69       3.668  -3.473  -1.488  1.00 96.93           C  
ATOM   1025  CB  ASP A  69       2.899  -5.540  -0.303  1.00 96.93           C  
ATOM   1026  HB2 ASP A  69       3.534  -6.058  -1.022  1.00 96.93           H  
ATOM   1027  HB3 ASP A  69       1.900  -5.478  -0.735  1.00 96.93           H  
ATOM   1028  O   ASP A  69       4.775  -3.468  -2.030  1.00 96.93           O  
ATOM   1029  CG  ASP A  69       2.845  -6.395   0.967  1.00 96.93           C  
ATOM   1030  OD1 ASP A  69       3.623  -6.123   1.906  1.00 96.93           O  
ATOM   1031  OD2 ASP A  69       2.048  -7.363   0.957  1.00 96.93           O  
ATOM   1032  N   SER A  70       2.614  -2.876  -2.053  1.00 96.26           N  
ATOM   1033  H   SER A  70       1.737  -2.914  -1.554  1.00 96.26           H  
ATOM   1034  CA  SER A  70       2.698  -2.131  -3.313  1.00 96.26           C  
ATOM   1035  HA  SER A  70       3.189  -2.762  -4.054  1.00 96.26           H  
ATOM   1036  C   SER A  70       3.536  -0.852  -3.178  1.00 96.26           C  
ATOM   1037  CB  SER A  70       1.304  -1.786  -3.841  1.00 96.26           C  
ATOM   1038  HB2 SER A  70       0.790  -1.129  -3.139  1.00 96.26           H  
ATOM   1039  HB3 SER A  70       1.407  -1.260  -4.790  1.00 96.26           H  
ATOM   1040  O   SER A  70       4.267  -0.513  -4.106  1.00 96.26           O  
ATOM   1041  OG  SER A  70       0.530  -2.955  -4.043  1.00 96.26           O  
ATOM   1042  HG  SER A  70       0.380  -3.361  -3.187  1.00 96.26           H  
ATOM   1043  N   ILE A  71       3.484  -0.161  -2.033  1.00 97.54           N  
ATOM   1044  H   ILE A  71       2.871  -0.487  -1.299  1.00 97.54           H  
ATOM   1045  CA  ILE A  71       4.376   0.971  -1.738  1.00 97.54           C  
ATOM   1046  HA  ILE A  71       4.341   1.668  -2.576  1.00 97.54           H  
ATOM   1047  C   ILE A  71       5.826   0.489  -1.637  1.00 97.54           C  
ATOM   1048  CB  ILE A  71       3.924   1.740  -0.472  1.00 97.54           C  
ATOM   1049  HB  ILE A  71       3.753   1.030   0.337  1.00 97.54           H  
ATOM   1050  O   ILE A  71       6.701   1.097  -2.246  1.00 97.54           O  
ATOM   1051  CG1 ILE A  71       2.602   2.484  -0.764  1.00 97.54           C  
ATOM   1052 HG12 ILE A  71       1.877   1.784  -1.179  1.00 97.54           H  
ATOM   1053 HG13 ILE A  71       2.778   3.257  -1.512  1.00 97.54           H  
ATOM   1054  CG2 ILE A  71       5.005   2.734  -0.005  1.00 97.54           C  
ATOM   1055 HG21 ILE A  71       5.253   3.431  -0.805  1.00 97.54           H  
ATOM   1056 HG22 ILE A  71       5.907   2.204   0.302  1.00 97.54           H  
ATOM   1057 HG23 ILE A  71       4.666   3.298   0.864  1.00 97.54           H  
ATOM   1058  CD1 ILE A  71       1.959   3.128   0.469  1.00 97.54           C  
ATOM   1059 HD11 ILE A  71       2.554   3.971   0.819  1.00 97.54           H  
ATOM   1060 HD12 ILE A  71       1.862   2.390   1.266  1.00 97.54           H  
ATOM   1061 HD13 ILE A  71       0.972   3.502   0.198  1.00 97.54           H  
ATOM   1062  N   SER A  72       6.095  -0.630  -0.959  1.00 96.72           N  
ATOM   1063  H   SER A  72       5.355  -1.078  -0.436  1.00 96.72           H  
ATOM   1064  CA  SER A  72       7.449  -1.199  -0.883  1.00 96.72           C  
ATOM   1065  HA  SER A  72       8.118  -0.453  -0.454  1.00 96.72           H  
ATOM   1066  C   SER A  72       8.006  -1.577  -2.262  1.00 96.72           C  
ATOM   1067  CB  SER A  72       7.459  -2.433   0.020  1.00 96.72           C  
ATOM   1068  HB2 SER A  72       6.818  -3.208  -0.400  1.00 96.72           H  
ATOM   1069  HB3 SER A  72       8.477  -2.817   0.088  1.00 96.72           H  
ATOM   1070  O   SER A  72       9.186  -1.346  -2.546  1.00 96.72           O  
ATOM   1071  OG  SER A  72       7.002  -2.103   1.314  1.00 96.72           O  
ATOM   1072  HG  SER A  72       7.384  -1.263   1.579  1.00 96.72           H  
ATOM   1073  N   LEU A  73       7.158  -2.102  -3.154  1.00 96.10           N  
ATOM   1074  H   LEU A  73       6.228  -2.341  -2.839  1.00 96.10           H  
ATOM   1075  CA  LEU A  73       7.512  -2.346  -4.555  1.00 96.10           C  
ATOM   1076  HA  LEU A  73       8.388  -2.994  -4.580  1.00 96.10           H  
ATOM   1077  C   LEU A  73       7.893  -1.041  -5.265  1.00 96.10           C  
ATOM   1078  CB  LEU A  73       6.344  -3.082  -5.237  1.00 96.10           C  
ATOM   1079  HB2 LEU A  73       5.431  -2.493  -5.150  1.00 96.10           H  
ATOM   1080  HB3 LEU A  73       6.187  -4.004  -4.678  1.00 96.10           H  
ATOM   1081  O   LEU A  73       8.937  -0.982  -5.915  1.00 96.10           O  
ATOM   1082  CG  LEU A  73       6.566  -3.438  -6.721  1.00 96.10           C  
ATOM   1083  HG  LEU A  73       7.583  -3.808  -6.851  1.00 96.10           H  
ATOM   1084  CD1 LEU A  73       5.596  -4.554  -7.118  1.00 96.10           C  
ATOM   1085 HD11 LEU A  73       4.569  -4.208  -7.001  1.00 96.10           H  
ATOM   1086 HD12 LEU A  73       5.757  -5.421  -6.477  1.00 96.10           H  
ATOM   1087 HD13 LEU A  73       5.771  -4.848  -8.153  1.00 96.10           H  
ATOM   1088  CD2 LEU A  73       6.312  -2.277  -7.694  1.00 96.10           C  
ATOM   1089 HD21 LEU A  73       7.132  -1.560  -7.665  1.00 96.10           H  
ATOM   1090 HD22 LEU A  73       5.380  -1.772  -7.441  1.00 96.10           H  
ATOM   1091 HD23 LEU A  73       6.250  -2.647  -8.718  1.00 96.10           H  
ATOM   1092  N   ILE A  74       7.072   0.004  -5.127  1.00 96.50           N  
ATOM   1093  H   ILE A  74       6.242  -0.109  -4.563  1.00 96.50           H  
ATOM   1094  CA  ILE A  74       7.331   1.313  -5.739  1.00 96.50           C  
ATOM   1095  HA  ILE A  74       7.475   1.171  -6.810  1.00 96.50           H  
ATOM   1096  C   ILE A  74       8.634   1.918  -5.213  1.00 96.50           C  
ATOM   1097  CB  ILE A  74       6.122   2.254  -5.542  1.00 96.50           C  
ATOM   1098  HB  ILE A  74       5.800   2.206  -4.502  1.00 96.50           H  
ATOM   1099  O   ILE A  74       9.432   2.385  -6.017  1.00 96.50           O  
ATOM   1100  CG1 ILE A  74       4.965   1.786  -6.454  1.00 96.50           C  
ATOM   1101 HG12 ILE A  74       4.774   0.727  -6.282  1.00 96.50           H  
ATOM   1102 HG13 ILE A  74       5.248   1.903  -7.500  1.00 96.50           H  
ATOM   1103  CG2 ILE A  74       6.497   3.711  -5.858  1.00 96.50           C  
ATOM   1104 HG21 ILE A  74       6.952   3.758  -6.848  1.00 96.50           H  
ATOM   1105 HG22 ILE A  74       7.206   4.095  -5.125  1.00 96.50           H  
ATOM   1106 HG23 ILE A  74       5.627   4.368  -5.816  1.00 96.50           H  
ATOM   1107  CD1 ILE A  74       3.658   2.542  -6.203  1.00 96.50           C  
ATOM   1108 HD11 ILE A  74       2.839   2.027  -6.704  1.00 96.50           H  
ATOM   1109 HD12 ILE A  74       3.470   2.572  -5.130  1.00 96.50           H  
ATOM   1110 HD13 ILE A  74       3.722   3.560  -6.588  1.00 96.50           H  
ATOM   1111  N   GLN A  75       8.898   1.846  -3.909  1.00 96.09           N  
ATOM   1112  H   GLN A  75       8.182   1.480  -3.297  1.00 96.09           H  
ATOM   1113  CA  GLN A  75      10.134   2.351  -3.302  1.00 96.09           C  
ATOM   1114  HA  GLN A  75      10.257   3.404  -3.557  1.00 96.09           H  
ATOM   1115  C   GLN A  75      11.376   1.604  -3.803  1.00 96.09           C  
ATOM   1116  CB  GLN A  75      10.028   2.217  -1.779  1.00 96.09           C  
ATOM   1117  HB2 GLN A  75       9.705   1.206  -1.531  1.00 96.09           H  
ATOM   1118  HB3 GLN A  75      11.010   2.382  -1.335  1.00 96.09           H  
ATOM   1119  O   GLN A  75      12.409   2.219  -4.061  1.00 96.09           O  
ATOM   1120  CG  GLN A  75       9.055   3.241  -1.180  1.00 96.09           C  
ATOM   1121  HG2 GLN A  75       9.461   4.241  -1.330  1.00 96.09           H  
ATOM   1122  HG3 GLN A  75       8.092   3.197  -1.690  1.00 96.09           H  
ATOM   1123  CD  GLN A  75       8.812   3.024   0.309  1.00 96.09           C  
ATOM   1124  NE2 GLN A  75       8.231   3.992   0.981  1.00 96.09           N  
ATOM   1125 HE21 GLN A  75       8.061   3.825   1.963  1.00 96.09           H  
ATOM   1126 HE22 GLN A  75       7.941   4.834   0.505  1.00 96.09           H  
ATOM   1127  OE1 GLN A  75       9.112   1.992   0.894  1.00 96.09           O  
ATOM   1128  N   THR A  76      11.272   0.286  -4.003  1.00 96.27           N  
ATOM   1129  H   THR A  76      10.402  -0.162  -3.754  1.00 96.27           H  
ATOM   1130  CA  THR A  76      12.356  -0.520  -4.591  1.00 96.27           C  
ATOM   1131  HA  THR A  76      13.267  -0.370  -4.011  1.00 96.27           H  
ATOM   1132  C   THR A  76      12.642  -0.082  -6.029  1.00 96.27           C  
ATOM   1133  CB  THR A  76      12.009  -2.017  -4.562  1.00 96.27           C  
ATOM   1134  HB  THR A  76      11.132  -2.202  -5.184  1.00 96.27           H  
ATOM   1135  O   THR A  76      13.799   0.101  -6.410  1.00 96.27           O  
ATOM   1136  CG2 THR A  76      13.158  -2.896  -5.063  1.00 96.27           C  
ATOM   1137 HG21 THR A  76      12.877  -3.945  -4.972  1.00 96.27           H  
ATOM   1138 HG22 THR A  76      13.373  -2.685  -6.110  1.00 96.27           H  
ATOM   1139 HG23 THR A  76      14.051  -2.712  -4.465  1.00 96.27           H  
ATOM   1140  OG1 THR A  76      11.721  -2.435  -3.246  1.00 96.27           O  
ATOM   1141  HG1 THR A  76      10.923  -1.988  -2.952  1.00 96.27           H  
ATOM   1142  N   ALA A  77      11.589   0.128  -6.827  1.00 95.40           N  
ATOM   1143  H   ALA A  77      10.660  -0.015  -6.457  1.00 95.40           H  
ATOM   1144  CA  ALA A  77      11.727   0.641  -8.185  1.00 95.40           C  
ATOM   1145  HA  ALA A  77      12.426   0.004  -8.728  1.00 95.40           H  
ATOM   1146  C   ALA A  77      12.307   2.064  -8.196  1.00 95.40           C  
ATOM   1147  CB  ALA A  77      10.368   0.576  -8.891  1.00 95.40           C  
ATOM   1148  HB1 ALA A  77      10.021  -0.456  -8.936  1.00 95.40           H  
ATOM   1149  HB2 ALA A  77      10.466   0.961  -9.906  1.00 95.40           H  
ATOM   1150  HB3 ALA A  77       9.633   1.176  -8.353  1.00 95.40           H  
ATOM   1151  O   ALA A  77      13.240   2.330  -8.946  1.00 95.40           O  
ATOM   1152  N   GLU A  78      11.804   2.966  -7.352  1.00 96.33           N  
ATOM   1153  H   GLU A  78      11.035   2.697  -6.754  1.00 96.33           H  
ATOM   1154  CA  GLU A  78      12.276   4.348  -7.268  1.00 96.33           C  
ATOM   1155  HA  GLU A  78      12.185   4.802  -8.255  1.00 96.33           H  
ATOM   1156  C   GLU A  78      13.752   4.424  -6.871  1.00 96.33           C  
ATOM   1157  CB  GLU A  78      11.403   5.152  -6.294  1.00 96.33           C  
ATOM   1158  HB2 GLU A  78      11.507   4.745  -5.288  1.00 96.33           H  
ATOM   1159  HB3 GLU A  78      10.362   5.079  -6.607  1.00 96.33           H  
ATOM   1160  O   GLU A  78      14.509   5.145  -7.518  1.00 96.33           O  
ATOM   1161  CG  GLU A  78      11.830   6.630  -6.311  1.00 96.33           C  
ATOM   1162  HG2 GLU A  78      11.756   6.999  -7.334  1.00 96.33           H  
ATOM   1163  HG3 GLU A  78      12.873   6.709  -6.004  1.00 96.33           H  
ATOM   1164  CD  GLU A  78      11.014   7.539  -5.393  1.00 96.33           C  
ATOM   1165  OE1 GLU A  78      11.257   8.765  -5.503  1.00 96.33           O  
ATOM   1166  OE2 GLU A  78      10.195   7.018  -4.608  1.00 96.33           O  
ATOM   1167  N   GLY A  79      14.188   3.644  -5.877  1.00 96.26           N  
ATOM   1168  H   GLY A  79      13.514   3.099  -5.359  1.00 96.26           H  
ATOM   1169  CA  GLY A  79      15.597   3.561  -5.494  1.00 96.26           C  
ATOM   1170  HA2 GLY A  79      15.928   4.527  -5.111  1.00 96.26           H  
ATOM   1171  HA3 GLY A  79      15.708   2.814  -4.708  1.00 96.26           H  
ATOM   1172  C   GLY A  79      16.494   3.167  -6.671  1.00 96.26           C  
ATOM   1173  O   GLY A  79      17.491   3.829  -6.947  1.00 96.26           O  
ATOM   1174  N   ALA A  80      16.091   2.161  -7.446  1.00 96.11           N  
ATOM   1175  H   ALA A  80      15.250   1.660  -7.195  1.00 96.11           H  
ATOM   1176  CA  ALA A  80      16.821   1.751  -8.643  1.00 96.11           C  
ATOM   1177  HA  ALA A  80      17.868   1.600  -8.380  1.00 96.11           H  
ATOM   1178  C   ALA A  80      16.786   2.804  -9.774  1.00 96.11           C  
ATOM   1179  CB  ALA A  80      16.235   0.411  -9.076  1.00 96.11           C  
ATOM   1180  HB1 ALA A  80      16.449  -0.339  -8.315  1.00 96.11           H  
ATOM   1181  HB2 ALA A  80      16.683   0.100 -10.020  1.00 96.11           H  
ATOM   1182  HB3 ALA A  80      15.155   0.498  -9.191  1.00 96.11           H  
ATOM   1183  O   ALA A  80      17.766   2.977 -10.508  1.00 96.11           O  
ATOM   1184  N   LEU A  81      15.686   3.554  -9.912  1.00 96.03           N  
ATOM   1185  H   LEU A  81      14.901   3.363  -9.306  1.00 96.03           H  
ATOM   1186  CA  LEU A  81      15.606   4.674 -10.854  1.00 96.03           C  
ATOM   1187  HA  LEU A  81      16.031   4.356 -11.806  1.00 96.03           H  
ATOM   1188  C   LEU A  81      16.458   5.870 -10.434  1.00 96.03           C  
ATOM   1189  CB  LEU A  81      14.146   5.111 -11.068  1.00 96.03           C  
ATOM   1190  HB2 LEU A  81      14.170   6.016 -11.675  1.00 96.03           H  
ATOM   1191  HB3 LEU A  81      13.701   5.368 -10.106  1.00 96.03           H  
ATOM   1192  O   LEU A  81      16.967   6.572 -11.307  1.00 96.03           O  
ATOM   1193  CG  LEU A  81      13.244   4.091 -11.779  1.00 96.03           C  
ATOM   1194  HG  LEU A  81      12.946   3.298 -11.093  1.00 96.03           H  
ATOM   1195  CD1 LEU A  81      11.969   4.777 -12.269  1.00 96.03           C  
ATOM   1196 HD11 LEU A  81      12.214   5.532 -13.016  1.00 96.03           H  
ATOM   1197 HD12 LEU A  81      11.298   4.039 -12.707  1.00 96.03           H  
ATOM   1198 HD13 LEU A  81      11.466   5.255 -11.428  1.00 96.03           H  
ATOM   1199  CD2 LEU A  81      13.964   3.444 -12.953  1.00 96.03           C  
ATOM   1200 HD21 LEU A  81      14.749   2.787 -12.576  1.00 96.03           H  
ATOM   1201 HD22 LEU A  81      13.267   2.816 -13.507  1.00 96.03           H  
ATOM   1202 HD23 LEU A  81      14.423   4.214 -13.573  1.00 96.03           H  
ATOM   1203  N   ASN A  82      16.645   6.089  -9.134  1.00 96.48           N  
ATOM   1204  H   ASN A  82      16.146   5.512  -8.472  1.00 96.48           H  
ATOM   1205  CA  ASN A  82      17.559   7.104  -8.622  1.00 96.48           C  
ATOM   1206  HA  ASN A  82      17.323   8.061  -9.087  1.00 96.48           H  
ATOM   1207  C   ASN A  82      19.005   6.775  -9.008  1.00 96.48           C  
ATOM   1208  CB  ASN A  82      17.385   7.247  -7.100  1.00 96.48           C  
ATOM   1209  HB2 ASN A  82      17.523   6.280  -6.615  1.00 96.48           H  
ATOM   1210  HB3 ASN A  82      18.153   7.918  -6.716  1.00 96.48           H  
ATOM   1211  O   ASN A  82      19.691   7.638  -9.550  1.00 96.48           O  
ATOM   1212  CG  ASN A  82      16.039   7.821  -6.708  1.00 96.48           C  
ATOM   1213  ND2 ASN A  82      15.575   7.570  -5.508  1.00 96.48           N  
ATOM   1214 HD21 ASN A  82      16.082   6.948  -4.895  1.00 96.48           H  
ATOM   1215 HD22 ASN A  82      14.634   7.874  -5.303  1.00 96.48           H  
ATOM   1216  OD1 ASN A  82      15.404   8.542  -7.456  1.00 96.48           O  
ATOM   1217  N   GLU A  83      19.434   5.522  -8.840  1.00 96.73           N  
ATOM   1218  H   GLU A  83      18.861   4.874  -8.319  1.00 96.73           H  
ATOM   1219  CA  GLU A  83      20.763   5.079  -9.285  1.00 96.73           C  
ATOM   1220  HA  GLU A  83      21.526   5.717  -8.838  1.00 96.73           H  
ATOM   1221  C   GLU A  83      20.929   5.212 -10.804  1.00 96.73           C  
ATOM   1222  CB  GLU A  83      21.014   3.627  -8.844  1.00 96.73           C  
ATOM   1223  HB2 GLU A  83      21.954   3.288  -9.280  1.00 96.73           H  
ATOM   1224  HB3 GLU A  83      20.220   2.988  -9.230  1.00 96.73           H  
ATOM   1225  O   GLU A  83      21.913   5.772 -11.286  1.00 96.73           O  
ATOM   1226  CG  GLU A  83      21.091   3.452  -7.319  1.00 96.73           C  
ATOM   1227  HG2 GLU A  83      20.100   3.621  -6.897  1.00 96.73           H  
ATOM   1228  HG3 GLU A  83      21.367   2.420  -7.102  1.00 96.73           H  
ATOM   1229  CD  GLU A  83      22.104   4.400  -6.660  1.00 96.73           C  
ATOM   1230  OE1 GLU A  83      21.789   4.910  -5.562  1.00 96.73           O  
ATOM   1231  OE2 GLU A  83      23.162   4.650  -7.280  1.00 96.73           O  
ATOM   1232  N   THR A  84      19.917   4.801 -11.578  1.00 96.03           N  
ATOM   1233  H   THR A  84      19.139   4.344 -11.124  1.00 96.03           H  
ATOM   1234  CA  THR A  84      19.924   4.966 -13.042  1.00 96.03           C  
ATOM   1235  HA  THR A  84      20.791   4.442 -13.447  1.00 96.03           H  
ATOM   1236  C   THR A  84      20.046   6.441 -13.440  1.00 96.03           C  
ATOM   1237  CB  THR A  84      18.659   4.368 -13.677  1.00 96.03           C  
ATOM   1238  HB  THR A  84      17.787   4.928 -13.340  1.00 96.03           H  
ATOM   1239  O   THR A  84      20.809   6.776 -14.344  1.00 96.03           O  
ATOM   1240  CG2 THR A  84      18.703   4.394 -15.207  1.00 96.03           C  
ATOM   1241 HG21 THR A  84      19.586   3.862 -15.559  1.00 96.03           H  
ATOM   1242 HG22 THR A  84      17.812   3.904 -15.601  1.00 96.03           H  
ATOM   1243 HG23 THR A  84      18.729   5.421 -15.572  1.00 96.03           H  
ATOM   1244  OG1 THR A  84      18.497   3.018 -13.306  1.00 96.03           O  
ATOM   1245  HG1 THR A  84      18.377   2.973 -12.355  1.00 96.03           H  
ATOM   1246  N   HIS A  85      19.331   7.342 -12.760  1.00 96.43           N  
ATOM   1247  H   HIS A  85      18.742   7.021 -12.005  1.00 96.43           H  
ATOM   1248  CA  HIS A  85      19.416   8.782 -13.005  1.00 96.43           C  
ATOM   1249  HA  HIS A  85      19.199   8.969 -14.057  1.00 96.43           H  
ATOM   1250  C   HIS A  85      20.825   9.323 -12.730  1.00 96.43           C  
ATOM   1251  CB  HIS A  85      18.362   9.508 -12.158  1.00 96.43           C  
ATOM   1252  HB2 HIS A  85      18.548   9.319 -11.101  1.00 96.43           H  
ATOM   1253  HB3 HIS A  85      17.376   9.110 -12.399  1.00 96.43           H  
ATOM   1254  O   HIS A  85      21.370  10.044 -13.566  1.00 96.43           O  
ATOM   1255  CG  HIS A  85      18.347  10.999 -12.381  1.00 96.43           C  
ATOM   1256  CD2 HIS A  85      19.080  11.938 -11.703  1.00 96.43           C  
ATOM   1257  HD2 HIS A  85      19.786  11.738 -10.910  1.00 96.43           H  
ATOM   1258  ND1 HIS A  85      17.591  11.671 -13.313  1.00 96.43           N  
ATOM   1259  HD1 HIS A  85      16.935  11.263 -13.964  1.00 96.43           H  
ATOM   1260  CE1 HIS A  85      17.850  12.983 -13.187  1.00 96.43           C  
ATOM   1261  HE1 HIS A  85      17.377  13.768 -13.759  1.00 96.43           H  
ATOM   1262  NE2 HIS A  85      18.759  13.196 -12.229  1.00 96.43           N  
ATOM   1263  N   SER A  86      21.436   8.946 -11.605  1.00 97.89           N  
ATOM   1264  H   SER A  86      20.934   8.376 -10.940  1.00 97.89           H  
ATOM   1265  CA  SER A  86      22.807   9.339 -11.255  1.00 97.89           C  
ATOM   1266  HA  SER A  86      22.870  10.427 -11.212  1.00 97.89           H  
ATOM   1267  C   SER A  86      23.825   8.849 -12.287  1.00 97.89           C  
ATOM   1268  CB  SER A  86      23.164   8.784  -9.874  1.00 97.89           C  
ATOM   1269  HB2 SER A  86      23.070   7.698  -9.879  1.00 97.89           H  
ATOM   1270  HB3 SER A  86      24.191   9.049  -9.625  1.00 97.89           H  
ATOM   1271  O   SER A  86      24.696   9.610 -12.709  1.00 97.89           O  
ATOM   1272  OG  SER A  86      22.292   9.328  -8.902  1.00 97.89           O  
ATOM   1273  HG  SER A  86      22.223   8.691  -8.187  1.00 97.89           H  
ATOM   1274  N   ILE A  87      23.678   7.612 -12.769  1.00 97.31           N  
ATOM   1275  H   ILE A  87      22.974   7.015 -12.358  1.00 97.31           H  
ATOM   1276  CA  ILE A  87      24.544   7.057 -13.816  1.00 97.31           C  
ATOM   1277  HA  ILE A  87      25.582   7.179 -13.505  1.00 97.31           H  
ATOM   1278  C   ILE A  87      24.380   7.820 -15.134  1.00 97.31           C  
ATOM   1279  CB  ILE A  87      24.275   5.551 -13.999  1.00 97.31           C  
ATOM   1280  HB  ILE A  87      23.212   5.397 -14.183  1.00 97.31           H  
ATOM   1281  O   ILE A  87      25.374   8.138 -15.785  1.00 97.31           O  
ATOM   1282  CG1 ILE A  87      24.701   4.767 -12.740  1.00 97.31           C  
ATOM   1283 HG12 ILE A  87      25.786   4.662 -12.718  1.00 97.31           H  
ATOM   1284 HG13 ILE A  87      24.405   5.301 -11.837  1.00 97.31           H  
ATOM   1285  CG2 ILE A  87      25.075   5.035 -15.205  1.00 97.31           C  
ATOM   1286 HG21 ILE A  87      26.096   5.409 -15.130  1.00 97.31           H  
ATOM   1287 HG22 ILE A  87      25.109   3.946 -15.229  1.00 97.31           H  
ATOM   1288 HG23 ILE A  87      24.648   5.396 -16.140  1.00 97.31           H  
ATOM   1289  CD1 ILE A  87      24.055   3.383 -12.686  1.00 97.31           C  
ATOM   1290 HD11 ILE A  87      24.365   2.884 -11.768  1.00 97.31           H  
ATOM   1291 HD12 ILE A  87      22.970   3.489 -12.679  1.00 97.31           H  
ATOM   1292 HD13 ILE A  87      24.351   2.779 -13.543  1.00 97.31           H  
ATOM   1293  N   LEU A  88      23.150   8.168 -15.522  1.00 96.15           N  
ATOM   1294  H   LEU A  88      22.365   7.868 -14.962  1.00 96.15           H  
ATOM   1295  CA  LEU A  88      22.910   8.973 -16.722  1.00 96.15           C  
ATOM   1296  HA  LEU A  88      23.386   8.484 -17.571  1.00 96.15           H  
ATOM   1297  C   LEU A  88      23.540  10.368 -16.612  1.00 96.15           C  
ATOM   1298  CB  LEU A  88      21.403   9.087 -16.984  1.00 96.15           C  
ATOM   1299  HB2 LEU A  88      20.915   9.434 -16.072  1.00 96.15           H  
ATOM   1300  HB3 LEU A  88      21.259   9.849 -17.751  1.00 96.15           H  
ATOM   1301  O   LEU A  88      24.130  10.841 -17.583  1.00 96.15           O  
ATOM   1302  CG  LEU A  88      20.720   7.798 -17.467  1.00 96.15           C  
ATOM   1303  HG  LEU A  88      20.967   6.961 -16.814  1.00 96.15           H  
ATOM   1304  CD1 LEU A  88      19.206   8.010 -17.457  1.00 96.15           C  
ATOM   1305 HD11 LEU A  88      18.880   8.232 -16.441  1.00 96.15           H  
ATOM   1306 HD12 LEU A  88      18.706   7.102 -17.794  1.00 96.15           H  
ATOM   1307 HD13 LEU A  88      18.941   8.838 -18.115  1.00 96.15           H  
ATOM   1308  CD2 LEU A  88      21.140   7.433 -18.891  1.00 96.15           C  
ATOM   1309 HD21 LEU A  88      20.582   6.557 -19.222  1.00 96.15           H  
ATOM   1310 HD22 LEU A  88      22.202   7.191 -18.913  1.00 96.15           H  
ATOM   1311 HD23 LEU A  88      20.943   8.270 -19.561  1.00 96.15           H  
ATOM   1312  N   GLN A  89      23.484  11.008 -15.439  1.00 97.26           N  
ATOM   1313  H   GLN A  89      22.977  10.582 -14.676  1.00 97.26           H  
ATOM   1314  CA  GLN A  89      24.187  12.276 -15.209  1.00 97.26           C  
ATOM   1315  HA  GLN A  89      23.897  12.980 -15.988  1.00 97.26           H  
ATOM   1316  C   GLN A  89      25.704  12.103 -15.322  1.00 97.26           C  
ATOM   1317  CB  GLN A  89      23.822  12.871 -13.841  1.00 97.26           C  
ATOM   1318  HB2 GLN A  89      24.462  13.731 -13.647  1.00 97.26           H  
ATOM   1319  HB3 GLN A  89      24.017  12.132 -13.063  1.00 97.26           H  
ATOM   1320  O   GLN A  89      26.361  12.897 -15.994  1.00 97.26           O  
ATOM   1321  CG  GLN A  89      22.360  13.322 -13.732  1.00 97.26           C  
ATOM   1322  HG2 GLN A  89      22.168  13.617 -12.700  1.00 97.26           H  
ATOM   1323  HG3 GLN A  89      21.697  12.487 -13.960  1.00 97.26           H  
ATOM   1324  CD  GLN A  89      21.976  14.489 -14.635  1.00 97.26           C  
ATOM   1325  NE2 GLN A  89      20.718  14.868 -14.606  1.00 97.26           N  
ATOM   1326 HE21 GLN A  89      20.475  15.658 -15.187  1.00 97.26           H  
ATOM   1327 HE22 GLN A  89      20.089  14.428 -13.949  1.00 97.26           H  
ATOM   1328  OE1 GLN A  89      22.757  15.084 -15.364  1.00 97.26           O  
ATOM   1329  N   ARG A  90      26.266  11.018 -14.775  1.00 97.43           N  
ATOM   1330  H   ARG A  90      25.696  10.417 -14.198  1.00 97.43           H  
ATOM   1331  CA  ARG A  90      27.692  10.711 -14.941  1.00 97.43           C  
ATOM   1332  HA  ARG A  90      28.247  11.587 -14.605  1.00 97.43           H  
ATOM   1333  C   ARG A  90      28.067  10.492 -16.410  1.00 97.43           C  
ATOM   1334  CB  ARG A  90      28.061   9.503 -14.063  1.00 97.43           C  
ATOM   1335  HB2 ARG A  90      27.483   8.634 -14.376  1.00 97.43           H  
ATOM   1336  HB3 ARG A  90      27.803   9.722 -13.026  1.00 97.43           H  
ATOM   1337  O   ARG A  90      29.066  11.030 -16.878  1.00 97.43           O  
ATOM   1338  CG  ARG A  90      29.551   9.140 -14.138  1.00 97.43           C  
ATOM   1339  HG2 ARG A  90      29.731   8.254 -13.530  1.00 97.43           H  
ATOM   1340  HG3 ARG A  90      29.820   8.914 -15.170  1.00 97.43           H  
ATOM   1341  CD  ARG A  90      30.440  10.278 -13.646  1.00 97.43           C  
ATOM   1342  HD2 ARG A  90      30.212  10.491 -12.602  1.00 97.43           H  
ATOM   1343  HD3 ARG A  90      30.238  11.173 -14.234  1.00 97.43           H  
ATOM   1344  NE  ARG A  90      31.863   9.949 -13.788  1.00 97.43           N  
ATOM   1345  HE  ARG A  90      32.146   9.013 -14.041  1.00 97.43           H  
ATOM   1346  NH1 ARG A  90      32.631  12.095 -13.469  1.00 97.43           N  
ATOM   1347 HH11 ARG A  90      33.396  12.754 -13.455  1.00 97.43           H  
ATOM   1348 HH12 ARG A  90      31.690  12.457 -13.395  1.00 97.43           H  
ATOM   1349  NH2 ARG A  90      34.051  10.393 -13.905  1.00 97.43           N  
ATOM   1350 HH21 ARG A  90      34.835  11.024 -13.996  1.00 97.43           H  
ATOM   1351 HH22 ARG A  90      34.141   9.437 -14.217  1.00 97.43           H  
ATOM   1352  CZ  ARG A  90      32.839  10.823 -13.710  1.00 97.43           C  
ATOM   1353  N   MET A  91      27.250   9.765 -17.172  1.00 94.82           N  
ATOM   1354  H   MET A  91      26.461   9.319 -16.725  1.00 94.82           H  
ATOM   1355  CA  MET A  91      27.449   9.603 -18.618  1.00 94.82           C  
ATOM   1356  HA  MET A  91      28.432   9.166 -18.796  1.00 94.82           H  
ATOM   1357  C   MET A  91      27.409  10.950 -19.349  1.00 94.82           C  
ATOM   1358  CB  MET A  91      26.381   8.676 -19.214  1.00 94.82           C  
ATOM   1359  HB2 MET A  91      25.390   9.023 -18.923  1.00 94.82           H  
ATOM   1360  HB3 MET A  91      26.452   8.729 -20.300  1.00 94.82           H  
ATOM   1361  O   MET A  91      28.187  11.168 -20.279  1.00 94.82           O  
ATOM   1362  CG  MET A  91      26.542   7.212 -18.800  1.00 94.82           C  
ATOM   1363  HG2 MET A  91      27.497   6.836 -19.168  1.00 94.82           H  
ATOM   1364  HG3 MET A  91      26.556   7.148 -17.712  1.00 94.82           H  
ATOM   1365  SD  MET A  91      25.210   6.137 -19.404  1.00 94.82           S  
ATOM   1366  CE  MET A  91      25.545   6.133 -21.183  1.00 94.82           C  
ATOM   1367  HE1 MET A  91      25.453   7.140 -21.588  1.00 94.82           H  
ATOM   1368  HE2 MET A  91      24.832   5.473 -21.678  1.00 94.82           H  
ATOM   1369  HE3 MET A  91      26.549   5.746 -21.357  1.00 94.82           H  
ATOM   1370  N   ARG A  92      26.529  11.866 -18.924  1.00 94.59           N  
ATOM   1371  H   ARG A  92      25.896  11.606 -18.181  1.00 94.59           H  
ATOM   1372  CA  ARG A  92      26.443  13.224 -19.468  1.00 94.59           C  
ATOM   1373  HA  ARG A  92      26.330  13.160 -20.550  1.00 94.59           H  
ATOM   1374  C   ARG A  92      27.719  14.018 -19.201  1.00 94.59           C  
ATOM   1375  CB  ARG A  92      25.214  13.927 -18.876  1.00 94.59           C  
ATOM   1376  HB2 ARG A  92      24.340  13.281 -18.956  1.00 94.59           H  
ATOM   1377  HB3 ARG A  92      25.380  14.140 -17.821  1.00 94.59           H  
ATOM   1378  O   ARG A  92      28.240  14.640 -20.123  1.00 94.59           O  
ATOM   1379  CG  ARG A  92      24.913  15.244 -19.586  1.00 94.59           C  
ATOM   1380  HG2 ARG A  92      25.784  15.898 -19.544  1.00 94.59           H  
ATOM   1381  HG3 ARG A  92      24.657  15.048 -20.627  1.00 94.59           H  
ATOM   1382  CD  ARG A  92      23.736  15.922 -18.885  1.00 94.59           C  
ATOM   1383  HD2 ARG A  92      22.857  15.283 -18.977  1.00 94.59           H  
ATOM   1384  HD3 ARG A  92      23.946  16.044 -17.823  1.00 94.59           H  
ATOM   1385  NE  ARG A  92      23.443  17.214 -19.510  1.00 94.59           N  
ATOM   1386  HE  ARG A  92      22.661  17.188 -20.148  1.00 94.59           H  
ATOM   1387  NH1 ARG A  92      25.000  18.469 -18.378  1.00 94.59           N  
ATOM   1388 HH11 ARG A  92      25.458  19.352 -18.200  1.00 94.59           H  
ATOM   1389 HH12 ARG A  92      25.188  17.661 -17.801  1.00 94.59           H  
ATOM   1390  NH2 ARG A  92      23.759  19.401 -19.997  1.00 94.59           N  
ATOM   1391 HH21 ARG A  92      24.213  20.291 -19.852  1.00 94.59           H  
ATOM   1392 HH22 ARG A  92      23.041  19.278 -20.697  1.00 94.59           H  
ATOM   1393  CZ  ARG A  92      24.068  18.354 -19.290  1.00 94.59           C  
ATOM   1394  N   GLU A  93      28.244  13.976 -17.978  1.00 93.53           N  
ATOM   1395  H   GLU A  93      27.742  13.473 -17.260  1.00 93.53           H  
ATOM   1396  CA  GLU A  93      29.520  14.612 -17.620  1.00 93.53           C  
ATOM   1397  HA  GLU A  93      29.454  15.689 -17.774  1.00 93.53           H  
ATOM   1398  C   GLU A  93      30.670  14.091 -18.484  1.00 93.53           C  
ATOM   1399  CB  GLU A  93      29.865  14.344 -16.152  1.00 93.53           C  
ATOM   1400  HB2 GLU A  93      29.814  13.270 -15.972  1.00 93.53           H  
ATOM   1401  HB3 GLU A  93      30.889  14.670 -15.972  1.00 93.53           H  
ATOM   1402  O   GLU A  93      31.428  14.887 -19.032  1.00 93.53           O  
ATOM   1403  CG  GLU A  93      28.953  15.069 -15.159  1.00 93.53           C  
ATOM   1404  HG2 GLU A  93      27.910  14.878 -15.411  1.00 93.53           H  
ATOM   1405  HG3 GLU A  93      29.126  16.142 -15.251  1.00 93.53           H  
ATOM   1406  CD  GLU A  93      29.214  14.624 -13.709  1.00 93.53           C  
ATOM   1407  OE1 GLU A  93      28.475  15.128 -12.837  1.00 93.53           O  
ATOM   1408  OE2 GLU A  93      30.142  13.800 -13.478  1.00 93.53           O  
ATOM   1409  N   LEU A  94      30.760  12.771 -18.675  1.00 92.46           N  
ATOM   1410  H   LEU A  94      30.129  12.174 -18.160  1.00 92.46           H  
ATOM   1411  CA  LEU A  94      31.785  12.150 -19.518  1.00 92.46           C  
ATOM   1412  HA  LEU A  94      32.766  12.496 -19.193  1.00 92.46           H  
ATOM   1413  C   LEU A  94      31.642  12.548 -20.991  1.00 92.46           C  
ATOM   1414  CB  LEU A  94      31.709  10.623 -19.371  1.00 92.46           C  
ATOM   1415  HB2 LEU A  94      32.380  10.164 -20.098  1.00 92.46           H  
ATOM   1416  HB3 LEU A  94      30.694  10.304 -19.607  1.00 92.46           H  
ATOM   1417  O   LEU A  94      32.643  12.796 -21.663  1.00 92.46           O  
ATOM   1418  CG  LEU A  94      32.086  10.109 -17.972  1.00 92.46           C  
ATOM   1419  HG  LEU A  94      31.516  10.639 -17.209  1.00 92.46           H  
ATOM   1420  CD1 LEU A  94      31.747   8.625 -17.887  1.00 92.46           C  
ATOM   1421 HD11 LEU A  94      30.693   8.477 -18.121  1.00 92.46           H  
ATOM   1422 HD12 LEU A  94      32.368   8.054 -18.578  1.00 92.46           H  
ATOM   1423 HD13 LEU A  94      31.928   8.281 -16.869  1.00 92.46           H  
ATOM   1424  CD2 LEU A  94      33.571  10.296 -17.672  1.00 92.46           C  
ATOM   1425 HD21 LEU A  94      33.846  11.350 -17.696  1.00 92.46           H  
ATOM   1426 HD22 LEU A  94      34.174   9.734 -18.384  1.00 92.46           H  
ATOM   1427 HD23 LEU A  94      33.785   9.917 -16.673  1.00 92.46           H  
ATOM   1428  N   ALA A  95      30.411  12.659 -21.498  1.00 89.78           N  
ATOM   1429  H   ALA A  95      29.626  12.402 -20.916  1.00 89.78           H  
ATOM   1430  CA  ALA A  95      30.156  13.134 -22.855  1.00 89.78           C  
ATOM   1431  HA  ALA A  95      30.756  12.539 -23.544  1.00 89.78           H  
ATOM   1432  C   ALA A  95      30.590  14.597 -23.034  1.00 89.78           C  
ATOM   1433  CB  ALA A  95      28.676  12.919 -23.195  1.00 89.78           C  
ATOM   1434  HB1 ALA A  95      28.491  13.222 -24.225  1.00 89.78           H  
ATOM   1435  HB2 ALA A  95      28.422  11.865 -23.083  1.00 89.78           H  
ATOM   1436  HB3 ALA A  95      28.047  13.508 -22.527  1.00 89.78           H  
ATOM   1437  O   ALA A  95      31.253  14.921 -24.019  1.00 89.78           O  
ATOM   1438  N   VAL A  96      30.289  15.468 -22.065  1.00 90.10           N  
ATOM   1439  H   VAL A  96      29.747  15.138 -21.279  1.00 90.10           H  
ATOM   1440  CA  VAL A  96      30.753  16.866 -22.063  1.00 90.10           C  
ATOM   1441  HA  VAL A  96      30.485  17.325 -23.015  1.00 90.10           H  
ATOM   1442  C   VAL A  96      32.277  16.934 -21.952  1.00 90.10           C  
ATOM   1443  CB  VAL A  96      30.075  17.670 -20.936  1.00 90.10           C  
ATOM   1444  HB  VAL A  96      30.214  17.151 -19.987  1.00 90.10           H  
ATOM   1445  O   VAL A  96      32.912  17.654 -22.717  1.00 90.10           O  
ATOM   1446  CG1 VAL A  96      30.646  19.089 -20.804  1.00 90.10           C  
ATOM   1447 HG11 VAL A  96      31.684  19.051 -20.475  1.00 90.10           H  
ATOM   1448 HG12 VAL A  96      30.080  19.649 -20.059  1.00 90.10           H  
ATOM   1449 HG13 VAL A  96      30.595  19.607 -21.762  1.00 90.10           H  
ATOM   1450  CG2 VAL A  96      28.570  17.820 -21.198  1.00 90.10           C  
ATOM   1451 HG21 VAL A  96      28.408  18.430 -22.087  1.00 90.10           H  
ATOM   1452 HG22 VAL A  96      28.106  16.846 -21.350  1.00 90.10           H  
ATOM   1453 HG23 VAL A  96      28.095  18.297 -20.341  1.00 90.10           H  
ATOM   1454  N   GLN A  97      32.886  16.143 -21.068  1.00 88.58           N  
ATOM   1455  H   GLN A  97      32.320  15.589 -20.441  1.00 88.58           H  
ATOM   1456  CA  GLN A  97      34.339  16.077 -20.921  1.00 88.58           C  
ATOM   1457  HA  GLN A  97      34.702  17.078 -20.692  1.00 88.58           H  
ATOM   1458  C   GLN A  97      35.013  15.618 -22.216  1.00 88.58           C  
ATOM   1459  CB  GLN A  97      34.693  15.147 -19.753  1.00 88.58           C  
ATOM   1460  HB2 GLN A  97      34.179  15.498 -18.858  1.00 88.58           H  
ATOM   1461  HB3 GLN A  97      34.351  14.136 -19.974  1.00 88.58           H  
ATOM   1462  O   GLN A  97      36.031  16.189 -22.601  1.00 88.58           O  
ATOM   1463  CG  GLN A  97      36.205  15.120 -19.476  1.00 88.58           C  
ATOM   1464  HG2 GLN A  97      36.552  16.135 -19.280  1.00 88.58           H  
ATOM   1465  HG3 GLN A  97      36.735  14.738 -20.348  1.00 88.58           H  
ATOM   1466  CD  GLN A  97      36.579  14.245 -18.285  1.00 88.58           C  
ATOM   1467  NE2 GLN A  97      37.852  14.115 -17.985  1.00 88.58           N  
ATOM   1468 HE21 GLN A  97      38.050  13.493 -17.214  1.00 88.58           H  
ATOM   1469 HE22 GLN A  97      38.570  14.553 -18.543  1.00 88.58           H  
ATOM   1470  OE1 GLN A  97      35.756  13.664 -17.600  1.00 88.58           O  
ATOM   1471  N   SER A  98      34.438  14.632 -22.909  1.00 87.33           N  
ATOM   1472  H   SER A  98      33.638  14.177 -22.493  1.00 87.33           H  
ATOM   1473  CA  SER A  98      34.922  14.125 -24.196  1.00 87.33           C  
ATOM   1474  HA  SER A  98      35.981  13.885 -24.102  1.00 87.33           H  
ATOM   1475  C   SER A  98      34.760  15.128 -25.342  1.00 87.33           C  
ATOM   1476  CB  SER A  98      34.175  12.837 -24.541  1.00 87.33           C  
ATOM   1477  HB2 SER A  98      34.302  12.126 -23.725  1.00 87.33           H  
ATOM   1478  HB3 SER A  98      33.112  13.045 -24.667  1.00 87.33           H  
ATOM   1479  O   SER A  98      35.506  15.044 -26.320  1.00 87.33           O  
ATOM   1480  OG  SER A  98      34.697  12.279 -25.728  1.00 87.33           O  
ATOM   1481  HG  SER A  98      34.649  12.939 -26.424  1.00 87.33           H  
ATOM   1482  N   ALA A  99      33.807  16.061 -25.236  1.00 85.74           N  
ATOM   1483  H   ALA A  99      33.212  16.055 -24.420  1.00 85.74           H  
ATOM   1484  CA  ALA A  99      33.576  17.116 -26.221  1.00 85.74           C  
ATOM   1485  HA  ALA A  99      33.570  16.666 -27.213  1.00 85.74           H  
ATOM   1486  C   ALA A  99      34.677  18.189 -26.233  1.00 85.74           C  
ATOM   1487  CB  ALA A  99      32.202  17.756 -25.974  1.00 85.74           C  
ATOM   1488  HB1 ALA A  99      32.239  18.382 -25.082  1.00 85.74           H  
ATOM   1489  HB2 ALA A  99      31.434  16.996 -25.834  1.00 85.74           H  
ATOM   1490  HB3 ALA A  99      31.938  18.384 -26.824  1.00 85.74           H  
ATOM   1491  O   ALA A  99      34.718  18.980 -27.170  1.00 85.74           O  
ATOM   1492  N   ASN A 100      35.565  18.218 -25.231  1.00 83.12           N  
ATOM   1493  H   ASN A 100      35.450  17.579 -24.458  1.00 83.12           H  
ATOM   1494  CA  ASN A 100      36.690  19.150 -25.215  1.00 83.12           C  
ATOM   1495  HA  ASN A 100      36.298  20.156 -25.362  1.00 83.12           H  
ATOM   1496  C   ASN A 100      37.664  18.851 -26.368  1.00 83.12           C  
ATOM   1497  CB  ASN A 100      37.395  19.106 -23.849  1.00 83.12           C  
ATOM   1498  HB2 ASN A 100      38.294  19.722 -23.890  1.00 83.12           H  
ATOM   1499  HB3 ASN A 100      37.706  18.085 -23.628  1.00 83.12           H  
ATOM   1500  O   ASN A 100      38.193  17.740 -26.482  1.00 83.12           O  
ATOM   1501  CG  ASN A 100      36.539  19.635 -22.714  1.00 83.12           C  
ATOM   1502  ND2 ASN A 100      36.614  19.035 -21.550  1.00 83.12           N  
ATOM   1503 HD21 ASN A 100      36.010  19.403 -20.829  1.00 83.12           H  
ATOM   1504 HD22 ASN A 100      37.123  18.166 -21.472  1.00 83.12           H  
ATOM   1505  OD1 ASN A 100      35.817  20.607 -22.842  1.00 83.12           O  
ATOM   1506  N   ASP A 101      37.939  19.868 -27.189  1.00 77.33           N  
ATOM   1507  H   ASP A 101      37.377  20.703 -27.103  1.00 77.33           H  
ATOM   1508  CA  ASP A 101      38.764  19.756 -28.403  1.00 77.33           C  
ATOM   1509  HA  ASP A 101      38.359  18.966 -29.036  1.00 77.33           H  
ATOM   1510  C   ASP A 101      40.232  19.400 -28.118  1.00 77.33           C  
ATOM   1511  CB  ASP A 101      38.708  21.082 -29.181  1.00 77.33           C  
ATOM   1512  HB2 ASP A 101      38.965  21.901 -28.508  1.00 77.33           H  
ATOM   1513  HB3 ASP A 101      39.459  21.056 -29.970  1.00 77.33           H  
ATOM   1514  O   ASP A 101      40.919  18.840 -28.971  1.00 77.33           O  
ATOM   1515  CG  ASP A 101      37.355  21.363 -29.844  1.00 77.33           C  
ATOM   1516  OD1 ASP A 101      36.659  20.389 -30.212  1.00 77.33           O  
ATOM   1517  OD2 ASP A 101      37.050  22.562 -30.021  1.00 77.33           O  
ATOM   1518  N   THR A 102      40.718  19.691 -26.909  1.00 84.03           N  
ATOM   1519  H   THR A 102      40.097  20.115 -26.234  1.00 84.03           H  
ATOM   1520  CA  THR A 102      42.088  19.386 -26.472  1.00 84.03           C  
ATOM   1521  HA  THR A 102      42.783  19.689 -27.255  1.00 84.03           H  
ATOM   1522  C   THR A 102      42.328  17.900 -26.219  1.00 84.03           C  
ATOM   1523  CB  THR A 102      42.434  20.153 -25.189  1.00 84.03           C  
ATOM   1524  HB  THR A 102      43.421  19.847 -24.842  1.00 84.03           H  
ATOM   1525  O   THR A 102      43.483  17.480 -26.152  1.00 84.03           O  
ATOM   1526  CG2 THR A 102      42.435  21.667 -25.404  1.00 84.03           C  
ATOM   1527 HG21 THR A 102      43.135  21.923 -26.199  1.00 84.03           H  
ATOM   1528 HG22 THR A 102      42.745  22.164 -24.485  1.00 84.03           H  
ATOM   1529 HG23 THR A 102      41.438  22.013 -25.678  1.00 84.03           H  
ATOM   1530  OG1 THR A 102      41.480  19.876 -24.189  1.00 84.03           O  
ATOM   1531  HG1 THR A 102      41.923  19.915 -23.338  1.00 84.03           H  
ATOM   1532  N   ASN A 103      41.268  17.096 -26.084  1.00 81.10           N  
ATOM   1533  H   ASN A 103      40.345  17.495 -26.173  1.00 81.10           H  
ATOM   1534  CA  ASN A 103      41.400  15.663 -25.853  1.00 81.10           C  
ATOM   1535  HA  ASN A 103      42.067  15.502 -25.006  1.00 81.10           H  
ATOM   1536  C   ASN A 103      42.000  14.965 -27.072  1.00 81.10           C  
ATOM   1537  CB  ASN A 103      40.041  15.041 -25.535  1.00 81.10           C  
ATOM   1538  HB2 ASN A 103      39.332  15.317 -26.315  1.00 81.10           H  
ATOM   1539  HB3 ASN A 103      40.138  13.955 -25.530  1.00 81.10           H  
ATOM   1540  O   ASN A 103      41.538  15.116 -28.213  1.00 81.10           O  
ATOM   1541  CG  ASN A 103      39.491  15.431 -24.184  1.00 81.10           C  
ATOM   1542  ND2 ASN A 103      38.196  15.587 -24.139  1.00 81.10           N  
ATOM   1543 HD21 ASN A 103      37.675  15.659 -25.001  1.00 81.10           H  
ATOM   1544 HD22 ASN A 103      37.760  15.824 -23.259  1.00 81.10           H  
ATOM   1545  OD1 ASN A 103      40.180  15.544 -23.185  1.00 81.10           O  
ATOM   1546  N   VAL A 104      42.974  14.101 -26.817  1.00 84.25           N  
ATOM   1547  H   VAL A 104      43.278  13.971 -25.863  1.00 84.25           H  
ATOM   1548  CA  VAL A 104      43.577  13.259 -27.842  1.00 84.25           C  
ATOM   1549  HA  VAL A 104      43.543  13.811 -28.781  1.00 84.25           H  
ATOM   1550  C   VAL A 104      42.732  11.990 -28.013  1.00 84.25           C  
ATOM   1551  CB  VAL A 104      45.069  12.996 -27.530  1.00 84.25           C  
ATOM   1552  HB  VAL A 104      45.151  12.211 -26.778  1.00 84.25           H  
ATOM   1553  O   VAL A 104      41.818  11.689 -27.243  1.00 84.25           O  
ATOM   1554  CG1 VAL A 104      45.833  12.555 -28.794  1.00 84.25           C  
ATOM   1555 HG11 VAL A 104      45.667  13.265 -29.604  1.00 84.25           H  
ATOM   1556 HG12 VAL A 104      46.900  12.523 -28.576  1.00 84.25           H  
ATOM   1557 HG13 VAL A 104      45.547  11.548 -29.097  1.00 84.25           H  
ATOM   1558  CG2 VAL A 104      45.786  14.254 -27.014  1.00 84.25           C  
ATOM   1559 HG21 VAL A 104      46.851  14.061 -26.886  1.00 84.25           H  
ATOM   1560 HG22 VAL A 104      45.644  15.087 -27.702  1.00 84.25           H  
ATOM   1561 HG23 VAL A 104      45.396  14.533 -26.035  1.00 84.25           H  
ATOM   1562  N   LYS A 105      43.011  11.221 -29.070  1.00 83.25           N  
ATOM   1563  H   LYS A 105      43.764  11.530 -29.668  1.00 83.25           H  
ATOM   1564  CA  LYS A 105      42.323   9.960 -29.383  1.00 83.25           C  
ATOM   1565  HA  LYS A 105      41.289  10.181 -29.646  1.00 83.25           H  
ATOM   1566  C   LYS A 105      42.261   9.007 -28.179  1.00 83.25           C  
ATOM   1567  CB  LYS A 105      43.046   9.294 -30.569  1.00 83.25           C  
ATOM   1568  HB2 LYS A 105      43.989   8.864 -30.233  1.00 83.25           H  
ATOM   1569  HB3 LYS A 105      43.255  10.034 -31.340  1.00 83.25           H  
ATOM   1570  O   LYS A 105      41.199   8.480 -27.873  1.00 83.25           O  
ATOM   1571  CG  LYS A 105      42.163   8.204 -31.169  1.00 83.25           C  
ATOM   1572  HG2 LYS A 105      41.334   8.725 -31.648  1.00 83.25           H  
ATOM   1573  HG3 LYS A 105      41.795   7.555 -30.375  1.00 83.25           H  
ATOM   1574  CD  LYS A 105      42.843   7.331 -32.224  1.00 83.25           C  
ATOM   1575  HD2 LYS A 105      43.096   7.932 -33.097  1.00 83.25           H  
ATOM   1576  HD3 LYS A 105      43.748   6.898 -31.798  1.00 83.25           H  
ATOM   1577  CE  LYS A 105      41.864   6.211 -32.599  1.00 83.25           C  
ATOM   1578  HE2 LYS A 105      40.951   6.651 -32.999  1.00 83.25           H  
ATOM   1579  HE3 LYS A 105      41.581   5.686 -31.686  1.00 83.25           H  
ATOM   1580  NZ  LYS A 105      42.435   5.258 -33.576  1.00 83.25           N  
ATOM   1581  HZ1 LYS A 105      43.247   4.809 -33.177  1.00 83.25           H  
ATOM   1582  HZ2 LYS A 105      42.687   5.722 -34.437  1.00 83.25           H  
ATOM   1583  HZ3 LYS A 105      41.751   4.541 -33.770  1.00 83.25           H  
ATOM   1584  N   VAL A 106      43.398   8.836 -27.506  1.00 86.66           N  
ATOM   1585  H   VAL A 106      44.204   9.374 -27.794  1.00 86.66           H  
ATOM   1586  CA  VAL A 106      43.560   7.921 -26.369  1.00 86.66           C  
ATOM   1587  HA  VAL A 106      43.221   6.928 -26.664  1.00 86.66           H  
ATOM   1588  C   VAL A 106      42.697   8.349 -25.180  1.00 86.66           C  
ATOM   1589  CB  VAL A 106      45.048   7.834 -25.972  1.00 86.66           C  
ATOM   1590  HB  VAL A 106      45.405   8.830 -25.709  1.00 86.66           H  
ATOM   1591  O   VAL A 106      42.105   7.494 -24.527  1.00 86.66           O  
ATOM   1592  CG1 VAL A 106      45.278   6.903 -24.778  1.00 86.66           C  
ATOM   1593 HG11 VAL A 106      46.345   6.813 -24.575  1.00 86.66           H  
ATOM   1594 HG12 VAL A 106      44.860   5.917 -24.981  1.00 86.66           H  
ATOM   1595 HG13 VAL A 106      44.805   7.319 -23.888  1.00 86.66           H  
ATOM   1596  CG2 VAL A 106      45.894   7.310 -27.145  1.00 86.66           C  
ATOM   1597 HG21 VAL A 106      45.532   6.331 -27.455  1.00 86.66           H  
ATOM   1598 HG22 VAL A 106      45.854   8.000 -27.988  1.00 86.66           H  
ATOM   1599 HG23 VAL A 106      46.935   7.222 -26.832  1.00 86.66           H  
ATOM   1600  N   ASP A 107      42.561   9.654 -24.938  1.00 88.36           N  
ATOM   1601  H   ASP A 107      43.094  10.323 -25.476  1.00 88.36           H  
ATOM   1602  CA  ASP A 107      41.758  10.182 -23.831  1.00 88.36           C  
ATOM   1603  HA  ASP A 107      42.078   9.707 -22.903  1.00 88.36           H  
ATOM   1604  C   ASP A 107      40.276   9.870 -24.039  1.00 88.36           C  
ATOM   1605  CB  ASP A 107      41.973  11.696 -23.685  1.00 88.36           C  
ATOM   1606  HB2 ASP A 107      41.532  12.204 -24.542  1.00 88.36           H  
ATOM   1607  HB3 ASP A 107      41.459  12.042 -22.788  1.00 88.36           H  
ATOM   1608  O   ASP A 107      39.618   9.335 -23.148  1.00 88.36           O  
ATOM   1609  CG  ASP A 107      43.452  12.067 -23.587  1.00 88.36           C  
ATOM   1610  OD1 ASP A 107      44.192  11.330 -22.898  1.00 88.36           O  
ATOM   1611  OD2 ASP A 107      43.839  13.018 -24.303  1.00 88.36           O  
ATOM   1612  N   ARG A 108      39.766  10.103 -25.257  1.00 87.63           N  
ATOM   1613  H   ARG A 108      40.376  10.522 -25.944  1.00 87.63           H  
ATOM   1614  CA  ARG A 108      38.382   9.755 -25.618  1.00 87.63           C  
ATOM   1615  HA  ARG A 108      37.701  10.197 -24.891  1.00 87.63           H  
ATOM   1616  C   ARG A 108      38.123   8.254 -25.547  1.00 87.63           C  
ATOM   1617  CB  ARG A 108      38.030  10.288 -27.011  1.00 87.63           C  
ATOM   1618  HB2 ARG A 108      38.782   9.971 -27.734  1.00 87.63           H  
ATOM   1619  HB3 ARG A 108      37.069   9.862 -27.302  1.00 87.63           H  
ATOM   1620  O   ARG A 108      37.073   7.838 -25.067  1.00 87.63           O  
ATOM   1621  CG  ARG A 108      37.903  11.816 -27.011  1.00 87.63           C  
ATOM   1622  HG2 ARG A 108      38.882  12.276 -26.877  1.00 87.63           H  
ATOM   1623  HG3 ARG A 108      37.268  12.118 -26.178  1.00 87.63           H  
ATOM   1624  CD  ARG A 108      37.258  12.312 -28.313  1.00 87.63           C  
ATOM   1625  HD2 ARG A 108      36.385  11.699 -28.534  1.00 87.63           H  
ATOM   1626  HD3 ARG A 108      36.900  13.330 -28.159  1.00 87.63           H  
ATOM   1627  NE  ARG A 108      38.213  12.263 -29.441  1.00 87.63           N  
ATOM   1628  HE  ARG A 108      38.286  11.376 -29.917  1.00 87.63           H  
ATOM   1629  NH1 ARG A 108      39.047  14.389 -29.182  1.00 87.63           N  
ATOM   1630 HH11 ARG A 108      38.315  14.610 -28.522  1.00 87.63           H  
ATOM   1631 HH12 ARG A 108      39.873  14.971 -29.157  1.00 87.63           H  
ATOM   1632  NH2 ARG A 108      39.989  13.039 -30.658  1.00 87.63           N  
ATOM   1633 HH21 ARG A 108      40.095  12.151 -31.127  1.00 87.63           H  
ATOM   1634 HH22 ARG A 108      40.608  13.820 -30.822  1.00 87.63           H  
ATOM   1635  CZ  ARG A 108      39.068  13.223 -29.755  1.00 87.63           C  
ATOM   1636  N   ASP A 109      39.081   7.437 -25.977  1.00 88.46           N  
ATOM   1637  H   ASP A 109      39.910   7.837 -26.392  1.00 88.46           H  
ATOM   1638  CA  ASP A 109      38.960   5.980 -25.886  1.00 88.46           C  
ATOM   1639  HA  ASP A 109      37.999   5.686 -26.308  1.00 88.46           H  
ATOM   1640  C   ASP A 109      38.964   5.497 -24.416  1.00 88.46           C  
ATOM   1641  CB  ASP A 109      40.064   5.305 -26.724  1.00 88.46           C  
ATOM   1642  HB2 ASP A 109      41.035   5.660 -26.380  1.00 88.46           H  
ATOM   1643  HB3 ASP A 109      40.024   4.232 -26.537  1.00 88.46           H  
ATOM   1644  O   ASP A 109      38.321   4.497 -24.100  1.00 88.46           O  
ATOM   1645  CG  ASP A 109      39.962   5.516 -28.252  1.00 88.46           C  
ATOM   1646  OD1 ASP A 109      38.877   5.864 -28.786  1.00 88.46           O  
ATOM   1647  OD2 ASP A 109      40.983   5.294 -28.947  1.00 88.46           O  
ATOM   1648  N   ASN A 110      39.624   6.210 -23.493  1.00 90.34           N  
ATOM   1649  H   ASN A 110      40.160   7.010 -23.797  1.00 90.34           H  
ATOM   1650  CA  ASN A 110      39.563   5.916 -22.057  1.00 90.34           C  
ATOM   1651  HA  ASN A 110      39.605   4.835 -21.921  1.00 90.34           H  
ATOM   1652  C   ASN A 110      38.237   6.358 -21.419  1.00 90.34           C  
ATOM   1653  CB  ASN A 110      40.779   6.533 -21.351  1.00 90.34           C  
ATOM   1654  HB2 ASN A 110      40.877   7.579 -21.641  1.00 90.34           H  
ATOM   1655  HB3 ASN A 110      40.624   6.498 -20.273  1.00 90.34           H  
ATOM   1656  O   ASN A 110      37.648   5.574 -20.677  1.00 90.34           O  
ATOM   1657  CG  ASN A 110      42.076   5.796 -21.644  1.00 90.34           C  
ATOM   1658  ND2 ASN A 110      43.183   6.499 -21.576  1.00 90.34           N  
ATOM   1659 HD21 ASN A 110      43.132   7.497 -21.426  1.00 90.34           H  
ATOM   1660 HD22 ASN A 110      44.054   6.034 -21.785  1.00 90.34           H  
ATOM   1661  OD1 ASN A 110      42.119   4.588 -21.890  1.00 90.34           O  
ATOM   1662  N   LEU A 111      37.722   7.545 -21.757  1.00 91.07           N  
ATOM   1663  H   LEU A 111      38.269   8.160 -22.343  1.00 91.07           H  
ATOM   1664  CA  LEU A 111      36.390   7.989 -21.317  1.00 91.07           C  
ATOM   1665  HA  LEU A 111      36.343   7.966 -20.229  1.00 91.07           H  
ATOM   1666  C   LEU A 111      35.289   7.046 -21.825  1.00 91.07           C  
ATOM   1667  CB  LEU A 111      36.126   9.424 -21.812  1.00 91.07           C  
ATOM   1668  HB2 LEU A 111      36.230   9.438 -22.897  1.00 91.07           H  
ATOM   1669  HB3 LEU A 111      35.095   9.685 -21.574  1.00 91.07           H  
ATOM   1670  O   LEU A 111      34.348   6.732 -21.099  1.00 91.07           O  
ATOM   1671  CG  LEU A 111      37.039  10.507 -21.209  1.00 91.07           C  
ATOM   1672  HG  LEU A 111      38.084  10.232 -21.349  1.00 91.07           H  
ATOM   1673  CD1 LEU A 111      36.788  11.838 -21.920  1.00 91.07           C  
ATOM   1674 HD11 LEU A 111      37.471  12.593 -21.532  1.00 91.07           H  
ATOM   1675 HD12 LEU A 111      36.967  11.722 -22.989  1.00 91.07           H  
ATOM   1676 HD13 LEU A 111      35.759  12.157 -21.754  1.00 91.07           H  
ATOM   1677  CD2 LEU A 111      36.793  10.717 -19.716  1.00 91.07           C  
ATOM   1678 HD21 LEU A 111      37.478  11.475 -19.334  1.00 91.07           H  
ATOM   1679 HD22 LEU A 111      36.965   9.795 -19.162  1.00 91.07           H  
ATOM   1680 HD23 LEU A 111      35.769  11.051 -19.546  1.00 91.07           H  
ATOM   1681  N   GLN A 112      35.428   6.529 -23.050  1.00 90.38           N  
ATOM   1682  H   GLN A 112      36.173   6.878 -23.637  1.00 90.38           H  
ATOM   1683  CA  GLN A 112      34.487   5.561 -23.610  1.00 90.38           C  
ATOM   1684  HA  GLN A 112      33.493   6.007 -23.568  1.00 90.38           H  
ATOM   1685  C   GLN A 112      34.430   4.254 -22.810  1.00 90.38           C  
ATOM   1686  CB  GLN A 112      34.840   5.285 -25.081  1.00 90.38           C  
ATOM   1687  HB2 GLN A 112      34.786   6.221 -25.638  1.00 90.38           H  
ATOM   1688  HB3 GLN A 112      35.864   4.915 -25.143  1.00 90.38           H  
ATOM   1689  O   GLN A 112      33.362   3.652 -22.728  1.00 90.38           O  
ATOM   1690  CG  GLN A 112      33.908   4.253 -25.746  1.00 90.38           C  
ATOM   1691  HG2 GLN A 112      34.063   3.273 -25.295  1.00 90.38           H  
ATOM   1692  HG3 GLN A 112      34.171   4.171 -26.800  1.00 90.38           H  
ATOM   1693  CD  GLN A 112      32.431   4.628 -25.654  1.00 90.38           C  
ATOM   1694  NE2 GLN A 112      31.519   3.690 -25.534  1.00 90.38           N  
ATOM   1695 HE21 GLN A 112      30.567   3.994 -25.391  1.00 90.38           H  
ATOM   1696 HE22 GLN A 112      31.795   2.750 -25.289  1.00 90.38           H  
ATOM   1697  OE1 GLN A 112      32.061   5.783 -25.720  1.00 90.38           O  
ATOM   1698  N   LYS A 113      35.544   3.802 -22.219  1.00 92.42           N  
ATOM   1699  H   LYS A 113      36.386   4.355 -22.288  1.00 92.42           H  
ATOM   1700  CA  LYS A 113      35.532   2.613 -21.350  1.00 92.42           C  
ATOM   1701  HA  LYS A 113      35.060   1.781 -21.871  1.00 92.42           H  
ATOM   1702  C   LYS A 113      34.688   2.859 -20.104  1.00 92.42           C  
ATOM   1703  CB  LYS A 113      36.949   2.205 -20.939  1.00 92.42           C  
ATOM   1704  HB2 LYS A 113      36.883   1.416 -20.190  1.00 92.42           H  
ATOM   1705  HB3 LYS A 113      37.440   3.061 -20.475  1.00 92.42           H  
ATOM   1706  O   LYS A 113      33.883   2.008 -19.756  1.00 92.42           O  
ATOM   1707  CG  LYS A 113      37.787   1.685 -22.112  1.00 92.42           C  
ATOM   1708  HG2 LYS A 113      37.706   2.367 -22.959  1.00 92.42           H  
ATOM   1709  HG3 LYS A 113      37.425   0.703 -22.416  1.00 92.42           H  
ATOM   1710  CD  LYS A 113      39.249   1.593 -21.670  1.00 92.42           C  
ATOM   1711  HD2 LYS A 113      39.540   2.557 -21.253  1.00 92.42           H  
ATOM   1712  HD3 LYS A 113      39.350   0.831 -20.896  1.00 92.42           H  
ATOM   1713  CE  LYS A 113      40.160   1.270 -22.851  1.00 92.42           C  
ATOM   1714  HE2 LYS A 113      39.847   1.882 -23.697  1.00 92.42           H  
ATOM   1715  HE3 LYS A 113      40.039   0.221 -23.119  1.00 92.42           H  
ATOM   1716  NZ  LYS A 113      41.568   1.583 -22.504  1.00 92.42           N  
ATOM   1717  HZ1 LYS A 113      41.855   1.077 -21.678  1.00 92.42           H  
ATOM   1718  HZ2 LYS A 113      41.657   2.568 -22.301  1.00 92.42           H  
ATOM   1719  HZ3 LYS A 113      42.190   1.375 -23.272  1.00 92.42           H  
ATOM   1720  N   GLU A 114      34.813   4.032 -19.486  1.00 94.96           N  
ATOM   1721  H   GLU A 114      35.483   4.705 -19.831  1.00 94.96           H  
ATOM   1722  CA  GLU A 114      33.977   4.398 -18.337  1.00 94.96           C  
ATOM   1723  HA  GLU A 114      34.071   3.622 -17.577  1.00 94.96           H  
ATOM   1724  C   GLU A 114      32.494   4.459 -18.733  1.00 94.96           C  
ATOM   1725  CB  GLU A 114      34.474   5.722 -17.734  1.00 94.96           C  
ATOM   1726  HB2 GLU A 114      35.554   5.654 -17.604  1.00 94.96           H  
ATOM   1727  HB3 GLU A 114      34.260   6.542 -18.419  1.00 94.96           H  
ATOM   1728  O   GLU A 114      31.654   3.861 -18.067  1.00 94.96           O  
ATOM   1729  CG  GLU A 114      33.830   6.008 -16.366  1.00 94.96           C  
ATOM   1730  HG2 GLU A 114      34.057   5.178 -15.696  1.00 94.96           H  
ATOM   1731  HG3 GLU A 114      32.748   6.051 -16.487  1.00 94.96           H  
ATOM   1732  CD  GLU A 114      34.318   7.317 -15.718  1.00 94.96           C  
ATOM   1733  OE1 GLU A 114      33.617   7.834 -14.811  1.00 94.96           O  
ATOM   1734  OE2 GLU A 114      35.381   7.841 -16.115  1.00 94.96           O  
ATOM   1735  N   VAL A 115      32.167   5.075 -19.874  1.00 94.00           N  
ATOM   1736  H   VAL A 115      32.892   5.571 -20.372  1.00 94.00           H  
ATOM   1737  CA  VAL A 115      30.793   5.077 -20.407  1.00 94.00           C  
ATOM   1738  HA  VAL A 115      30.136   5.509 -19.652  1.00 94.00           H  
ATOM   1739  C   VAL A 115      30.271   3.657 -20.661  1.00 94.00           C  
ATOM   1740  CB  VAL A 115      30.704   5.945 -21.676  1.00 94.00           C  
ATOM   1741  HB  VAL A 115      31.492   5.660 -22.374  1.00 94.00           H  
ATOM   1742  O   VAL A 115      29.103   3.390 -20.380  1.00 94.00           O  
ATOM   1743  CG1 VAL A 115      29.359   5.839 -22.404  1.00 94.00           C  
ATOM   1744 HG11 VAL A 115      29.354   6.499 -23.271  1.00 94.00           H  
ATOM   1745 HG12 VAL A 115      28.562   6.132 -21.720  1.00 94.00           H  
ATOM   1746 HG13 VAL A 115      29.190   4.820 -22.755  1.00 94.00           H  
ATOM   1747  CG2 VAL A 115      30.873   7.421 -21.298  1.00 94.00           C  
ATOM   1748 HG21 VAL A 115      30.727   8.051 -22.176  1.00 94.00           H  
ATOM   1749 HG22 VAL A 115      30.140   7.703 -20.543  1.00 94.00           H  
ATOM   1750 HG23 VAL A 115      31.873   7.594 -20.901  1.00 94.00           H  
ATOM   1751  N   ALA A 116      31.109   2.742 -21.151  1.00 93.88           N  
ATOM   1752  H   ALA A 116      32.060   3.013 -21.358  1.00 93.88           H  
ATOM   1753  CA  ALA A 116      30.723   1.350 -21.378  1.00 93.88           C  
ATOM   1754  HA  ALA A 116      29.814   1.339 -21.980  1.00 93.88           H  
ATOM   1755  C   ALA A 116      30.403   0.613 -20.065  1.00 93.88           C  
ATOM   1756  CB  ALA A 116      31.827   0.645 -22.174  1.00 93.88           C  
ATOM   1757  HB1 ALA A 116      32.726   0.549 -21.565  1.00 93.88           H  
ATOM   1758  HB2 ALA A 116      32.055   1.211 -23.077  1.00 93.88           H  
ATOM   1759  HB3 ALA A 116      31.485  -0.352 -22.453  1.00 93.88           H  
ATOM   1760  O   ALA A 116      29.408  -0.108 -19.995  1.00 93.88           O  
ATOM   1761  N   GLU A 117      31.182   0.838 -19.005  1.00 96.67           N  
ATOM   1762  H   GLU A 117      32.007   1.411 -19.110  1.00 96.67           H  
ATOM   1763  CA  GLU A 117      30.883   0.271 -17.684  1.00 96.67           C  
ATOM   1764  HA  GLU A 117      30.711  -0.800 -17.791  1.00 96.67           H  
ATOM   1765  C   GLU A 117      29.587   0.842 -17.095  1.00 96.67           C  
ATOM   1766  CB  GLU A 117      32.059   0.484 -16.716  1.00 96.67           C  
ATOM   1767  HB2 GLU A 117      32.294   1.546 -16.658  1.00 96.67           H  
ATOM   1768  HB3 GLU A 117      31.751   0.160 -15.722  1.00 96.67           H  
ATOM   1769  O   GLU A 117      28.758   0.098 -16.574  1.00 96.67           O  
ATOM   1770  CG  GLU A 117      33.333  -0.288 -17.101  1.00 96.67           C  
ATOM   1771  HG2 GLU A 117      33.756   0.158 -18.001  1.00 96.67           H  
ATOM   1772  HG3 GLU A 117      34.065  -0.164 -16.303  1.00 96.67           H  
ATOM   1773  CD  GLU A 117      33.098  -1.790 -17.342  1.00 96.67           C  
ATOM   1774  OE1 GLU A 117      33.782  -2.349 -18.228  1.00 96.67           O  
ATOM   1775  OE2 GLU A 117      32.209  -2.377 -16.683  1.00 96.67           O  
ATOM   1776  N   LEU A 118      29.339   2.143 -17.260  1.00 96.81           N  
ATOM   1777  H   LEU A 118      30.062   2.716 -17.671  1.00 96.81           H  
ATOM   1778  CA  LEU A 118      28.079   2.766 -16.845  1.00 96.81           C  
ATOM   1779  HA  LEU A 118      27.898   2.532 -15.796  1.00 96.81           H  
ATOM   1780  C   LEU A 118      26.873   2.213 -17.626  1.00 96.81           C  
ATOM   1781  CB  LEU A 118      28.203   4.287 -17.014  1.00 96.81           C  
ATOM   1782  HB2 LEU A 118      27.227   4.746 -16.860  1.00 96.81           H  
ATOM   1783  HB3 LEU A 118      28.489   4.491 -18.046  1.00 96.81           H  
ATOM   1784  O   LEU A 118      25.809   1.986 -17.051  1.00 96.81           O  
ATOM   1785  CG  LEU A 118      29.233   4.951 -16.079  1.00 96.81           C  
ATOM   1786  HG  LEU A 118      30.206   4.483 -16.226  1.00 96.81           H  
ATOM   1787  CD1 LEU A 118      29.354   6.423 -16.455  1.00 96.81           C  
ATOM   1788 HD11 LEU A 118      28.432   6.955 -16.219  1.00 96.81           H  
ATOM   1789 HD12 LEU A 118      30.190   6.847 -15.898  1.00 96.81           H  
ATOM   1790 HD13 LEU A 118      29.573   6.509 -17.519  1.00 96.81           H  
ATOM   1791  CD2 LEU A 118      28.926   4.864 -14.582  1.00 96.81           C  
ATOM   1792 HD21 LEU A 118      28.764   3.829 -14.283  1.00 96.81           H  
ATOM   1793 HD22 LEU A 118      29.783   5.242 -14.025  1.00 96.81           H  
ATOM   1794 HD23 LEU A 118      28.056   5.467 -14.319  1.00 96.81           H  
ATOM   1795  N   GLN A 119      27.028   1.936 -18.924  1.00 94.95           N  
ATOM   1796  H   GLN A 119      27.916   2.161 -19.351  1.00 94.95           H  
ATOM   1797  CA  GLN A 119      26.004   1.261 -19.732  1.00 94.95           C  
ATOM   1798  HA  GLN A 119      25.072   1.821 -19.662  1.00 94.95           H  
ATOM   1799  C   GLN A 119      25.722  -0.162 -19.224  1.00 94.95           C  
ATOM   1800  CB  GLN A 119      26.456   1.208 -21.201  1.00 94.95           C  
ATOM   1801  HB2 GLN A 119      27.495   0.881 -21.236  1.00 94.95           H  
ATOM   1802  HB3 GLN A 119      25.863   0.468 -21.738  1.00 94.95           H  
ATOM   1803  O   GLN A 119      24.557  -0.567 -19.144  1.00 94.95           O  
ATOM   1804  CG  GLN A 119      26.319   2.550 -21.934  1.00 94.95           C  
ATOM   1805  HG2 GLN A 119      25.261   2.763 -22.086  1.00 94.95           H  
ATOM   1806  HG3 GLN A 119      26.736   3.350 -21.322  1.00 94.95           H  
ATOM   1807  CD  GLN A 119      27.036   2.565 -23.285  1.00 94.95           C  
ATOM   1808  NE2 GLN A 119      26.675   3.458 -24.178  1.00 94.95           N  
ATOM   1809 HE21 GLN A 119      27.230   3.496 -25.022  1.00 94.95           H  
ATOM   1810 HE22 GLN A 119      25.855   4.032 -24.046  1.00 94.95           H  
ATOM   1811  OE1 GLN A 119      27.924   1.787 -23.587  1.00 94.95           O  
ATOM   1812  N   ASN A 120      26.763  -0.918 -18.867  1.00 95.38           N  
ATOM   1813  H   ASN A 120      27.695  -0.546 -18.981  1.00 95.38           H  
ATOM   1814  CA  ASN A 120      26.614  -2.244 -18.265  1.00 95.38           C  
ATOM   1815  HA  ASN A 120      26.016  -2.872 -18.925  1.00 95.38           H  
ATOM   1816  C   ASN A 120      25.877  -2.162 -16.928  1.00 95.38           C  
ATOM   1817  CB  ASN A 120      27.994  -2.895 -18.085  1.00 95.38           C  
ATOM   1818  HB2 ASN A 120      27.889  -3.808 -17.500  1.00 95.38           H  
ATOM   1819  HB3 ASN A 120      28.653  -2.226 -17.531  1.00 95.38           H  
ATOM   1820  O   ASN A 120      24.979  -2.965 -16.674  1.00 95.38           O  
ATOM   1821  CG  ASN A 120      28.658  -3.270 -19.392  1.00 95.38           C  
ATOM   1822  ND2 ASN A 120      29.966  -3.386 -19.388  1.00 95.38           N  
ATOM   1823 HD21 ASN A 120      30.504  -3.158 -18.564  1.00 95.38           H  
ATOM   1824 HD22 ASN A 120      30.426  -3.561 -20.270  1.00 95.38           H  
ATOM   1825  OD1 ASN A 120      28.010  -3.507 -20.405  1.00 95.38           O  
ATOM   1826  N   GLU A 121      26.195  -1.160 -16.114  1.00 96.45           N  
ATOM   1827  H   GLU A 121      26.993  -0.585 -16.344  1.00 96.45           H  
ATOM   1828  CA  GLU A 121      25.555  -0.948 -14.823  1.00 96.45           C  
ATOM   1829  HA  GLU A 121      25.597  -1.893 -14.282  1.00 96.45           H  
ATOM   1830  C   GLU A 121      24.069  -0.584 -14.961  1.00 96.45           C  
ATOM   1831  CB  GLU A 121      26.360   0.100 -14.042  1.00 96.45           C  
ATOM   1832  HB2 GLU A 121      27.401  -0.220 -13.981  1.00 96.45           H  
ATOM   1833  HB3 GLU A 121      26.330   1.048 -14.579  1.00 96.45           H  
ATOM   1834  O   GLU A 121      23.232  -1.179 -14.283  1.00 96.45           O  
ATOM   1835  CG  GLU A 121      25.835   0.334 -12.624  1.00 96.45           C  
ATOM   1836  HG2 GLU A 121      26.445   1.107 -12.157  1.00 96.45           H  
ATOM   1837  HG3 GLU A 121      24.814   0.709 -12.696  1.00 96.45           H  
ATOM   1838  CD  GLU A 121      25.823  -0.907 -11.727  1.00 96.45           C  
ATOM   1839  OE1 GLU A 121      25.178  -0.833 -10.664  1.00 96.45           O  
ATOM   1840  OE2 GLU A 121      26.366  -1.981 -12.073  1.00 96.45           O  
ATOM   1841  N   ILE A 122      23.695   0.283 -15.911  1.00 96.08           N  
ATOM   1842  H   ILE A 122      24.420   0.778 -16.411  1.00 96.08           H  
ATOM   1843  CA  ILE A 122      22.279   0.543 -16.239  1.00 96.08           C  
ATOM   1844  HA  ILE A 122      21.782   0.934 -15.350  1.00 96.08           H  
ATOM   1845  C   ILE A 122      21.559  -0.762 -16.612  1.00 96.08           C  
ATOM   1846  CB  ILE A 122      22.157   1.591 -17.373  1.00 96.08           C  
ATOM   1847  HB  ILE A 122      22.852   1.323 -18.168  1.00 96.08           H  
ATOM   1848  O   ILE A 122      20.449  -1.025 -16.144  1.00 96.08           O  
ATOM   1849  CG1 ILE A 122      22.540   2.987 -16.837  1.00 96.08           C  
ATOM   1850 HG12 ILE A 122      23.526   2.924 -16.377  1.00 96.08           H  
ATOM   1851 HG13 ILE A 122      21.836   3.287 -16.061  1.00 96.08           H  
ATOM   1852  CG2 ILE A 122      20.736   1.629 -17.979  1.00 96.08           C  
ATOM   1853 HG21 ILE A 122      20.006   1.880 -17.210  1.00 96.08           H  
ATOM   1854 HG22 ILE A 122      20.679   2.361 -18.785  1.00 96.08           H  
ATOM   1855 HG23 ILE A 122      20.473   0.666 -18.418  1.00 96.08           H  
ATOM   1856  CD1 ILE A 122      22.592   4.082 -17.912  1.00 96.08           C  
ATOM   1857 HD11 ILE A 122      22.944   5.013 -17.468  1.00 96.08           H  
ATOM   1858 HD12 ILE A 122      23.270   3.785 -18.712  1.00 96.08           H  
ATOM   1859 HD13 ILE A 122      21.599   4.274 -18.319  1.00 96.08           H  
ATOM   1860  N   ASN A 123      22.179  -1.606 -17.442  1.00 95.32           N  
ATOM   1861  H   ASN A 123      23.099  -1.357 -17.777  1.00 95.32           H  
ATOM   1862  CA  ASN A 123      21.596  -2.895 -17.825  1.00 95.32           C  
ATOM   1863  HA  ASN A 123      20.582  -2.729 -18.190  1.00 95.32           H  
ATOM   1864  C   ASN A 123      21.468  -3.856 -16.638  1.00 95.32           C  
ATOM   1865  CB  ASN A 123      22.440  -3.517 -18.946  1.00 95.32           C  
ATOM   1866  HB2 ASN A 123      23.499  -3.453 -18.694  1.00 95.32           H  
ATOM   1867  HB3 ASN A 123      22.183  -4.571 -19.051  1.00 95.32           H  
ATOM   1868  O   ASN A 123      20.470  -4.576 -16.526  1.00 95.32           O  
ATOM   1869  CG  ASN A 123      22.199  -2.864 -20.287  1.00 95.32           C  
ATOM   1870  ND2 ASN A 123      23.175  -2.879 -21.161  1.00 95.32           N  
ATOM   1871 HD21 ASN A 123      22.978  -2.439 -22.048  1.00 95.32           H  
ATOM   1872 HD22 ASN A 123      24.096  -3.190 -20.887  1.00 95.32           H  
ATOM   1873  OD1 ASN A 123      21.118  -2.374 -20.592  1.00 95.32           O  
ATOM   1874  N   ARG A 124      22.448  -3.859 -15.732  1.00 95.49           N  
ATOM   1875  H   ARG A 124      23.253  -3.271 -15.898  1.00 95.49           H  
ATOM   1876  CA  ARG A 124      22.410  -4.645 -14.500  1.00 95.49           C  
ATOM   1877  HA  ARG A 124      22.229  -5.690 -14.749  1.00 95.49           H  
ATOM   1878  C   ARG A 124      21.264  -4.187 -13.601  1.00 95.49           C  
ATOM   1879  CB  ARG A 124      23.767  -4.536 -13.792  1.00 95.49           C  
ATOM   1880  HB2 ARG A 124      23.898  -3.525 -13.406  1.00 95.49           H  
ATOM   1881  HB3 ARG A 124      24.572  -4.741 -14.497  1.00 95.49           H  
ATOM   1882  O   ARG A 124      20.461  -5.021 -13.199  1.00 95.49           O  
ATOM   1883  CG  ARG A 124      23.848  -5.546 -12.643  1.00 95.49           C  
ATOM   1884  HG2 ARG A 124      23.915  -6.550 -13.060  1.00 95.49           H  
ATOM   1885  HG3 ARG A 124      22.944  -5.478 -12.037  1.00 95.49           H  
ATOM   1886  CD  ARG A 124      25.059  -5.293 -11.741  1.00 95.49           C  
ATOM   1887  HD2 ARG A 124      25.194  -6.148 -11.078  1.00 95.49           H  
ATOM   1888  HD3 ARG A 124      25.952  -5.197 -12.358  1.00 95.49           H  
ATOM   1889  NE  ARG A 124      24.900  -4.070 -10.938  1.00 95.49           N  
ATOM   1890  HE  ARG A 124      25.419  -3.258 -11.241  1.00 95.49           H  
ATOM   1891  NH1 ARG A 124      23.454  -4.864  -9.324  1.00 95.49           N  
ATOM   1892 HH11 ARG A 124      22.919  -4.686  -8.486  1.00 95.49           H  
ATOM   1893 HH12 ARG A 124      23.356  -5.745  -9.808  1.00 95.49           H  
ATOM   1894  NH2 ARG A 124      24.164  -2.785  -9.211  1.00 95.49           N  
ATOM   1895 HH21 ARG A 124      23.602  -2.609  -8.390  1.00 95.49           H  
ATOM   1896 HH22 ARG A 124      24.639  -2.010  -9.649  1.00 95.49           H  
ATOM   1897  CZ  ARG A 124      24.183  -3.915  -9.841  1.00 95.49           C  
ATOM   1898  N   ILE A 125      21.128  -2.885 -13.348  1.00 95.86           N  
ATOM   1899  H   ILE A 125      21.839  -2.259 -13.698  1.00 95.86           H  
ATOM   1900  CA  ILE A 125      20.029  -2.322 -12.548  1.00 95.86           C  
ATOM   1901  HA  ILE A 125      20.055  -2.770 -11.555  1.00 95.86           H  
ATOM   1902  C   ILE A 125      18.678  -2.682 -13.173  1.00 95.86           C  
ATOM   1903  CB  ILE A 125      20.202  -0.794 -12.388  1.00 95.86           C  
ATOM   1904  HB  ILE A 125      20.356  -0.353 -13.373  1.00 95.86           H  
ATOM   1905  O   ILE A 125      17.799  -3.197 -12.481  1.00 95.86           O  
ATOM   1906  CG1 ILE A 125      21.434  -0.491 -11.504  1.00 95.86           C  
ATOM   1907 HG12 ILE A 125      22.286  -1.084 -11.836  1.00 95.86           H  
ATOM   1908 HG13 ILE A 125      21.224  -0.768 -10.471  1.00 95.86           H  
ATOM   1909  CG2 ILE A 125      18.942  -0.166 -11.763  1.00 95.86           C  
ATOM   1910 HG21 ILE A 125      18.724  -0.644 -10.808  1.00 95.86           H  
ATOM   1911 HG22 ILE A 125      19.092   0.900 -11.594  1.00 95.86           H  
ATOM   1912 HG23 ILE A 125      18.084  -0.261 -12.429  1.00 95.86           H  
ATOM   1913  CD1 ILE A 125      21.867   0.978 -11.550  1.00 95.86           C  
ATOM   1914 HD11 ILE A 125      22.789   1.094 -10.980  1.00 95.86           H  
ATOM   1915 HD12 ILE A 125      21.107   1.628 -11.115  1.00 95.86           H  
ATOM   1916 HD13 ILE A 125      22.050   1.269 -12.584  1.00 95.86           H  
ATOM   1917  N   ALA A 126      18.518  -2.498 -14.485  1.00 94.32           N  
ATOM   1918  H   ALA A 126      19.257  -2.044 -15.002  1.00 94.32           H  
ATOM   1919  CA  ALA A 126      17.274  -2.825 -15.177  1.00 94.32           C  
ATOM   1920  HA  ALA A 126      16.465  -2.261 -14.712  1.00 94.32           H  
ATOM   1921  C   ALA A 126      16.905  -4.319 -15.078  1.00 94.32           C  
ATOM   1922  CB  ALA A 126      17.400  -2.375 -16.635  1.00 94.32           C  
ATOM   1923  HB1 ALA A 126      18.211  -2.913 -17.124  1.00 94.32           H  
ATOM   1924  HB2 ALA A 126      16.466  -2.578 -17.159  1.00 94.32           H  
ATOM   1925  HB3 ALA A 126      17.608  -1.306 -16.671  1.00 94.32           H  
ATOM   1926  O   ALA A 126      15.732  -4.649 -14.933  1.00 94.32           O  
ATOM   1927  N   SER A 127      17.887  -5.223 -15.133  1.00 93.42           N  
ATOM   1928  H   SER A 127      18.835  -4.888 -15.240  1.00 93.42           H  
ATOM   1929  CA  SER A 127      17.652  -6.675 -15.115  1.00 93.42           C  
ATOM   1930  HA  SER A 127      16.683  -6.871 -15.574  1.00 93.42           H  
ATOM   1931  C   SER A 127      17.590  -7.300 -13.716  1.00 93.42           C  
ATOM   1932  CB  SER A 127      18.700  -7.391 -15.973  1.00 93.42           C  
ATOM   1933  HB2 SER A 127      18.597  -7.066 -17.008  1.00 93.42           H  
ATOM   1934  HB3 SER A 127      18.526  -8.466 -15.928  1.00 93.42           H  
ATOM   1935  O   SER A 127      16.936  -8.328 -13.547  1.00 93.42           O  
ATOM   1936  OG  SER A 127      20.014  -7.113 -15.533  1.00 93.42           O  
ATOM   1937  HG  SER A 127      20.243  -6.231 -15.836  1.00 93.42           H  
ATOM   1938  N   GLN A 128      18.244  -6.700 -12.717  1.00 93.72           N  
ATOM   1939  H   GLN A 128      18.823  -5.905 -12.946  1.00 93.72           H  
ATOM   1940  CA  GLN A 128      18.338  -7.237 -11.353  1.00 93.72           C  
ATOM   1941  HA  GLN A 128      18.052  -8.289 -11.368  1.00 93.72           H  
ATOM   1942  C   GLN A 128      17.384  -6.567 -10.355  1.00 93.72           C  
ATOM   1943  CB  GLN A 128      19.791  -7.169 -10.851  1.00 93.72           C  
ATOM   1944  HB2 GLN A 128      19.815  -7.519  -9.819  1.00 93.72           H  
ATOM   1945  HB3 GLN A 128      20.140  -6.137 -10.865  1.00 93.72           H  
ATOM   1946  O   GLN A 128      17.197  -7.093  -9.259  1.00 93.72           O  
ATOM   1947  CG  GLN A 128      20.736  -8.059 -11.673  1.00 93.72           C  
ATOM   1948  HG2 GLN A 128      20.317  -9.064 -11.718  1.00 93.72           H  
ATOM   1949  HG3 GLN A 128      20.817  -7.681 -12.692  1.00 93.72           H  
ATOM   1950  CD  GLN A 128      22.138  -8.147 -11.077  1.00 93.72           C  
ATOM   1951  NE2 GLN A 128      22.887  -9.180 -11.392  1.00 93.72           N  
ATOM   1952 HE21 GLN A 128      22.535  -9.892 -12.015  1.00 93.72           H  
ATOM   1953 HE22 GLN A 128      23.803  -9.219 -10.969  1.00 93.72           H  
ATOM   1954  OE1 GLN A 128      22.609  -7.301 -10.332  1.00 93.72           O  
ATOM   1955  N   THR A 129      16.749  -5.443 -10.706  1.00 95.15           N  
ATOM   1956  H   THR A 129      16.961  -5.018 -11.597  1.00 95.15           H  
ATOM   1957  CA  THR A 129      15.752  -4.804  -9.831  1.00 95.15           C  
ATOM   1958  HA  THR A 129      16.155  -4.771  -8.819  1.00 95.15           H  
ATOM   1959  C   THR A 129      14.467  -5.623  -9.809  1.00 95.15           C  
ATOM   1960  CB  THR A 129      15.457  -3.356 -10.225  1.00 95.15           C  
ATOM   1961  HB  THR A 129      15.032  -3.312 -11.228  1.00 95.15           H  
ATOM   1962  O   THR A 129      13.653  -5.580 -10.740  1.00 95.15           O  
ATOM   1963  CG2 THR A 129      14.509  -2.680  -9.232  1.00 95.15           C  
ATOM   1964 HG21 THR A 129      14.968  -2.641  -8.244  1.00 95.15           H  
ATOM   1965 HG22 THR A 129      13.561  -3.215  -9.170  1.00 95.15           H  
ATOM   1966 HG23 THR A 129      14.303  -1.663  -9.567  1.00 95.15           H  
ATOM   1967  OG1 THR A 129      16.655  -2.628 -10.187  1.00 95.15           O  
ATOM   1968  HG1 THR A 129      17.140  -2.837 -10.989  1.00 95.15           H  
ATOM   1969  N   GLN A 130      14.283  -6.367  -8.722  1.00 94.23           N  
ATOM   1970  H   GLN A 130      15.007  -6.372  -8.017  1.00 94.23           H  
ATOM   1971  CA  GLN A 130      13.184  -7.305  -8.554  1.00 94.23           C  
ATOM   1972  HA  GLN A 130      12.461  -7.140  -9.353  1.00 94.23           H  
ATOM   1973  C   GLN A 130      12.461  -7.100  -7.231  1.00 94.23           C  
ATOM   1974  CB  GLN A 130      13.701  -8.747  -8.648  1.00 94.23           C  
ATOM   1975  HB2 GLN A 130      12.893  -9.431  -8.388  1.00 94.23           H  
ATOM   1976  HB3 GLN A 130      14.515  -8.887  -7.937  1.00 94.23           H  
ATOM   1977  O   GLN A 130      13.073  -6.812  -6.206  1.00 94.23           O  
ATOM   1978  CG  GLN A 130      14.188  -9.087 -10.058  1.00 94.23           C  
ATOM   1979  HG2 GLN A 130      14.977  -8.400 -10.363  1.00 94.23           H  
ATOM   1980  HG3 GLN A 130      13.343  -8.971 -10.738  1.00 94.23           H  
ATOM   1981  CD  GLN A 130      14.721 -10.507 -10.190  1.00 94.23           C  
ATOM   1982  NE2 GLN A 130      15.227 -10.864 -11.346  1.00 94.23           N  
ATOM   1983 HE21 GLN A 130      15.123 -10.233 -12.128  1.00 94.23           H  
ATOM   1984 HE22 GLN A 130      15.565 -11.812 -11.432  1.00 94.23           H  
ATOM   1985  OE1 GLN A 130      14.670 -11.323  -9.282  1.00 94.23           O  
ATOM   1986  N   PHE A 131      11.156  -7.349  -7.245  1.00 92.80           N  
ATOM   1987  H   PHE A 131      10.719  -7.557  -8.132  1.00 92.80           H  
ATOM   1988  CA  PHE A 131      10.362  -7.517  -6.035  1.00 92.80           C  
ATOM   1989  HA  PHE A 131      11.018  -7.563  -5.167  1.00 92.80           H  
ATOM   1990  C   PHE A 131       9.602  -8.828  -6.135  1.00 92.80           C  
ATOM   1991  CB  PHE A 131       9.436  -6.322  -5.848  1.00 92.80           C  
ATOM   1992  HB2 PHE A 131      10.065  -5.432  -5.811  1.00 92.80           H  
ATOM   1993  HB3 PHE A 131       8.758  -6.255  -6.698  1.00 92.80           H  
ATOM   1994  O   PHE A 131       8.896  -9.074  -7.115  1.00 92.80           O  
ATOM   1995  CG  PHE A 131       8.619  -6.340  -4.580  1.00 92.80           C  
ATOM   1996  CD1 PHE A 131       7.362  -6.973  -4.549  1.00 92.80           C  
ATOM   1997  HD1 PHE A 131       6.980  -7.463  -5.433  1.00 92.80           H  
ATOM   1998  CD2 PHE A 131       9.109  -5.685  -3.436  1.00 92.80           C  
ATOM   1999  HD2 PHE A 131      10.065  -5.184  -3.457  1.00 92.80           H  
ATOM   2000  CE1 PHE A 131       6.593  -6.943  -3.372  1.00 92.80           C  
ATOM   2001  HE1 PHE A 131       5.616  -7.403  -3.341  1.00 92.80           H  
ATOM   2002  CE2 PHE A 131       8.340  -5.659  -2.262  1.00 92.80           C  
ATOM   2003  HE2 PHE A 131       8.707  -5.144  -1.387  1.00 92.80           H  
ATOM   2004  CZ  PHE A 131       7.081  -6.283  -2.231  1.00 92.80           C  
ATOM   2005  HZ  PHE A 131       6.482  -6.237  -1.334  1.00 92.80           H  
ATOM   2006  N   ASN A 132       9.780  -9.692  -5.135  1.00 90.78           N  
ATOM   2007  H   ASN A 132      10.342  -9.404  -4.347  1.00 90.78           H  
ATOM   2008  CA  ASN A 132       9.184 -11.025  -5.113  1.00 90.78           C  
ATOM   2009  HA  ASN A 132       9.691 -11.600  -4.339  1.00 90.78           H  
ATOM   2010  C   ASN A 132       9.409 -11.790  -6.438  1.00 90.78           C  
ATOM   2011  CB  ASN A 132       7.707 -10.881  -4.703  1.00 90.78           C  
ATOM   2012  HB2 ASN A 132       7.143 -10.430  -5.520  1.00 90.78           H  
ATOM   2013  HB3 ASN A 132       7.628 -10.233  -3.830  1.00 90.78           H  
ATOM   2014  O   ASN A 132       8.462 -12.277  -7.053  1.00 90.78           O  
ATOM   2015  CG  ASN A 132       7.079 -12.210  -4.341  1.00 90.78           C  
ATOM   2016  ND2 ASN A 132       5.769 -12.292  -4.340  1.00 90.78           N  
ATOM   2017 HD21 ASN A 132       5.397 -13.169  -4.005  1.00 90.78           H  
ATOM   2018 HD22 ASN A 132       5.211 -11.460  -4.471  1.00 90.78           H  
ATOM   2019  OD1 ASN A 132       7.742 -13.179  -4.018  1.00 90.78           O  
ATOM   2020  N   THR A 133      10.664 -11.837  -6.912  1.00 91.19           N  
ATOM   2021  H   THR A 133      11.385 -11.422  -6.339  1.00 91.19           H  
ATOM   2022  CA  THR A 133      11.113 -12.481  -8.174  1.00 91.19           C  
ATOM   2023  HA  THR A 133      12.184 -12.298  -8.249  1.00 91.19           H  
ATOM   2024  C   THR A 133      10.544 -11.909  -9.478  1.00 91.19           C  
ATOM   2025  CB  THR A 133      10.950 -14.012  -8.139  1.00 91.19           C  
ATOM   2026  HB  THR A 133      11.433 -14.439  -9.018  1.00 91.19           H  
ATOM   2027  O   THR A 133      10.757 -12.472 -10.550  1.00 91.19           O  
ATOM   2028  CG2 THR A 133      11.593 -14.630  -6.899  1.00 91.19           C  
ATOM   2029 HG21 THR A 133      12.630 -14.303  -6.819  1.00 91.19           H  
ATOM   2030 HG22 THR A 133      11.575 -15.715  -6.996  1.00 91.19           H  
ATOM   2031 HG23 THR A 133      11.047 -14.347  -5.999  1.00 91.19           H  
ATOM   2032  OG1 THR A 133       9.592 -14.388  -8.141  1.00 91.19           O  
ATOM   2033  HG1 THR A 133       9.108 -13.725  -7.643  1.00 91.19           H  
ATOM   2034  N   LYS A 134       9.840 -10.775  -9.423  1.00 90.10           N  
ATOM   2035  H   LYS A 134       9.671 -10.349  -8.523  1.00 90.10           H  
ATOM   2036  CA  LYS A 134       9.340 -10.081 -10.613  1.00 90.10           C  
ATOM   2037  HA  LYS A 134       9.374 -10.755 -11.469  1.00 90.10           H  
ATOM   2038  C   LYS A 134      10.229  -8.891 -10.930  1.00 90.10           C  
ATOM   2039  CB  LYS A 134       7.885  -9.647 -10.410  1.00 90.10           C  
ATOM   2040  HB2 LYS A 134       7.814  -8.992  -9.542  1.00 90.10           H  
ATOM   2041  HB3 LYS A 134       7.567  -9.087 -11.289  1.00 90.10           H  
ATOM   2042  O   LYS A 134      10.426  -8.034 -10.071  1.00 90.10           O  
ATOM   2043  CG  LYS A 134       6.962 -10.857 -10.222  1.00 90.10           C  
ATOM   2044  HG2 LYS A 134       7.221 -11.381  -9.302  1.00 90.10           H  
ATOM   2045  HG3 LYS A 134       7.083 -11.538 -11.065  1.00 90.10           H  
ATOM   2046  CD  LYS A 134       5.505 -10.402 -10.145  1.00 90.10           C  
ATOM   2047  HD2 LYS A 134       5.238  -9.895 -11.072  1.00 90.10           H  
ATOM   2048  HD3 LYS A 134       5.394  -9.709  -9.310  1.00 90.10           H  
ATOM   2049  CE  LYS A 134       4.606 -11.621  -9.934  1.00 90.10           C  
ATOM   2050  HE2 LYS A 134       4.764 -12.317 -10.758  1.00 90.10           H  
ATOM   2051  HE3 LYS A 134       4.917 -12.119  -9.016  1.00 90.10           H  
ATOM   2052  NZ  LYS A 134       3.180 -11.224  -9.853  1.00 90.10           N  
ATOM   2053  HZ1 LYS A 134       3.048 -10.573  -9.092  1.00 90.10           H  
ATOM   2054  HZ2 LYS A 134       2.892 -10.778 -10.712  1.00 90.10           H  
ATOM   2055  HZ3 LYS A 134       2.599 -12.034  -9.690  1.00 90.10           H  
ATOM   2056  N   ASN A 135      10.719  -8.827 -12.166  1.00 91.61           N  
ATOM   2057  H   ASN A 135      10.557  -9.601 -12.795  1.00 91.61           H  
ATOM   2058  CA  ASN A 135      11.433  -7.656 -12.670  1.00 91.61           C  
ATOM   2059  HA  ASN A 135      12.274  -7.436 -12.013  1.00 91.61           H  
ATOM   2060  C   ASN A 135      10.495  -6.448 -12.661  1.00 91.61           C  
ATOM   2061  CB  ASN A 135      11.975  -7.918 -14.086  1.00 91.61           C  
ATOM   2062  HB2 ASN A 135      12.361  -6.982 -14.490  1.00 91.61           H  
ATOM   2063  HB3 ASN A 135      11.167  -8.256 -14.734  1.00 91.61           H  
ATOM   2064  O   ASN A 135       9.381  -6.520 -13.183  1.00 91.61           O  
ATOM   2065  CG  ASN A 135      13.109  -8.925 -14.134  1.00 91.61           C  
ATOM   2066  ND2 ASN A 135      13.552  -9.299 -15.307  1.00 91.61           N  
ATOM   2067 HD21 ASN A 135      13.221  -8.841 -16.144  1.00 91.61           H  
ATOM   2068 HD22 ASN A 135      14.368  -9.894 -15.291  1.00 91.61           H  
ATOM   2069  OD1 ASN A 135      13.609  -9.406 -13.137  1.00 91.61           O  
ATOM   2070  N   LEU A 136      10.954  -5.352 -12.064  1.00 90.11           N  
ATOM   2071  H   LEU A 136      11.860  -5.389 -11.620  1.00 90.11           H  
ATOM   2072  CA  LEU A 136      10.171  -4.121 -11.956  1.00 90.11           C  
ATOM   2073  HA  LEU A 136       9.106  -4.346 -12.016  1.00 90.11           H  
ATOM   2074  C   LEU A 136      10.459  -3.138 -13.080  1.00 90.11           C  
ATOM   2075  CB  LEU A 136      10.472  -3.453 -10.610  1.00 90.11           C  
ATOM   2076  HB2 LEU A 136       9.911  -2.519 -10.572  1.00 90.11           H  
ATOM   2077  HB3 LEU A 136      11.532  -3.205 -10.563  1.00 90.11           H  
ATOM   2078  O   LEU A 136       9.597  -2.346 -13.451  1.00 90.11           O  
ATOM   2079  CG  LEU A 136      10.108  -4.290  -9.377  1.00 90.11           C  
ATOM   2080  HG  LEU A 136      10.786  -5.139  -9.289  1.00 90.11           H  
ATOM   2081  CD1 LEU A 136      10.281  -3.392  -8.155  1.00 90.11           C  
ATOM   2082 HD11 LEU A 136       9.581  -2.558  -8.198  1.00 90.11           H  
ATOM   2083 HD12 LEU A 136      10.077  -3.948  -7.240  1.00 90.11           H  
ATOM   2084 HD13 LEU A 136      11.299  -3.008  -8.107  1.00 90.11           H  
ATOM   2085  CD2 LEU A 136       8.667  -4.802  -9.456  1.00 90.11           C  
ATOM   2086 HD21 LEU A 136       7.994  -3.979  -9.696  1.00 90.11           H  
ATOM   2087 HD22 LEU A 136       8.371  -5.242  -8.504  1.00 90.11           H  
ATOM   2088 HD23 LEU A 136       8.591  -5.577 -10.219  1.00 90.11           H  
ATOM   2089  N   LEU A 137      11.684  -3.174 -13.598  1.00 86.90           N  
ATOM   2090  H   LEU A 137      12.320  -3.894 -13.288  1.00 86.90           H  
ATOM   2091  CA  LEU A 137      12.185  -2.186 -14.533  1.00 86.90           C  
ATOM   2092  HA  LEU A 137      11.441  -1.398 -14.658  1.00 86.90           H  
ATOM   2093  C   LEU A 137      12.405  -2.817 -15.905  1.00 86.90           C  
ATOM   2094  CB  LEU A 137      13.458  -1.540 -13.960  1.00 86.90           C  
ATOM   2095  HB2 LEU A 137      13.820  -0.807 -14.681  1.00 86.90           H  
ATOM   2096  HB3 LEU A 137      14.222  -2.310 -13.853  1.00 86.90           H  
ATOM   2097  O   LEU A 137      12.949  -3.908 -16.034  1.00 86.90           O  
ATOM   2098  CG  LEU A 137      13.274  -0.844 -12.594  1.00 86.90           C  
ATOM   2099  HG  LEU A 137      13.049  -1.584 -11.827  1.00 86.90           H  
ATOM   2100  CD1 LEU A 137      14.582  -0.152 -12.223  1.00 86.90           C  
ATOM   2101 HD11 LEU A 137      14.443   0.433 -11.314  1.00 86.90           H  
ATOM   2102 HD12 LEU A 137      15.362  -0.893 -12.051  1.00 86.90           H  
ATOM   2103 HD13 LEU A 137      14.898   0.518 -13.023  1.00 86.90           H  
ATOM   2104  CD2 LEU A 137      12.151   0.197 -12.609  1.00 86.90           C  
ATOM   2105 HD21 LEU A 137      12.199   0.816 -11.713  1.00 86.90           H  
ATOM   2106 HD22 LEU A 137      11.181  -0.301 -12.620  1.00 86.90           H  
ATOM   2107 HD23 LEU A 137      12.234   0.831 -13.492  1.00 86.90           H  
ATOM   2108  N   ASN A 138      12.012  -2.087 -16.945  1.00 85.55           N  
ATOM   2109  H   ASN A 138      11.501  -1.236 -16.756  1.00 85.55           H  
ATOM   2110  CA  ASN A 138      12.396  -2.366 -18.327  1.00 85.55           C  
ATOM   2111  HA  ASN A 138      13.163  -3.141 -18.326  1.00 85.55           H  
ATOM   2112  C   ASN A 138      13.048  -1.121 -18.948  1.00 85.55           C  
ATOM   2113  CB  ASN A 138      11.191  -2.908 -19.112  1.00 85.55           C  
ATOM   2114  HB2 ASN A 138      10.449  -2.118 -19.228  1.00 85.55           H  
ATOM   2115  HB3 ASN A 138      10.743  -3.737 -18.565  1.00 85.55           H  
ATOM   2116  O   ASN A 138      12.706  -0.697 -20.048  1.00 85.55           O  
ATOM   2117  CG  ASN A 138      11.598  -3.424 -20.484  1.00 85.55           C  
ATOM   2118  ND2 ASN A 138      10.677  -3.480 -21.417  1.00 85.55           N  
ATOM   2119 HD21 ASN A 138      10.986  -3.815 -22.318  1.00 85.55           H  
ATOM   2120 HD22 ASN A 138       9.740  -3.152 -21.230  1.00 85.55           H  
ATOM   2121  OD1 ASN A 138      12.730  -3.802 -20.739  1.00 85.55           O  
ATOM   2122  N   MET A 139      13.948  -0.486 -18.193  1.00 83.19           N  
ATOM   2123  H   MET A 139      14.166  -0.880 -17.288  1.00 83.19           H  
ATOM   2124  CA  MET A 139      14.673   0.723 -18.599  1.00 83.19           C  
ATOM   2125  HA  MET A 139      14.334   1.020 -19.592  1.00 83.19           H  
ATOM   2126  C   MET A 139      16.171   0.454 -18.765  1.00 83.19           C  
ATOM   2127  CB  MET A 139      14.354   1.906 -17.675  1.00 83.19           C  
ATOM   2128  HB2 MET A 139      14.556   1.644 -16.637  1.00 83.19           H  
ATOM   2129  HB3 MET A 139      14.995   2.742 -17.954  1.00 83.19           H  
ATOM   2130  O   MET A 139      17.013   1.196 -18.274  1.00 83.19           O  
ATOM   2131  CG  MET A 139      12.898   2.362 -17.837  1.00 83.19           C  
ATOM   2132  HG2 MET A 139      12.577   2.164 -18.860  1.00 83.19           H  
ATOM   2133  HG3 MET A 139      12.262   1.784 -17.167  1.00 83.19           H  
ATOM   2134  SD  MET A 139      12.641   4.130 -17.540  1.00 83.19           S  
ATOM   2135  CE  MET A 139      13.119   4.193 -15.814  1.00 83.19           C  
ATOM   2136  HE1 MET A 139      12.416   3.577 -15.253  1.00 83.19           H  
ATOM   2137  HE2 MET A 139      14.138   3.824 -15.703  1.00 83.19           H  
ATOM   2138  HE3 MET A 139      13.055   5.218 -15.447  1.00 83.19           H  
ATOM   2139  N   GLY A 140      16.504  -0.637 -19.461  1.00 82.54           N  
ATOM   2140  H   GLY A 140      15.761  -1.217 -19.822  1.00 82.54           H  
ATOM   2141  CA  GLY A 140      17.879  -0.905 -19.885  1.00 82.54           C  
ATOM   2142  HA2 GLY A 140      18.550  -0.803 -19.032  1.00 82.54           H  
ATOM   2143  HA3 GLY A 140      17.961  -1.926 -20.257  1.00 82.54           H  
ATOM   2144  C   GLY A 140      18.340   0.061 -20.981  1.00 82.54           C  
ATOM   2145  O   GLY A 140      17.572   0.884 -21.492  1.00 82.54           O  
ATOM   2146  N   THR A 141      19.589  -0.080 -21.421  1.00 81.97           N  
ATOM   2147  H   THR A 141      20.172  -0.803 -21.026  1.00 81.97           H  
ATOM   2148  CA  THR A 141      20.197   0.848 -22.387  1.00 81.97           C  
ATOM   2149  HA  THR A 141      20.128   1.852 -21.970  1.00 81.97           H  
ATOM   2150  C   THR A 141      19.493   0.875 -23.746  1.00 81.97           C  
ATOM   2151  CB  THR A 141      21.680   0.536 -22.609  1.00 81.97           C  
ATOM   2152  HB  THR A 141      22.075   1.287 -23.293  1.00 81.97           H  
ATOM   2153  O   THR A 141      19.546   1.890 -24.440  1.00 81.97           O  
ATOM   2154  CG2 THR A 141      22.513   0.622 -21.335  1.00 81.97           C  
ATOM   2155 HG21 THR A 141      23.552   0.380 -21.559  1.00 81.97           H  
ATOM   2156 HG22 THR A 141      22.470   1.630 -20.922  1.00 81.97           H  
ATOM   2157 HG23 THR A 141      22.149  -0.067 -20.573  1.00 81.97           H  
ATOM   2158  OG1 THR A 141      21.860  -0.731 -23.201  1.00 81.97           O  
ATOM   2159  HG1 THR A 141      22.801  -0.815 -23.372  1.00 81.97           H  
ATOM   2160  N   SER A 142      18.799  -0.207 -24.114  1.00 85.60           N  
ATOM   2161  H   SER A 142      18.836  -1.003 -23.493  1.00 85.60           H  
ATOM   2162  CA  SER A 142      17.978  -0.279 -25.331  1.00 85.60           C  
ATOM   2163  HA  SER A 142      18.548   0.116 -26.172  1.00 85.60           H  
ATOM   2164  C   SER A 142      16.694   0.547 -25.220  1.00 85.60           C  
ATOM   2165  CB  SER A 142      17.619  -1.734 -25.646  1.00 85.60           C  
ATOM   2166  HB2 SER A 142      17.115  -2.186 -24.791  1.00 85.60           H  
ATOM   2167  HB3 SER A 142      16.948  -1.762 -26.504  1.00 85.60           H  
ATOM   2168  O   SER A 142      16.350   1.270 -26.151  1.00 85.60           O  
ATOM   2169  OG  SER A 142      18.785  -2.468 -25.957  1.00 85.60           O  
ATOM   2170  HG  SER A 142      19.420  -2.397 -25.241  1.00 85.60           H  
ATOM   2171  N   ALA A 143      16.011   0.490 -24.073  1.00 87.65           N  
ATOM   2172  H   ALA A 143      16.395  -0.029 -23.297  1.00 87.65           H  
ATOM   2173  CA  ALA A 143      14.788   1.258 -23.832  1.00 87.65           C  
ATOM   2174  HA  ALA A 143      14.107   1.126 -24.673  1.00 87.65           H  
ATOM   2175  C   ALA A 143      15.083   2.761 -23.706  1.00 87.65           C  
ATOM   2176  CB  ALA A 143      14.121   0.701 -22.571  1.00 87.65           C  
ATOM   2177  HB1 ALA A 143      14.802   0.784 -21.724  1.00 87.65           H  
ATOM   2178  HB2 ALA A 143      13.214   1.265 -22.354  1.00 87.65           H  
ATOM   2179  HB3 ALA A 143      13.856  -0.346 -22.716  1.00 87.65           H  
ATOM   2180  O   ALA A 143      14.363   3.586 -24.264  1.00 87.65           O  
ATOM   2181  N   LEU A 144      16.190   3.105 -23.041  1.00 88.52           N  
ATOM   2182  H   LEU A 144      16.696   2.373 -22.563  1.00 88.52           H  
ATOM   2183  CA  LEU A 144      16.662   4.482 -22.870  1.00 88.52           C  
ATOM   2184  HA  LEU A 144      15.804   5.139 -22.728  1.00 88.52           H  
ATOM   2185  C   LEU A 144      17.417   5.033 -24.092  1.00 88.52           C  
ATOM   2186  CB  LEU A 144      17.541   4.528 -21.608  1.00 88.52           C  
ATOM   2187  HB2 LEU A 144      18.333   3.787 -21.719  1.00 88.52           H  
ATOM   2188  HB3 LEU A 144      18.006   5.511 -21.537  1.00 88.52           H  
ATOM   2189  O   LEU A 144      17.772   6.206 -24.110  1.00 88.52           O  
ATOM   2190  CG  LEU A 144      16.807   4.245 -20.285  1.00 88.52           C  
ATOM   2191  HG  LEU A 144      16.340   3.261 -20.325  1.00 88.52           H  
ATOM   2192  CD1 LEU A 144      17.826   4.253 -19.148  1.00 88.52           C  
ATOM   2193 HD11 LEU A 144      17.322   4.066 -18.200  1.00 88.52           H  
ATOM   2194 HD12 LEU A 144      18.339   5.213 -19.101  1.00 88.52           H  
ATOM   2195 HD13 LEU A 144      18.554   3.456 -19.302  1.00 88.52           H  
ATOM   2196  CD2 LEU A 144      15.733   5.286 -19.978  1.00 88.52           C  
ATOM   2197 HD21 LEU A 144      14.936   5.248 -20.720  1.00 88.52           H  
ATOM   2198 HD22 LEU A 144      16.167   6.286 -19.967  1.00 88.52           H  
ATOM   2199 HD23 LEU A 144      15.290   5.082 -19.003  1.00 88.52           H  
ATOM   2200  N   LYS A 145      17.691   4.201 -25.108  1.00 88.49           N  
ATOM   2201  H   LYS A 145      17.337   3.259 -25.032  1.00 88.49           H  
ATOM   2202  CA  LYS A 145      18.497   4.533 -26.304  1.00 88.49           C  
ATOM   2203  HA  LYS A 145      18.614   3.611 -26.872  1.00 88.49           H  
ATOM   2204  C   LYS A 145      19.933   4.999 -26.013  1.00 88.49           C  
ATOM   2205  CB  LYS A 145      17.755   5.535 -27.204  1.00 88.49           C  
ATOM   2206  HB2 LYS A 145      18.335   5.679 -28.116  1.00 88.49           H  
ATOM   2207  HB3 LYS A 145      17.692   6.497 -26.695  1.00 88.49           H  
ATOM   2208  O   LYS A 145      20.606   5.520 -26.897  1.00 88.49           O  
ATOM   2209  CG  LYS A 145      16.347   5.073 -27.595  1.00 88.49           C  
ATOM   2210  HG2 LYS A 145      15.731   4.947 -26.705  1.00 88.49           H  
ATOM   2211  HG3 LYS A 145      16.409   4.124 -28.127  1.00 88.49           H  
ATOM   2212  CD  LYS A 145      15.706   6.130 -28.495  1.00 88.49           C  
ATOM   2213  HD2 LYS A 145      16.312   6.256 -29.392  1.00 88.49           H  
ATOM   2214  HD3 LYS A 145      15.666   7.076 -27.954  1.00 88.49           H  
ATOM   2215  CE  LYS A 145      14.292   5.695 -28.878  1.00 88.49           C  
ATOM   2216  HE2 LYS A 145      13.728   5.522 -27.961  1.00 88.49           H  
ATOM   2217  HE3 LYS A 145      14.350   4.750 -29.418  1.00 88.49           H  
ATOM   2218  NZ  LYS A 145      13.627   6.733 -29.702  1.00 88.49           N  
ATOM   2219  HZ1 LYS A 145      13.581   7.600 -29.187  1.00 88.49           H  
ATOM   2220  HZ2 LYS A 145      14.148   6.896 -30.552  1.00 88.49           H  
ATOM   2221  HZ3 LYS A 145      12.686   6.451 -29.938  1.00 88.49           H  
ATOM   2222  N   VAL A 146      20.438   4.765 -24.803  1.00 87.73           N  
ATOM   2223  H   VAL A 146      19.826   4.345 -24.119  1.00 87.73           H  
ATOM   2224  CA  VAL A 146      21.808   5.133 -24.408  1.00 87.73           C  
ATOM   2225  HA  VAL A 146      22.085   6.023 -24.972  1.00 87.73           H  
ATOM   2226  C   VAL A 146      22.847   4.071 -24.769  1.00 87.73           C  
ATOM   2227  CB  VAL A 146      21.896   5.523 -22.923  1.00 87.73           C  
ATOM   2228  HB  VAL A 146      22.927   5.799 -22.701  1.00 87.73           H  
ATOM   2229  O   VAL A 146      24.041   4.332 -24.672  1.00 87.73           O  
ATOM   2230  CG1 VAL A 146      21.025   6.744 -22.629  1.00 87.73           C  
ATOM   2231 HG11 VAL A 146      21.255   7.551 -23.325  1.00 87.73           H  
ATOM   2232 HG12 VAL A 146      21.225   7.097 -21.618  1.00 87.73           H  
ATOM   2233 HG13 VAL A 146      19.968   6.490 -22.716  1.00 87.73           H  
ATOM   2234  CG2 VAL A 146      21.511   4.375 -21.987  1.00 87.73           C  
ATOM   2235 HG21 VAL A 146      22.182   3.532 -22.152  1.00 87.73           H  
ATOM   2236 HG22 VAL A 146      20.477   4.076 -22.159  1.00 87.73           H  
ATOM   2237 HG23 VAL A 146      21.620   4.701 -20.953  1.00 87.73           H  
ATOM   2238  N   GLY A 147      22.426   2.881 -25.214  1.00 82.76           N  
ATOM   2239  H   GLY A 147      21.431   2.712 -25.243  1.00 82.76           H  
ATOM   2240  CA  GLY A 147      23.340   1.777 -25.546  1.00 82.76           C  
ATOM   2241  HA2 GLY A 147      22.756   0.870 -25.701  1.00 82.76           H  
ATOM   2242  HA3 GLY A 147      24.023   1.610 -24.713  1.00 82.76           H  
ATOM   2243  C   GLY A 147      24.185   2.009 -26.800  1.00 82.76           C  
ATOM   2244  O   GLY A 147      25.271   1.458 -26.920  1.00 82.76           O  
ATOM   2245  N   SER A 148      23.720   2.852 -27.725  1.00 82.72           N  
ATOM   2246  H   SER A 148      22.816   3.282 -27.588  1.00 82.72           H  
ATOM   2247  CA  SER A 148      24.467   3.226 -28.934  1.00 82.72           C  
ATOM   2248  HA  SER A 148      25.090   2.384 -29.234  1.00 82.72           H  
ATOM   2249  C   SER A 148      25.412   4.412 -28.726  1.00 82.72           C  
ATOM   2250  CB  SER A 148      23.490   3.506 -30.079  1.00 82.72           C  
ATOM   2251  HB2 SER A 148      22.976   2.579 -30.333  1.00 82.72           H  
ATOM   2252  HB3 SER A 148      24.032   3.851 -30.959  1.00 82.72           H  
ATOM   2253  O   SER A 148      26.056   4.854 -29.680  1.00 82.72           O  
ATOM   2254  OG  SER A 148      22.523   4.468 -29.698  1.00 82.72           O  
ATOM   2255  HG  SER A 148      22.935   5.329 -29.598  1.00 82.72           H  
ATOM   2256  N   ILE A 149      25.474   4.968 -27.512  1.00 83.36           N  
ATOM   2257  H   ILE A 149      24.973   4.536 -26.749  1.00 83.36           H  
ATOM   2258  CA  ILE A 149      26.357   6.092 -27.205  1.00 83.36           C  
ATOM   2259  HA  ILE A 149      26.243   6.842 -27.987  1.00 83.36           H  
ATOM   2260  C   ILE A 149      27.799   5.598 -27.233  1.00 83.36           C  
ATOM   2261  CB  ILE A 149      25.985   6.762 -25.869  1.00 83.36           C  
ATOM   2262  HB  ILE A 149      25.974   6.007 -25.083  1.00 83.36           H  
ATOM   2263  O   ILE A 149      28.190   4.714 -26.471  1.00 83.36           O  
ATOM   2264  CG1 ILE A 149      24.570   7.367 -26.012  1.00 83.36           C  
ATOM   2265 HG12 ILE A 149      24.577   8.136 -26.785  1.00 83.36           H  
ATOM   2266 HG13 ILE A 149      23.861   6.595 -26.311  1.00 83.36           H  
ATOM   2267  CG2 ILE A 149      27.031   7.827 -25.483  1.00 83.36           C  
ATOM   2268 HG21 ILE A 149      27.087   8.604 -26.245  1.00 83.36           H  
ATOM   2269 HG22 ILE A 149      28.014   7.374 -25.358  1.00 83.36           H  
ATOM   2270 HG23 ILE A 149      26.784   8.280 -24.523  1.00 83.36           H  
ATOM   2271  CD1 ILE A 149      24.062   7.984 -24.717  1.00 83.36           C  
ATOM   2272 HD11 ILE A 149      24.673   8.859 -24.497  1.00 83.36           H  
ATOM   2273 HD12 ILE A 149      23.025   8.296 -24.840  1.00 83.36           H  
ATOM   2274 HD13 ILE A 149      24.144   7.270 -23.898  1.00 83.36           H  
ATOM   2275  N   ASN A 150      28.581   6.193 -28.130  1.00 83.69           N  
ATOM   2276  H   ASN A 150      28.177   6.914 -28.710  1.00 83.69           H  
ATOM   2277  CA  ASN A 150      30.003   5.938 -28.267  1.00 83.69           C  
ATOM   2278  HA  ASN A 150      30.367   5.484 -27.345  1.00 83.69           H  
ATOM   2279  C   ASN A 150      30.731   7.273 -28.463  1.00 83.69           C  
ATOM   2280  CB  ASN A 150      30.225   4.925 -29.401  1.00 83.69           C  
ATOM   2281  HB2 ASN A 150      29.597   4.055 -29.211  1.00 83.69           H  
ATOM   2282  HB3 ASN A 150      29.935   5.361 -30.357  1.00 83.69           H  
ATOM   2283  O   ASN A 150      30.766   7.808 -29.570  1.00 83.69           O  
ATOM   2284  CG  ASN A 150      31.671   4.465 -29.489  1.00 83.69           C  
ATOM   2285  ND2 ASN A 150      31.901   3.249 -29.925  1.00 83.69           N  
ATOM   2286 HD21 ASN A 150      31.135   2.608 -30.071  1.00 83.69           H  
ATOM   2287 HD22 ASN A 150      32.867   2.955 -29.908  1.00 83.69           H  
ATOM   2288  OD1 ASN A 150      32.614   5.173 -29.189  1.00 83.69           O  
ATOM   2289  N   ILE A 151      31.285   7.795 -27.372  1.00 83.22           N  
ATOM   2290  H   ILE A 151      31.266   7.228 -26.536  1.00 83.22           H  
ATOM   2291  CA  ILE A 151      32.084   9.023 -27.289  1.00 83.22           C  
ATOM   2292  HA  ILE A 151      31.686   9.739 -28.008  1.00 83.22           H  
ATOM   2293  C   ILE A 151      33.558   8.805 -27.679  1.00 83.22           C  
ATOM   2294  CB  ILE A 151      31.956   9.649 -25.879  1.00 83.22           C  
ATOM   2295  HB  ILE A 151      32.593  10.534 -25.851  1.00 83.22           H  
ATOM   2296  O   ILE A 151      34.366   9.727 -27.595  1.00 83.22           O  
ATOM   2297  CG1 ILE A 151      32.407   8.688 -24.756  1.00 83.22           C  
ATOM   2298 HG12 ILE A 151      31.614   7.969 -24.550  1.00 83.22           H  
ATOM   2299 HG13 ILE A 151      33.296   8.145 -25.076  1.00 83.22           H  
ATOM   2300  CG2 ILE A 151      30.508  10.120 -25.644  1.00 83.22           C  
ATOM   2301 HG21 ILE A 151      30.218  10.823 -26.425  1.00 83.22           H  
ATOM   2302 HG22 ILE A 151      30.429  10.622 -24.680  1.00 83.22           H  
ATOM   2303 HG23 ILE A 151      29.823   9.272 -25.650  1.00 83.22           H  
ATOM   2304  CD1 ILE A 151      32.760   9.399 -23.449  1.00 83.22           C  
ATOM   2305 HD11 ILE A 151      33.600  10.073 -23.620  1.00 83.22           H  
ATOM   2306 HD12 ILE A 151      33.061   8.660 -22.707  1.00 83.22           H  
ATOM   2307 HD13 ILE A 151      31.910   9.965 -23.067  1.00 83.22           H  
ATOM   2308  N   GLY A 152      33.916   7.595 -28.115  1.00 79.05           N  
ATOM   2309  H   GLY A 152      33.205   6.882 -28.188  1.00 79.05           H  
ATOM   2310  CA  GLY A 152      35.265   7.240 -28.531  1.00 79.05           C  
ATOM   2311  HA2 GLY A 152      35.305   6.165 -28.710  1.00 79.05           H  
ATOM   2312  HA3 GLY A 152      35.959   7.469 -27.722  1.00 79.05           H  
ATOM   2313  C   GLY A 152      35.741   7.960 -29.796  1.00 79.05           C  
ATOM   2314  O   GLY A 152      35.107   8.854 -30.367  1.00 79.05           O  
ATOM   2315  N   SER A 153      36.925   7.567 -30.246  1.00 69.08           N  
ATOM   2316  H   SER A 153      37.415   6.847 -29.736  1.00 69.08           H  
ATOM   2317  CA  SER A 153      37.626   8.233 -31.337  1.00 69.08           C  
ATOM   2318  HA  SER A 153      37.763   9.268 -31.024  1.00 69.08           H  
ATOM   2319  C   SER A 153      36.889   8.277 -32.691  1.00 69.08           C  
ATOM   2320  CB  SER A 153      39.013   7.623 -31.461  1.00 69.08           C  
ATOM   2321  HB2 SER A 153      39.475   8.012 -32.368  1.00 69.08           H  
ATOM   2322  HB3 SER A 153      39.581   7.942 -30.586  1.00 69.08           H  
ATOM   2323  O   SER A 153      36.222   7.337 -33.112  1.00 69.08           O  
ATOM   2324  OG  SER A 153      39.042   6.212 -31.494  1.00 69.08           O  
ATOM   2325  HG  SER A 153      39.017   5.918 -30.581  1.00 69.08           H  
ATOM   2326  N   GLY A 154      37.048   9.398 -33.413  1.00 65.18           N  
ATOM   2327  H   GLY A 154      37.571  10.157 -33.000  1.00 65.18           H  
ATOM   2328  CA  GLY A 154      36.516   9.601 -34.773  1.00 65.18           C  
ATOM   2329  HA2 GLY A 154      36.419   8.636 -35.272  1.00 65.18           H  
ATOM   2330  HA3 GLY A 154      37.229  10.199 -35.341  1.00 65.18           H  
ATOM   2331  C   GLY A 154      35.155  10.306 -34.858  1.00 65.18           C  
ATOM   2332  O   GLY A 154      34.619  10.468 -35.953  1.00 65.18           O  
ATOM   2333  N   LYS A 155      34.590  10.742 -33.728  1.00 65.29           N  
ATOM   2334  H   LYS A 155      35.049  10.535 -32.852  1.00 65.29           H  
ATOM   2335  CA  LYS A 155      33.341  11.511 -33.665  1.00 65.29           C  
ATOM   2336  HA  LYS A 155      32.785  11.383 -34.594  1.00 65.29           H  
ATOM   2337  C   LYS A 155      33.650  13.006 -33.525  1.00 65.29           C  
ATOM   2338  CB  LYS A 155      32.486  10.975 -32.502  1.00 65.29           C  
ATOM   2339  HB2 LYS A 155      33.015  11.155 -31.566  1.00 65.29           H  
ATOM   2340  HB3 LYS A 155      31.550  11.532 -32.456  1.00 65.29           H  
ATOM   2341  O   LYS A 155      34.422  13.395 -32.657  1.00 65.29           O  
ATOM   2342  CG  LYS A 155      32.163   9.471 -32.581  1.00 65.29           C  
ATOM   2343  HG2 LYS A 155      33.088   8.895 -32.547  1.00 65.29           H  
ATOM   2344  HG3 LYS A 155      31.583   9.211 -31.696  1.00 65.29           H  
ATOM   2345  CD  LYS A 155      31.361   9.072 -33.828  1.00 65.29           C  
ATOM   2346  HD2 LYS A 155      30.434   9.646 -33.859  1.00 65.29           H  
ATOM   2347  HD3 LYS A 155      31.951   9.277 -34.721  1.00 65.29           H  
ATOM   2348  CE  LYS A 155      31.050   7.574 -33.755  1.00 65.29           C  
ATOM   2349  HE2 LYS A 155      31.993   7.034 -33.659  1.00 65.29           H  
ATOM   2350  HE3 LYS A 155      30.477   7.384 -32.848  1.00 65.29           H  
ATOM   2351  NZ  LYS A 155      30.308   7.108 -34.953  1.00 65.29           N  
ATOM   2352  HZ1 LYS A 155      29.429   7.599 -35.031  1.00 65.29           H  
ATOM   2353  HZ2 LYS A 155      30.122   6.119 -34.877  1.00 65.29           H  
ATOM   2354  HZ3 LYS A 155      30.857   7.272 -35.785  1.00 65.29           H  
ATOM   2355  N   GLY A 156      33.079  13.844 -34.393  1.00 64.67           N  
ATOM   2356  H   GLY A 156      32.463  13.459 -35.094  1.00 64.67           H  
ATOM   2357  CA  GLY A 156      33.204  15.305 -34.282  1.00 64.67           C  
ATOM   2358  HA2 GLY A 156      34.237  15.564 -34.050  1.00 64.67           H  
ATOM   2359  HA3 GLY A 156      32.943  15.772 -35.232  1.00 64.67           H  
ATOM   2360  C   GLY A 156      32.300  15.880 -33.185  1.00 64.67           C  
ATOM   2361  O   GLY A 156      31.337  15.224 -32.780  1.00 64.67           O  
ATOM   2362  N   ALA A 157      32.543  17.126 -32.760  1.00 70.41           N  
ATOM   2363  H   ALA A 157      33.388  17.586 -33.067  1.00 70.41           H  
ATOM   2364  CA  ALA A 157      31.775  17.809 -31.706  1.00 70.41           C  
ATOM   2365  HA  ALA A 157      31.999  17.338 -30.749  1.00 70.41           H  
ATOM   2366  C   ALA A 157      30.244  17.739 -31.912  1.00 70.41           C  
ATOM   2367  CB  ALA A 157      32.257  19.264 -31.644  1.00 70.41           C  
ATOM   2368  HB1 ALA A 157      33.325  19.296 -31.427  1.00 70.41           H  
ATOM   2369  HB2 ALA A 157      31.738  19.787 -30.841  1.00 70.41           H  
ATOM   2370  HB3 ALA A 157      32.066  19.779 -32.585  1.00 70.41           H  
ATOM   2371  O   ALA A 157      29.489  17.495 -30.972  1.00 70.41           O  
ATOM   2372  N   LYS A 158      29.773  17.832 -33.166  1.00 72.29           N  
ATOM   2373  H   LYS A 158      30.441  18.062 -33.887  1.00 72.29           H  
ATOM   2374  CA  LYS A 158      28.346  17.703 -33.517  1.00 72.29           C  
ATOM   2375  HA  LYS A 158      27.789  18.428 -32.923  1.00 72.29           H  
ATOM   2376  C   LYS A 158      27.752  16.329 -33.171  1.00 72.29           C  
ATOM   2377  CB  LYS A 158      28.166  18.044 -35.007  1.00 72.29           C  
ATOM   2378  HB2 LYS A 158      28.675  18.987 -35.210  1.00 72.29           H  
ATOM   2379  HB3 LYS A 158      28.623  17.267 -35.619  1.00 72.29           H  
ATOM   2380  O   LYS A 158      26.591  16.245 -32.790  1.00 72.29           O  
ATOM   2381  CG  LYS A 158      26.686  18.202 -35.394  1.00 72.29           C  
ATOM   2382  HG2 LYS A 158      26.171  17.250 -35.272  1.00 72.29           H  
ATOM   2383  HG3 LYS A 158      26.225  18.938 -34.735  1.00 72.29           H  
ATOM   2384  CD  LYS A 158      26.529  18.667 -36.849  1.00 72.29           C  
ATOM   2385  HD2 LYS A 158      26.952  17.915 -37.515  1.00 72.29           H  
ATOM   2386  HD3 LYS A 158      27.061  19.609 -36.983  1.00 72.29           H  
ATOM   2387  CE  LYS A 158      25.041  18.868 -37.161  1.00 72.29           C  
ATOM   2388  HE2 LYS A 158      24.636  19.595 -36.456  1.00 72.29           H  
ATOM   2389  HE3 LYS A 158      24.518  17.927 -36.991  1.00 72.29           H  
ATOM   2390  NZ  LYS A 158      24.819  19.335 -38.553  1.00 72.29           N  
ATOM   2391  HZ1 LYS A 158      25.282  20.220 -38.706  1.00 72.29           H  
ATOM   2392  HZ2 LYS A 158      23.832  19.469 -38.720  1.00 72.29           H  
ATOM   2393  HZ3 LYS A 158      25.168  18.661 -39.220  1.00 72.29           H  
ATOM   2394  N   SER A 159      28.534  15.253 -33.292  1.00 82.11           N  
ATOM   2395  H   SER A 159      29.521  15.402 -33.446  1.00 82.11           H  
ATOM   2396  CA  SER A 159      28.091  13.905 -32.901  1.00 82.11           C  
ATOM   2397  HA  SER A 159      27.110  13.701 -33.332  1.00 82.11           H  
ATOM   2398  C   SER A 159      27.957  13.778 -31.386  1.00 82.11           C  
ATOM   2399  CB  SER A 159      29.075  12.845 -33.398  1.00 82.11           C  
ATOM   2400  HB2 SER A 159      30.059  13.044 -32.975  1.00 82.11           H  
ATOM   2401  HB3 SER A 159      28.745  11.859 -33.068  1.00 82.11           H  
ATOM   2402  O   SER A 159      26.998  13.177 -30.915  1.00 82.11           O  
ATOM   2403  OG  SER A 159      29.158  12.863 -34.809  1.00 82.11           O  
ATOM   2404  HG  SER A 159      28.763  13.684 -35.112  1.00 82.11           H  
ATOM   2405  N   ILE A 160      28.882  14.379 -30.631  1.00 83.57           N  
ATOM   2406  H   ILE A 160      29.636  14.880 -31.078  1.00 83.57           H  
ATOM   2407  CA  ILE A 160      28.854  14.348 -29.165  1.00 83.57           C  
ATOM   2408  HA  ILE A 160      28.694  13.318 -28.845  1.00 83.57           H  
ATOM   2409  C   ILE A 160      27.670  15.164 -28.636  1.00 83.57           C  
ATOM   2410  CB  ILE A 160      30.203  14.815 -28.576  1.00 83.57           C  
ATOM   2411  HB  ILE A 160      30.395  15.842 -28.886  1.00 83.57           H  
ATOM   2412  O   ILE A 160      26.963  14.700 -27.747  1.00 83.57           O  
ATOM   2413  CG1 ILE A 160      31.358  13.915 -29.082  1.00 83.57           C  
ATOM   2414 HG12 ILE A 160      31.339  13.872 -30.171  1.00 83.57           H  
ATOM   2415 HG13 ILE A 160      31.219  12.902 -28.706  1.00 83.57           H  
ATOM   2416  CG2 ILE A 160      30.118  14.768 -27.042  1.00 83.57           C  
ATOM   2417 HG21 ILE A 160      31.094  14.966 -26.597  1.00 83.57           H  
ATOM   2418 HG22 ILE A 160      29.427  15.522 -26.665  1.00 83.57           H  
ATOM   2419 HG23 ILE A 160      29.790  13.784 -26.706  1.00 83.57           H  
ATOM   2420  CD1 ILE A 160      32.759  14.401 -28.694  1.00 83.57           C  
ATOM   2421 HD11 ILE A 160      33.503  13.785 -29.200  1.00 83.57           H  
ATOM   2422 HD12 ILE A 160      32.891  15.437 -29.007  1.00 83.57           H  
ATOM   2423 HD13 ILE A 160      32.917  14.310 -27.620  1.00 83.57           H  
ATOM   2424  N   SER A 161      27.366  16.313 -29.246  1.00 86.70           N  
ATOM   2425  H   SER A 161      28.018  16.690 -29.920  1.00 86.70           H  
ATOM   2426  CA  SER A 161      26.169  17.091 -28.900  1.00 86.70           C  
ATOM   2427  HA  SER A 161      26.244  17.392 -27.855  1.00 86.70           H  
ATOM   2428  C   SER A 161      24.873  16.283 -29.058  1.00 86.70           C  
ATOM   2429  CB  SER A 161      26.108  18.357 -29.752  1.00 86.70           C  
ATOM   2430  HB2 SER A 161      25.994  18.087 -30.802  1.00 86.70           H  
ATOM   2431  HB3 SER A 161      27.038  18.913 -29.634  1.00 86.70           H  
ATOM   2432  O   SER A 161      24.014  16.357 -28.186  1.00 86.70           O  
ATOM   2433  OG  SER A 161      25.034  19.184 -29.358  1.00 86.70           O  
ATOM   2434  HG  SER A 161      24.354  18.670 -28.918  1.00 86.70           H  
ATOM   2435  N   GLY A 162      24.738  15.473 -30.115  1.00 88.25           N  
ATOM   2436  H   GLY A 162      25.459  15.466 -30.822  1.00 88.25           H  
ATOM   2437  CA  GLY A 162      23.576  14.587 -30.279  1.00 88.25           C  
ATOM   2438  HA2 GLY A 162      22.659  15.167 -30.171  1.00 88.25           H  
ATOM   2439  HA3 GLY A 162      23.595  14.158 -31.281  1.00 88.25           H  
ATOM   2440  C   GLY A 162      23.533  13.430 -29.266  1.00 88.25           C  
ATOM   2441  O   GLY A 162      22.458  12.962 -28.891  1.00 88.25           O  
ATOM   2442  N   MET A 163      24.690  12.974 -28.777  1.00 89.16           N  
ATOM   2443  H   MET A 163      25.551  13.392 -29.100  1.00 89.16           H  
ATOM   2444  CA  MET A 163      24.756  11.987 -27.690  1.00 89.16           C  
ATOM   2445  HA  MET A 163      24.068  11.170 -27.908  1.00 89.16           H  
ATOM   2446  C   MET A 163      24.320  12.596 -26.360  1.00 89.16           C  
ATOM   2447  CB  MET A 163      26.167  11.404 -27.554  1.00 89.16           C  
ATOM   2448  HB2 MET A 163      26.894  12.208 -27.437  1.00 89.16           H  
ATOM   2449  HB3 MET A 163      26.211  10.778 -26.663  1.00 89.16           H  
ATOM   2450  O   MET A 163      23.551  11.960 -25.648  1.00 89.16           O  
ATOM   2451  CG  MET A 163      26.539  10.555 -28.766  1.00 89.16           C  
ATOM   2452  HG2 MET A 163      26.304  11.111 -29.673  1.00 89.16           H  
ATOM   2453  HG3 MET A 163      25.937   9.646 -28.760  1.00 89.16           H  
ATOM   2454  SD  MET A 163      28.289  10.107 -28.820  1.00 89.16           S  
ATOM   2455  CE  MET A 163      28.316   9.393 -30.480  1.00 89.16           C  
ATOM   2456  HE1 MET A 163      29.348   9.289 -30.814  1.00 89.16           H  
ATOM   2457  HE2 MET A 163      27.828   8.418 -30.467  1.00 89.16           H  
ATOM   2458  HE3 MET A 163      27.792  10.057 -31.167  1.00 89.16           H  
ATOM   2459  N   ILE A 164      24.744  13.826 -26.058  1.00 92.26           N  
ATOM   2460  H   ILE A 164      25.393  14.280 -26.685  1.00 92.26           H  
ATOM   2461  CA  ILE A 164      24.277  14.573 -24.881  1.00 92.26           C  
ATOM   2462  HA  ILE A 164      24.506  13.998 -23.984  1.00 92.26           H  
ATOM   2463  C   ILE A 164      22.756  14.723 -24.935  1.00 92.26           C  
ATOM   2464  CB  ILE A 164      24.993  15.940 -24.773  1.00 92.26           C  
ATOM   2465  HB  ILE A 164      24.888  16.465 -25.723  1.00 92.26           H  
ATOM   2466  O   ILE A 164      22.088  14.387 -23.966  1.00 92.26           O  
ATOM   2467  CG1 ILE A 164      26.497  15.730 -24.482  1.00 92.26           C  
ATOM   2468 HG12 ILE A 164      26.899  14.959 -25.139  1.00 92.26           H  
ATOM   2469 HG13 ILE A 164      26.621  15.383 -23.456  1.00 92.26           H  
ATOM   2470  CG2 ILE A 164      24.360  16.811 -23.670  1.00 92.26           C  
ATOM   2471 HG21 ILE A 164      24.384  16.289 -22.713  1.00 92.26           H  
ATOM   2472 HG22 ILE A 164      24.884  17.763 -23.577  1.00 92.26           H  
ATOM   2473 HG23 ILE A 164      23.322  17.043 -23.909  1.00 92.26           H  
ATOM   2474  CD1 ILE A 164      27.352  16.986 -24.689  1.00 92.26           C  
ATOM   2475 HD11 ILE A 164      27.236  17.351 -25.710  1.00 92.26           H  
ATOM   2476 HD12 ILE A 164      27.065  17.770 -23.988  1.00 92.26           H  
ATOM   2477 HD13 ILE A 164      28.399  16.738 -24.521  1.00 92.26           H  
ATOM   2478  N   GLU A 165      22.196  15.097 -26.088  1.00 93.70           N  
ATOM   2479  H   GLU A 165      22.791  15.418 -26.838  1.00 93.70           H  
ATOM   2480  CA  GLU A 165      20.742  15.184 -26.269  1.00 93.70           C  
ATOM   2481  HA  GLU A 165      20.339  15.885 -25.537  1.00 93.70           H  
ATOM   2482  C   GLU A 165      20.043  13.828 -26.053  1.00 93.70           C  
ATOM   2483  CB  GLU A 165      20.469  15.732 -27.677  1.00 93.70           C  
ATOM   2484  HB2 GLU A 165      21.056  16.640 -27.816  1.00 93.70           H  
ATOM   2485  HB3 GLU A 165      20.789  14.994 -28.413  1.00 93.70           H  
ATOM   2486  O   GLU A 165      18.970  13.751 -25.455  1.00 93.70           O  
ATOM   2487  CG  GLU A 165      18.990  16.069 -27.904  1.00 93.70           C  
ATOM   2488  HG2 GLU A 165      18.677  16.794 -27.152  1.00 93.70           H  
ATOM   2489  HG3 GLU A 165      18.396  15.164 -27.770  1.00 93.70           H  
ATOM   2490  CD  GLU A 165      18.705  16.630 -29.306  1.00 93.70           C  
ATOM   2491  OE1 GLU A 165      17.529  16.988 -29.540  1.00 93.70           O  
ATOM   2492  OE2 GLU A 165      19.632  16.657 -30.151  1.00 93.70           O  
ATOM   2493  N   THR A 166      20.659  12.725 -26.484  1.00 93.10           N  
ATOM   2494  H   THR A 166      21.545  12.837 -26.957  1.00 93.10           H  
ATOM   2495  CA  THR A 166      20.136  11.372 -26.225  1.00 93.10           C  
ATOM   2496  HA  THR A 166      19.098  11.334 -26.557  1.00 93.10           H  
ATOM   2497  C   THR A 166      20.144  11.040 -24.728  1.00 93.10           C  
ATOM   2498  CB  THR A 166      20.919  10.312 -27.013  1.00 93.10           C  
ATOM   2499  HB  THR A 166      21.949  10.274 -26.659  1.00 93.10           H  
ATOM   2500  O   THR A 166      19.176  10.466 -24.229  1.00 93.10           O  
ATOM   2501  CG2 THR A 166      20.302   8.918 -26.887  1.00 93.10           C  
ATOM   2502 HG21 THR A 166      19.252   8.946 -27.180  1.00 93.10           H  
ATOM   2503 HG22 THR A 166      20.380   8.560 -25.860  1.00 93.10           H  
ATOM   2504 HG23 THR A 166      20.838   8.224 -27.535  1.00 93.10           H  
ATOM   2505  OG1 THR A 166      20.920  10.625 -28.391  1.00 93.10           O  
ATOM   2506  HG1 THR A 166      21.325  11.488 -28.506  1.00 93.10           H  
ATOM   2507  N   ILE A 167      21.195  11.430 -23.999  1.00 95.30           N  
ATOM   2508  H   ILE A 167      21.939  11.932 -24.462  1.00 95.30           H  
ATOM   2509  CA  ILE A 167      21.288  11.251 -22.542  1.00 95.30           C  
ATOM   2510  HA  ILE A 167      21.037  10.217 -22.304  1.00 95.30           H  
ATOM   2511  C   ILE A 167      20.268  12.135 -21.823  1.00 95.30           C  
ATOM   2512  CB  ILE A 167      22.718  11.527 -22.022  1.00 95.30           C  
ATOM   2513  HB  ILE A 167      23.012  12.539 -22.303  1.00 95.30           H  
ATOM   2514  O   ILE A 167      19.579  11.649 -20.932  1.00 95.30           O  
ATOM   2515  CG1 ILE A 167      23.724  10.531 -22.625  1.00 95.30           C  
ATOM   2516 HG12 ILE A 167      23.549   9.537 -22.212  1.00 95.30           H  
ATOM   2517 HG13 ILE A 167      23.549  10.487 -23.700  1.00 95.30           H  
ATOM   2518  CG2 ILE A 167      22.761  11.411 -20.491  1.00 95.30           C  
ATOM   2519 HG21 ILE A 167      23.787  11.465 -20.126  1.00 95.30           H  
ATOM   2520 HG22 ILE A 167      22.329  10.464 -20.166  1.00 95.30           H  
ATOM   2521 HG23 ILE A 167      22.209  12.233 -20.035  1.00 95.30           H  
ATOM   2522  CD1 ILE A 167      25.197  10.912 -22.425  1.00 95.30           C  
ATOM   2523 HD11 ILE A 167      25.471  10.835 -21.373  1.00 95.30           H  
ATOM   2524 HD12 ILE A 167      25.833  10.232 -22.992  1.00 95.30           H  
ATOM   2525 HD13 ILE A 167      25.370  11.930 -22.775  1.00 95.30           H  
ATOM   2526  N   ASP A 168      20.112  13.394 -22.229  1.00 96.25           N  
ATOM   2527  H   ASP A 168      20.745  13.758 -22.926  1.00 96.25           H  
ATOM   2528  CA  ASP A 168      19.129  14.319 -21.654  1.00 96.25           C  
ATOM   2529  HA  ASP A 168      19.300  14.404 -20.581  1.00 96.25           H  
ATOM   2530  C   ASP A 168      17.699  13.787 -21.853  1.00 96.25           C  
ATOM   2531  CB  ASP A 168      19.294  15.717 -22.280  1.00 96.25           C  
ATOM   2532  HB2 ASP A 168      19.289  15.627 -23.367  1.00 96.25           H  
ATOM   2533  HB3 ASP A 168      18.432  16.320 -21.997  1.00 96.25           H  
ATOM   2534  O   ASP A 168      16.883  13.789 -20.928  1.00 96.25           O  
ATOM   2535  CG  ASP A 168      20.557  16.478 -21.834  1.00 96.25           C  
ATOM   2536  OD1 ASP A 168      21.084  16.214 -20.728  1.00 96.25           O  
ATOM   2537  OD2 ASP A 168      20.986  17.400 -22.562  1.00 96.25           O  
ATOM   2538  N   ASN A 169      17.402  13.227 -23.029  1.00 95.97           N  
ATOM   2539  H   ASN A 169      18.086  13.291 -23.769  1.00 95.97           H  
ATOM   2540  CA  ASN A 169      16.138  12.538 -23.278  1.00 95.97           C  
ATOM   2541  HA  ASN A 169      15.320  13.218 -23.039  1.00 95.97           H  
ATOM   2542  C   ASN A 169      15.961  11.313 -22.367  1.00 95.97           C  
ATOM   2543  CB  ASN A 169      16.052  12.168 -24.766  1.00 95.97           C  
ATOM   2544  HB2 ASN A 169      15.244  11.451 -24.912  1.00 95.97           H  
ATOM   2545  HB3 ASN A 169      16.985  11.704 -25.085  1.00 95.97           H  
ATOM   2546  O   ASN A 169      14.889  11.141 -21.787  1.00 95.97           O  
ATOM   2547  CG  ASN A 169      15.745  13.372 -25.638  1.00 95.97           C  
ATOM   2548  ND2 ASN A 169      16.329  13.460 -26.807  1.00 95.97           N  
ATOM   2549 HD21 ASN A 169      17.205  12.973 -26.925  1.00 95.97           H  
ATOM   2550 HD22 ASN A 169      16.182  14.338 -27.286  1.00 95.97           H  
ATOM   2551  OD1 ASN A 169      14.940  14.220 -25.297  1.00 95.97           O  
ATOM   2552  N   ALA A 170      16.999  10.493 -22.182  1.00 95.36           N  
ATOM   2553  H   ALA A 170      17.859  10.673 -22.680  1.00 95.36           H  
ATOM   2554  CA  ALA A 170      16.957   9.366 -21.252  1.00 95.36           C  
ATOM   2555  HA  ALA A 170      16.133   8.714 -21.542  1.00 95.36           H  
ATOM   2556  C   ALA A 170      16.710   9.828 -19.804  1.00 95.36           C  
ATOM   2557  CB  ALA A 170      18.252   8.561 -21.380  1.00 95.36           C  
ATOM   2558  HB1 ALA A 170      19.112   9.170 -21.103  1.00 95.36           H  
ATOM   2559  HB2 ALA A 170      18.370   8.227 -22.411  1.00 95.36           H  
ATOM   2560  HB3 ALA A 170      18.211   7.695 -20.720  1.00 95.36           H  
ATOM   2561  O   ALA A 170      15.847   9.277 -19.117  1.00 95.36           O  
ATOM   2562  N   ILE A 171      17.381  10.892 -19.356  1.00 97.15           N  
ATOM   2563  H   ILE A 171      18.074  11.302 -19.966  1.00 97.15           H  
ATOM   2564  CA  ILE A 171      17.167  11.509 -18.041  1.00 97.15           C  
ATOM   2565  HA  ILE A 171      17.360  10.765 -17.269  1.00 97.15           H  
ATOM   2566  C   ILE A 171      15.710  11.951 -17.888  1.00 97.15           C  
ATOM   2567  CB  ILE A 171      18.142  12.693 -17.840  1.00 97.15           C  
ATOM   2568  HB  ILE A 171      18.133  13.320 -18.731  1.00 97.15           H  
ATOM   2569  O   ILE A 171      15.089  11.659 -16.866  1.00 97.15           O  
ATOM   2570  CG1 ILE A 171      19.573  12.161 -17.620  1.00 97.15           C  
ATOM   2571 HG12 ILE A 171      19.655  11.741 -16.617  1.00 97.15           H  
ATOM   2572 HG13 ILE A 171      19.772  11.364 -18.337  1.00 97.15           H  
ATOM   2573  CG2 ILE A 171      17.713  13.554 -16.641  1.00 97.15           C  
ATOM   2574 HG21 ILE A 171      18.484  14.282 -16.388  1.00 97.15           H  
ATOM   2575 HG22 ILE A 171      17.534  12.900 -15.787  1.00 97.15           H  
ATOM   2576 HG23 ILE A 171      16.808  14.113 -16.879  1.00 97.15           H  
ATOM   2577  CD1 ILE A 171      20.664  13.223 -17.813  1.00 97.15           C  
ATOM   2578 HD11 ILE A 171      20.516  14.071 -17.145  1.00 97.15           H  
ATOM   2579 HD12 ILE A 171      20.646  13.584 -18.841  1.00 97.15           H  
ATOM   2580 HD13 ILE A 171      21.638  12.781 -17.607  1.00 97.15           H  
ATOM   2581  N   ASN A 172      15.140  12.600 -18.904  1.00 96.45           N  
ATOM   2582  H   ASN A 172      15.720  12.864 -19.687  1.00 96.45           H  
ATOM   2583  CA  ASN A 172      13.742  13.024 -18.890  1.00 96.45           C  
ATOM   2584  HA  ASN A 172      13.565  13.612 -17.989  1.00 96.45           H  
ATOM   2585  C   ASN A 172      12.779  11.832 -18.824  1.00 96.45           C  
ATOM   2586  CB  ASN A 172      13.474  13.913 -20.113  1.00 96.45           C  
ATOM   2587  HB2 ASN A 172      13.836  13.422 -21.017  1.00 96.45           H  
ATOM   2588  HB3 ASN A 172      12.400  14.073 -20.216  1.00 96.45           H  
ATOM   2589  O   ASN A 172      11.792  11.893 -18.092  1.00 96.45           O  
ATOM   2590  CG  ASN A 172      14.119  15.281 -19.986  1.00 96.45           C  
ATOM   2591  ND2 ASN A 172      14.438  15.920 -21.086  1.00 96.45           N  
ATOM   2592 HD21 ASN A 172      14.385  15.462 -21.985  1.00 96.45           H  
ATOM   2593 HD22 ASN A 172      14.942  16.786 -20.959  1.00 96.45           H  
ATOM   2594  OD1 ASN A 172      14.307  15.807 -18.901  1.00 96.45           O  
ATOM   2595  N   THR A 173      13.072  10.726 -19.518  1.00 95.52           N  
ATOM   2596  H   THR A 173      13.860  10.748 -20.149  1.00 95.52           H  
ATOM   2597  CA  THR A 173      12.251   9.507 -19.421  1.00 95.52           C  
ATOM   2598  HA  THR A 173      11.212   9.793 -19.584  1.00 95.52           H  
ATOM   2599  C   THR A 173      12.299   8.881 -18.027  1.00 95.52           C  
ATOM   2600  CB  THR A 173      12.593   8.454 -20.484  1.00 95.52           C  
ATOM   2601  HB  THR A 173      11.956   7.586 -20.309  1.00 95.52           H  
ATOM   2602  O   THR A 173      11.244   8.575 -17.473  1.00 95.52           O  
ATOM   2603  CG2 THR A 173      12.309   8.936 -21.906  1.00 95.52           C  
ATOM   2604 HG21 THR A 173      12.632   8.176 -22.617  1.00 95.52           H  
ATOM   2605 HG22 THR A 173      11.238   9.101 -22.024  1.00 95.52           H  
ATOM   2606 HG23 THR A 173      12.832   9.869 -22.117  1.00 95.52           H  
ATOM   2607  OG1 THR A 173      13.923   8.007 -20.444  1.00 95.52           O  
ATOM   2608  HG1 THR A 173      14.481   8.630 -19.973  1.00 95.52           H  
ATOM   2609  N   VAL A 174      13.485   8.768 -17.415  1.00 95.72           N  
ATOM   2610  H   VAL A 174      14.318   9.045 -17.914  1.00 95.72           H  
ATOM   2611  CA  VAL A 174      13.638   8.228 -16.053  1.00 95.72           C  
ATOM   2612  HA  VAL A 174      13.133   7.262 -16.008  1.00 95.72           H  
ATOM   2613  C   VAL A 174      12.953   9.131 -15.029  1.00 95.72           C  
ATOM   2614  CB  VAL A 174      15.125   8.017 -15.698  1.00 95.72           C  
ATOM   2615  HB  VAL A 174      15.669   8.947 -15.860  1.00 95.72           H  
ATOM   2616  O   VAL A 174      12.218   8.646 -14.171  1.00 95.72           O  
ATOM   2617  CG1 VAL A 174      15.323   7.590 -14.237  1.00 95.72           C  
ATOM   2618 HG11 VAL A 174      15.027   8.389 -13.557  1.00 95.72           H  
ATOM   2619 HG12 VAL A 174      16.374   7.368 -14.052  1.00 95.72           H  
ATOM   2620 HG13 VAL A 174      14.733   6.699 -14.023  1.00 95.72           H  
ATOM   2621  CG2 VAL A 174      15.745   6.924 -16.576  1.00 95.72           C  
ATOM   2622 HG21 VAL A 174      15.224   5.978 -16.431  1.00 95.72           H  
ATOM   2623 HG22 VAL A 174      15.686   7.202 -17.628  1.00 95.72           H  
ATOM   2624 HG23 VAL A 174      16.795   6.791 -16.313  1.00 95.72           H  
ATOM   2625  N   SER A 175      13.135  10.447 -15.140  1.00 96.20           N  
ATOM   2626  H   SER A 175      13.778  10.789 -15.839  1.00 96.20           H  
ATOM   2627  CA  SER A 175      12.467  11.429 -14.279  1.00 96.20           C  
ATOM   2628  HA  SER A 175      12.702  11.211 -13.237  1.00 96.20           H  
ATOM   2629  C   SER A 175      10.945  11.386 -14.433  1.00 96.20           C  
ATOM   2630  CB  SER A 175      12.976  12.836 -14.599  1.00 96.20           C  
ATOM   2631  HB2 SER A 175      12.434  13.564 -13.996  1.00 96.20           H  
ATOM   2632  HB3 SER A 175      12.806  13.054 -15.653  1.00 96.20           H  
ATOM   2633  O   SER A 175      10.223  11.444 -13.438  1.00 96.20           O  
ATOM   2634  OG  SER A 175      14.358  12.929 -14.310  1.00 96.20           O  
ATOM   2635  HG  SER A 175      14.785  13.298 -15.087  1.00 96.20           H  
ATOM   2636  N   GLY A 176      10.443  11.228 -15.661  1.00 96.70           N  
ATOM   2637  H   GLY A 176      11.077  11.217 -16.447  1.00 96.70           H  
ATOM   2638  CA  GLY A 176       9.017  11.059 -15.930  1.00 96.70           C  
ATOM   2639  HA2 GLY A 176       8.871  11.003 -17.009  1.00 96.70           H  
ATOM   2640  HA3 GLY A 176       8.470  11.917 -15.541  1.00 96.70           H  
ATOM   2641  C   GLY A 176       8.447   9.787 -15.302  1.00 96.70           C  
ATOM   2642  O   GLY A 176       7.352   9.816 -14.742  1.00 96.70           O  
ATOM   2643  N   GLU A 177       9.191   8.682 -15.333  1.00 94.73           N  
ATOM   2644  H   GLU A 177      10.060   8.686 -15.847  1.00 94.73           H  
ATOM   2645  CA  GLU A 177       8.758   7.432 -14.706  1.00 94.73           C  
ATOM   2646  HA  GLU A 177       7.719   7.268 -14.993  1.00 94.73           H  
ATOM   2647  C   GLU A 177       8.768   7.521 -13.174  1.00 94.73           C  
ATOM   2648  CB  GLU A 177       9.605   6.266 -15.241  1.00 94.73           C  
ATOM   2649  HB2 GLU A 177      10.558   6.237 -14.713  1.00 94.73           H  
ATOM   2650  HB3 GLU A 177       9.817   6.424 -16.298  1.00 94.73           H  
ATOM   2651  O   GLU A 177       7.800   7.117 -12.529  1.00 94.73           O  
ATOM   2652  CG  GLU A 177       8.896   4.910 -15.096  1.00 94.73           C  
ATOM   2653  HG2 GLU A 177       8.721   4.721 -14.037  1.00 94.73           H  
ATOM   2654  HG3 GLU A 177       9.569   4.134 -15.463  1.00 94.73           H  
ATOM   2655  CD  GLU A 177       7.559   4.818 -15.867  1.00 94.73           C  
ATOM   2656  OE1 GLU A 177       6.753   3.923 -15.543  1.00 94.73           O  
ATOM   2657  OE2 GLU A 177       7.270   5.660 -16.762  1.00 94.73           O  
ATOM   2658  N   ARG A 178       9.786   8.160 -12.582  1.00 96.63           N  
ATOM   2659  H   ARG A 178      10.554   8.462 -13.164  1.00 96.63           H  
ATOM   2660  CA  ARG A 178       9.810   8.479 -11.143  1.00 96.63           C  
ATOM   2661  HA  ARG A 178       9.739   7.559 -10.563  1.00 96.63           H  
ATOM   2662  C   ARG A 178       8.620   9.340 -10.724  1.00 96.63           C  
ATOM   2663  CB  ARG A 178      11.112   9.200 -10.782  1.00 96.63           C  
ATOM   2664  HB2 ARG A 178      11.004   9.607  -9.777  1.00 96.63           H  
ATOM   2665  HB3 ARG A 178      11.272  10.030 -11.470  1.00 96.63           H  
ATOM   2666  O   ARG A 178       8.001   9.063  -9.703  1.00 96.63           O  
ATOM   2667  CG  ARG A 178      12.333   8.269 -10.806  1.00 96.63           C  
ATOM   2668  HG2 ARG A 178      12.408   7.775 -11.776  1.00 96.63           H  
ATOM   2669  HG3 ARG A 178      12.222   7.505 -10.037  1.00 96.63           H  
ATOM   2670  CD  ARG A 178      13.619   9.060 -10.558  1.00 96.63           C  
ATOM   2671  HD2 ARG A 178      14.466   8.375 -10.586  1.00 96.63           H  
ATOM   2672  HD3 ARG A 178      13.735   9.796 -11.354  1.00 96.63           H  
ATOM   2673  NE  ARG A 178      13.578   9.722  -9.244  1.00 96.63           N  
ATOM   2674  HE  ARG A 178      13.112   9.220  -8.502  1.00 96.63           H  
ATOM   2675  NH1 ARG A 178      15.090  11.408  -9.632  1.00 96.63           N  
ATOM   2676 HH11 ARG A 178      15.651  12.170  -9.276  1.00 96.63           H  
ATOM   2677 HH12 ARG A 178      15.269  11.021 -10.548  1.00 96.63           H  
ATOM   2678  NH2 ARG A 178      14.113  11.207  -7.624  1.00 96.63           N  
ATOM   2679 HH21 ARG A 178      14.700  11.944  -7.259  1.00 96.63           H  
ATOM   2680 HH22 ARG A 178      13.556  10.654  -6.989  1.00 96.63           H  
ATOM   2681  CZ  ARG A 178      14.262  10.776  -8.844  1.00 96.63           C  
ATOM   2682  N   ALA A 179       8.245  10.335 -11.529  1.00 97.87           N  
ATOM   2683  H   ALA A 179       8.822  10.553 -12.330  1.00 97.87           H  
ATOM   2684  CA  ALA A 179       7.070  11.159 -11.255  1.00 97.87           C  
ATOM   2685  HA  ALA A 179       7.184  11.600 -10.264  1.00 97.87           H  
ATOM   2686  C   ALA A 179       5.771  10.330 -11.236  1.00 97.87           C  
ATOM   2687  CB  ALA A 179       7.009  12.297 -12.280  1.00 97.87           C  
ATOM   2688  HB1 ALA A 179       6.870  11.898 -13.285  1.00 97.87           H  
ATOM   2689  HB2 ALA A 179       7.935  12.871 -12.248  1.00 97.87           H  
ATOM   2690  HB3 ALA A 179       6.176  12.957 -12.040  1.00 97.87           H  
ATOM   2691  O   ALA A 179       4.923  10.532 -10.365  1.00 97.87           O  
ATOM   2692  N   LYS A 180       5.620   9.353 -12.144  1.00 96.51           N  
ATOM   2693  H   LYS A 180       6.349   9.226 -12.832  1.00 96.51           H  
ATOM   2694  CA  LYS A 180       4.477   8.422 -12.121  1.00 96.51           C  
ATOM   2695  HA  LYS A 180       3.549   8.992 -12.085  1.00 96.51           H  
ATOM   2696  C   LYS A 180       4.491   7.530 -10.884  1.00 96.51           C  
ATOM   2697  CB  LYS A 180       4.467   7.518 -13.355  1.00 96.51           C  
ATOM   2698  HB2 LYS A 180       3.675   6.779 -13.233  1.00 96.51           H  
ATOM   2699  HB3 LYS A 180       5.415   6.981 -13.402  1.00 96.51           H  
ATOM   2700  O   LYS A 180       3.439   7.320 -10.285  1.00 96.51           O  
ATOM   2701  CG  LYS A 180       4.230   8.253 -14.677  1.00 96.51           C  
ATOM   2702  HG2 LYS A 180       4.996   9.015 -14.823  1.00 96.51           H  
ATOM   2703  HG3 LYS A 180       3.248   8.726 -14.679  1.00 96.51           H  
ATOM   2704  CD  LYS A 180       4.313   7.210 -15.793  1.00 96.51           C  
ATOM   2705  HD2 LYS A 180       3.407   6.605 -15.802  1.00 96.51           H  
ATOM   2706  HD3 LYS A 180       5.154   6.550 -15.578  1.00 96.51           H  
ATOM   2707  CE  LYS A 180       4.540   7.838 -17.163  1.00 96.51           C  
ATOM   2708  HE2 LYS A 180       5.247   8.659 -17.046  1.00 96.51           H  
ATOM   2709  HE3 LYS A 180       3.602   8.230 -17.555  1.00 96.51           H  
ATOM   2710  NZ  LYS A 180       5.131   6.812 -18.054  1.00 96.51           N  
ATOM   2711  HZ1 LYS A 180       5.416   7.185 -18.948  1.00 96.51           H  
ATOM   2712  HZ2 LYS A 180       4.528   6.009 -18.161  1.00 96.51           H  
ATOM   2713  HZ3 LYS A 180       5.961   6.442 -17.614  1.00 96.51           H  
ATOM   2714  N   LEU A 181       5.658   7.008 -10.503  1.00 96.50           N  
ATOM   2715  H   LEU A 181       6.473   7.195 -11.069  1.00 96.50           H  
ATOM   2716  CA  LEU A 181       5.820   6.204  -9.292  1.00 96.50           C  
ATOM   2717  HA  LEU A 181       5.124   5.366  -9.324  1.00 96.50           H  
ATOM   2718  C   LEU A 181       5.447   7.003  -8.035  1.00 96.50           C  
ATOM   2719  CB  LEU A 181       7.256   5.657  -9.224  1.00 96.50           C  
ATOM   2720  HB2 LEU A 181       7.439   5.293  -8.213  1.00 96.50           H  
ATOM   2721  HB3 LEU A 181       7.956   6.478  -9.380  1.00 96.50           H  
ATOM   2722  O   LEU A 181       4.630   6.525  -7.252  1.00 96.50           O  
ATOM   2723  CG  LEU A 181       7.592   4.531 -10.222  1.00 96.50           C  
ATOM   2724  HG  LEU A 181       7.567   4.925 -11.238  1.00 96.50           H  
ATOM   2725  CD1 LEU A 181       9.004   4.022  -9.934  1.00 96.50           C  
ATOM   2726 HD11 LEU A 181       9.046   3.569  -8.943  1.00 96.50           H  
ATOM   2727 HD12 LEU A 181       9.297   3.288 -10.684  1.00 96.50           H  
ATOM   2728 HD13 LEU A 181       9.705   4.856  -9.962  1.00 96.50           H  
ATOM   2729  CD2 LEU A 181       6.635   3.336 -10.152  1.00 96.50           C  
ATOM   2730 HD21 LEU A 181       7.009   2.538 -10.793  1.00 96.50           H  
ATOM   2731 HD22 LEU A 181       6.575   2.971  -9.126  1.00 96.50           H  
ATOM   2732 HD23 LEU A 181       5.649   3.625 -10.514  1.00 96.50           H  
ATOM   2733  N   GLY A 182       5.917   8.245  -7.905  1.00 97.79           N  
ATOM   2734  H   GLY A 182       6.630   8.560  -8.548  1.00 97.79           H  
ATOM   2735  CA  GLY A 182       5.540   9.135  -6.802  1.00 97.79           C  
ATOM   2736  HA2 GLY A 182       5.812   8.671  -5.854  1.00 97.79           H  
ATOM   2737  HA3 GLY A 182       6.095  10.069  -6.896  1.00 97.79           H  
ATOM   2738  C   GLY A 182       4.041   9.461  -6.777  1.00 97.79           C  
ATOM   2739  O   GLY A 182       3.399   9.389  -5.732  1.00 97.79           O  
ATOM   2740  N   ALA A 183       3.425   9.730  -7.934  1.00 98.10           N  
ATOM   2741  H   ALA A 183       3.982   9.822  -8.772  1.00 98.10           H  
ATOM   2742  CA  ALA A 183       1.974   9.924  -8.018  1.00 98.10           C  
ATOM   2743  HA  ALA A 183       1.691  10.713  -7.322  1.00 98.10           H  
ATOM   2744  C   ALA A 183       1.189   8.657  -7.621  1.00 98.10           C  
ATOM   2745  CB  ALA A 183       1.620  10.376  -9.439  1.00 98.10           C  
ATOM   2746  HB1 ALA A 183       2.160  11.293  -9.677  1.00 98.10           H  
ATOM   2747  HB2 ALA A 183       0.549  10.567  -9.507  1.00 98.10           H  
ATOM   2748  HB3 ALA A 183       1.895   9.605 -10.159  1.00 98.10           H  
ATOM   2749  O   ALA A 183       0.152   8.739  -6.956  1.00 98.10           O  
ATOM   2750  N   ASN A 184       1.684   7.476  -8.005  1.00 96.52           N  
ATOM   2751  H   ASN A 184       2.531   7.473  -8.555  1.00 96.52           H  
ATOM   2752  CA  ASN A 184       1.109   6.197  -7.600  1.00 96.52           C  
ATOM   2753  HA  ASN A 184       0.040   6.209  -7.815  1.00 96.52           H  
ATOM   2754  C   ASN A 184       1.241   5.966  -6.092  1.00 96.52           C  
ATOM   2755  CB  ASN A 184       1.770   5.050  -8.383  1.00 96.52           C  
ATOM   2756  HB2 ASN A 184       2.854   5.145  -8.321  1.00 96.52           H  
ATOM   2757  HB3 ASN A 184       1.498   4.101  -7.921  1.00 96.52           H  
ATOM   2758  O   ASN A 184       0.281   5.490  -5.489  1.00 96.52           O  
ATOM   2759  CG  ASN A 184       1.369   4.970  -9.841  1.00 96.52           C  
ATOM   2760  ND2 ASN A 184       2.168   4.334 -10.660  1.00 96.52           N  
ATOM   2761 HD21 ASN A 184       1.926   4.341 -11.641  1.00 96.52           H  
ATOM   2762 HD22 ASN A 184       3.078   4.038 -10.337  1.00 96.52           H  
ATOM   2763  OD1 ASN A 184       0.292   5.372 -10.252  1.00 96.52           O  
ATOM   2764  N   GLN A 185       2.376   6.328  -5.491  1.00 97.91           N  
ATOM   2765  H   GLN A 185       3.143   6.675  -6.049  1.00 97.91           H  
ATOM   2766  CA  GLN A 185       2.574   6.252  -4.047  1.00 97.91           C  
ATOM   2767  HA  GLN A 185       2.401   5.224  -3.727  1.00 97.91           H  
ATOM   2768  C   GLN A 185       1.563   7.135  -3.310  1.00 97.91           C  
ATOM   2769  CB  GLN A 185       4.020   6.617  -3.698  1.00 97.91           C  
ATOM   2770  HB2 GLN A 185       4.696   5.940  -4.221  1.00 97.91           H  
ATOM   2771  HB3 GLN A 185       4.237   7.640  -4.007  1.00 97.91           H  
ATOM   2772  O   GLN A 185       0.817   6.620  -2.483  1.00 97.91           O  
ATOM   2773  CG  GLN A 185       4.248   6.493  -2.186  1.00 97.91           C  
ATOM   2774  HG2 GLN A 185       3.571   7.168  -1.663  1.00 97.91           H  
ATOM   2775  HG3 GLN A 185       4.037   5.475  -1.859  1.00 97.91           H  
ATOM   2776  CD  GLN A 185       5.662   6.849  -1.765  1.00 97.91           C  
ATOM   2777  NE2 GLN A 185       5.838   7.261  -0.531  1.00 97.91           N  
ATOM   2778 HE21 GLN A 185       5.023   7.466   0.029  1.00 97.91           H  
ATOM   2779 HE22 GLN A 185       6.744   7.647  -0.307  1.00 97.91           H  
ATOM   2780  OE1 GLN A 185       6.613   6.743  -2.519  1.00 97.91           O  
ATOM   2781  N   ASN A 186       1.435   8.410  -3.687  1.00 97.69           N  
ATOM   2782  H   ASN A 186       2.132   8.796  -4.308  1.00 97.69           H  
ATOM   2783  CA  ASN A 186       0.457   9.320  -3.076  1.00 97.69           C  
ATOM   2784  HA  ASN A 186       0.689   9.435  -2.017  1.00 97.69           H  
ATOM   2785  C   ASN A 186      -0.976   8.770  -3.186  1.00 97.69           C  
ATOM   2786  CB  ASN A 186       0.554  10.691  -3.765  1.00 97.69           C  
ATOM   2787  HB2 ASN A 186      -0.240  11.333  -3.384  1.00 97.69           H  
ATOM   2788  HB3 ASN A 186       0.421  10.571  -4.840  1.00 97.69           H  
ATOM   2789  O   ASN A 186      -1.763   8.825  -2.241  1.00 97.69           O  
ATOM   2790  CG  ASN A 186       1.868  11.408  -3.511  1.00 97.69           C  
ATOM   2791  ND2 ASN A 186       2.164  12.437  -4.268  1.00 97.69           N  
ATOM   2792 HD21 ASN A 186       3.050  12.869  -4.048  1.00 97.69           H  
ATOM   2793 HD22 ASN A 186       1.529  12.763  -4.983  1.00 97.69           H  
ATOM   2794  OD1 ASN A 186       2.649  11.078  -2.645  1.00 97.69           O  
ATOM   2795  N   ARG A 187      -1.329   8.179  -4.337  1.00 98.30           N  
ATOM   2796  H   ARG A 187      -0.657   8.173  -5.090  1.00 98.30           H  
ATOM   2797  CA  ARG A 187      -2.634   7.523  -4.506  1.00 98.30           C  
ATOM   2798  HA  ARG A 187      -3.407   8.239  -4.227  1.00 98.30           H  
ATOM   2799  C   ARG A 187      -2.802   6.327  -3.563  1.00 98.30           C  
ATOM   2800  CB  ARG A 187      -2.833   7.110  -5.971  1.00 98.30           C  
ATOM   2801  HB2 ARG A 187      -2.131   6.313  -6.216  1.00 98.30           H  
ATOM   2802  HB3 ARG A 187      -2.632   7.963  -6.619  1.00 98.30           H  
ATOM   2803  O   ARG A 187      -3.889   6.146  -3.014  1.00 98.30           O  
ATOM   2804  CG  ARG A 187      -4.279   6.634  -6.205  1.00 98.30           C  
ATOM   2805  HG2 ARG A 187      -4.551   5.862  -5.486  1.00 98.30           H  
ATOM   2806  HG3 ARG A 187      -4.950   7.481  -6.059  1.00 98.30           H  
ATOM   2807  CD  ARG A 187      -4.511   6.062  -7.605  1.00 98.30           C  
ATOM   2808  HD2 ARG A 187      -5.582   5.905  -7.729  1.00 98.30           H  
ATOM   2809  HD3 ARG A 187      -4.202   6.795  -8.350  1.00 98.30           H  
ATOM   2810  NE  ARG A 187      -3.827   4.762  -7.782  1.00 98.30           N  
ATOM   2811  HE  ARG A 187      -4.199   3.984  -7.257  1.00 98.30           H  
ATOM   2812  NH1 ARG A 187      -2.181   5.490  -9.179  1.00 98.30           N  
ATOM   2813 HH11 ARG A 187      -1.328   5.339  -9.699  1.00 98.30           H  
ATOM   2814 HH12 ARG A 187      -2.522   6.435  -9.082  1.00 98.30           H  
ATOM   2815  NH2 ARG A 187      -2.227   3.343  -8.588  1.00 98.30           N  
ATOM   2816 HH21 ARG A 187      -1.389   3.221  -9.139  1.00 98.30           H  
ATOM   2817 HH22 ARG A 187      -2.590   2.585  -8.028  1.00 98.30           H  
ATOM   2818  CZ  ARG A 187      -2.752   4.533  -8.513  1.00 98.30           C  
ATOM   2819  N   LEU A 188      -1.775   5.492  -3.398  1.00 97.98           N  
ATOM   2820  H   LEU A 188      -0.896   5.720  -3.841  1.00 97.98           H  
ATOM   2821  CA  LEU A 188      -1.816   4.341  -2.493  1.00 97.98           C  
ATOM   2822  HA  LEU A 188      -2.714   3.758  -2.699  1.00 97.98           H  
ATOM   2823  C   LEU A 188      -1.921   4.778  -1.031  1.00 97.98           C  
ATOM   2824  CB  LEU A 188      -0.586   3.445  -2.699  1.00 97.98           C  
ATOM   2825  HB2 LEU A 188       0.307   4.070  -2.681  1.00 97.98           H  
ATOM   2826  HB3 LEU A 188      -0.511   2.753  -1.860  1.00 97.98           H  
ATOM   2827  O   LEU A 188      -2.704   4.184  -0.300  1.00 97.98           O  
ATOM   2828  CG  LEU A 188      -0.609   2.621  -3.997  1.00 97.98           C  
ATOM   2829  HG  LEU A 188      -0.816   3.267  -4.850  1.00 97.98           H  
ATOM   2830  CD1 LEU A 188       0.757   1.974  -4.195  1.00 97.98           C  
ATOM   2831 HD11 LEU A 188       1.513   2.759  -4.200  1.00 97.98           H  
ATOM   2832 HD12 LEU A 188       0.790   1.433  -5.141  1.00 97.98           H  
ATOM   2833 HD13 LEU A 188       0.971   1.290  -3.373  1.00 97.98           H  
ATOM   2834  CD2 LEU A 188      -1.660   1.508  -3.971  1.00 97.98           C  
ATOM   2835 HD21 LEU A 188      -1.492   0.865  -3.107  1.00 97.98           H  
ATOM   2836 HD22 LEU A 188      -1.586   0.906  -4.877  1.00 97.98           H  
ATOM   2837 HD23 LEU A 188      -2.662   1.932  -3.907  1.00 97.98           H  
ATOM   2838  N   GLU A 189      -1.238   5.847  -0.626  1.00 98.10           N  
ATOM   2839  H   GLU A 189      -0.564   6.261  -1.254  1.00 98.10           H  
ATOM   2840  CA  GLU A 189      -1.353   6.422   0.721  1.00 98.10           C  
ATOM   2841  HA  GLU A 189      -1.116   5.661   1.464  1.00 98.10           H  
ATOM   2842  C   GLU A 189      -2.785   6.899   1.009  1.00 98.10           C  
ATOM   2843  CB  GLU A 189      -0.349   7.573   0.876  1.00 98.10           C  
ATOM   2844  HB2 GLU A 189      -0.458   8.255   0.033  1.00 98.10           H  
ATOM   2845  HB3 GLU A 189      -0.576   8.114   1.794  1.00 98.10           H  
ATOM   2846  O   GLU A 189      -3.370   6.539   2.031  1.00 98.10           O  
ATOM   2847  CG  GLU A 189       1.103   7.065   0.953  1.00 98.10           C  
ATOM   2848  HG2 GLU A 189       1.301   6.407   0.106  1.00 98.10           H  
ATOM   2849  HG3 GLU A 189       1.212   6.470   1.860  1.00 98.10           H  
ATOM   2850  CD  GLU A 189       2.148   8.192   0.956  1.00 98.10           C  
ATOM   2851  OE1 GLU A 189       3.355   7.850   0.865  1.00 98.10           O  
ATOM   2852  OE2 GLU A 189       1.743   9.373   1.034  1.00 98.10           O  
ATOM   2853  N   HIS A 190      -3.418   7.606   0.065  1.00 98.26           N  
ATOM   2854  H   HIS A 190      -2.884   7.944  -0.723  1.00 98.26           H  
ATOM   2855  CA  HIS A 190      -4.840   7.952   0.180  1.00 98.26           C  
ATOM   2856  HA  HIS A 190      -4.996   8.470   1.126  1.00 98.26           H  
ATOM   2857  C   HIS A 190      -5.755   6.722   0.197  1.00 98.26           C  
ATOM   2858  CB  HIS A 190      -5.242   8.880  -0.970  1.00 98.26           C  
ATOM   2859  HB2 HIS A 190      -6.329   8.953  -0.999  1.00 98.26           H  
ATOM   2860  HB3 HIS A 190      -4.908   8.458  -1.917  1.00 98.26           H  
ATOM   2861  O   HIS A 190      -6.774   6.710   0.889  1.00 98.26           O  
ATOM   2862  CG  HIS A 190      -4.703  10.275  -0.820  1.00 98.26           C  
ATOM   2863  CD2 HIS A 190      -3.978  10.978  -1.743  1.00 98.26           C  
ATOM   2864  HD2 HIS A 190      -3.666  10.620  -2.712  1.00 98.26           H  
ATOM   2865  ND1 HIS A 190      -4.869  11.094   0.274  1.00 98.26           N  
ATOM   2866  HD1 HIS A 190      -5.299  10.840   1.152  1.00 98.26           H  
ATOM   2867  CE1 HIS A 190      -4.254  12.259   0.016  1.00 98.26           C  
ATOM   2868  HE1 HIS A 190      -4.184  13.091   0.701  1.00 98.26           H  
ATOM   2869  NE2 HIS A 190      -3.717  12.244  -1.213  1.00 98.26           N  
ATOM   2870  N   THR A 191      -5.401   5.676  -0.552  1.00 97.89           N  
ATOM   2871  H   THR A 191      -4.535   5.740  -1.068  1.00 97.89           H  
ATOM   2872  CA  THR A 191      -6.164   4.424  -0.574  1.00 97.89           C  
ATOM   2873  HA  THR A 191      -7.212   4.660  -0.754  1.00 97.89           H  
ATOM   2874  C   THR A 191      -6.086   3.719   0.778  1.00 97.89           C  
ATOM   2875  CB  THR A 191      -5.690   3.495  -1.700  1.00 97.89           C  
ATOM   2876  HB  THR A 191      -4.654   3.202  -1.530  1.00 97.89           H  
ATOM   2877  O   THR A 191      -7.124   3.317   1.293  1.00 97.89           O  
ATOM   2878  CG2 THR A 191      -6.542   2.232  -1.810  1.00 97.89           C  
ATOM   2879 HG21 THR A 191      -7.594   2.499  -1.917  1.00 97.89           H  
ATOM   2880 HG22 THR A 191      -6.223   1.655  -2.677  1.00 97.89           H  
ATOM   2881 HG23 THR A 191      -6.410   1.616  -0.920  1.00 97.89           H  
ATOM   2882  OG1 THR A 191      -5.779   4.161  -2.943  1.00 97.89           O  
ATOM   2883  HG1 THR A 191      -5.190   4.918  -2.896  1.00 97.89           H  
ATOM   2884  N   ILE A 192      -4.897   3.627   1.380  1.00 98.33           N  
ATOM   2885  H   ILE A 192      -4.089   4.001   0.904  1.00 98.33           H  
ATOM   2886  CA  ILE A 192      -4.683   3.062   2.720  1.00 98.33           C  
ATOM   2887  HA  ILE A 192      -5.037   2.031   2.739  1.00 98.33           H  
ATOM   2888  C   ILE A 192      -5.512   3.830   3.746  1.00 98.33           C  
ATOM   2889  CB  ILE A 192      -3.178   3.062   3.068  1.00 98.33           C  
ATOM   2890  HB  ILE A 192      -2.767   4.046   2.840  1.00 98.33           H  
ATOM   2891  O   ILE A 192      -6.322   3.222   4.437  1.00 98.33           O  
ATOM   2892  CG1 ILE A 192      -2.452   2.003   2.211  1.00 98.33           C  
ATOM   2893 HG12 ILE A 192      -2.794   2.066   1.178  1.00 98.33           H  
ATOM   2894 HG13 ILE A 192      -2.702   1.009   2.583  1.00 98.33           H  
ATOM   2895  CG2 ILE A 192      -2.932   2.776   4.561  1.00 98.33           C  
ATOM   2896 HG21 ILE A 192      -3.357   3.561   5.186  1.00 98.33           H  
ATOM   2897 HG22 ILE A 192      -1.865   2.741   4.782  1.00 98.33           H  
ATOM   2898 HG23 ILE A 192      -3.390   1.831   4.851  1.00 98.33           H  
ATOM   2899  CD1 ILE A 192      -0.929   2.164   2.201  1.00 98.33           C  
ATOM   2900 HD11 ILE A 192      -0.513   1.951   3.186  1.00 98.33           H  
ATOM   2901 HD12 ILE A 192      -0.499   1.464   1.485  1.00 98.33           H  
ATOM   2902 HD13 ILE A 192      -0.671   3.181   1.907  1.00 98.33           H  
ATOM   2903  N   ALA A 193      -5.419   5.163   3.762  1.00 98.21           N  
ATOM   2904  H   ALA A 193      -4.729   5.612   3.177  1.00 98.21           H  
ATOM   2905  CA  ALA A 193      -6.199   5.984   4.685  1.00 98.21           C  
ATOM   2906  HA  ALA A 193      -5.924   5.716   5.705  1.00 98.21           H  
ATOM   2907  C   ALA A 193      -7.715   5.748   4.538  1.00 98.21           C  
ATOM   2908  CB  ALA A 193      -5.832   7.453   4.444  1.00 98.21           C  
ATOM   2909  HB1 ALA A 193      -6.104   7.748   3.431  1.00 98.21           H  
ATOM   2910  HB2 ALA A 193      -6.361   8.081   5.160  1.00 98.21           H  
ATOM   2911  HB3 ALA A 193      -4.759   7.589   4.581  1.00 98.21           H  
ATOM   2912  O   ALA A 193      -8.435   5.632   5.528  1.00 98.21           O  
ATOM   2913  N   ASN A 194      -8.220   5.631   3.305  1.00 97.49           N  
ATOM   2914  H   ASN A 194      -7.598   5.744   2.518  1.00 97.49           H  
ATOM   2915  CA  ASN A 194      -9.632   5.333   3.064  1.00 97.49           C  
ATOM   2916  HA  ASN A 194     -10.239   6.029   3.643  1.00 97.49           H  
ATOM   2917  C   ASN A 194     -10.031   3.915   3.519  1.00 97.49           C  
ATOM   2918  CB  ASN A 194      -9.925   5.564   1.576  1.00 97.49           C  
ATOM   2919  HB2 ASN A 194      -9.669   6.589   1.309  1.00 97.49           H  
ATOM   2920  HB3 ASN A 194      -9.315   4.890   0.975  1.00 97.49           H  
ATOM   2921  O   ASN A 194     -11.114   3.729   4.075  1.00 97.49           O  
ATOM   2922  CG  ASN A 194     -11.393   5.349   1.267  1.00 97.49           C  
ATOM   2923  ND2 ASN A 194     -11.721   4.385   0.440  1.00 97.49           N  
ATOM   2924 HD21 ASN A 194     -12.712   4.241   0.312  1.00 97.49           H  
ATOM   2925 HD22 ASN A 194     -11.007   3.774   0.069  1.00 97.49           H  
ATOM   2926  OD1 ASN A 194     -12.268   6.034   1.766  1.00 97.49           O  
ATOM   2927  N   LEU A 195      -9.172   2.916   3.293  1.00 97.63           N  
ATOM   2928  H   LEU A 195      -8.278   3.138   2.881  1.00 97.63           H  
ATOM   2929  CA  LEU A 195      -9.402   1.537   3.732  1.00 97.63           C  
ATOM   2930  HA  LEU A 195     -10.384   1.210   3.388  1.00 97.63           H  
ATOM   2931  C   LEU A 195      -9.419   1.431   5.257  1.00 97.63           C  
ATOM   2932  CB  LEU A 195      -8.318   0.611   3.151  1.00 97.63           C  
ATOM   2933  HB2 LEU A 195      -7.341   1.035   3.383  1.00 97.63           H  
ATOM   2934  HB3 LEU A 195      -8.376  -0.353   3.656  1.00 97.63           H  
ATOM   2935  O   LEU A 195     -10.329   0.806   5.801  1.00 97.63           O  
ATOM   2936  CG  LEU A 195      -8.414   0.370   1.636  1.00 97.63           C  
ATOM   2937  HG  LEU A 195      -8.481   1.315   1.096  1.00 97.63           H  
ATOM   2938  CD1 LEU A 195      -7.168  -0.382   1.169  1.00 97.63           C  
ATOM   2939 HD11 LEU A 195      -7.088  -1.325   1.709  1.00 97.63           H  
ATOM   2940 HD12 LEU A 195      -6.284   0.222   1.374  1.00 97.63           H  
ATOM   2941 HD13 LEU A 195      -7.220  -0.570   0.096  1.00 97.63           H  
ATOM   2942  CD2 LEU A 195      -9.637  -0.463   1.253  1.00 97.63           C  
ATOM   2943 HD21 LEU A 195     -10.548   0.082   1.502  1.00 97.63           H  
ATOM   2944 HD22 LEU A 195      -9.614  -1.411   1.790  1.00 97.63           H  
ATOM   2945 HD23 LEU A 195      -9.628  -0.652   0.180  1.00 97.63           H  
ATOM   2946  N   ASP A 196      -8.469   2.076   5.929  1.00 98.09           N  
ATOM   2947  H   ASP A 196      -7.722   2.514   5.409  1.00 98.09           H  
ATOM   2948  CA  ASP A 196      -8.347   2.068   7.385  1.00 98.09           C  
ATOM   2949  HA  ASP A 196      -8.356   1.036   7.736  1.00 98.09           H  
ATOM   2950  C   ASP A 196      -9.546   2.784   8.030  1.00 98.09           C  
ATOM   2951  CB  ASP A 196      -7.002   2.692   7.797  1.00 98.09           C  
ATOM   2952  HB2 ASP A 196      -6.987   2.781   8.883  1.00 98.09           H  
ATOM   2953  HB3 ASP A 196      -6.938   3.698   7.381  1.00 98.09           H  
ATOM   2954  O   ASP A 196     -10.205   2.216   8.901  1.00 98.09           O  
ATOM   2955  CG  ASP A 196      -5.756   1.889   7.371  1.00 98.09           C  
ATOM   2956  OD1 ASP A 196      -5.870   0.704   6.960  1.00 98.09           O  
ATOM   2957  OD2 ASP A 196      -4.653   2.468   7.463  1.00 98.09           O  
ATOM   2958  N   ASN A 197      -9.945   3.952   7.507  1.00 97.98           N  
ATOM   2959  H   ASN A 197      -9.343   4.399   6.830  1.00 97.98           H  
ATOM   2960  CA  ASN A 197     -11.166   4.645   7.939  1.00 97.98           C  
ATOM   2961  HA  ASN A 197     -11.088   4.881   9.000  1.00 97.98           H  
ATOM   2962  C   ASN A 197     -12.420   3.778   7.740  1.00 97.98           C  
ATOM   2963  CB  ASN A 197     -11.320   5.945   7.129  1.00 97.98           C  
ATOM   2964  HB2 ASN A 197     -12.320   6.347   7.289  1.00 97.98           H  
ATOM   2965  HB3 ASN A 197     -11.203   5.727   6.067  1.00 97.98           H  
ATOM   2966  O   ASN A 197     -13.325   3.753   8.577  1.00 97.98           O  
ATOM   2967  CG  ASN A 197     -10.344   7.037   7.524  1.00 97.98           C  
ATOM   2968  ND2 ASN A 197     -10.107   7.990   6.654  1.00 97.98           N  
ATOM   2969 HD21 ASN A 197     -10.441   7.903   5.705  1.00 97.98           H  
ATOM   2970 HD22 ASN A 197      -9.402   8.651   6.949  1.00 97.98           H  
ATOM   2971  OD1 ASN A 197      -9.824   7.099   8.618  1.00 97.98           O  
ATOM   2972  N   SER A 198     -12.517   3.065   6.615  1.00 97.65           N  
ATOM   2973  H   SER A 198     -11.773   3.130   5.936  1.00 97.65           H  
ATOM   2974  CA  SER A 198     -13.642   2.160   6.371  1.00 97.65           C  
ATOM   2975  HA  SER A 198     -14.569   2.707   6.539  1.00 97.65           H  
ATOM   2976  C   SER A 198     -13.625   0.960   7.323  1.00 97.65           C  
ATOM   2977  CB  SER A 198     -13.641   1.677   4.920  1.00 97.65           C  
ATOM   2978  HB2 SER A 198     -13.624   2.535   4.248  1.00 97.65           H  
ATOM   2979  HB3 SER A 198     -12.757   1.067   4.734  1.00 97.65           H  
ATOM   2980  O   SER A 198     -14.695   0.516   7.744  1.00 97.65           O  
ATOM   2981  OG  SER A 198     -14.814   0.915   4.683  1.00 97.65           O  
ATOM   2982  HG  SER A 198     -14.989   0.394   5.470  1.00 97.65           H  
ATOM   2983  N   ALA A 199     -12.450   0.424   7.653  1.00 97.82           N  
ATOM   2984  H   ALA A 199     -11.604   0.826   7.273  1.00 97.82           H  
ATOM   2985  CA  ALA A 199     -12.300  -0.686   8.585  1.00 97.82           C  
ATOM   2986  HA  ALA A 199     -12.974  -1.489   8.289  1.00 97.82           H  
ATOM   2987  C   ALA A 199     -12.687  -0.264  10.009  1.00 97.82           C  
ATOM   2988  CB  ALA A 199     -10.862  -1.212   8.505  1.00 97.82           C  
ATOM   2989  HB1 ALA A 199     -10.160  -0.439   8.817  1.00 97.82           H  
ATOM   2990  HB2 ALA A 199     -10.745  -2.074   9.162  1.00 97.82           H  
ATOM   2991  HB3 ALA A 199     -10.626  -1.508   7.483  1.00 97.82           H  
ATOM   2992  O   ALA A 199     -13.457  -0.973  10.655  1.00 97.82           O  
ATOM   2993  N   GLU A 200     -12.251   0.915  10.455  1.00 97.76           N  
ATOM   2994  H   GLU A 200     -11.580   1.423   9.896  1.00 97.76           H  
ATOM   2995  CA  GLU A 200     -12.608   1.486  11.756  1.00 97.76           C  
ATOM   2996  HA  GLU A 200     -12.320   0.787  12.541  1.00 97.76           H  
ATOM   2997  C   GLU A 200     -14.119   1.731  11.872  1.00 97.76           C  
ATOM   2998  CB  GLU A 200     -11.819   2.787  11.960  1.00 97.76           C  
ATOM   2999  HB2 GLU A 200     -10.758   2.577  11.826  1.00 97.76           H  
ATOM   3000  HB3 GLU A 200     -12.131   3.517  11.212  1.00 97.76           H  
ATOM   3001  O   GLU A 200     -14.755   1.311  12.841  1.00 97.76           O  
ATOM   3002  CG  GLU A 200     -12.038   3.361  13.368  1.00 97.76           C  
ATOM   3003  HG2 GLU A 200     -11.749   2.604  14.098  1.00 97.76           H  
ATOM   3004  HG3 GLU A 200     -13.098   3.571  13.506  1.00 97.76           H  
ATOM   3005  CD  GLU A 200     -11.251   4.651  13.638  1.00 97.76           C  
ATOM   3006  OE1 GLU A 200     -11.339   5.126  14.794  1.00 97.76           O  
ATOM   3007  OE2 GLU A 200     -10.603   5.167  12.703  1.00 97.76           O  
ATOM   3008  N   ASN A 201     -14.737   2.325  10.846  1.00 97.02           N  
ATOM   3009  H   ASN A 201     -14.164   2.693  10.100  1.00 97.02           H  
ATOM   3010  CA  ASN A 201     -16.184   2.544  10.826  1.00 97.02           C  
ATOM   3011  HA  ASN A 201     -16.461   3.116  11.711  1.00 97.02           H  
ATOM   3012  C   ASN A 201     -16.975   1.229  10.883  1.00 97.02           C  
ATOM   3013  CB  ASN A 201     -16.553   3.348   9.571  1.00 97.02           C  
ATOM   3014  HB2 ASN A 201     -16.024   2.951   8.704  1.00 97.02           H  
ATOM   3015  HB3 ASN A 201     -17.623   3.260   9.386  1.00 97.02           H  
ATOM   3016  O   ASN A 201     -17.977   1.138  11.600  1.00 97.02           O  
ATOM   3017  CG  ASN A 201     -16.259   4.824   9.738  1.00 97.02           C  
ATOM   3018  ND2 ASN A 201     -15.597   5.442   8.796  1.00 97.02           N  
ATOM   3019 HD21 ASN A 201     -14.970   4.871   8.248  1.00 97.02           H  
ATOM   3020 HD22 ASN A 201     -15.335   6.389   9.030  1.00 97.02           H  
ATOM   3021  OD1 ASN A 201     -16.662   5.450  10.700  1.00 97.02           O  
ATOM   3022  N   LEU A 202     -16.531   0.198  10.155  1.00 97.23           N  
ATOM   3023  H   LEU A 202     -15.700   0.326   9.594  1.00 97.23           H  
ATOM   3024  CA  LEU A 202     -17.145  -1.128  10.220  1.00 97.23           C  
ATOM   3025  HA  LEU A 202     -18.225  -1.018  10.121  1.00 97.23           H  
ATOM   3026  C   LEU A 202     -16.920  -1.798  11.574  1.00 97.23           C  
ATOM   3027  CB  LEU A 202     -16.620  -2.025   9.090  1.00 97.23           C  
ATOM   3028  HB2 LEU A 202     -15.533  -1.945   9.059  1.00 97.23           H  
ATOM   3029  HB3 LEU A 202     -16.871  -3.058   9.329  1.00 97.23           H  
ATOM   3030  O   LEU A 202     -17.836  -2.446  12.070  1.00 97.23           O  
ATOM   3031  CG  LEU A 202     -17.192  -1.713   7.699  1.00 97.23           C  
ATOM   3032  HG  LEU A 202     -16.967  -0.684   7.418  1.00 97.23           H  
ATOM   3033  CD1 LEU A 202     -16.545  -2.659   6.689  1.00 97.23           C  
ATOM   3034 HD11 LEU A 202     -16.822  -3.688   6.915  1.00 97.23           H  
ATOM   3035 HD12 LEU A 202     -16.864  -2.399   5.680  1.00 97.23           H  
ATOM   3036 HD13 LEU A 202     -15.462  -2.555   6.760  1.00 97.23           H  
ATOM   3037  CD2 LEU A 202     -18.707  -1.926   7.618  1.00 97.23           C  
ATOM   3038 HD21 LEU A 202     -19.037  -1.811   6.585  1.00 97.23           H  
ATOM   3039 HD22 LEU A 202     -18.962  -2.925   7.970  1.00 97.23           H  
ATOM   3040 HD23 LEU A 202     -19.222  -1.180   8.223  1.00 97.23           H  
ATOM   3041  N   GLN A 203     -15.755  -1.621  12.195  1.00 96.62           N  
ATOM   3042  H   GLN A 203     -15.023  -1.106  11.727  1.00 96.62           H  
ATOM   3043  CA  GLN A 203     -15.476  -2.136  13.533  1.00 96.62           C  
ATOM   3044  HA  GLN A 203     -15.690  -3.205  13.553  1.00 96.62           H  
ATOM   3045  C   GLN A 203     -16.383  -1.473  14.578  1.00 96.62           C  
ATOM   3046  CB  GLN A 203     -13.985  -1.939  13.833  1.00 96.62           C  
ATOM   3047  HB2 GLN A 203     -13.737  -0.878  13.803  1.00 96.62           H  
ATOM   3048  HB3 GLN A 203     -13.409  -2.451  13.062  1.00 96.62           H  
ATOM   3049  O   GLN A 203     -16.985  -2.162  15.396  1.00 96.62           O  
ATOM   3050  CG  GLN A 203     -13.590  -2.500  15.204  1.00 96.62           C  
ATOM   3051  HG2 GLN A 203     -14.119  -1.953  15.985  1.00 96.62           H  
ATOM   3052  HG3 GLN A 203     -13.878  -3.550  15.268  1.00 96.62           H  
ATOM   3053  CD  GLN A 203     -12.093  -2.393  15.472  1.00 96.62           C  
ATOM   3054  NE2 GLN A 203     -11.679  -2.442  16.718  1.00 96.62           N  
ATOM   3055 HE21 GLN A 203     -12.341  -2.490  17.479  1.00 96.62           H  
ATOM   3056 HE22 GLN A 203     -10.689  -2.295  16.852  1.00 96.62           H  
ATOM   3057  OE1 GLN A 203     -11.265  -2.295  14.583  1.00 96.62           O  
ATOM   3058  N   ALA A 204     -16.572  -0.155  14.511  1.00 97.38           N  
ATOM   3059  H   ALA A 204     -16.010   0.377  13.862  1.00 97.38           H  
ATOM   3060  CA  ALA A 204     -17.491   0.560  15.392  1.00 97.38           C  
ATOM   3061  HA  ALA A 204     -17.249   0.311  16.426  1.00 97.38           H  
ATOM   3062  C   ALA A 204     -18.966   0.181  15.150  1.00 97.38           C  
ATOM   3063  CB  ALA A 204     -17.267   2.062  15.187  1.00 97.38           C  
ATOM   3064  HB1 ALA A 204     -17.903   2.627  15.869  1.00 97.38           H  
ATOM   3065  HB2 ALA A 204     -17.490   2.340  14.157  1.00 97.38           H  
ATOM   3066  HB3 ALA A 204     -16.226   2.308  15.397  1.00 97.38           H  
ATOM   3067  O   ALA A 204     -19.783   0.192  16.075  1.00 97.38           O  
ATOM   3068  N   ALA A 205     -19.348  -0.119  13.905  1.00 96.28           N  
ATOM   3069  H   ALA A 205     -18.667  -0.049  13.163  1.00 96.28           H  
ATOM   3070  CA  ALA A 205     -20.683  -0.622  13.583  1.00 96.28           C  
ATOM   3071  HA  ALA A 205     -21.427   0.003  14.078  1.00 96.28           H  
ATOM   3072  C   ALA A 205     -20.889  -2.060  14.091  1.00 96.28           C  
ATOM   3073  CB  ALA A 205     -20.904  -0.516  12.071  1.00 96.28           C  
ATOM   3074  HB1 ALA A 205     -21.915  -0.839  11.826  1.00 96.28           H  
ATOM   3075  HB2 ALA A 205     -20.192  -1.152  11.545  1.00 96.28           H  
ATOM   3076  HB3 ALA A 205     -20.767   0.516  11.746  1.00 96.28           H  
ATOM   3077  O   ALA A 205     -21.945  -2.368  14.642  1.00 96.28           O  
ATOM   3078  N   GLU A 206     -19.879  -2.918  13.954  1.00 96.34           N  
ATOM   3079  H   GLU A 206     -19.048  -2.615  13.467  1.00 96.34           H  
ATOM   3080  CA  GLU A 206     -19.902  -4.300  14.434  1.00 96.34           C  
ATOM   3081  HA  GLU A 206     -20.811  -4.775  14.064  1.00 96.34           H  
ATOM   3082  C   GLU A 206     -19.956  -4.366  15.961  1.00 96.34           C  
ATOM   3083  CB  GLU A 206     -18.701  -5.056  13.849  1.00 96.34           C  
ATOM   3084  HB2 GLU A 206     -18.754  -4.955  12.765  1.00 96.34           H  
ATOM   3085  HB3 GLU A 206     -17.765  -4.598  14.168  1.00 96.34           H  
ATOM   3086  O   GLU A 206     -20.811  -5.069  16.499  1.00 96.34           O  
ATOM   3087  CG  GLU A 206     -18.717  -6.564  14.158  1.00 96.34           C  
ATOM   3088  HG2 GLU A 206     -18.251  -7.071  13.313  1.00 96.34           H  
ATOM   3089  HG3 GLU A 206     -19.751  -6.905  14.197  1.00 96.34           H  
ATOM   3090  CD  GLU A 206     -17.968  -7.002  15.430  1.00 96.34           C  
ATOM   3091  OE1 GLU A 206     -18.159  -8.179  15.835  1.00 96.34           O  
ATOM   3092  OE2 GLU A 206     -17.100  -6.259  15.917  1.00 96.34           O  
ATOM   3093  N   SER A 207     -19.152  -3.551  16.647  1.00 96.02           N  
ATOM   3094  H   SER A 207     -18.415  -3.084  16.137  1.00 96.02           H  
ATOM   3095  CA  SER A 207     -19.179  -3.377  18.102  1.00 96.02           C  
ATOM   3096  HA  SER A 207     -18.916  -4.320  18.582  1.00 96.02           H  
ATOM   3097  C   SER A 207     -20.570  -2.962  18.594  1.00 96.02           C  
ATOM   3098  CB  SER A 207     -18.120  -2.339  18.486  1.00 96.02           C  
ATOM   3099  HB2 SER A 207     -18.221  -1.471  17.834  1.00 96.02           H  
ATOM   3100  HB3 SER A 207     -17.128  -2.767  18.346  1.00 96.02           H  
ATOM   3101  O   SER A 207     -21.130  -3.596  19.483  1.00 96.02           O  
ATOM   3102  OG  SER A 207     -18.266  -1.906  19.817  1.00 96.02           O  
ATOM   3103  HG  SER A 207     -18.012  -2.633  20.390  1.00 96.02           H  
ATOM   3104  N   ARG A 208     -21.229  -1.994  17.940  1.00 94.01           N  
ATOM   3105  H   ARG A 208     -20.734  -1.503  17.209  1.00 94.01           H  
ATOM   3106  CA  ARG A 208     -22.612  -1.600  18.287  1.00 94.01           C  
ATOM   3107  HA  ARG A 208     -22.636  -1.325  19.341  1.00 94.01           H  
ATOM   3108  C   ARG A 208     -23.632  -2.733  18.156  1.00 94.01           C  
ATOM   3109  CB  ARG A 208     -23.045  -0.407  17.426  1.00 94.01           C  
ATOM   3110  HB2 ARG A 208     -22.710  -0.540  16.398  1.00 94.01           H  
ATOM   3111  HB3 ARG A 208     -24.133  -0.341  17.429  1.00 94.01           H  
ATOM   3112  O   ARG A 208     -24.656  -2.716  18.837  1.00 94.01           O  
ATOM   3113  CG  ARG A 208     -22.488   0.898  17.999  1.00 94.01           C  
ATOM   3114  HG2 ARG A 208     -21.399   0.867  18.048  1.00 94.01           H  
ATOM   3115  HG3 ARG A 208     -22.865   1.007  19.016  1.00 94.01           H  
ATOM   3116  CD  ARG A 208     -22.952   2.114  17.192  1.00 94.01           C  
ATOM   3117  HD2 ARG A 208     -23.949   1.931  16.790  1.00 94.01           H  
ATOM   3118  HD3 ARG A 208     -23.007   2.956  17.882  1.00 94.01           H  
ATOM   3119  NE  ARG A 208     -22.014   2.460  16.109  1.00 94.01           N  
ATOM   3120  HE  ARG A 208     -21.237   1.830  15.975  1.00 94.01           H  
ATOM   3121  NH1 ARG A 208     -22.986   4.471  15.567  1.00 94.01           N  
ATOM   3122 HH11 ARG A 208     -23.723   4.277  16.229  1.00 94.01           H  
ATOM   3123 HH12 ARG A 208     -22.953   5.344  15.059  1.00 94.01           H  
ATOM   3124  NH2 ARG A 208     -21.070   3.878  14.590  1.00 94.01           N  
ATOM   3125 HH21 ARG A 208     -20.298   3.237  14.480  1.00 94.01           H  
ATOM   3126 HH22 ARG A 208     -21.045   4.759  14.097  1.00 94.01           H  
ATOM   3127  CZ  ARG A 208     -22.027   3.594  15.426  1.00 94.01           C  
ATOM   3128  N   ILE A 209     -23.386  -3.697  17.272  1.00 94.47           N  
ATOM   3129  H   ILE A 209     -22.520  -3.653  16.753  1.00 94.47           H  
ATOM   3130  CA  ILE A 209     -24.258  -4.861  17.106  1.00 94.47           C  
ATOM   3131  HA  ILE A 209     -25.289  -4.559  17.288  1.00 94.47           H  
ATOM   3132  C   ILE A 209     -23.918  -5.925  18.147  1.00 94.47           C  
ATOM   3133  CB  ILE A 209     -24.176  -5.398  15.658  1.00 94.47           C  
ATOM   3134  HB  ILE A 209     -23.129  -5.566  15.403  1.00 94.47           H  
ATOM   3135  O   ILE A 209     -24.836  -6.516  18.725  1.00 94.47           O  
ATOM   3136  CG1 ILE A 209     -24.762  -4.346  14.689  1.00 94.47           C  
ATOM   3137 HG12 ILE A 209     -24.314  -3.372  14.883  1.00 94.47           H  
ATOM   3138 HG13 ILE A 209     -25.835  -4.253  14.861  1.00 94.47           H  
ATOM   3139  CG2 ILE A 209     -24.927  -6.737  15.506  1.00 94.47           C  
ATOM   3140 HG21 ILE A 209     -25.977  -6.616  15.772  1.00 94.47           H  
ATOM   3141 HG22 ILE A 209     -24.855  -7.100  14.481  1.00 94.47           H  
ATOM   3142 HG23 ILE A 209     -24.476  -7.501  16.138  1.00 94.47           H  
ATOM   3143  CD1 ILE A 209     -24.522  -4.667  13.210  1.00 94.47           C  
ATOM   3144 HD11 ILE A 209     -24.842  -3.821  12.602  1.00 94.47           H  
ATOM   3145 HD12 ILE A 209     -23.460  -4.845  13.041  1.00 94.47           H  
ATOM   3146 HD13 ILE A 209     -25.095  -5.545  12.911  1.00 94.47           H  
ATOM   3147  N   ARG A 210     -22.633  -6.194  18.373  1.00 94.38           N  
ATOM   3148  H   ARG A 210     -21.935  -5.639  17.900  1.00 94.38           H  
ATOM   3149  CA  ARG A 210     -22.191  -7.403  19.061  1.00 94.38           C  
ATOM   3150  HA  ARG A 210     -23.025  -8.104  19.095  1.00 94.38           H  
ATOM   3151  C   ARG A 210     -21.775  -7.184  20.506  1.00 94.38           C  
ATOM   3152  CB  ARG A 210     -21.062  -8.045  18.254  1.00 94.38           C  
ATOM   3153  HB2 ARG A 210     -20.113  -7.585  18.530  1.00 94.38           H  
ATOM   3154  HB3 ARG A 210     -21.223  -7.881  17.188  1.00 94.38           H  
ATOM   3155  O   ARG A 210     -21.954  -8.119  21.278  1.00 94.38           O  
ATOM   3156  CG  ARG A 210     -21.026  -9.556  18.503  1.00 94.38           C  
ATOM   3157  HG2 ARG A 210     -21.905 -10.022  18.058  1.00 94.38           H  
ATOM   3158  HG3 ARG A 210     -21.022  -9.771  19.572  1.00 94.38           H  
ATOM   3159  CD  ARG A 210     -19.771 -10.127  17.861  1.00 94.38           C  
ATOM   3160  HD2 ARG A 210     -18.918  -9.554  18.226  1.00 94.38           H  
ATOM   3161  HD3 ARG A 210     -19.840  -9.986  16.782  1.00 94.38           H  
ATOM   3162  NE  ARG A 210     -19.585 -11.544  18.224  1.00 94.38           N  
ATOM   3163  HE  ARG A 210     -19.804 -11.782  19.181  1.00 94.38           H  
ATOM   3164  NH1 ARG A 210     -19.054 -12.343  16.150  1.00 94.38           N  
ATOM   3165 HH11 ARG A 210     -19.329 -11.447  15.772  1.00 94.38           H  
ATOM   3166 HH12 ARG A 210     -18.998 -13.102  15.486  1.00 94.38           H  
ATOM   3167  NH2 ARG A 210     -18.977 -13.714  17.905  1.00 94.38           N  
ATOM   3168 HH21 ARG A 210     -18.830 -14.462  17.243  1.00 94.38           H  
ATOM   3169 HH22 ARG A 210     -19.165 -13.909  18.878  1.00 94.38           H  
ATOM   3170  CZ  ARG A 210     -19.200 -12.523  17.430  1.00 94.38           C  
ATOM   3171  N   ASP A 211     -21.285  -6.012  20.883  1.00 96.01           N  
ATOM   3172  H   ASP A 211     -21.180  -5.273  20.203  1.00 96.01           H  
ATOM   3173  CA  ASP A 211     -20.786  -5.752  22.232  1.00 96.01           C  
ATOM   3174  HA  ASP A 211     -20.233  -6.632  22.560  1.00 96.01           H  
ATOM   3175  C   ASP A 211     -21.934  -5.544  23.222  1.00 96.01           C  
ATOM   3176  CB  ASP A 211     -19.783  -4.587  22.263  1.00 96.01           C  
ATOM   3177  HB2 ASP A 211     -20.258  -3.681  21.888  1.00 96.01           H  
ATOM   3178  HB3 ASP A 211     -19.504  -4.404  23.300  1.00 96.01           H  
ATOM   3179  O   ASP A 211     -23.043  -5.120  22.874  1.00 96.01           O  
ATOM   3180  CG  ASP A 211     -18.497  -4.874  21.479  1.00 96.01           C  
ATOM   3181  OD1 ASP A 211     -18.282  -6.035  21.066  1.00 96.01           O  
ATOM   3182  OD2 ASP A 211     -17.731  -3.907  21.275  1.00 96.01           O  
ATOM   3183  N   VAL A 212     -21.679  -5.905  24.479  1.00 92.72           N  
ATOM   3184  H   VAL A 212     -20.745  -6.220  24.700  1.00 92.72           H  
ATOM   3185  CA  VAL A 212     -22.622  -5.708  25.578  1.00 92.72           C  
ATOM   3186  HA  VAL A 212     -23.618  -5.607  25.145  1.00 92.72           H  
ATOM   3187  C   VAL A 212     -22.323  -4.408  26.319  1.00 92.72           C  
ATOM   3188  CB  VAL A 212     -22.664  -6.938  26.504  1.00 92.72           C  
ATOM   3189  HB  VAL A 212     -22.667  -7.832  25.880  1.00 92.72           H  
ATOM   3190  O   VAL A 212     -21.174  -4.059  26.575  1.00 92.72           O  
ATOM   3191  CG1 VAL A 212     -21.478  -7.041  27.461  1.00 92.72           C  
ATOM   3192 HG11 VAL A 212     -20.547  -6.835  26.933  1.00 92.72           H  
ATOM   3193 HG12 VAL A 212     -21.432  -8.041  27.892  1.00 92.72           H  
ATOM   3194 HG13 VAL A 212     -21.579  -6.311  28.263  1.00 92.72           H  
ATOM   3195  CG2 VAL A 212     -23.955  -6.967  27.327  1.00 92.72           C  
ATOM   3196 HG21 VAL A 212     -23.995  -6.108  27.997  1.00 92.72           H  
ATOM   3197 HG22 VAL A 212     -24.821  -6.956  26.665  1.00 92.72           H  
ATOM   3198 HG23 VAL A 212     -23.981  -7.877  27.927  1.00 92.72           H  
ATOM   3199  N   ASP A 213     -23.378  -3.714  26.742  1.00 94.31           N  
ATOM   3200  H   ASP A 213     -24.304  -4.030  26.491  1.00 94.31           H  
ATOM   3201  CA  ASP A 213     -23.253  -2.708  27.793  1.00 94.31           C  
ATOM   3202  HA  ASP A 213     -22.398  -2.066  27.581  1.00 94.31           H  
ATOM   3203  C   ASP A 213     -23.003  -3.429  29.125  1.00 94.31           C  
ATOM   3204  CB  ASP A 213     -24.501  -1.820  27.808  1.00 94.31           C  
ATOM   3205  HB2 ASP A 213     -24.582  -1.329  26.838  1.00 94.31           H  
ATOM   3206  HB3 ASP A 213     -25.385  -2.445  27.934  1.00 94.31           H  
ATOM   3207  O   ASP A 213     -23.921  -3.973  29.748  1.00 94.31           O  
ATOM   3208  CG  ASP A 213     -24.494  -0.742  28.900  1.00 94.31           C  
ATOM   3209  OD1 ASP A 213     -23.691  -0.834  29.860  1.00 94.31           O  
ATOM   3210  OD2 ASP A 213     -25.389   0.125  28.812  1.00 94.31           O  
ATOM   3211  N   MET A 214     -21.736  -3.450  29.538  1.00 92.86           N  
ATOM   3212  H   MET A 214     -21.042  -3.082  28.903  1.00 92.86           H  
ATOM   3213  CA  MET A 214     -21.277  -4.130  30.748  1.00 92.86           C  
ATOM   3214  HA  MET A 214     -21.478  -5.197  30.657  1.00 92.86           H  
ATOM   3215  C   MET A 214     -21.995  -3.637  32.005  1.00 92.86           C  
ATOM   3216  CB  MET A 214     -19.765  -3.908  30.906  1.00 92.86           C  
ATOM   3217  HB2 MET A 214     -19.549  -2.840  30.861  1.00 92.86           H  
ATOM   3218  HB3 MET A 214     -19.449  -4.270  31.884  1.00 92.86           H  
ATOM   3219  O   MET A 214     -22.322  -4.440  32.877  1.00 92.86           O  
ATOM   3220  CG  MET A 214     -18.947  -4.623  29.823  1.00 92.86           C  
ATOM   3221  HG2 MET A 214     -19.252  -4.252  28.845  1.00 92.86           H  
ATOM   3222  HG3 MET A 214     -17.896  -4.368  29.956  1.00 92.86           H  
ATOM   3223  SD  MET A 214     -19.101  -6.431  29.815  1.00 92.86           S  
ATOM   3224  CE  MET A 214     -18.293  -6.845  31.381  1.00 92.86           C  
ATOM   3225  HE1 MET A 214     -17.267  -6.477  31.370  1.00 92.86           H  
ATOM   3226  HE2 MET A 214     -18.280  -7.928  31.510  1.00 92.86           H  
ATOM   3227  HE3 MET A 214     -18.837  -6.401  32.214  1.00 92.86           H  
ATOM   3228  N   ALA A 215     -22.282  -2.336  32.104  1.00 93.09           N  
ATOM   3229  H   ALA A 215     -22.166  -1.747  31.292  1.00 93.09           H  
ATOM   3230  CA  ALA A 215     -22.954  -1.775  33.271  1.00 93.09           C  
ATOM   3231  HA  ALA A 215     -22.450  -2.122  34.173  1.00 93.09           H  
ATOM   3232  C   ALA A 215     -24.407  -2.254  33.334  1.00 93.09           C  
ATOM   3233  CB  ALA A 215     -22.854  -0.247  33.213  1.00 93.09           C  
ATOM   3234  HB1 ALA A 215     -23.345   0.132  32.317  1.00 93.09           H  
ATOM   3235  HB2 ALA A 215     -21.807   0.055  33.197  1.00 93.09           H  
ATOM   3236  HB3 ALA A 215     -23.334   0.186  34.091  1.00 93.09           H  
ATOM   3237  O   ALA A 215     -24.875  -2.727  34.374  1.00 93.09           O  
ATOM   3238  N   LYS A 216     -25.110  -2.199  32.200  1.00 91.76           N  
ATOM   3239  H   LYS A 216     -24.659  -1.808  31.385  1.00 91.76           H  
ATOM   3240  CA  LYS A 216     -26.483  -2.698  32.097  1.00 91.76           C  
ATOM   3241  HA  LYS A 216     -27.091  -2.201  32.854  1.00 91.76           H  
ATOM   3242  C   LYS A 216     -26.575  -4.195  32.381  1.00 91.76           C  
ATOM   3243  CB  LYS A 216     -27.021  -2.339  30.715  1.00 91.76           C  
ATOM   3244  HB2 LYS A 216     -26.911  -1.265  30.570  1.00 91.76           H  
ATOM   3245  HB3 LYS A 216     -26.434  -2.857  29.956  1.00 91.76           H  
ATOM   3246  O   LYS A 216     -27.466  -4.620  33.118  1.00 91.76           O  
ATOM   3247  CG  LYS A 216     -28.497  -2.716  30.557  1.00 91.76           C  
ATOM   3248  HG2 LYS A 216     -28.615  -3.798  30.616  1.00 91.76           H  
ATOM   3249  HG3 LYS A 216     -29.082  -2.242  31.346  1.00 91.76           H  
ATOM   3250  CD  LYS A 216     -28.983  -2.227  29.194  1.00 91.76           C  
ATOM   3251  HD2 LYS A 216     -28.854  -1.146  29.142  1.00 91.76           H  
ATOM   3252  HD3 LYS A 216     -28.378  -2.689  28.414  1.00 91.76           H  
ATOM   3253  CE  LYS A 216     -30.454  -2.587  28.997  1.00 91.76           C  
ATOM   3254  HE2 LYS A 216     -30.553  -3.672  29.020  1.00 91.76           H  
ATOM   3255  HE3 LYS A 216     -31.026  -2.172  29.827  1.00 91.76           H  
ATOM   3256  NZ  LYS A 216     -30.942  -2.043  27.708  1.00 91.76           N  
ATOM   3257  HZ1 LYS A 216     -30.829  -1.039  27.699  1.00 91.76           H  
ATOM   3258  HZ2 LYS A 216     -31.916  -2.264  27.560  1.00 91.76           H  
ATOM   3259  HZ3 LYS A 216     -30.393  -2.413  26.947  1.00 91.76           H  
ATOM   3260  N   GLU A 217     -25.660  -4.993  31.839  1.00 93.64           N  
ATOM   3261  H   GLU A 217     -24.970  -4.597  31.217  1.00 93.64           H  
ATOM   3262  CA  GLU A 217     -25.683  -6.439  32.051  1.00 93.64           C  
ATOM   3263  HA  GLU A 217     -26.718  -6.763  31.937  1.00 93.64           H  
ATOM   3264  C   GLU A 217     -25.272  -6.823  33.478  1.00 93.64           C  
ATOM   3265  CB  GLU A 217     -24.853  -7.145  30.970  1.00 93.64           C  
ATOM   3266  HB2 GLU A 217     -25.042  -6.663  30.010  1.00 93.64           H  
ATOM   3267  HB3 GLU A 217     -23.793  -7.033  31.197  1.00 93.64           H  
ATOM   3268  O   GLU A 217     -25.847  -7.748  34.047  1.00 93.64           O  
ATOM   3269  CG  GLU A 217     -25.198  -8.639  30.831  1.00 93.64           C  
ATOM   3270  HG2 GLU A 217     -25.032  -9.133  31.788  1.00 93.64           H  
ATOM   3271  HG3 GLU A 217     -24.505  -9.076  30.112  1.00 93.64           H  
ATOM   3272  CD  GLU A 217     -26.642  -8.921  30.355  1.00 93.64           C  
ATOM   3273  OE1 GLU A 217     -27.045 -10.105  30.358  1.00 93.64           O  
ATOM   3274  OE2 GLU A 217     -27.382  -7.979  29.976  1.00 93.64           O  
ATOM   3275  N   MET A 218     -24.386  -6.059  34.123  1.00 93.29           N  
ATOM   3276  H   MET A 218     -23.893  -5.345  33.605  1.00 93.29           H  
ATOM   3277  CA  MET A 218     -24.045  -6.246  35.537  1.00 93.29           C  
ATOM   3278  HA  MET A 218     -23.785  -7.293  35.687  1.00 93.29           H  
ATOM   3279  C   MET A 218     -25.227  -5.919  36.460  1.00 93.29           C  
ATOM   3280  CB  MET A 218     -22.818  -5.390  35.885  1.00 93.29           C  
ATOM   3281  HB2 MET A 218     -23.070  -4.333  35.795  1.00 93.29           H  
ATOM   3282  HB3 MET A 218     -22.016  -5.617  35.183  1.00 93.29           H  
ATOM   3283  O   MET A 218     -25.476  -6.631  37.437  1.00 93.29           O  
ATOM   3284  CG  MET A 218     -22.296  -5.665  37.298  1.00 93.29           C  
ATOM   3285  HG2 MET A 218     -23.077  -5.445  38.025  1.00 93.29           H  
ATOM   3286  HG3 MET A 218     -21.461  -4.990  37.489  1.00 93.29           H  
ATOM   3287  SD  MET A 218     -21.717  -7.366  37.546  1.00 93.29           S  
ATOM   3288  CE  MET A 218     -21.266  -7.283  39.297  1.00 93.29           C  
ATOM   3289  HE1 MET A 218     -20.877  -8.250  39.616  1.00 93.29           H  
ATOM   3290  HE2 MET A 218     -22.146  -7.035  39.890  1.00 93.29           H  
ATOM   3291  HE3 MET A 218     -20.501  -6.521  39.443  1.00 93.29           H  
ATOM   3292  N   MET A 219     -26.006  -4.880  36.142  1.00 93.18           N  
ATOM   3293  H   MET A 219     -25.731  -4.290  35.370  1.00 93.18           H  
ATOM   3294  CA  MET A 219     -27.252  -4.590  36.859  1.00 93.18           C  
ATOM   3295  HA  MET A 219     -27.038  -4.508  37.924  1.00 93.18           H  
ATOM   3296  C   MET A 219     -28.272  -5.721  36.688  1.00 93.18           C  
ATOM   3297  CB  MET A 219     -27.864  -3.269  36.381  1.00 93.18           C  
ATOM   3298  HB2 MET A 219     -28.876  -3.194  36.779  1.00 93.18           H  
ATOM   3299  HB3 MET A 219     -27.924  -3.259  35.292  1.00 93.18           H  
ATOM   3300  O   MET A 219     -28.899  -6.135  37.666  1.00 93.18           O  
ATOM   3301  CG  MET A 219     -27.084  -2.045  36.865  1.00 93.18           C  
ATOM   3302  HG2 MET A 219     -26.935  -2.136  37.941  1.00 93.18           H  
ATOM   3303  HG3 MET A 219     -26.102  -2.020  36.392  1.00 93.18           H  
ATOM   3304  SD  MET A 219     -27.936  -0.473  36.558  1.00 93.18           S  
ATOM   3305  CE  MET A 219     -27.880  -0.398  34.748  1.00 93.18           C  
ATOM   3306  HE1 MET A 219     -28.482  -1.203  34.326  1.00 93.18           H  
ATOM   3307  HE2 MET A 219     -28.277   0.561  34.415  1.00 93.18           H  
ATOM   3308  HE3 MET A 219     -26.848  -0.493  34.412  1.00 93.18           H  
ATOM   3309  N   ASN A 220     -28.409  -6.263  35.473  1.00 90.13           N  
ATOM   3310  H   ASN A 220     -27.885  -5.865  34.706  1.00 90.13           H  
ATOM   3311  CA  ASN A 220     -29.271  -7.416  35.212  1.00 90.13           C  
ATOM   3312  HA  ASN A 220     -30.282  -7.185  35.549  1.00 90.13           H  
ATOM   3313  C   ASN A 220     -28.812  -8.648  35.996  1.00 90.13           C  
ATOM   3314  CB  ASN A 220     -29.307  -7.720  33.708  1.00 90.13           C  
ATOM   3315  HB2 ASN A 220     -29.767  -8.695  33.547  1.00 90.13           H  
ATOM   3316  HB3 ASN A 220     -28.292  -7.773  33.315  1.00 90.13           H  
ATOM   3317  O   ASN A 220     -29.633  -9.272  36.666  1.00 90.13           O  
ATOM   3318  CG  ASN A 220     -30.100  -6.717  32.900  1.00 90.13           C  
ATOM   3319  ND2 ASN A 220     -29.819  -6.628  31.620  1.00 90.13           N  
ATOM   3320 HD21 ASN A 220     -30.312  -5.926  31.088  1.00 90.13           H  
ATOM   3321 HD22 ASN A 220     -29.052  -7.152  31.223  1.00 90.13           H  
ATOM   3322  OD1 ASN A 220     -31.013  -6.055  33.380  1.00 90.13           O  
ATOM   3323  N   PHE A 221     -27.513  -8.951  35.972  1.00 93.60           N  
ATOM   3324  H   PHE A 221     -26.911  -8.418  35.360  1.00 93.60           H  
ATOM   3325  CA  PHE A 221     -26.900 -10.032  36.738  1.00 93.60           C  
ATOM   3326  HA  PHE A 221     -27.311 -10.987  36.408  1.00 93.60           H  
ATOM   3327  C   PHE A 221     -27.187  -9.887  38.237  1.00 93.60           C  
ATOM   3328  CB  PHE A 221     -25.390 -10.038  36.465  1.00 93.60           C  
ATOM   3329  HB2 PHE A 221     -24.996  -9.028  36.577  1.00 93.60           H  
ATOM   3330  HB3 PHE A 221     -25.215 -10.341  35.433  1.00 93.60           H  
ATOM   3331  O   PHE A 221     -27.706 -10.811  38.867  1.00 93.60           O  
ATOM   3332  CG  PHE A 221     -24.619 -10.958  37.384  1.00 93.60           C  
ATOM   3333  CD1 PHE A 221     -23.884 -10.433  38.464  1.00 93.60           C  
ATOM   3334  HD1 PHE A 221     -23.832  -9.365  38.616  1.00 93.60           H  
ATOM   3335  CD2 PHE A 221     -24.675 -12.346  37.189  1.00 93.60           C  
ATOM   3336  HD2 PHE A 221     -25.246 -12.759  36.370  1.00 93.60           H  
ATOM   3337  CE1 PHE A 221     -23.207 -11.296  39.344  1.00 93.60           C  
ATOM   3338  HE1 PHE A 221     -22.630 -10.887  40.160  1.00 93.60           H  
ATOM   3339  CE2 PHE A 221     -24.003 -13.207  38.073  1.00 93.60           C  
ATOM   3340  HE2 PHE A 221     -24.060 -14.274  37.922  1.00 93.60           H  
ATOM   3341  CZ  PHE A 221     -23.267 -12.686  39.148  1.00 93.60           C  
ATOM   3342  HZ  PHE A 221     -22.731 -13.349  39.812  1.00 93.60           H  
ATOM   3343  N   THR A 222     -26.941  -8.700  38.797  1.00 94.18           N  
ATOM   3344  H   THR A 222     -26.507  -7.994  38.219  1.00 94.18           H  
ATOM   3345  CA  THR A 222     -27.190  -8.394  40.214  1.00 94.18           C  
ATOM   3346  HA  THR A 222     -26.611  -9.082  40.831  1.00 94.18           H  
ATOM   3347  C   THR A 222     -28.667  -8.581  40.559  1.00 94.18           C  
ATOM   3348  CB  THR A 222     -26.746  -6.961  40.547  1.00 94.18           C  
ATOM   3349  HB  THR A 222     -27.361  -6.251  39.994  1.00 94.18           H  
ATOM   3350  O   THR A 222     -28.997  -9.249  41.540  1.00 94.18           O  
ATOM   3351  CG2 THR A 222     -26.839  -6.653  42.040  1.00 94.18           C  
ATOM   3352 HG21 THR A 222     -26.148  -7.288  42.594  1.00 94.18           H  
ATOM   3353 HG22 THR A 222     -26.568  -5.609  42.204  1.00 94.18           H  
ATOM   3354 HG23 THR A 222     -27.853  -6.811  42.408  1.00 94.18           H  
ATOM   3355  OG1 THR A 222     -25.396  -6.776  40.189  1.00 94.18           O  
ATOM   3356  HG1 THR A 222     -25.341  -6.692  39.234  1.00 94.18           H  
ATOM   3357  N   LYS A 223     -29.577  -8.078  39.714  1.00 92.64           N  
ATOM   3358  H   LYS A 223     -29.245  -7.548  38.921  1.00 92.64           H  
ATOM   3359  CA  LYS A 223     -31.024  -8.274  39.869  1.00 92.64           C  
ATOM   3360  HA  LYS A 223     -31.322  -7.890  40.844  1.00 92.64           H  
ATOM   3361  C   LYS A 223     -31.392  -9.757  39.852  1.00 92.64           C  
ATOM   3362  CB  LYS A 223     -31.759  -7.484  38.775  1.00 92.64           C  
ATOM   3363  HB2 LYS A 223     -31.422  -7.823  37.795  1.00 92.64           H  
ATOM   3364  HB3 LYS A 223     -31.503  -6.429  38.874  1.00 92.64           H  
ATOM   3365  O   LYS A 223     -32.137 -10.203  40.722  1.00 92.64           O  
ATOM   3366  CG  LYS A 223     -33.284  -7.641  38.857  1.00 92.64           C  
ATOM   3367  HG2 LYS A 223     -33.635  -7.278  39.823  1.00 92.64           H  
ATOM   3368  HG3 LYS A 223     -33.554  -8.691  38.752  1.00 92.64           H  
ATOM   3369  CD  LYS A 223     -33.961  -6.851  37.733  1.00 92.64           C  
ATOM   3370  HD2 LYS A 223     -33.585  -7.205  36.773  1.00 92.64           H  
ATOM   3371  HD3 LYS A 223     -33.715  -5.795  37.843  1.00 92.64           H  
ATOM   3372  CE  LYS A 223     -35.479  -7.043  37.798  1.00 92.64           C  
ATOM   3373  HE2 LYS A 223     -35.700  -8.106  37.700  1.00 92.64           H  
ATOM   3374  HE3 LYS A 223     -35.828  -6.716  38.777  1.00 92.64           H  
ATOM   3375  NZ  LYS A 223     -36.159  -6.275  36.727  1.00 92.64           N  
ATOM   3376  HZ1 LYS A 223     -35.832  -6.572  35.819  1.00 92.64           H  
ATOM   3377  HZ2 LYS A 223     -37.160  -6.401  36.773  1.00 92.64           H  
ATOM   3378  HZ3 LYS A 223     -35.956  -5.290  36.825  1.00 92.64           H  
ATOM   3379  N   THR A 224     -30.885 -10.536  38.897  1.00 91.85           N  
ATOM   3380  H   THR A 224     -30.279 -10.130  38.198  1.00 91.85           H  
ATOM   3381  CA  THR A 224     -31.185 -11.973  38.820  1.00 91.85           C  
ATOM   3382  HA  THR A 224     -32.266 -12.098  38.877  1.00 91.85           H  
ATOM   3383  C   THR A 224     -30.611 -12.744  39.999  1.00 91.85           C  
ATOM   3384  CB  THR A 224     -30.727 -12.615  37.504  1.00 91.85           C  
ATOM   3385  HB  THR A 224     -30.845 -13.695  37.583  1.00 91.85           H  
ATOM   3386  O   THR A 224     -31.271 -13.655  40.488  1.00 91.85           O  
ATOM   3387  CG2 THR A 224     -31.585 -12.126  36.337  1.00 91.85           C  
ATOM   3388 HG21 THR A 224     -31.214 -12.569  35.412  1.00 91.85           H  
ATOM   3389 HG22 THR A 224     -31.529 -11.041  36.251  1.00 91.85           H  
ATOM   3390 HG23 THR A 224     -32.621 -12.430  36.486  1.00 91.85           H  
ATOM   3391  OG1 THR A 224     -29.392 -12.336  37.159  1.00 91.85           O  
ATOM   3392  HG1 THR A 224     -28.836 -12.213  37.932  1.00 91.85           H  
ATOM   3393  N   ASN A 225     -29.448 -12.345  40.515  1.00 91.05           N  
ATOM   3394  H   ASN A 225     -28.947 -11.590  40.069  1.00 91.05           H  
ATOM   3395  CA  ASN A 225     -28.833 -12.959  41.687  1.00 91.05           C  
ATOM   3396  HA  ASN A 225     -28.777 -14.034  41.519  1.00 91.05           H  
ATOM   3397  C   ASN A 225     -29.690 -12.726  42.945  1.00 91.05           C  
ATOM   3398  CB  ASN A 225     -27.400 -12.420  41.810  1.00 91.05           C  
ATOM   3399  HB2 ASN A 225     -27.399 -11.418  42.240  1.00 91.05           H  
ATOM   3400  HB3 ASN A 225     -26.956 -12.360  40.816  1.00 91.05           H  
ATOM   3401  O   ASN A 225     -30.080 -13.684  43.614  1.00 91.05           O  
ATOM   3402  CG  ASN A 225     -26.523 -13.321  42.656  1.00 91.05           C  
ATOM   3403  ND2 ASN A 225     -25.379 -13.705  42.141  1.00 91.05           N  
ATOM   3404 HD21 ASN A 225     -25.095 -13.368  41.233  1.00 91.05           H  
ATOM   3405 HD22 ASN A 225     -24.789 -14.281  42.725  1.00 91.05           H  
ATOM   3406  OD1 ASN A 225     -26.851 -13.705  43.766  1.00 91.05           O  
ATOM   3407  N   ILE A 226     -30.119 -11.481  43.188  1.00 92.79           N  
ATOM   3408  H   ILE A 226     -29.770 -10.732  42.608  1.00 92.79           H  
ATOM   3409  CA  ILE A 226     -31.046 -11.148  44.284  1.00 92.79           C  
ATOM   3410  HA  ILE A 226     -30.593 -11.452  45.228  1.00 92.79           H  
ATOM   3411  C   ILE A 226     -32.359 -11.931  44.142  1.00 92.79           C  
ATOM   3412  CB  ILE A 226     -31.297  -9.622  44.336  1.00 92.79           C  
ATOM   3413  HB  ILE A 226     -31.623  -9.293  43.349  1.00 92.79           H  
ATOM   3414  O   ILE A 226     -32.850 -12.503  45.113  1.00 92.79           O  
ATOM   3415  CG1 ILE A 226     -29.996  -8.871  44.707  1.00 92.79           C  
ATOM   3416 HG12 ILE A 226     -29.757  -9.057  45.754  1.00 92.79           H  
ATOM   3417 HG13 ILE A 226     -29.164  -9.250  44.115  1.00 92.79           H  
ATOM   3418  CG2 ILE A 226     -32.404  -9.276  45.353  1.00 92.79           C  
ATOM   3419 HG21 ILE A 226     -32.129  -9.644  46.342  1.00 92.79           H  
ATOM   3420 HG22 ILE A 226     -32.555  -8.198  45.407  1.00 92.79           H  
ATOM   3421 HG23 ILE A 226     -33.356  -9.719  45.061  1.00 92.79           H  
ATOM   3422  CD1 ILE A 226     -30.069  -7.356  44.472  1.00 92.79           C  
ATOM   3423 HD11 ILE A 226     -30.783  -6.891  45.151  1.00 92.79           H  
ATOM   3424 HD12 ILE A 226     -30.354  -7.153  43.440  1.00 92.79           H  
ATOM   3425 HD13 ILE A 226     -29.087  -6.921  44.658  1.00 92.79           H  
ATOM   3426  N   LEU A 227     -32.916 -12.028  42.929  1.00 90.68           N  
ATOM   3427  H   LEU A 227     -32.493 -11.523  42.164  1.00 90.68           H  
ATOM   3428  CA  LEU A 227     -34.144 -12.790  42.695  1.00 90.68           C  
ATOM   3429  HA  LEU A 227     -34.886 -12.476  43.429  1.00 90.68           H  
ATOM   3430  C   LEU A 227     -33.957 -14.303  42.896  1.00 90.68           C  
ATOM   3431  CB  LEU A 227     -34.687 -12.505  41.289  1.00 90.68           C  
ATOM   3432  HB2 LEU A 227     -33.906 -12.725  40.561  1.00 90.68           H  
ATOM   3433  HB3 LEU A 227     -35.522 -13.186  41.124  1.00 90.68           H  
ATOM   3434  O   LEU A 227     -34.898 -14.967  43.329  1.00 90.68           O  
ATOM   3435  CG  LEU A 227     -35.246 -11.097  41.040  1.00 90.68           C  
ATOM   3436  HG  LEU A 227     -34.529 -10.336  41.348  1.00 90.68           H  
ATOM   3437  CD1 LEU A 227     -35.533 -10.942  39.543  1.00 90.68           C  
ATOM   3438 HD11 LEU A 227     -34.603 -11.052  38.985  1.00 90.68           H  
ATOM   3439 HD12 LEU A 227     -35.947  -9.952  39.353  1.00 90.68           H  
ATOM   3440 HD13 LEU A 227     -36.241 -11.703  39.214  1.00 90.68           H  
ATOM   3441  CD2 LEU A 227     -36.551 -10.866  41.804  1.00 90.68           C  
ATOM   3442 HD21 LEU A 227     -37.294 -11.614  41.529  1.00 90.68           H  
ATOM   3443 HD22 LEU A 227     -36.368 -10.916  42.877  1.00 90.68           H  
ATOM   3444 HD23 LEU A 227     -36.940  -9.873  41.577  1.00 90.68           H  
ATOM   3445  N   THR A 228     -32.782 -14.874  42.601  1.00 90.53           N  
ATOM   3446  H   THR A 228     -32.058 -14.312  42.177  1.00 90.53           H  
ATOM   3447  CA  THR A 228     -32.495 -16.281  42.935  1.00 90.53           C  
ATOM   3448  HA  THR A 228     -33.330 -16.890  42.590  1.00 90.53           H  
ATOM   3449  C   THR A 228     -32.411 -16.506  44.440  1.00 90.53           C  
ATOM   3450  CB  THR A 228     -31.228 -16.851  42.274  1.00 90.53           C  
ATOM   3451  HB  THR A 228     -31.049 -17.836  42.705  1.00 90.53           H  
ATOM   3452  O   THR A 228     -32.999 -17.469  44.924  1.00 90.53           O  
ATOM   3453  CG2 THR A 228     -31.374 -17.048  40.770  1.00 90.53           C  
ATOM   3454 HG21 THR A 228     -32.242 -17.674  40.562  1.00 90.53           H  
ATOM   3455 HG22 THR A 228     -31.463 -16.081  40.274  1.00 90.53           H  
ATOM   3456 HG23 THR A 228     -30.484 -17.548  40.389  1.00 90.53           H  
ATOM   3457  OG1 THR A 228     -30.063 -16.087  42.456  1.00 90.53           O  
ATOM   3458  HG1 THR A 228     -30.230 -15.293  42.970  1.00 90.53           H  
ATOM   3459  N   GLN A 229     -31.768 -15.602  45.185  1.00 88.70           N  
ATOM   3460  H   GLN A 229     -31.317 -14.819  44.734  1.00 88.70           H  
ATOM   3461  CA  GLN A 229     -31.686 -15.679  46.648  1.00 88.70           C  
ATOM   3462  HA  GLN A 229     -31.288 -16.651  46.940  1.00 88.70           H  
ATOM   3463  C   GLN A 229     -33.075 -15.532  47.290  1.00 88.70           C  
ATOM   3464  CB  GLN A 229     -30.739 -14.585  47.164  1.00 88.70           C  
ATOM   3465  HB2 GLN A 229     -30.781 -14.579  48.254  1.00 88.70           H  
ATOM   3466  HB3 GLN A 229     -31.082 -13.614  46.807  1.00 88.70           H  
ATOM   3467  O   GLN A 229     -33.454 -16.318  48.158  1.00 88.70           O  
ATOM   3468  CG  GLN A 229     -29.276 -14.790  46.738  1.00 88.70           C  
ATOM   3469  HG2 GLN A 229     -29.207 -14.876  45.653  1.00 88.70           H  
ATOM   3470  HG3 GLN A 229     -28.900 -15.717  47.171  1.00 88.70           H  
ATOM   3471  CD  GLN A 229     -28.376 -13.643  47.191  1.00 88.70           C  
ATOM   3472  NE2 GLN A 229     -27.200 -13.496  46.626  1.00 88.70           N  
ATOM   3473 HE21 GLN A 229     -26.989 -13.964  45.756  1.00 88.70           H  
ATOM   3474 HE22 GLN A 229     -26.652 -12.715  46.957  1.00 88.70           H  
ATOM   3475  OE1 GLN A 229     -28.709 -12.844  48.049  1.00 88.70           O  
ATOM   3476  N   ALA A 230     -33.885 -14.586  46.803  1.00 88.61           N  
ATOM   3477  H   ALA A 230     -33.506 -13.925  46.140  1.00 88.61           H  
ATOM   3478  CA  ALA A 230     -35.261 -14.401  47.257  1.00 88.61           C  
ATOM   3479  HA  ALA A 230     -35.258 -14.286  48.341  1.00 88.61           H  
ATOM   3480  C   ALA A 230     -36.151 -15.611  46.923  1.00 88.61           C  
ATOM   3481  CB  ALA A 230     -35.812 -13.112  46.637  1.00 88.61           C  
ATOM   3482  HB1 ALA A 230     -35.180 -12.269  46.918  1.00 88.61           H  
ATOM   3483  HB2 ALA A 230     -36.822 -12.933  47.004  1.00 88.61           H  
ATOM   3484  HB3 ALA A 230     -35.834 -13.196  45.550  1.00 88.61           H  
ATOM   3485  O   ALA A 230     -36.937 -16.048  47.761  1.00 88.61           O  
ATOM   3486  N   ALA A 231     -36.016 -16.196  45.727  1.00 85.38           N  
ATOM   3487  H   ALA A 231     -35.382 -15.791  45.054  1.00 85.38           H  
ATOM   3488  CA  ALA A 231     -36.763 -17.395  45.352  1.00 85.38           C  
ATOM   3489  HA  ALA A 231     -37.822 -17.208  45.526  1.00 85.38           H  
ATOM   3490  C   ALA A 231     -36.373 -18.609  46.210  1.00 85.38           C  
ATOM   3491  CB  ALA A 231     -36.571 -17.672  43.857  1.00 85.38           C  
ATOM   3492  HB1 ALA A 231     -37.175 -18.533  43.571  1.00 85.38           H  
ATOM   3493  HB2 ALA A 231     -35.522 -17.879  43.646  1.00 85.38           H  
ATOM   3494  HB3 ALA A 231     -36.896 -16.808  43.277  1.00 85.38           H  
ATOM   3495  O   ALA A 231     -37.258 -19.359  46.611  1.00 85.38           O  
ATOM   3496  N   GLN A 232     -35.088 -18.775  46.549  1.00 87.55           N  
ATOM   3497  H   GLN A 232     -34.401 -18.135  46.175  1.00 87.55           H  
ATOM   3498  CA  GLN A 232     -34.625 -19.805  47.487  1.00 87.55           C  
ATOM   3499  HA  GLN A 232     -34.931 -20.787  47.126  1.00 87.55           H  
ATOM   3500  C   GLN A 232     -35.242 -19.618  48.880  1.00 87.55           C  
ATOM   3501  CB  GLN A 232     -33.093 -19.764  47.589  1.00 87.55           C  
ATOM   3502  HB2 GLN A 232     -32.778 -20.331  48.465  1.00 87.55           H  
ATOM   3503  HB3 GLN A 232     -32.775 -18.731  47.726  1.00 87.55           H  
ATOM   3504  O   GLN A 232     -35.751 -20.581  49.456  1.00 87.55           O  
ATOM   3505  CG  GLN A 232     -32.391 -20.363  46.362  1.00 87.55           C  
ATOM   3506  HG2 GLN A 232     -32.803 -19.940  45.446  1.00 87.55           H  
ATOM   3507  HG3 GLN A 232     -32.573 -21.437  46.349  1.00 87.55           H  
ATOM   3508  CD  GLN A 232     -30.883 -20.114  46.370  1.00 87.55           C  
ATOM   3509  NE2 GLN A 232     -30.116 -20.834  45.582  1.00 87.55           N  
ATOM   3510 HE21 GLN A 232     -30.492 -21.595  45.035  1.00 87.55           H  
ATOM   3511 HE22 GLN A 232     -29.129 -20.635  45.658  1.00 87.55           H  
ATOM   3512  OE1 GLN A 232     -30.349 -19.276  47.072  1.00 87.55           O  
ATOM   3513  N   ALA A 233     -35.270 -18.381  49.388  1.00 86.37           N  
ATOM   3514  H   ALA A 233     -34.789 -17.641  48.898  1.00 86.37           H  
ATOM   3515  CA  ALA A 233     -35.912 -18.061  50.662  1.00 86.37           C  
ATOM   3516  HA  ALA A 233     -35.481 -18.697  51.435  1.00 86.37           H  
ATOM   3517  C   ALA A 233     -37.428 -18.339  50.633  1.00 86.37           C  
ATOM   3518  CB  ALA A 233     -35.597 -16.603  51.014  1.00 86.37           C  
ATOM   3519  HB1 ALA A 233     -36.024 -16.363  51.988  1.00 86.37           H  
ATOM   3520  HB2 ALA A 233     -36.020 -15.931  50.267  1.00 86.37           H  
ATOM   3521  HB3 ALA A 233     -34.518 -16.456  51.056  1.00 86.37           H  
ATOM   3522  O   ALA A 233     -37.958 -18.971  51.547  1.00 86.37           O  
ATOM   3523  N   MET A 234     -38.125 -17.954  49.556  1.00 84.50           N  
ATOM   3524  H   MET A 234     -37.654 -17.403  48.854  1.00 84.50           H  
ATOM   3525  CA  MET A 234     -39.555 -18.245  49.393  1.00 84.50           C  
ATOM   3526  HA  MET A 234     -40.080 -17.912  50.289  1.00 84.50           H  
ATOM   3527  C   MET A 234     -39.845 -19.740  49.245  1.00 84.50           C  
ATOM   3528  CB  MET A 234     -40.146 -17.504  48.187  1.00 84.50           C  
ATOM   3529  HB2 MET A 234     -41.144 -17.905  48.010  1.00 84.50           H  
ATOM   3530  HB3 MET A 234     -39.544 -17.685  47.297  1.00 84.50           H  
ATOM   3531  O   MET A 234     -40.866 -20.205  49.740  1.00 84.50           O  
ATOM   3532  CG  MET A 234     -40.287 -15.997  48.426  1.00 84.50           C  
ATOM   3533  HG2 MET A 234     -39.373 -15.491  48.115  1.00 84.50           H  
ATOM   3534  HG3 MET A 234     -40.419 -15.821  49.493  1.00 84.50           H  
ATOM   3535  SD  MET A 234     -41.710 -15.247  47.581  1.00 84.50           S  
ATOM   3536  CE  MET A 234     -41.325 -15.610  45.849  1.00 84.50           C  
ATOM   3537  HE1 MET A 234     -42.083 -15.156  45.210  1.00 84.50           H  
ATOM   3538  HE2 MET A 234     -40.348 -15.197  45.601  1.00 84.50           H  
ATOM   3539  HE3 MET A 234     -41.318 -16.688  45.690  1.00 84.50           H  
ATOM   3540  N   LEU A 235     -38.969 -20.510  48.595  1.00 83.92           N  
ATOM   3541  H   LEU A 235     -38.167 -20.068  48.168  1.00 83.92           H  
ATOM   3542  CA  LEU A 235     -39.111 -21.963  48.463  1.00 83.92           C  
ATOM   3543  HA  LEU A 235     -40.116 -22.175  48.100  1.00 83.92           H  
ATOM   3544  C   LEU A 235     -38.962 -22.638  49.836  1.00 83.92           C  
ATOM   3545  CB  LEU A 235     -38.093 -22.446  47.409  1.00 83.92           C  
ATOM   3546  HB2 LEU A 235     -37.097 -22.499  47.849  1.00 83.92           H  
ATOM   3547  HB3 LEU A 235     -38.064 -21.692  46.623  1.00 83.92           H  
ATOM   3548  O   LEU A 235     -39.782 -23.481  50.204  1.00 83.92           O  
ATOM   3549  CG  LEU A 235     -38.432 -23.769  46.703  1.00 83.92           C  
ATOM   3550  HG  LEU A 235     -39.474 -23.750  46.384  1.00 83.92           H  
ATOM   3551  CD1 LEU A 235     -37.556 -23.905  45.457  1.00 83.92           C  
ATOM   3552 HD11 LEU A 235     -37.800 -24.832  44.937  1.00 83.92           H  
ATOM   3553 HD12 LEU A 235     -37.734 -23.067  44.784  1.00 83.92           H  
ATOM   3554 HD13 LEU A 235     -36.503 -23.918  45.739  1.00 83.92           H  
ATOM   3555  CD2 LEU A 235     -38.200 -24.998  47.575  1.00 83.92           C  
ATOM   3556 HD21 LEU A 235     -37.185 -24.994  47.971  1.00 83.92           H  
ATOM   3557 HD22 LEU A 235     -38.360 -25.904  46.989  1.00 83.92           H  
ATOM   3558 HD23 LEU A 235     -38.918 -24.987  48.394  1.00 83.92           H  
ATOM   3559  N   ALA A 236     -37.986 -22.199  50.637  1.00 82.08           N  
ATOM   3560  H   ALA A 236     -37.340 -21.508  50.284  1.00 82.08           H  
ATOM   3561  CA  ALA A 236     -37.833 -22.642  52.020  1.00 82.08           C  
ATOM   3562  HA  ALA A 236     -37.733 -23.728  52.023  1.00 82.08           H  
ATOM   3563  C   ALA A 236     -39.068 -22.296  52.875  1.00 82.08           C  
ATOM   3564  CB  ALA A 236     -36.542 -22.045  52.591  1.00 82.08           C  
ATOM   3565  HB1 ALA A 236     -35.692 -22.337  51.974  1.00 82.08           H  
ATOM   3566  HB2 ALA A 236     -36.385 -22.414  53.605  1.00 82.08           H  
ATOM   3567  HB3 ALA A 236     -36.604 -20.958  52.617  1.00 82.08           H  
ATOM   3568  O   ALA A 236     -39.569 -23.167  53.584  1.00 82.08           O  
ATOM   3569  N   GLN A 237     -39.612 -21.077  52.757  1.00 82.80           N  
ATOM   3570  H   GLN A 237     -39.123 -20.393  52.197  1.00 82.80           H  
ATOM   3571  CA  GLN A 237     -40.811 -20.637  53.485  1.00 82.80           C  
ATOM   3572  HA  GLN A 237     -40.665 -20.852  54.544  1.00 82.80           H  
ATOM   3573  C   GLN A 237     -42.081 -21.378  53.035  1.00 82.80           C  
ATOM   3574  CB  GLN A 237     -40.957 -19.116  53.317  1.00 82.80           C  
ATOM   3575  HB2 GLN A 237     -40.015 -18.647  53.602  1.00 82.80           H  
ATOM   3576  HB3 GLN A 237     -41.153 -18.882  52.271  1.00 82.80           H  
ATOM   3577  O   GLN A 237     -42.882 -21.808  53.865  1.00 82.80           O  
ATOM   3578  CG  GLN A 237     -42.077 -18.522  54.189  1.00 82.80           C  
ATOM   3579  HG2 GLN A 237     -43.040 -18.924  53.874  1.00 82.80           H  
ATOM   3580  HG3 GLN A 237     -41.910 -18.805  55.228  1.00 82.80           H  
ATOM   3581  CD  GLN A 237     -42.148 -16.997  54.114  1.00 82.80           C  
ATOM   3582  NE2 GLN A 237     -43.066 -16.377  54.822  1.00 82.80           N  
ATOM   3583 HE21 GLN A 237     -43.689 -16.886  55.433  1.00 82.80           H  
ATOM   3584 HE22 GLN A 237     -43.054 -15.369  54.762  1.00 82.80           H  
ATOM   3585  OE1 GLN A 237     -41.397 -16.332  53.423  1.00 82.80           O  
ATOM   3586  N   ALA A 238     -42.258 -21.585  51.729  1.00 78.14           N  
ATOM   3587  H   ALA A 238     -41.587 -21.193  51.084  1.00 78.14           H  
ATOM   3588  CA  ALA A 238     -43.408 -22.289  51.175  1.00 78.14           C  
ATOM   3589  HA  ALA A 238     -44.315 -21.840  51.579  1.00 78.14           H  
ATOM   3590  C   ALA A 238     -43.426 -23.773  51.567  1.00 78.14           C  
ATOM   3591  CB  ALA A 238     -43.420 -22.108  49.654  1.00 78.14           C  
ATOM   3592  HB1 ALA A 238     -44.295 -22.610  49.239  1.00 78.14           H  
ATOM   3593  HB2 ALA A 238     -43.470 -21.047  49.408  1.00 78.14           H  
ATOM   3594  HB3 ALA A 238     -42.515 -22.534  49.222  1.00 78.14           H  
ATOM   3595  O   ALA A 238     -44.504 -24.345  51.690  1.00 78.14           O  
ATOM   3596  N   ASN A 239     -42.271 -24.404  51.801  1.00 74.08           N  
ATOM   3597  H   ASN A 239     -41.408 -23.909  51.624  1.00 74.08           H  
ATOM   3598  CA  ASN A 239     -42.197 -25.791  52.270  1.00 74.08           C  
ATOM   3599  HA  ASN A 239     -42.938 -26.382  51.732  1.00 74.08           H  
ATOM   3600  C   ASN A 239     -42.547 -25.968  53.761  1.00 74.08           C  
ATOM   3601  CB  ASN A 239     -40.806 -26.356  51.940  1.00 74.08           C  
ATOM   3602  HB2 ASN A 239     -40.641 -27.263  52.521  1.00 74.08           H  
ATOM   3603  HB3 ASN A 239     -40.040 -25.632  52.220  1.00 74.08           H  
ATOM   3604  O   ASN A 239     -42.884 -27.082  54.160  1.00 74.08           O  
ATOM   3605  CG  ASN A 239     -40.641 -26.731  50.478  1.00 74.08           C  
ATOM   3606  ND2 ASN A 239     -39.419 -26.925  50.045  1.00 74.08           N  
ATOM   3607 HD21 ASN A 239     -39.319 -27.168  49.070  1.00 74.08           H  
ATOM   3608 HD22 ASN A 239     -38.630 -26.754  50.652  1.00 74.08           H  
ATOM   3609  OD1 ASN A 239     -41.587 -26.906  49.724  1.00 74.08           O  
ATOM   3610  N   GLN A 240     -42.528 -24.906  54.576  1.00 73.04           N  
ATOM   3611  H   GLN A 240     -42.243 -24.011  54.207  1.00 73.04           H  
ATOM   3612  CA  GLN A 240     -42.904 -24.986  55.998  1.00 73.04           C  
ATOM   3613  HA  GLN A 240     -42.455 -25.877  56.436  1.00 73.04           H  
ATOM   3614  C   GLN A 240     -44.424 -25.112  56.198  1.00 73.04           C  
ATOM   3615  CB  GLN A 240     -42.372 -23.758  56.761  1.00 73.04           C  
ATOM   3616  HB2 GLN A 240     -42.772 -22.852  56.306  1.00 73.04           H  
ATOM   3617  HB3 GLN A 240     -42.737 -23.798  57.787  1.00 73.04           H  
ATOM   3618  O   GLN A 240     -44.872 -25.848  57.075  1.00 73.04           O  
ATOM   3619  CG  GLN A 240     -40.838 -23.658  56.796  1.00 73.04           C  
ATOM   3620  HG2 GLN A 240     -40.457 -23.612  55.775  1.00 73.04           H  
ATOM   3621  HG3 GLN A 240     -40.555 -22.732  57.297  1.00 73.04           H  
ATOM   3622  CD  GLN A 240     -40.174 -24.815  57.531  1.00 73.04           C  
ATOM   3623  NE2 GLN A 240     -39.125 -25.394  56.990  1.00 73.04           N  
ATOM   3624 HE21 GLN A 240     -38.715 -26.142  57.530  1.00 73.04           H  
ATOM   3625 HE22 GLN A 240     -38.750 -25.060  56.114  1.00 73.04           H  
ATOM   3626  OE1 GLN A 240     -40.585 -25.225  58.600  1.00 73.04           O  
ATOM   3627  N   ALA A 241     -45.233 -24.446  55.365  1.00 64.74           N  
ATOM   3628  H   ALA A 241     -44.816 -23.862  54.655  1.00 64.74           H  
ATOM   3629  CA  ALA A 241     -46.690 -24.416  55.533  1.00 64.74           C  
ATOM   3630  HA  ALA A 241     -46.889 -24.099  56.557  1.00 64.74           H  
ATOM   3631  C   ALA A 241     -47.373 -25.800  55.391  1.00 64.74           C  
ATOM   3632  CB  ALA A 241     -47.286 -23.336  54.616  1.00 64.74           C  
ATOM   3633  HB1 ALA A 241     -46.904 -22.359  54.912  1.00 64.74           H  
ATOM   3634  HB2 ALA A 241     -47.029 -23.508  53.571  1.00 64.74           H  
ATOM   3635  HB3 ALA A 241     -48.371 -23.331  54.721  1.00 64.74           H  
ATOM   3636  O   ALA A 241     -48.182 -26.140  56.256  1.00 64.74           O  
ATOM   3637  N   PRO A 242     -47.044 -26.651  54.393  1.00 62.35           N  
ATOM   3638  CA  PRO A 242     -47.608 -27.997  54.309  1.00 62.35           C  
ATOM   3639  HA  PRO A 242     -48.693 -27.936  54.399  1.00 62.35           H  
ATOM   3640  C   PRO A 242     -47.079 -28.930  55.400  1.00 62.35           C  
ATOM   3641  CB  PRO A 242     -47.251 -28.546  52.922  1.00 62.35           C  
ATOM   3642  HB2 PRO A 242     -46.469 -29.300  53.000  1.00 62.35           H  
ATOM   3643  HB3 PRO A 242     -48.127 -28.971  52.432  1.00 62.35           H  
ATOM   3644  O   PRO A 242     -47.826 -29.782  55.869  1.00 62.35           O  
ATOM   3645  CG  PRO A 242     -46.714 -27.350  52.144  1.00 62.35           C  
ATOM   3646  HG2 PRO A 242     -47.520 -26.896  51.568  1.00 62.35           H  
ATOM   3647  HG3 PRO A 242     -45.893 -27.647  51.492  1.00 62.35           H  
ATOM   3648  CD  PRO A 242     -46.245 -26.375  53.216  1.00 62.35           C  
ATOM   3649  HD2 PRO A 242     -45.193 -26.552  53.439  1.00 62.35           H  
ATOM   3650  HD3 PRO A 242     -46.394 -25.357  52.856  1.00 62.35           H  
ATOM   3651  N   GLN A 243     -45.813 -28.787  55.822  1.00 63.23           N  
ATOM   3652  H   GLN A 243     -45.239 -28.049  55.440  1.00 63.23           H  
ATOM   3653  CA  GLN A 243     -45.250 -29.639  56.876  1.00 63.23           C  
ATOM   3654  HA  GLN A 243     -45.511 -30.674  56.656  1.00 63.23           H  
ATOM   3655  C   GLN A 243     -45.853 -29.343  58.250  1.00 63.23           C  
ATOM   3656  CB  GLN A 243     -43.721 -29.549  56.929  1.00 63.23           C  
ATOM   3657  HB2 GLN A 243     -43.406 -30.052  57.843  1.00 63.23           H  
ATOM   3658  HB3 GLN A 243     -43.399 -28.509  56.981  1.00 63.23           H  
ATOM   3659  O   GLN A 243     -46.103 -30.284  58.999  1.00 63.23           O  
ATOM   3660  CG  GLN A 243     -43.074 -30.246  55.719  1.00 63.23           C  
ATOM   3661  HG2 GLN A 243     -43.697 -31.086  55.409  1.00 63.23           H  
ATOM   3662  HG3 GLN A 243     -43.018 -29.550  54.883  1.00 63.23           H  
ATOM   3663  CD  GLN A 243     -41.685 -30.814  56.001  1.00 63.23           C  
ATOM   3664  NE2 GLN A 243     -41.020 -31.349  55.000  1.00 63.23           N  
ATOM   3665 HE21 GLN A 243     -40.116 -31.730  55.239  1.00 63.23           H  
ATOM   3666 HE22 GLN A 243     -41.395 -31.341  54.063  1.00 63.23           H  
ATOM   3667  OE1 GLN A 243     -41.181 -30.849  57.109  1.00 63.23           O  
ATOM   3668  N   GLY A 244     -46.167 -28.078  58.549  1.00 64.07           N  
ATOM   3669  H   GLY A 244     -45.866 -27.337  57.932  1.00 64.07           H  
ATOM   3670  CA  GLY A 244     -46.932 -27.722  59.745  1.00 64.07           C  
ATOM   3671  HA2 GLY A 244     -46.384 -28.028  60.636  1.00 64.07           H  
ATOM   3672  HA3 GLY A 244     -47.073 -26.641  59.772  1.00 64.07           H  
ATOM   3673  C   GLY A 244     -48.308 -28.392  59.762  1.00 64.07           C  
ATOM   3674  O   GLY A 244     -48.695 -28.982  60.766  1.00 64.07           O  
ATOM   3675  N   VAL A 245     -49.011 -28.406  58.624  1.00 58.28           N  
ATOM   3676  H   VAL A 245     -48.652 -27.900  57.827  1.00 58.28           H  
ATOM   3677  CA  VAL A 245     -50.314 -29.086  58.506  1.00 58.28           C  
ATOM   3678  HA  VAL A 245     -50.928 -28.799  59.360  1.00 58.28           H  
ATOM   3679  C   VAL A 245     -50.181 -30.613  58.574  1.00 58.28           C  
ATOM   3680  CB  VAL A 245     -51.058 -28.639  57.236  1.00 58.28           C  
ATOM   3681  HB  VAL A 245     -50.445 -28.851  56.360  1.00 58.28           H  
ATOM   3682  O   VAL A 245     -51.001 -31.267  59.207  1.00 58.28           O  
ATOM   3683  CG1 VAL A 245     -52.397 -29.370  57.088  1.00 58.28           C  
ATOM   3684 HG11 VAL A 245     -52.992 -29.257  57.994  1.00 58.28           H  
ATOM   3685 HG12 VAL A 245     -52.947 -28.955  56.243  1.00 58.28           H  
ATOM   3686 HG13 VAL A 245     -52.235 -30.430  56.895  1.00 58.28           H  
ATOM   3687  CG2 VAL A 245     -51.363 -27.135  57.275  1.00 58.28           C  
ATOM   3688 HG21 VAL A 245     -51.866 -26.834  56.355  1.00 58.28           H  
ATOM   3689 HG22 VAL A 245     -50.444 -26.557  57.366  1.00 58.28           H  
ATOM   3690 HG23 VAL A 245     -52.005 -26.907  58.126  1.00 58.28           H  
ATOM   3691  N   LEU A 246     -49.139 -31.205  57.984  1.00 58.21           N  
ATOM   3692  H   LEU A 246     -48.515 -30.632  57.434  1.00 58.21           H  
ATOM   3693  CA  LEU A 246     -48.876 -32.647  58.079  1.00 58.21           C  
ATOM   3694  HA  LEU A 246     -49.791 -33.183  57.825  1.00 58.21           H  
ATOM   3695  C   LEU A 246     -48.519 -33.090  59.503  1.00 58.21           C  
ATOM   3696  CB  LEU A 246     -47.765 -33.033  57.085  1.00 58.21           C  
ATOM   3697  HB2 LEU A 246     -47.188 -32.143  56.832  1.00 58.21           H  
ATOM   3698  HB3 LEU A 246     -47.067 -33.721  57.562  1.00 58.21           H  
ATOM   3699  O   LEU A 246     -48.922 -34.178  59.909  1.00 58.21           O  
ATOM   3700  CG  LEU A 246     -48.319 -33.684  55.803  1.00 58.21           C  
ATOM   3701  HG  LEU A 246     -49.375 -33.445  55.683  1.00 58.21           H  
ATOM   3702  CD1 LEU A 246     -47.586 -33.170  54.565  1.00 58.21           C  
ATOM   3703 HD11 LEU A 246     -47.988 -33.653  53.675  1.00 58.21           H  
ATOM   3704 HD12 LEU A 246     -47.742 -32.095  54.476  1.00 58.21           H  
ATOM   3705 HD13 LEU A 246     -46.519 -33.379  54.645  1.00 58.21           H  
ATOM   3706  CD2 LEU A 246     -48.155 -35.205  55.865  1.00 58.21           C  
ATOM   3707 HD21 LEU A 246     -48.671 -35.587  56.745  1.00 58.21           H  
ATOM   3708 HD22 LEU A 246     -48.599 -35.656  54.977  1.00 58.21           H  
ATOM   3709 HD23 LEU A 246     -47.099 -35.471  55.916  1.00 58.21           H  
ATOM   3710  N   GLN A 247     -47.797 -32.266  60.269  1.00 63.67           N  
ATOM   3711  H   GLN A 247     -47.461 -31.398  59.876  1.00 63.67           H  
ATOM   3712  CA  GLN A 247     -47.573 -32.523  61.693  1.00 63.67           C  
ATOM   3713  HA  GLN A 247     -47.187 -33.535  61.813  1.00 63.67           H  
ATOM   3714  C   GLN A 247     -48.889 -32.468  62.477  1.00 63.67           C  
ATOM   3715  CB  GLN A 247     -46.544 -31.544  62.276  1.00 63.67           C  
ATOM   3716  HB2 GLN A 247     -46.787 -30.525  61.976  1.00 63.67           H  
ATOM   3717  HB3 GLN A 247     -46.597 -31.601  63.364  1.00 63.67           H  
ATOM   3718  O   GLN A 247     -49.128 -33.358  63.289  1.00 63.67           O  
ATOM   3719  CG  GLN A 247     -45.109 -31.887  61.847  1.00 63.67           C  
ATOM   3720  HG2 GLN A 247     -44.876 -32.908  62.151  1.00 63.67           H  
ATOM   3721  HG3 GLN A 247     -45.029 -31.829  60.762  1.00 63.67           H  
ATOM   3722  CD  GLN A 247     -44.068 -30.959  62.469  1.00 63.67           C  
ATOM   3723  NE2 GLN A 247     -42.878 -30.882  61.915  1.00 63.67           N  
ATOM   3724 HE21 GLN A 247     -42.667 -31.361  61.051  1.00 63.67           H  
ATOM   3725 HE22 GLN A 247     -42.239 -30.242  62.363  1.00 63.67           H  
ATOM   3726  OE1 GLN A 247     -44.282 -30.297  63.468  1.00 63.67           O  
ATOM   3727  N   LEU A 248     -49.770 -31.505  62.182  1.00 61.76           N  
ATOM   3728  H   LEU A 248     -49.499 -30.781  61.531  1.00 61.76           H  
ATOM   3729  CA  LEU A 248     -51.099 -31.421  62.800  1.00 61.76           C  
ATOM   3730  HA  LEU A 248     -50.980 -31.435  63.884  1.00 61.76           H  
ATOM   3731  C   LEU A 248     -51.974 -32.641  62.461  1.00 61.76           C  
ATOM   3732  CB  LEU A 248     -51.780 -30.099  62.397  1.00 61.76           C  
ATOM   3733  HB2 LEU A 248     -52.823 -30.134  62.715  1.00 61.76           H  
ATOM   3734  HB3 LEU A 248     -51.775 -30.018  61.310  1.00 61.76           H  
ATOM   3735  O   LEU A 248     -52.532 -33.255  63.363  1.00 61.76           O  
ATOM   3736  CG  LEU A 248     -51.131 -28.840  63.002  1.00 61.76           C  
ATOM   3737  HG  LEU A 248     -50.050 -28.872  62.862  1.00 61.76           H  
ATOM   3738  CD1 LEU A 248     -51.671 -27.587  62.308  1.00 61.76           C  
ATOM   3739 HD11 LEU A 248     -51.208 -26.701  62.742  1.00 61.76           H  
ATOM   3740 HD12 LEU A 248     -52.752 -27.530  62.436  1.00 61.76           H  
ATOM   3741 HD13 LEU A 248     -51.429 -27.623  61.246  1.00 61.76           H  
ATOM   3742  CD2 LEU A 248     -51.405 -28.713  64.501  1.00 61.76           C  
ATOM   3743 HD21 LEU A 248     -52.479 -28.688  64.685  1.00 61.76           H  
ATOM   3744 HD22 LEU A 248     -50.952 -27.798  64.884  1.00 61.76           H  
ATOM   3745 HD23 LEU A 248     -50.972 -29.558  65.037  1.00 61.76           H  
ATOM   3746  N   LEU A 249     -52.021 -33.069  61.195  1.00 58.13           N  
ATOM   3747  H   LEU A 249     -51.579 -32.501  60.486  1.00 58.13           H  
ATOM   3748  CA  LEU A 249     -52.796 -34.250  60.784  1.00 58.13           C  
ATOM   3749  HA  LEU A 249     -53.811 -34.155  61.169  1.00 58.13           H  
ATOM   3750  C   LEU A 249     -52.241 -35.558  61.368  1.00 58.13           C  
ATOM   3751  CB  LEU A 249     -52.834 -34.331  59.248  1.00 58.13           C  
ATOM   3752  HB2 LEU A 249     -53.209 -35.314  58.961  1.00 58.13           H  
ATOM   3753  HB3 LEU A 249     -51.815 -34.242  58.873  1.00 58.13           H  
ATOM   3754  O   LEU A 249     -53.004 -36.464  61.700  1.00 58.13           O  
ATOM   3755  CG  LEU A 249     -53.719 -33.267  58.576  1.00 58.13           C  
ATOM   3756  HG  LEU A 249     -53.438 -32.272  58.923  1.00 58.13           H  
ATOM   3757  CD1 LEU A 249     -53.508 -33.325  57.060  1.00 58.13           C  
ATOM   3758 HD11 LEU A 249     -52.459 -33.135  56.832  1.00 58.13           H  
ATOM   3759 HD12 LEU A 249     -53.793 -34.308  56.683  1.00 58.13           H  
ATOM   3760 HD13 LEU A 249     -54.117 -32.560  56.580  1.00 58.13           H  
ATOM   3761  CD2 LEU A 249     -55.206 -33.486  58.856  1.00 58.13           C  
ATOM   3762 HD21 LEU A 249     -55.415 -33.355  59.918  1.00 58.13           H  
ATOM   3763 HD22 LEU A 249     -55.802 -32.753  58.313  1.00 58.13           H  
ATOM   3764 HD23 LEU A 249     -55.508 -34.492  58.562  1.00 58.13           H  
ATOM   3765  N   ARG A 250     -50.914 -35.674  61.513  1.00 58.26           N  
ATOM   3766  H   ARG A 250     -50.332 -34.912  61.198  1.00 58.26           H  
ATOM   3767  CA  ARG A 250     -50.289 -36.844  62.149  1.00 58.26           C  
ATOM   3768  HA  ARG A 250     -50.769 -37.737  61.749  1.00 58.26           H  
ATOM   3769  C   ARG A 250     -50.568 -36.876  63.658  1.00 58.26           C  
ATOM   3770  CB  ARG A 250     -48.794 -36.883  61.789  1.00 58.26           C  
ATOM   3771  HB2 ARG A 250     -48.275 -36.086  62.321  1.00 58.26           H  
ATOM   3772  HB3 ARG A 250     -48.687 -36.711  60.718  1.00 58.26           H  
ATOM   3773  O   ARG A 250     -50.746 -37.962  64.200  1.00 58.26           O  
ATOM   3774  CG  ARG A 250     -48.147 -38.238  62.116  1.00 58.26           C  
ATOM   3775  HG2 ARG A 250     -48.682 -39.044  61.614  1.00 58.26           H  
ATOM   3776  HG3 ARG A 250     -48.222 -38.403  63.191  1.00 58.26           H  
ATOM   3777  CD  ARG A 250     -46.657 -38.279  61.739  1.00 58.26           C  
ATOM   3778  HD2 ARG A 250     -46.217 -37.304  61.949  1.00 58.26           H  
ATOM   3779  HD3 ARG A 250     -46.175 -39.013  62.384  1.00 58.26           H  
ATOM   3780  NE  ARG A 250     -46.420 -38.676  60.333  1.00 58.26           N  
ATOM   3781  HE  ARG A 250     -47.174 -39.175  59.882  1.00 58.26           H  
ATOM   3782  NH1 ARG A 250     -44.273 -37.881  60.153  1.00 58.26           N  
ATOM   3783 HH11 ARG A 250     -44.366 -37.485  61.077  1.00 58.26           H  
ATOM   3784 HH12 ARG A 250     -43.403 -37.804  59.645  1.00 58.26           H  
ATOM   3785  NH2 ARG A 250     -45.146 -39.067  58.479  1.00 58.26           N  
ATOM   3786 HH21 ARG A 250     -45.904 -39.601  58.079  1.00 58.26           H  
ATOM   3787 HH22 ARG A 250     -44.272 -38.976  57.981  1.00 58.26           H  
ATOM   3788  CZ  ARG A 250     -45.288 -38.538  59.663  1.00 58.26           C  
ATOM   3789  N   LEU A 251     -50.654 -35.716  64.315  1.00 58.61           N  
ATOM   3790  H   LEU A 251     -50.487 -34.859  63.808  1.00 58.61           H  
ATOM   3791  CA  LEU A 251     -51.071 -35.611  65.718  1.00 58.61           C  
ATOM   3792  HA  LEU A 251     -50.509 -36.335  66.308  1.00 58.61           H  
ATOM   3793  C   LEU A 251     -52.552 -35.980  65.906  1.00 58.61           C  
ATOM   3794  CB  LEU A 251     -50.768 -34.195  66.246  1.00 58.61           C  
ATOM   3795  HB2 LEU A 251     -51.330 -34.033  67.166  1.00 58.61           H  
ATOM   3796  HB3 LEU A 251     -51.123 -33.466  65.518  1.00 58.61           H  
ATOM   3797  O   LEU A 251     -52.867 -36.729  66.826  1.00 58.61           O  
ATOM   3798  CG  LEU A 251     -49.276 -33.940  66.536  1.00 58.61           C  
ATOM   3799  HG  LEU A 251     -48.669 -34.308  65.709  1.00 58.61           H  
ATOM   3800  CD1 LEU A 251     -49.018 -32.441  66.696  1.00 58.61           C  
ATOM   3801 HD11 LEU A 251     -49.291 -31.926  65.774  1.00 58.61           H  
ATOM   3802 HD12 LEU A 251     -49.614 -32.046  67.518  1.00 58.61           H  
ATOM   3803 HD13 LEU A 251     -47.961 -32.266  66.895  1.00 58.61           H  
ATOM   3804  CD2 LEU A 251     -48.821 -34.639  67.821  1.00 58.61           C  
ATOM   3805 HD21 LEU A 251     -49.417 -34.294  68.665  1.00 58.61           H  
ATOM   3806 HD22 LEU A 251     -48.935 -35.719  67.724  1.00 58.61           H  
ATOM   3807 HD23 LEU A 251     -47.770 -34.417  68.009  1.00 58.61           H  
ATOM   3808  N   GLU A 252     -53.449 -35.546  65.015  1.00 53.24           N  
ATOM   3809  H   GLU A 252     -53.167 -34.866  64.324  1.00 53.24           H  
ATOM   3810  CA  GLU A 252     -54.876 -35.897  65.110  1.00 53.24           C  
ATOM   3811  HA  GLU A 252     -55.223 -35.688  66.121  1.00 53.24           H  
ATOM   3812  C   GLU A 252     -55.140 -37.392  64.875  1.00 53.24           C  
ATOM   3813  CB  GLU A 252     -55.712 -35.047  64.143  1.00 53.24           C  
ATOM   3814  HB2 GLU A 252     -56.699 -35.502  64.056  1.00 53.24           H  
ATOM   3815  HB3 GLU A 252     -55.243 -35.043  63.159  1.00 53.24           H  
ATOM   3816  O   GLU A 252     -55.932 -37.997  65.597  1.00 53.24           O  
ATOM   3817  CG  GLU A 252     -55.893 -33.608  64.653  1.00 53.24           C  
ATOM   3818  HG2 GLU A 252     -56.266 -33.650  65.677  1.00 53.24           H  
ATOM   3819  HG3 GLU A 252     -54.923 -33.112  64.672  1.00 53.24           H  
ATOM   3820  CD  GLU A 252     -56.871 -32.781  63.801  1.00 53.24           C  
ATOM   3821  OE1 GLU A 252     -57.283 -31.704  64.288  1.00 53.24           O  
ATOM   3822  OE2 GLU A 252     -57.182 -33.199  62.660  1.00 53.24           O  
ATOM   3823  N   HIS A 253     -54.438 -38.040  63.939  1.00 51.23           N  
ATOM   3824  H   HIS A 253     -53.835 -37.508  63.328  1.00 51.23           H  
ATOM   3825  CA  HIS A 253     -54.623 -39.479  63.714  1.00 51.23           C  
ATOM   3826  HA  HIS A 253     -55.697 -39.665  63.677  1.00 51.23           H  
ATOM   3827  C   HIS A 253     -54.099 -40.358  64.861  1.00 51.23           C  
ATOM   3828  CB  HIS A 253     -54.029 -39.899  62.364  1.00 51.23           C  
ATOM   3829  HB2 HIS A 253     -53.432 -40.803  62.492  1.00 51.23           H  
ATOM   3830  HB3 HIS A 253     -53.366 -39.124  61.979  1.00 51.23           H  
ATOM   3831  O   HIS A 253     -54.631 -41.447  65.079  1.00 51.23           O  
ATOM   3832  CG  HIS A 253     -55.103 -40.196  61.353  1.00 51.23           C  
ATOM   3833  CD2 HIS A 253     -55.468 -39.419  60.288  1.00 51.23           C  
ATOM   3834  HD2 HIS A 253     -55.026 -38.471  60.017  1.00 51.23           H  
ATOM   3835  ND1 HIS A 253     -55.942 -41.288  61.367  1.00 51.23           N  
ATOM   3836  HD1 HIS A 253     -55.960 -42.014  62.069  1.00 51.23           H  
ATOM   3837  CE1 HIS A 253     -56.783 -41.177  60.326  1.00 51.23           C  
ATOM   3838  HE1 HIS A 253     -57.569 -41.878  60.088  1.00 51.23           H  
ATOM   3839  NE2 HIS A 253     -56.522 -40.061  59.627  1.00 51.23           N  
ATOM   3840  N   HIS A 254     -53.107 -39.896  65.629  1.00 51.13           N  
ATOM   3841  H   HIS A 254     -52.708 -38.990  65.428  1.00 51.13           H  
ATOM   3842  CA  HIS A 254     -52.677 -40.603  66.839  1.00 51.13           C  
ATOM   3843  HA  HIS A 254     -52.629 -41.668  66.609  1.00 51.13           H  
ATOM   3844  C   HIS A 254     -53.686 -40.495  67.992  1.00 51.13           C  
ATOM   3845  CB  HIS A 254     -51.268 -40.156  67.251  1.00 51.13           C  
ATOM   3846  HB2 HIS A 254     -51.152 -40.289  68.327  1.00 51.13           H  
ATOM   3847  HB3 HIS A 254     -51.130 -39.097  67.032  1.00 51.13           H  
ATOM   3848  O   HIS A 254     -53.669 -41.346  68.879  1.00 51.13           O  
ATOM   3849  CG  HIS A 254     -50.197 -40.976  66.577  1.00 51.13           C  
ATOM   3850  CD2 HIS A 254     -49.278 -40.549  65.658  1.00 51.13           C  
ATOM   3851  HD2 HIS A 254     -49.183 -39.539  65.289  1.00 51.13           H  
ATOM   3852  ND1 HIS A 254     -49.974 -42.319  66.777  1.00 51.13           N  
ATOM   3853  HD1 HIS A 254     -50.480 -42.911  67.420  1.00 51.13           H  
ATOM   3854  CE1 HIS A 254     -48.949 -42.692  65.993  1.00 51.13           C  
ATOM   3855  HE1 HIS A 254     -48.543 -43.692  65.942  1.00 51.13           H  
ATOM   3856  NE2 HIS A 254     -48.487 -41.645  65.288  1.00 51.13           N  
ATOM   3857  N   HIS A 255     -54.613 -39.533  67.960  1.00 48.83           N  
ATOM   3858  H   HIS A 255     -54.599 -38.851  67.215  1.00 48.83           H  
ATOM   3859  CA  HIS A 255     -55.677 -39.432  68.960  1.00 48.83           C  
ATOM   3860  HA  HIS A 255     -55.283 -39.828  69.896  1.00 48.83           H  
ATOM   3861  C   HIS A 255     -56.901 -40.323  68.696  1.00 48.83           C  
ATOM   3862  CB  HIS A 255     -56.037 -37.956  69.207  1.00 48.83           C  
ATOM   3863  HB2 HIS A 255     -57.082 -37.882  69.509  1.00 48.83           H  
ATOM   3864  HB3 HIS A 255     -55.921 -37.382  68.288  1.00 48.83           H  
ATOM   3865  O   HIS A 255     -57.776 -40.390  69.551  1.00 48.83           O  
ATOM   3866  CG  HIS A 255     -55.212 -37.339  70.309  1.00 48.83           C  
ATOM   3867  CD2 HIS A 255     -54.671 -36.082  70.334  1.00 48.83           C  
ATOM   3868  HD2 HIS A 255     -54.739 -35.349  69.544  1.00 48.83           H  
ATOM   3869  ND1 HIS A 255     -54.903 -37.933  71.513  1.00 48.83           N  
ATOM   3870  HD1 HIS A 255     -55.202 -38.849  71.813  1.00 48.83           H  
ATOM   3871  CE1 HIS A 255     -54.183 -37.064  72.238  1.00 48.83           C  
ATOM   3872  HE1 HIS A 255     -53.805 -37.248  73.232  1.00 48.83           H  
ATOM   3873  NE2 HIS A 255     -54.018 -35.916  71.563  1.00 48.83           N  
ATOM   3874  N   HIS A 256     -56.951 -41.066  67.583  1.00 45.78           N  
ATOM   3875  H   HIS A 256     -56.215 -40.958  66.900  1.00 45.78           H  
ATOM   3876  CA  HIS A 256     -58.064 -41.978  67.274  1.00 45.78           C  
ATOM   3877  HA  HIS A 256     -58.835 -41.840  68.032  1.00 45.78           H  
ATOM   3878  C   HIS A 256     -57.743 -43.481  67.394  1.00 45.78           C  
ATOM   3879  CB  HIS A 256     -58.700 -41.575  65.931  1.00 45.78           C  
ATOM   3880  HB2 HIS A 256     -59.178 -42.439  65.470  1.00 45.78           H  
ATOM   3881  HB3 HIS A 256     -57.930 -41.224  65.244  1.00 45.78           H  
ATOM   3882  O   HIS A 256     -58.571 -44.306  67.014  1.00 45.78           O  
ATOM   3883  CG  HIS A 256     -59.767 -40.519  66.093  1.00 45.78           C  
ATOM   3884  CD2 HIS A 256     -59.827 -39.295  65.483  1.00 45.78           C  
ATOM   3885  HD2 HIS A 256     -59.096 -38.891  64.798  1.00 45.78           H  
ATOM   3886  ND1 HIS A 256     -60.883 -40.628  66.892  1.00 45.78           N  
ATOM   3887  HD1 HIS A 256     -61.089 -41.392  67.519  1.00 45.78           H  
ATOM   3888  CE1 HIS A 256     -61.597 -39.498  66.768  1.00 45.78           C  
ATOM   3889  HE1 HIS A 256     -62.513 -39.281  67.297  1.00 45.78           H  
ATOM   3890  NE2 HIS A 256     -61.002 -38.662  65.905  1.00 45.78           N  
ATOM   3891  N   HIS A 257     -56.584 -43.860  67.947  1.00 40.66           N  
ATOM   3892  H   HIS A 257     -55.955 -43.143  68.278  1.00 40.66           H  
ATOM   3893  CA  HIS A 257     -56.205 -45.271  68.155  1.00 40.66           C  
ATOM   3894  HA  HIS A 257     -57.081 -45.886  67.950  1.00 40.66           H  
ATOM   3895  C   HIS A 257     -55.874 -45.656  69.609  1.00 40.66           C  
ATOM   3896  CB  HIS A 257     -55.129 -45.683  67.133  1.00 40.66           C  
ATOM   3897  HB2 HIS A 257     -54.408 -44.874  67.013  1.00 40.66           H  
ATOM   3898  HB3 HIS A 257     -54.583 -46.556  67.490  1.00 40.66           H  
ATOM   3899  O   HIS A 257     -55.224 -46.675  69.843  1.00 40.66           O  
ATOM   3900  CG  HIS A 257     -55.713 -46.060  65.796  1.00 40.66           C  
ATOM   3901  CD2 HIS A 257     -55.409 -45.517  64.579  1.00 40.66           C  
ATOM   3902  HD2 HIS A 257     -54.707 -44.715  64.404  1.00 40.66           H  
ATOM   3903  ND1 HIS A 257     -56.651 -47.043  65.578  1.00 40.66           N  
ATOM   3904  HD1 HIS A 257     -57.120 -47.577  66.295  1.00 40.66           H  
ATOM   3905  CE1 HIS A 257     -56.910 -47.086  64.262  1.00 40.66           C  
ATOM   3906  HE1 HIS A 257     -57.629 -47.743  63.794  1.00 40.66           H  
ATOM   3907  NE2 HIS A 257     -56.166 -46.181  63.605  1.00 40.66           N  
ATOM   3908  N   HIS A 258     -56.372 -44.897  70.584  1.00 42.57           N  
ATOM   3909  H   HIS A 258     -57.011 -44.152  70.347  1.00 42.57           H  
ATOM   3910  CA  HIS A 258     -56.416 -45.301  71.992  1.00 42.57           C  
ATOM   3911  HA  HIS A 258     -56.097 -46.338  72.102  1.00 42.57           H  
ATOM   3912  C   HIS A 258     -57.857 -45.272  72.489  1.00 42.57           C  
ATOM   3913  CB  HIS A 258     -55.489 -44.402  72.821  1.00 42.57           C  
ATOM   3914  HB2 HIS A 258     -55.699 -43.357  72.594  1.00 42.57           H  
ATOM   3915  HB3 HIS A 258     -55.704 -44.566  73.877  1.00 42.57           H  
ATOM   3916  O   HIS A 258     -58.208 -46.190  73.259  1.00 42.57           O  
ATOM   3917  CG  HIS A 258     -54.032 -44.700  72.589  1.00 42.57           C  
ATOM   3918  CD2 HIS A 258     -53.061 -43.843  72.148  1.00 42.57           C  
ATOM   3919  HD2 HIS A 258     -53.206 -42.804  71.891  1.00 42.57           H  
ATOM   3920  ND1 HIS A 258     -53.439 -45.923  72.774  1.00 42.57           N  
ATOM   3921  HD1 HIS A 258     -53.940 -46.772  72.994  1.00 42.57           H  
ATOM   3922  CE1 HIS A 258     -52.140 -45.810  72.459  1.00 42.57           C  
ATOM   3923  HE1 HIS A 258     -51.426 -46.621  72.478  1.00 42.57           H  
ATOM   3924  NE2 HIS A 258     -51.853 -44.555  72.079  1.00 42.57           N  
ATOM   3925  OXT HIS A 258     -58.566 -44.341  72.048  1.00 42.57           O  
TER    3926      HIS A 258                                                       
END   
