# Supplementary material for: Harnessing the acceptor substrate promiscuity of Clostridium botulinum Maf glycosyltransferase to glyco-engineer mini-flagellin protein chimeras
Source: Commun Biol. 2024 Aug 21;7:1029. doi: 10.1038/s42003-024-06736-y (PMC11339370; doi:10.1038/s42003-024-06736-y)
Supplement: Supplementary file 5 — Supplementary Data 2 [file 42003_2024_6736_MOESM5_ESM.zip › SupplementaryData2/CbFlaA7v.pdb]

ATOM      1  N   MET A   1     -21.782  -1.969  30.649  1.00 61.18           N  
ATOM      2  H   MET A   1     -22.164  -1.254  31.251  1.00 61.18           H  
ATOM      3  H2  MET A   1     -22.169  -2.862  30.920  1.00 61.18           H  
ATOM      4  H3  MET A   1     -22.063  -1.769  29.700  1.00 61.18           H  
ATOM      5  CA  MET A   1     -20.302  -1.982  30.751  1.00 61.18           C  
ATOM      6  HA  MET A   1     -19.943  -0.987  30.488  1.00 61.18           H  
ATOM      7  C   MET A   1     -19.657  -2.895  29.713  1.00 61.18           C  
ATOM      8  CB  MET A   1     -19.790  -2.265  32.173  1.00 61.18           C  
ATOM      9  HB2 MET A   1     -20.199  -3.200  32.557  1.00 61.18           H  
ATOM     10  HB3 MET A   1     -18.704  -2.342  32.138  1.00 61.18           H  
ATOM     11  O   MET A   1     -18.637  -2.501  29.169  1.00 61.18           O  
ATOM     12  CG  MET A   1     -20.165  -1.098  33.097  1.00 61.18           C  
ATOM     13  HG2 MET A   1     -20.097  -0.178  32.517  1.00 61.18           H  
ATOM     14  HG3 MET A   1     -21.196  -1.209  33.435  1.00 61.18           H  
ATOM     15  SD  MET A   1     -19.092  -0.889  34.535  1.00 61.18           S  
ATOM     16  CE  MET A   1     -19.168   0.918  34.702  1.00 61.18           C  
ATOM     17  HE1 MET A   1     -18.562   1.226  35.554  1.00 61.18           H  
ATOM     18  HE2 MET A   1     -18.776   1.390  33.801  1.00 61.18           H  
ATOM     19  HE3 MET A   1     -20.198   1.232  34.865  1.00 61.18           H  
ATOM     20  N   ALA A   2     -20.250  -4.048  29.371  1.00 70.45           N  
ATOM     21  H   ALA A   2     -21.054  -4.404  29.868  1.00 70.45           H  
ATOM     22  CA  ALA A   2     -19.747  -4.900  28.286  1.00 70.45           C  
ATOM     23  HA  ALA A   2     -18.711  -5.163  28.499  1.00 70.45           H  
ATOM     24  C   ALA A   2     -19.756  -4.199  26.909  1.00 70.45           C  
ATOM     25  CB  ALA A   2     -20.572  -6.192  28.273  1.00 70.45           C  
ATOM     26  HB1 ALA A   2     -20.495  -6.700  29.235  1.00 70.45           H  
ATOM     27  HB2 ALA A   2     -21.617  -5.976  28.054  1.00 70.45           H  
ATOM     28  HB3 ALA A   2     -20.187  -6.856  27.499  1.00 70.45           H  
ATOM     29  O   ALA A   2     -18.743  -4.220  26.218  1.00 70.45           O  
ATOM     30  N   ASP A   3     -20.838  -3.496  26.549  1.00 79.00           N  
ATOM     31  H   ASP A   3     -21.711  -3.650  27.033  1.00 79.00           H  
ATOM     32  CA  ASP A   3     -20.945  -2.810  25.247  1.00 79.00           C  
ATOM     33  HA  ASP A   3     -20.811  -3.542  24.450  1.00 79.00           H  
ATOM     34  C   ASP A   3     -19.899  -1.704  25.050  1.00 79.00           C  
ATOM     35  CB  ASP A   3     -22.346  -2.204  25.105  1.00 79.00           C  
ATOM     36  HB2 ASP A   3     -22.449  -1.763  24.113  1.00 79.00           H  
ATOM     37  HB3 ASP A   3     -22.478  -1.415  25.845  1.00 79.00           H  
ATOM     38  O   ASP A   3     -19.376  -1.518  23.952  1.00 79.00           O  
ATOM     39  CG  ASP A   3     -23.414  -3.272  25.300  1.00 79.00           C  
ATOM     40  OD1 ASP A   3     -23.680  -4.003  24.326  1.00 79.00           O  
ATOM     41  OD2 ASP A   3     -23.856  -3.385  26.468  1.00 79.00           O  
ATOM     42  N   THR A   4     -19.554  -0.982  26.123  1.00 81.35           N  
ATOM     43  H   THR A   4     -20.016  -1.178  27.000  1.00 81.35           H  
ATOM     44  CA  THR A   4     -18.513   0.055  26.092  1.00 81.35           C  
ATOM     45  HA  THR A   4     -18.734   0.746  25.278  1.00 81.35           H  
ATOM     46  C   THR A   4     -17.143  -0.550  25.809  1.00 81.35           C  
ATOM     47  CB  THR A   4     -18.464   0.844  27.408  1.00 81.35           C  
ATOM     48  HB  THR A   4     -18.143   0.182  28.212  1.00 81.35           H  
ATOM     49  O   THR A   4     -16.425  -0.015  24.970  1.00 81.35           O  
ATOM     50  CG2 THR A   4     -17.520   2.044  27.342  1.00 81.35           C  
ATOM     51 HG21 THR A   4     -17.769   2.679  26.492  1.00 81.35           H  
ATOM     52 HG22 THR A   4     -17.596   2.620  28.265  1.00 81.35           H  
ATOM     53 HG23 THR A   4     -16.491   1.701  27.240  1.00 81.35           H  
ATOM     54  OG1 THR A   4     -19.751   1.337  27.724  1.00 81.35           O  
ATOM     55  HG1 THR A   4     -19.935   2.054  27.113  1.00 81.35           H  
ATOM     56  N   ASN A   5     -16.804  -1.677  26.445  1.00 77.85           N  
ATOM     57  H   ASN A   5     -17.445  -2.085  27.110  1.00 77.85           H  
ATOM     58  CA  ASN A   5     -15.523  -2.350  26.220  1.00 77.85           C  
ATOM     59  HA  ASN A   5     -14.715  -1.630  26.347  1.00 77.85           H  
ATOM     60  C   ASN A   5     -15.421  -2.863  24.779  1.00 77.85           C  
ATOM     61  CB  ASN A   5     -15.334  -3.471  27.254  1.00 77.85           C  
ATOM     62  HB2 ASN A   5     -14.446  -4.040  26.981  1.00 77.85           H  
ATOM     63  HB3 ASN A   5     -16.189  -4.147  27.229  1.00 77.85           H  
ATOM     64  O   ASN A   5     -14.444  -2.566  24.105  1.00 77.85           O  
ATOM     65  CG  ASN A   5     -15.136  -2.963  28.673  1.00 77.85           C  
ATOM     66  ND2 ASN A   5     -15.066  -3.858  29.630  1.00 77.85           N  
ATOM     67 HD21 ASN A   5     -14.824  -3.498  30.542  1.00 77.85           H  
ATOM     68 HD22 ASN A   5     -15.010  -4.837  29.389  1.00 77.85           H  
ATOM     69  OD1 ASN A   5     -15.050  -1.781  28.959  1.00 77.85           O  
ATOM     70  N   VAL A   6     -16.481  -3.492  24.254  1.00 88.05           N  
ATOM     71  H   VAL A   6     -17.264  -3.705  24.856  1.00 88.05           H  
ATOM     72  CA  VAL A   6     -16.517  -3.947  22.851  1.00 88.05           C  
ATOM     73  HA  VAL A   6     -15.675  -4.620  22.689  1.00 88.05           H  
ATOM     74  C   VAL A   6     -16.348  -2.778  21.876  1.00 88.05           C  
ATOM     75  CB  VAL A   6     -17.822  -4.712  22.552  1.00 88.05           C  
ATOM     76  HB  VAL A   6     -18.674  -4.076  22.795  1.00 88.05           H  
ATOM     77  O   VAL A   6     -15.638  -2.903  20.878  1.00 88.05           O  
ATOM     78  CG1 VAL A   6     -17.931  -5.129  21.077  1.00 88.05           C  
ATOM     79 HG11 VAL A   6     -17.043  -5.690  20.786  1.00 88.05           H  
ATOM     80 HG12 VAL A   6     -18.028  -4.249  20.442  1.00 88.05           H  
ATOM     81 HG13 VAL A   6     -18.814  -5.752  20.934  1.00 88.05           H  
ATOM     82  CG2 VAL A   6     -17.917  -5.995  23.388  1.00 88.05           C  
ATOM     83 HG21 VAL A   6     -17.103  -6.669  23.124  1.00 88.05           H  
ATOM     84 HG22 VAL A   6     -18.871  -6.490  23.203  1.00 88.05           H  
ATOM     85 HG23 VAL A   6     -17.846  -5.771  24.452  1.00 88.05           H  
ATOM     86  N   LYS A   7     -16.971  -1.622  22.148  1.00 91.19           N  
ATOM     87  H   LYS A   7     -17.568  -1.575  22.961  1.00 91.19           H  
ATOM     88  CA  LYS A   7     -16.784  -0.428  21.314  1.00 91.19           C  
ATOM     89  HA  LYS A   7     -16.969  -0.709  20.278  1.00 91.19           H  
ATOM     90  C   LYS A   7     -15.336   0.068  21.359  1.00 91.19           C  
ATOM     91  CB  LYS A   7     -17.777   0.676  21.709  1.00 91.19           C  
ATOM     92  HB2 LYS A   7     -18.791   0.277  21.701  1.00 91.19           H  
ATOM     93  HB3 LYS A   7     -17.546   1.039  22.711  1.00 91.19           H  
ATOM     94  O   LYS A   7     -14.780   0.348  20.302  1.00 91.19           O  
ATOM     95  CG  LYS A   7     -17.675   1.829  20.699  1.00 91.19           C  
ATOM     96  HG2 LYS A   7     -17.973   1.466  19.715  1.00 91.19           H  
ATOM     97  HG3 LYS A   7     -16.637   2.157  20.646  1.00 91.19           H  
ATOM     98  CD  LYS A   7     -18.530   3.043  21.069  1.00 91.19           C  
ATOM     99  HD2 LYS A   7     -19.575   2.742  21.144  1.00 91.19           H  
ATOM    100  HD3 LYS A   7     -18.206   3.432  22.034  1.00 91.19           H  
ATOM    101  CE  LYS A   7     -18.391   4.138  19.998  1.00 91.19           C  
ATOM    102  HE2 LYS A   7     -18.977   5.003  20.309  1.00 91.19           H  
ATOM    103  HE3 LYS A   7     -18.814   3.763  19.066  1.00 91.19           H  
ATOM    104  NZ  LYS A   7     -16.977   4.544  19.759  1.00 91.19           N  
ATOM    105  HZ1 LYS A   7     -16.396   3.801  19.396  1.00 91.19           H  
ATOM    106  HZ2 LYS A   7     -16.869   5.287  19.083  1.00 91.19           H  
ATOM    107  HZ3 LYS A   7     -16.462   4.786  20.594  1.00 91.19           H  
ATOM    108  N   VAL A   8     -14.741   0.169  22.548  1.00 91.52           N  
ATOM    109  H   VAL A   8     -15.256  -0.120  23.367  1.00 91.52           H  
ATOM    110  CA  VAL A   8     -13.346   0.606  22.719  1.00 91.52           C  
ATOM    111  HA  VAL A   8     -13.224   1.588  22.260  1.00 91.52           H  
ATOM    112  C   VAL A   8     -12.386  -0.335  21.990  1.00 91.52           C  
ATOM    113  CB  VAL A   8     -12.992   0.723  24.216  1.00 91.52           C  
ATOM    114  HB  VAL A   8     -13.301  -0.185  24.734  1.00 91.52           H  
ATOM    115  O   VAL A   8     -11.502   0.138  21.279  1.00 91.52           O  
ATOM    116  CG1 VAL A   8     -11.492   0.932  24.460  1.00 91.52           C  
ATOM    117 HG11 VAL A   8     -11.127   1.774  23.871  1.00 91.52           H  
ATOM    118 HG12 VAL A   8     -10.945   0.032  24.181  1.00 91.52           H  
ATOM    119 HG13 VAL A   8     -11.309   1.116  25.518  1.00 91.52           H  
ATOM    120  CG2 VAL A   8     -13.722   1.920  24.844  1.00 91.52           C  
ATOM    121 HG21 VAL A   8     -13.547   1.928  25.920  1.00 91.52           H  
ATOM    122 HG22 VAL A   8     -14.795   1.852  24.666  1.00 91.52           H  
ATOM    123 HG23 VAL A   8     -13.353   2.849  24.409  1.00 91.52           H  
ATOM    124  N   ASP A   9     -12.598  -1.647  22.091  1.00 91.99           N  
ATOM    125  H   ASP A   9     -13.274  -1.984  22.762  1.00 91.99           H  
ATOM    126  CA  ASP A   9     -11.776  -2.644  21.405  1.00 91.99           C  
ATOM    127  HA  ASP A   9     -10.733  -2.504  21.691  1.00 91.99           H  
ATOM    128  C   ASP A   9     -11.863  -2.484  19.883  1.00 91.99           C  
ATOM    129  CB  ASP A   9     -12.203  -4.060  21.827  1.00 91.99           C  
ATOM    130  HB2 ASP A   9     -13.265  -4.190  21.616  1.00 91.99           H  
ATOM    131  HB3 ASP A   9     -11.652  -4.781  21.224  1.00 91.99           H  
ATOM    132  O   ASP A   9     -10.841  -2.459  19.197  1.00 91.99           O  
ATOM    133  CG  ASP A   9     -11.935  -4.372  23.305  1.00 91.99           C  
ATOM    134  OD1 ASP A   9     -11.026  -3.737  23.887  1.00 91.99           O  
ATOM    135  OD2 ASP A   9     -12.646  -5.257  23.834  1.00 91.99           O  
ATOM    136  N   ARG A  10     -13.072  -2.291  19.335  1.00 93.57           N  
ATOM    137  H   ARG A  10     -13.876  -2.306  19.945  1.00 93.57           H  
ATOM    138  CA  ARG A  10     -13.233  -2.039  17.894  1.00 93.57           C  
ATOM    139  HA  ARG A  10     -12.679  -2.805  17.352  1.00 93.57           H  
ATOM    140  C   ARG A  10     -12.616  -0.718  17.446  1.00 93.57           C  
ATOM    141  CB  ARG A  10     -14.698  -2.087  17.469  1.00 93.57           C  
ATOM    142  HB2 ARG A  10     -14.732  -1.762  16.429  1.00 93.57           H  
ATOM    143  HB3 ARG A  10     -15.282  -1.385  18.064  1.00 93.57           H  
ATOM    144  O   ARG A  10     -12.006  -0.694  16.381  1.00 93.57           O  
ATOM    145  CG  ARG A  10     -15.305  -3.495  17.578  1.00 93.57           C  
ATOM    146  HG2 ARG A  10     -15.874  -3.575  18.505  1.00 93.57           H  
ATOM    147  HG3 ARG A  10     -14.515  -4.246  17.598  1.00 93.57           H  
ATOM    148  CD  ARG A  10     -16.231  -3.811  16.399  1.00 93.57           C  
ATOM    149  HD2 ARG A  10     -16.737  -4.751  16.614  1.00 93.57           H  
ATOM    150  HD3 ARG A  10     -15.618  -3.942  15.507  1.00 93.57           H  
ATOM    151  NE  ARG A  10     -17.208  -2.730  16.160  1.00 93.57           N  
ATOM    152  HE  ARG A  10     -16.927  -1.811  16.471  1.00 93.57           H  
ATOM    153  NH1 ARG A  10     -18.829  -3.981  15.129  1.00 93.57           N  
ATOM    154 HH11 ARG A  10     -18.264  -4.804  15.283  1.00 93.57           H  
ATOM    155 HH12 ARG A  10     -19.728  -4.051  14.673  1.00 93.57           H  
ATOM    156  NH2 ARG A  10     -19.104  -1.774  15.355  1.00 93.57           N  
ATOM    157 HH21 ARG A  10     -18.760  -0.874  15.656  1.00 93.57           H  
ATOM    158 HH22 ARG A  10     -19.999  -1.852  14.894  1.00 93.57           H  
ATOM    159  CZ  ARG A  10     -18.372  -2.835  15.552  1.00 93.57           C  
ATOM    160  N   ASP A  11     -12.752   0.346  18.235  1.00 95.42           N  
ATOM    161  H   ASP A  11     -13.302   0.256  19.078  1.00 95.42           H  
ATOM    162  CA  ASP A  11     -12.144   1.643  17.927  1.00 95.42           C  
ATOM    163  HA  ASP A  11     -12.478   1.970  16.942  1.00 95.42           H  
ATOM    164  C   ASP A  11     -10.604   1.524  17.892  1.00 95.42           C  
ATOM    165  CB  ASP A  11     -12.560   2.709  18.964  1.00 95.42           C  
ATOM    166  HB2 ASP A  11     -11.949   3.594  18.789  1.00 95.42           H  
ATOM    167  HB3 ASP A  11     -12.309   2.343  19.959  1.00 95.42           H  
ATOM    168  O   ASP A  11      -9.953   2.142  17.049  1.00 95.42           O  
ATOM    169  CG  ASP A  11     -14.032   3.176  18.974  1.00 95.42           C  
ATOM    170  OD1 ASP A  11     -14.836   2.931  18.049  1.00 95.42           O  
ATOM    171  OD2 ASP A  11     -14.411   3.884  19.939  1.00 95.42           O  
ATOM    172  N   ASN A  12     -10.009   0.711  18.772  1.00 95.51           N  
ATOM    173  H   ASN A  12     -10.581   0.250  19.465  1.00 95.51           H  
ATOM    174  CA  ASN A  12      -8.568   0.440  18.766  1.00 95.51           C  
ATOM    175  HA  ASN A  12      -8.033   1.386  18.679  1.00 95.51           H  
ATOM    176  C   ASN A  12      -8.143  -0.390  17.547  1.00 95.51           C  
ATOM    177  CB  ASN A  12      -8.163  -0.218  20.091  1.00 95.51           C  
ATOM    178  HB2 ASN A  12      -7.138  -0.580  20.012  1.00 95.51           H  
ATOM    179  HB3 ASN A  12      -8.805  -1.077  20.283  1.00 95.51           H  
ATOM    180  O   ASN A  12      -7.212   0.007  16.850  1.00 95.51           O  
ATOM    181  CG  ASN A  12      -8.222   0.735  21.273  1.00 95.51           C  
ATOM    182  ND2 ASN A  12      -8.382   0.194  22.459  1.00 95.51           N  
ATOM    183 HD21 ASN A  12      -8.527  -0.803  22.534  1.00 95.51           H  
ATOM    184 HD22 ASN A  12      -8.455   0.810  23.256  1.00 95.51           H  
ATOM    185  OD1 ASN A  12      -8.104   1.957  21.159  1.00 95.51           O  
ATOM    186  N   LEU A  13      -8.876  -1.456  17.211  1.00 96.20           N  
ATOM    187  H   LEU A  13      -9.607  -1.757  17.841  1.00 96.20           H  
ATOM    188  CA  LEU A  13      -8.629  -2.228  15.986  1.00 96.20           C  
ATOM    189  HA  LEU A  13      -7.611  -2.615  16.010  1.00 96.20           H  
ATOM    190  C   LEU A  13      -8.739  -1.357  14.725  1.00 96.20           C  
ATOM    191  CB  LEU A  13      -9.627  -3.396  15.900  1.00 96.20           C  
ATOM    192  HB2 LEU A  13     -10.634  -3.000  16.031  1.00 96.20           H  
ATOM    193  HB3 LEU A  13      -9.568  -3.828  14.901  1.00 96.20           H  
ATOM    194  O   LEU A  13      -7.958  -1.509  13.790  1.00 96.20           O  
ATOM    195  CG  LEU A  13      -9.394  -4.523  16.921  1.00 96.20           C  
ATOM    196  HG  LEU A  13      -9.357  -4.116  17.931  1.00 96.20           H  
ATOM    197  CD1 LEU A  13     -10.560  -5.514  16.835  1.00 96.20           C  
ATOM    198 HD11 LEU A  13     -10.615  -5.942  15.834  1.00 96.20           H  
ATOM    199 HD12 LEU A  13     -10.407  -6.310  17.563  1.00 96.20           H  
ATOM    200 HD13 LEU A  13     -11.491  -4.999  17.075  1.00 96.20           H  
ATOM    201  CD2 LEU A  13      -8.097  -5.286  16.655  1.00 96.20           C  
ATOM    202 HD21 LEU A  13      -8.000  -6.112  17.360  1.00 96.20           H  
ATOM    203 HD22 LEU A  13      -7.236  -4.633  16.800  1.00 96.20           H  
ATOM    204 HD23 LEU A  13      -8.077  -5.672  15.636  1.00 96.20           H  
ATOM    205  N   GLN A  14      -9.684  -0.414  14.683  1.00 96.91           N  
ATOM    206  H   GLN A  14     -10.331  -0.347  15.456  1.00 96.91           H  
ATOM    207  CA  GLN A  14      -9.812   0.522  13.563  1.00 96.91           C  
ATOM    208  HA  GLN A  14      -9.856  -0.047  12.635  1.00 96.91           H  
ATOM    209  C   GLN A  14      -8.605   1.458  13.436  1.00 96.91           C  
ATOM    210  CB  GLN A  14     -11.108   1.330  13.705  1.00 96.91           C  
ATOM    211  HB2 GLN A  14     -11.062   2.210  13.063  1.00 96.91           H  
ATOM    212  HB3 GLN A  14     -11.217   1.664  14.736  1.00 96.91           H  
ATOM    213  O   GLN A  14      -8.211   1.767  12.311  1.00 96.91           O  
ATOM    214  CG  GLN A  14     -12.322   0.493  13.284  1.00 96.91           C  
ATOM    215  HG2 GLN A  14     -12.299  -0.477  13.779  1.00 96.91           H  
ATOM    216  HG3 GLN A  14     -12.275   0.323  12.208  1.00 96.91           H  
ATOM    217  CD  GLN A  14     -13.639   1.168  13.642  1.00 96.91           C  
ATOM    218  NE2 GLN A  14     -14.581   1.251  12.727  1.00 96.91           N  
ATOM    219 HE21 GLN A  14     -15.387   1.793  13.002  1.00 96.91           H  
ATOM    220 HE22 GLN A  14     -14.402   0.935  11.784  1.00 96.91           H  
ATOM    221  OE1 GLN A  14     -13.875   1.630  14.740  1.00 96.91           O  
ATOM    222  N   LYS A  15      -7.995   1.882  14.551  1.00 97.82           N  
ATOM    223  H   LYS A  15      -8.352   1.568  15.442  1.00 97.82           H  
ATOM    224  CA  LYS A  15      -6.747   2.662  14.520  1.00 97.82           C  
ATOM    225  HA  LYS A  15      -6.867   3.514  13.851  1.00 97.82           H  
ATOM    226  C   LYS A  15      -5.598   1.838  13.948  1.00 97.82           C  
ATOM    227  CB  LYS A  15      -6.367   3.169  15.913  1.00 97.82           C  
ATOM    228  HB2 LYS A  15      -5.365   3.595  15.869  1.00 97.82           H  
ATOM    229  HB3 LYS A  15      -6.334   2.325  16.601  1.00 97.82           H  
ATOM    230  O   LYS A  15      -4.927   2.319  13.044  1.00 97.82           O  
ATOM    231  CG  LYS A  15      -7.321   4.244  16.444  1.00 97.82           C  
ATOM    232  HG2 LYS A  15      -7.178   5.172  15.891  1.00 97.82           H  
ATOM    233  HG3 LYS A  15      -8.356   3.921  16.329  1.00 97.82           H  
ATOM    234  CD  LYS A  15      -7.014   4.461  17.926  1.00 97.82           C  
ATOM    235  HD2 LYS A  15      -7.042   3.493  18.427  1.00 97.82           H  
ATOM    236  HD3 LYS A  15      -6.013   4.880  18.034  1.00 97.82           H  
ATOM    237  CE  LYS A  15      -8.043   5.377  18.580  1.00 97.82           C  
ATOM    238  HE2 LYS A  15      -7.891   6.398  18.228  1.00 97.82           H  
ATOM    239  HE3 LYS A  15      -9.034   5.045  18.273  1.00 97.82           H  
ATOM    240  NZ  LYS A  15      -7.916   5.284  20.054  1.00 97.82           N  
ATOM    241  HZ1 LYS A  15      -6.988   5.555  20.349  1.00 97.82           H  
ATOM    242  HZ2 LYS A  15      -8.049   4.325  20.339  1.00 97.82           H  
ATOM    243  HZ3 LYS A  15      -8.611   5.849  20.520  1.00 97.82           H  
ATOM    244  N   GLU A  16      -5.428   0.599  14.404  1.00 97.90           N  
ATOM    245  H   GLU A  16      -5.999   0.276  15.172  1.00 97.90           H  
ATOM    246  CA  GLU A  16      -4.391  -0.301  13.880  1.00 97.90           C  
ATOM    247  HA  GLU A  16      -3.409   0.150  14.022  1.00 97.90           H  
ATOM    248  C   GLU A  16      -4.571  -0.545  12.375  1.00 97.90           C  
ATOM    249  CB  GLU A  16      -4.428  -1.641  14.627  1.00 97.90           C  
ATOM    250  HB2 GLU A  16      -3.764  -2.336  14.112  1.00 97.90           H  
ATOM    251  HB3 GLU A  16      -5.441  -2.044  14.592  1.00 97.90           H  
ATOM    252  O   GLU A  16      -3.625  -0.419  11.601  1.00 97.90           O  
ATOM    253  CG  GLU A  16      -3.976  -1.527  16.090  1.00 97.90           C  
ATOM    254  HG2 GLU A  16      -2.941  -1.186  16.110  1.00 97.90           H  
ATOM    255  HG3 GLU A  16      -4.586  -0.778  16.595  1.00 97.90           H  
ATOM    256  CD  GLU A  16      -4.086  -2.860  16.850  1.00 97.90           C  
ATOM    257  OE1 GLU A  16      -4.062  -2.808  18.101  1.00 97.90           O  
ATOM    258  OE2 GLU A  16      -4.217  -3.919  16.193  1.00 97.90           O  
ATOM    259  N   VAL A  17      -5.801  -0.807  11.920  1.00 98.17           N  
ATOM    260  H   VAL A  17      -6.538  -0.936  12.598  1.00 98.17           H  
ATOM    261  CA  VAL A  17      -6.101  -0.965  10.487  1.00 98.17           C  
ATOM    262  HA  VAL A  17      -5.461  -1.751  10.088  1.00 98.17           H  
ATOM    263  C   VAL A  17      -5.773   0.305   9.697  1.00 98.17           C  
ATOM    264  CB  VAL A  17      -7.568  -1.387  10.279  1.00 98.17           C  
ATOM    265  HB  VAL A  17      -8.219  -0.724  10.849  1.00 98.17           H  
ATOM    266  O   VAL A  17      -5.229   0.207   8.596  1.00 98.17           O  
ATOM    267  CG1 VAL A  17      -8.004  -1.342   8.806  1.00 98.17           C  
ATOM    268 HG11 VAL A  17      -9.010  -1.750   8.705  1.00 98.17           H  
ATOM    269 HG12 VAL A  17      -8.020  -0.311   8.452  1.00 98.17           H  
ATOM    270 HG13 VAL A  17      -7.312  -1.922   8.196  1.00 98.17           H  
ATOM    271  CG2 VAL A  17      -7.784  -2.829  10.759  1.00 98.17           C  
ATOM    272 HG21 VAL A  17      -8.843  -3.084  10.707  1.00 98.17           H  
ATOM    273 HG22 VAL A  17      -7.211  -3.519  10.140  1.00 98.17           H  
ATOM    274 HG23 VAL A  17      -7.452  -2.942  11.791  1.00 98.17           H  
ATOM    275  N   ALA A  18      -6.067   1.490  10.239  1.00 98.45           N  
ATOM    276  H   ALA A  18      -6.499   1.517  11.151  1.00 98.45           H  
ATOM    277  CA  ALA A  18      -5.732   2.755   9.592  1.00 98.45           C  
ATOM    278  HA  ALA A  18      -6.121   2.736   8.573  1.00 98.45           H  
ATOM    279  C   ALA A  18      -4.211   2.970   9.496  1.00 98.45           C  
ATOM    280  CB  ALA A  18      -6.424   3.897  10.345  1.00 98.45           C  
ATOM    281  HB1 ALA A  18      -6.044   3.962  11.364  1.00 98.45           H  
ATOM    282  HB2 ALA A  18      -6.228   4.839   9.832  1.00 98.45           H  
ATOM    283  HB3 ALA A  18      -7.499   3.722  10.371  1.00 98.45           H  
ATOM    284  O   ALA A  18      -3.717   3.399   8.453  1.00 98.45           O  
ATOM    285  N   GLU A  19      -3.451   2.631  10.541  1.00 98.52           N  
ATOM    286  H   GLU A  19      -3.898   2.301  11.384  1.00 98.52           H  
ATOM    287  CA  GLU A  19      -1.984   2.684  10.514  1.00 98.52           C  
ATOM    288  HA  GLU A  19      -1.670   3.682  10.209  1.00 98.52           H  
ATOM    289  C   GLU A  19      -1.397   1.711   9.485  1.00 98.52           C  
ATOM    290  CB  GLU A  19      -1.405   2.412  11.910  1.00 98.52           C  
ATOM    291  HB2 GLU A  19      -1.833   1.496  12.316  1.00 98.52           H  
ATOM    292  HB3 GLU A  19      -0.327   2.282  11.813  1.00 98.52           H  
ATOM    293  O   GLU A  19      -0.541   2.100   8.689  1.00 98.52           O  
ATOM    294  CG  GLU A  19      -1.665   3.587  12.864  1.00 98.52           C  
ATOM    295  HG2 GLU A  19      -1.332   4.502  12.375  1.00 98.52           H  
ATOM    296  HG3 GLU A  19      -2.735   3.685  13.047  1.00 98.52           H  
ATOM    297  CD  GLU A  19      -0.932   3.444  14.206  1.00 98.52           C  
ATOM    298  OE1 GLU A  19      -0.642   4.508  14.802  1.00 98.52           O  
ATOM    299  OE2 GLU A  19      -0.673   2.297  14.630  1.00 98.52           O  
ATOM    300  N   LEU A  20      -1.915   0.482   9.416  1.00 98.53           N  
ATOM    301  H   LEU A  20      -2.589   0.214  10.119  1.00 98.53           H  
ATOM    302  CA  LEU A  20      -1.507  -0.501   8.410  1.00 98.53           C  
ATOM    303  HA  LEU A  20      -0.427  -0.634   8.467  1.00 98.53           H  
ATOM    304  C   LEU A  20      -1.814  -0.024   6.983  1.00 98.53           C  
ATOM    305  CB  LEU A  20      -2.207  -1.841   8.693  1.00 98.53           C  
ATOM    306  HB2 LEU A  20      -3.280  -1.661   8.764  1.00 98.53           H  
ATOM    307  HB3 LEU A  20      -2.038  -2.507   7.847  1.00 98.53           H  
ATOM    308  O   LEU A  20      -0.977  -0.161   6.091  1.00 98.53           O  
ATOM    309  CG  LEU A  20      -1.740  -2.558   9.973  1.00 98.53           C  
ATOM    310  HG  LEU A  20      -1.815  -1.893  10.834  1.00 98.53           H  
ATOM    311  CD1 LEU A  20      -2.634  -3.777  10.213  1.00 98.53           C  
ATOM    312 HD11 LEU A  20      -2.323  -4.277  11.131  1.00 98.53           H  
ATOM    313 HD12 LEU A  20      -2.565  -4.471   9.376  1.00 98.53           H  
ATOM    314 HD13 LEU A  20      -3.665  -3.449  10.341  1.00 98.53           H  
ATOM    315  CD2 LEU A  20      -0.289  -3.031   9.874  1.00 98.53           C  
ATOM    316 HD21 LEU A  20      -0.157  -3.667   8.999  1.00 98.53           H  
ATOM    317 HD22 LEU A  20      -0.030  -3.590  10.773  1.00 98.53           H  
ATOM    318 HD23 LEU A  20       0.378  -2.172   9.811  1.00 98.53           H  
ATOM    319  N   GLN A  21      -2.989   0.568   6.753  1.00 98.43           N  
ATOM    320  H   GLN A  21      -3.642   0.644   7.519  1.00 98.43           H  
ATOM    321  CA  GLN A  21      -3.344   1.153   5.456  1.00 98.43           C  
ATOM    322  HA  GLN A  21      -3.242   0.394   4.681  1.00 98.43           H  
ATOM    323  C   GLN A  21      -2.412   2.308   5.077  1.00 98.43           C  
ATOM    324  CB  GLN A  21      -4.796   1.645   5.485  1.00 98.43           C  
ATOM    325  HB2 GLN A  21      -4.962   2.331   4.655  1.00 98.43           H  
ATOM    326  HB3 GLN A  21      -4.975   2.185   6.415  1.00 98.43           H  
ATOM    327  O   GLN A  21      -1.972   2.391   3.928  1.00 98.43           O  
ATOM    328  CG  GLN A  21      -5.789   0.485   5.351  1.00 98.43           C  
ATOM    329  HG2 GLN A  21      -5.703   0.058   4.351  1.00 98.43           H  
ATOM    330  HG3 GLN A  21      -5.548  -0.296   6.072  1.00 98.43           H  
ATOM    331  CD  GLN A  21      -7.236   0.910   5.581  1.00 98.43           C  
ATOM    332  NE2 GLN A  21      -8.180   0.015   5.392  1.00 98.43           N  
ATOM    333 HE21 GLN A  21      -9.119   0.331   5.588  1.00 98.43           H  
ATOM    334 HE22 GLN A  21      -7.940  -0.940   5.164  1.00 98.43           H  
ATOM    335  OE1 GLN A  21      -7.568   2.034   5.917  1.00 98.43           O  
ATOM    336  N   ASN A  22      -2.075   3.177   6.032  1.00 98.43           N  
ATOM    337  H   ASN A  22      -2.485   3.073   6.949  1.00 98.43           H  
ATOM    338  CA  ASN A  22      -1.123   4.262   5.810  1.00 98.43           C  
ATOM    339  HA  ASN A  22      -1.468   4.875   4.978  1.00 98.43           H  
ATOM    340  C   ASN A  22       0.253   3.726   5.421  1.00 98.43           C  
ATOM    341  CB  ASN A  22      -1.039   5.135   7.070  1.00 98.43           C  
ATOM    342  HB2 ASN A  22      -0.181   5.803   6.989  1.00 98.43           H  
ATOM    343  HB3 ASN A  22      -0.894   4.507   7.949  1.00 98.43           H  
ATOM    344  O   ASN A  22       0.861   4.234   4.478  1.00 98.43           O  
ATOM    345  CG  ASN A  22      -2.267   5.999   7.265  1.00 98.43           C  
ATOM    346  ND2 ASN A  22      -2.523   6.427   8.478  1.00 98.43           N  
ATOM    347 HD21 ASN A  22      -1.987   6.075   9.258  1.00 98.43           H  
ATOM    348 HD22 ASN A  22      -3.389   6.933   8.596  1.00 98.43           H  
ATOM    349  OD1 ASN A  22      -2.979   6.345   6.334  1.00 98.43           O  
ATOM    350  N   GLU A  23       0.718   2.672   6.086  1.00 98.14           N  
ATOM    351  H   GLU A  23       0.203   2.329   6.884  1.00 98.14           H  
ATOM    352  CA  GLU A  23       2.009   2.067   5.782  1.00 98.14           C  
ATOM    353  HA  GLU A  23       2.742   2.873   5.740  1.00 98.14           H  
ATOM    354  C   GLU A  23       2.019   1.387   4.404  1.00 98.14           C  
ATOM    355  CB  GLU A  23       2.390   1.118   6.927  1.00 98.14           C  
ATOM    356  HB2 GLU A  23       1.661   0.309   6.980  1.00 98.14           H  
ATOM    357  HB3 GLU A  23       2.349   1.668   7.867  1.00 98.14           H  
ATOM    358  O   GLU A  23       2.965   1.560   3.636  1.00 98.14           O  
ATOM    359  CG  GLU A  23       3.788   0.507   6.785  1.00 98.14           C  
ATOM    360  HG2 GLU A  23       3.784  -0.165   5.926  1.00 98.14           H  
ATOM    361  HG3 GLU A  23       3.987  -0.100   7.668  1.00 98.14           H  
ATOM    362  CD  GLU A  23       4.922   1.531   6.621  1.00 98.14           C  
ATOM    363  OE1 GLU A  23       5.992   1.135   6.111  1.00 98.14           O  
ATOM    364  OE2 GLU A  23       4.774   2.735   6.925  1.00 98.14           O  
ATOM    365  N   ILE A  24       0.934   0.708   4.019  1.00 97.70           N  
ATOM    366  H   ILE A  24       0.195   0.574   4.694  1.00 97.70           H  
ATOM    367  CA  ILE A  24       0.775   0.158   2.662  1.00 97.70           C  
ATOM    368  HA  ILE A  24       1.611  -0.512   2.461  1.00 97.70           H  
ATOM    369  C   ILE A  24       0.839   1.276   1.612  1.00 97.70           C  
ATOM    370  CB  ILE A  24      -0.535  -0.656   2.563  1.00 97.70           C  
ATOM    371  HB  ILE A  24      -1.347  -0.060   2.980  1.00 97.70           H  
ATOM    372  O   ILE A  24       1.574   1.159   0.629  1.00 97.70           O  
ATOM    373  CG1 ILE A  24      -0.404  -1.963   3.378  1.00 97.70           C  
ATOM    374 HG12 ILE A  24       0.267  -2.649   2.860  1.00 97.70           H  
ATOM    375 HG13 ILE A  24       0.039  -1.749   4.350  1.00 97.70           H  
ATOM    376  CG2 ILE A  24      -0.887  -0.986   1.097  1.00 97.70           C  
ATOM    377 HG21 ILE A  24      -1.784  -1.602   1.048  1.00 97.70           H  
ATOM    378 HG22 ILE A  24      -0.060  -1.515   0.623  1.00 97.70           H  
ATOM    379 HG23 ILE A  24      -1.099  -0.073   0.540  1.00 97.70           H  
ATOM    380  CD1 ILE A  24      -1.743  -2.669   3.630  1.00 97.70           C  
ATOM    381 HD11 ILE A  24      -2.442  -1.979   4.102  1.00 97.70           H  
ATOM    382 HD12 ILE A  24      -2.168  -3.042   2.698  1.00 97.70           H  
ATOM    383 HD13 ILE A  24      -1.581  -3.515   4.298  1.00 97.70           H  
ATOM    384  N   ASN A  25       0.125   2.384   1.828  1.00 97.17           N  
ATOM    385  H   ASN A  25      -0.468   2.416   2.645  1.00 97.17           H  
ATOM    386  CA  ASN A  25       0.142   3.536   0.921  1.00 97.17           C  
ATOM    387  HA  ASN A  25      -0.112   3.200  -0.084  1.00 97.17           H  
ATOM    388  C   ASN A  25       1.533   4.183   0.843  1.00 97.17           C  
ATOM    389  CB  ASN A  25      -0.910   4.552   1.393  1.00 97.17           C  
ATOM    390  HB2 ASN A  25      -0.775   4.754   2.456  1.00 97.17           H  
ATOM    391  HB3 ASN A  25      -0.779   5.488   0.850  1.00 97.17           H  
ATOM    392  O   ASN A  25       1.986   4.589  -0.235  1.00 97.17           O  
ATOM    393  CG  ASN A  25      -2.334   4.088   1.147  1.00 97.17           C  
ATOM    394  ND2 ASN A  25      -3.276   4.552   1.934  1.00 97.17           N  
ATOM    395 HD21 ASN A  25      -3.036   5.078   2.762  1.00 97.17           H  
ATOM    396 HD22 ASN A  25      -4.202   4.179   1.783  1.00 97.17           H  
ATOM    397  OD1 ASN A  25      -2.627   3.347   0.224  1.00 97.17           O  
ATOM    398  N   ARG A  26       2.246   4.251   1.971  1.00 97.69           N  
ATOM    399  H   ARG A  26       1.810   3.938   2.826  1.00 97.69           H  
ATOM    400  CA  ARG A  26       3.625   4.737   2.036  1.00 97.69           C  
ATOM    401  HA  ARG A  26       3.670   5.736   1.603  1.00 97.69           H  
ATOM    402  C   ARG A  26       4.554   3.843   1.215  1.00 97.69           C  
ATOM    403  CB  ARG A  26       4.055   4.817   3.509  1.00 97.69           C  
ATOM    404  HB2 ARG A  26       4.142   3.813   3.923  1.00 97.69           H  
ATOM    405  HB3 ARG A  26       3.312   5.367   4.087  1.00 97.69           H  
ATOM    406  O   ARG A  26       5.279   4.345   0.362  1.00 97.69           O  
ATOM    407  CG  ARG A  26       5.395   5.539   3.620  1.00 97.69           C  
ATOM    408  HG2 ARG A  26       5.244   6.602   3.431  1.00 97.69           H  
ATOM    409  HG3 ARG A  26       6.059   5.131   2.858  1.00 97.69           H  
ATOM    410  CD  ARG A  26       6.069   5.356   4.982  1.00 97.69           C  
ATOM    411  HD2 ARG A  26       5.343   5.554   5.771  1.00 97.69           H  
ATOM    412  HD3 ARG A  26       6.882   6.076   5.078  1.00 97.69           H  
ATOM    413  NE  ARG A  26       6.598   3.993   5.146  1.00 97.69           N  
ATOM    414  HE  ARG A  26       6.074   3.385   5.759  1.00 97.69           H  
ATOM    415  NH1 ARG A  26       8.480   4.150   3.817  1.00 97.69           N  
ATOM    416 HH11 ARG A  26       8.196   5.071   3.513  1.00 97.69           H  
ATOM    417 HH12 ARG A  26       9.305   3.716   3.429  1.00 97.69           H  
ATOM    418  NH2 ARG A  26       8.037   2.261   4.863  1.00 97.69           N  
ATOM    419 HH21 ARG A  26       8.860   1.819   4.478  1.00 97.69           H  
ATOM    420 HH22 ARG A  26       7.380   1.728   5.415  1.00 97.69           H  
ATOM    421  CZ  ARG A  26       7.694   3.484   4.614  1.00 97.69           C  
ATOM    422  N   ILE A  27       4.497   2.526   1.404  1.00 97.60           N  
ATOM    423  H   ILE A  27       3.883   2.178   2.128  1.00 97.60           H  
ATOM    424  CA  ILE A  27       5.303   1.565   0.640  1.00 97.60           C  
ATOM    425  HA  ILE A  27       6.356   1.819   0.762  1.00 97.60           H  
ATOM    426  C   ILE A  27       4.984   1.675  -0.855  1.00 97.60           C  
ATOM    427  CB  ILE A  27       5.087   0.134   1.183  1.00 97.60           C  
ATOM    428  HB  ILE A  27       4.015  -0.054   1.246  1.00 97.60           H  
ATOM    429  O   ILE A  27       5.904   1.774  -1.668  1.00 97.60           O  
ATOM    430  CG1 ILE A  27       5.701   0.010   2.597  1.00 97.60           C  
ATOM    431 HG12 ILE A  27       5.422   0.873   3.202  1.00 97.60           H  
ATOM    432 HG13 ILE A  27       6.789   0.003   2.525  1.00 97.60           H  
ATOM    433  CG2 ILE A  27       5.709  -0.924   0.247  1.00 97.60           C  
ATOM    434 HG21 ILE A  27       5.568  -1.923   0.659  1.00 97.60           H  
ATOM    435 HG22 ILE A  27       6.776  -0.741   0.123  1.00 97.60           H  
ATOM    436 HG23 ILE A  27       5.220  -0.913  -0.727  1.00 97.60           H  
ATOM    437  CD1 ILE A  27       5.239  -1.241   3.353  1.00 97.60           C  
ATOM    438 HD11 ILE A  27       4.150  -1.263   3.401  1.00 97.60           H  
ATOM    439 HD12 ILE A  27       5.634  -1.210   4.368  1.00 97.60           H  
ATOM    440 HD13 ILE A  27       5.604  -2.146   2.868  1.00 97.60           H  
ATOM    441  N   ALA A  28       3.704   1.726  -1.228  1.00 95.82           N  
ATOM    442  H   ALA A  28       2.988   1.618  -0.523  1.00 95.82           H  
ATOM    443  CA  ALA A  28       3.286   1.838  -2.622  1.00 95.82           C  
ATOM    444  HA  ALA A  28       3.690   0.984  -3.166  1.00 95.82           H  
ATOM    445  C   ALA A  28       3.811   3.121  -3.296  1.00 95.82           C  
ATOM    446  CB  ALA A  28       1.757   1.753  -2.679  1.00 95.82           C  
ATOM    447  HB1 ALA A  28       1.312   2.588  -2.138  1.00 95.82           H  
ATOM    448  HB2 ALA A  28       1.426   1.782  -3.718  1.00 95.82           H  
ATOM    449  HB3 ALA A  28       1.421   0.819  -2.229  1.00 95.82           H  
ATOM    450  O   ALA A  28       4.269   3.079  -4.440  1.00 95.82           O  
ATOM    451  N   SER A  29       3.782   4.253  -2.585  1.00 94.86           N  
ATOM    452  H   SER A  29       3.388   4.214  -1.656  1.00 94.86           H  
ATOM    453  CA  SER A  29       4.194   5.564  -3.112  1.00 94.86           C  
ATOM    454  HA  SER A  29       3.919   5.609  -4.166  1.00 94.86           H  
ATOM    455  C   SER A  29       5.701   5.835  -3.047  1.00 94.86           C  
ATOM    456  CB  SER A  29       3.435   6.688  -2.399  1.00 94.86           C  
ATOM    457  HB2 SER A  29       3.745   7.646  -2.816  1.00 94.86           H  
ATOM    458  HB3 SER A  29       2.365   6.566  -2.567  1.00 94.86           H  
ATOM    459  O   SER A  29       6.208   6.610  -3.858  1.00 94.86           O  
ATOM    460  OG  SER A  29       3.691   6.682  -1.010  1.00 94.86           O  
ATOM    461  HG  SER A  29       3.141   5.998  -0.620  1.00 94.86           H  
ATOM    462  N   GLN A  30       6.426   5.213  -2.114  1.00 96.21           N  
ATOM    463  H   GLN A  30       5.929   4.678  -1.416  1.00 96.21           H  
ATOM    464  CA  GLN A  30       7.851   5.480  -1.885  1.00 96.21           C  
ATOM    465  HA  GLN A  30       8.127   6.399  -2.401  1.00 96.21           H  
ATOM    466  C   GLN A  30       8.786   4.399  -2.436  1.00 96.21           C  
ATOM    467  CB  GLN A  30       8.109   5.712  -0.389  1.00 96.21           C  
ATOM    468  HB2 GLN A  30       7.831   4.823   0.177  1.00 96.21           H  
ATOM    469  HB3 GLN A  30       9.177   5.881  -0.247  1.00 96.21           H  
ATOM    470  O   GLN A  30       9.985   4.648  -2.558  1.00 96.21           O  
ATOM    471  CG  GLN A  30       7.355   6.938   0.149  1.00 96.21           C  
ATOM    472  HG2 GLN A  30       6.281   6.753   0.159  1.00 96.21           H  
ATOM    473  HG3 GLN A  30       7.546   7.785  -0.510  1.00 96.21           H  
ATOM    474  CD  GLN A  30       7.797   7.300   1.562  1.00 96.21           C  
ATOM    475  NE2 GLN A  30       8.058   8.553   1.850  1.00 96.21           N  
ATOM    476 HE21 GLN A  30       7.927   9.277   1.158  1.00 96.21           H  
ATOM    477 HE22 GLN A  30       8.340   8.746   2.800  1.00 96.21           H  
ATOM    478  OE1 GLN A  30       7.955   6.474   2.442  1.00 96.21           O  
ATOM    479  N   THR A  31       8.282   3.214  -2.796  1.00 95.94           N  
ATOM    480  H   THR A  31       7.298   3.034  -2.652  1.00 95.94           H  
ATOM    481  CA  THR A  31       9.131   2.154  -3.358  1.00 95.94           C  
ATOM    482  HA  THR A  31      10.021   2.072  -2.734  1.00 95.94           H  
ATOM    483  C   THR A  31       9.572   2.517  -4.773  1.00 95.94           C  
ATOM    484  CB  THR A  31       8.457   0.780  -3.333  1.00 95.94           C  
ATOM    485  HB  THR A  31       7.541   0.799  -3.924  1.00 95.94           H  
ATOM    486  O   THR A  31       8.791   2.458  -5.731  1.00 95.94           O  
ATOM    487  CG2 THR A  31       9.383  -0.324  -3.846  1.00 95.94           C  
ATOM    488 HG21 THR A  31      10.307  -0.334  -3.268  1.00 95.94           H  
ATOM    489 HG22 THR A  31       9.611  -0.163  -4.900  1.00 95.94           H  
ATOM    490 HG23 THR A  31       8.888  -1.289  -3.741  1.00 95.94           H  
ATOM    491  OG1 THR A  31       8.159   0.440  -2.006  1.00 95.94           O  
ATOM    492  HG1 THR A  31       7.346   0.900  -1.785  1.00 95.94           H  
ATOM    493  N   GLN A  32      10.850   2.873  -4.897  1.00 93.62           N  
ATOM    494  H   GLN A  32      11.413   2.930  -4.061  1.00 93.62           H  
ATOM    495  CA  GLN A  32      11.459   3.326  -6.139  1.00 93.62           C  
ATOM    496  HA  GLN A  32      10.764   3.125  -6.955  1.00 93.62           H  
ATOM    497  C   GLN A  32      12.755   2.582  -6.444  1.00 93.62           C  
ATOM    498  CB  GLN A  32      11.725   4.839  -6.088  1.00 93.62           C  
ATOM    499  HB2 GLN A  32      12.285   5.125  -6.978  1.00 93.62           H  
ATOM    500  HB3 GLN A  32      12.327   5.073  -5.209  1.00 93.62           H  
ATOM    501  O   GLN A  32      13.548   2.285  -5.554  1.00 93.62           O  
ATOM    502  CG  GLN A  32      10.427   5.653  -6.049  1.00 93.62           C  
ATOM    503  HG2 GLN A  32       9.859   5.435  -6.953  1.00 93.62           H  
ATOM    504  HG3 GLN A  32       9.830   5.365  -5.183  1.00 93.62           H  
ATOM    505  CD  GLN A  32      10.673   7.154  -6.001  1.00 93.62           C  
ATOM    506  NE2 GLN A  32       9.841   7.900  -5.308  1.00 93.62           N  
ATOM    507 HE21 GLN A  32       8.997   7.487  -4.939  1.00 93.62           H  
ATOM    508 HE22 GLN A  32      10.009   8.896  -5.315  1.00 93.62           H  
ATOM    509  OE1 GLN A  32      11.605   7.678  -6.596  1.00 93.62           O  
ATOM    510  N   PHE A  33      13.004   2.360  -7.732  1.00 91.98           N  
ATOM    511  H   PHE A  33      12.302   2.635  -8.404  1.00 91.98           H  
ATOM    512  CA  PHE A  33      14.310   1.959  -8.240  1.00 91.98           C  
ATOM    513  HA  PHE A  33      15.049   2.030  -7.442  1.00 91.98           H  
ATOM    514  C   PHE A  33      14.721   2.910  -9.355  1.00 91.98           C  
ATOM    515  CB  PHE A  33      14.284   0.509  -8.719  1.00 91.98           C  
ATOM    516  HB2 PHE A  33      13.486   0.391  -9.452  1.00 91.98           H  
ATOM    517  HB3 PHE A  33      14.070  -0.132  -7.864  1.00 91.98           H  
ATOM    518  O   PHE A  33      13.941   3.174 -10.269  1.00 91.98           O  
ATOM    519  CG  PHE A  33      15.589   0.058  -9.338  1.00 91.98           C  
ATOM    520  CD1 PHE A  33      15.745   0.040 -10.737  1.00 91.98           C  
ATOM    521  HD1 PHE A  33      14.926   0.338 -11.375  1.00 91.98           H  
ATOM    522  CD2 PHE A  33      16.659  -0.323  -8.508  1.00 91.98           C  
ATOM    523  HD2 PHE A  33      16.542  -0.314  -7.434  1.00 91.98           H  
ATOM    524  CE1 PHE A  33      16.965  -0.371 -11.304  1.00 91.98           C  
ATOM    525  HE1 PHE A  33      17.082  -0.399 -12.377  1.00 91.98           H  
ATOM    526  CE2 PHE A  33      17.878  -0.731  -9.075  1.00 91.98           C  
ATOM    527  HE2 PHE A  33      18.695  -1.033  -8.436  1.00 91.98           H  
ATOM    528  CZ  PHE A  33      18.030  -0.758 -10.472  1.00 91.98           C  
ATOM    529  HZ  PHE A  33      18.966  -1.081 -10.904  1.00 91.98           H  
ATOM    530  N   ASN A  34      15.944   3.435  -9.269  1.00 90.95           N  
ATOM    531  H   ASN A  34      16.542   3.133  -8.513  1.00 90.95           H  
ATOM    532  CA  ASN A  34      16.485   4.388 -10.236  1.00 90.95           C  
ATOM    533  HA  ASN A  34      17.357   4.854  -9.778  1.00 90.95           H  
ATOM    534  C   ASN A  34      15.502   5.537 -10.554  1.00 90.95           C  
ATOM    535  CB  ASN A  34      16.966   3.605 -11.472  1.00 90.95           C  
ATOM    536  HB2 ASN A  34      16.104   3.270 -12.050  1.00 90.95           H  
ATOM    537  HB3 ASN A  34      17.532   2.730 -11.153  1.00 90.95           H  
ATOM    538  O   ASN A  34      15.208   5.816 -11.715  1.00 90.95           O  
ATOM    539  CG  ASN A  34      17.872   4.432 -12.363  1.00 90.95           C  
ATOM    540  ND2 ASN A  34      18.148   3.964 -13.557  1.00 90.95           N  
ATOM    541 HD21 ASN A  34      18.786   4.524 -14.105  1.00 90.95           H  
ATOM    542 HD22 ASN A  34      17.763   3.083 -13.865  1.00 90.95           H  
ATOM    543  OD1 ASN A  34      18.378   5.475 -11.993  1.00 90.95           O  
ATOM    544  N   THR A  35      14.947   6.170  -9.511  1.00 91.11           N  
ATOM    545  H   THR A  35      15.245   5.894  -8.586  1.00 91.11           H  
ATOM    546  CA  THR A  35      13.963   7.278  -9.590  1.00 91.11           C  
ATOM    547  HA  THR A  35      13.701   7.537  -8.564  1.00 91.11           H  
ATOM    548  C   THR A  35      12.618   6.935 -10.249  1.00 91.11           C  
ATOM    549  CB  THR A  35      14.574   8.555 -10.203  1.00 91.11           C  
ATOM    550  HB  THR A  35      13.882   9.382 -10.044  1.00 91.11           H  
ATOM    551  O   THR A  35      11.847   7.825 -10.610  1.00 91.11           O  
ATOM    552  CG2 THR A  35      15.913   8.925  -9.563  1.00 91.11           C  
ATOM    553 HG21 THR A  35      16.681   8.194  -9.815  1.00 91.11           H  
ATOM    554 HG22 THR A  35      16.225   9.902  -9.935  1.00 91.11           H  
ATOM    555 HG23 THR A  35      15.798   8.985  -8.481  1.00 91.11           H  
ATOM    556  OG1 THR A  35      14.790   8.410 -11.591  1.00 91.11           O  
ATOM    557  HG1 THR A  35      15.097   7.512 -11.734  1.00 91.11           H  
ATOM    558  N   LYS A  36      12.310   5.646 -10.431  1.00 89.18           N  
ATOM    559  H   LYS A  36      12.988   4.945 -10.170  1.00 89.18           H  
ATOM    560  CA  LYS A  36      11.031   5.173 -10.976  1.00 89.18           C  
ATOM    561  HA  LYS A  36      10.440   6.026 -11.310  1.00 89.18           H  
ATOM    562  C   LYS A  36      10.217   4.476  -9.895  1.00 89.18           C  
ATOM    563  CB  LYS A  36      11.272   4.237 -12.174  1.00 89.18           C  
ATOM    564  HB2 LYS A  36      11.815   3.356 -11.831  1.00 89.18           H  
ATOM    565  HB3 LYS A  36      10.306   3.896 -12.548  1.00 89.18           H  
ATOM    566  O   LYS A  36      10.725   3.572  -9.235  1.00 89.18           O  
ATOM    567  CG  LYS A  36      12.057   4.864 -13.338  1.00 89.18           C  
ATOM    568  HG2 LYS A  36      13.049   5.157 -12.996  1.00 89.18           H  
ATOM    569  HG3 LYS A  36      12.180   4.106 -14.111  1.00 89.18           H  
ATOM    570  CD  LYS A  36      11.348   6.080 -13.947  1.00 89.18           C  
ATOM    571  HD2 LYS A  36      11.261   6.860 -13.192  1.00 89.18           H  
ATOM    572  HD3 LYS A  36      10.353   5.787 -14.282  1.00 89.18           H  
ATOM    573  CE  LYS A  36      12.158   6.623 -15.126  1.00 89.18           C  
ATOM    574  HE2 LYS A  36      13.162   6.850 -14.768  1.00 89.18           H  
ATOM    575  HE3 LYS A  36      12.238   5.850 -15.890  1.00 89.18           H  
ATOM    576  NZ  LYS A  36      11.530   7.848 -15.677  1.00 89.18           N  
ATOM    577  HZ1 LYS A  36      12.090   8.232 -16.425  1.00 89.18           H  
ATOM    578  HZ2 LYS A  36      11.465   8.546 -14.950  1.00 89.18           H  
ATOM    579  HZ3 LYS A  36      10.598   7.656 -16.018  1.00 89.18           H  
ATOM    580  N   ASN A  37       8.951   4.872  -9.755  1.00 91.58           N  
ATOM    581  H   ASN A  37       8.621   5.642 -10.320  1.00 91.58           H  
ATOM    582  CA  ASN A  37       7.986   4.191  -8.891  1.00 91.58           C  
ATOM    583  HA  ASN A  37       8.387   4.120  -7.880  1.00 91.58           H  
ATOM    584  C   ASN A  37       7.742   2.771  -9.400  1.00 91.58           C  
ATOM    585  CB  ASN A  37       6.667   4.984  -8.845  1.00 91.58           C  
ATOM    586  HB2 ASN A  37       5.914   4.397  -8.320  1.00 91.58           H  
ATOM    587  HB3 ASN A  37       6.311   5.159  -9.861  1.00 91.58           H  
ATOM    588  O   ASN A  37       7.443   2.585 -10.577  1.00 91.58           O  
ATOM    589  CG  ASN A  37       6.789   6.306  -8.112  1.00 91.58           C  
ATOM    590  ND2 ASN A  37       5.962   7.270  -8.433  1.00 91.58           N  
ATOM    591 HD21 ASN A  37       6.055   8.117  -7.889  1.00 91.58           H  
ATOM    592 HD22 ASN A  37       5.220   7.122  -9.102  1.00 91.58           H  
ATOM    593  OD1 ASN A  37       7.626   6.498  -7.253  1.00 91.58           O  
ATOM    594  N   LEU A  38       7.849   1.789  -8.506  1.00 92.23           N  
ATOM    595  H   LEU A  38       8.144   2.018  -7.567  1.00 92.23           H  
ATOM    596  CA  LEU A  38       7.646   0.381  -8.852  1.00 92.23           C  
ATOM    597  HA  LEU A  38       7.795   0.239  -9.922  1.00 92.23           H  
ATOM    598  C   LEU A  38       6.222  -0.104  -8.568  1.00 92.23           C  
ATOM    599  CB  LEU A  38       8.672  -0.479  -8.096  1.00 92.23           C  
ATOM    600  HB2 LEU A  38       8.454  -1.525  -8.311  1.00 92.23           H  
ATOM    601  HB3 LEU A  38       8.534  -0.326  -7.025  1.00 92.23           H  
ATOM    602  O   LEU A  38       5.719  -0.960  -9.288  1.00 92.23           O  
ATOM    603  CG  LEU A  38      10.145  -0.207  -8.448  1.00 92.23           C  
ATOM    604  HG  LEU A  38      10.423   0.800  -8.139  1.00 92.23           H  
ATOM    605  CD1 LEU A  38      11.016  -1.209  -7.690  1.00 92.23           C  
ATOM    606 HD11 LEU A  38      12.065  -1.067  -7.948  1.00 92.23           H  
ATOM    607 HD12 LEU A  38      10.900  -1.065  -6.616  1.00 92.23           H  
ATOM    608 HD13 LEU A  38      10.728  -2.229  -7.948  1.00 92.23           H  
ATOM    609  CD2 LEU A  38      10.418  -0.363  -9.947  1.00 92.23           C  
ATOM    610 HD21 LEU A  38      10.052  -1.330 -10.292  1.00 92.23           H  
ATOM    611 HD22 LEU A  38       9.922   0.435 -10.499  1.00 92.23           H  
ATOM    612 HD23 LEU A  38      11.488  -0.294 -10.145  1.00 92.23           H  
ATOM    613  N   LEU A  39       5.581   0.429  -7.522  1.00 93.65           N  
ATOM    614  H   LEU A  39       6.073   1.119  -6.971  1.00 93.65           H  
ATOM    615  CA  LEU A  39       4.350  -0.139  -6.955  1.00 93.65           C  
ATOM    616  HA  LEU A  39       4.114  -1.072  -7.467  1.00 93.65           H  
ATOM    617  C   LEU A  39       3.099   0.739  -7.137  1.00 93.65           C  
ATOM    618  CB  LEU A  39       4.599  -0.475  -5.474  1.00 93.65           C  
ATOM    619  HB2 LEU A  39       4.805   0.458  -4.950  1.00 93.65           H  
ATOM    620  HB3 LEU A  39       3.685  -0.900  -5.060  1.00 93.65           H  
ATOM    621  O   LEU A  39       2.006   0.316  -6.778  1.00 93.65           O  
ATOM    622  CG  LEU A  39       5.761  -1.446  -5.185  1.00 93.65           C  
ATOM    623  HG  LEU A  39       6.702  -0.975  -5.467  1.00 93.65           H  
ATOM    624  CD1 LEU A  39       5.804  -1.737  -3.685  1.00 93.65           C  
ATOM    625 HD11 LEU A  39       4.894  -2.252  -3.376  1.00 93.65           H  
ATOM    626 HD12 LEU A  39       6.665  -2.363  -3.450  1.00 93.65           H  
ATOM    627 HD13 LEU A  39       5.888  -0.804  -3.128  1.00 93.65           H  
ATOM    628  CD2 LEU A  39       5.641  -2.777  -5.928  1.00 93.65           C  
ATOM    629 HD21 LEU A  39       4.681  -3.242  -5.703  1.00 93.65           H  
ATOM    630 HD22 LEU A  39       5.720  -2.618  -7.004  1.00 93.65           H  
ATOM    631 HD23 LEU A  39       6.444  -3.446  -5.619  1.00 93.65           H  
ATOM    632  N   ASN A  40       3.230   1.934  -7.723  1.00 91.85           N  
ATOM    633  H   ASN A  40       4.162   2.218  -7.989  1.00 91.85           H  
ATOM    634  CA  ASN A  40       2.119   2.866  -7.966  1.00 91.85           C  
ATOM    635  HA  ASN A  40       1.183   2.375  -7.698  1.00 91.85           H  
ATOM    636  C   ASN A  40       1.987   3.229  -9.460  1.00 91.85           C  
ATOM    637  CB  ASN A  40       2.262   4.086  -7.038  1.00 91.85           C  
ATOM    638  HB2 ASN A  40       3.171   4.633  -7.288  1.00 91.85           H  
ATOM    639  HB3 ASN A  40       2.326   3.748  -6.003  1.00 91.85           H  
ATOM    640  O   ASN A  40       1.982   4.398  -9.838  1.00 91.85           O  
ATOM    641  CG  ASN A  40       1.065   5.017  -7.136  1.00 91.85           C  
ATOM    642  ND2 ASN A  40       1.255   6.296  -6.914  1.00 91.85           N  
ATOM    643 HD21 ASN A  40       0.429   6.875  -6.975  1.00 91.85           H  
ATOM    644 HD22 ASN A  40       2.169   6.647  -6.666  1.00 91.85           H  
ATOM    645  OD1 ASN A  40      -0.053   4.613  -7.405  1.00 91.85           O  
ATOM    646  N   MET A  41       1.958   2.216 -10.331  1.00 88.41           N  
ATOM    647  H   MET A  41       2.000   1.277  -9.960  1.00 88.41           H  
ATOM    648  CA  MET A  41       1.923   2.380 -11.797  1.00 88.41           C  
ATOM    649  HA  MET A  41       2.191   3.410 -12.033  1.00 88.41           H  
ATOM    650  C   MET A  41       0.527   2.202 -12.430  1.00 88.41           C  
ATOM    651  CB  MET A  41       2.989   1.468 -12.429  1.00 88.41           C  
ATOM    652  HB2 MET A  41       3.286   0.685 -11.731  1.00 88.41           H  
ATOM    653  HB3 MET A  41       2.568   0.983 -13.310  1.00 88.41           H  
ATOM    654  O   MET A  41       0.384   2.260 -13.655  1.00 88.41           O  
ATOM    655  CG  MET A  41       4.224   2.284 -12.837  1.00 88.41           C  
ATOM    656  HG2 MET A  41       3.919   2.988 -13.611  1.00 88.41           H  
ATOM    657  HG3 MET A  41       4.564   2.858 -11.975  1.00 88.41           H  
ATOM    658  SD  MET A  41       5.638   1.340 -13.466  1.00 88.41           S  
ATOM    659  CE  MET A  41       4.778   0.126 -14.479  1.00 88.41           C  
ATOM    660  HE1 MET A  41       3.955   0.603 -15.011  1.00 88.41           H  
ATOM    661  HE2 MET A  41       5.481  -0.243 -15.226  1.00 88.41           H  
ATOM    662  HE3 MET A  41       4.404  -0.688 -13.859  1.00 88.41           H  
ATOM    663  N   GLY A  42      -0.516   2.008 -11.615  1.00 88.22           N  
ATOM    664  H   GLY A  42      -0.348   1.980 -10.620  1.00 88.22           H  
ATOM    665  CA  GLY A  42      -1.878   1.762 -12.094  1.00 88.22           C  
ATOM    666  HA2 GLY A  42      -2.198   2.603 -12.709  1.00 88.22           H  
ATOM    667  HA3 GLY A  42      -2.556   1.680 -11.244  1.00 88.22           H  
ATOM    668  C   GLY A  42      -1.970   0.468 -12.909  1.00 88.22           C  
ATOM    669  O   GLY A  42      -1.496  -0.576 -12.475  1.00 88.22           O  
ATOM    670  N   THR A  43      -2.558   0.538 -14.105  1.00 89.47           N  
ATOM    671  H   THR A  43      -2.935   1.419 -14.422  1.00 89.47           H  
ATOM    672  CA  THR A  43      -2.666  -0.598 -15.042  1.00 89.47           C  
ATOM    673  HA  THR A  43      -2.766  -1.519 -14.467  1.00 89.47           H  
ATOM    674  C   THR A  43      -1.430  -0.785 -15.930  1.00 89.47           C  
ATOM    675  CB  THR A  43      -3.918  -0.456 -15.920  1.00 89.47           C  
ATOM    676  HB  THR A  43      -3.930  -1.242 -16.675  1.00 89.47           H  
ATOM    677  O   THR A  43      -1.401  -1.692 -16.762  1.00 89.47           O  
ATOM    678  CG2 THR A  43      -5.206  -0.545 -15.102  1.00 89.47           C  
ATOM    679 HG21 THR A  43      -6.067  -0.506 -15.769  1.00 89.47           H  
ATOM    680 HG22 THR A  43      -5.267   0.279 -14.391  1.00 89.47           H  
ATOM    681 HG23 THR A  43      -5.228  -1.490 -14.558  1.00 89.47           H  
ATOM    682  OG1 THR A  43      -3.916   0.806 -16.552  1.00 89.47           O  
ATOM    683  HG1 THR A  43      -4.626   0.805 -17.198  1.00 89.47           H  
ATOM    684  N   SER A  44      -0.398   0.053 -15.776  1.00 87.92           N  
ATOM    685  H   SER A  44      -0.426   0.720 -15.017  1.00 87.92           H  
ATOM    686  CA  SER A  44       0.834  -0.053 -16.562  1.00 87.92           C  
ATOM    687  HA  SER A  44       0.569  -0.262 -17.599  1.00 87.92           H  
ATOM    688  C   SER A  44       1.710  -1.193 -16.042  1.00 87.92           C  
ATOM    689  CB  SER A  44       1.626   1.257 -16.543  1.00 87.92           C  
ATOM    690  HB2 SER A  44       1.950   1.478 -15.526  1.00 87.92           H  
ATOM    691  HB3 SER A  44       2.508   1.148 -17.174  1.00 87.92           H  
ATOM    692  O   SER A  44       2.015  -1.257 -14.853  1.00 87.92           O  
ATOM    693  OG  SER A  44       0.843   2.327 -17.027  1.00 87.92           O  
ATOM    694  HG  SER A  44       0.226   2.569 -16.331  1.00 87.92           H  
ATOM    695  N   ALA A  45       2.172  -2.070 -16.932  1.00 84.56           N  
ATOM    696  H   ALA A  45       1.872  -1.994 -17.894  1.00 84.56           H  
ATOM    697  CA  ALA A  45       3.107  -3.133 -16.572  1.00 84.56           C  
ATOM    698  HA  ALA A  45       2.762  -3.592 -15.646  1.00 84.56           H  
ATOM    699  C   ALA A  45       4.528  -2.589 -16.334  1.00 84.56           C  
ATOM    700  CB  ALA A  45       3.085  -4.205 -17.667  1.00 84.56           C  
ATOM    701  HB1 ALA A  45       3.748  -5.026 -17.391  1.00 84.56           H  
ATOM    702  HB2 ALA A  45       3.420  -3.780 -18.613  1.00 84.56           H  
ATOM    703  HB3 ALA A  45       2.073  -4.594 -17.783  1.00 84.56           H  
ATOM    704  O   ALA A  45       5.001  -1.724 -17.078  1.00 84.56           O  
ATOM    705  N   LEU A  46       5.238  -3.128 -15.332  1.00 87.21           N  
ATOM    706  H   LEU A  46       4.792  -3.822 -14.749  1.00 87.21           H  
ATOM    707  CA  LEU A  46       6.652  -2.826 -15.082  1.00 87.21           C  
ATOM    708  HA  LEU A  46       6.770  -1.747 -14.974  1.00 87.21           H  
ATOM    709  C   LEU A  46       7.507  -3.278 -16.271  1.00 87.21           C  
ATOM    710  CB  LEU A  46       7.108  -3.473 -13.760  1.00 87.21           C  
ATOM    711  HB2 LEU A  46       6.940  -4.548 -13.826  1.00 87.21           H  
ATOM    712  HB3 LEU A  46       6.496  -3.085 -12.946  1.00 87.21           H  
ATOM    713  O   LEU A  46       7.678  -4.473 -16.514  1.00 87.21           O  
ATOM    714  CG  LEU A  46       8.596  -3.231 -13.425  1.00 87.21           C  
ATOM    715  HG  LEU A  46       9.215  -3.578 -14.253  1.00 87.21           H  
ATOM    716  CD1 LEU A  46       8.919  -1.755 -13.184  1.00 87.21           C  
ATOM    717 HD11 LEU A  46       8.755  -1.173 -14.091  1.00 87.21           H  
ATOM    718 HD12 LEU A  46       8.287  -1.363 -12.388  1.00 87.21           H  
ATOM    719 HD13 LEU A  46       9.964  -1.649 -12.894  1.00 87.21           H  
ATOM    720  CD2 LEU A  46       8.990  -4.022 -12.179  1.00 87.21           C  
ATOM    721 HD21 LEU A  46       8.399  -3.690 -11.325  1.00 87.21           H  
ATOM    722 HD22 LEU A  46      10.048  -3.875 -11.962  1.00 87.21           H  
ATOM    723 HD23 LEU A  46       8.811  -5.084 -12.345  1.00 87.21           H  
ATOM    724  N   LYS A  47       8.089  -2.322 -16.999  1.00 84.69           N  
ATOM    725  H   LYS A  47       7.856  -1.361 -16.793  1.00 84.69           H  
ATOM    726  CA  LYS A  47       9.013  -2.621 -18.096  1.00 84.69           C  
ATOM    727  HA  LYS A  47       8.669  -3.537 -18.577  1.00 84.69           H  
ATOM    728  C   LYS A  47      10.409  -2.903 -17.542  1.00 84.69           C  
ATOM    729  CB  LYS A  47       8.960  -1.506 -19.150  1.00 84.69           C  
ATOM    730  HB2 LYS A  47       9.397  -0.590 -18.753  1.00 84.69           H  
ATOM    731  HB3 LYS A  47       7.913  -1.313 -19.383  1.00 84.69           H  
ATOM    732  O   LYS A  47      11.220  -1.993 -17.387  1.00 84.69           O  
ATOM    733  CG  LYS A  47       9.685  -1.921 -20.441  1.00 84.69           C  
ATOM    734  HG2 LYS A  47      10.761  -1.947 -20.266  1.00 84.69           H  
ATOM    735  HG3 LYS A  47       9.351  -2.916 -20.735  1.00 84.69           H  
ATOM    736  CD  LYS A  47       9.363  -0.941 -21.579  1.00 84.69           C  
ATOM    737  HD2 LYS A  47       8.280  -0.890 -21.689  1.00 84.69           H  
ATOM    738  HD3 LYS A  47       9.721   0.057 -21.325  1.00 84.69           H  
ATOM    739  CE  LYS A  47       9.946  -1.393 -22.925  1.00 84.69           C  
ATOM    740  HE2 LYS A  47       9.448  -0.832 -23.716  1.00 84.69           H  
ATOM    741  HE3 LYS A  47       9.707  -2.446 -23.071  1.00 84.69           H  
ATOM    742  NZ  LYS A  47      11.411  -1.174 -23.008  1.00 84.69           N  
ATOM    743  HZ1 LYS A  47      11.764  -1.490 -23.900  1.00 84.69           H  
ATOM    744  HZ2 LYS A  47      11.880  -1.691 -22.277  1.00 84.69           H  
ATOM    745  HZ3 LYS A  47      11.629  -0.194 -22.902  1.00 84.69           H  
ATOM    746  N   VAL A  48      10.688  -4.173 -17.262  1.00 85.56           N  
ATOM    747  H   VAL A  48       9.942  -4.849 -17.334  1.00 85.56           H  
ATOM    748  CA  VAL A  48      12.022  -4.639 -16.861  1.00 85.56           C  
ATOM    749  HA  VAL A  48      12.483  -3.870 -16.242  1.00 85.56           H  
ATOM    750  C   VAL A  48      12.879  -4.828 -18.118  1.00 85.56           C  
ATOM    751  CB  VAL A  48      11.943  -5.922 -16.008  1.00 85.56           C  
ATOM    752  HB  VAL A  48      11.619  -6.756 -16.631  1.00 85.56           H  
ATOM    753  O   VAL A  48      12.512  -5.573 -19.024  1.00 85.56           O  
ATOM    754  CG1 VAL A  48      13.306  -6.256 -15.391  1.00 85.56           C  
ATOM    755 HG11 VAL A  48      14.031  -6.467 -16.177  1.00 85.56           H  
ATOM    756 HG12 VAL A  48      13.221  -7.148 -14.770  1.00 85.56           H  
ATOM    757 HG13 VAL A  48      13.662  -5.428 -14.777  1.00 85.56           H  
ATOM    758  CG2 VAL A  48      10.951  -5.771 -14.846  1.00 85.56           C  
ATOM    759 HG21 VAL A  48       9.935  -5.654 -15.223  1.00 85.56           H  
ATOM    760 HG22 VAL A  48      11.219  -4.911 -14.232  1.00 85.56           H  
ATOM    761 HG23 VAL A  48      10.969  -6.668 -14.226  1.00 85.56           H  
ATOM    762  N   GLY A  49      13.998  -4.106 -18.213  1.00 85.93           N  
ATOM    763  H   GLY A  49      14.250  -3.518 -17.431  1.00 85.93           H  
ATOM    764  CA  GLY A  49      14.990  -4.314 -19.274  1.00 85.93           C  
ATOM    765  HA2 GLY A  49      14.484  -4.381 -20.237  1.00 85.93           H  
ATOM    766  HA3 GLY A  49      15.680  -3.471 -19.300  1.00 85.93           H  
ATOM    767  C   GLY A  49      15.801  -5.597 -19.060  1.00 85.93           C  
ATOM    768  O   GLY A  49      15.751  -6.204 -17.994  1.00 85.93           O  
ATOM    769  N   SER A  50      16.582  -6.008 -20.059  1.00 87.99           N  
ATOM    770  H   SER A  50      16.578  -5.521 -20.943  1.00 87.99           H  
ATOM    771  CA  SER A  50      17.492  -7.149 -19.915  1.00 87.99           C  
ATOM    772  HA  SER A  50      16.918  -8.017 -19.591  1.00 87.99           H  
ATOM    773  C   SER A  50      18.566  -6.851 -18.865  1.00 87.99           C  
ATOM    774  CB  SER A  50      18.154  -7.482 -21.256  1.00 87.99           C  
ATOM    775  HB2 SER A  50      18.740  -8.396 -21.161  1.00 87.99           H  
ATOM    776  HB3 SER A  50      18.820  -6.667 -21.542  1.00 87.99           H  
ATOM    777  O   SER A  50      19.349  -5.913 -19.020  1.00 87.99           O  
ATOM    778  OG  SER A  50      17.170  -7.641 -22.263  1.00 87.99           O  
ATOM    779  HG  SER A  50      16.707  -8.469 -22.119  1.00 87.99           H  
ATOM    780  N   ILE A  51      18.628  -7.667 -17.811  1.00 88.34           N  
ATOM    781  H   ILE A  51      17.919  -8.379 -17.705  1.00 88.34           H  
ATOM    782  CA  ILE A  51      19.763  -7.689 -16.888  1.00 88.34           C  
ATOM    783  HA  ILE A  51      20.199  -6.692 -16.828  1.00 88.34           H  
ATOM    784  C   ILE A  51      20.811  -8.622 -17.486  1.00 88.34           C  
ATOM    785  CB  ILE A  51      19.320  -8.080 -15.462  1.00 88.34           C  
ATOM    786  HB  ILE A  51      18.660  -8.945 -15.526  1.00 88.34           H  
ATOM    787  O   ILE A  51      20.602  -9.828 -17.607  1.00 88.34           O  
ATOM    788  CG1 ILE A  51      18.552  -6.888 -14.846  1.00 88.34           C  
ATOM    789 HG12 ILE A  51      19.247  -6.077 -14.626  1.00 88.34           H  
ATOM    790 HG13 ILE A  51      17.827  -6.515 -15.569  1.00 88.34           H  
ATOM    791  CG2 ILE A  51      20.521  -8.449 -14.573  1.00 88.34           C  
ATOM    792 HG21 ILE A  51      20.175  -8.784 -13.595  1.00 88.34           H  
ATOM    793 HG22 ILE A  51      21.092  -9.263 -15.018  1.00 88.34           H  
ATOM    794 HG23 ILE A  51      21.177  -7.588 -14.442  1.00 88.34           H  
ATOM    795  CD1 ILE A  51      17.769  -7.235 -13.578  1.00 88.34           C  
ATOM    796 HD11 ILE A  51      17.193  -6.366 -13.261  1.00 88.34           H  
ATOM    797 HD12 ILE A  51      18.449  -7.513 -12.773  1.00 88.34           H  
ATOM    798 HD13 ILE A  51      17.085  -8.060 -13.778  1.00 88.34           H  
ATOM    799  N   ASN A  52      21.949  -8.053 -17.870  1.00 85.69           N  
ATOM    800  H   ASN A  52      22.055  -7.055 -17.753  1.00 85.69           H  
ATOM    801  CA  ASN A  52      23.087  -8.830 -18.337  1.00 85.69           C  
ATOM    802  HA  ASN A  52      22.732  -9.660 -18.947  1.00 85.69           H  
ATOM    803  C   ASN A  52      23.815  -9.421 -17.125  1.00 85.69           C  
ATOM    804  CB  ASN A  52      23.988  -7.953 -19.221  1.00 85.69           C  
ATOM    805  HB2 ASN A  52      24.877  -8.520 -19.495  1.00 85.69           H  
ATOM    806  HB3 ASN A  52      24.310  -7.072 -18.666  1.00 85.69           H  
ATOM    807  O   ASN A  52      24.725  -8.804 -16.577  1.00 85.69           O  
ATOM    808  CG  ASN A  52      23.293  -7.540 -20.503  1.00 85.69           C  
ATOM    809  ND2 ASN A  52      22.952  -6.281 -20.651  1.00 85.69           N  
ATOM    810 HD21 ASN A  52      23.148  -5.600 -19.931  1.00 85.69           H  
ATOM    811 HD22 ASN A  52      22.463  -6.048 -21.504  1.00 85.69           H  
ATOM    812  OD1 ASN A  52      23.035  -8.344 -21.381  1.00 85.69           O  
ATOM    813  N   ILE A  53      23.412 -10.619 -16.704  1.00 85.05           N  
ATOM    814  H   ILE A  53      22.591 -11.028 -17.126  1.00 85.05           H  
ATOM    815  CA  ILE A  53      24.225 -11.450 -15.814  1.00 85.05           C  
ATOM    816  HA  ILE A  53      24.743 -10.806 -15.104  1.00 85.05           H  
ATOM    817  C   ILE A  53      25.304 -12.126 -16.664  1.00 85.05           C  
ATOM    818  CB  ILE A  53      23.368 -12.431 -14.981  1.00 85.05           C  
ATOM    819  HB  ILE A  53      24.058 -13.103 -14.471  1.00 85.05           H  
ATOM    820  O   ILE A  53      25.054 -13.079 -17.397  1.00 85.05           O  
ATOM    821  CG1 ILE A  53      22.384 -13.286 -15.816  1.00 85.05           C  
ATOM    822 HG12 ILE A  53      21.646 -12.644 -16.297  1.00 85.05           H  
ATOM    823 HG13 ILE A  53      22.921 -13.824 -16.598  1.00 85.05           H  
ATOM    824  CG2 ILE A  53      22.601 -11.648 -13.899  1.00 85.05           C  
ATOM    825 HG21 ILE A  53      21.710 -11.190 -14.328  1.00 85.05           H  
ATOM    826 HG22 ILE A  53      22.289 -12.328 -13.106  1.00 85.05           H  
ATOM    827 HG23 ILE A  53      23.233 -10.881 -13.451  1.00 85.05           H  
ATOM    828  CD1 ILE A  53      21.643 -14.343 -14.992  1.00 85.05           C  
ATOM    829 HD11 ILE A  53      20.962 -13.869 -14.284  1.00 85.05           H  
ATOM    830 HD12 ILE A  53      21.059 -14.976 -15.660  1.00 85.05           H  
ATOM    831 HD13 ILE A  53      22.358 -14.964 -14.452  1.00 85.05           H  
ATOM    832  N   GLY A  54      26.506 -11.556 -16.675  1.00 79.16           N  
ATOM    833  H   GLY A  54      26.667 -10.744 -16.097  1.00 79.16           H  
ATOM    834  CA  GLY A  54      27.585 -12.063 -17.514  1.00 79.16           C  
ATOM    835  HA2 GLY A  54      27.266 -12.050 -18.557  1.00 79.16           H  
ATOM    836  HA3 GLY A  54      28.457 -11.417 -17.413  1.00 79.16           H  
ATOM    837  C   GLY A  54      28.000 -13.488 -17.132  1.00 79.16           C  
ATOM    838  O   GLY A  54      28.480 -13.727 -16.034  1.00 79.16           O  
ATOM    839  N   SER A  55      27.926 -14.417 -18.078  1.00 69.57           N  
ATOM    840  H   SER A  55      27.287 -14.240 -18.840  1.00 69.57           H  
ATOM    841  CA  SER A  55      29.095 -15.223 -18.437  1.00 69.57           C  
ATOM    842  HA  SER A  55      29.913 -15.060 -17.735  1.00 69.57           H  
ATOM    843  C   SER A  55      29.503 -14.707 -19.801  1.00 69.57           C  
ATOM    844  CB  SER A  55      28.769 -16.715 -18.469  1.00 69.57           C  
ATOM    845  HB2 SER A  55      27.775 -16.881 -18.886  1.00 69.57           H  
ATOM    846  HB3 SER A  55      29.507 -17.243 -19.073  1.00 69.57           H  
ATOM    847  O   SER A  55      28.675 -14.713 -20.709  1.00 69.57           O  
ATOM    848  OG  SER A  55      28.834 -17.192 -17.147  1.00 69.57           O  
ATOM    849  HG  SER A  55      28.374 -16.571 -16.579  1.00 69.57           H  
ATOM    850  N   GLY A  56      30.693 -14.112 -19.910  1.00 63.69           N  
ATOM    851  H   GLY A  56      31.322 -14.148 -19.121  1.00 63.69           H  
ATOM    852  CA  GLY A  56      31.102 -13.362 -21.097  1.00 63.69           C  
ATOM    853  HA2 GLY A  56      32.182 -13.222 -21.086  1.00 63.69           H  
ATOM    854  HA3 GLY A  56      30.625 -12.383 -21.071  1.00 63.69           H  
ATOM    855  C   GLY A  56      30.719 -14.076 -22.396  1.00 63.69           C  
ATOM    856  O   GLY A  56      30.837 -15.296 -22.500  1.00 63.69           O  
ATOM    857  N   LYS A  57      30.285 -13.300 -23.395  1.00 61.88           N  
ATOM    858  H   LYS A  57      30.179 -12.319 -23.178  1.00 61.88           H  
ATOM    859  CA  LYS A  57      30.082 -13.686 -24.807  1.00 61.88           C  
ATOM    860  HA  LYS A  57      29.370 -14.510 -24.853  1.00 61.88           H  
ATOM    861  C   LYS A  57      31.385 -14.197 -25.476  1.00 61.88           C  
ATOM    862  CB  LYS A  57      29.513 -12.452 -25.551  1.00 61.88           C  
ATOM    863  HB2 LYS A  57      29.582 -12.603 -26.629  1.00 61.88           H  
ATOM    864  HB3 LYS A  57      30.147 -11.596 -25.321  1.00 61.88           H  
ATOM    865  O   LYS A  57      31.659 -13.880 -26.625  1.00 61.88           O  
ATOM    866  CG  LYS A  57      28.056 -12.078 -25.226  1.00 61.88           C  
ATOM    867  HG2 LYS A  57      27.934 -11.013 -25.420  1.00 61.88           H  
ATOM    868  HG3 LYS A  57      27.839 -12.261 -24.173  1.00 61.88           H  
ATOM    869  CD  LYS A  57      27.063 -12.843 -26.114  1.00 61.88           C  
ATOM    870  HD2 LYS A  57      27.091 -13.901 -25.851  1.00 61.88           H  
ATOM    871  HD3 LYS A  57      27.356 -12.731 -27.157  1.00 61.88           H  
ATOM    872  CE  LYS A  57      25.642 -12.294 -25.935  1.00 61.88           C  
ATOM    873  HE2 LYS A  57      25.349 -12.422 -24.892  1.00 61.88           H  
ATOM    874  HE3 LYS A  57      25.652 -11.226 -26.149  1.00 61.88           H  
ATOM    875  NZ  LYS A  57      24.676 -12.983 -26.828  1.00 61.88           N  
ATOM    876  HZ1 LYS A  57      24.937 -12.865 -27.796  1.00 61.88           H  
ATOM    877  HZ2 LYS A  57      24.651 -13.972 -26.625  1.00 61.88           H  
ATOM    878  HZ3 LYS A  57      23.745 -12.612 -26.699  1.00 61.88           H  
ATOM    879  N   GLY A  58      32.229 -14.930 -24.754  1.00 58.13           N  
ATOM    880  H   GLY A  58      31.906 -15.239 -23.848  1.00 58.13           H  
ATOM    881  CA  GLY A  58      33.625 -15.172 -25.085  1.00 58.13           C  
ATOM    882  HA2 GLY A  58      34.203 -14.272 -24.876  1.00 58.13           H  
ATOM    883  HA3 GLY A  58      33.701 -15.387 -26.151  1.00 58.13           H  
ATOM    884  C   GLY A  58      34.270 -16.338 -24.341  1.00 58.13           C  
ATOM    885  O   GLY A  58      35.495 -16.354 -24.258  1.00 58.13           O  
ATOM    886  N   ALA A  59      33.512 -17.327 -23.848  1.00 59.37           N  
ATOM    887  H   ALA A  59      32.506 -17.270 -23.917  1.00 59.37           H  
ATOM    888  CA  ALA A  59      34.100 -18.654 -23.664  1.00 59.37           C  
ATOM    889  HA  ALA A  59      35.012 -18.572 -23.072  1.00 59.37           H  
ATOM    890  C   ALA A  59      34.478 -19.173 -25.063  1.00 59.37           C  
ATOM    891  CB  ALA A  59      33.132 -19.572 -22.906  1.00 59.37           C  
ATOM    892  HB1 ALA A  59      32.198 -19.675 -23.459  1.00 59.37           H  
ATOM    893  HB2 ALA A  59      33.581 -20.558 -22.789  1.00 59.37           H  
ATOM    894  HB3 ALA A  59      32.924 -19.158 -21.919  1.00 59.37           H  
ATOM    895  O   ALA A  59      33.672 -19.793 -25.752  1.00 59.37           O  
ATOM    896  N   LYS A  60      35.668 -18.785 -25.540  1.00 59.02           N  
ATOM    897  H   LYS A  60      36.228 -18.184 -24.953  1.00 59.02           H  
ATOM    898  CA  LYS A  60      36.237 -19.279 -26.789  1.00 59.02           C  
ATOM    899  HA  LYS A  60      35.584 -19.019 -27.622  1.00 59.02           H  
ATOM    900  C   LYS A  60      36.284 -20.797 -26.674  1.00 59.02           C  
ATOM    901  CB  LYS A  60      37.644 -18.704 -27.028  1.00 59.02           C  
ATOM    902  HB2 LYS A  60      38.242 -18.806 -26.122  1.00 59.02           H  
ATOM    903  HB3 LYS A  60      38.117 -19.301 -27.809  1.00 59.02           H  
ATOM    904  O   LYS A  60      36.879 -21.317 -25.732  1.00 59.02           O  
ATOM    905  CG  LYS A  60      37.629 -17.236 -27.482  1.00 59.02           C  
ATOM    906  HG2 LYS A  60      37.263 -16.602 -26.674  1.00 59.02           H  
ATOM    907  HG3 LYS A  60      36.963 -17.138 -28.339  1.00 59.02           H  
ATOM    908  CD  LYS A  60      39.041 -16.792 -27.892  1.00 59.02           C  
ATOM    909  HD2 LYS A  60      39.696 -16.807 -27.021  1.00 59.02           H  
ATOM    910  HD3 LYS A  60      39.421 -17.503 -28.626  1.00 59.02           H  
ATOM    911  CE  LYS A  60      39.021 -15.391 -28.514  1.00 59.02           C  
ATOM    912  HE2 LYS A  60      38.870 -14.656 -27.723  1.00 59.02           H  
ATOM    913  HE3 LYS A  60      38.173 -15.331 -29.195  1.00 59.02           H  
ATOM    914  NZ  LYS A  60      40.276 -15.118 -29.261  1.00 59.02           N  
ATOM    915  HZ1 LYS A  60      41.075 -15.177 -28.646  1.00 59.02           H  
ATOM    916  HZ2 LYS A  60      40.256 -14.200 -29.680  1.00 59.02           H  
ATOM    917  HZ3 LYS A  60      40.400 -15.800 -29.996  1.00 59.02           H  
ATOM    918  N   SER A  61      35.631 -21.471 -27.616  1.00 59.79           N  
ATOM    919  H   SER A  61      35.118 -20.950 -28.313  1.00 59.79           H  
ATOM    920  CA  SER A  61      35.781 -22.907 -27.820  1.00 59.79           C  
ATOM    921  HA  SER A  61      35.342 -23.448 -26.982  1.00 59.79           H  
ATOM    922  C   SER A  61      37.275 -23.209 -27.911  1.00 59.79           C  
ATOM    923  CB  SER A  61      35.067 -23.317 -29.112  1.00 59.79           C  
ATOM    924  HB2 SER A  61      34.033 -22.974 -29.081  1.00 59.79           H  
ATOM    925  HB3 SER A  61      35.566 -22.868 -29.970  1.00 59.79           H  
ATOM    926  O   SER A  61      37.979 -22.617 -28.732  1.00 59.79           O  
ATOM    927  OG  SER A  61      35.075 -24.718 -29.244  1.00 59.79           O  
ATOM    928  HG  SER A  61      35.438 -24.940 -30.105  1.00 59.79           H  
ATOM    929  N   LEU A  62      37.775 -24.047 -27.007  1.00 64.46           N  
ATOM    930  H   LEU A  62      37.140 -24.479 -26.350  1.00 64.46           H  
ATOM    931  CA  LEU A  62      39.128 -24.572 -27.083  1.00 64.46           C  
ATOM    932  HA  LEU A  62      39.817 -23.756 -27.302  1.00 64.46           H  
ATOM    933  C   LEU A  62      39.139 -25.562 -28.254  1.00 64.46           C  
ATOM    934  CB  LEU A  62      39.488 -25.195 -25.718  1.00 64.46           C  
ATOM    935  HB2 LEU A  62      39.268 -24.474 -24.931  1.00 64.46           H  
ATOM    936  HB3 LEU A  62      38.848 -26.063 -25.559  1.00 64.46           H  
ATOM    937  O   LEU A  62      38.727 -26.711 -28.106  1.00 64.46           O  
ATOM    938  CG  LEU A  62      40.957 -25.634 -25.578  1.00 64.46           C  
ATOM    939  HG  LEU A  62      41.238 -26.258 -26.427  1.00 64.46           H  
ATOM    940  CD1 LEU A  62      41.903 -24.431 -25.494  1.00 64.46           C  
ATOM    941 HD11 LEU A  62      41.875 -23.870 -26.428  1.00 64.46           H  
ATOM    942 HD12 LEU A  62      42.923 -24.784 -25.341  1.00 64.46           H  
ATOM    943 HD13 LEU A  62      41.618 -23.782 -24.665  1.00 64.46           H  
ATOM    944  CD2 LEU A  62      41.128 -26.444 -24.293  1.00 64.46           C  
ATOM    945 HD21 LEU A  62      40.463 -27.307 -24.314  1.00 64.46           H  
ATOM    946 HD22 LEU A  62      40.899 -25.831 -23.421  1.00 64.46           H  
ATOM    947 HD23 LEU A  62      42.152 -26.810 -24.226  1.00 64.46           H  
ATOM    948  N   GLU A  63      39.523 -25.087 -29.437  1.00 60.88           N  
ATOM    949  H   GLU A  63      39.681 -24.094 -29.531  1.00 60.88           H  
ATOM    950  CA  GLU A  63      39.678 -25.917 -30.631  1.00 60.88           C  
ATOM    951  HA  GLU A  63      38.777 -26.515 -30.762  1.00 60.88           H  
ATOM    952  C   GLU A  63      40.882 -26.849 -30.406  1.00 60.88           C  
ATOM    953  CB  GLU A  63      39.848 -25.023 -31.880  1.00 60.88           C  
ATOM    954  HB2 GLU A  63      40.902 -24.776 -31.999  1.00 60.88           H  
ATOM    955  HB3 GLU A  63      39.347 -24.068 -31.723  1.00 60.88           H  
ATOM    956  O   GLU A  63      42.042 -26.445 -30.516  1.00 60.88           O  
ATOM    957  CG  GLU A  63      39.355 -25.673 -33.190  1.00 60.88           C  
ATOM    958  HG2 GLU A  63      39.990 -25.295 -33.991  1.00 60.88           H  
ATOM    959  HG3 GLU A  63      39.502 -26.752 -33.131  1.00 60.88           H  
ATOM    960  CD  GLU A  63      37.895 -25.353 -33.574  1.00 60.88           C  
ATOM    961  OE1 GLU A  63      37.399 -25.984 -34.532  1.00 60.88           O  
ATOM    962  OE2 GLU A  63      37.271 -24.488 -32.913  1.00 60.88           O  
ATOM    963  N   HIS A  64      40.621 -28.102 -30.032  1.00 62.19           N  
ATOM    964  H   HIS A  64      39.664 -28.359 -29.837  1.00 62.19           H  
ATOM    965  CA  HIS A  64      41.649 -29.138 -30.003  1.00 62.19           C  
ATOM    966  HA  HIS A  64      42.555 -28.733 -29.553  1.00 62.19           H  
ATOM    967  C   HIS A  64      41.982 -29.536 -31.446  1.00 62.19           C  
ATOM    968  CB  HIS A  64      41.199 -30.339 -29.156  1.00 62.19           C  
ATOM    969  HB2 HIS A  64      41.894 -31.163 -29.325  1.00 62.19           H  
ATOM    970  HB3 HIS A  64      40.214 -30.668 -29.488  1.00 62.19           H  
ATOM    971  O   HIS A  64      41.403 -30.466 -32.003  1.00 62.19           O  
ATOM    972  CG  HIS A  64      41.168 -30.075 -27.673  1.00 62.19           C  
ATOM    973  CD2 HIS A  64      42.246 -29.894 -26.847  1.00 62.19           C  
ATOM    974  HD2 HIS A  64      43.283 -29.895 -27.149  1.00 62.19           H  
ATOM    975  ND1 HIS A  64      40.045 -30.039 -26.882  1.00 62.19           N  
ATOM    976  HD1 HIS A  64      39.090 -30.105 -27.206  1.00 62.19           H  
ATOM    977  CE1 HIS A  64      40.435 -29.845 -25.612  1.00 62.19           C  
ATOM    978  HE1 HIS A  64      39.771 -29.765 -24.765  1.00 62.19           H  
ATOM    979  NE2 HIS A  64      41.771 -29.742 -25.540  1.00 62.19           N  
ATOM    980  N   HIS A  65      42.922 -28.826 -32.068  1.00 56.21           N  
ATOM    981  H   HIS A  65      43.261 -27.986 -31.620  1.00 56.21           H  
ATOM    982  CA  HIS A  65      43.527 -29.256 -33.325  1.00 56.21           C  
ATOM    983  HA  HIS A  65      42.745 -29.593 -34.005  1.00 56.21           H  
ATOM    984  C   HIS A  65      44.442 -30.461 -33.071  1.00 56.21           C  
ATOM    985  CB  HIS A  65      44.259 -28.083 -33.995  1.00 56.21           C  
ATOM    986  HB2 HIS A  65      45.053 -28.486 -34.624  1.00 56.21           H  
ATOM    987  HB3 HIS A  65      44.734 -27.462 -33.236  1.00 56.21           H  
ATOM    988  O   HIS A  65      45.629 -30.321 -32.782  1.00 56.21           O  
ATOM    989  CG  HIS A  65      43.402 -27.216 -34.885  1.00 56.21           C  
ATOM    990  CD2 HIS A  65      42.034 -27.184 -34.982  1.00 56.21           C  
ATOM    991  HD2 HIS A  65      41.333 -27.767 -34.403  1.00 56.21           H  
ATOM    992  ND1 HIS A  65      43.890 -26.331 -35.820  1.00 56.21           N  
ATOM    993  HD1 HIS A  65      44.862 -26.204 -36.063  1.00 56.21           H  
ATOM    994  CE1 HIS A  65      42.847 -25.776 -36.456  1.00 56.21           C  
ATOM    995  HE1 HIS A  65      42.916 -25.067 -37.268  1.00 56.21           H  
ATOM    996  NE2 HIS A  65      41.697 -26.268 -35.983  1.00 56.21           N  
ATOM    997  N   HIS A  66      43.882 -31.664 -33.199  1.00 59.83           N  
ATOM    998  H   HIS A  66      42.882 -31.708 -33.333  1.00 59.83           H  
ATOM    999  CA  HIS A  66      44.657 -32.882 -33.414  1.00 59.83           C  
ATOM   1000  HA  HIS A  66      45.554 -32.867 -32.794  1.00 59.83           H  
ATOM   1001  C   HIS A  66      45.094 -32.915 -34.884  1.00 59.83           C  
ATOM   1002  CB  HIS A  66      43.832 -34.119 -33.025  1.00 59.83           C  
ATOM   1003  HB2 HIS A  66      44.275 -34.989 -33.509  1.00 59.83           H  
ATOM   1004  HB3 HIS A  66      42.814 -34.017 -33.401  1.00 59.83           H  
ATOM   1005  O   HIS A  66      44.345 -33.342 -35.759  1.00 59.83           O  
ATOM   1006  CG  HIS A  66      43.788 -34.404 -31.543  1.00 59.83           C  
ATOM   1007  CD2 HIS A  66      43.623 -33.505 -30.522  1.00 59.83           C  
ATOM   1008  HD2 HIS A  66      43.492 -32.439 -30.627  1.00 59.83           H  
ATOM   1009  ND1 HIS A  66      43.918 -35.647 -30.968  1.00 59.83           N  
ATOM   1010  HD1 HIS A  66      44.070 -36.514 -31.463  1.00 59.83           H  
ATOM   1011  CE1 HIS A  66      43.833 -35.501 -29.636  1.00 59.83           C  
ATOM   1012  HE1 HIS A  66      43.906 -36.304 -28.917  1.00 59.83           H  
ATOM   1013  NE2 HIS A  66      43.654 -34.211 -29.315  1.00 59.83           N  
ATOM   1014  N   HIS A  67      46.308 -32.438 -35.163  1.00 51.93           N  
ATOM   1015  H   HIS A  67      46.858 -32.050 -34.410  1.00 51.93           H  
ATOM   1016  CA  HIS A  67      46.973 -32.702 -36.437  1.00 51.93           C  
ATOM   1017  HA  HIS A  67      46.261 -32.583 -37.255  1.00 51.93           H  
ATOM   1018  C   HIS A  67      47.462 -34.155 -36.443  1.00 51.93           C  
ATOM   1019  CB  HIS A  67      48.127 -31.711 -36.663  1.00 51.93           C  
ATOM   1020  HB2 HIS A  67      48.600 -31.464 -35.713  1.00 51.93           H  
ATOM   1021  HB3 HIS A  67      48.880 -32.199 -37.282  1.00 51.93           H  
ATOM   1022  O   HIS A  67      48.409 -34.496 -35.739  1.00 51.93           O  
ATOM   1023  CG  HIS A  67      47.724 -30.440 -37.372  1.00 51.93           C  
ATOM   1024  CD2 HIS A  67      46.692 -29.599 -37.053  1.00 51.93           C  
ATOM   1025  HD2 HIS A  67      46.002 -29.731 -36.233  1.00 51.93           H  
ATOM   1026  ND1 HIS A  67      48.331 -29.923 -38.494  1.00 51.93           N  
ATOM   1027  HD1 HIS A  67      49.095 -30.343 -39.003  1.00 51.93           H  
ATOM   1028  CE1 HIS A  67      47.684 -28.798 -38.839  1.00 51.93           C  
ATOM   1029  HE1 HIS A  67      47.922 -28.182 -39.693  1.00 51.93           H  
ATOM   1030  NE2 HIS A  67      46.681 -28.551 -37.981  1.00 51.93           N  
ATOM   1031  N   HIS A  68      46.808 -35.000 -37.239  1.00 51.18           N  
ATOM   1032  H   HIS A  68      46.004 -34.650 -37.742  1.00 51.18           H  
ATOM   1033  CA  HIS A  68      47.362 -36.270 -37.698  1.00 51.18           C  
ATOM   1034  HA  HIS A  68      48.118 -36.629 -36.999  1.00 51.18           H  
ATOM   1035  C   HIS A  68      48.035 -36.034 -39.055  1.00 51.18           C  
ATOM   1036  CB  HIS A  68      46.254 -37.333 -37.799  1.00 51.18           C  
ATOM   1037  HB2 HIS A  68      46.570 -38.087 -38.521  1.00 51.18           H  
ATOM   1038  HB3 HIS A  68      45.340 -36.880 -38.183  1.00 51.18           H  
ATOM   1039  O   HIS A  68      47.362 -35.653 -40.011  1.00 51.18           O  
ATOM   1040  CG  HIS A  68      45.960 -38.044 -36.502  1.00 51.18           C  
ATOM   1041  CD2 HIS A  68      45.315 -37.540 -35.405  1.00 51.18           C  
ATOM   1042  HD2 HIS A  68      44.918 -36.540 -35.312  1.00 51.18           H  
ATOM   1043  ND1 HIS A  68      46.299 -39.345 -36.209  1.00 51.18           N  
ATOM   1044  HD1 HIS A  68      46.822 -39.967 -36.809  1.00 51.18           H  
ATOM   1045  CE1 HIS A  68      45.869 -39.619 -34.967  1.00 51.18           C  
ATOM   1046  HE1 HIS A  68      46.006 -40.561 -34.458  1.00 51.18           H  
ATOM   1047  NE2 HIS A  68      45.259 -38.548 -34.433  1.00 51.18           N  
ATOM   1048  N   HIS A  69      49.346 -36.260 -39.114  1.00 54.61           N  
ATOM   1049  H   HIS A  69      49.826 -36.546 -38.272  1.00 54.61           H  
ATOM   1050  CA  HIS A  69      50.134 -36.509 -40.320  1.00 54.61           C  
ATOM   1051  HA  HIS A  69      49.492 -36.875 -41.121  1.00 54.61           H  
ATOM   1052  C   HIS A  69      51.118 -37.636 -40.010  1.00 54.61           C  
ATOM   1053  CB  HIS A  69      50.867 -35.245 -40.793  1.00 54.61           C  
ATOM   1054  HB2 HIS A  69      51.117 -34.619 -39.937  1.00 54.61           H  
ATOM   1055  HB3 HIS A  69      51.805 -35.546 -41.261  1.00 54.61           H  
ATOM   1056  O   HIS A  69      51.620 -37.658 -38.862  1.00 54.61           O  
ATOM   1057  CG  HIS A  69      50.092 -34.446 -41.806  1.00 54.61           C  
ATOM   1058  CD2 HIS A  69      49.101 -33.536 -41.563  1.00 54.61           C  
ATOM   1059  HD2 HIS A  69      48.709 -33.278 -40.590  1.00 54.61           H  
ATOM   1060  ND1 HIS A  69      50.257 -34.509 -43.168  1.00 54.61           N  
ATOM   1061  HD1 HIS A  69      50.863 -35.163 -43.644  1.00 54.61           H  
ATOM   1062  CE1 HIS A  69      49.396 -33.648 -43.733  1.00 54.61           C  
ATOM   1063  HE1 HIS A  69      49.279 -33.494 -44.796  1.00 54.61           H  
ATOM   1064  NE2 HIS A  69      48.679 -33.013 -42.793  1.00 54.61           N  
ATOM   1065  OXT HIS A  69      51.305 -38.459 -40.927  1.00 54.61           O  
TER    1066      HIS A  69                                                       
END   
