# Supplementary material for: Harnessing the acceptor substrate promiscuity of Clostridium botulinum Maf glycosyltransferase to glyco-engineer mini-flagellin protein chimeras
Source: Commun Biol. 2024 Aug 21;7:1029. doi: 10.1038/s42003-024-06736-y (PMC11339370; doi:10.1038/s42003-024-06736-y)
Supplement: Supplementary file 5 — Supplementary Data 2 [file 42003_2024_6736_MOESM5_ESM.zip › SupplementaryData2/CbFlaD0A7loop.pdb]

ATOM      1  N   MET A   1      16.569  19.447 -17.131  1.00 40.90           N  
ATOM      2  H   MET A   1      15.827  19.589 -17.801  1.00 40.90           H  
ATOM      3  H2  MET A   1      17.265  20.164 -17.272  1.00 40.90           H  
ATOM      4  H3  MET A   1      17.007  18.550 -17.286  1.00 40.90           H  
ATOM      5  CA  MET A   1      16.039  19.547 -15.749  1.00 40.90           C  
ATOM      6  HA  MET A   1      16.857  19.371 -15.051  1.00 40.90           H  
ATOM      7  C   MET A   1      14.961  18.497 -15.404  1.00 40.90           C  
ATOM      8  CB  MET A   1      15.531  20.981 -15.481  1.00 40.90           C  
ATOM      9  HB2 MET A   1      14.801  21.264 -16.240  1.00 40.90           H  
ATOM     10  HB3 MET A   1      15.043  21.028 -14.507  1.00 40.90           H  
ATOM     11  O   MET A   1      14.229  18.695 -14.446  1.00 40.90           O  
ATOM     12  CG  MET A   1      16.667  22.007 -15.456  1.00 40.90           C  
ATOM     13  HG2 MET A   1      16.238  22.984 -15.230  1.00 40.90           H  
ATOM     14  HG3 MET A   1      17.137  22.070 -16.437  1.00 40.90           H  
ATOM     15  SD  MET A   1      17.933  21.621 -14.219  1.00 40.90           S  
ATOM     16  CE  MET A   1      17.985  23.197 -13.315  1.00 40.90           C  
ATOM     17  HE1 MET A   1      18.724  23.134 -12.516  1.00 40.90           H  
ATOM     18  HE2 MET A   1      18.262  24.005 -13.992  1.00 40.90           H  
ATOM     19  HE3 MET A   1      17.008  23.408 -12.879  1.00 40.90           H  
ATOM     20  N   ALA A   2      14.860  17.351 -16.097  1.00 51.86           N  
ATOM     21  H   ALA A   2      15.463  17.139 -16.879  1.00 51.86           H  
ATOM     22  CA  ALA A   2      13.791  16.367 -15.832  1.00 51.86           C  
ATOM     23  HA  ALA A   2      12.863  16.903 -15.634  1.00 51.86           H  
ATOM     24  C   ALA A   2      14.035  15.458 -14.602  1.00 51.86           C  
ATOM     25  CB  ALA A   2      13.573  15.547 -17.110  1.00 51.86           C  
ATOM     26  HB1 ALA A   2      12.748  14.852 -16.958  1.00 51.86           H  
ATOM     27  HB2 ALA A   2      13.321  16.202 -17.944  1.00 51.86           H  
ATOM     28  HB3 ALA A   2      14.466  14.971 -17.352  1.00 51.86           H  
ATOM     29  O   ALA A   2      13.083  14.940 -14.025  1.00 51.86           O  
ATOM     30  N   ILE A   3      15.291  15.305 -14.161  1.00 55.40           N  
ATOM     31  H   ILE A   3      16.039  15.725 -14.693  1.00 55.40           H  
ATOM     32  CA  ILE A   3      15.668  14.355 -13.096  1.00 55.40           C  
ATOM     33  HA  ILE A   3      15.203  13.395 -13.318  1.00 55.40           H  
ATOM     34  C   ILE A   3      15.132  14.786 -11.715  1.00 55.40           C  
ATOM     35  CB  ILE A   3      17.205  14.135 -13.098  1.00 55.40           C  
ATOM     36  HB  ILE A   3      17.691  15.085 -12.872  1.00 55.40           H  
ATOM     37  O   ILE A   3      14.677  13.946 -10.941  1.00 55.40           O  
ATOM     38  CG1 ILE A   3      17.689  13.657 -14.493  1.00 55.40           C  
ATOM     39 HG12 ILE A   3      17.419  14.396 -15.247  1.00 55.40           H  
ATOM     40 HG13 ILE A   3      17.187  12.723 -14.745  1.00 55.40           H  
ATOM     41  CG2 ILE A   3      17.614  13.121 -12.015  1.00 55.40           C  
ATOM     42 HG21 ILE A   3      17.302  13.454 -11.025  1.00 55.40           H  
ATOM     43 HG22 ILE A   3      18.697  13.005 -11.980  1.00 55.40           H  
ATOM     44 HG23 ILE A   3      17.162  12.149 -12.217  1.00 55.40           H  
ATOM     45  CD1 ILE A   3      19.204  13.441 -14.616  1.00 55.40           C  
ATOM     46 HD11 ILE A   3      19.457  13.256 -15.660  1.00 55.40           H  
ATOM     47 HD12 ILE A   3      19.517  12.575 -14.033  1.00 55.40           H  
ATOM     48 HD13 ILE A   3      19.737  14.328 -14.273  1.00 55.40           H  
ATOM     49  N   ILE A   4      15.106  16.093 -11.418  1.00 61.38           N  
ATOM     50  H   ILE A   4      15.458  16.749 -12.101  1.00 61.38           H  
ATOM     51  CA  ILE A   4      14.675  16.611 -10.103  1.00 61.38           C  
ATOM     52  HA  ILE A   4      15.242  16.094  -9.329  1.00 61.38           H  
ATOM     53  C   ILE A   4      13.190  16.297  -9.841  1.00 61.38           C  
ATOM     54  CB  ILE A   4      14.983  18.127  -9.982  1.00 61.38           C  
ATOM     55  HB  ILE A   4      14.450  18.651 -10.776  1.00 61.38           H  
ATOM     56  O   ILE A   4      12.826  15.843  -8.756  1.00 61.38           O  
ATOM     57  CG1 ILE A   4      16.501  18.395 -10.148  1.00 61.38           C  
ATOM     58 HG12 ILE A   4      16.844  17.964 -11.088  1.00 61.38           H  
ATOM     59 HG13 ILE A   4      17.044  17.906  -9.339  1.00 61.38           H  
ATOM     60  CG2 ILE A   4      14.488  18.678  -8.630  1.00 61.38           C  
ATOM     61 HG21 ILE A   4      14.672  19.750  -8.559  1.00 61.38           H  
ATOM     62 HG22 ILE A   4      13.412  18.538  -8.522  1.00 61.38           H  
ATOM     63 HG23 ILE A   4      14.995  18.174  -7.807  1.00 61.38           H  
ATOM     64  CD1 ILE A   4      16.890  19.880 -10.176  1.00 61.38           C  
ATOM     65 HD11 ILE A   4      16.739  20.337  -9.198  1.00 61.38           H  
ATOM     66 HD12 ILE A   4      16.297  20.408 -10.923  1.00 61.38           H  
ATOM     67 HD13 ILE A   4      17.945  19.970 -10.435  1.00 61.38           H  
ATOM     68  N   ASN A   5      12.332  16.464 -10.854  1.00 57.74           N  
ATOM     69  H   ASN A   5      12.689  16.810 -11.733  1.00 57.74           H  
ATOM     70  CA  ASN A   5      10.889  16.238 -10.719  1.00 57.74           C  
ATOM     71  HA  ASN A   5      10.532  16.756  -9.830  1.00 57.74           H  
ATOM     72  C   ASN A   5      10.532  14.756 -10.523  1.00 57.74           C  
ATOM     73  CB  ASN A   5      10.176  16.824 -11.952  1.00 57.74           C  
ATOM     74  HB2 ASN A   5      10.661  16.472 -12.862  1.00 57.74           H  
ATOM     75  HB3 ASN A   5       9.142  16.482 -11.962  1.00 57.74           H  
ATOM     76  O   ASN A   5       9.554  14.439  -9.842  1.00 57.74           O  
ATOM     77  CG  ASN A   5      10.139  18.343 -11.944  1.00 57.74           C  
ATOM     78  ND2 ASN A   5       9.969  18.965 -13.085  1.00 57.74           N  
ATOM     79 HD21 ASN A   5       9.813  18.455 -13.943  1.00 57.74           H  
ATOM     80 HD22 ASN A   5       9.905  19.971 -13.025  1.00 57.74           H  
ATOM     81  OD1 ASN A   5      10.251  18.990 -10.920  1.00 57.74           O  
ATOM     82  N   HIS A   6      11.320  13.840 -11.092  1.00 61.81           N  
ATOM     83  H   HIS A   6      12.122  14.143 -11.627  1.00 61.81           H  
ATOM     84  CA  HIS A   6      11.080  12.405 -10.953  1.00 61.81           C  
ATOM     85  HA  HIS A   6      10.038  12.200 -11.197  1.00 61.81           H  
ATOM     86  C   HIS A   6      11.307  11.934  -9.507  1.00 61.81           C  
ATOM     87  CB  HIS A   6      11.950  11.649 -11.962  1.00 61.81           C  
ATOM     88  HB2 HIS A   6      13.003  11.798 -11.725  1.00 61.81           H  
ATOM     89  HB3 HIS A   6      11.769  12.043 -12.962  1.00 61.81           H  
ATOM     90  O   HIS A   6      10.462  11.229  -8.949  1.00 61.81           O  
ATOM     91  CG  HIS A   6      11.652  10.173 -11.970  1.00 61.81           C  
ATOM     92  CD2 HIS A   6      12.247   9.225 -11.182  1.00 61.81           C  
ATOM     93  HD2 HIS A   6      13.020   9.397 -10.448  1.00 61.81           H  
ATOM     94  ND1 HIS A   6      10.733   9.519 -12.760  1.00 61.81           N  
ATOM     95  HD1 HIS A   6      10.285   9.874 -13.592  1.00 61.81           H  
ATOM     96  CE1 HIS A   6      10.793   8.212 -12.457  1.00 61.81           C  
ATOM     97  HE1 HIS A   6      10.291   7.415 -12.987  1.00 61.81           H  
ATOM     98  NE2 HIS A   6      11.670   7.993 -11.477  1.00 61.81           N  
ATOM     99  N   ASN A   7      12.382  12.401  -8.860  1.00 67.24           N  
ATOM    100  H   ASN A   7      13.038  12.985  -9.359  1.00 67.24           H  
ATOM    101  CA  ASN A   7      12.684  12.024  -7.478  1.00 67.24           C  
ATOM    102  HA  ASN A   7      12.653  10.936  -7.418  1.00 67.24           H  
ATOM    103  C   ASN A   7      11.626  12.554  -6.492  1.00 67.24           C  
ATOM    104  CB  ASN A   7      14.110  12.483  -7.125  1.00 67.24           C  
ATOM    105  HB2 ASN A   7      14.122  13.558  -6.944  1.00 67.24           H  
ATOM    106  HB3 ASN A   7      14.777  12.264  -7.958  1.00 67.24           H  
ATOM    107  O   ASN A   7      11.168  11.819  -5.625  1.00 67.24           O  
ATOM    108  CG  ASN A   7      14.667  11.761  -5.906  1.00 67.24           C  
ATOM    109  ND2 ASN A   7      15.839  12.132  -5.452  1.00 67.24           N  
ATOM    110 HD21 ASN A   7      16.184  11.609  -4.660  1.00 67.24           H  
ATOM    111 HD22 ASN A   7      16.374  12.860  -5.903  1.00 67.24           H  
ATOM    112  OD1 ASN A   7      14.080  10.844  -5.363  1.00 67.24           O  
ATOM    113  N   LEU A   8      11.131  13.785  -6.681  1.00 73.31           N  
ATOM    114  H   LEU A   8      11.545  14.363  -7.398  1.00 73.31           H  
ATOM    115  CA  LEU A   8      10.036  14.337  -5.865  1.00 73.31           C  
ATOM    116  HA  LEU A   8      10.349  14.364  -4.822  1.00 73.31           H  
ATOM    117  C   LEU A   8       8.771  13.475  -5.928  1.00 73.31           C  
ATOM    118  CB  LEU A   8       9.707  15.758  -6.354  1.00 73.31           C  
ATOM    119  HB2 LEU A   8       8.708  16.035  -6.018  1.00 73.31           H  
ATOM    120  HB3 LEU A   8       9.695  15.759  -7.444  1.00 73.31           H  
ATOM    121  O   LEU A   8       8.112  13.244  -4.916  1.00 73.31           O  
ATOM    122  CG  LEU A   8      10.695  16.822  -5.853  1.00 73.31           C  
ATOM    123  HG  LEU A   8      11.717  16.466  -5.978  1.00 73.31           H  
ATOM    124  CD1 LEU A   8      10.523  18.101  -6.670  1.00 73.31           C  
ATOM    125 HD11 LEU A   8      10.748  17.904  -7.718  1.00 73.31           H  
ATOM    126 HD12 LEU A   8       9.504  18.475  -6.583  1.00 73.31           H  
ATOM    127 HD13 LEU A   8      11.217  18.861  -6.311  1.00 73.31           H  
ATOM    128  CD2 LEU A   8      10.448  17.154  -4.378  1.00 73.31           C  
ATOM    129 HD21 LEU A   8      11.146  17.930  -4.062  1.00 73.31           H  
ATOM    130 HD22 LEU A   8       9.429  17.513  -4.235  1.00 73.31           H  
ATOM    131 HD23 LEU A   8      10.617  16.273  -3.758  1.00 73.31           H  
ATOM    132  N   ASN A   9       8.440  12.969  -7.113  1.00 69.56           N  
ATOM    133  H   ASN A   9       9.033  13.187  -7.901  1.00 69.56           H  
ATOM    134  CA  ASN A   9       7.283  12.110  -7.316  1.00 69.56           C  
ATOM    135  HA  ASN A   9       6.416  12.601  -6.876  1.00 69.56           H  
ATOM    136  C   ASN A   9       7.410  10.763  -6.594  1.00 69.56           C  
ATOM    137  CB  ASN A   9       7.091  11.939  -8.833  1.00 69.56           C  
ATOM    138  HB2 ASN A   9       6.640  10.972  -9.053  1.00 69.56           H  
ATOM    139  HB3 ASN A   9       8.057  11.953  -9.338  1.00 69.56           H  
ATOM    140  O   ASN A   9       6.426  10.318  -5.995  1.00 69.56           O  
ATOM    141  CG  ASN A   9       6.212  13.019  -9.424  1.00 69.56           C  
ATOM    142  ND2 ASN A   9       6.352  13.316 -10.689  1.00 69.56           N  
ATOM    143 HD21 ASN A   9       7.154  12.975 -11.200  1.00 69.56           H  
ATOM    144 HD22 ASN A   9       5.777  14.063 -11.049  1.00 69.56           H  
ATOM    145  OD1 ASN A   9       5.292  13.497  -8.782  1.00 69.56           O  
ATOM    146  N   ALA A  10       8.590  10.142  -6.648  1.00 67.43           N  
ATOM    147  H   ALA A  10       9.337  10.563  -7.182  1.00 67.43           H  
ATOM    148  CA  ALA A  10       8.894   8.902  -5.938  1.00 67.43           C  
ATOM    149  HA  ALA A  10       8.104   8.176  -6.133  1.00 67.43           H  
ATOM    150  C   ALA A  10       8.960   9.121  -4.418  1.00 67.43           C  
ATOM    151  CB  ALA A  10      10.208   8.340  -6.492  1.00 67.43           C  
ATOM    152  HB1 ALA A  10      10.439   7.394  -6.001  1.00 67.43           H  
ATOM    153  HB2 ALA A  10      11.026   9.038  -6.313  1.00 67.43           H  
ATOM    154  HB3 ALA A  10      10.119   8.165  -7.564  1.00 67.43           H  
ATOM    155  O   ALA A  10       8.332   8.382  -3.665  1.00 67.43           O  
ATOM    156  N   MET A  11       9.625  10.186  -3.960  1.00 77.35           N  
ATOM    157  H   MET A  11      10.165  10.730  -4.617  1.00 77.35           H  
ATOM    158  CA  MET A  11       9.682  10.569  -2.546  1.00 77.35           C  
ATOM    159  HA  MET A  11      10.099   9.743  -1.969  1.00 77.35           H  
ATOM    160  C   MET A  11       8.300  10.879  -1.973  1.00 77.35           C  
ATOM    161  CB  MET A  11      10.569  11.805  -2.354  1.00 77.35           C  
ATOM    162  HB2 MET A  11      10.376  12.213  -1.362  1.00 77.35           H  
ATOM    163  HB3 MET A  11      10.306  12.567  -3.087  1.00 77.35           H  
ATOM    164  O   MET A  11       8.004  10.482  -0.849  1.00 77.35           O  
ATOM    165  CG  MET A  11      12.064  11.498  -2.448  1.00 77.35           C  
ATOM    166  HG2 MET A  11      12.322  10.716  -1.734  1.00 77.35           H  
ATOM    167  HG3 MET A  11      12.288  11.127  -3.448  1.00 77.35           H  
ATOM    168  SD  MET A  11      13.103  12.951  -2.130  1.00 77.35           S  
ATOM    169  CE  MET A  11      12.941  13.102  -0.329  1.00 77.35           C  
ATOM    170  HE1 MET A  11      13.265  12.175   0.144  1.00 77.35           H  
ATOM    171  HE2 MET A  11      11.905  13.309  -0.061  1.00 77.35           H  
ATOM    172  HE3 MET A  11      13.574  13.919   0.019  1.00 77.35           H  
ATOM    173  N   ASN A  12       7.432  11.559  -2.725  1.00 76.02           N  
ATOM    174  H   ASN A  12       7.748  11.940  -3.605  1.00 76.02           H  
ATOM    175  CA  ASN A  12       6.058  11.814  -2.295  1.00 76.02           C  
ATOM    176  HA  ASN A  12       6.077  12.258  -1.300  1.00 76.02           H  
ATOM    177  C   ASN A  12       5.266  10.508  -2.161  1.00 76.02           C  
ATOM    178  CB  ASN A  12       5.379  12.798  -3.264  1.00 76.02           C  
ATOM    179  HB2 ASN A  12       5.583  12.503  -4.294  1.00 76.02           H  
ATOM    180  HB3 ASN A  12       4.301  12.760  -3.108  1.00 76.02           H  
ATOM    181  O   ASN A  12       4.572  10.329  -1.163  1.00 76.02           O  
ATOM    182  CG  ASN A  12       5.806  14.243  -3.057  1.00 76.02           C  
ATOM    183  ND2 ASN A  12       5.443  15.119  -3.965  1.00 76.02           N  
ATOM    184 HD21 ASN A  12       5.731  16.075  -3.814  1.00 76.02           H  
ATOM    185 HD22 ASN A  12       4.949  14.831  -4.797  1.00 76.02           H  
ATOM    186  OD1 ASN A  12       6.412  14.622  -2.062  1.00 76.02           O  
ATOM    187  N   ALA A  13       5.418   9.579  -3.111  1.00 70.78           N  
ATOM    188  H   ALA A  13       6.024   9.770  -3.896  1.00 70.78           H  
ATOM    189  CA  ALA A  13       4.817   8.251  -3.013  1.00 70.78           C  
ATOM    190  HA  ALA A  13       3.743   8.361  -2.862  1.00 70.78           H  
ATOM    191  C   ALA A  13       5.367   7.465  -1.810  1.00 70.78           C  
ATOM    192  CB  ALA A  13       5.040   7.505  -4.335  1.00 70.78           C  
ATOM    193  HB1 ALA A  13       4.594   8.064  -5.157  1.00 70.78           H  
ATOM    194  HB2 ALA A  13       4.569   6.523  -4.280  1.00 70.78           H  
ATOM    195  HB3 ALA A  13       6.105   7.371  -4.525  1.00 70.78           H  
ATOM    196  O   ALA A  13       4.595   6.847  -1.084  1.00 70.78           O  
ATOM    197  N   HIS A  14       6.674   7.538  -1.543  1.00 72.38           N  
ATOM    198  H   HIS A  14       7.272   8.009  -2.207  1.00 72.38           H  
ATOM    199  CA  HIS A  14       7.302   6.869  -0.404  1.00 72.38           C  
ATOM    200  HA  HIS A  14       6.995   5.823  -0.418  1.00 72.38           H  
ATOM    201  C   HIS A  14       6.855   7.455   0.940  1.00 72.38           C  
ATOM    202  CB  HIS A  14       8.827   6.924  -0.552  1.00 72.38           C  
ATOM    203  HB2 HIS A  14       9.176   7.948  -0.419  1.00 72.38           H  
ATOM    204  HB3 HIS A  14       9.101   6.600  -1.556  1.00 72.38           H  
ATOM    205  O   HIS A  14       6.504   6.711   1.851  1.00 72.38           O  
ATOM    206  CG  HIS A  14       9.522   6.021   0.431  1.00 72.38           C  
ATOM    207  CD2 HIS A  14      10.461   6.378   1.361  1.00 72.38           C  
ATOM    208  HD2 HIS A  14      10.854   7.370   1.525  1.00 72.38           H  
ATOM    209  ND1 HIS A  14       9.315   4.665   0.565  1.00 72.38           N  
ATOM    210  HD1 HIS A  14       8.678   4.094   0.029  1.00 72.38           H  
ATOM    211  CE1 HIS A  14      10.109   4.218   1.551  1.00 72.38           C  
ATOM    212  HE1 HIS A  14      10.165   3.195   1.893  1.00 72.38           H  
ATOM    213  NE2 HIS A  14      10.823   5.228   2.066  1.00 72.38           N  
ATOM    214  N   ARG A  15       6.783   8.787   1.056  1.00 79.64           N  
ATOM    215  H   ARG A  15       7.110   9.345   0.281  1.00 79.64           H  
ATOM    216  CA  ARG A  15       6.268   9.469   2.254  1.00 79.64           C  
ATOM    217  HA  ARG A  15       6.847   9.138   3.116  1.00 79.64           H  
ATOM    218  C   ARG A  15       4.818   9.076   2.519  1.00 79.64           C  
ATOM    219  CB  ARG A  15       6.416  10.990   2.084  1.00 79.64           C  
ATOM    220  HB2 ARG A  15       7.423  11.211   1.733  1.00 79.64           H  
ATOM    221  HB3 ARG A  15       5.705  11.344   1.337  1.00 79.64           H  
ATOM    222  O   ARG A  15       4.457   8.773   3.652  1.00 79.64           O  
ATOM    223  CG  ARG A  15       6.190  11.732   3.413  1.00 79.64           C  
ATOM    224  HG2 ARG A  15       5.247  11.410   3.854  1.00 79.64           H  
ATOM    225  HG3 ARG A  15       6.992  11.477   4.106  1.00 79.64           H  
ATOM    226  CD  ARG A  15       6.127  13.257   3.248  1.00 79.64           C  
ATOM    227  HD2 ARG A  15       5.266  13.501   2.626  1.00 79.64           H  
ATOM    228  HD3 ARG A  15       5.950  13.695   4.230  1.00 79.64           H  
ATOM    229  NE  ARG A  15       7.376  13.830   2.696  1.00 79.64           N  
ATOM    230  HE  ARG A  15       8.204  13.727   3.264  1.00 79.64           H  
ATOM    231  NH1 ARG A  15       6.522  14.666   0.733  1.00 79.64           N  
ATOM    232 HH11 ARG A  15       5.596  14.380   1.016  1.00 79.64           H  
ATOM    233 HH12 ARG A  15       6.670  14.946  -0.227  1.00 79.64           H  
ATOM    234  NH2 ARG A  15       8.693  14.890   1.162  1.00 79.64           N  
ATOM    235 HH21 ARG A  15       9.500  14.783   1.760  1.00 79.64           H  
ATOM    236 HH22 ARG A  15       8.768  15.385   0.285  1.00 79.64           H  
ATOM    237  CZ  ARG A  15       7.523  14.459   1.540  1.00 79.64           C  
ATOM    238  N   GLN A  16       4.005   9.038   1.467  1.00 74.88           N  
ATOM    239  H   GLN A  16       4.358   9.318   0.563  1.00 74.88           H  
ATOM    240  CA  GLN A  16       2.622   8.607   1.570  1.00 74.88           C  
ATOM    241  HA  GLN A  16       2.145   9.190   2.358  1.00 74.88           H  
ATOM    242  C   GLN A  16       2.524   7.130   1.965  1.00 74.88           C  
ATOM    243  CB  GLN A  16       1.926   8.908   0.242  1.00 74.88           C  
ATOM    244  HB2 GLN A  16       2.331   8.269  -0.543  1.00 74.88           H  
ATOM    245  HB3 GLN A  16       2.109   9.946  -0.033  1.00 74.88           H  
ATOM    246  O   GLN A  16       1.766   6.802   2.870  1.00 74.88           O  
ATOM    247  CG  GLN A  16       0.419   8.694   0.330  1.00 74.88           C  
ATOM    248  HG2 GLN A  16       0.207   7.644   0.530  1.00 74.88           H  
ATOM    249  HG3 GLN A  16       0.013   8.952  -0.649  1.00 74.88           H  
ATOM    250  CD  GLN A  16      -0.250   9.577   1.381  1.00 74.88           C  
ATOM    251  NE2 GLN A  16      -1.003   9.031   2.310  1.00 74.88           N  
ATOM    252 HE21 GLN A  16      -1.024   8.033   2.464  1.00 74.88           H  
ATOM    253 HE22 GLN A  16      -1.388   9.664   2.997  1.00 74.88           H  
ATOM    254  OE1 GLN A  16      -0.104  10.786   1.381  1.00 74.88           O  
ATOM    255  N   MET A  17       3.341   6.258   1.370  1.00 70.96           N  
ATOM    256  H   MET A  17       3.923   6.584   0.611  1.00 70.96           H  
ATOM    257  CA  MET A  17       3.422   4.842   1.731  1.00 70.96           C  
ATOM    258  HA  MET A  17       2.429   4.408   1.615  1.00 70.96           H  
ATOM    259  C   MET A  17       3.856   4.638   3.192  1.00 70.96           C  
ATOM    260  CB  MET A  17       4.349   4.114   0.749  1.00 70.96           C  
ATOM    261  HB2 MET A  17       4.007   4.307  -0.268  1.00 70.96           H  
ATOM    262  HB3 MET A  17       5.368   4.489   0.853  1.00 70.96           H  
ATOM    263  O   MET A  17       3.300   3.787   3.874  1.00 70.96           O  
ATOM    264  CG  MET A  17       4.346   2.601   0.981  1.00 70.96           C  
ATOM    265  HG2 MET A  17       4.757   2.400   1.971  1.00 70.96           H  
ATOM    266  HG3 MET A  17       3.320   2.234   0.964  1.00 70.96           H  
ATOM    267  SD  MET A  17       5.333   1.672  -0.224  1.00 70.96           S  
ATOM    268  CE  MET A  17       4.142   1.474  -1.577  1.00 70.96           C  
ATOM    269  HE1 MET A  17       3.841   2.453  -1.949  1.00 70.96           H  
ATOM    270  HE2 MET A  17       3.262   0.936  -1.224  1.00 70.96           H  
ATOM    271  HE3 MET A  17       4.605   0.909  -2.386  1.00 70.96           H  
ATOM    272  N   ALA A  18       4.781   5.441   3.721  1.00 75.70           N  
ATOM    273  H   ALA A  18       5.268   6.088   3.117  1.00 75.70           H  
ATOM    274  CA  ALA A  18       5.176   5.372   5.129  1.00 75.70           C  
ATOM    275  HA  ALA A  18       5.480   4.350   5.355  1.00 75.70           H  
ATOM    276  C   ALA A  18       4.015   5.724   6.082  1.00 75.70           C  
ATOM    277  CB  ALA A  18       6.389   6.287   5.338  1.00 75.70           C  
ATOM    278  HB1 ALA A  18       7.197   5.986   4.672  1.00 75.70           H  
ATOM    279  HB2 ALA A  18       6.733   6.205   6.368  1.00 75.70           H  
ATOM    280  HB3 ALA A  18       6.123   7.324   5.133  1.00 75.70           H  
ATOM    281  O   ALA A  18       3.770   5.010   7.055  1.00 75.70           O  
ATOM    282  N   ILE A  19       3.253   6.783   5.775  1.00 78.78           N  
ATOM    283  H   ILE A  19       3.512   7.330   4.966  1.00 78.78           H  
ATOM    284  CA  ILE A  19       2.046   7.172   6.531  1.00 78.78           C  
ATOM    285  HA  ILE A  19       2.312   7.324   7.577  1.00 78.78           H  
ATOM    286  C   ILE A  19       0.998   6.051   6.481  1.00 78.78           C  
ATOM    287  CB  ILE A  19       1.473   8.494   5.960  1.00 78.78           C  
ATOM    288  HB  ILE A  19       1.325   8.370   4.887  1.00 78.78           H  
ATOM    289  O   ILE A  19       0.397   5.679   7.491  1.00 78.78           O  
ATOM    290  CG1 ILE A  19       2.459   9.663   6.186  1.00 78.78           C  
ATOM    291 HG12 ILE A  19       2.437   9.959   7.235  1.00 78.78           H  
ATOM    292 HG13 ILE A  19       3.477   9.345   5.963  1.00 78.78           H  
ATOM    293  CG2 ILE A  19       0.106   8.832   6.589  1.00 78.78           C  
ATOM    294 HG21 ILE A  19      -0.265   9.785   6.212  1.00 78.78           H  
ATOM    295 HG22 ILE A  19       0.197   8.889   7.674  1.00 78.78           H  
ATOM    296 HG23 ILE A  19      -0.633   8.074   6.330  1.00 78.78           H  
ATOM    297  CD1 ILE A  19       2.165  10.890   5.311  1.00 78.78           C  
ATOM    298 HD11 ILE A  19       2.951  11.631   5.459  1.00 78.78           H  
ATOM    299 HD12 ILE A  19       2.146  10.602   4.260  1.00 78.78           H  
ATOM    300 HD13 ILE A  19       1.210  11.340   5.583  1.00 78.78           H  
ATOM    301  N   ASN A  20       0.815   5.494   5.289  1.00 71.59           N  
ATOM    302  H   ASN A  20       1.328   5.887   4.513  1.00 71.59           H  
ATOM    303  CA  ASN A  20      -0.117   4.424   4.984  1.00 71.59           C  
ATOM    304  HA  ASN A  20      -1.130   4.731   5.246  1.00 71.59           H  
ATOM    305  C   ASN A  20       0.194   3.136   5.764  1.00 71.59           C  
ATOM    306  CB  ASN A  20      -0.027   4.226   3.470  1.00 71.59           C  
ATOM    307  HB2 ASN A  20      -0.414   3.242   3.204  1.00 71.59           H  
ATOM    308  HB3 ASN A  20       1.020   4.194   3.168  1.00 71.59           H  
ATOM    309  O   ASN A  20      -0.714   2.562   6.365  1.00 71.59           O  
ATOM    310  CG  ASN A  20      -0.713   5.323   2.651  1.00 71.59           C  
ATOM    311  ND2 ASN A  20      -0.681   5.186   1.344  1.00 71.59           N  
ATOM    312 HD21 ASN A  20      -1.298   5.783   0.812  1.00 71.59           H  
ATOM    313 HD22 ASN A  20      -0.405   4.280   0.995  1.00 71.59           H  
ATOM    314  OD1 ASN A  20      -1.299   6.286   3.137  1.00 71.59           O  
ATOM    315  N   THR A  21       1.462   2.720   5.830  1.00 72.21           N  
ATOM    316  H   THR A  21       2.146   3.169   5.237  1.00 72.21           H  
ATOM    317  CA  THR A  21       1.913   1.561   6.620  1.00 72.21           C  
ATOM    318  HA  THR A  21       1.382   0.673   6.279  1.00 72.21           H  
ATOM    319  C   THR A  21       1.616   1.743   8.109  1.00 72.21           C  
ATOM    320  CB  THR A  21       3.418   1.327   6.407  1.00 72.21           C  
ATOM    321  HB  THR A  21       3.971   2.218   6.705  1.00 72.21           H  
ATOM    322  O   THR A  21       1.089   0.832   8.748  1.00 72.21           O  
ATOM    323  CG2 THR A  21       3.960   0.116   7.166  1.00 72.21           C  
ATOM    324 HG21 THR A  21       3.383  -0.772   6.907  1.00 72.21           H  
ATOM    325 HG22 THR A  21       5.005  -0.046   6.904  1.00 72.21           H  
ATOM    326 HG23 THR A  21       3.897   0.284   8.241  1.00 72.21           H  
ATOM    327  OG1 THR A  21       3.658   1.069   5.046  1.00 72.21           O  
ATOM    328  HG1 THR A  21       4.588   1.230   4.869  1.00 72.21           H  
ATOM    329  N   GLY A  22       1.881   2.932   8.666  1.00 74.06           N  
ATOM    330  H   GLY A  22       2.312   3.648   8.099  1.00 74.06           H  
ATOM    331  CA  GLY A  22       1.584   3.227  10.072  1.00 74.06           C  
ATOM    332  HA2 GLY A  22       2.082   2.495  10.708  1.00 74.06           H  
ATOM    333  HA3 GLY A  22       1.969   4.219  10.311  1.00 74.06           H  
ATOM    334  C   GLY A  22       0.086   3.207  10.390  1.00 74.06           C  
ATOM    335  O   GLY A  22      -0.327   2.701  11.433  1.00 74.06           O  
ATOM    336  N   SER A  23      -0.747   3.723   9.484  1.00 72.53           N  
ATOM    337  H   SER A  23      -0.358   4.149   8.655  1.00 72.53           H  
ATOM    338  CA  SER A  23      -2.201   3.683   9.660  1.00 72.53           C  
ATOM    339  HA  SER A  23      -2.438   4.012  10.672  1.00 72.53           H  
ATOM    340  C   SER A  23      -2.782   2.275   9.490  1.00 72.53           C  
ATOM    341  CB  SER A  23      -2.866   4.643   8.691  1.00 72.53           C  
ATOM    342  HB2 SER A  23      -2.785   4.247   7.679  1.00 72.53           H  
ATOM    343  HB3 SER A  23      -2.383   5.619   8.746  1.00 72.53           H  
ATOM    344  O   SER A  23      -3.654   1.872  10.261  1.00 72.53           O  
ATOM    345  OG  SER A  23      -4.217   4.766   9.080  1.00 72.53           O  
ATOM    346  HG  SER A  23      -4.650   5.427   8.534  1.00 72.53           H  
ATOM    347  N   ASN A  24      -2.260   1.490   8.538  1.00 70.21           N  
ATOM    348  H   ASN A  24      -1.545   1.861   7.929  1.00 70.21           H  
ATOM    349  CA  ASN A  24      -2.680   0.104   8.344  1.00 70.21           C  
ATOM    350  HA  ASN A  24      -3.762   0.094   8.211  1.00 70.21           H  
ATOM    351  C   ASN A  24      -2.369  -0.754   9.578  1.00 70.21           C  
ATOM    352  CB  ASN A  24      -2.024  -0.471   7.079  1.00 70.21           C  
ATOM    353  HB2 ASN A  24      -2.108   0.243   6.259  1.00 70.21           H  
ATOM    354  HB3 ASN A  24      -0.967  -0.665   7.262  1.00 70.21           H  
ATOM    355  O   ASN A  24      -3.234  -1.499  10.026  1.00 70.21           O  
ATOM    356  CG  ASN A  24      -2.713  -1.747   6.626  1.00 70.21           C  
ATOM    357  ND2 ASN A  24      -1.982  -2.726   6.157  1.00 70.21           N  
ATOM    358 HD21 ASN A  24      -0.983  -2.765   6.299  1.00 70.21           H  
ATOM    359 HD22 ASN A  24      -2.493  -3.536   5.837  1.00 70.21           H  
ATOM    360  OD1 ASN A  24      -3.927  -1.871   6.667  1.00 70.21           O  
ATOM    361  N   GLY A  25      -1.190  -0.583  10.191  1.00 70.24           N  
ATOM    362  H   GLY A  25      -0.500   0.015   9.759  1.00 70.24           H  
ATOM    363  CA  GLY A  25      -0.840  -1.258  11.446  1.00 70.24           C  
ATOM    364  HA2 GLY A  25       0.132  -0.899  11.786  1.00 70.24           H  
ATOM    365  HA3 GLY A  25      -0.775  -2.332  11.273  1.00 70.24           H  
ATOM    366  C   GLY A  25      -1.861  -1.008  12.562  1.00 70.24           C  
ATOM    367  O   GLY A  25      -2.353  -1.956  13.166  1.00 70.24           O  
ATOM    368  N   LYS A  26      -2.271   0.252  12.765  1.00 75.78           N  
ATOM    369  H   LYS A  26      -1.833   0.982  12.220  1.00 75.78           H  
ATOM    370  CA  LYS A  26      -3.304   0.619  13.755  1.00 75.78           C  
ATOM    371  HA  LYS A  26      -3.021   0.226  14.731  1.00 75.78           H  
ATOM    372  C   LYS A  26      -4.678   0.030  13.431  1.00 75.78           C  
ATOM    373  CB  LYS A  26      -3.434   2.145  13.837  1.00 75.78           C  
ATOM    374  HB2 LYS A  26      -3.620   2.546  12.840  1.00 75.78           H  
ATOM    375  HB3 LYS A  26      -4.291   2.385  14.466  1.00 75.78           H  
ATOM    376  O   LYS A  26      -5.422  -0.352  14.330  1.00 75.78           O  
ATOM    377  CG  LYS A  26      -2.197   2.818  14.437  1.00 75.78           C  
ATOM    378  HG2 LYS A  26      -2.050   2.456  15.454  1.00 75.78           H  
ATOM    379  HG3 LYS A  26      -1.314   2.575  13.846  1.00 75.78           H  
ATOM    380  CD  LYS A  26      -2.394   4.337  14.456  1.00 75.78           C  
ATOM    381  HD2 LYS A  26      -2.548   4.693  13.437  1.00 75.78           H  
ATOM    382  HD3 LYS A  26      -3.270   4.575  15.060  1.00 75.78           H  
ATOM    383  CE  LYS A  26      -1.153   5.000  15.055  1.00 75.78           C  
ATOM    384  HE2 LYS A  26      -0.972   4.564  16.037  1.00 75.78           H  
ATOM    385  HE3 LYS A  26      -0.296   4.759  14.426  1.00 75.78           H  
ATOM    386  NZ  LYS A  26      -1.323   6.469  15.168  1.00 75.78           N  
ATOM    387  HZ1 LYS A  26      -2.105   6.681  15.772  1.00 75.78           H  
ATOM    388  HZ2 LYS A  26      -1.489   6.876  14.259  1.00 75.78           H  
ATOM    389  HZ3 LYS A  26      -0.493   6.883  15.567  1.00 75.78           H  
ATOM    390  N   ALA A  27      -5.056  -0.007  12.153  1.00 69.63           N  
ATOM    391  H   ALA A  27      -4.422   0.347  11.450  1.00 69.63           H  
ATOM    392  CA  ALA A  27      -6.322  -0.602  11.733  1.00 69.63           C  
ATOM    393  HA  ALA A  27      -7.127  -0.180  12.334  1.00 69.63           H  
ATOM    394  C   ALA A  27      -6.331  -2.122  11.971  1.00 69.63           C  
ATOM    395  CB  ALA A  27      -6.580  -0.243  10.266  1.00 69.63           C  
ATOM    396  HB1 ALA A  27      -6.589   0.840  10.144  1.00 69.63           H  
ATOM    397  HB2 ALA A  27      -7.545  -0.647   9.961  1.00 69.63           H  
ATOM    398  HB3 ALA A  27      -5.796  -0.667   9.638  1.00 69.63           H  
ATOM    399  O   ALA A  27      -7.307  -2.650  12.499  1.00 69.63           O  
ATOM    400  N   ILE A  28      -5.231  -2.809  11.651  1.00 68.80           N  
ATOM    401  H   ILE A  28      -4.464  -2.319  11.212  1.00 68.80           H  
ATOM    402  CA  ILE A  28      -5.056  -4.239  11.932  1.00 68.80           C  
ATOM    403  HA  ILE A  28      -5.888  -4.790  11.493  1.00 68.80           H  
ATOM    404  C   ILE A  28      -5.085  -4.499  13.435  1.00 68.80           C  
ATOM    405  CB  ILE A  28      -3.747  -4.764  11.313  1.00 68.80           C  
ATOM    406  HB  ILE A  28      -2.931  -4.132  11.663  1.00 68.80           H  
ATOM    407  O   ILE A  28      -5.731  -5.447  13.857  1.00 68.80           O  
ATOM    408  CG1 ILE A  28      -3.821  -4.691   9.776  1.00 68.80           C  
ATOM    409 HG12 ILE A  28      -4.253  -3.741   9.462  1.00 68.80           H  
ATOM    410 HG13 ILE A  28      -4.462  -5.482   9.388  1.00 68.80           H  
ATOM    411  CG2 ILE A  28      -3.447  -6.216  11.736  1.00 68.80           C  
ATOM    412 HG21 ILE A  28      -4.285  -6.864  11.479  1.00 68.80           H  
ATOM    413 HG22 ILE A  28      -2.548  -6.580  11.241  1.00 68.80           H  
ATOM    414 HG23 ILE A  28      -3.269  -6.274  12.810  1.00 68.80           H  
ATOM    415  CD1 ILE A  28      -2.435  -4.795   9.144  1.00 68.80           C  
ATOM    416 HD11 ILE A  28      -2.129  -5.837   9.053  1.00 68.80           H  
ATOM    417 HD12 ILE A  28      -2.492  -4.328   8.161  1.00 68.80           H  
ATOM    418 HD13 ILE A  28      -1.700  -4.241   9.729  1.00 68.80           H  
ATOM    419  N   GLU A  29      -4.459  -3.655  14.254  1.00 72.59           N  
ATOM    420  H   GLU A  29      -3.862  -2.944  13.856  1.00 72.59           H  
ATOM    421  CA  GLU A  29      -4.500  -3.767  15.717  1.00 72.59           C  
ATOM    422  HA  GLU A  29      -4.072  -4.725  16.014  1.00 72.59           H  
ATOM    423  C   GLU A  29      -5.942  -3.706  16.261  1.00 72.59           C  
ATOM    424  CB  GLU A  29      -3.627  -2.646  16.293  1.00 72.59           C  
ATOM    425  HB2 GLU A  29      -4.108  -1.688  16.095  1.00 72.59           H  
ATOM    426  HB3 GLU A  29      -2.662  -2.662  15.785  1.00 72.59           H  
ATOM    427  O   GLU A  29      -6.340  -4.521  17.097  1.00 72.59           O  
ATOM    428  CG  GLU A  29      -3.373  -2.775  17.798  1.00 72.59           C  
ATOM    429  HG2 GLU A  29      -4.332  -2.834  18.313  1.00 72.59           H  
ATOM    430  HG3 GLU A  29      -2.828  -3.700  17.984  1.00 72.59           H  
ATOM    431  CD  GLU A  29      -2.578  -1.582  18.358  1.00 72.59           C  
ATOM    432  OE1 GLU A  29      -2.491  -1.497  19.602  1.00 72.59           O  
ATOM    433  OE2 GLU A  29      -2.103  -0.738  17.559  1.00 72.59           O  
ATOM    434  N   LYS A  30      -6.779  -2.807  15.726  1.00 70.88           N  
ATOM    435  H   LYS A  30      -6.396  -2.152  15.059  1.00 70.88           H  
ATOM    436  CA  LYS A  30      -8.213  -2.738  16.067  1.00 70.88           C  
ATOM    437  HA  LYS A  30      -8.324  -2.675  17.150  1.00 70.88           H  
ATOM    438  C   LYS A  30      -8.996  -3.980  15.631  1.00 70.88           C  
ATOM    439  CB  LYS A  30      -8.849  -1.495  15.446  1.00 70.88           C  
ATOM    440  HB2 LYS A  30      -8.587  -1.431  14.390  1.00 70.88           H  
ATOM    441  HB3 LYS A  30      -9.931  -1.602  15.520  1.00 70.88           H  
ATOM    442  O   LYS A  30      -9.818  -4.488  16.387  1.00 70.88           O  
ATOM    443  CG  LYS A  30      -8.442  -0.204  16.163  1.00 70.88           C  
ATOM    444  HG2 LYS A  30      -8.692  -0.287  17.220  1.00 70.88           H  
ATOM    445  HG3 LYS A  30      -7.373  -0.023  16.058  1.00 70.88           H  
ATOM    446  CD  LYS A  30      -9.237   0.946  15.539  1.00 70.88           C  
ATOM    447  HD2 LYS A  30     -10.293   0.677  15.551  1.00 70.88           H  
ATOM    448  HD3 LYS A  30      -8.924   1.087  14.505  1.00 70.88           H  
ATOM    449  CE  LYS A  30      -9.059   2.241  16.324  1.00 70.88           C  
ATOM    450  HE2 LYS A  30      -9.121   2.001  17.385  1.00 70.88           H  
ATOM    451  HE3 LYS A  30      -8.072   2.660  16.125  1.00 70.88           H  
ATOM    452  NZ  LYS A  30     -10.141   3.193  15.970  1.00 70.88           N  
ATOM    453  HZ1 LYS A  30     -10.161   3.991  16.588  1.00 70.88           H  
ATOM    454  HZ2 LYS A  30     -11.050   2.758  16.037  1.00 70.88           H  
ATOM    455  HZ3 LYS A  30     -10.068   3.501  15.011  1.00 70.88           H  
ATOM    456  N   LEU A  31      -8.734  -4.489  14.428  1.00 66.64           N  
ATOM    457  H   LEU A  31      -8.056  -4.017  13.846  1.00 66.64           H  
ATOM    458  CA  LEU A  31      -9.372  -5.716  13.941  1.00 66.64           C  
ATOM    459  HA  LEU A  31     -10.450  -5.636  14.083  1.00 66.64           H  
ATOM    460  C   LEU A  31      -8.919  -6.942  14.750  1.00 66.64           C  
ATOM    461  CB  LEU A  31      -9.065  -5.895  12.446  1.00 66.64           C  
ATOM    462  HB2 LEU A  31      -7.984  -5.869  12.311  1.00 66.64           H  
ATOM    463  HB3 LEU A  31      -9.413  -6.880  12.134  1.00 66.64           H  
ATOM    464  O   LEU A  31      -9.741  -7.775  15.123  1.00 66.64           O  
ATOM    465  CG  LEU A  31      -9.712  -4.838  11.533  1.00 66.64           C  
ATOM    466  HG  LEU A  31      -9.472  -3.834  11.882  1.00 66.64           H  
ATOM    467  CD1 LEU A  31      -9.162  -5.007  10.123  1.00 66.64           C  
ATOM    468 HD11 LEU A  31      -9.593  -4.251   9.468  1.00 66.64           H  
ATOM    469 HD12 LEU A  31      -8.079  -4.885  10.137  1.00 66.64           H  
ATOM    470 HD13 LEU A  31      -9.417  -5.998   9.747  1.00 66.64           H  
ATOM    471  CD2 LEU A  31     -11.234  -4.976  11.464  1.00 66.64           C  
ATOM    472 HD21 LEU A  31     -11.500  -5.984  11.146  1.00 66.64           H  
ATOM    473 HD22 LEU A  31     -11.671  -4.770  12.441  1.00 66.64           H  
ATOM    474 HD23 LEU A  31     -11.636  -4.256  10.751  1.00 66.64           H  
ATOM    475  N   SER A  32      -7.624  -7.025  15.066  1.00 67.76           N  
ATOM    476  H   SER A  32      -7.014  -6.303  14.709  1.00 67.76           H  
ATOM    477  CA  SER A  32      -7.005  -8.087  15.866  1.00 67.76           C  
ATOM    478  HA  SER A  32      -7.244  -9.053  15.423  1.00 67.76           H  
ATOM    479  C   SER A  32      -7.492  -8.092  17.311  1.00 67.76           C  
ATOM    480  CB  SER A  32      -5.484  -7.914  15.877  1.00 67.76           C  
ATOM    481  HB2 SER A  32      -5.226  -6.966  16.350  1.00 67.76           H  
ATOM    482  HB3 SER A  32      -5.108  -7.908  14.854  1.00 67.76           H  
ATOM    483  O   SER A  32      -7.583  -9.157  17.912  1.00 67.76           O  
ATOM    484  OG  SER A  32      -4.873  -8.976  16.585  1.00 67.76           O  
ATOM    485  HG  SER A  32      -5.396  -9.187  17.363  1.00 67.76           H  
ATOM    486  N   SER A  33      -7.810  -6.931  17.882  1.00 78.09           N  
ATOM    487  H   SER A  33      -7.661  -6.075  17.366  1.00 78.09           H  
ATOM    488  CA  SER A  33      -8.372  -6.840  19.236  1.00 78.09           C  
ATOM    489  HA  SER A  33      -7.843  -7.553  19.869  1.00 78.09           H  
ATOM    490  C   SER A  33      -9.849  -7.245  19.302  1.00 78.09           C  
ATOM    491  CB  SER A  33      -8.129  -5.454  19.843  1.00 78.09           C  
ATOM    492  HB2 SER A  33      -8.706  -5.345  20.761  1.00 78.09           H  
ATOM    493  HB3 SER A  33      -7.072  -5.357  20.090  1.00 78.09           H  
ATOM    494  O   SER A  33     -10.437  -7.248  20.381  1.00 78.09           O  
ATOM    495  OG  SER A  33      -8.470  -4.432  18.937  1.00 78.09           O  
ATOM    496  HG  SER A  33      -7.732  -4.349  18.328  1.00 78.09           H  
ATOM    497  N   GLY A  34     -10.470  -7.608  18.173  1.00 68.47           N  
ATOM    498  H   GLY A  34      -9.950  -7.602  17.308  1.00 68.47           H  
ATOM    499  CA  GLY A  34     -11.868  -8.029  18.138  1.00 68.47           C  
ATOM    500  HA2 GLY A  34     -12.068  -8.479  17.165  1.00 68.47           H  
ATOM    501  HA3 GLY A  34     -12.038  -8.776  18.913  1.00 68.47           H  
ATOM    502  C   GLY A  34     -12.856  -6.882  18.346  1.00 68.47           C  
ATOM    503  O   GLY A  34     -14.053  -7.143  18.509  1.00 68.47           O  
ATOM    504  N   LEU A  35     -12.394  -5.622  18.295  1.00 65.90           N  
ATOM    505  H   LEU A  35     -11.407  -5.478  18.137  1.00 65.90           H  
ATOM    506  CA  LEU A  35     -13.275  -4.469  18.161  1.00 65.90           C  
ATOM    507  HA  LEU A  35     -14.079  -4.548  18.893  1.00 65.90           H  
ATOM    508  C   LEU A  35     -13.916  -4.541  16.773  1.00 65.90           C  
ATOM    509  CB  LEU A  35     -12.547  -3.129  18.401  1.00 65.90           C  
ATOM    510  HB2 LEU A  35     -11.599  -3.111  17.863  1.00 65.90           H  
ATOM    511  HB3 LEU A  35     -13.173  -2.350  17.965  1.00 65.90           H  
ATOM    512  O   LEU A  35     -13.413  -4.009  15.785  1.00 65.90           O  
ATOM    513  CG  LEU A  35     -12.333  -2.788  19.890  1.00 65.90           C  
ATOM    514  HG  LEU A  35     -13.058  -3.329  20.499  1.00 65.90           H  
ATOM    515  CD1 LEU A  35     -10.929  -3.144  20.362  1.00 65.90           C  
ATOM    516 HD11 LEU A  35     -10.811  -2.902  21.418  1.00 65.90           H  
ATOM    517 HD12 LEU A  35     -10.777  -4.217  20.238  1.00 65.90           H  
ATOM    518 HD13 LEU A  35     -10.184  -2.604  19.778  1.00 65.90           H  
ATOM    519  CD2 LEU A  35     -12.537  -1.294  20.146  1.00 65.90           C  
ATOM    520 HD21 LEU A  35     -13.553  -1.010  19.873  1.00 65.90           H  
ATOM    521 HD22 LEU A  35     -12.381  -1.077  21.203  1.00 65.90           H  
ATOM    522 HD23 LEU A  35     -11.830  -0.718  19.549  1.00 65.90           H  
ATOM    523  N   ARG A  36     -15.050  -5.243  16.697  1.00 61.71           N  
ATOM    524  H   ARG A  36     -15.320  -5.753  17.525  1.00 61.71           H  
ATOM    525  CA  ARG A  36     -15.989  -5.105  15.584  1.00 61.71           C  
ATOM    526  HA  ARG A  36     -15.518  -5.470  14.671  1.00 61.71           H  
ATOM    527  C   ARG A  36     -16.245  -3.608  15.442  1.00 61.71           C  
ATOM    528  CB  ARG A  36     -17.293  -5.871  15.859  1.00 61.71           C  
ATOM    529  HB2 ARG A  36     -17.954  -5.770  14.998  1.00 61.71           H  
ATOM    530  HB3 ARG A  36     -17.786  -5.427  16.724  1.00 61.71           H  
ATOM    531  O   ARG A  36     -16.468  -2.948  16.456  1.00 61.71           O  
ATOM    532  CG  ARG A  36     -17.044  -7.360  16.141  1.00 61.71           C  
ATOM    533  HG2 ARG A  36     -16.406  -7.444  17.021  1.00 61.71           H  
ATOM    534  HG3 ARG A  36     -16.532  -7.822  15.298  1.00 61.71           H  
ATOM    535  CD  ARG A  36     -18.355  -8.103  16.416  1.00 61.71           C  
ATOM    536  HD2 ARG A  36     -19.058  -7.418  16.890  1.00 61.71           H  
ATOM    537  HD3 ARG A  36     -18.777  -8.439  15.470  1.00 61.71           H  
ATOM    538  NE  ARG A  36     -18.120  -9.241  17.325  1.00 61.71           N  
ATOM    539  HE  ARG A  36     -17.184  -9.331  17.695  1.00 61.71           H  
ATOM    540  NH1 ARG A  36     -20.256 -10.064  17.341  1.00 61.71           N  
ATOM    541 HH11 ARG A  36     -20.947 -10.704  17.705  1.00 61.71           H  
ATOM    542 HH12 ARG A  36     -20.486  -9.410  16.606  1.00 61.71           H  
ATOM    543  NH2 ARG A  36     -18.704 -10.975  18.673  1.00 61.71           N  
ATOM    544 HH21 ARG A  36     -17.757 -11.014  19.023  1.00 61.71           H  
ATOM    545 HH22 ARG A  36     -19.390 -11.626  19.028  1.00 61.71           H  
ATOM    546  CZ  ARG A  36     -19.026 -10.088  17.774  1.00 61.71           C  
ATOM    547  N   ILE A  37     -16.142  -3.098  14.217  1.00 60.36           N  
ATOM    548  H   ILE A  37     -15.911  -3.741  13.472  1.00 60.36           H  
ATOM    549  CA  ILE A  37     -16.372  -1.701  13.825  1.00 60.36           C  
ATOM    550  HA  ILE A  37     -15.694  -1.047  14.373  1.00 60.36           H  
ATOM    551  C   ILE A  37     -17.824  -1.347  14.211  1.00 60.36           C  
ATOM    552  CB  ILE A  37     -16.089  -1.565  12.301  1.00 60.36           C  
ATOM    553  HB  ILE A  37     -16.765  -2.251  11.790  1.00 60.36           H  
ATOM    554  O   ILE A  37     -18.731  -1.405  13.396  1.00 60.36           O  
ATOM    555  CG1 ILE A  37     -14.634  -1.965  11.930  1.00 60.36           C  
ATOM    556 HG12 ILE A  37     -13.957  -1.146  12.175  1.00 60.36           H  
ATOM    557 HG13 ILE A  37     -14.310  -2.834  12.504  1.00 60.36           H  
ATOM    558  CG2 ILE A  37     -16.362  -0.150  11.750  1.00 60.36           C  
ATOM    559 HG21 ILE A  37     -16.444  -0.186  10.664  1.00 60.36           H  
ATOM    560 HG22 ILE A  37     -17.304   0.252  12.124  1.00 60.36           H  
ATOM    561 HG23 ILE A  37     -15.553   0.533  12.012  1.00 60.36           H  
ATOM    562  CD1 ILE A  37     -14.473  -2.329  10.449  1.00 60.36           C  
ATOM    563 HD11 ILE A  37     -15.016  -3.251  10.240  1.00 60.36           H  
ATOM    564 HD12 ILE A  37     -13.417  -2.477  10.221  1.00 60.36           H  
ATOM    565 HD13 ILE A  37     -14.874  -1.548   9.803  1.00 60.36           H  
ATOM    566  N   ASN A  38     -18.067  -1.093  15.496  1.00 58.83           N  
ATOM    567  H   ASN A  38     -17.291  -1.248  16.124  1.00 58.83           H  
ATOM    568  CA  ASN A  38     -19.392  -0.908  16.098  1.00 58.83           C  
ATOM    569  HA  ASN A  38     -20.169  -1.165  15.378  1.00 58.83           H  
ATOM    570  C   ASN A  38     -19.620   0.555  16.487  1.00 58.83           C  
ATOM    571  CB  ASN A  38     -19.533  -1.821  17.335  1.00 58.83           C  
ATOM    572  HB2 ASN A  38     -20.336  -1.437  17.963  1.00 58.83           H  
ATOM    573  HB3 ASN A  38     -18.612  -1.796  17.918  1.00 58.83           H  
ATOM    574  O   ASN A  38     -20.717   0.933  16.890  1.00 58.83           O  
ATOM    575  CG  ASN A  38     -19.885  -3.267  17.034  1.00 58.83           C  
ATOM    576  ND2 ASN A  38     -19.990  -4.083  18.057  1.00 58.83           N  
ATOM    577 HD21 ASN A  38     -20.334  -5.008  17.841  1.00 58.83           H  
ATOM    578 HD22 ASN A  38     -19.847  -3.737  18.995  1.00 58.83           H  
ATOM    579  OD1 ASN A  38     -20.102  -3.703  15.918  1.00 58.83           O  
ATOM    580  N   ARG A  39     -18.583   1.392  16.404  1.00 59.87           N  
ATOM    581  H   ARG A  39     -17.712   1.028  16.045  1.00 59.87           H  
ATOM    582  CA  ARG A  39     -18.665   2.823  16.673  1.00 59.87           C  
ATOM    583  HA  ARG A  39     -19.625   3.042  17.141  1.00 59.87           H  
ATOM    584  C   ARG A  39     -18.606   3.547  15.335  1.00 59.87           C  
ATOM    585  CB  ARG A  39     -17.540   3.168  17.662  1.00 59.87           C  
ATOM    586  HB2 ARG A  39     -16.576   3.082  17.161  1.00 59.87           H  
ATOM    587  HB3 ARG A  39     -17.567   2.434  18.467  1.00 59.87           H  
ATOM    588  O   ARG A  39     -17.694   3.303  14.558  1.00 59.87           O  
ATOM    589  CG  ARG A  39     -17.658   4.562  18.287  1.00 59.87           C  
ATOM    590  HG2 ARG A  39     -18.681   4.740  18.616  1.00 59.87           H  
ATOM    591  HG3 ARG A  39     -17.382   5.308  17.543  1.00 59.87           H  
ATOM    592  CD  ARG A  39     -16.718   4.650  19.499  1.00 59.87           C  
ATOM    593  HD2 ARG A  39     -17.134   4.043  20.302  1.00 59.87           H  
ATOM    594  HD3 ARG A  39     -15.753   4.226  19.223  1.00 59.87           H  
ATOM    595  NE  ARG A  39     -16.507   6.047  19.931  1.00 59.87           N  
ATOM    596  HE  ARG A  39     -16.331   6.717  19.195  1.00 59.87           H  
ATOM    597  NH1 ARG A  39     -16.655   5.759  22.214  1.00 59.87           N  
ATOM    598 HH11 ARG A  39     -16.601   6.138  23.149  1.00 59.87           H  
ATOM    599 HH12 ARG A  39     -16.880   4.784  22.078  1.00 59.87           H  
ATOM    600  NH2 ARG A  39     -16.147   7.762  21.381  1.00 59.87           N  
ATOM    601 HH21 ARG A  39     -16.107   8.115  22.326  1.00 59.87           H  
ATOM    602 HH22 ARG A  39     -15.985   8.391  20.608  1.00 59.87           H  
ATOM    603  CZ  ARG A  39     -16.440   6.509  21.169  1.00 59.87           C  
ATOM    604  N   ALA A  40     -19.519   4.486  15.084  1.00 57.28           N  
ATOM    605  H   ALA A  40     -20.312   4.563  15.705  1.00 57.28           H  
ATOM    606  CA  ALA A  40     -19.530   5.296  13.854  1.00 57.28           C  
ATOM    607  HA  ALA A  40     -19.732   4.645  13.004  1.00 57.28           H  
ATOM    608  C   ALA A  40     -18.184   6.011  13.574  1.00 57.28           C  
ATOM    609  CB  ALA A  40     -20.678   6.306  13.978  1.00 57.28           C  
ATOM    610  HB1 ALA A  40     -20.508   6.980  14.818  1.00 57.28           H  
ATOM    611  HB2 ALA A  40     -20.741   6.893  13.061  1.00 57.28           H  
ATOM    612  HB3 ALA A  40     -21.623   5.781  14.114  1.00 57.28           H  
ATOM    613  O   ALA A  40     -17.859   6.327  12.435  1.00 57.28           O  
ATOM    614  N   GLY A  41     -17.358   6.227  14.607  1.00 63.76           N  
ATOM    615  H   GLY A  41     -17.672   5.935  15.521  1.00 63.76           H  
ATOM    616  CA  GLY A  41     -15.987   6.730  14.456  1.00 63.76           C  
ATOM    617  HA2 GLY A  41     -15.999   7.603  13.803  1.00 63.76           H  
ATOM    618  HA3 GLY A  41     -15.617   7.040  15.433  1.00 63.76           H  
ATOM    619  C   GLY A  41     -14.984   5.720  13.876  1.00 63.76           C  
ATOM    620  O   GLY A  41     -13.996   6.135  13.276  1.00 63.76           O  
ATOM    621  N   ASP A  42     -15.220   4.414  14.012  1.00 58.56           N  
ATOM    622  H   ASP A  42     -16.083   4.103  14.436  1.00 58.56           H  
ATOM    623  CA  ASP A  42     -14.402   3.381  13.368  1.00 58.56           C  
ATOM    624  HA  ASP A  42     -13.353   3.662  13.456  1.00 58.56           H  
ATOM    625  C   ASP A  42     -14.695   3.281  11.864  1.00 58.56           C  
ATOM    626  CB  ASP A  42     -14.571   2.021  14.065  1.00 58.56           C  
ATOM    627  HB2 ASP A  42     -14.028   1.271  13.491  1.00 58.56           H  
ATOM    628  HB3 ASP A  42     -15.624   1.743  14.082  1.00 58.56           H  
ATOM    629  O   ASP A  42     -13.818   2.877  11.108  1.00 58.56           O  
ATOM    630  CG  ASP A  42     -13.997   1.997  15.483  1.00 58.56           C  
ATOM    631  OD1 ASP A  42     -12.839   2.472  15.671  1.00 58.56           O  
ATOM    632  OD2 ASP A  42     -14.716   1.504  16.378  1.00 58.56           O  
ATOM    633  N   ASP A  43     -15.855   3.749  11.399  1.00 64.31           N  
ATOM    634  H   ASP A  43     -16.561   4.047  12.058  1.00 64.31           H  
ATOM    635  CA  ASP A  43     -16.179   3.841   9.971  1.00 64.31           C  
ATOM    636  HA  ASP A  43     -16.073   2.844   9.544  1.00 64.31           H  
ATOM    637  C   ASP A  43     -15.201   4.777   9.235  1.00 64.31           C  
ATOM    638  CB  ASP A  43     -17.641   4.315   9.833  1.00 64.31           C  
ATOM    639  HB2 ASP A  43     -17.661   5.375   9.582  1.00 64.31           H  
ATOM    640  HB3 ASP A  43     -18.147   4.199  10.791  1.00 64.31           H  
ATOM    641  O   ASP A  43     -14.711   4.467   8.151  1.00 64.31           O  
ATOM    642  CG  ASP A  43     -18.463   3.536   8.807  1.00 64.31           C  
ATOM    643  OD1 ASP A  43     -17.870   2.738   8.048  1.00 64.31           O  
ATOM    644  OD2 ASP A  43     -19.688   3.774   8.789  1.00 64.31           O  
ATOM    645  N   SER A  44     -14.791   5.873   9.889  1.00 68.11           N  
ATOM    646  H   SER A  44     -15.216   6.058  10.786  1.00 68.11           H  
ATOM    647  CA  SER A  44     -13.722   6.758   9.401  1.00 68.11           C  
ATOM    648  HA  SER A  44     -13.996   7.126   8.412  1.00 68.11           H  
ATOM    649  C   SER A  44     -12.378   6.031   9.271  1.00 68.11           C  
ATOM    650  CB  SER A  44     -13.581   7.960  10.339  1.00 68.11           C  
ATOM    651  HB2 SER A  44     -14.507   8.536  10.321  1.00 68.11           H  
ATOM    652  HB3 SER A  44     -13.405   7.608  11.355  1.00 68.11           H  
ATOM    653  O   SER A  44     -11.658   6.239   8.298  1.00 68.11           O  
ATOM    654  OG  SER A  44     -12.501   8.791   9.958  1.00 68.11           O  
ATOM    655  HG  SER A  44     -12.503   9.570  10.518  1.00 68.11           H  
ATOM    656  N   GLN A  45     -12.045   5.128  10.200  1.00 63.80           N  
ATOM    657  H   GLN A  45     -12.732   4.899  10.904  1.00 63.80           H  
ATOM    658  CA  GLN A  45     -10.814   4.329  10.134  1.00 63.80           C  
ATOM    659  HA  GLN A  45      -9.973   4.988   9.918  1.00 63.80           H  
ATOM    660  C   GLN A  45     -10.867   3.286   9.013  1.00 63.80           C  
ATOM    661  CB  GLN A  45     -10.563   3.636  11.478  1.00 63.80           C  
ATOM    662  HB2 GLN A  45     -11.487   3.179  11.833  1.00 63.80           H  
ATOM    663  HB3 GLN A  45      -9.845   2.829  11.337  1.00 63.80           H  
ATOM    664  O   GLN A  45      -9.876   3.105   8.307  1.00 63.80           O  
ATOM    665  CG  GLN A  45     -10.051   4.601  12.555  1.00 63.80           C  
ATOM    666  HG2 GLN A  45     -10.423   5.609  12.371  1.00 63.80           H  
ATOM    667  HG3 GLN A  45     -10.447   4.277  13.517  1.00 63.80           H  
ATOM    668  CD  GLN A  45      -8.528   4.627  12.640  1.00 63.80           C  
ATOM    669  NE2 GLN A  45      -7.894   3.533  13.011  1.00 63.80           N  
ATOM    670 HE21 GLN A  45      -8.369   2.642  12.985  1.00 63.80           H  
ATOM    671 HE22 GLN A  45      -6.888   3.593  12.939  1.00 63.80           H  
ATOM    672  OE1 GLN A  45      -7.877   5.629  12.418  1.00 63.80           O  
ATOM    673  N   THR A  46     -12.009   2.626   8.818  1.00 68.57           N  
ATOM    674  H   THR A  46     -12.762   2.738   9.482  1.00 68.57           H  
ATOM    675  CA  THR A  46     -12.220   1.671   7.719  1.00 68.57           C  
ATOM    676  HA  THR A  46     -11.428   0.923   7.747  1.00 68.57           H  
ATOM    677  C   THR A  46     -12.157   2.383   6.374  1.00 68.57           C  
ATOM    678  CB  THR A  46     -13.571   0.953   7.849  1.00 68.57           C  
ATOM    679  HB  THR A  46     -14.374   1.601   7.498  1.00 68.57           H  
ATOM    680  O   THR A  46     -11.432   1.953   5.482  1.00 68.57           O  
ATOM    681  CG2 THR A  46     -13.587  -0.362   7.073  1.00 68.57           C  
ATOM    682 HG21 THR A  46     -12.831  -1.040   7.469  1.00 68.57           H  
ATOM    683 HG22 THR A  46     -13.394  -0.176   6.017  1.00 68.57           H  
ATOM    684 HG23 THR A  46     -14.569  -0.826   7.174  1.00 68.57           H  
ATOM    685  OG1 THR A  46     -13.800   0.636   9.195  1.00 68.57           O  
ATOM    686  HG1 THR A  46     -14.714   0.854   9.395  1.00 68.57           H  
ATOM    687  N   GLN A  47     -12.830   3.530   6.242  1.00 71.26           N  
ATOM    688  H   GLN A  47     -13.430   3.828   6.998  1.00 71.26           H  
ATOM    689  CA  GLN A  47     -12.746   4.377   5.054  1.00 71.26           C  
ATOM    690  HA  GLN A  47     -13.011   3.783   4.179  1.00 71.26           H  
ATOM    691  C   GLN A  47     -11.329   4.909   4.833  1.00 71.26           C  
ATOM    692  CB  GLN A  47     -13.721   5.552   5.165  1.00 71.26           C  
ATOM    693  HB2 GLN A  47     -13.489   6.264   4.373  1.00 71.26           H  
ATOM    694  HB3 GLN A  47     -13.584   6.055   6.123  1.00 71.26           H  
ATOM    695  O   GLN A  47     -10.872   4.937   3.691  1.00 71.26           O  
ATOM    696  CG  GLN A  47     -15.187   5.125   5.011  1.00 71.26           C  
ATOM    697  HG2 GLN A  47     -15.450   4.390   5.772  1.00 71.26           H  
ATOM    698  HG3 GLN A  47     -15.330   4.657   4.037  1.00 71.26           H  
ATOM    699  CD  GLN A  47     -16.133   6.315   5.111  1.00 71.26           C  
ATOM    700  NE2 GLN A  47     -17.334   6.118   5.608  1.00 71.26           N  
ATOM    701 HE21 GLN A  47     -17.594   5.217   5.984  1.00 71.26           H  
ATOM    702 HE22 GLN A  47     -17.949   6.915   5.681  1.00 71.26           H  
ATOM    703  OE1 GLN A  47     -15.811   7.430   4.719  1.00 71.26           O  
ATOM    704  N   PHE A  48     -10.608   5.291   5.893  1.00 73.60           N  
ATOM    705  H   PHE A  48     -11.053   5.325   6.799  1.00 73.60           H  
ATOM    706  CA  PHE A  48      -9.199   5.668   5.799  1.00 73.60           C  
ATOM    707  HA  PHE A  48      -9.109   6.488   5.087  1.00 73.60           H  
ATOM    708  C   PHE A  48      -8.370   4.503   5.258  1.00 73.60           C  
ATOM    709  CB  PHE A  48      -8.657   6.159   7.154  1.00 73.60           C  
ATOM    710  HB2 PHE A  48      -8.702   5.352   7.885  1.00 73.60           H  
ATOM    711  HB3 PHE A  48      -9.289   6.971   7.514  1.00 73.60           H  
ATOM    712  O   PHE A  48      -7.566   4.721   4.357  1.00 73.60           O  
ATOM    713  CG  PHE A  48      -7.226   6.660   7.069  1.00 73.60           C  
ATOM    714  CD1 PHE A  48      -6.158   5.748   6.991  1.00 73.60           C  
ATOM    715  HD1 PHE A  48      -6.348   4.686   7.041  1.00 73.60           H  
ATOM    716  CD2 PHE A  48      -6.964   8.039   6.964  1.00 73.60           C  
ATOM    717  HD2 PHE A  48      -7.779   8.746   7.018  1.00 73.60           H  
ATOM    718  CE1 PHE A  48      -4.858   6.213   6.730  1.00 73.60           C  
ATOM    719  HE1 PHE A  48      -4.065   5.511   6.517  1.00 73.60           H  
ATOM    720  CE2 PHE A  48      -5.647   8.502   6.795  1.00 73.60           C  
ATOM    721  HE2 PHE A  48      -5.453   9.563   6.729  1.00 73.60           H  
ATOM    722  CZ  PHE A  48      -4.590   7.587   6.676  1.00 73.60           C  
ATOM    723  HZ  PHE A  48      -3.586   7.938   6.489  1.00 73.60           H  
ATOM    724  N   ASN A  49      -8.582   3.275   5.744  1.00 70.79           N  
ATOM    725  H   ASN A  49      -9.254   3.157   6.488  1.00 70.79           H  
ATOM    726  CA  ASN A  49      -7.889   2.089   5.239  1.00 70.79           C  
ATOM    727  HA  ASN A  49      -6.817   2.286   5.281  1.00 70.79           H  
ATOM    728  C   ASN A  49      -8.233   1.822   3.760  1.00 70.79           C  
ATOM    729  CB  ASN A  49      -8.165   0.883   6.156  1.00 70.79           C  
ATOM    730  HB2 ASN A  49      -9.172   0.500   5.989  1.00 70.79           H  
ATOM    731  HB3 ASN A  49      -8.084   1.199   7.196  1.00 70.79           H  
ATOM    732  O   ASN A  49      -7.337   1.679   2.934  1.00 70.79           O  
ATOM    733  CG  ASN A  49      -7.163  -0.240   5.914  1.00 70.79           C  
ATOM    734  ND2 ASN A  49      -6.769  -0.964   6.932  1.00 70.79           N  
ATOM    735 HD21 ASN A  49      -7.165  -0.843   7.854  1.00 70.79           H  
ATOM    736 HD22 ASN A  49      -5.990  -1.581   6.751  1.00 70.79           H  
ATOM    737  OD1 ASN A  49      -6.666  -0.443   4.823  1.00 70.79           O  
ATOM    738  N   THR A  50      -9.508   1.891   3.373  1.00 70.13           N  
ATOM    739  H   THR A  50     -10.229   1.933   4.080  1.00 70.13           H  
ATOM    740  CA  THR A  50      -9.921   1.746   1.968  1.00 70.13           C  
ATOM    741  HA  THR A  50      -9.580   0.776   1.608  1.00 70.13           H  
ATOM    742  C   THR A  50      -9.293   2.817   1.075  1.00 70.13           C  
ATOM    743  CB  THR A  50     -11.450   1.786   1.844  1.00 70.13           C  
ATOM    744  HB  THR A  50     -11.825   2.741   2.213  1.00 70.13           H  
ATOM    745  O   THR A  50      -8.729   2.498   0.028  1.00 70.13           O  
ATOM    746  CG2 THR A  50     -11.931   1.573   0.409  1.00 70.13           C  
ATOM    747 HG21 THR A  50     -11.518   0.644   0.015  1.00 70.13           H  
ATOM    748 HG22 THR A  50     -13.019   1.515   0.390  1.00 70.13           H  
ATOM    749 HG23 THR A  50     -11.619   2.403  -0.225  1.00 70.13           H  
ATOM    750  OG1 THR A  50     -11.997   0.747   2.614  1.00 70.13           O  
ATOM    751  HG1 THR A  50     -12.955   0.814   2.599  1.00 70.13           H  
ATOM    752  N   LYS A  51      -9.321   4.096   1.481  1.00 75.68           N  
ATOM    753  H   LYS A  51      -9.780   4.309   2.356  1.00 75.68           H  
ATOM    754  CA  LYS A  51      -8.654   5.177   0.735  1.00 75.68           C  
ATOM    755  HA  LYS A  51      -9.000   5.161  -0.299  1.00 75.68           H  
ATOM    756  C   LYS A  51      -7.148   4.972   0.672  1.00 75.68           C  
ATOM    757  CB  LYS A  51      -8.939   6.555   1.346  1.00 75.68           C  
ATOM    758  HB2 LYS A  51      -8.269   7.270   0.867  1.00 75.68           H  
ATOM    759  HB3 LYS A  51      -8.717   6.550   2.413  1.00 75.68           H  
ATOM    760  O   LYS A  51      -6.538   5.262  -0.351  1.00 75.68           O  
ATOM    761  CG  LYS A  51     -10.383   7.017   1.118  1.00 75.68           C  
ATOM    762  HG2 LYS A  51     -11.015   6.665   1.934  1.00 75.68           H  
ATOM    763  HG3 LYS A  51     -10.763   6.603   0.184  1.00 75.68           H  
ATOM    764  CD  LYS A  51     -10.462   8.546   1.035  1.00 75.68           C  
ATOM    765  HD2 LYS A  51      -9.937   8.991   1.880  1.00 75.68           H  
ATOM    766  HD3 LYS A  51      -9.994   8.869   0.105  1.00 75.68           H  
ATOM    767  CE  LYS A  51     -11.933   8.967   1.067  1.00 75.68           C  
ATOM    768  HE2 LYS A  51     -12.498   8.295   0.420  1.00 75.68           H  
ATOM    769  HE3 LYS A  51     -12.312   8.831   2.080  1.00 75.68           H  
ATOM    770  NZ  LYS A  51     -12.130  10.367   0.620  1.00 75.68           N  
ATOM    771  HZ1 LYS A  51     -11.834  10.482  -0.339  1.00 75.68           H  
ATOM    772  HZ2 LYS A  51     -11.612  11.004   1.208  1.00 75.68           H  
ATOM    773  HZ3 LYS A  51     -13.109  10.611   0.681  1.00 75.68           H  
ATOM    774  N   ASN A  52      -6.561   4.476   1.751  1.00 71.92           N  
ATOM    775  H   ASN A  52      -7.131   4.299   2.566  1.00 71.92           H  
ATOM    776  CA  ASN A  52      -5.155   4.146   1.834  1.00 71.92           C  
ATOM    777  HA  ASN A  52      -4.566   5.025   1.574  1.00 71.92           H  
ATOM    778  C   ASN A  52      -4.782   3.046   0.817  1.00 71.92           C  
ATOM    779  CB  ASN A  52      -4.857   3.791   3.302  1.00 71.92           C  
ATOM    780  HB2 ASN A  52      -4.998   4.668   3.933  1.00 71.92           H  
ATOM    781  HB3 ASN A  52      -5.516   2.995   3.649  1.00 71.92           H  
ATOM    782  O   ASN A  52      -3.891   3.265  -0.001  1.00 71.92           O  
ATOM    783  CG  ASN A  52      -3.454   3.309   3.478  1.00 71.92           C  
ATOM    784  ND2 ASN A  52      -3.127   2.636   4.551  1.00 71.92           N  
ATOM    785 HD21 ASN A  52      -2.185   2.278   4.611  1.00 71.92           H  
ATOM    786 HD22 ASN A  52      -3.843   2.337   5.197  1.00 71.92           H  
ATOM    787  OD1 ASN A  52      -2.641   3.525   2.622  1.00 71.92           O  
ATOM    788  N   LEU A  53      -5.520   1.934   0.775  1.00 73.12           N  
ATOM    789  H   LEU A  53      -6.229   1.804   1.483  1.00 73.12           H  
ATOM    790  CA  LEU A  53      -5.333   0.859  -0.204  1.00 73.12           C  
ATOM    791  HA  LEU A  53      -4.323   0.466  -0.087  1.00 73.12           H  
ATOM    792  C   LEU A  53      -5.487   1.355  -1.653  1.00 73.12           C  
ATOM    793  CB  LEU A  53      -6.345  -0.258   0.110  1.00 73.12           C  
ATOM    794  HB2 LEU A  53      -6.202  -0.585   1.140  1.00 73.12           H  
ATOM    795  HB3 LEU A  53      -7.352   0.151   0.029  1.00 73.12           H  
ATOM    796  O   LEU A  53      -4.695   0.999  -2.527  1.00 73.12           O  
ATOM    797  CG  LEU A  53      -6.239  -1.481  -0.821  1.00 73.12           C  
ATOM    798  HG  LEU A  53      -6.361  -1.168  -1.858  1.00 73.12           H  
ATOM    799  CD1 LEU A  53      -4.894  -2.199  -0.675  1.00 73.12           C  
ATOM    800 HD11 LEU A  53      -4.084  -1.555  -1.018  1.00 73.12           H  
ATOM    801 HD12 LEU A  53      -4.726  -2.467   0.368  1.00 73.12           H  
ATOM    802 HD13 LEU A  53      -4.893  -3.104  -1.283  1.00 73.12           H  
ATOM    803  CD2 LEU A  53      -7.360  -2.467  -0.500  1.00 73.12           C  
ATOM    804 HD21 LEU A  53      -7.301  -3.329  -1.164  1.00 73.12           H  
ATOM    805 HD22 LEU A  53      -7.278  -2.805   0.533  1.00 73.12           H  
ATOM    806 HD23 LEU A  53      -8.328  -1.986  -0.639  1.00 73.12           H  
ATOM    807  N   LEU A  54      -6.470   2.222  -1.916  1.00 74.99           N  
ATOM    808  H   LEU A  54      -7.132   2.429  -1.181  1.00 74.99           H  
ATOM    809  CA  LEU A  54      -6.636   2.851  -3.230  1.00 74.99           C  
ATOM    810  HA  LEU A  54      -6.674   2.072  -3.992  1.00 74.99           H  
ATOM    811  C   LEU A  54      -5.438   3.745  -3.580  1.00 74.99           C  
ATOM    812  CB  LEU A  54      -7.947   3.657  -3.257  1.00 74.99           C  
ATOM    813  HB2 LEU A  54      -7.958   4.330  -2.400  1.00 74.99           H  
ATOM    814  HB3 LEU A  54      -7.960   4.271  -4.158  1.00 74.99           H  
ATOM    815  O   LEU A  54      -4.901   3.659  -4.682  1.00 74.99           O  
ATOM    816  CG  LEU A  54      -9.227   2.802  -3.237  1.00 74.99           C  
ATOM    817  HG  LEU A  54      -9.194   2.091  -2.411  1.00 74.99           H  
ATOM    818  CD1 LEU A  54     -10.439   3.716  -3.047  1.00 74.99           C  
ATOM    819 HD11 LEU A  54     -11.348   3.113  -3.029  1.00 74.99           H  
ATOM    820 HD12 LEU A  54     -10.356   4.242  -2.096  1.00 74.99           H  
ATOM    821 HD13 LEU A  54     -10.501   4.434  -3.865  1.00 74.99           H  
ATOM    822  CD2 LEU A  54      -9.415   2.016  -4.535  1.00 74.99           C  
ATOM    823 HD21 LEU A  54     -10.361   1.475  -4.500  1.00 74.99           H  
ATOM    824 HD22 LEU A  54      -8.616   1.284  -4.652  1.00 74.99           H  
ATOM    825 HD23 LEU A  54      -9.421   2.691  -5.391  1.00 74.99           H  
ATOM    826  N   ASN A  55      -4.979   4.567  -2.637  1.00 74.65           N  
ATOM    827  H   ASN A  55      -5.464   4.584  -1.751  1.00 74.65           H  
ATOM    828  CA  ASN A  55      -3.847   5.476  -2.817  1.00 74.65           C  
ATOM    829  HA  ASN A  55      -4.016   6.063  -3.720  1.00 74.65           H  
ATOM    830  C   ASN A  55      -2.505   4.737  -2.968  1.00 74.65           C  
ATOM    831  CB  ASN A  55      -3.826   6.418  -1.613  1.00 74.65           C  
ATOM    832  HB2 ASN A  55      -4.813   6.862  -1.482  1.00 74.65           H  
ATOM    833  HB3 ASN A  55      -3.578   5.854  -0.714  1.00 74.65           H  
ATOM    834  O   ASN A  55      -1.587   5.174  -3.659  1.00 74.65           O  
ATOM    835  CG  ASN A  55      -2.851   7.558  -1.784  1.00 74.65           C  
ATOM    836  ND2 ASN A  55      -2.374   8.090  -0.691  1.00 74.65           N  
ATOM    837 HD21 ASN A  55      -1.832   8.932  -0.827  1.00 74.65           H  
ATOM    838 HD22 ASN A  55      -2.711   7.799   0.215  1.00 74.65           H  
ATOM    839  OD1 ASN A  55      -2.558   8.034  -2.866  1.00 74.65           O  
ATOM    840  N   MET A  56      -2.385   3.585  -2.326  1.00 70.03           N  
ATOM    841  H   MET A  56      -3.128   3.319  -1.696  1.00 70.03           H  
ATOM    842  CA  MET A  56      -1.317   2.628  -2.550  1.00 70.03           C  
ATOM    843  HA  MET A  56      -0.343   3.077  -2.356  1.00 70.03           H  
ATOM    844  C   MET A  56      -1.335   2.079  -3.979  1.00 70.03           C  
ATOM    845  CB  MET A  56      -1.556   1.461  -1.618  1.00 70.03           C  
ATOM    846  HB2 MET A  56      -1.233   0.574  -2.163  1.00 70.03           H  
ATOM    847  HB3 MET A  56      -2.623   1.341  -1.433  1.00 70.03           H  
ATOM    848  O   MET A  56      -0.291   2.054  -4.623  1.00 70.03           O  
ATOM    849  CG  MET A  56      -0.889   1.526  -0.257  1.00 70.03           C  
ATOM    850  HG2 MET A  56      -1.280   2.371   0.310  1.00 70.03           H  
ATOM    851  HG3 MET A  56       0.192   1.612  -0.367  1.00 70.03           H  
ATOM    852  SD  MET A  56      -1.300  -0.004   0.598  1.00 70.03           S  
ATOM    853  CE  MET A  56      -0.362  -1.168  -0.446  1.00 70.03           C  
ATOM    854  HE1 MET A  56      -0.671  -2.184  -0.205  1.00 70.03           H  
ATOM    855  HE2 MET A  56       0.710  -1.023  -0.310  1.00 70.03           H  
ATOM    856  HE3 MET A  56      -0.580  -1.089  -1.511  1.00 70.03           H  
ATOM    857  N   GLY A  57      -2.502   1.648  -4.472  1.00 70.09           N  
ATOM    858  H   GLY A  57      -3.310   1.649  -3.867  1.00 70.09           H  
ATOM    859  CA  GLY A  57      -2.673   1.168  -5.843  1.00 70.09           C  
ATOM    860  HA2 GLY A  57      -2.033   0.303  -6.014  1.00 70.09           H  
ATOM    861  HA3 GLY A  57      -3.713   0.873  -5.987  1.00 70.09           H  
ATOM    862  C   GLY A  57      -2.336   2.248  -6.873  1.00 70.09           C  
ATOM    863  O   GLY A  57      -1.622   1.987  -7.837  1.00 70.09           O  
ATOM    864  N   THR A  58      -2.746   3.495  -6.640  1.00 73.66           N  
ATOM    865  H   THR A  58      -3.351   3.680  -5.852  1.00 73.66           H  
ATOM    866  CA  THR A  58      -2.359   4.614  -7.513  1.00 73.66           C  
ATOM    867  HA  THR A  58      -2.543   4.323  -8.547  1.00 73.66           H  
ATOM    868  C   THR A  58      -0.873   4.942  -7.403  1.00 73.66           C  
ATOM    869  CB  THR A  58      -3.175   5.882  -7.243  1.00 73.66           C  
ATOM    870  HB  THR A  58      -2.808   6.677  -7.892  1.00 73.66           H  
ATOM    871  O   THR A  58      -0.230   5.156  -8.426  1.00 73.66           O  
ATOM    872  CG2 THR A  58      -4.666   5.695  -7.508  1.00 73.66           C  
ATOM    873 HG21 THR A  58      -4.817   5.402  -8.546  1.00 73.66           H  
ATOM    874 HG22 THR A  58      -5.081   4.923  -6.860  1.00 73.66           H  
ATOM    875 HG23 THR A  58      -5.193   6.632  -7.327  1.00 73.66           H  
ATOM    876  OG1 THR A  58      -3.015   6.283  -5.910  1.00 73.66           O  
ATOM    877  HG1 THR A  58      -3.474   7.115  -5.777  1.00 73.66           H  
ATOM    878  N   SER A  59      -0.292   4.940  -6.199  1.00 68.73           N  
ATOM    879  H   SER A  59      -0.891   4.841  -5.392  1.00 68.73           H  
ATOM    880  CA  SER A  59       1.145   5.171  -5.991  1.00 68.73           C  
ATOM    881  HA  SER A  59       1.418   6.126  -6.441  1.00 68.73           H  
ATOM    882  C   SER A  59       1.994   4.087  -6.651  1.00 68.73           C  
ATOM    883  CB  SER A  59       1.482   5.239  -4.500  1.00 68.73           C  
ATOM    884  HB2 SER A  59       1.137   4.337  -3.996  1.00 68.73           H  
ATOM    885  HB3 SER A  59       2.562   5.318  -4.380  1.00 68.73           H  
ATOM    886  O   SER A  59       3.001   4.399  -7.277  1.00 68.73           O  
ATOM    887  OG  SER A  59       0.873   6.374  -3.922  1.00 68.73           O  
ATOM    888  HG  SER A  59      -0.062   6.179  -3.825  1.00 68.73           H  
ATOM    889  N   ALA A  60       1.560   2.831  -6.574  1.00 66.10           N  
ATOM    890  H   ALA A  60       0.735   2.652  -6.020  1.00 66.10           H  
ATOM    891  CA  ALA A  60       2.152   1.688  -7.252  1.00 66.10           C  
ATOM    892  HA  ALA A  60       3.167   1.523  -6.892  1.00 66.10           H  
ATOM    893  C   ALA A  60       2.200   1.868  -8.770  1.00 66.10           C  
ATOM    894  CB  ALA A  60       1.281   0.484  -6.910  1.00 66.10           C  
ATOM    895  HB1 ALA A  60       1.405   0.238  -5.855  1.00 66.10           H  
ATOM    896  HB2 ALA A  60       0.226   0.696  -7.078  1.00 66.10           H  
ATOM    897  HB3 ALA A  60       1.542  -0.347  -7.566  1.00 66.10           H  
ATOM    898  O   ALA A  60       3.267   1.786  -9.381  1.00 66.10           O  
ATOM    899  N   LEU A  61       1.041   2.156  -9.367  1.00 68.25           N  
ATOM    900  H   LEU A  61       0.203   2.176  -8.803  1.00 68.25           H  
ATOM    901  CA  LEU A  61       0.917   2.413 -10.800  1.00 68.25           C  
ATOM    902  HA  LEU A  61       1.312   1.563 -11.357  1.00 68.25           H  
ATOM    903  C   LEU A  61       1.739   3.638 -11.208  1.00 68.25           C  
ATOM    904  CB  LEU A  61      -0.568   2.614 -11.144  1.00 68.25           C  
ATOM    905  HB2 LEU A  61      -0.645   2.954 -12.177  1.00 68.25           H  
ATOM    906  HB3 LEU A  61      -0.966   3.404 -10.507  1.00 68.25           H  
ATOM    907  O   LEU A  61       2.411   3.617 -12.238  1.00 68.25           O  
ATOM    908  CG  LEU A  61      -1.441   1.356 -10.981  1.00 68.25           C  
ATOM    909  HG  LEU A  61      -1.291   0.915  -9.995  1.00 68.25           H  
ATOM    910  CD1 LEU A  61      -2.911   1.745 -11.128  1.00 68.25           C  
ATOM    911 HD11 LEU A  61      -3.538   0.862 -11.004  1.00 68.25           H  
ATOM    912 HD12 LEU A  61      -3.178   2.468 -10.357  1.00 68.25           H  
ATOM    913 HD13 LEU A  61      -3.091   2.176 -12.113  1.00 68.25           H  
ATOM    914  CD2 LEU A  61      -1.107   0.278 -12.010  1.00 68.25           C  
ATOM    915 HD21 LEU A  61      -1.212   0.676 -13.019  1.00 68.25           H  
ATOM    916 HD22 LEU A  61      -0.088  -0.082 -11.866  1.00 68.25           H  
ATOM    917 HD23 LEU A  61      -1.787  -0.565 -11.889  1.00 68.25           H  
ATOM    918  N   LYS A  62       1.739   4.687 -10.378  1.00 68.24           N  
ATOM    919  H   LYS A  62       1.130   4.640  -9.574  1.00 68.24           H  
ATOM    920  CA  LYS A  62       2.514   5.907 -10.595  1.00 68.24           C  
ATOM    921  HA  LYS A  62       2.279   6.277 -11.593  1.00 68.24           H  
ATOM    922  C   LYS A  62       4.009   5.599 -10.599  1.00 68.24           C  
ATOM    923  CB  LYS A  62       2.076   6.970  -9.572  1.00 68.24           C  
ATOM    924  HB2 LYS A  62       2.276   6.610  -8.563  1.00 68.24           H  
ATOM    925  HB3 LYS A  62       1.000   7.107  -9.678  1.00 68.24           H  
ATOM    926  O   LYS A  62       4.652   5.888 -11.594  1.00 68.24           O  
ATOM    927  CG  LYS A  62       2.752   8.335  -9.756  1.00 68.24           C  
ATOM    928  HG2 LYS A  62       2.700   8.632 -10.803  1.00 68.24           H  
ATOM    929  HG3 LYS A  62       3.794   8.254  -9.447  1.00 68.24           H  
ATOM    930  CD  LYS A  62       2.064   9.399  -8.888  1.00 68.24           C  
ATOM    931  HD2 LYS A  62       2.096   9.101  -7.840  1.00 68.24           H  
ATOM    932  HD3 LYS A  62       1.017   9.454  -9.186  1.00 68.24           H  
ATOM    933  CE  LYS A  62       2.678  10.795  -9.062  1.00 68.24           C  
ATOM    934  HE2 LYS A  62       1.972  11.524  -8.664  1.00 68.24           H  
ATOM    935  HE3 LYS A  62       2.793  11.000 -10.126  1.00 68.24           H  
ATOM    936  NZ  LYS A  62       3.975  10.936  -8.358  1.00 68.24           N  
ATOM    937  HZ1 LYS A  62       4.654  10.293  -8.738  1.00 68.24           H  
ATOM    938  HZ2 LYS A  62       3.876  10.738  -7.373  1.00 68.24           H  
ATOM    939  HZ3 LYS A  62       4.317  11.882  -8.454  1.00 68.24           H  
ATOM    940  N   VAL A  63       4.560   4.960  -9.565  1.00 60.23           N  
ATOM    941  H   VAL A  63       3.962   4.680  -8.801  1.00 60.23           H  
ATOM    942  CA  VAL A  63       5.994   4.611  -9.503  1.00 60.23           C  
ATOM    943  HA  VAL A  63       6.579   5.526  -9.595  1.00 60.23           H  
ATOM    944  C   VAL A  63       6.416   3.719 -10.677  1.00 60.23           C  
ATOM    945  CB  VAL A  63       6.373   3.996  -8.142  1.00 60.23           C  
ATOM    946  HB  VAL A  63       5.725   3.145  -7.932  1.00 60.23           H  
ATOM    947  O   VAL A  63       7.451   3.985 -11.282  1.00 60.23           O  
ATOM    948  CG1 VAL A  63       7.836   3.537  -8.103  1.00 60.23           C  
ATOM    949 HG11 VAL A  63       8.088   3.183  -7.103  1.00 60.23           H  
ATOM    950 HG12 VAL A  63       8.494   4.365  -8.369  1.00 60.23           H  
ATOM    951 HG13 VAL A  63       7.995   2.711  -8.796  1.00 60.23           H  
ATOM    952  CG2 VAL A  63       6.226   5.040  -7.022  1.00 60.23           C  
ATOM    953 HG21 VAL A  63       5.217   5.453  -7.002  1.00 60.23           H  
ATOM    954 HG22 VAL A  63       6.935   5.854  -7.174  1.00 60.23           H  
ATOM    955 HG23 VAL A  63       6.423   4.569  -6.059  1.00 60.23           H  
ATOM    956  N   GLY A  64       5.599   2.732 -11.062  1.00 58.87           N  
ATOM    957  H   GLY A  64       4.769   2.541 -10.519  1.00 58.87           H  
ATOM    958  CA  GLY A  64       5.874   1.892 -12.235  1.00 58.87           C  
ATOM    959  HA2 GLY A  64       5.126   1.102 -12.283  1.00 58.87           H  
ATOM    960  HA3 GLY A  64       6.857   1.433 -12.129  1.00 58.87           H  
ATOM    961  C   GLY A  64       5.842   2.650 -13.571  1.00 58.87           C  
ATOM    962  O   GLY A  64       6.620   2.340 -14.468  1.00 58.87           O  
ATOM    963  N   SER A  65       4.986   3.669 -13.701  1.00 59.57           N  
ATOM    964  H   SER A  65       4.370   3.873 -12.927  1.00 59.57           H  
ATOM    965  CA  SER A  65       4.782   4.396 -14.964  1.00 59.57           C  
ATOM    966  HA  SER A  65       4.901   3.694 -15.790  1.00 59.57           H  
ATOM    967  C   SER A  65       5.777   5.536 -15.205  1.00 59.57           C  
ATOM    968  CB  SER A  65       3.356   4.949 -15.049  1.00 59.57           C  
ATOM    969  HB2 SER A  65       3.220   5.430 -16.018  1.00 59.57           H  
ATOM    970  HB3 SER A  65       3.203   5.691 -14.265  1.00 59.57           H  
ATOM    971  O   SER A  65       6.061   5.843 -16.361  1.00 59.57           O  
ATOM    972  OG  SER A  65       2.398   3.920 -14.912  1.00 59.57           O  
ATOM    973  HG  SER A  65       2.383   3.657 -13.989  1.00 59.57           H  
ATOM    974  N   ILE A  66       6.339   6.181 -14.168  1.00 57.89           N  
ATOM    975  H   ILE A  66       6.091   5.905 -13.229  1.00 57.89           H  
ATOM    976  CA  ILE A  66       7.222   7.352 -14.390  1.00 57.89           C  
ATOM    977  HA  ILE A  66       6.755   7.936 -15.183  1.00 57.89           H  
ATOM    978  C   ILE A  66       8.611   6.947 -14.943  1.00 57.89           C  
ATOM    979  CB  ILE A  66       7.360   8.309 -13.166  1.00 57.89           C  
ATOM    980  HB  ILE A  66       8.226   7.965 -12.599  1.00 57.89           H  
ATOM    981  O   ILE A  66       9.391   7.827 -15.294  1.00 57.89           O  
ATOM    982  CG1 ILE A  66       6.177   8.440 -12.180  1.00 57.89           C  
ATOM    983 HG12 ILE A  66       5.324   7.856 -12.526  1.00 57.89           H  
ATOM    984 HG13 ILE A  66       5.799   9.462 -12.136  1.00 57.89           H  
ATOM    985  CG2 ILE A  66       7.628   9.760 -13.619  1.00 57.89           C  
ATOM    986 HG21 ILE A  66       6.750  10.159 -14.128  1.00 57.89           H  
ATOM    987 HG22 ILE A  66       8.459   9.811 -14.322  1.00 57.89           H  
ATOM    988 HG23 ILE A  66       7.871  10.382 -12.758  1.00 57.89           H  
ATOM    989  CD1 ILE A  66       6.635   8.079 -10.761  1.00 57.89           C  
ATOM    990 HD11 ILE A  66       7.140   7.113 -10.783  1.00 57.89           H  
ATOM    991 HD12 ILE A  66       5.788   8.032 -10.078  1.00 57.89           H  
ATOM    992 HD13 ILE A  66       7.341   8.829 -10.403  1.00 57.89           H  
ATOM    993  N   ASN A  67       8.949   5.651 -15.027  1.00 55.73           N  
ATOM    994  H   ASN A  67       8.281   4.953 -14.732  1.00 55.73           H  
ATOM    995  CA  ASN A  67      10.281   5.199 -15.462  1.00 55.73           C  
ATOM    996  HA  ASN A  67      10.974   6.024 -15.297  1.00 55.73           H  
ATOM    997  C   ASN A  67      10.409   4.875 -16.968  1.00 55.73           C  
ATOM    998  CB  ASN A  67      10.760   4.042 -14.568  1.00 55.73           C  
ATOM    999  HB2 ASN A  67      10.538   4.257 -13.523  1.00 55.73           H  
ATOM   1000  HB3 ASN A  67      10.257   3.120 -14.857  1.00 55.73           H  
ATOM   1001  O   ASN A  67      11.467   4.467 -17.429  1.00 55.73           O  
ATOM   1002  CG  ASN A  67      12.268   3.862 -14.684  1.00 55.73           C  
ATOM   1003  ND2 ASN A  67      12.778   2.695 -14.428  1.00 55.73           N  
ATOM   1004 HD21 ASN A  67      13.759   2.597 -14.650  1.00 55.73           H  
ATOM   1005 HD22 ASN A  67      12.189   1.896 -14.244  1.00 55.73           H  
ATOM   1006  OD1 ASN A  67      13.016   4.772 -14.980  1.00 55.73           O  
ATOM   1007  N   ILE A  68       9.360   5.059 -17.774  1.00 51.56           N  
ATOM   1008  H   ILE A  68       8.491   5.385 -17.375  1.00 51.56           H  
ATOM   1009  CA  ILE A  68       9.403   4.729 -19.217  1.00 51.56           C  
ATOM   1010  HA  ILE A  68      10.307   4.150 -19.404  1.00 51.56           H  
ATOM   1011  C   ILE A  68       9.568   5.995 -20.076  1.00 51.56           C  
ATOM   1012  CB  ILE A  68       8.238   3.798 -19.643  1.00 51.56           C  
ATOM   1013  HB  ILE A  68       7.342   4.403 -19.784  1.00 51.56           H  
ATOM   1014  O   ILE A  68       9.016   6.108 -21.167  1.00 51.56           O  
ATOM   1015  CG1 ILE A  68       7.936   2.728 -18.562  1.00 51.56           C  
ATOM   1016 HG12 ILE A  68       8.848   2.178 -18.330  1.00 51.56           H  
ATOM   1017 HG13 ILE A  68       7.598   3.225 -17.652  1.00 51.56           H  
ATOM   1018  CG2 ILE A  68       8.582   3.088 -20.971  1.00 51.56           C  
ATOM   1019 HG21 ILE A  68       7.701   2.577 -21.362  1.00 51.56           H  
ATOM   1020 HG22 ILE A  68       9.378   2.361 -20.811  1.00 51.56           H  
ATOM   1021 HG23 ILE A  68       8.905   3.790 -21.740  1.00 51.56           H  
ATOM   1022  CD1 ILE A  68       6.839   1.724 -18.937  1.00 51.56           C  
ATOM   1023 HD11 ILE A  68       7.184   1.055 -19.726  1.00 51.56           H  
ATOM   1024 HD12 ILE A  68       5.946   2.254 -19.267  1.00 51.56           H  
ATOM   1025 HD13 ILE A  68       6.591   1.123 -18.063  1.00 51.56           H  
ATOM   1026  N   GLY A  69      10.296   7.002 -19.586  1.00 50.92           N  
ATOM   1027  H   GLY A  69      10.754   6.880 -18.694  1.00 50.92           H  
ATOM   1028  CA  GLY A  69      10.343   8.300 -20.256  1.00 50.92           C  
ATOM   1029  HA2 GLY A  69       9.469   8.877 -19.953  1.00 50.92           H  
ATOM   1030  HA3 GLY A  69      10.288   8.164 -21.336  1.00 50.92           H  
ATOM   1031  C   GLY A  69      11.581   9.126 -19.956  1.00 50.92           C  
ATOM   1032  O   GLY A  69      11.525  10.027 -19.126  1.00 50.92           O  
ATOM   1033  N   SER A  70      12.670   8.865 -20.681  1.00 51.58           N  
ATOM   1034  H   SER A  70      12.701   7.934 -21.071  1.00 51.58           H  
ATOM   1035  CA  SER A  70      13.494   9.860 -21.399  1.00 51.58           C  
ATOM   1036  HA  SER A  70      12.982  10.142 -22.319  1.00 51.58           H  
ATOM   1037  C   SER A  70      14.829   9.218 -21.760  1.00 51.58           C  
ATOM   1038  CB  SER A  70      13.781  11.147 -20.615  1.00 51.58           C  
ATOM   1039  HB2 SER A  70      14.566  11.709 -21.121  1.00 51.58           H  
ATOM   1040  HB3 SER A  70      14.112  10.906 -19.605  1.00 51.58           H  
ATOM   1041  O   SER A  70      15.686   9.026 -20.905  1.00 51.58           O  
ATOM   1042  OG  SER A  70      12.612  11.939 -20.574  1.00 51.58           O  
ATOM   1043  HG  SER A  70      12.028  11.472 -19.972  1.00 51.58           H  
ATOM   1044  N   GLY A  71      14.985   8.868 -23.037  1.00 56.69           N  
ATOM   1045  H   GLY A  71      14.240   9.085 -23.684  1.00 56.69           H  
ATOM   1046  CA  GLY A  71      16.102   8.081 -23.540  1.00 56.69           C  
ATOM   1047  HA2 GLY A  71      16.066   8.063 -24.629  1.00 56.69           H  
ATOM   1048  HA3 GLY A  71      15.980   7.057 -23.186  1.00 56.69           H  
ATOM   1049  C   GLY A  71      17.484   8.585 -23.125  1.00 56.69           C  
ATOM   1050  O   GLY A  71      17.797   9.765 -23.288  1.00 56.69           O  
ATOM   1051  N   LYS A  72      18.307   7.642 -22.645  1.00 54.14           N  
ATOM   1052  H   LYS A  72      17.838   6.834 -22.264  1.00 54.14           H  
ATOM   1053  CA  LYS A  72      19.737   7.484 -22.988  1.00 54.14           C  
ATOM   1054  HA  LYS A  72      19.798   7.360 -24.069  1.00 54.14           H  
ATOM   1055  C   LYS A  72      20.382   6.188 -22.450  1.00 54.14           C  
ATOM   1056  CB  LYS A  72      20.552   8.748 -22.618  1.00 54.14           C  
ATOM   1057  HB2 LYS A  72      20.024   9.312 -21.850  1.00 54.14           H  
ATOM   1058  HB3 LYS A  72      21.524   8.474 -22.208  1.00 54.14           H  
ATOM   1059  O   LYS A  72      21.566   5.990 -22.700  1.00 54.14           O  
ATOM   1060  CG  LYS A  72      20.786   9.627 -23.866  1.00 54.14           C  
ATOM   1061  HG2 LYS A  72      21.522   9.138 -24.504  1.00 54.14           H  
ATOM   1062  HG3 LYS A  72      19.873   9.723 -24.454  1.00 54.14           H  
ATOM   1063  CD  LYS A  72      21.296  11.026 -23.506  1.00 54.14           C  
ATOM   1064  HD2 LYS A  72      22.319  10.942 -23.140  1.00 54.14           H  
ATOM   1065  HD3 LYS A  72      20.667  11.445 -22.720  1.00 54.14           H  
ATOM   1066  CE  LYS A  72      21.236  11.935 -24.738  1.00 54.14           C  
ATOM   1067  HE2 LYS A  72      21.718  11.419 -25.569  1.00 54.14           H  
ATOM   1068  HE3 LYS A  72      20.189  12.084 -25.004  1.00 54.14           H  
ATOM   1069  NZ  LYS A  72      21.906  13.235 -24.493  1.00 54.14           N  
ATOM   1070  HZ1 LYS A  72      22.880  13.086 -24.272  1.00 54.14           H  
ATOM   1071  HZ2 LYS A  72      21.467  13.716 -23.721  1.00 54.14           H  
ATOM   1072  HZ3 LYS A  72      21.853  13.818 -25.316  1.00 54.14           H  
ATOM   1073  N   GLY A  73      19.642   5.261 -21.818  1.00 53.59           N  
ATOM   1074  H   GLY A  73      18.723   5.496 -21.473  1.00 53.59           H  
ATOM   1075  CA  GLY A  73      20.209   3.983 -21.365  1.00 53.59           C  
ATOM   1076  HA2 GLY A  73      20.692   4.145 -20.401  1.00 53.59           H  
ATOM   1077  HA3 GLY A  73      20.971   3.648 -22.069  1.00 53.59           H  
ATOM   1078  C   GLY A  73      19.194   2.850 -21.195  1.00 53.59           C  
ATOM   1079  O   GLY A  73      19.007   2.365 -20.089  1.00 53.59           O  
ATOM   1080  N   ALA A  74      18.604   2.347 -22.285  1.00 61.20           N  
ATOM   1081  H   ALA A  74      18.797   2.792 -23.171  1.00 61.20           H  
ATOM   1082  CA  ALA A  74      17.538   1.329 -22.256  1.00 61.20           C  
ATOM   1083  HA  ALA A  74      16.662   1.780 -21.791  1.00 61.20           H  
ATOM   1084  C   ALA A  74      17.838   0.034 -21.459  1.00 61.20           C  
ATOM   1085  CB  ALA A  74      17.188   0.980 -23.710  1.00 61.20           C  
ATOM   1086  HB1 ALA A  74      16.900   1.881 -24.252  1.00 61.20           H  
ATOM   1087  HB2 ALA A  74      16.347   0.286 -23.723  1.00 61.20           H  
ATOM   1088  HB3 ALA A  74      18.041   0.514 -24.203  1.00 61.20           H  
ATOM   1089  O   ALA A  74      16.905  -0.688 -21.135  1.00 61.20           O  
ATOM   1090  N   LYS A  75      19.103  -0.296 -21.147  1.00 66.04           N  
ATOM   1091  H   LYS A  75      19.821   0.373 -21.385  1.00 66.04           H  
ATOM   1092  CA  LYS A  75      19.445  -1.426 -20.256  1.00 66.04           C  
ATOM   1093  HA  LYS A  75      18.667  -2.186 -20.328  1.00 66.04           H  
ATOM   1094  C   LYS A  75      19.434  -1.029 -18.779  1.00 66.04           C  
ATOM   1095  CB  LYS A  75      20.778  -2.079 -20.644  1.00 66.04           C  
ATOM   1096  HB2 LYS A  75      21.551  -1.320 -20.757  1.00 66.04           H  
ATOM   1097  HB3 LYS A  75      21.074  -2.754 -19.841  1.00 66.04           H  
ATOM   1098  O   LYS A  75      18.694  -1.630 -18.013  1.00 66.04           O  
ATOM   1099  CG  LYS A  75      20.641  -2.894 -21.934  1.00 66.04           C  
ATOM   1100  HG2 LYS A  75      19.793  -3.571 -21.830  1.00 66.04           H  
ATOM   1101  HG3 LYS A  75      20.454  -2.219 -22.769  1.00 66.04           H  
ATOM   1102  CD  LYS A  75      21.913  -3.709 -22.211  1.00 66.04           C  
ATOM   1103  HD2 LYS A  75      22.769  -3.035 -22.246  1.00 66.04           H  
ATOM   1104  HD3 LYS A  75      22.074  -4.416 -21.398  1.00 66.04           H  
ATOM   1105  CE  LYS A  75      21.827  -4.464 -23.544  1.00 66.04           C  
ATOM   1106  HE2 LYS A  75      22.752  -5.025 -23.681  1.00 66.04           H  
ATOM   1107  HE3 LYS A  75      21.759  -3.734 -24.351  1.00 66.04           H  
ATOM   1108  NZ  LYS A  75      20.661  -5.383 -23.588  1.00 66.04           N  
ATOM   1109  HZ1 LYS A  75      20.725  -6.058 -22.839  1.00 66.04           H  
ATOM   1110  HZ2 LYS A  75      20.626  -5.879 -24.466  1.00 66.04           H  
ATOM   1111  HZ3 LYS A  75      19.801  -4.868 -23.467  1.00 66.04           H  
ATOM   1112  N   SER A  76      20.174   0.020 -18.412  1.00 65.72           N  
ATOM   1113  H   SER A  76      20.694   0.522 -19.117  1.00 65.72           H  
ATOM   1114  CA  SER A  76      20.208   0.519 -17.029  1.00 65.72           C  
ATOM   1115  HA  SER A  76      20.523  -0.290 -16.371  1.00 65.72           H  
ATOM   1116  C   SER A  76      18.834   1.005 -16.562  1.00 65.72           C  
ATOM   1117  CB  SER A  76      21.206   1.671 -16.907  1.00 65.72           C  
ATOM   1118  HB2 SER A  76      20.841   2.535 -17.463  1.00 65.72           H  
ATOM   1119  HB3 SER A  76      22.167   1.365 -17.320  1.00 65.72           H  
ATOM   1120  O   SER A  76      18.489   0.820 -15.399  1.00 65.72           O  
ATOM   1121  OG  SER A  76      21.389   2.027 -15.554  1.00 65.72           O  
ATOM   1122  HG  SER A  76      20.543   2.005 -15.101  1.00 65.72           H  
ATOM   1123  N   ASP A  77      18.040   1.585 -17.464  1.00 60.67           N  
ATOM   1124  H   ASP A  77      18.420   1.836 -18.365  1.00 60.67           H  
ATOM   1125  CA  ASP A  77      16.678   2.030 -17.162  1.00 60.67           C  
ATOM   1126  HA  ASP A  77      16.693   2.642 -16.260  1.00 60.67           H  
ATOM   1127  C   ASP A  77      15.755   0.832 -16.908  1.00 60.67           C  
ATOM   1128  CB  ASP A  77      16.124   2.885 -18.316  1.00 60.67           C  
ATOM   1129  HB2 ASP A  77      15.083   3.124 -18.098  1.00 60.67           H  
ATOM   1130  HB3 ASP A  77      16.142   2.294 -19.231  1.00 60.67           H  
ATOM   1131  O   ASP A  77      14.930   0.881 -16.000  1.00 60.67           O  
ATOM   1132  CG  ASP A  77      16.872   4.206 -18.559  1.00 60.67           C  
ATOM   1133  OD1 ASP A  77      17.614   4.653 -17.658  1.00 60.67           O  
ATOM   1134  OD2 ASP A  77      16.740   4.743 -19.689  1.00 60.67           O  
ATOM   1135  N   VAL A  78      15.917  -0.266 -17.662  1.00 67.09           N  
ATOM   1136  H   VAL A  78      16.655  -0.263 -18.352  1.00 67.09           H  
ATOM   1137  CA  VAL A  78      15.177  -1.519 -17.438  1.00 67.09           C  
ATOM   1138  HA  VAL A  78      14.118  -1.280 -17.341  1.00 67.09           H  
ATOM   1139  C   VAL A  78      15.594  -2.174 -16.126  1.00 67.09           C  
ATOM   1140  CB  VAL A  78      15.338  -2.494 -18.623  1.00 67.09           C  
ATOM   1141  HB  VAL A  78      16.387  -2.550 -18.912  1.00 67.09           H  
ATOM   1142  O   VAL A  78      14.724  -2.654 -15.403  1.00 67.09           O  
ATOM   1143  CG1 VAL A  78      14.841  -3.917 -18.321  1.00 67.09           C  
ATOM   1144 HG11 VAL A  78      15.490  -4.384 -17.580  1.00 67.09           H  
ATOM   1145 HG12 VAL A  78      14.876  -4.521 -19.228  1.00 67.09           H  
ATOM   1146 HG13 VAL A  78      13.821  -3.885 -17.940  1.00 67.09           H  
ATOM   1147  CG2 VAL A  78      14.518  -1.996 -19.819  1.00 67.09           C  
ATOM   1148 HG21 VAL A  78      14.781  -2.565 -20.711  1.00 67.09           H  
ATOM   1149 HG22 VAL A  78      13.452  -2.107 -19.617  1.00 67.09           H  
ATOM   1150 HG23 VAL A  78      14.717  -0.940 -20.002  1.00 67.09           H  
ATOM   1151  N   ASP A  79      16.881  -2.169 -15.784  1.00 72.58           N  
ATOM   1152  H   ASP A  79      17.563  -1.826 -16.446  1.00 72.58           H  
ATOM   1153  CA  ASP A  79      17.366  -2.726 -14.520  1.00 72.58           C  
ATOM   1154  HA  ASP A  79      16.965  -3.733 -14.405  1.00 72.58           H  
ATOM   1155  C   ASP A  79      16.859  -1.909 -13.323  1.00 72.58           C  
ATOM   1156  CB  ASP A  79      18.899  -2.838 -14.540  1.00 72.58           C  
ATOM   1157  HB2 ASP A  79      19.328  -1.861 -14.763  1.00 72.58           H  
ATOM   1158  HB3 ASP A  79      19.238  -3.138 -13.548  1.00 72.58           H  
ATOM   1159  O   ASP A  79      16.280  -2.478 -12.397  1.00 72.58           O  
ATOM   1160  CG  ASP A  79      19.408  -3.874 -15.554  1.00 72.58           C  
ATOM   1161  OD1 ASP A  79      18.716  -4.905 -15.747  1.00 72.58           O  
ATOM   1162  OD2 ASP A  79      20.493  -3.636 -16.133  1.00 72.58           O  
ATOM   1163  N   MET A  80      16.937  -0.574 -13.381  1.00 68.19           N  
ATOM   1164  H   MET A  80      17.431  -0.152 -14.155  1.00 68.19           H  
ATOM   1165  CA  MET A  80      16.364   0.298 -12.349  1.00 68.19           C  
ATOM   1166  HA  MET A  80      16.742  -0.033 -11.382  1.00 68.19           H  
ATOM   1167  C   MET A  80      14.835   0.187 -12.302  1.00 68.19           C  
ATOM   1168  CB  MET A  80      16.835   1.744 -12.565  1.00 68.19           C  
ATOM   1169  HB2 MET A  80      16.536   2.094 -13.553  1.00 68.19           H  
ATOM   1170  HB3 MET A  80      17.923   1.760 -12.507  1.00 68.19           H  
ATOM   1171  O   MET A  80      14.261   0.119 -11.217  1.00 68.19           O  
ATOM   1172  CG  MET A  80      16.269   2.694 -11.500  1.00 68.19           C  
ATOM   1173  HG2 MET A  80      16.224   2.176 -10.542  1.00 68.19           H  
ATOM   1174  HG3 MET A  80      15.250   2.958 -11.784  1.00 68.19           H  
ATOM   1175  SD  MET A  80      17.214   4.227 -11.268  1.00 68.19           S  
ATOM   1176  CE  MET A  80      18.360   3.679  -9.974  1.00 68.19           C  
ATOM   1177  HE1 MET A  80      19.038   4.493  -9.717  1.00 68.19           H  
ATOM   1178  HE2 MET A  80      18.939   2.828 -10.333  1.00 68.19           H  
ATOM   1179  HE3 MET A  80      17.799   3.380  -9.088  1.00 68.19           H  
ATOM   1180  N   ALA A  81      14.158   0.077 -13.453  1.00 67.25           N  
ATOM   1181  H   ALA A  81      14.665   0.158 -14.323  1.00 67.25           H  
ATOM   1182  CA  ALA A  81      12.723  -0.207 -13.505  1.00 67.25           C  
ATOM   1183  HA  ALA A  81      12.189   0.580 -12.972  1.00 67.25           H  
ATOM   1184  C   ALA A  81      12.413  -1.518 -12.805  1.00 67.25           C  
ATOM   1185  CB  ALA A  81      12.202  -0.309 -14.952  1.00 67.25           C  
ATOM   1186  HB1 ALA A  81      12.600  -1.204 -15.430  1.00 67.25           H  
ATOM   1187  HB2 ALA A  81      11.114  -0.383 -14.941  1.00 67.25           H  
ATOM   1188  HB3 ALA A  81      12.486   0.541 -15.573  1.00 67.25           H  
ATOM   1189  O   ALA A  81      11.452  -1.586 -12.051  1.00 67.25           O  
ATOM   1190  N   LYS A  82      13.211  -2.557 -13.045  1.00 72.67           N  
ATOM   1191  H   LYS A  82      13.978  -2.422 -13.688  1.00 72.67           H  
ATOM   1192  CA  LYS A  82      13.035  -3.877 -12.454  1.00 72.67           C  
ATOM   1193  HA  LYS A  82      12.003  -4.191 -12.607  1.00 72.67           H  
ATOM   1194  C   LYS A  82      13.269  -3.846 -10.951  1.00 72.67           C  
ATOM   1195  CB  LYS A  82      13.962  -4.857 -13.174  1.00 72.67           C  
ATOM   1196  HB2 LYS A  82      13.780  -4.783 -14.246  1.00 72.67           H  
ATOM   1197  HB3 LYS A  82      15.001  -4.590 -12.982  1.00 72.67           H  
ATOM   1198  O   LYS A  82      12.462  -4.424 -10.231  1.00 72.67           O  
ATOM   1199  CG  LYS A  82      13.727  -6.307 -12.745  1.00 72.67           C  
ATOM   1200  HG2 LYS A  82      12.694  -6.588 -12.952  1.00 72.67           H  
ATOM   1201  HG3 LYS A  82      13.929  -6.420 -11.680  1.00 72.67           H  
ATOM   1202  CD  LYS A  82      14.677  -7.204 -13.540  1.00 72.67           C  
ATOM   1203  HD2 LYS A  82      14.489  -7.074 -14.606  1.00 72.67           H  
ATOM   1204  HD3 LYS A  82      15.702  -6.900 -13.328  1.00 72.67           H  
ATOM   1205  CE  LYS A  82      14.486  -8.670 -13.157  1.00 72.67           C  
ATOM   1206  HE2 LYS A  82      13.471  -8.974 -13.411  1.00 72.67           H  
ATOM   1207  HE3 LYS A  82      14.614  -8.764 -12.079  1.00 72.67           H  
ATOM   1208  NZ  LYS A  82      15.479  -9.515 -13.863  1.00 72.67           N  
ATOM   1209  HZ1 LYS A  82      16.412  -9.209 -13.628  1.00 72.67           H  
ATOM   1210  HZ2 LYS A  82      15.387 -10.487 -13.606  1.00 72.67           H  
ATOM   1211  HZ3 LYS A  82      15.379  -9.419 -14.864  1.00 72.67           H  
ATOM   1212  N   GLU A  83      14.293  -3.153 -10.465  1.00 71.79           N  
ATOM   1213  H   GLU A  83      14.955  -2.748 -11.112  1.00 71.79           H  
ATOM   1214  CA  GLU A  83      14.527  -2.973  -9.029  1.00 71.79           C  
ATOM   1215  HA  GLU A  83      14.556  -3.947  -8.541  1.00 71.79           H  
ATOM   1216  C   GLU A  83      13.403  -2.175  -8.368  1.00 71.79           C  
ATOM   1217  CB  GLU A  83      15.863  -2.273  -8.772  1.00 71.79           C  
ATOM   1218  HB2 GLU A  83      15.879  -1.954  -7.730  1.00 71.79           H  
ATOM   1219  HB3 GLU A  83      15.947  -1.390  -9.407  1.00 71.79           H  
ATOM   1220  O   GLU A  83      12.839  -2.620  -7.368  1.00 71.79           O  
ATOM   1221  CG  GLU A  83      17.055  -3.208  -9.001  1.00 71.79           C  
ATOM   1222  HG2 GLU A  83      16.855  -4.151  -8.493  1.00 71.79           H  
ATOM   1223  HG3 GLU A  83      17.158  -3.418 -10.066  1.00 71.79           H  
ATOM   1224  CD  GLU A  83      18.357  -2.607  -8.457  1.00 71.79           C  
ATOM   1225  OE1 GLU A  83      19.215  -3.416  -8.040  1.00 71.79           O  
ATOM   1226  OE2 GLU A  83      18.461  -1.360  -8.420  1.00 71.79           O  
ATOM   1227  N   MET A  84      13.003  -1.047  -8.957  1.00 69.78           N  
ATOM   1228  H   MET A  84      13.518  -0.721  -9.762  1.00 69.78           H  
ATOM   1229  CA  MET A  84      11.899  -0.228  -8.458  1.00 69.78           C  
ATOM   1230  HA  MET A  84      12.093   0.025  -7.415  1.00 69.78           H  
ATOM   1231  C   MET A  84      10.575  -0.977  -8.512  1.00 69.78           C  
ATOM   1232  CB  MET A  84      11.771   1.069  -9.263  1.00 69.78           C  
ATOM   1233  HB2 MET A  84      11.747   0.843 -10.329  1.00 69.78           H  
ATOM   1234  HB3 MET A  84      10.831   1.551  -8.995  1.00 69.78           H  
ATOM   1235  O   MET A  84       9.809  -0.911  -7.556  1.00 69.78           O  
ATOM   1236  CG  MET A  84      12.911   2.045  -8.973  1.00 69.78           C  
ATOM   1237  HG2 MET A  84      13.862   1.569  -9.215  1.00 69.78           H  
ATOM   1238  HG3 MET A  84      12.921   2.283  -7.909  1.00 69.78           H  
ATOM   1239  SD  MET A  84      12.802   3.590  -9.913  1.00 69.78           S  
ATOM   1240  CE  MET A  84      11.356   4.366  -9.149  1.00 69.78           C  
ATOM   1241  HE1 MET A  84      11.249   5.376  -9.544  1.00 69.78           H  
ATOM   1242  HE2 MET A  84      11.489   4.409  -8.068  1.00 69.78           H  
ATOM   1243  HE3 MET A  84      10.464   3.790  -9.397  1.00 69.78           H  
ATOM   1244  N   MET A  85      10.297  -1.718  -9.585  1.00 71.30           N  
ATOM   1245  H   MET A  85      10.952  -1.702 -10.354  1.00 71.30           H  
ATOM   1246  CA  MET A  85       9.124  -2.580  -9.696  1.00 71.30           C  
ATOM   1247  HA  MET A  85       8.227  -1.994  -9.494  1.00 71.30           H  
ATOM   1248  C   MET A  85       9.180  -3.704  -8.676  1.00 71.30           C  
ATOM   1249  CB  MET A  85       8.993  -3.218 -11.085  1.00 71.30           C  
ATOM   1250  HB2 MET A  85       8.332  -4.081 -11.002  1.00 71.30           H  
ATOM   1251  HB3 MET A  85       9.963  -3.581 -11.423  1.00 71.30           H  
ATOM   1252  O   MET A  85       8.155  -3.997  -8.081  1.00 71.30           O  
ATOM   1253  CG  MET A  85       8.368  -2.288 -12.126  1.00 71.30           C  
ATOM   1254  HG2 MET A  85       9.047  -1.469 -12.359  1.00 71.30           H  
ATOM   1255  HG3 MET A  85       7.460  -1.856 -11.704  1.00 71.30           H  
ATOM   1256  SD  MET A  85       7.908  -3.146 -13.658  1.00 71.30           S  
ATOM   1257  CE  MET A  85       9.538  -3.657 -14.269  1.00 71.30           C  
ATOM   1258  HE1 MET A  85      10.197  -2.790 -14.325  1.00 71.30           H  
ATOM   1259  HE2 MET A  85       9.431  -4.089 -15.264  1.00 71.30           H  
ATOM   1260  HE3 MET A  85       9.970  -4.402 -13.600  1.00 71.30           H  
ATOM   1261  N   ASN A  86      10.334  -4.327  -8.441  1.00 77.29           N  
ATOM   1262  H   ASN A  86      11.149  -4.069  -8.979  1.00 77.29           H  
ATOM   1263  CA  ASN A  86      10.465  -5.400  -7.462  1.00 77.29           C  
ATOM   1264  HA  ASN A  86       9.689  -6.140  -7.654  1.00 77.29           H  
ATOM   1265  C   ASN A  86      10.256  -4.880  -6.035  1.00 77.29           C  
ATOM   1266  CB  ASN A  86      11.828  -6.082  -7.628  1.00 77.29           C  
ATOM   1267  HB2 ASN A  86      12.633  -5.391  -7.376  1.00 77.29           H  
ATOM   1268  HB3 ASN A  86      11.958  -6.406  -8.660  1.00 77.29           H  
ATOM   1269  O   ASN A  86       9.489  -5.463  -5.269  1.00 77.29           O  
ATOM   1270  CG  ASN A  86      11.897  -7.315  -6.754  1.00 77.29           C  
ATOM   1271  ND2 ASN A  86      12.758  -7.338  -5.764  1.00 77.29           N  
ATOM   1272 HD21 ASN A  86      13.408  -6.579  -5.622  1.00 77.29           H  
ATOM   1273 HD22 ASN A  86      12.762  -8.167  -5.187  1.00 77.29           H  
ATOM   1274  OD1 ASN A  86      11.140  -8.253  -6.940  1.00 77.29           O  
ATOM   1275  N   PHE A  87      10.866  -3.743  -5.697  1.00 76.03           N  
ATOM   1276  H   PHE A  87      11.517  -3.335  -6.353  1.00 76.03           H  
ATOM   1277  CA  PHE A  87      10.637  -3.040  -4.440  1.00 76.03           C  
ATOM   1278  HA  PHE A  87      10.893  -3.698  -3.610  1.00 76.03           H  
ATOM   1279  C   PHE A  87       9.163  -2.642  -4.293  1.00 76.03           C  
ATOM   1280  CB  PHE A  87      11.546  -1.805  -4.388  1.00 76.03           C  
ATOM   1281  HB2 PHE A  87      11.356  -1.179  -5.259  1.00 76.03           H  
ATOM   1282  HB3 PHE A  87      12.587  -2.127  -4.440  1.00 76.03           H  
ATOM   1283  O   PHE A  87       8.524  -2.960  -3.292  1.00 76.03           O  
ATOM   1284  CG  PHE A  87      11.356  -0.977  -3.134  1.00 76.03           C  
ATOM   1285  CD1 PHE A  87      10.592   0.205  -3.171  1.00 76.03           C  
ATOM   1286  HD1 PHE A  87      10.153   0.539  -4.099  1.00 76.03           H  
ATOM   1287  CD2 PHE A  87      11.929  -1.403  -1.921  1.00 76.03           C  
ATOM   1288  HD2 PHE A  87      12.523  -2.305  -1.889  1.00 76.03           H  
ATOM   1289  CE1 PHE A  87      10.413   0.964  -2.000  1.00 76.03           C  
ATOM   1290  HE1 PHE A  87       9.841   1.879  -2.033  1.00 76.03           H  
ATOM   1291  CE2 PHE A  87      11.749  -0.645  -0.751  1.00 76.03           C  
ATOM   1292  HE2 PHE A  87      12.207  -0.963   0.173  1.00 76.03           H  
ATOM   1293  CZ  PHE A  87      10.995   0.541  -0.791  1.00 76.03           C  
ATOM   1294  HZ  PHE A  87      10.873   1.131   0.105  1.00 76.03           H  
ATOM   1295  N   THR A  88       8.590  -2.009  -5.316  1.00 71.28           N  
ATOM   1296  H   THR A  88       9.182  -1.767  -6.098  1.00 71.28           H  
ATOM   1297  CA  THR A  88       7.188  -1.570  -5.355  1.00 71.28           C  
ATOM   1298  HA  THR A  88       7.005  -0.903  -4.513  1.00 71.28           H  
ATOM   1299  C   THR A  88       6.241  -2.759  -5.212  1.00 71.28           C  
ATOM   1300  CB  THR A  88       6.911  -0.777  -6.643  1.00 71.28           C  
ATOM   1301  HB  THR A  88       7.186  -1.378  -7.511  1.00 71.28           H  
ATOM   1302  O   THR A  88       5.373  -2.746  -4.347  1.00 71.28           O  
ATOM   1303  CG2 THR A  88       5.467  -0.333  -6.817  1.00 71.28           C  
ATOM   1304 HG21 THR A  88       5.047  -0.016  -5.863  1.00 71.28           H  
ATOM   1305 HG22 THR A  88       4.911  -1.170  -7.239  1.00 71.28           H  
ATOM   1306 HG23 THR A  88       5.413   0.489  -7.531  1.00 71.28           H  
ATOM   1307  OG1 THR A  88       7.686   0.393  -6.637  1.00 71.28           O  
ATOM   1308  HG1 THR A  88       8.551   0.138  -6.966  1.00 71.28           H  
ATOM   1309  N   LYS A  89       6.456  -3.835  -5.973  1.00 75.19           N  
ATOM   1310  H   LYS A  89       7.211  -3.784  -6.643  1.00 75.19           H  
ATOM   1311  CA  LYS A  89       5.703  -5.093  -5.908  1.00 75.19           C  
ATOM   1312  HA  LYS A  89       4.651  -4.886  -6.105  1.00 75.19           H  
ATOM   1313  C   LYS A  89       5.777  -5.704  -4.519  1.00 75.19           C  
ATOM   1314  CB  LYS A  89       6.231  -6.066  -6.978  1.00 75.19           C  
ATOM   1315  HB2 LYS A  89       6.106  -5.603  -7.957  1.00 75.19           H  
ATOM   1316  HB3 LYS A  89       7.293  -6.244  -6.809  1.00 75.19           H  
ATOM   1317  O   LYS A  89       4.742  -6.073  -3.986  1.00 75.19           O  
ATOM   1318  CG  LYS A  89       5.498  -7.415  -6.983  1.00 75.19           C  
ATOM   1319  HG2 LYS A  89       4.433  -7.249  -7.147  1.00 75.19           H  
ATOM   1320  HG3 LYS A  89       5.639  -7.903  -6.019  1.00 75.19           H  
ATOM   1321  CD  LYS A  89       6.048  -8.340  -8.075  1.00 75.19           C  
ATOM   1322  HD2 LYS A  89       7.115  -8.490  -7.911  1.00 75.19           H  
ATOM   1323  HD3 LYS A  89       5.899  -7.874  -9.049  1.00 75.19           H  
ATOM   1324  CE  LYS A  89       5.322  -9.690  -8.024  1.00 75.19           C  
ATOM   1325  HE2 LYS A  89       5.469 -10.120  -7.033  1.00 75.19           H  
ATOM   1326  HE3 LYS A  89       4.255  -9.518  -8.159  1.00 75.19           H  
ATOM   1327  NZ  LYS A  89       5.825 -10.630  -9.058  1.00 75.19           N  
ATOM   1328  HZ1 LYS A  89       5.340 -11.514  -8.998  1.00 75.19           H  
ATOM   1329  HZ2 LYS A  89       5.684 -10.251  -9.984  1.00 75.19           H  
ATOM   1330  HZ3 LYS A  89       6.811 -10.803  -8.926  1.00 75.19           H  
ATOM   1331  N   THR A  90       6.960  -5.778  -3.915  1.00 78.78           N  
ATOM   1332  H   THR A  90       7.779  -5.466  -4.418  1.00 78.78           H  
ATOM   1333  CA  THR A  90       7.132  -6.337  -2.565  1.00 78.78           C  
ATOM   1334  HA  THR A  90       6.715  -7.345  -2.546  1.00 78.78           H  
ATOM   1335  C   THR A  90       6.371  -5.508  -1.528  1.00 78.78           C  
ATOM   1336  CB  THR A  90       8.621  -6.440  -2.204  1.00 78.78           C  
ATOM   1337  HB  THR A  90       9.067  -5.446  -2.184  1.00 78.78           H  
ATOM   1338  O   THR A  90       5.653  -6.066  -0.697  1.00 78.78           O  
ATOM   1339  CG2 THR A  90       8.850  -7.121  -0.857  1.00 78.78           C  
ATOM   1340 HG21 THR A  90       8.441  -6.517  -0.047  1.00 78.78           H  
ATOM   1341 HG22 THR A  90       9.921  -7.240  -0.691  1.00 78.78           H  
ATOM   1342 HG23 THR A  90       8.383  -8.106  -0.850  1.00 78.78           H  
ATOM   1343  OG1 THR A  90       9.280  -7.224  -3.171  1.00 78.78           O  
ATOM   1344  HG1 THR A  90       9.477  -6.669  -3.929  1.00 78.78           H  
ATOM   1345  N   ASN A  91       6.439  -4.177  -1.618  1.00 72.58           N  
ATOM   1346  H   ASN A  91       7.038  -3.771  -2.322  1.00 72.58           H  
ATOM   1347  CA  ASN A  91       5.702  -3.278  -0.729  1.00 72.58           C  
ATOM   1348  HA  ASN A  91       5.907  -3.555   0.305  1.00 72.58           H  
ATOM   1349  C   ASN A  91       4.181  -3.379  -0.917  1.00 72.58           C  
ATOM   1350  CB  ASN A  91       6.179  -1.837  -0.948  1.00 72.58           C  
ATOM   1351  HB2 ASN A  91       6.291  -1.621  -2.011  1.00 72.58           H  
ATOM   1352  HB3 ASN A  91       5.430  -1.158  -0.542  1.00 72.58           H  
ATOM   1353  O   ASN A  91       3.455  -3.437   0.076  1.00 72.58           O  
ATOM   1354  CG  ASN A  91       7.470  -1.538  -0.214  1.00 72.58           C  
ATOM   1355  ND2 ASN A  91       8.593  -1.574  -0.883  1.00 72.58           N  
ATOM   1356 HD21 ASN A  91       8.610  -1.879  -1.846  1.00 72.58           H  
ATOM   1357 HD22 ASN A  91       9.438  -1.313  -0.395  1.00 72.58           H  
ATOM   1358  OD1 ASN A  91       7.476  -1.275   0.972  1.00 72.58           O  
ATOM   1359  N   ILE A  92       3.695  -3.422  -2.164  1.00 70.69           N  
ATOM   1360  H   ILE A  92       4.343  -3.327  -2.932  1.00 70.69           H  
ATOM   1361  CA  ILE A  92       2.269  -3.605  -2.474  1.00 70.69           C  
ATOM   1362  HA  ILE A  92       1.688  -2.846  -1.952  1.00 70.69           H  
ATOM   1363  C   ILE A  92       1.801  -4.964  -1.992  1.00 70.69           C  
ATOM   1364  CB  ILE A  92       1.975  -3.511  -3.980  1.00 70.69           C  
ATOM   1365  HB  ILE A  92       2.608  -4.242  -4.482  1.00 70.69           H  
ATOM   1366  O   ILE A  92       0.784  -5.017  -1.327  1.00 70.69           O  
ATOM   1367  CG1 ILE A  92       2.284  -2.112  -4.523  1.00 70.69           C  
ATOM   1368 HG12 ILE A  92       3.155  -1.679  -4.029  1.00 70.69           H  
ATOM   1369 HG13 ILE A  92       1.441  -1.443  -4.349  1.00 70.69           H  
ATOM   1370  CG2 ILE A  92       0.502  -3.843  -4.309  1.00 70.69           C  
ATOM   1371 HG21 ILE A  92       0.295  -3.697  -5.369  1.00 70.69           H  
ATOM   1372 HG22 ILE A  92       0.277  -4.884  -4.080  1.00 70.69           H  
ATOM   1373 HG23 ILE A  92      -0.165  -3.205  -3.729  1.00 70.69           H  
ATOM   1374  CD1 ILE A  92       2.579  -2.224  -6.017  1.00 70.69           C  
ATOM   1375 HD11 ILE A  92       3.302  -3.016  -6.213  1.00 70.69           H  
ATOM   1376 HD12 ILE A  92       3.029  -1.284  -6.337  1.00 70.69           H  
ATOM   1377 HD13 ILE A  92       1.669  -2.419  -6.584  1.00 70.69           H  
ATOM   1378  N   LEU A  93       2.515  -6.049  -2.301  1.00 76.58           N  
ATOM   1379  H   LEU A  93       3.353  -5.936  -2.855  1.00 76.58           H  
ATOM   1380  CA  LEU A  93       2.139  -7.401  -1.889  1.00 76.58           C  
ATOM   1381  HA  LEU A  93       1.143  -7.629  -2.268  1.00 76.58           H  
ATOM   1382  C   LEU A  93       2.056  -7.506  -0.371  1.00 76.58           C  
ATOM   1383  CB  LEU A  93       3.152  -8.429  -2.420  1.00 76.58           C  
ATOM   1384  HB2 LEU A  93       3.039  -9.352  -1.851  1.00 76.58           H  
ATOM   1385  HB3 LEU A  93       4.160  -8.059  -2.232  1.00 76.58           H  
ATOM   1386  O   LEU A  93       1.092  -8.061   0.137  1.00 76.58           O  
ATOM   1387  CG  LEU A  93       3.004  -8.778  -3.910  1.00 76.58           C  
ATOM   1388  HG  LEU A  93       3.037  -7.873  -4.517  1.00 76.58           H  
ATOM   1389  CD1 LEU A  93       4.160  -9.692  -4.321  1.00 76.58           C  
ATOM   1390 HD11 LEU A  93       5.108  -9.188  -4.137  1.00 76.58           H  
ATOM   1391 HD12 LEU A  93       4.130 -10.610  -3.734  1.00 76.58           H  
ATOM   1392 HD13 LEU A  93       4.071  -9.939  -5.379  1.00 76.58           H  
ATOM   1393  CD2 LEU A  93       1.696  -9.512  -4.212  1.00 76.58           C  
ATOM   1394 HD21 LEU A  93       1.667  -9.810  -5.260  1.00 76.58           H  
ATOM   1395 HD22 LEU A  93       0.843  -8.859  -4.024  1.00 76.58           H  
ATOM   1396 HD23 LEU A  93       1.609 -10.399  -3.584  1.00 76.58           H  
ATOM   1397  N   THR A  94       3.017  -6.932   0.353  1.00 76.92           N  
ATOM   1398  H   THR A  94       3.800  -6.516  -0.132  1.00 76.92           H  
ATOM   1399  CA  THR A  94       3.025  -6.957   1.822  1.00 76.92           C  
ATOM   1400  HA  THR A  94       2.969  -7.992   2.159  1.00 76.92           H  
ATOM   1401  C   THR A  94       1.822  -6.216   2.404  1.00 76.92           C  
ATOM   1402  CB  THR A  94       4.327  -6.351   2.362  1.00 76.92           C  
ATOM   1403  HB  THR A  94       4.409  -5.310   2.049  1.00 76.92           H  
ATOM   1404  O   THR A  94       1.137  -6.722   3.290  1.00 76.92           O  
ATOM   1405  CG2 THR A  94       4.412  -6.425   3.885  1.00 76.92           C  
ATOM   1406 HG21 THR A  94       4.210  -7.443   4.219  1.00 76.92           H  
ATOM   1407 HG22 THR A  94       3.693  -5.741   4.335  1.00 76.92           H  
ATOM   1408 HG23 THR A  94       5.413  -6.136   4.206  1.00 76.92           H  
ATOM   1409  OG1 THR A  94       5.424  -7.067   1.849  1.00 76.92           O  
ATOM   1410  HG1 THR A  94       5.544  -6.812   0.931  1.00 76.92           H  
ATOM   1411  N   GLN A  95       1.522  -5.028   1.887  1.00 72.75           N  
ATOM   1412  H   GLN A  95       2.099  -4.655   1.147  1.00 72.75           H  
ATOM   1413  CA  GLN A  95       0.396  -4.225   2.363  1.00 72.75           C  
ATOM   1414  HA  GLN A  95       0.373  -4.225   3.453  1.00 72.75           H  
ATOM   1415  C   GLN A  95      -0.963  -4.764   1.871  1.00 72.75           C  
ATOM   1416  CB  GLN A  95       0.616  -2.798   1.883  1.00 72.75           C  
ATOM   1417  HB2 GLN A  95       0.959  -2.876   0.851  1.00 72.75           H  
ATOM   1418  HB3 GLN A  95      -0.339  -2.278   1.954  1.00 72.75           H  
ATOM   1419  O   GLN A  95      -1.932  -4.757   2.623  1.00 72.75           O  
ATOM   1420  CG  GLN A  95       1.645  -1.960   2.644  1.00 72.75           C  
ATOM   1421  HG2 GLN A  95       2.560  -2.538   2.774  1.00 72.75           H  
ATOM   1422  HG3 GLN A  95       1.251  -1.720   3.632  1.00 72.75           H  
ATOM   1423  CD  GLN A  95       1.978  -0.655   1.914  1.00 72.75           C  
ATOM   1424  NE2 GLN A  95       3.013  -0.649   1.106  1.00 72.75           N  
ATOM   1425 HE21 GLN A  95       3.529  -1.508   0.976  1.00 72.75           H  
ATOM   1426 HE22 GLN A  95       3.323   0.249   0.763  1.00 72.75           H  
ATOM   1427  OE1 GLN A  95       1.329   0.369   2.032  1.00 72.75           O  
ATOM   1428  N   ALA A  96      -1.038  -5.288   0.646  1.00 73.73           N  
ATOM   1429  H   ALA A  96      -0.212  -5.262   0.064  1.00 73.73           H  
ATOM   1430  CA  ALA A  96      -2.217  -5.952   0.100  1.00 73.73           C  
ATOM   1431  HA  ALA A  96      -3.078  -5.296   0.224  1.00 73.73           H  
ATOM   1432  C   ALA A  96      -2.505  -7.248   0.855  1.00 73.73           C  
ATOM   1433  CB  ALA A  96      -2.027  -6.226  -1.398  1.00 73.73           C  
ATOM   1434  HB1 ALA A  96      -1.857  -5.288  -1.926  1.00 73.73           H  
ATOM   1435  HB2 ALA A  96      -1.178  -6.892  -1.554  1.00 73.73           H  
ATOM   1436  HB3 ALA A  96      -2.925  -6.696  -1.797  1.00 73.73           H  
ATOM   1437  O   ALA A  96      -3.658  -7.508   1.157  1.00 73.73           O  
ATOM   1438  N   ALA A  97      -1.485  -8.024   1.229  1.00 75.20           N  
ATOM   1439  H   ALA A  97      -0.552  -7.800   0.914  1.00 75.20           H  
ATOM   1440  CA  ALA A  97      -1.648  -9.190   2.091  1.00 75.20           C  
ATOM   1441  HA  ALA A  97      -2.348  -9.882   1.622  1.00 75.20           H  
ATOM   1442  C   ALA A  97      -2.235  -8.790   3.450  1.00 75.20           C  
ATOM   1443  CB  ALA A  97      -0.298  -9.899   2.248  1.00 75.20           C  
ATOM   1444  HB1 ALA A  97       0.439  -9.225   2.685  1.00 75.20           H  
ATOM   1445  HB2 ALA A  97      -0.416 -10.766   2.899  1.00 75.20           H  
ATOM   1446  HB3 ALA A  97       0.056 -10.240   1.275  1.00 75.20           H  
ATOM   1447  O   ALA A  97      -3.191  -9.405   3.907  1.00 75.20           O  
ATOM   1448  N   GLN A  98      -1.733  -7.716   4.064  1.00 72.77           N  
ATOM   1449  H   GLN A  98      -0.930  -7.260   3.656  1.00 72.77           H  
ATOM   1450  CA  GLN A  98      -2.283  -7.186   5.314  1.00 72.77           C  
ATOM   1451  HA  GLN A  98      -2.276  -7.967   6.074  1.00 72.77           H  
ATOM   1452  C   GLN A  98      -3.740  -6.709   5.171  1.00 72.77           C  
ATOM   1453  CB  GLN A  98      -1.400  -6.030   5.784  1.00 72.77           C  
ATOM   1454  HB2 GLN A  98      -1.959  -5.476   6.539  1.00 72.77           H  
ATOM   1455  HB3 GLN A  98      -1.203  -5.355   4.952  1.00 72.77           H  
ATOM   1456  O   GLN A  98      -4.575  -7.029   6.015  1.00 72.77           O  
ATOM   1457  CG  GLN A  98      -0.066  -6.470   6.398  1.00 72.77           C  
ATOM   1458  HG2 GLN A  98      -0.253  -7.014   7.324  1.00 72.77           H  
ATOM   1459  HG3 GLN A  98       0.451  -7.141   5.712  1.00 72.77           H  
ATOM   1460  CD  GLN A  98       0.837  -5.277   6.707  1.00 72.77           C  
ATOM   1461  NE2 GLN A  98       2.136  -5.466   6.733  1.00 72.77           N  
ATOM   1462 HE21 GLN A  98       2.701  -4.669   6.989  1.00 72.77           H  
ATOM   1463 HE22 GLN A  98       2.522  -6.385   6.567  1.00 72.77           H  
ATOM   1464  OE1 GLN A  98       0.406  -4.152   6.922  1.00 72.77           O  
ATOM   1465  N   ALA A  99      -4.059  -5.982   4.096  1.00 68.42           N  
ATOM   1466  H   ALA A  99      -3.326  -5.712   3.456  1.00 68.42           H  
ATOM   1467  CA  ALA A  99      -5.419  -5.530   3.806  1.00 68.42           C  
ATOM   1468  HA  ALA A  99      -5.812  -5.018   4.685  1.00 68.42           H  
ATOM   1469  C   ALA A  99      -6.366  -6.705   3.492  1.00 68.42           C  
ATOM   1470  CB  ALA A  99      -5.364  -4.521   2.653  1.00 68.42           C  
ATOM   1471  HB1 ALA A  99      -6.366  -4.139   2.460  1.00 68.42           H  
ATOM   1472  HB2 ALA A  99      -4.984  -4.999   1.751  1.00 68.42           H  
ATOM   1473  HB3 ALA A  99      -4.716  -3.686   2.922  1.00 68.42           H  
ATOM   1474  O   ALA A  99      -7.488  -6.737   3.988  1.00 68.42           O  
ATOM   1475  N   MET A 100      -5.904  -7.704   2.733  1.00 69.47           N  
ATOM   1476  H   MET A 100      -4.980  -7.606   2.337  1.00 69.47           H  
ATOM   1477  CA  MET A 100      -6.649  -8.927   2.419  1.00 69.47           C  
ATOM   1478  HA  MET A 100      -7.623  -8.657   2.011  1.00 69.47           H  
ATOM   1479  C   MET A 100      -6.901  -9.764   3.671  1.00 69.47           C  
ATOM   1480  CB  MET A 100      -5.899  -9.771   1.373  1.00 69.47           C  
ATOM   1481  HB2 MET A 100      -6.347 -10.764   1.328  1.00 69.47           H  
ATOM   1482  HB3 MET A 100      -4.862  -9.892   1.684  1.00 69.47           H  
ATOM   1483  O   MET A 100      -7.998 -10.281   3.824  1.00 69.47           O  
ATOM   1484  CG  MET A 100      -5.943  -9.150  -0.030  1.00 69.47           C  
ATOM   1485  HG2 MET A 100      -6.285  -8.118   0.047  1.00 69.47           H  
ATOM   1486  HG3 MET A 100      -4.931  -9.126  -0.434  1.00 69.47           H  
ATOM   1487  SD  MET A 100      -7.004 -10.011  -1.224  1.00 69.47           S  
ATOM   1488  CE  MET A 100      -5.863 -11.294  -1.802  1.00 69.47           C  
ATOM   1489  HE1 MET A 100      -4.987 -10.830  -2.256  1.00 69.47           H  
ATOM   1490  HE2 MET A 100      -6.366 -11.917  -2.542  1.00 69.47           H  
ATOM   1491  HE3 MET A 100      -5.553 -11.915  -0.961  1.00 69.47           H  
ATOM   1492  N   LEU A 101      -5.943  -9.859   4.598  1.00 69.05           N  
ATOM   1493  H   LEU A 101      -5.036  -9.461   4.397  1.00 69.05           H  
ATOM   1494  CA  LEU A 101      -6.146 -10.510   5.898  1.00 69.05           C  
ATOM   1495  HA  LEU A 101      -6.521 -11.521   5.739  1.00 69.05           H  
ATOM   1496  C   LEU A 101      -7.204  -9.776   6.734  1.00 69.05           C  
ATOM   1497  CB  LEU A 101      -4.807 -10.567   6.656  1.00 69.05           C  
ATOM   1498  HB2 LEU A 101      -5.006 -10.784   7.705  1.00 69.05           H  
ATOM   1499  HB3 LEU A 101      -4.340  -9.583   6.611  1.00 69.05           H  
ATOM   1500  O   LEU A 101      -8.115 -10.400   7.278  1.00 69.05           O  
ATOM   1501  CG  LEU A 101      -3.817 -11.620   6.129  1.00 69.05           C  
ATOM   1502  HG  LEU A 101      -3.737 -11.557   5.043  1.00 69.05           H  
ATOM   1503  CD1 LEU A 101      -2.436 -11.372   6.740  1.00 69.05           C  
ATOM   1504 HD11 LEU A 101      -2.492 -11.431   7.827  1.00 69.05           H  
ATOM   1505 HD12 LEU A 101      -2.080 -10.384   6.447  1.00 69.05           H  
ATOM   1506 HD13 LEU A 101      -1.733 -12.119   6.373  1.00 69.05           H  
ATOM   1507  CD2 LEU A 101      -4.254 -13.040   6.488  1.00 69.05           C  
ATOM   1508 HD21 LEU A 101      -4.354 -13.143   7.569  1.00 69.05           H  
ATOM   1509 HD22 LEU A 101      -5.209 -13.272   6.016  1.00 69.05           H  
ATOM   1510 HD23 LEU A 101      -3.514 -13.755   6.129  1.00 69.05           H  
ATOM   1511  N   ALA A 102      -7.116  -8.445   6.799  1.00 65.71           N  
ATOM   1512  H   ALA A 102      -6.330  -7.994   6.353  1.00 65.71           H  
ATOM   1513  CA  ALA A 102      -8.098  -7.602   7.474  1.00 65.71           C  
ATOM   1514  HA  ALA A 102      -8.157  -7.891   8.523  1.00 65.71           H  
ATOM   1515  C   ALA A 102      -9.511  -7.755   6.877  1.00 65.71           C  
ATOM   1516  CB  ALA A 102      -7.594  -6.155   7.390  1.00 65.71           C  
ATOM   1517  HB1 ALA A 102      -8.391  -5.462   7.661  1.00 65.71           H  
ATOM   1518  HB2 ALA A 102      -6.741  -6.020   8.054  1.00 65.71           H  
ATOM   1519  HB3 ALA A 102      -7.288  -5.916   6.372  1.00 65.71           H  
ATOM   1520  O   ALA A 102     -10.489  -7.857   7.619  1.00 65.71           O  
ATOM   1521  N   GLN A 103      -9.617  -7.817   5.547  1.00 64.45           N  
ATOM   1522  H   GLN A 103      -8.782  -7.668   4.998  1.00 64.45           H  
ATOM   1523  CA  GLN A 103     -10.881  -7.987   4.834  1.00 64.45           C  
ATOM   1524  HA  GLN A 103     -11.620  -7.333   5.298  1.00 64.45           H  
ATOM   1525  C   GLN A 103     -11.423  -9.422   4.927  1.00 64.45           C  
ATOM   1526  CB  GLN A 103     -10.684  -7.530   3.382  1.00 64.45           C  
ATOM   1527  HB2 GLN A 103     -10.021  -8.221   2.861  1.00 64.45           H  
ATOM   1528  HB3 GLN A 103     -10.218  -6.544   3.391  1.00 64.45           H  
ATOM   1529  O   GLN A 103     -12.623  -9.609   5.119  1.00 64.45           O  
ATOM   1530  CG  GLN A 103     -12.016  -7.423   2.628  1.00 64.45           C  
ATOM   1531  HG2 GLN A 103     -12.432  -8.418   2.470  1.00 64.45           H  
ATOM   1532  HG3 GLN A 103     -12.720  -6.850   3.232  1.00 64.45           H  
ATOM   1533  CD  GLN A 103     -11.882  -6.732   1.273  1.00 64.45           C  
ATOM   1534  NE2 GLN A 103     -12.977  -6.314   0.678  1.00 64.45           N  
ATOM   1535 HE21 GLN A 103     -12.845  -5.876  -0.222  1.00 64.45           H  
ATOM   1536 HE22 GLN A 103     -13.883  -6.461   1.099  1.00 64.45           H  
ATOM   1537  OE1 GLN A 103     -10.812  -6.547   0.719  1.00 64.45           O  
ATOM   1538  N   ALA A 104     -10.561 -10.440   4.862  1.00 60.14           N  
ATOM   1539  H   ALA A 104      -9.589 -10.241   4.675  1.00 60.14           H  
ATOM   1540  CA  ALA A 104     -10.948 -11.844   4.993  1.00 60.14           C  
ATOM   1541  HA  ALA A 104     -11.695 -12.074   4.233  1.00 60.14           H  
ATOM   1542  C   ALA A 104     -11.582 -12.136   6.363  1.00 60.14           C  
ATOM   1543  CB  ALA A 104      -9.718 -12.726   4.743  1.00 60.14           C  
ATOM   1544  HB1 ALA A 104      -8.934 -12.490   5.463  1.00 60.14           H  
ATOM   1545  HB2 ALA A 104      -9.344 -12.564   3.732  1.00 60.14           H  
ATOM   1546  HB3 ALA A 104      -9.994 -13.775   4.850  1.00 60.14           H  
ATOM   1547  O   ALA A 104     -12.571 -12.863   6.438  1.00 60.14           O  
ATOM   1548  N   ASN A 105     -11.096 -11.497   7.433  1.00 57.99           N  
ATOM   1549  H   ASN A 105     -10.254 -10.950   7.323  1.00 57.99           H  
ATOM   1550  CA  ASN A 105     -11.679 -11.633   8.772  1.00 57.99           C  
ATOM   1551  HA  ASN A 105     -11.859 -12.692   8.958  1.00 57.99           H  
ATOM   1552  C   ASN A 105     -13.061 -10.969   8.940  1.00 57.99           C  
ATOM   1553  CB  ASN A 105     -10.672 -11.115   9.818  1.00 57.99           C  
ATOM   1554  HB2 ASN A 105     -11.212 -10.791  10.707  1.00 57.99           H  
ATOM   1555  HB3 ASN A 105     -10.130 -10.255   9.423  1.00 57.99           H  
ATOM   1556  O   ASN A 105     -13.742 -11.242   9.928  1.00 57.99           O  
ATOM   1557  CG  ASN A 105      -9.680 -12.171  10.278  1.00 57.99           C  
ATOM   1558  ND2 ASN A 105      -8.698 -11.785  11.057  1.00 57.99           N  
ATOM   1559 HD21 ASN A 105      -8.064 -12.514  11.353  1.00 57.99           H  
ATOM   1560 HD22 ASN A 105      -8.589 -10.814  11.311  1.00 57.99           H  
ATOM   1561  OD1 ASN A 105      -9.783 -13.351   9.993  1.00 57.99           O  
ATOM   1562  N   GLN A 106     -13.512 -10.121   8.007  1.00 57.81           N  
ATOM   1563  H   GLN A 106     -12.926  -9.925   7.208  1.00 57.81           H  
ATOM   1564  CA  GLN A 106     -14.866  -9.541   8.032  1.00 57.81           C  
ATOM   1565  HA  GLN A 106     -15.179  -9.397   9.066  1.00 57.81           H  
ATOM   1566  C   GLN A 106     -15.913 -10.462   7.377  1.00 57.81           C  
ATOM   1567  CB  GLN A 106     -14.852  -8.161   7.351  1.00 57.81           C  
ATOM   1568  HB2 GLN A 106     -14.449  -8.277   6.345  1.00 57.81           H  
ATOM   1569  HB3 GLN A 106     -15.876  -7.807   7.240  1.00 57.81           H  
ATOM   1570  O   GLN A 106     -17.101 -10.351   7.680  1.00 57.81           O  
ATOM   1571  CG  GLN A 106     -14.020  -7.095   8.092  1.00 57.81           C  
ATOM   1572  HG2 GLN A 106     -13.228  -7.562   8.678  1.00 57.81           H  
ATOM   1573  HG3 GLN A 106     -13.536  -6.461   7.349  1.00 57.81           H  
ATOM   1574  CD  GLN A 106     -14.862  -6.181   8.978  1.00 57.81           C  
ATOM   1575  NE2 GLN A 106     -14.562  -6.059  10.252  1.00 57.81           N  
ATOM   1576 HE21 GLN A 106     -13.752  -6.526  10.635  1.00 57.81           H  
ATOM   1577 HE22 GLN A 106     -15.119  -5.382  10.753  1.00 57.81           H  
ATOM   1578  OE1 GLN A 106     -15.795  -5.532   8.543  1.00 57.81           O  
ATOM   1579  N   ALA A 107     -15.500 -11.405   6.523  1.00 55.63           N  
ATOM   1580  H   ALA A 107     -14.511 -11.496   6.337  1.00 55.63           H  
ATOM   1581  CA  ALA A 107     -16.419 -12.269   5.781  1.00 55.63           C  
ATOM   1582  HA  ALA A 107     -17.125 -11.618   5.266  1.00 55.63           H  
ATOM   1583  C   ALA A 107     -17.283 -13.238   6.634  1.00 55.63           C  
ATOM   1584  CB  ALA A 107     -15.619 -13.005   4.699  1.00 55.63           C  
ATOM   1585  HB1 ALA A 107     -15.087 -12.288   4.075  1.00 55.63           H  
ATOM   1586  HB2 ALA A 107     -14.900 -13.683   5.160  1.00 55.63           H  
ATOM   1587  HB3 ALA A 107     -16.299 -13.582   4.072  1.00 55.63           H  
ATOM   1588  O   ALA A 107     -18.423 -13.491   6.237  1.00 55.63           O  
ATOM   1589  N   PRO A 108     -16.863 -13.772   7.804  1.00 51.96           N  
ATOM   1590  CA  PRO A 108     -17.629 -14.835   8.459  1.00 51.96           C  
ATOM   1591  HA  PRO A 108     -18.150 -15.420   7.700  1.00 51.96           H  
ATOM   1592  C   PRO A 108     -18.715 -14.355   9.441  1.00 51.96           C  
ATOM   1593  CB  PRO A 108     -16.577 -15.758   9.078  1.00 51.96           C  
ATOM   1594  HB2 PRO A 108     -16.949 -16.316   9.937  1.00 51.96           H  
ATOM   1595  HB3 PRO A 108     -16.211 -16.447   8.317  1.00 51.96           H  
ATOM   1596  O   PRO A 108     -19.238 -15.167  10.202  1.00 51.96           O  
ATOM   1597  CG  PRO A 108     -15.459 -14.796   9.463  1.00 51.96           C  
ATOM   1598  HG2 PRO A 108     -14.484 -15.284   9.465  1.00 51.96           H  
ATOM   1599  HG3 PRO A 108     -15.671 -14.371  10.445  1.00 51.96           H  
ATOM   1600  CD  PRO A 108     -15.538 -13.693   8.408  1.00 51.96           C  
ATOM   1601  HD2 PRO A 108     -15.394 -12.722   8.881  1.00 51.96           H  
ATOM   1602  HD3 PRO A 108     -14.775 -13.864   7.648  1.00 51.96           H  
ATOM   1603  N   GLN A 109     -19.118 -13.076   9.446  1.00 54.45           N  
ATOM   1604  H   GLN A 109     -18.678 -12.416   8.820  1.00 54.45           H  
ATOM   1605  CA  GLN A 109     -20.223 -12.637  10.323  1.00 54.45           C  
ATOM   1606  HA  GLN A 109     -20.201 -13.242  11.229  1.00 54.45           H  
ATOM   1607  C   GLN A 109     -21.623 -12.871   9.733  1.00 54.45           C  
ATOM   1608  CB  GLN A 109     -20.037 -11.188  10.784  1.00 54.45           C  
ATOM   1609  HB2 GLN A 109     -20.918 -10.898  11.356  1.00 54.45           H  
ATOM   1610  HB3 GLN A 109     -19.949 -10.528   9.920  1.00 54.45           H  
ATOM   1611  O   GLN A 109     -22.578 -13.005  10.499  1.00 54.45           O  
ATOM   1612  CG  GLN A 109     -18.794 -11.050  11.677  1.00 54.45           C  
ATOM   1613  HG2 GLN A 109     -18.801 -11.830  12.438  1.00 54.45           H  
ATOM   1614  HG3 GLN A 109     -17.902 -11.181  11.065  1.00 54.45           H  
ATOM   1615  CD  GLN A 109     -18.704  -9.705  12.390  1.00 54.45           C  
ATOM   1616  NE2 GLN A 109     -17.540  -9.333  12.875  1.00 54.45           N  
ATOM   1617 HE21 GLN A 109     -17.498  -8.370  13.176  1.00 54.45           H  
ATOM   1618 HE22 GLN A 109     -16.713  -9.867  12.650  1.00 54.45           H  
ATOM   1619  OE1 GLN A 109     -19.664  -8.979  12.580  1.00 54.45           O  
ATOM   1620  N   GLY A 110     -21.757 -12.991   8.406  1.00 55.49           N  
ATOM   1621  H   GLY A 110     -20.947 -12.857   7.819  1.00 55.49           H  
ATOM   1622  CA  GLY A 110     -23.040 -13.333   7.776  1.00 55.49           C  
ATOM   1623  HA2 GLY A 110     -23.815 -12.647   8.118  1.00 55.49           H  
ATOM   1624  HA3 GLY A 110     -22.945 -13.237   6.694  1.00 55.49           H  
ATOM   1625  C   GLY A 110     -23.485 -14.766   8.092  1.00 55.49           C  
ATOM   1626  O   GLY A 110     -24.644 -15.005   8.420  1.00 55.49           O  
ATOM   1627  N   VAL A 111     -22.540 -15.714   8.095  1.00 57.04           N  
ATOM   1628  H   VAL A 111     -21.601 -15.454   7.830  1.00 57.04           H  
ATOM   1629  CA  VAL A 111     -22.829 -17.142   8.328  1.00 57.04           C  
ATOM   1630  HA  VAL A 111     -23.687 -17.420   7.716  1.00 57.04           H  
ATOM   1631  C   VAL A 111     -23.226 -17.418   9.784  1.00 57.04           C  
ATOM   1632  CB  VAL A 111     -21.645 -18.025   7.881  1.00 57.04           C  
ATOM   1633  HB  VAL A 111     -20.784 -17.815   8.516  1.00 57.04           H  
ATOM   1634  O   VAL A 111     -24.115 -18.225  10.035  1.00 57.04           O  
ATOM   1635  CG1 VAL A 111     -21.981 -19.517   7.984  1.00 57.04           C  
ATOM   1636 HG11 VAL A 111     -21.145 -20.115   7.621  1.00 57.04           H  
ATOM   1637 HG12 VAL A 111     -22.168 -19.797   9.020  1.00 57.04           H  
ATOM   1638 HG13 VAL A 111     -22.866 -19.747   7.390  1.00 57.04           H  
ATOM   1639  CG2 VAL A 111     -21.255 -17.741   6.421  1.00 57.04           C  
ATOM   1640 HG21 VAL A 111     -22.116 -17.888   5.769  1.00 57.04           H  
ATOM   1641 HG22 VAL A 111     -20.460 -18.421   6.113  1.00 57.04           H  
ATOM   1642 HG23 VAL A 111     -20.885 -16.722   6.308  1.00 57.04           H  
ATOM   1643  N   LEU A 112     -22.648 -16.704  10.758  1.00 54.50           N  
ATOM   1644  H   LEU A 112     -21.914 -16.054  10.513  1.00 54.50           H  
ATOM   1645  CA  LEU A 112     -23.030 -16.855  12.171  1.00 54.50           C  
ATOM   1646  HA  LEU A 112     -23.057 -17.918  12.412  1.00 54.50           H  
ATOM   1647  C   LEU A 112     -24.441 -16.329  12.475  1.00 54.50           C  
ATOM   1648  CB  LEU A 112     -21.996 -16.159  13.071  1.00 54.50           C  
ATOM   1649  HB2 LEU A 112     -22.410 -16.078  14.077  1.00 54.50           H  
ATOM   1650  HB3 LEU A 112     -21.835 -15.148  12.696  1.00 54.50           H  
ATOM   1651  O   LEU A 112     -25.096 -16.841  13.383  1.00 54.50           O  
ATOM   1652  CG  LEU A 112     -20.643 -16.885  13.171  1.00 54.50           C  
ATOM   1653  HG  LEU A 112     -20.231 -17.035  12.173  1.00 54.50           H  
ATOM   1654  CD1 LEU A 112     -19.673 -16.017  13.975  1.00 54.50           C  
ATOM   1655 HD11 LEU A 112     -18.704 -16.513  14.028  1.00 54.50           H  
ATOM   1656 HD12 LEU A 112     -19.541 -15.060  13.472  1.00 54.50           H  
ATOM   1657 HD13 LEU A 112     -20.054 -15.860  14.985  1.00 54.50           H  
ATOM   1658  CD2 LEU A 112     -20.759 -18.240  13.875  1.00 54.50           C  
ATOM   1659 HD21 LEU A 112     -19.768 -18.675  14.002  1.00 54.50           H  
ATOM   1660 HD22 LEU A 112     -21.347 -18.932  13.272  1.00 54.50           H  
ATOM   1661 HD23 LEU A 112     -21.228 -18.125  14.852  1.00 54.50           H  
ATOM   1662  N   GLN A 113     -24.921 -15.324  11.737  1.00 57.38           N  
ATOM   1663  H   GLN A 113     -24.359 -14.950  10.985  1.00 57.38           H  
ATOM   1664  CA  GLN A 113     -26.307 -14.866  11.872  1.00 57.38           C  
ATOM   1665  HA  GLN A 113     -26.565 -14.828  12.931  1.00 57.38           H  
ATOM   1666  C   GLN A 113     -27.286 -15.856  11.237  1.00 57.38           C  
ATOM   1667  CB  GLN A 113     -26.477 -13.453  11.302  1.00 57.38           C  
ATOM   1668  HB2 GLN A 113     -26.083 -13.411  10.287  1.00 57.38           H  
ATOM   1669  HB3 GLN A 113     -27.540 -13.217  11.272  1.00 57.38           H  
ATOM   1670  O   GLN A 113     -28.309 -16.145  11.852  1.00 57.38           O  
ATOM   1671  CG  GLN A 113     -25.766 -12.416  12.183  1.00 57.38           C  
ATOM   1672  HG2 GLN A 113     -24.698 -12.630  12.200  1.00 57.38           H  
ATOM   1673  HG3 GLN A 113     -26.146 -12.482  13.203  1.00 57.38           H  
ATOM   1674  CD  GLN A 113     -25.982 -10.990  11.691  1.00 57.38           C  
ATOM   1675  NE2 GLN A 113     -24.961 -10.163  11.687  1.00 57.38           N  
ATOM   1676 HE21 GLN A 113     -25.159  -9.248  11.307  1.00 57.38           H  
ATOM   1677 HE22 GLN A 113     -24.022 -10.503  11.842  1.00 57.38           H  
ATOM   1678  OE1 GLN A 113     -27.067 -10.578  11.332  1.00 57.38           O  
ATOM   1679  N   LEU A 114     -26.935 -16.446  10.087  1.00 58.85           N  
ATOM   1680  H   LEU A 114     -26.098 -16.133   9.616  1.00 58.85           H  
ATOM   1681  CA  LEU A 114     -27.702 -17.537   9.473  1.00 58.85           C  
ATOM   1682  HA  LEU A 114     -28.721 -17.197   9.290  1.00 58.85           H  
ATOM   1683  C   LEU A 114     -27.816 -18.749  10.415  1.00 58.85           C  
ATOM   1684  CB  LEU A 114     -27.057 -17.914   8.124  1.00 58.85           C  
ATOM   1685  HB2 LEU A 114     -27.400 -18.904   7.826  1.00 58.85           H  
ATOM   1686  HB3 LEU A 114     -25.976 -17.972   8.255  1.00 58.85           H  
ATOM   1687  O   LEU A 114     -28.913 -19.245  10.627  1.00 58.85           O  
ATOM   1688  CG  LEU A 114     -27.390 -16.915   6.997  1.00 58.85           C  
ATOM   1689  HG  LEU A 114     -27.442 -15.905   7.403  1.00 58.85           H  
ATOM   1690  CD1 LEU A 114     -26.308 -16.931   5.917  1.00 58.85           C  
ATOM   1691 HD11 LEU A 114     -25.358 -16.610   6.342  1.00 58.85           H  
ATOM   1692 HD12 LEU A 114     -26.583 -16.245   5.116  1.00 58.85           H  
ATOM   1693 HD13 LEU A 114     -26.208 -17.937   5.509  1.00 58.85           H  
ATOM   1694  CD2 LEU A 114     -28.726 -17.259   6.337  1.00 58.85           C  
ATOM   1695 HD21 LEU A 114     -28.967 -16.518   5.575  1.00 58.85           H  
ATOM   1696 HD22 LEU A 114     -28.680 -18.246   5.875  1.00 58.85           H  
ATOM   1697 HD23 LEU A 114     -29.522 -17.263   7.081  1.00 58.85           H  
ATOM   1698  N   LEU A 115     -26.729 -19.160  11.080  1.00 58.93           N  
ATOM   1699  H   LEU A 115     -25.839 -18.756  10.827  1.00 58.93           H  
ATOM   1700  CA  LEU A 115     -26.758 -20.270  12.048  1.00 58.93           C  
ATOM   1701  HA  LEU A 115     -27.211 -21.139  11.571  1.00 58.93           H  
ATOM   1702  C   LEU A 115     -27.613 -19.971  13.292  1.00 58.93           C  
ATOM   1703  CB  LEU A 115     -25.315 -20.614  12.455  1.00 58.93           C  
ATOM   1704  HB2 LEU A 115     -25.327 -21.197  13.375  1.00 58.93           H  
ATOM   1705  HB3 LEU A 115     -24.788 -19.683  12.665  1.00 58.93           H  
ATOM   1706  O   LEU A 115     -28.270 -20.869  13.814  1.00 58.93           O  
ATOM   1707  CG  LEU A 115     -24.560 -21.412  11.376  1.00 58.93           C  
ATOM   1708  HG  LEU A 115     -24.836 -21.054  10.384  1.00 58.93           H  
ATOM   1709  CD1 LEU A 115     -23.052 -21.222  11.545  1.00 58.93           C  
ATOM   1710 HD11 LEU A 115     -22.741 -21.569  12.530  1.00 58.93           H  
ATOM   1711 HD12 LEU A 115     -22.527 -21.793  10.779  1.00 58.93           H  
ATOM   1712 HD13 LEU A 115     -22.800 -20.168  11.430  1.00 58.93           H  
ATOM   1713  CD2 LEU A 115     -24.864 -22.908  11.476  1.00 58.93           C  
ATOM   1714 HD21 LEU A 115     -24.335 -23.446  10.689  1.00 58.93           H  
ATOM   1715 HD22 LEU A 115     -25.933 -23.077  11.344  1.00 58.93           H  
ATOM   1716 HD23 LEU A 115     -24.560 -23.298  12.447  1.00 58.93           H  
ATOM   1717  N   ARG A 116     -27.635 -18.719  13.772  1.00 56.99           N  
ATOM   1718  H   ARG A 116     -27.075 -18.020  13.305  1.00 56.99           H  
ATOM   1719  CA  ARG A 116     -28.511 -18.327  14.891  1.00 56.99           C  
ATOM   1720  HA  ARG A 116     -28.445 -19.096  15.661  1.00 56.99           H  
ATOM   1721  C   ARG A 116     -29.984 -18.290  14.478  1.00 56.99           C  
ATOM   1722  CB  ARG A 116     -28.058 -16.984  15.481  1.00 56.99           C  
ATOM   1723  HB2 ARG A 116     -26.990 -17.046  15.693  1.00 56.99           H  
ATOM   1724  HB3 ARG A 116     -28.221 -16.195  14.747  1.00 56.99           H  
ATOM   1725  O   ARG A 116     -30.832 -18.604  15.307  1.00 56.99           O  
ATOM   1726  CG  ARG A 116     -28.821 -16.653  16.779  1.00 56.99           C  
ATOM   1727  HG2 ARG A 116     -29.890 -16.592  16.574  1.00 56.99           H  
ATOM   1728  HG3 ARG A 116     -28.656 -17.444  17.511  1.00 56.99           H  
ATOM   1729  CD  ARG A 116     -28.398 -15.310  17.374  1.00 56.99           C  
ATOM   1730  HD2 ARG A 116     -28.602 -14.538  16.632  1.00 56.99           H  
ATOM   1731  HD3 ARG A 116     -29.013 -15.114  18.252  1.00 56.99           H  
ATOM   1732  NE  ARG A 116     -26.976 -15.317  17.765  1.00 56.99           N  
ATOM   1733  HE  ARG A 116     -26.621 -16.198  18.108  1.00 56.99           H  
ATOM   1734  NH1 ARG A 116     -26.498 -13.134  17.239  1.00 56.99           N  
ATOM   1735 HH11 ARG A 116     -27.469 -13.011  16.989  1.00 56.99           H  
ATOM   1736 HH12 ARG A 116     -25.850 -12.364  17.162  1.00 56.99           H  
ATOM   1737  NH2 ARG A 116     -24.879 -14.480  18.000  1.00 56.99           N  
ATOM   1738 HH21 ARG A 116     -24.576 -15.392  18.311  1.00 56.99           H  
ATOM   1739 HH22 ARG A 116     -24.227 -13.713  17.924  1.00 56.99           H  
ATOM   1740  CZ  ARG A 116     -26.128 -14.312  17.665  1.00 56.99           C  
ATOM   1741  N   LEU A 117     -30.275 -17.895  13.239  1.00 58.09           N  
ATOM   1742  H   LEU A 117     -29.522 -17.642  12.615  1.00 58.09           H  
ATOM   1743  CA  LEU A 117     -31.643 -17.819  12.731  1.00 58.09           C  
ATOM   1744  HA  LEU A 117     -32.263 -17.399  13.523  1.00 58.09           H  
ATOM   1745  C   LEU A 117     -32.210 -19.216  12.428  1.00 58.09           C  
ATOM   1746  CB  LEU A 117     -31.674 -16.868  11.520  1.00 58.09           C  
ATOM   1747  HB2 LEU A 117     -31.241 -17.385  10.664  1.00 58.09           H  
ATOM   1748  HB3 LEU A 117     -31.055 -15.996  11.733  1.00 58.09           H  
ATOM   1749  O   LEU A 117     -33.325 -19.511  12.847  1.00 58.09           O  
ATOM   1750  CG  LEU A 117     -33.086 -16.374  11.152  1.00 58.09           C  
ATOM   1751  HG  LEU A 117     -33.747 -17.226  10.999  1.00 58.09           H  
ATOM   1752  CD1 LEU A 117     -33.677 -15.458  12.231  1.00 58.09           C  
ATOM   1753 HD11 LEU A 117     -32.999 -14.631  12.443  1.00 58.09           H  
ATOM   1754 HD12 LEU A 117     -33.869 -16.027  13.140  1.00 58.09           H  
ATOM   1755 HD13 LEU A 117     -34.633 -15.064  11.884  1.00 58.09           H  
ATOM   1756  CD2 LEU A 117     -33.016 -15.568   9.853  1.00 58.09           C  
ATOM   1757 HD21 LEU A 117     -32.631 -16.204   9.056  1.00 58.09           H  
ATOM   1758 HD22 LEU A 117     -32.367 -14.701   9.976  1.00 58.09           H  
ATOM   1759 HD23 LEU A 117     -34.018 -15.241   9.573  1.00 58.09           H  
ATOM   1760  N   GLU A 118     -31.419 -20.107  11.820  1.00 58.18           N  
ATOM   1761  H   GLU A 118     -30.537 -19.795  11.438  1.00 58.18           H  
ATOM   1762  CA  GLU A 118     -31.829 -21.492  11.534  1.00 58.18           C  
ATOM   1763  HA  GLU A 118     -32.782 -21.485  11.005  1.00 58.18           H  
ATOM   1764  C   GLU A 118     -32.043 -22.315  12.819  1.00 58.18           C  
ATOM   1765  CB  GLU A 118     -30.783 -22.168  10.631  1.00 58.18           C  
ATOM   1766  HB2 GLU A 118     -29.796 -22.026  11.073  1.00 58.18           H  
ATOM   1767  HB3 GLU A 118     -30.974 -23.241  10.605  1.00 58.18           H  
ATOM   1768  O   GLU A 118     -33.022 -23.050  12.932  1.00 58.18           O  
ATOM   1769  CG  GLU A 118     -30.761 -21.632   9.189  1.00 58.18           C  
ATOM   1770  HG2 GLU A 118     -30.643 -20.549   9.205  1.00 58.18           H  
ATOM   1771  HG3 GLU A 118     -29.887 -22.045   8.686  1.00 58.18           H  
ATOM   1772  CD  GLU A 118     -32.017 -22.008   8.391  1.00 58.18           C  
ATOM   1773  OE1 GLU A 118     -32.678 -21.074   7.886  1.00 58.18           O  
ATOM   1774  OE2 GLU A 118     -32.281 -23.224   8.279  1.00 58.18           O  
ATOM   1775  N   HIS A 119     -31.201 -22.151  13.852  1.00 54.50           N  
ATOM   1776  H   HIS A 119     -30.394 -21.556  13.736  1.00 54.50           H  
ATOM   1777  CA  HIS A 119     -31.374 -22.895  15.111  1.00 54.50           C  
ATOM   1778  HA  HIS A 119     -31.574 -23.933  14.846  1.00 54.50           H  
ATOM   1779  C   HIS A 119     -32.580 -22.423  15.951  1.00 54.50           C  
ATOM   1780  CB  HIS A 119     -30.065 -22.875  15.914  1.00 54.50           C  
ATOM   1781  HB2 HIS A 119     -29.959 -21.912  16.414  1.00 54.50           H  
ATOM   1782  HB3 HIS A 119     -29.228 -22.989  15.226  1.00 54.50           H  
ATOM   1783  O   HIS A 119     -32.952 -23.080  16.923  1.00 54.50           O  
ATOM   1784  CG  HIS A 119     -29.968 -23.990  16.930  1.00 54.50           C  
ATOM   1785  CD2 HIS A 119     -29.427 -25.230  16.723  1.00 54.50           C  
ATOM   1786  HD2 HIS A 119     -28.978 -25.580  15.805  1.00 54.50           H  
ATOM   1787  ND1 HIS A 119     -30.460 -23.977  18.215  1.00 54.50           N  
ATOM   1788  HD1 HIS A 119     -31.136 -23.312  18.563  1.00 54.50           H  
ATOM   1789  CE1 HIS A 119     -30.214 -25.177  18.768  1.00 54.50           C  
ATOM   1790  HE1 HIS A 119     -30.562 -25.498  19.739  1.00 54.50           H  
ATOM   1791  NE2 HIS A 119     -29.566 -25.969  17.901  1.00 54.50           N  
ATOM   1792  N   HIS A 120     -33.218 -21.301  15.599  1.00 50.38           N  
ATOM   1793  H   HIS A 120     -32.908 -20.802  14.778  1.00 50.38           H  
ATOM   1794  CA  HIS A 120     -34.418 -20.819  16.290  1.00 50.38           C  
ATOM   1795  HA  HIS A 120     -34.424 -21.251  17.291  1.00 50.38           H  
ATOM   1796  C   HIS A 120     -35.735 -21.293  15.650  1.00 50.38           C  
ATOM   1797  CB  HIS A 120     -34.350 -19.295  16.475  1.00 50.38           C  
ATOM   1798  HB2 HIS A 120     -35.127 -18.815  15.880  1.00 50.38           H  
ATOM   1799  HB3 HIS A 120     -33.390 -18.916  16.123  1.00 50.38           H  
ATOM   1800  O   HIS A 120     -36.797 -21.037  16.213  1.00 50.38           O  
ATOM   1801  CG  HIS A 120     -34.517 -18.898  17.920  1.00 50.38           C  
ATOM   1802  CD2 HIS A 120     -33.541 -18.435  18.759  1.00 50.38           C  
ATOM   1803  HD2 HIS A 120     -32.509 -18.265  18.489  1.00 50.38           H  
ATOM   1804  ND1 HIS A 120     -35.668 -19.016  18.661  1.00 50.38           N  
ATOM   1805  HD1 HIS A 120     -36.544 -19.392  18.328  1.00 50.38           H  
ATOM   1806  CE1 HIS A 120     -35.395 -18.619  19.916  1.00 50.38           C  
ATOM   1807  HE1 HIS A 120     -36.106 -18.619  20.730  1.00 50.38           H  
ATOM   1808  NE2 HIS A 120     -34.107 -18.248  20.025  1.00 50.38           N  
ATOM   1809  N   HIS A 121     -35.683 -22.006  14.518  1.00 47.13           N  
ATOM   1810  H   HIS A 121     -34.782 -22.174  14.093  1.00 47.13           H  
ATOM   1811  CA  HIS A 121     -36.867 -22.463  13.778  1.00 47.13           C  
ATOM   1812  HA  HIS A 121     -37.723 -21.884  14.121  1.00 47.13           H  
ATOM   1813  C   HIS A 121     -37.282 -23.927  14.037  1.00 47.13           C  
ATOM   1814  CB  HIS A 121     -36.691 -22.133  12.283  1.00 47.13           C  
ATOM   1815  HB2 HIS A 121     -37.069 -22.952  11.672  1.00 47.13           H  
ATOM   1816  HB3 HIS A 121     -35.634 -22.019  12.040  1.00 47.13           H  
ATOM   1817  O   HIS A 121     -38.231 -24.397  13.417  1.00 47.13           O  
ATOM   1818  CG  HIS A 121     -37.430 -20.879  11.886  1.00 47.13           C  
ATOM   1819  CD2 HIS A 121     -37.074 -19.586  12.161  1.00 47.13           C  
ATOM   1820  HD2 HIS A 121     -36.183 -19.277  12.688  1.00 47.13           H  
ATOM   1821  ND1 HIS A 121     -38.626 -20.835  11.210  1.00 47.13           N  
ATOM   1822  HD1 HIS A 121     -39.142 -21.639  10.882  1.00 47.13           H  
ATOM   1823  CE1 HIS A 121     -38.980 -19.547  11.073  1.00 47.13           C  
ATOM   1824  HE1 HIS A 121     -39.877 -19.200  10.582  1.00 47.13           H  
ATOM   1825  NE2 HIS A 121     -38.068 -18.744  11.644  1.00 47.13           N  
ATOM   1826  N   HIS A 122     -36.636 -24.644  14.968  1.00 42.36           N  
ATOM   1827  H   HIS A 122     -35.844 -24.220  15.430  1.00 42.36           H  
ATOM   1828  CA  HIS A 122     -36.940 -26.060  15.254  1.00 42.36           C  
ATOM   1829  HA  HIS A 122     -37.808 -26.341  14.658  1.00 42.36           H  
ATOM   1830  C   HIS A 122     -37.416 -26.380  16.684  1.00 42.36           C  
ATOM   1831  CB  HIS A 122     -35.781 -26.951  14.767  1.00 42.36           C  
ATOM   1832  HB2 HIS A 122     -34.845 -26.393  14.789  1.00 42.36           H  
ATOM   1833  HB3 HIS A 122     -35.655 -27.813  15.423  1.00 42.36           H  
ATOM   1834  O   HIS A 122     -37.472 -27.549  17.059  1.00 42.36           O  
ATOM   1835  CG  HIS A 122     -36.030 -27.478  13.378  1.00 42.36           C  
ATOM   1836  CD2 HIS A 122     -35.333 -27.178  12.239  1.00 42.36           C  
ATOM   1837  HD2 HIS A 122     -34.487 -26.510  12.167  1.00 42.36           H  
ATOM   1838  ND1 HIS A 122     -37.042 -28.340  13.020  1.00 42.36           N  
ATOM   1839  HD1 HIS A 122     -37.751 -28.708  13.639  1.00 42.36           H  
ATOM   1840  CE1 HIS A 122     -36.957 -28.555  11.698  1.00 42.36           C  
ATOM   1841  HE1 HIS A 122     -37.627 -29.178  11.124  1.00 42.36           H  
ATOM   1842  NE2 HIS A 122     -35.921 -27.880  11.180  1.00 42.36           N  
ATOM   1843  N   HIS A 123     -37.818 -25.381  17.474  1.00 39.34           N  
ATOM   1844  H   HIS A 123     -37.806 -24.438  17.113  1.00 39.34           H  
ATOM   1845  CA  HIS A 123     -38.420 -25.615  18.794  1.00 39.34           C  
ATOM   1846  HA  HIS A 123     -38.766 -26.647  18.848  1.00 39.34           H  
ATOM   1847  C   HIS A 123     -39.685 -24.773  19.012  1.00 39.34           C  
ATOM   1848  CB  HIS A 123     -37.366 -25.443  19.900  1.00 39.34           C  
ATOM   1849  HB2 HIS A 123     -37.870 -25.428  20.866  1.00 39.34           H  
ATOM   1850  HB3 HIS A 123     -36.859 -24.486  19.774  1.00 39.34           H  
ATOM   1851  O   HIS A 123     -39.703 -23.851  19.825  1.00 39.34           O  
ATOM   1852  CG  HIS A 123     -36.350 -26.558  19.941  1.00 39.34           C  
ATOM   1853  CD2 HIS A 123     -35.031 -26.487  19.580  1.00 39.34           C  
ATOM   1854  HD2 HIS A 123     -34.525 -25.612  19.201  1.00 39.34           H  
ATOM   1855  ND1 HIS A 123     -36.586 -27.851  20.351  1.00 39.34           N  
ATOM   1856  HD1 HIS A 123     -37.490 -28.240  20.577  1.00 39.34           H  
ATOM   1857  CE1 HIS A 123     -35.438 -28.539  20.241  1.00 39.34           C  
ATOM   1858  HE1 HIS A 123     -35.323 -29.591  20.454  1.00 39.34           H  
ATOM   1859  NE2 HIS A 123     -34.454 -27.744  19.792  1.00 39.34           N  
ATOM   1860  N   HIS A 124     -40.741 -25.128  18.285  1.00 42.98           N  
ATOM   1861  H   HIS A 124     -40.628 -25.869  17.608  1.00 42.98           H  
ATOM   1862  CA  HIS A 124     -42.143 -24.959  18.675  1.00 42.98           C  
ATOM   1863  HA  HIS A 124     -42.221 -24.814  19.752  1.00 42.98           H  
ATOM   1864  C   HIS A 124     -42.869 -26.267  18.359  1.00 42.98           C  
ATOM   1865  CB  HIS A 124     -42.782 -23.769  17.948  1.00 42.98           C  
ATOM   1866  HB2 HIS A 124     -42.505 -23.794  16.894  1.00 42.98           H  
ATOM   1867  HB3 HIS A 124     -43.866 -23.870  18.008  1.00 42.98           H  
ATOM   1868  O   HIS A 124     -43.769 -26.624  19.147  1.00 42.98           O  
ATOM   1869  CG  HIS A 124     -42.411 -22.441  18.548  1.00 42.98           C  
ATOM   1870  CD2 HIS A 124     -41.633 -21.462  17.992  1.00 42.98           C  
ATOM   1871  HD2 HIS A 124     -41.159 -21.509  17.023  1.00 42.98           H  
ATOM   1872  ND1 HIS A 124     -42.799 -21.995  19.786  1.00 42.98           N  
ATOM   1873  HD1 HIS A 124     -43.316 -22.545  20.457  1.00 42.98           H  
ATOM   1874  CE1 HIS A 124     -42.267 -20.777  19.976  1.00 42.98           C  
ATOM   1875  HE1 HIS A 124     -42.375 -20.187  20.874  1.00 42.98           H  
ATOM   1876  NE2 HIS A 124     -41.558 -20.397  18.902  1.00 42.98           N  
ATOM   1877  OXT HIS A 124     -42.455 -26.892  17.357  1.00 42.98           O  
TER    1878      HIS A 124                                                       
END   
