# Supplementary material for: Harnessing the acceptor substrate promiscuity of Clostridium botulinum Maf glycosyltransferase to glyco-engineer mini-flagellin protein chimeras
Source: Commun Biol. 2024 Aug 21;7:1029. doi: 10.1038/s42003-024-06736-y (PMC11339370; doi:10.1038/s42003-024-06736-y)
Supplement: Supplementary file 5 — Supplementary Data 2 [file 42003_2024_6736_MOESM5_ESM.zip › SupplementaryData2/GkFlaA1.pdb]

ATOM      1  N   MET A   1     -73.739 -56.484  51.914  1.00 41.91           N  
ATOM      2  H   MET A   1     -74.626 -56.907  52.147  1.00 41.91           H  
ATOM      3  H2  MET A   1     -73.824 -56.009  51.027  1.00 41.91           H  
ATOM      4  H3  MET A   1     -73.502 -55.805  52.624  1.00 41.91           H  
ATOM      5  CA  MET A   1     -72.688 -57.519  51.815  1.00 41.91           C  
ATOM      6  HA  MET A   1     -72.551 -58.001  52.783  1.00 41.91           H  
ATOM      7  C   MET A   1     -71.384 -56.842  51.428  1.00 41.91           C  
ATOM      8  CB  MET A   1     -73.050 -58.600  50.785  1.00 41.91           C  
ATOM      9  HB2 MET A   1     -72.203 -59.280  50.699  1.00 41.91           H  
ATOM     10  HB3 MET A   1     -73.228 -58.149  49.809  1.00 41.91           H  
ATOM     11  O   MET A   1     -71.302 -56.302  50.330  1.00 41.91           O  
ATOM     12  CG  MET A   1     -74.281 -59.419  51.189  1.00 41.91           C  
ATOM     13  HG2 MET A   1     -75.177 -58.809  51.077  1.00 41.91           H  
ATOM     14  HG3 MET A   1     -74.188 -59.725  52.231  1.00 41.91           H  
ATOM     15  SD  MET A   1     -74.453 -60.907  50.179  1.00 41.91           S  
ATOM     16  CE  MET A   1     -76.080 -61.506  50.712  1.00 41.91           C  
ATOM     17  HE1 MET A   1     -76.066 -61.710  51.783  1.00 41.91           H  
ATOM     18  HE2 MET A   1     -76.843 -60.760  50.491  1.00 41.91           H  
ATOM     19  HE3 MET A   1     -76.318 -62.427  50.180  1.00 41.91           H  
ATOM     20  N   ALA A   2     -70.409 -56.779  52.339  1.00 51.02           N  
ATOM     21  H   ALA A   2     -70.503 -57.259  53.222  1.00 51.02           H  
ATOM     22  CA  ALA A   2     -69.067 -56.307  52.005  1.00 51.02           C  
ATOM     23  HA  ALA A   2     -69.117 -55.275  51.658  1.00 51.02           H  
ATOM     24  C   ALA A   2     -68.523 -57.195  50.874  1.00 51.02           C  
ATOM     25  CB  ALA A   2     -68.199 -56.365  53.270  1.00 51.02           C  
ATOM     26  HB1 ALA A   2     -68.136 -57.388  53.639  1.00 51.02           H  
ATOM     27  HB2 ALA A   2     -68.620 -55.726  54.045  1.00 51.02           H  
ATOM     28  HB3 ALA A   2     -67.192 -56.017  53.040  1.00 51.02           H  
ATOM     29  O   ALA A   2     -68.551 -58.418  50.991  1.00 51.02           O  
ATOM     30  N   ARG A   3     -68.126 -56.610  49.739  1.00 52.70           N  
ATOM     31  H   ARG A   3     -68.124 -55.601  49.693  1.00 52.70           H  
ATOM     32  CA  ARG A   3     -67.574 -57.367  48.608  1.00 52.70           C  
ATOM     33  HA  ARG A   3     -68.208 -58.230  48.402  1.00 52.70           H  
ATOM     34  C   ARG A   3     -66.196 -57.906  49.015  1.00 52.70           C  
ATOM     35  CB  ARG A   3     -67.507 -56.486  47.341  1.00 52.70           C  
ATOM     36  HB2 ARG A   3     -66.903 -57.010  46.600  1.00 52.70           H  
ATOM     37  HB3 ARG A   3     -67.001 -55.550  47.578  1.00 52.70           H  
ATOM     38  O   ARG A   3     -65.197 -57.230  48.824  1.00 52.70           O  
ATOM     39  CG  ARG A   3     -68.877 -56.183  46.707  1.00 52.70           C  
ATOM     40  HG2 ARG A   3     -69.394 -57.120  46.500  1.00 52.70           H  
ATOM     41  HG3 ARG A   3     -69.476 -55.589  47.397  1.00 52.70           H  
ATOM     42  CD  ARG A   3     -68.688 -55.409  45.390  1.00 52.70           C  
ATOM     43  HD2 ARG A   3     -68.163 -54.477  45.602  1.00 52.70           H  
ATOM     44  HD3 ARG A   3     -68.068 -56.011  44.726  1.00 52.70           H  
ATOM     45  NE  ARG A   3     -69.971 -55.104  44.721  1.00 52.70           N  
ATOM     46  HE  ARG A   3     -70.814 -55.247  45.259  1.00 52.70           H  
ATOM     47  NH1 ARG A   3     -69.111 -54.465  42.683  1.00 52.70           N  
ATOM     48 HH11 ARG A   3     -68.174 -54.643  43.017  1.00 52.70           H  
ATOM     49 HH12 ARG A   3     -69.253 -54.159  41.731  1.00 52.70           H  
ATOM     50  NH2 ARG A   3     -71.313 -54.434  42.997  1.00 52.70           N  
ATOM     51 HH21 ARG A   3     -71.419 -54.116  42.044  1.00 52.70           H  
ATOM     52 HH22 ARG A   3     -72.139 -54.576  43.561  1.00 52.70           H  
ATOM     53  CZ  ARG A   3     -70.125 -54.671  43.477  1.00 52.70           C  
ATOM     54  N   ILE A   4     -66.149 -59.110  49.585  1.00 56.05           N  
ATOM     55  H   ILE A   4     -67.033 -59.527  49.841  1.00 56.05           H  
ATOM     56  CA  ILE A   4     -64.924 -59.770  50.084  1.00 56.05           C  
ATOM     57  HA  ILE A   4     -64.445 -59.108  50.806  1.00 56.05           H  
ATOM     58  C   ILE A   4     -63.883 -59.987  48.962  1.00 56.05           C  
ATOM     59  CB  ILE A   4     -65.323 -61.072  50.836  1.00 56.05           C  
ATOM     60  HB  ILE A   4     -65.983 -61.650  50.189  1.00 56.05           H  
ATOM     61  O   ILE A   4     -62.688 -59.986  49.232  1.00 56.05           O  
ATOM     62  CG1 ILE A   4     -66.085 -60.721  52.141  1.00 56.05           C  
ATOM     63 HG12 ILE A   4     -66.826 -59.947  51.941  1.00 56.05           H  
ATOM     64 HG13 ILE A   4     -65.383 -60.314  52.869  1.00 56.05           H  
ATOM     65  CG2 ILE A   4     -64.113 -61.956  51.183  1.00 56.05           C  
ATOM     66 HG21 ILE A   4     -64.424 -62.848  51.727  1.00 56.05           H  
ATOM     67 HG22 ILE A   4     -63.396 -61.402  51.789  1.00 56.05           H  
ATOM     68 HG23 ILE A   4     -63.617 -62.297  50.274  1.00 56.05           H  
ATOM     69  CD1 ILE A   4     -66.837 -61.896  52.780  1.00 56.05           C  
ATOM     70 HD11 ILE A   4     -67.519 -62.340  52.054  1.00 56.05           H  
ATOM     71 HD12 ILE A   4     -66.140 -62.654  53.137  1.00 56.05           H  
ATOM     72 HD13 ILE A   4     -67.414 -61.532  53.630  1.00 56.05           H  
ATOM     73  N   ASN A   5     -64.303 -60.056  47.691  1.00 58.71           N  
ATOM     74  H   ASN A   5     -65.298 -60.107  47.527  1.00 58.71           H  
ATOM     75  CA  ASN A   5     -63.391 -60.257  46.552  1.00 58.71           C  
ATOM     76  HA  ASN A   5     -62.587 -60.922  46.868  1.00 58.71           H  
ATOM     77  C   ASN A   5     -62.687 -58.987  46.040  1.00 58.71           C  
ATOM     78  CB  ASN A   5     -64.161 -60.948  45.411  1.00 58.71           C  
ATOM     79  HB2 ASN A   5     -65.085 -60.409  45.200  1.00 58.71           H  
ATOM     80  HB3 ASN A   5     -63.548 -60.944  44.510  1.00 58.71           H  
ATOM     81  O   ASN A   5     -61.758 -59.091  45.244  1.00 58.71           O  
ATOM     82  CG  ASN A   5     -64.474 -62.402  45.712  1.00 58.71           C  
ATOM     83  ND2 ASN A   5     -65.418 -62.990  45.019  1.00 58.71           N  
ATOM     84 HD21 ASN A   5     -65.852 -62.542  44.225  1.00 58.71           H  
ATOM     85 HD22 ASN A   5     -65.549 -63.970  45.225  1.00 58.71           H  
ATOM     86  OD1 ASN A   5     -63.891 -63.025  46.576  1.00 58.71           O  
ATOM     87  N   HIS A   6     -63.121 -57.787  46.433  1.00 65.83           N  
ATOM     88  H   HIS A   6     -63.831 -57.741  47.150  1.00 65.83           H  
ATOM     89  CA  HIS A   6     -62.445 -56.539  46.069  1.00 65.83           C  
ATOM     90  HA  HIS A   6     -61.432 -56.752  45.730  1.00 65.83           H  
ATOM     91  C   HIS A   6     -62.317 -55.678  47.315  1.00 65.83           C  
ATOM     92  CB  HIS A   6     -63.176 -55.801  44.929  1.00 65.83           C  
ATOM     93  HB2 HIS A   6     -64.220 -56.112  44.891  1.00 65.83           H  
ATOM     94  HB3 HIS A   6     -63.161 -54.730  45.131  1.00 65.83           H  
ATOM     95  O   HIS A   6     -63.284 -55.071  47.772  1.00 65.83           O  
ATOM     96  CG  HIS A   6     -62.542 -56.008  43.576  1.00 65.83           C  
ATOM     97  CD2 HIS A   6     -62.191 -55.029  42.684  1.00 65.83           C  
ATOM     98  HD2 HIS A   6     -62.333 -53.967  42.813  1.00 65.83           H  
ATOM     99  ND1 HIS A   6     -62.158 -57.211  43.026  1.00 65.83           N  
ATOM    100  HD1 HIS A   6     -62.103 -58.092  43.516  1.00 65.83           H  
ATOM    101  CE1 HIS A   6     -61.608 -56.962  41.825  1.00 65.83           C  
ATOM    102  HE1 HIS A   6     -61.166 -57.705  41.178  1.00 65.83           H  
ATOM    103  NE2 HIS A   6     -61.607 -55.644  41.577  1.00 65.83           N  
ATOM    104  N   ASN A   7     -61.106 -55.606  47.860  1.00 72.24           N  
ATOM    105  H   ASN A   7     -60.355 -56.151  47.461  1.00 72.24           H  
ATOM    106  CA  ASN A   7     -60.798 -54.702  48.954  1.00 72.24           C  
ATOM    107  HA  ASN A   7     -61.598 -54.768  49.691  1.00 72.24           H  
ATOM    108  C   ASN A   7     -60.758 -53.251  48.436  1.00 72.24           C  
ATOM    109  CB  ASN A   7     -59.502 -55.162  49.639  1.00 72.24           C  
ATOM    110  HB2 ASN A   7     -58.649 -55.031  48.973  1.00 72.24           H  
ATOM    111  HB3 ASN A   7     -59.585 -56.217  49.900  1.00 72.24           H  
ATOM    112  O   ASN A   7     -59.698 -52.709  48.128  1.00 72.24           O  
ATOM    113  CG  ASN A   7     -59.258 -54.383  50.917  1.00 72.24           C  
ATOM    114  ND2 ASN A   7     -58.272 -54.767  51.686  1.00 72.24           N  
ATOM    115 HD21 ASN A   7     -58.190 -54.312  52.584  1.00 72.24           H  
ATOM    116 HD22 ASN A   7     -57.614 -55.480  51.404  1.00 72.24           H  
ATOM    117  OD1 ASN A   7     -59.957 -53.427  51.224  1.00 72.24           O  
ATOM    118  N   ILE A   8     -61.931 -52.625  48.307  1.00 80.14           N  
ATOM    119  H   ILE A   8     -62.758 -53.183  48.467  1.00 80.14           H  
ATOM    120  CA  ILE A   8     -62.090 -51.260  47.777  1.00 80.14           C  
ATOM    121  HA  ILE A   8     -61.695 -51.234  46.761  1.00 80.14           H  
ATOM    122  C   ILE A   8     -61.281 -50.253  48.603  1.00 80.14           C  
ATOM    123  CB  ILE A   8     -63.587 -50.860  47.723  1.00 80.14           C  
ATOM    124  HB  ILE A   8     -63.989 -50.904  48.736  1.00 80.14           H  
ATOM    125  O   ILE A   8     -60.685 -49.343  48.034  1.00 80.14           O  
ATOM    126  CG1 ILE A   8     -64.392 -51.841  46.837  1.00 80.14           C  
ATOM    127 HG12 ILE A   8     -64.262 -52.854  47.217  1.00 80.14           H  
ATOM    128 HG13 ILE A   8     -64.007 -51.812  45.818  1.00 80.14           H  
ATOM    129  CG2 ILE A   8     -63.754 -49.418  47.204  1.00 80.14           C  
ATOM    130 HG21 ILE A   8     -64.805 -49.129  47.190  1.00 80.14           H  
ATOM    131 HG22 ILE A   8     -63.340 -49.329  46.199  1.00 80.14           H  
ATOM    132 HG23 ILE A   8     -63.244 -48.711  47.859  1.00 80.14           H  
ATOM    133  CD1 ILE A   8     -65.905 -51.587  46.807  1.00 80.14           C  
ATOM    134 HD11 ILE A   8     -66.130 -50.675  46.255  1.00 80.14           H  
ATOM    135 HD12 ILE A   8     -66.290 -51.508  47.824  1.00 80.14           H  
ATOM    136 HD13 ILE A   8     -66.397 -52.421  46.306  1.00 80.14           H  
ATOM    137  N   GLN A   9     -61.210 -50.430  49.927  1.00 80.13           N  
ATOM    138  H   GLN A   9     -61.635 -51.249  50.338  1.00 80.13           H  
ATOM    139  CA  GLN A   9     -60.444 -49.533  50.795  1.00 80.13           C  
ATOM    140  HA  GLN A   9     -60.728 -48.505  50.570  1.00 80.13           H  
ATOM    141  C   GLN A   9     -58.942 -49.626  50.510  1.00 80.13           C  
ATOM    142  CB  GLN A   9     -60.741 -49.827  52.276  1.00 80.13           C  
ATOM    143  HB2 GLN A   9     -60.090 -49.209  52.894  1.00 80.13           H  
ATOM    144  HB3 GLN A   9     -60.511 -50.872  52.481  1.00 80.13           H  
ATOM    145  O   GLN A   9     -58.278 -48.598  50.398  1.00 80.13           O  
ATOM    146  CG  GLN A   9     -62.198 -49.578  52.702  1.00 80.13           C  
ATOM    147  HG2 GLN A   9     -62.860 -50.223  52.123  1.00 80.13           H  
ATOM    148  HG3 GLN A   9     -62.300 -49.860  53.750  1.00 80.13           H  
ATOM    149  CD  GLN A   9     -62.670 -48.132  52.554  1.00 80.13           C  
ATOM    150  NE2 GLN A   9     -63.924 -47.857  52.830  1.00 80.13           N  
ATOM    151 HE21 GLN A   9     -64.531 -48.554  53.239  1.00 80.13           H  
ATOM    152 HE22 GLN A   9     -64.169 -46.878  52.791  1.00 80.13           H  
ATOM    153  OE1 GLN A   9     -61.956 -47.226  52.163  1.00 80.13           O  
ATOM    154  N   ALA A  10     -58.410 -50.838  50.303  1.00 82.80           N  
ATOM    155  H   ALA A  10     -59.003 -51.654  50.352  1.00 82.80           H  
ATOM    156  CA  ALA A  10     -57.019 -51.000  49.879  1.00 82.80           C  
ATOM    157  HA  ALA A  10     -56.382 -50.423  50.550  1.00 82.80           H  
ATOM    158  C   ALA A  10     -56.788 -50.454  48.464  1.00 82.80           C  
ATOM    159  CB  ALA A  10     -56.594 -52.465  49.980  1.00 82.80           C  
ATOM    160  HB1 ALA A  10     -55.567 -52.569  49.631  1.00 82.80           H  
ATOM    161  HB2 ALA A  10     -56.627 -52.798  51.017  1.00 82.80           H  
ATOM    162  HB3 ALA A  10     -57.236 -53.090  49.358  1.00 82.80           H  
ATOM    163  O   ALA A  10     -55.793 -49.779  48.244  1.00 82.80           O  
ATOM    164  N   LEU A  11     -57.711 -50.662  47.516  1.00 85.57           N  
ATOM    165  H   LEU A  11     -58.495 -51.261  47.733  1.00 85.57           H  
ATOM    166  CA  LEU A  11     -57.603 -50.087  46.167  1.00 85.57           C  
ATOM    167  HA  LEU A  11     -56.648 -50.384  45.734  1.00 85.57           H  
ATOM    168  C   LEU A  11     -57.611 -48.552  46.188  1.00 85.57           C  
ATOM    169  CB  LEU A  11     -58.752 -50.607  45.284  1.00 85.57           C  
ATOM    170  HB2 LEU A  11     -59.691 -50.466  45.818  1.00 85.57           H  
ATOM    171  HB3 LEU A  11     -58.797 -50.003  44.377  1.00 85.57           H  
ATOM    172  O   LEU A  11     -56.890 -47.919  45.420  1.00 85.57           O  
ATOM    173  CG  LEU A  11     -58.624 -52.083  44.866  1.00 85.57           C  
ATOM    174  HG  LEU A  11     -58.454 -52.705  45.745  1.00 85.57           H  
ATOM    175  CD1 LEU A  11     -59.925 -52.534  44.198  1.00 85.57           C  
ATOM    176 HD11 LEU A  11     -59.833 -53.577  43.896  1.00 85.57           H  
ATOM    177 HD12 LEU A  11     -60.752 -52.445  44.903  1.00 85.57           H  
ATOM    178 HD13 LEU A  11     -60.123 -51.927  43.315  1.00 85.57           H  
ATOM    179  CD2 LEU A  11     -57.478 -52.296  43.875  1.00 85.57           C  
ATOM    180 HD21 LEU A  11     -57.609 -51.663  42.998  1.00 85.57           H  
ATOM    181 HD22 LEU A  11     -57.457 -53.339  43.558  1.00 85.57           H  
ATOM    182 HD23 LEU A  11     -56.521 -52.071  44.345  1.00 85.57           H  
ATOM    183  N   ASN A  12     -58.402 -47.936  47.066  1.00 84.34           N  
ATOM    184  H   ASN A  12     -59.021 -48.502  47.629  1.00 84.34           H  
ATOM    185  CA  ASN A  12     -58.409 -46.487  47.262  1.00 84.34           C  
ATOM    186  HA  ASN A  12     -58.508 -45.989  46.297  1.00 84.34           H  
ATOM    187  C   ASN A  12     -57.091 -46.002  47.870  1.00 84.34           C  
ATOM    188  CB  ASN A  12     -59.603 -46.097  48.147  1.00 84.34           C  
ATOM    189  HB2 ASN A  12     -59.598 -46.694  49.060  1.00 84.34           H  
ATOM    190  HB3 ASN A  12     -59.507 -45.050  48.432  1.00 84.34           H  
ATOM    191  O   ASN A  12     -56.478 -45.080  47.336  1.00 84.34           O  
ATOM    192  CG  ASN A  12     -60.945 -46.257  47.463  1.00 84.34           C  
ATOM    193  ND2 ASN A  12     -62.020 -46.162  48.208  1.00 84.34           N  
ATOM    194 HD21 ASN A  12     -62.915 -46.234  47.747  1.00 84.34           H  
ATOM    195 HD22 ASN A  12     -61.930 -46.026  49.204  1.00 84.34           H  
ATOM    196  OD1 ASN A  12     -61.052 -46.437  46.260  1.00 84.34           O  
ATOM    197  N   ALA A  13     -56.628 -46.644  48.946  1.00 85.40           N  
ATOM    198  H   ALA A  13     -57.179 -47.386  49.355  1.00 85.40           H  
ATOM    199  CA  ALA A  13     -55.356 -46.310  49.579  1.00 85.40           C  
ATOM    200  HA  ALA A  13     -55.371 -45.255  49.852  1.00 85.40           H  
ATOM    201  C   ALA A  13     -54.169 -46.513  48.618  1.00 85.40           C  
ATOM    202  CB  ALA A  13     -55.227 -47.129  50.868  1.00 85.40           C  
ATOM    203  HB1 ALA A  13     -54.330 -46.822  51.404  1.00 85.40           H  
ATOM    204  HB2 ALA A  13     -56.089 -46.950  51.510  1.00 85.40           H  
ATOM    205  HB3 ALA A  13     -55.171 -48.193  50.636  1.00 85.40           H  
ATOM    206  O   ALA A  13     -53.275 -45.676  48.578  1.00 85.40           O  
ATOM    207  N   TYR A  14     -54.201 -47.553  47.778  1.00 88.22           N  
ATOM    208  H   TYR A  14     -54.938 -48.234  47.897  1.00 88.22           H  
ATOM    209  CA  TYR A  14     -53.194 -47.821  46.750  1.00 88.22           C  
ATOM    210  HA  TYR A  14     -52.206 -47.811  47.211  1.00 88.22           H  
ATOM    211  C   TYR A  14     -53.190 -46.752  45.658  1.00 88.22           C  
ATOM    212  CB  TYR A  14     -53.420 -49.205  46.124  1.00 88.22           C  
ATOM    213  HB2 TYR A  14     -54.416 -49.243  45.682  1.00 88.22           H  
ATOM    214  HB3 TYR A  14     -53.375 -49.977  46.892  1.00 88.22           H  
ATOM    215  O   TYR A  14     -52.130 -46.238  45.317  1.00 88.22           O  
ATOM    216  CG  TYR A  14     -52.391 -49.543  45.066  1.00 88.22           C  
ATOM    217  CD1 TYR A  14     -52.720 -49.435  43.701  1.00 88.22           C  
ATOM    218  HD1 TYR A  14     -53.713 -49.135  43.401  1.00 88.22           H  
ATOM    219  CD2 TYR A  14     -51.088 -49.917  45.452  1.00 88.22           C  
ATOM    220  HD2 TYR A  14     -50.833 -49.987  46.499  1.00 88.22           H  
ATOM    221  CE1 TYR A  14     -51.748 -49.708  42.721  1.00 88.22           C  
ATOM    222  HE1 TYR A  14     -51.981 -49.627  41.670  1.00 88.22           H  
ATOM    223  CE2 TYR A  14     -50.113 -50.190  44.473  1.00 88.22           C  
ATOM    224  HE2 TYR A  14     -49.113 -50.472  44.767  1.00 88.22           H  
ATOM    225  OH  TYR A  14     -49.517 -50.343  42.148  1.00 88.22           O  
ATOM    226  HH  TYR A  14     -48.659 -50.568  42.515  1.00 88.22           H  
ATOM    227  CZ  TYR A  14     -50.444 -50.084  43.104  1.00 88.22           C  
ATOM    228  N   ARG A  15     -54.365 -46.365  45.140  1.00 88.84           N  
ATOM    229  H   ARG A  15     -55.204 -46.833  45.452  1.00 88.84           H  
ATOM    230  CA  ARG A  15     -54.473 -45.271  44.160  1.00 88.84           C  
ATOM    231  HA  ARG A  15     -53.836 -45.495  43.304  1.00 88.84           H  
ATOM    232  C   ARG A  15     -53.932 -43.956  44.719  1.00 88.84           C  
ATOM    233  CB  ARG A  15     -55.925 -45.106  43.687  1.00 88.84           C  
ATOM    234  HB2 ARG A  15     -56.603 -45.134  44.540  1.00 88.84           H  
ATOM    235  HB3 ARG A  15     -56.021 -44.132  43.207  1.00 88.84           H  
ATOM    236  O   ARG A  15     -53.178 -43.279  44.029  1.00 88.84           O  
ATOM    237  CG  ARG A  15     -56.309 -46.182  42.663  1.00 88.84           C  
ATOM    238  HG2 ARG A  15     -56.283 -47.176  43.112  1.00 88.84           H  
ATOM    239  HG3 ARG A  15     -55.577 -46.163  41.856  1.00 88.84           H  
ATOM    240  CD  ARG A  15     -57.687 -45.918  42.049  1.00 88.84           C  
ATOM    241  HD2 ARG A  15     -57.702 -44.892  41.682  1.00 88.84           H  
ATOM    242  HD3 ARG A  15     -57.806 -46.586  41.196  1.00 88.84           H  
ATOM    243  NE  ARG A  15     -58.805 -46.145  42.989  1.00 88.84           N  
ATOM    244  HE  ARG A  15     -58.613 -46.705  43.807  1.00 88.84           H  
ATOM    245  NH1 ARG A  15     -60.371 -44.958  41.798  1.00 88.84           N  
ATOM    246 HH11 ARG A  15     -61.317 -44.626  41.677  1.00 88.84           H  
ATOM    247 HH12 ARG A  15     -59.645 -44.666  41.159  1.00 88.84           H  
ATOM    248  NH2 ARG A  15     -61.013 -46.048  43.605  1.00 88.84           N  
ATOM    249 HH21 ARG A  15     -61.942 -45.681  43.455  1.00 88.84           H  
ATOM    250 HH22 ARG A  15     -60.818 -46.464  44.505  1.00 88.84           H  
ATOM    251  CZ  ARG A  15     -60.047 -45.723  42.802  1.00 88.84           C  
ATOM    252  N   ASN A  16     -54.260 -43.632  45.970  1.00 88.44           N  
ATOM    253  H   ASN A  16     -54.910 -44.226  46.465  1.00 88.44           H  
ATOM    254  CA  ASN A  16     -53.733 -42.445  46.644  1.00 88.44           C  
ATOM    255  HA  ASN A  16     -53.893 -41.573  46.010  1.00 88.44           H  
ATOM    256  C   ASN A  16     -52.219 -42.539  46.873  1.00 88.44           C  
ATOM    257  CB  ASN A  16     -54.483 -42.235  47.968  1.00 88.44           C  
ATOM    258  HB2 ASN A  16     -54.489 -43.164  48.538  1.00 88.44           H  
ATOM    259  HB3 ASN A  16     -53.963 -41.478  48.554  1.00 88.44           H  
ATOM    260  O   ASN A  16     -51.515 -41.564  46.637  1.00 88.44           O  
ATOM    261  CG  ASN A  16     -55.904 -41.742  47.767  1.00 88.44           C  
ATOM    262  ND2 ASN A  16     -56.805 -42.072  48.662  1.00 88.44           N  
ATOM    263 HD21 ASN A  16     -56.550 -42.627  49.466  1.00 88.44           H  
ATOM    264 HD22 ASN A  16     -57.718 -41.663  48.527  1.00 88.44           H  
ATOM    265  OD1 ASN A  16     -56.233 -41.042  46.828  1.00 88.44           O  
ATOM    266  N   LEU A  17     -51.700 -43.701  47.283  1.00 91.23           N  
ATOM    267  H   LEU A  17     -52.321 -44.467  47.505  1.00 91.23           H  
ATOM    268  CA  LEU A  17     -50.260 -43.916  47.426  1.00 91.23           C  
ATOM    269  HA  LEU A  17     -49.875 -43.165  48.116  1.00 91.23           H  
ATOM    270  C   LEU A  17     -49.540 -43.719  46.088  1.00 91.23           C  
ATOM    271  CB  LEU A  17     -49.986 -45.316  48.009  1.00 91.23           C  
ATOM    272  HB2 LEU A  17     -50.469 -45.401  48.983  1.00 91.23           H  
ATOM    273  HB3 LEU A  17     -50.425 -46.063  47.349  1.00 91.23           H  
ATOM    274  O   LEU A  17     -48.564 -42.983  46.044  1.00 91.23           O  
ATOM    275  CG  LEU A  17     -48.483 -45.630  48.165  1.00 91.23           C  
ATOM    276  HG  LEU A  17     -47.987 -45.546  47.198  1.00 91.23           H  
ATOM    277  CD1 LEU A  17     -47.802 -44.689  49.159  1.00 91.23           C  
ATOM    278 HD11 LEU A  17     -48.328 -44.692  50.114  1.00 91.23           H  
ATOM    279 HD12 LEU A  17     -46.766 -44.995  49.307  1.00 91.23           H  
ATOM    280 HD13 LEU A  17     -47.786 -43.680  48.747  1.00 91.23           H  
ATOM    281  CD2 LEU A  17     -48.283 -47.060  48.658  1.00 91.23           C  
ATOM    282 HD21 LEU A  17     -48.814 -47.755  48.008  1.00 91.23           H  
ATOM    283 HD22 LEU A  17     -47.221 -47.304  48.635  1.00 91.23           H  
ATOM    284 HD23 LEU A  17     -48.645 -47.150  49.682  1.00 91.23           H  
ATOM    285  N   ALA A  18     -50.031 -44.326  45.005  1.00 92.20           N  
ATOM    286  H   ALA A  18     -50.833 -44.931  45.112  1.00 92.20           H  
ATOM    287  CA  ALA A  18     -49.441 -44.195  43.674  1.00 92.20           C  
ATOM    288  HA  ALA A  18     -48.397 -44.505  43.722  1.00 92.20           H  
ATOM    289  C   ALA A  18     -49.465 -42.739  43.175  1.00 92.20           C  
ATOM    290  CB  ALA A  18     -50.186 -45.137  42.720  1.00 92.20           C  
ATOM    291  HB1 ALA A  18     -49.735 -45.081  41.729  1.00 92.20           H  
ATOM    292  HB2 ALA A  18     -51.236 -44.850  42.652  1.00 92.20           H  
ATOM    293  HB3 ALA A  18     -50.118 -46.162  43.084  1.00 92.20           H  
ATOM    294  O   ALA A  18     -48.458 -42.248  42.665  1.00 92.20           O  
ATOM    295  N   ALA A  19     -50.580 -42.031  43.382  1.00 91.53           N  
ATOM    296  H   ALA A  19     -51.385 -42.492  43.781  1.00 91.53           H  
ATOM    297  CA  ALA A  19     -50.692 -40.612  43.057  1.00 91.53           C  
ATOM    298  HA  ALA A  19     -50.446 -40.473  42.004  1.00 91.53           H  
ATOM    299  C   ALA A  19     -49.701 -39.760  43.870  1.00 91.53           C  
ATOM    300  CB  ALA A  19     -52.144 -40.169  43.275  1.00 91.53           C  
ATOM    301  HB1 ALA A  19     -52.809 -40.756  42.642  1.00 91.53           H  
ATOM    302  HB2 ALA A  19     -52.244 -39.115  43.015  1.00 91.53           H  
ATOM    303  HB3 ALA A  19     -52.427 -40.304  44.319  1.00 91.53           H  
ATOM    304  O   ALA A  19     -48.952 -38.976  43.295  1.00 91.53           O  
ATOM    305  N   ASN A  20     -49.627 -39.959  45.189  1.00 92.09           N  
ATOM    306  H   ASN A  20     -50.272 -40.608  45.617  1.00 92.09           H  
ATOM    307  CA  ASN A  20     -48.717 -39.211  46.057  1.00 92.09           C  
ATOM    308  HA  ASN A  20     -48.842 -38.145  45.864  1.00 92.09           H  
ATOM    309  C   ASN A  20     -47.248 -39.542  45.787  1.00 92.09           C  
ATOM    310  CB  ASN A  20     -49.060 -39.488  47.524  1.00 92.09           C  
ATOM    311  HB2 ASN A  20     -48.301 -39.029  48.157  1.00 92.09           H  
ATOM    312  HB3 ASN A  20     -49.068 -40.564  47.695  1.00 92.09           H  
ATOM    313  O   ASN A  20     -46.419 -38.644  45.823  1.00 92.09           O  
ATOM    314  CG  ASN A  20     -50.388 -38.904  47.948  1.00 92.09           C  
ATOM    315  ND2 ASN A  20     -51.019 -39.487  48.937  1.00 92.09           N  
ATOM    316 HD21 ASN A  20     -51.897 -39.060  49.197  1.00 92.09           H  
ATOM    317 HD22 ASN A  20     -50.625 -40.300  49.389  1.00 92.09           H  
ATOM    318  OD1 ASN A  20     -50.877 -37.921  47.424  1.00 92.09           O  
ATOM    319  N   GLN A  21     -46.916 -40.797  45.475  1.00 92.42           N  
ATOM    320  H   GLN A  21     -47.630 -41.509  45.505  1.00 92.42           H  
ATOM    321  CA  GLN A  21     -45.565 -41.191  45.078  1.00 92.42           C  
ATOM    322  HA  GLN A  21     -44.875 -40.917  45.876  1.00 92.42           H  
ATOM    323  C   GLN A  21     -45.150 -40.449  43.801  1.00 92.42           C  
ATOM    324  CB  GLN A  21     -45.517 -42.713  44.866  1.00 92.42           C  
ATOM    325  HB2 GLN A  21     -46.060 -43.216  45.666  1.00 92.42           H  
ATOM    326  HB3 GLN A  21     -46.014 -42.958  43.927  1.00 92.42           H  
ATOM    327  O   GLN A  21     -44.043 -39.921  43.734  1.00 92.42           O  
ATOM    328  CG  GLN A  21     -44.083 -43.266  44.828  1.00 92.42           C  
ATOM    329  HG2 GLN A  21     -44.103 -44.253  44.365  1.00 92.42           H  
ATOM    330  HG3 GLN A  21     -43.452 -42.625  44.212  1.00 92.42           H  
ATOM    331  CD  GLN A  21     -43.470 -43.428  46.217  1.00 92.42           C  
ATOM    332  NE2 GLN A  21     -42.199 -43.138  46.382  1.00 92.42           N  
ATOM    333 HE21 GLN A  21     -41.651 -42.770  45.617  1.00 92.42           H  
ATOM    334 HE22 GLN A  21     -41.834 -43.247  47.317  1.00 92.42           H  
ATOM    335  OE1 GLN A  21     -44.108 -43.840  47.173  1.00 92.42           O  
ATOM    336  N   SER A  22     -46.057 -40.345  42.821  1.00 92.84           N  
ATOM    337  H   SER A  22     -46.949 -40.805  42.933  1.00 92.84           H  
ATOM    338  CA  SER A  22     -45.823 -39.563  41.605  1.00 92.84           C  
ATOM    339  HA  SER A  22     -44.897 -39.914  41.149  1.00 92.84           H  
ATOM    340  C   SER A  22     -45.657 -38.069  41.903  1.00 92.84           C  
ATOM    341  CB  SER A  22     -46.960 -39.780  40.605  1.00 92.84           C  
ATOM    342  HB2 SER A  22     -47.893 -39.386  41.007  1.00 92.84           H  
ATOM    343  HB3 SER A  22     -47.080 -40.848  40.420  1.00 92.84           H  
ATOM    344  O   SER A  22     -44.769 -37.444  41.323  1.00 92.84           O  
ATOM    345  OG  SER A  22     -46.658 -39.132  39.384  1.00 92.84           O  
ATOM    346  HG  SER A  22     -45.912 -38.543  39.520  1.00 92.84           H  
ATOM    347  N   SER A  23     -46.459 -37.504  42.812  1.00 92.22           N  
ATOM    348  H   SER A  23     -47.249 -38.028  43.161  1.00 92.22           H  
ATOM    349  CA  SER A  23     -46.304 -36.116  43.266  1.00 92.22           C  
ATOM    350  HA  SER A  23     -46.311 -35.458  42.397  1.00 92.22           H  
ATOM    351  C   SER A  23     -44.980 -35.899  43.997  1.00 92.22           C  
ATOM    352  CB  SER A  23     -47.458 -35.694  44.179  1.00 92.22           C  
ATOM    353  HB2 SER A  23     -47.484 -36.334  45.061  1.00 92.22           H  
ATOM    354  HB3 SER A  23     -47.299 -34.663  44.498  1.00 92.22           H  
ATOM    355  O   SER A  23     -44.290 -34.937  43.703  1.00 92.22           O  
ATOM    356  OG  SER A  23     -48.691 -35.780  43.493  1.00 92.22           O  
ATOM    357  HG  SER A  23     -49.393 -35.574  44.114  1.00 92.22           H  
ATOM    358  N   ILE A  24     -44.558 -36.807  44.885  1.00 94.11           N  
ATOM    359  H   ILE A  24     -45.163 -37.588  45.092  1.00 94.11           H  
ATOM    360  CA  ILE A  24     -43.250 -36.737  45.557  1.00 94.11           C  
ATOM    361  HA  ILE A  24     -43.182 -35.792  46.096  1.00 94.11           H  
ATOM    362  C   ILE A  24     -42.120 -36.740  44.533  1.00 94.11           C  
ATOM    363  CB  ILE A  24     -43.072 -37.894  46.565  1.00 94.11           C  
ATOM    364  HB  ILE A  24     -43.391 -38.824  46.095  1.00 94.11           H  
ATOM    365  O   ILE A  24     -41.215 -35.920  44.641  1.00 94.11           O  
ATOM    366  CG1 ILE A  24     -43.949 -37.636  47.803  1.00 94.11           C  
ATOM    367 HG12 ILE A  24     -43.634 -36.722  48.305  1.00 94.11           H  
ATOM    368 HG13 ILE A  24     -44.982 -37.506  47.479  1.00 94.11           H  
ATOM    369  CG2 ILE A  24     -41.601 -38.061  46.996  1.00 94.11           C  
ATOM    370 HG21 ILE A  24     -40.984 -38.367  46.151  1.00 94.11           H  
ATOM    371 HG22 ILE A  24     -41.493 -38.835  47.756  1.00 94.11           H  
ATOM    372 HG23 ILE A  24     -41.237 -37.110  47.384  1.00 94.11           H  
ATOM    373  CD1 ILE A  24     -43.919 -38.794  48.801  1.00 94.11           C  
ATOM    374 HD11 ILE A  24     -44.777 -38.707  49.468  1.00 94.11           H  
ATOM    375 HD12 ILE A  24     -43.010 -38.756  49.403  1.00 94.11           H  
ATOM    376 HD13 ILE A  24     -43.968 -39.744  48.270  1.00 94.11           H  
ATOM    377  N   SER A  25     -42.168 -37.629  43.537  1.00 93.32           N  
ATOM    378  H   SER A  25     -42.900 -38.325  43.528  1.00 93.32           H  
ATOM    379  CA  SER A  25     -41.160 -37.661  42.475  1.00 93.32           C  
ATOM    380  HA  SER A  25     -40.178 -37.814  42.922  1.00 93.32           H  
ATOM    381  C   SER A  25     -41.104 -36.341  41.709  1.00 93.32           C  
ATOM    382  CB  SER A  25     -41.440 -38.805  41.501  1.00 93.32           C  
ATOM    383  HB2 SER A  25     -40.742 -38.747  40.666  1.00 93.32           H  
ATOM    384  HB3 SER A  25     -42.457 -38.722  41.116  1.00 93.32           H  
ATOM    385  O   SER A  25     -40.013 -35.854  41.438  1.00 93.32           O  
ATOM    386  OG  SER A  25     -41.280 -40.051  42.150  1.00 93.32           O  
ATOM    387  HG  SER A  25     -40.363 -40.132  42.420  1.00 93.32           H  
ATOM    388  N   LYS A  26     -42.260 -35.734  41.416  1.00 93.15           N  
ATOM    389  H   LYS A  26     -43.122 -36.186  41.685  1.00 93.15           H  
ATOM    390  CA  LYS A  26     -42.334 -34.427  40.755  1.00 93.15           C  
ATOM    391  HA  LYS A  26     -41.677 -34.437  39.886  1.00 93.15           H  
ATOM    392  C   LYS A  26     -41.827 -33.291  41.647  1.00 93.15           C  
ATOM    393  CB  LYS A  26     -43.773 -34.203  40.275  1.00 93.15           C  
ATOM    394  HB2 LYS A  26     -44.037 -35.019  39.603  1.00 93.15           H  
ATOM    395  HB3 LYS A  26     -44.456 -34.218  41.125  1.00 93.15           H  
ATOM    396  O   LYS A  26     -41.070 -32.452  41.174  1.00 93.15           O  
ATOM    397  CG  LYS A  26     -43.924 -32.870  39.535  1.00 93.15           C  
ATOM    398  HG2 LYS A  26     -43.907 -32.053  40.256  1.00 93.15           H  
ATOM    399  HG3 LYS A  26     -43.098 -32.742  38.835  1.00 93.15           H  
ATOM    400  CD  LYS A  26     -45.240 -32.842  38.754  1.00 93.15           C  
ATOM    401  HD2 LYS A  26     -46.072 -33.087  39.414  1.00 93.15           H  
ATOM    402  HD3 LYS A  26     -45.180 -33.578  37.952  1.00 93.15           H  
ATOM    403  CE  LYS A  26     -45.438 -31.447  38.168  1.00 93.15           C  
ATOM    404  HE2 LYS A  26     -45.790 -30.792  38.966  1.00 93.15           H  
ATOM    405  HE3 LYS A  26     -44.474 -31.076  37.822  1.00 93.15           H  
ATOM    406  NZ  LYS A  26     -46.381 -31.446  37.028  1.00 93.15           N  
ATOM    407  HZ1 LYS A  26     -47.177 -32.049  37.177  1.00 93.15           H  
ATOM    408  HZ2 LYS A  26     -45.865 -31.757  36.217  1.00 93.15           H  
ATOM    409  HZ3 LYS A  26     -46.671 -30.509  36.788  1.00 93.15           H  
ATOM    410  N   ASN A  27     -42.177 -33.276  42.929  1.00 93.11           N  
ATOM    411  H   ASN A  27     -42.885 -33.923  43.247  1.00 93.11           H  
ATOM    412  CA  ASN A  27     -41.689 -32.261  43.858  1.00 93.11           C  
ATOM    413  HA  ASN A  27     -41.875 -31.277  43.429  1.00 93.11           H  
ATOM    414  C   ASN A  27     -40.175 -32.380  44.050  1.00 93.11           C  
ATOM    415  CB  ASN A  27     -42.422 -32.357  45.205  1.00 93.11           C  
ATOM    416  HB2 ASN A  27     -41.961 -31.629  45.872  1.00 93.11           H  
ATOM    417  HB3 ASN A  27     -42.293 -33.353  45.629  1.00 93.11           H  
ATOM    418  O   ASN A  27     -39.481 -31.375  44.041  1.00 93.11           O  
ATOM    419  CG  ASN A  27     -43.909 -32.038  45.154  1.00 93.11           C  
ATOM    420  ND2 ASN A  27     -44.501 -31.783  46.295  1.00 93.11           N  
ATOM    421 HD21 ASN A  27     -43.903 -31.498  47.057  1.00 93.11           H  
ATOM    422 HD22 ASN A  27     -45.391 -31.325  46.160  1.00 93.11           H  
ATOM    423  OD1 ASN A  27     -44.595 -32.076  44.148  1.00 93.11           O  
ATOM    424  N   LEU A  28     -39.639 -33.601  44.153  1.00 93.32           N  
ATOM    425  H   LEU A  28     -40.259 -34.399  44.163  1.00 93.32           H  
ATOM    426  CA  LEU A  28     -38.194 -33.839  44.183  1.00 93.32           C  
ATOM    427  HA  LEU A  28     -37.754 -33.253  44.990  1.00 93.32           H  
ATOM    428  C   LEU A  28     -37.513 -33.373  42.895  1.00 93.32           C  
ATOM    429  CB  LEU A  28     -37.911 -35.333  44.407  1.00 93.32           C  
ATOM    430  HB2 LEU A  28     -38.549 -35.914  43.742  1.00 93.32           H  
ATOM    431  HB3 LEU A  28     -36.877 -35.538  44.129  1.00 93.32           H  
ATOM    432  O   LEU A  28     -36.450 -32.769  42.966  1.00 93.32           O  
ATOM    433  CG  LEU A  28     -38.116 -35.804  45.854  1.00 93.32           C  
ATOM    434  HG  LEU A  28     -39.110 -35.517  46.198  1.00 93.32           H  
ATOM    435  CD1 LEU A  28     -38.002 -37.329  45.905  1.00 93.32           C  
ATOM    436 HD11 LEU A  28     -37.010 -37.637  45.573  1.00 93.32           H  
ATOM    437 HD12 LEU A  28     -38.166 -37.678  46.925  1.00 93.32           H  
ATOM    438 HD13 LEU A  28     -38.755 -37.770  45.252  1.00 93.32           H  
ATOM    439  CD2 LEU A  28     -37.069 -35.214  46.803  1.00 93.32           C  
ATOM    440 HD21 LEU A  28     -37.211 -34.137  46.897  1.00 93.32           H  
ATOM    441 HD22 LEU A  28     -36.065 -35.410  46.427  1.00 93.32           H  
ATOM    442 HD23 LEU A  28     -37.171 -35.653  47.795  1.00 93.32           H  
ATOM    443  N   GLU A  29     -38.125 -33.612  41.734  1.00 94.27           N  
ATOM    444  H   GLU A  29     -38.966 -34.171  41.735  1.00 94.27           H  
ATOM    445  CA  GLU A  29     -37.636 -33.113  40.444  1.00 94.27           C  
ATOM    446  HA  GLU A  29     -36.637 -33.511  40.265  1.00 94.27           H  
ATOM    447  C   GLU A  29     -37.536 -31.579  40.458  1.00 94.27           C  
ATOM    448  CB  GLU A  29     -38.580 -33.615  39.331  1.00 94.27           C  
ATOM    449  HB2 GLU A  29     -39.519 -33.063  39.384  1.00 94.27           H  
ATOM    450  HB3 GLU A  29     -38.791 -34.671  39.498  1.00 94.27           H  
ATOM    451  O   GLU A  29     -36.498 -31.018  40.112  1.00 94.27           O  
ATOM    452  CG  GLU A  29     -38.035 -33.480  37.905  1.00 94.27           C  
ATOM    453  HG2 GLU A  29     -37.668 -32.465  37.760  1.00 94.27           H  
ATOM    454  HG3 GLU A  29     -37.187 -34.156  37.798  1.00 94.27           H  
ATOM    455  CD  GLU A  29     -39.088 -33.808  36.818  1.00 94.27           C  
ATOM    456  OE1 GLU A  29     -38.808 -33.527  35.635  1.00 94.27           O  
ATOM    457  OE2 GLU A  29     -40.192 -34.341  37.120  1.00 94.27           O  
ATOM    458  N   ARG A  30     -38.584 -30.891  40.924  1.00 94.62           N  
ATOM    459  H   ARG A  30     -39.395 -31.421  41.210  1.00 94.62           H  
ATOM    460  CA  ARG A  30     -38.640 -29.423  41.027  1.00 94.62           C  
ATOM    461  HA  ARG A  30     -38.352 -28.963  40.082  1.00 94.62           H  
ATOM    462  C   ARG A  30     -37.684 -28.856  42.067  1.00 94.62           C  
ATOM    463  CB  ARG A  30     -40.068 -28.986  41.341  1.00 94.62           C  
ATOM    464  HB2 ARG A  30     -40.425 -29.505  42.230  1.00 94.62           H  
ATOM    465  HB3 ARG A  30     -40.071 -27.914  41.540  1.00 94.62           H  
ATOM    466  O   ARG A  30     -36.968 -27.912  41.771  1.00 94.62           O  
ATOM    467  CG  ARG A  30     -41.004 -29.270  40.166  1.00 94.62           C  
ATOM    468  HG2 ARG A  30     -40.691 -28.708  39.285  1.00 94.62           H  
ATOM    469  HG3 ARG A  30     -41.008 -30.328  39.905  1.00 94.62           H  
ATOM    470  CD  ARG A  30     -42.403 -28.844  40.567  1.00 94.62           C  
ATOM    471  HD2 ARG A  30     -42.358 -27.872  41.058  1.00 94.62           H  
ATOM    472  HD3 ARG A  30     -42.795 -29.572  41.278  1.00 94.62           H  
ATOM    473  NE  ARG A  30     -43.261 -28.746  39.384  1.00 94.62           N  
ATOM    474  HE  ARG A  30     -42.795 -28.594  38.500  1.00 94.62           H  
ATOM    475  NH1 ARG A  30     -45.204 -28.566  40.565  1.00 94.62           N  
ATOM    476 HH11 ARG A  30     -44.659 -28.651  41.411  1.00 94.62           H  
ATOM    477 HH12 ARG A  30     -46.167 -28.276  40.661  1.00 94.62           H  
ATOM    478  NH2 ARG A  30     -45.183 -28.289  38.320  1.00 94.62           N  
ATOM    479 HH21 ARG A  30     -46.123 -27.923  38.368  1.00 94.62           H  
ATOM    480 HH22 ARG A  30     -44.584 -28.039  37.546  1.00 94.62           H  
ATOM    481  CZ  ARG A  30     -44.552 -28.541  39.434  1.00 94.62           C  
ATOM    482  N   LEU A  31     -37.608 -29.458  43.251  1.00 94.08           N  
ATOM    483  H   LEU A  31     -38.252 -30.213  43.436  1.00 94.08           H  
ATOM    484  CA  LEU A  31     -36.667 -29.068  44.305  1.00 94.08           C  
ATOM    485  HA  LEU A  31     -36.779 -28.004  44.513  1.00 94.08           H  
ATOM    486  C   LEU A  31     -35.215 -29.281  43.876  1.00 94.08           C  
ATOM    487  CB  LEU A  31     -36.959 -29.891  45.570  1.00 94.08           C  
ATOM    488  HB2 LEU A  31     -36.123 -29.786  46.262  1.00 94.08           H  
ATOM    489  HB3 LEU A  31     -37.024 -30.943  45.293  1.00 94.08           H  
ATOM    490  O   LEU A  31     -34.355 -28.464  44.183  1.00 94.08           O  
ATOM    491  CG  LEU A  31     -38.244 -29.474  46.300  1.00 94.08           C  
ATOM    492  HG  LEU A  31     -39.067 -29.392  45.590  1.00 94.08           H  
ATOM    493  CD1 LEU A  31     -38.608 -30.538  47.336  1.00 94.08           C  
ATOM    494 HD11 LEU A  31     -38.857 -31.468  46.826  1.00 94.08           H  
ATOM    495 HD12 LEU A  31     -37.765 -30.710  48.006  1.00 94.08           H  
ATOM    496 HD13 LEU A  31     -39.474 -30.207  47.909  1.00 94.08           H  
ATOM    497  CD2 LEU A  31     -38.072 -28.122  46.988  1.00 94.08           C  
ATOM    498 HD21 LEU A  31     -37.925 -27.336  46.247  1.00 94.08           H  
ATOM    499 HD22 LEU A  31     -38.977 -27.886  47.548  1.00 94.08           H  
ATOM    500 HD23 LEU A  31     -37.219 -28.148  47.666  1.00 94.08           H  
ATOM    501  N   SER A  32     -34.939 -30.367  43.154  1.00 93.99           N  
ATOM    502  H   SER A  32     -35.675 -31.035  42.976  1.00 93.99           H  
ATOM    503  CA  SER A  32     -33.594 -30.662  42.660  1.00 93.99           C  
ATOM    504  HA  SER A  32     -32.881 -30.511  43.470  1.00 93.99           H  
ATOM    505  C   SER A  32     -33.182 -29.759  41.500  1.00 93.99           C  
ATOM    506  CB  SER A  32     -33.511 -32.118  42.208  1.00 93.99           C  
ATOM    507  HB2 SER A  32     -33.807 -32.775  43.026  1.00 93.99           H  
ATOM    508  HB3 SER A  32     -34.182 -32.277  41.363  1.00 93.99           H  
ATOM    509  O   SER A  32     -31.997 -29.478  41.358  1.00 93.99           O  
ATOM    510  OG  SER A  32     -32.185 -32.426  41.825  1.00 93.99           O  
ATOM    511  HG  SER A  32     -31.768 -31.626  41.497  1.00 93.99           H  
ATOM    512  N   SER A  33     -34.123 -29.360  40.643  1.00 94.49           N  
ATOM    513  H   SER A  33     -35.072 -29.666  40.800  1.00 94.49           H  
ATOM    514  CA  SER A  33     -33.857 -28.494  39.484  1.00 94.49           C  
ATOM    515  HA  SER A  33     -32.846 -28.678  39.119  1.00 94.49           H  
ATOM    516  C   SER A  33     -33.947 -27.004  39.809  1.00 94.49           C  
ATOM    517  CB  SER A  33     -34.830 -28.810  38.344  1.00 94.49           C  
ATOM    518  HB2 SER A  33     -34.636 -29.811  37.961  1.00 94.49           H  
ATOM    519  HB3 SER A  33     -34.697 -28.090  37.536  1.00 94.49           H  
ATOM    520  O   SER A  33     -33.374 -26.199  39.083  1.00 94.49           O  
ATOM    521  OG  SER A  33     -36.154 -28.744  38.828  1.00 94.49           O  
ATOM    522  HG  SER A  33     -36.295 -29.565  39.305  1.00 94.49           H  
ATOM    523  N   GLY A  34     -34.682 -26.629  40.858  1.00 95.67           N  
ATOM    524  H   GLY A  34     -35.157 -27.345  41.388  1.00 95.67           H  
ATOM    525  CA  GLY A  34     -35.077 -25.247  41.133  1.00 95.67           C  
ATOM    526  HA2 GLY A  34     -34.209 -24.596  41.034  1.00 95.67           H  
ATOM    527  HA3 GLY A  34     -35.444 -25.184  42.157  1.00 95.67           H  
ATOM    528  C   GLY A  34     -36.176 -24.721  40.201  1.00 95.67           C  
ATOM    529  O   GLY A  34     -36.528 -23.548  40.285  1.00 95.67           O  
ATOM    530  N   LEU A  35     -36.744 -25.561  39.326  1.00 94.95           N  
ATOM    531  H   LEU A  35     -36.468 -26.532  39.351  1.00 94.95           H  
ATOM    532  CA  LEU A  35     -37.675 -25.145  38.277  1.00 94.95           C  
ATOM    533  HA  LEU A  35     -37.773 -24.060  38.297  1.00 94.95           H  
ATOM    534  C   LEU A  35     -39.063 -25.750  38.497  1.00 94.95           C  
ATOM    535  CB  LEU A  35     -37.125 -25.544  36.898  1.00 94.95           C  
ATOM    536  HB2 LEU A  35     -37.080 -26.633  36.873  1.00 94.95           H  
ATOM    537  HB3 LEU A  35     -37.828 -25.219  36.131  1.00 94.95           H  
ATOM    538  O   LEU A  35     -39.216 -26.950  38.703  1.00 94.95           O  
ATOM    539  CG  LEU A  35     -35.725 -25.005  36.556  1.00 94.95           C  
ATOM    540  HG  LEU A  35     -35.019 -25.290  37.337  1.00 94.95           H  
ATOM    541  CD1 LEU A  35     -35.251 -25.653  35.253  1.00 94.95           C  
ATOM    542 HD11 LEU A  35     -35.129 -26.723  35.420  1.00 94.95           H  
ATOM    543 HD12 LEU A  35     -34.291 -25.229  34.960  1.00 94.95           H  
ATOM    544 HD13 LEU A  35     -35.998 -25.502  34.474  1.00 94.95           H  
ATOM    545  CD2 LEU A  35     -35.690 -23.486  36.408  1.00 94.95           C  
ATOM    546 HD21 LEU A  35     -36.382 -23.142  35.639  1.00 94.95           H  
ATOM    547 HD22 LEU A  35     -34.680 -23.154  36.170  1.00 94.95           H  
ATOM    548 HD23 LEU A  35     -35.960 -23.016  37.353  1.00 94.95           H  
ATOM    549  N   ARG A  36     -40.107 -24.931  38.374  1.00 94.62           N  
ATOM    550  H   ARG A  36     -39.886 -23.964  38.186  1.00 94.62           H  
ATOM    551  CA  ARG A  36     -41.518 -25.334  38.367  1.00 94.62           C  
ATOM    552  HA  ARG A  36     -41.690 -25.995  39.216  1.00 94.62           H  
ATOM    553  C   ARG A  36     -41.896 -26.091  37.085  1.00 94.62           C  
ATOM    554  CB  ARG A  36     -42.350 -24.054  38.537  1.00 94.62           C  
ATOM    555  HB2 ARG A  36     -42.181 -23.412  37.672  1.00 94.62           H  
ATOM    556  HB3 ARG A  36     -42.000 -23.523  39.422  1.00 94.62           H  
ATOM    557  O   ARG A  36     -42.765 -26.973  37.134  1.00 94.62           O  
ATOM    558  CG  ARG A  36     -43.853 -24.320  38.702  1.00 94.62           C  
ATOM    559  HG2 ARG A  36     -44.011 -24.894  39.615  1.00 94.62           H  
ATOM    560  HG3 ARG A  36     -44.231 -24.894  37.856  1.00 94.62           H  
ATOM    561  CD  ARG A  36     -44.639 -23.004  38.796  1.00 94.62           C  
ATOM    562  HD2 ARG A  36     -44.214 -22.401  39.598  1.00 94.62           H  
ATOM    563  HD3 ARG A  36     -45.675 -23.220  39.060  1.00 94.62           H  
ATOM    564  NE  ARG A  36     -44.590 -22.229  37.537  1.00 94.62           N  
ATOM    565  HE  ARG A  36     -43.888 -21.505  37.485  1.00 94.62           H  
ATOM    566  NH1 ARG A  36     -46.256 -23.295  36.340  1.00 94.62           N  
ATOM    567 HH11 ARG A  36     -46.441 -23.905  37.123  1.00 94.62           H  
ATOM    568 HH12 ARG A  36     -46.764 -23.362  35.469  1.00 94.62           H  
ATOM    569  NH2 ARG A  36     -45.188 -21.599  35.432  1.00 94.62           N  
ATOM    570 HH21 ARG A  36     -44.357 -21.027  35.399  1.00 94.62           H  
ATOM    571 HH22 ARG A  36     -45.716 -21.749  34.584  1.00 94.62           H  
ATOM    572  CZ  ARG A  36     -45.340 -22.376  36.456  1.00 94.62           C  
ATOM    573  N   ILE A  37     -41.270 -25.740  35.955  1.00 94.45           N  
ATOM    574  H   ILE A  37     -40.561 -25.026  36.037  1.00 94.45           H  
ATOM    575  CA  ILE A  37     -41.477 -26.354  34.630  1.00 94.45           C  
ATOM    576  HA  ILE A  37     -42.283 -27.085  34.695  1.00 94.45           H  
ATOM    577  C   ILE A  37     -40.198 -27.097  34.209  1.00 94.45           C  
ATOM    578  CB  ILE A  37     -41.881 -25.304  33.561  1.00 94.45           C  
ATOM    579  HB  ILE A  37     -41.024 -24.657  33.377  1.00 94.45           H  
ATOM    580  O   ILE A  37     -39.245 -26.476  33.732  1.00 94.45           O  
ATOM    581  CG1 ILE A  37     -43.057 -24.395  33.992  1.00 94.45           C  
ATOM    582 HG12 ILE A  37     -43.953 -24.997  34.137  1.00 94.45           H  
ATOM    583 HG13 ILE A  37     -42.814 -23.908  34.936  1.00 94.45           H  
ATOM    584  CG2 ILE A  37     -42.227 -26.032  32.245  1.00 94.45           C  
ATOM    585 HG21 ILE A  37     -42.364 -25.307  31.443  1.00 94.45           H  
ATOM    586 HG22 ILE A  37     -41.417 -26.693  31.936  1.00 94.45           H  
ATOM    587 HG23 ILE A  37     -43.142 -26.614  32.357  1.00 94.45           H  
ATOM    588  CD1 ILE A  37     -43.347 -23.281  32.971  1.00 94.45           C  
ATOM    589 HD11 ILE A  37     -44.125 -22.618  33.349  1.00 94.45           H  
ATOM    590 HD12 ILE A  37     -42.442 -22.700  32.792  1.00 94.45           H  
ATOM    591 HD13 ILE A  37     -43.703 -23.696  32.029  1.00 94.45           H  
ATOM    592  N   ASN A  38     -40.191 -28.427  34.345  1.00 89.55           N  
ATOM    593  H   ASN A  38     -40.998 -28.891  34.737  1.00 89.55           H  
ATOM    594  CA  ASN A  38     -39.049 -29.266  33.950  1.00 89.55           C  
ATOM    595  HA  ASN A  38     -38.153 -28.651  33.868  1.00 89.55           H  
ATOM    596  C   ASN A  38     -39.217 -29.902  32.570  1.00 89.55           C  
ATOM    597  CB  ASN A  38     -38.812 -30.325  35.037  1.00 89.55           C  
ATOM    598  HB2 ASN A  38     -38.181 -31.123  34.646  1.00 89.55           H  
ATOM    599  HB3 ASN A  38     -39.754 -30.764  35.364  1.00 89.55           H  
ATOM    600  O   ASN A  38     -38.241 -30.138  31.862  1.00 89.55           O  
ATOM    601  CG  ASN A  38     -38.072 -29.714  36.203  1.00 89.55           C  
ATOM    602  ND2 ASN A  38     -38.445 -30.006  37.421  1.00 89.55           N  
ATOM    603 HD21 ASN A  38     -39.162 -30.695  37.598  1.00 89.55           H  
ATOM    604 HD22 ASN A  38     -37.949 -29.482  38.128  1.00 89.55           H  
ATOM    605  OD1 ASN A  38     -37.157 -28.933  36.020  1.00 89.55           O  
ATOM    606  N   ARG A  39     -40.463 -30.145  32.162  1.00 91.95           N  
ATOM    607  H   ARG A  39     -41.206 -29.939  32.815  1.00 91.95           H  
ATOM    608  CA  ARG A  39     -40.818 -30.774  30.884  1.00 91.95           C  
ATOM    609  HA  ARG A  39     -40.014 -30.583  30.173  1.00 91.95           H  
ATOM    610  C   ARG A  39     -42.088 -30.166  30.307  1.00 91.95           C  
ATOM    611  CB  ARG A  39     -40.942 -32.297  31.084  1.00 91.95           C  
ATOM    612  HB2 ARG A  39     -41.292 -32.762  30.162  1.00 91.95           H  
ATOM    613  HB3 ARG A  39     -39.951 -32.693  31.306  1.00 91.95           H  
ATOM    614  O   ARG A  39     -42.903 -29.601  31.031  1.00 91.95           O  
ATOM    615  CG  ARG A  39     -41.885 -32.667  32.240  1.00 91.95           C  
ATOM    616  HG2 ARG A  39     -42.882 -32.261  32.068  1.00 91.95           H  
ATOM    617  HG3 ARG A  39     -41.489 -32.241  33.162  1.00 91.95           H  
ATOM    618  CD  ARG A  39     -41.978 -34.178  32.436  1.00 91.95           C  
ATOM    619  HD2 ARG A  39     -42.666 -34.603  31.706  1.00 91.95           H  
ATOM    620  HD3 ARG A  39     -40.985 -34.605  32.294  1.00 91.95           H  
ATOM    621  NE  ARG A  39     -42.422 -34.465  33.807  1.00 91.95           N  
ATOM    622  HE  ARG A  39     -42.583 -33.664  34.401  1.00 91.95           H  
ATOM    623  NH1 ARG A  39     -42.091 -36.734  33.792  1.00 91.95           N  
ATOM    624 HH11 ARG A  39     -41.847 -37.566  34.309  1.00 91.95           H  
ATOM    625 HH12 ARG A  39     -41.988 -36.688  32.789  1.00 91.95           H  
ATOM    626  NH2 ARG A  39     -42.304 -35.647  35.732  1.00 91.95           N  
ATOM    627 HH21 ARG A  39     -42.103 -36.516  36.205  1.00 91.95           H  
ATOM    628 HH22 ARG A  39     -41.858 -34.862  36.185  1.00 91.95           H  
ATOM    629  CZ  ARG A  39     -42.288 -35.614  34.434  1.00 91.95           C  
ATOM    630  N   ALA A  40     -42.309 -30.371  29.010  1.00 91.95           N  
ATOM    631  H   ALA A  40     -41.580 -30.809  28.465  1.00 91.95           H  
ATOM    632  CA  ALA A  40     -43.486 -29.856  28.301  1.00 91.95           C  
ATOM    633  HA  ALA A  40     -43.481 -28.768  28.357  1.00 91.95           H  
ATOM    634  C   ALA A  40     -44.827 -30.330  28.897  1.00 91.95           C  
ATOM    635  CB  ALA A  40     -43.365 -30.269  26.829  1.00 91.95           C  
ATOM    636  HB1 ALA A  40     -43.395 -31.355  26.735  1.00 91.95           H  
ATOM    637  HB2 ALA A  40     -42.431 -29.896  26.408  1.00 91.95           H  
ATOM    638  HB3 ALA A  40     -44.194 -29.843  26.265  1.00 91.95           H  
ATOM    639  O   ALA A  40     -45.829 -29.635  28.779  1.00 91.95           O  
ATOM    640  N   ALA A  41     -44.847 -31.489  29.566  1.00 92.33           N  
ATOM    641  H   ALA A  41     -43.988 -32.017  29.635  1.00 92.33           H  
ATOM    642  CA  ALA A  41     -46.039 -32.011  30.236  1.00 92.33           C  
ATOM    643  HA  ALA A  41     -46.878 -31.954  29.542  1.00 92.33           H  
ATOM    644  C   ALA A  41     -46.447 -31.218  31.494  1.00 92.33           C  
ATOM    645  CB  ALA A  41     -45.790 -33.486  30.575  1.00 92.33           C  
ATOM    646  HB1 ALA A  41     -46.695 -33.912  31.009  1.00 92.33           H  
ATOM    647  HB2 ALA A  41     -45.540 -34.040  29.671  1.00 92.33           H  
ATOM    648  HB3 ALA A  41     -44.979 -33.572  31.298  1.00 92.33           H  
ATOM    649  O   ALA A  41     -47.585 -31.350  31.938  1.00 92.33           O  
ATOM    650  N   ASP A  42     -45.545 -30.425  32.085  1.00 91.62           N  
ATOM    651  H   ASP A  42     -44.633 -30.306  31.666  1.00 91.62           H  
ATOM    652  CA  ASP A  42     -45.865 -29.619  33.267  1.00 91.62           C  
ATOM    653  HA  ASP A  42     -46.514 -30.197  33.924  1.00 91.62           H  
ATOM    654  C   ASP A  42     -46.628 -28.343  32.898  1.00 91.62           C  
ATOM    655  CB  ASP A  42     -44.587 -29.261  34.040  1.00 91.62           C  
ATOM    656  HB2 ASP A  42     -44.854 -28.604  34.868  1.00 91.62           H  
ATOM    657  HB3 ASP A  42     -43.910 -28.712  33.385  1.00 91.62           H  
ATOM    658  O   ASP A  42     -47.574 -27.983  33.595  1.00 91.62           O  
ATOM    659  CG  ASP A  42     -43.862 -30.473  34.622  1.00 91.62           C  
ATOM    660  OD1 ASP A  42     -44.556 -31.423  35.068  1.00 91.62           O  
ATOM    661  OD2 ASP A  42     -42.617 -30.413  34.690  1.00 91.62           O  
ATOM    662  N   ASP A  43     -46.204 -27.679  31.819  1.00 93.87           N  
ATOM    663  H   ASP A  43     -45.403 -28.054  31.331  1.00 93.87           H  
ATOM    664  CA  ASP A  43     -46.822 -26.485  31.235  1.00 93.87           C  
ATOM    665  HA  ASP A  43     -47.896 -26.639  31.127  1.00 93.87           H  
ATOM    666  C   ASP A  43     -46.206 -26.220  29.848  1.00 93.87           C  
ATOM    667  CB  ASP A  43     -46.594 -25.285  32.170  1.00 93.87           C  
ATOM    668  HB2 ASP A  43     -47.016 -25.504  33.151  1.00 93.87           H  
ATOM    669  HB3 ASP A  43     -45.522 -25.138  32.303  1.00 93.87           H  
ATOM    670  O   ASP A  43     -45.125 -25.641  29.730  1.00 93.87           O  
ATOM    671  CG  ASP A  43     -47.219 -23.977  31.681  1.00 93.87           C  
ATOM    672  OD1 ASP A  43     -47.801 -23.952  30.567  1.00 93.87           O  
ATOM    673  OD2 ASP A  43     -47.084 -22.994  32.447  1.00 93.87           O  
ATOM    674  N   ALA A  44     -46.870 -26.673  28.783  1.00 94.22           N  
ATOM    675  H   ALA A  44     -47.716 -27.206  28.930  1.00 94.22           H  
ATOM    676  CA  ALA A  44     -46.337 -26.555  27.425  1.00 94.22           C  
ATOM    677  HA  ALA A  44     -45.331 -26.973  27.411  1.00 94.22           H  
ATOM    678  C   ALA A  44     -46.235 -25.094  26.953  1.00 94.22           C  
ATOM    679  CB  ALA A  44     -47.219 -27.384  26.482  1.00 94.22           C  
ATOM    680  HB1 ALA A  44     -47.235 -28.424  26.808  1.00 94.22           H  
ATOM    681  HB2 ALA A  44     -48.235 -26.991  26.475  1.00 94.22           H  
ATOM    682  HB3 ALA A  44     -46.811 -27.338  25.472  1.00 94.22           H  
ATOM    683  O   ALA A  44     -45.267 -24.728  26.285  1.00 94.22           O  
ATOM    684  N   ALA A  45     -47.216 -24.258  27.310  1.00 94.44           N  
ATOM    685  H   ALA A  45     -47.894 -24.574  27.988  1.00 94.44           H  
ATOM    686  CA  ALA A  45     -47.245 -22.852  26.918  1.00 94.44           C  
ATOM    687  HA  ALA A  45     -47.009 -22.772  25.857  1.00 94.44           H  
ATOM    688  C   ALA A  45     -46.186 -22.050  27.685  1.00 94.44           C  
ATOM    689  CB  ALA A  45     -48.659 -22.303  27.144  1.00 94.44           C  
ATOM    690  HB1 ALA A  45     -48.929 -22.385  28.196  1.00 94.44           H  
ATOM    691  HB2 ALA A  45     -49.374 -22.864  26.543  1.00 94.44           H  
ATOM    692  HB3 ALA A  45     -48.693 -21.254  26.849  1.00 94.44           H  
ATOM    693  O   ALA A  45     -45.413 -21.312  27.072  1.00 94.44           O  
ATOM    694  N   GLY A  46     -46.100 -22.248  29.005  1.00 95.27           N  
ATOM    695  H   GLY A  46     -46.773 -22.851  29.455  1.00 95.27           H  
ATOM    696  CA  GLY A  46     -45.069 -21.645  29.845  1.00 95.27           C  
ATOM    697  HA2 GLY A  46     -45.219 -21.964  30.876  1.00 95.27           H  
ATOM    698  HA3 GLY A  46     -45.148 -20.559  29.799  1.00 95.27           H  
ATOM    699  C   GLY A  46     -43.662 -22.053  29.413  1.00 95.27           C  
ATOM    700  O   GLY A  46     -42.792 -21.190  29.300  1.00 95.27           O  
ATOM    701  N   LEU A  47     -43.451 -23.332  29.071  1.00 94.68           N  
ATOM    702  H   LEU A  47     -44.190 -24.006  29.213  1.00 94.68           H  
ATOM    703  CA  LEU A  47     -42.175 -23.799  28.529  1.00 94.68           C  
ATOM    704  HA  LEU A  47     -41.404 -23.558  29.262  1.00 94.68           H  
ATOM    705  C   LEU A  47     -41.829 -23.067  27.229  1.00 94.68           C  
ATOM    706  CB  LEU A  47     -42.191 -25.324  28.323  1.00 94.68           C  
ATOM    707  HB2 LEU A  47     -42.958 -25.568  27.588  1.00 94.68           H  
ATOM    708  HB3 LEU A  47     -42.462 -25.813  29.258  1.00 94.68           H  
ATOM    709  O   LEU A  47     -40.756 -22.480  27.147  1.00 94.68           O  
ATOM    710  CG  LEU A  47     -40.838 -25.888  27.839  1.00 94.68           C  
ATOM    711  HG  LEU A  47     -40.554 -25.411  26.901  1.00 94.68           H  
ATOM    712  CD1 LEU A  47     -39.713 -25.695  28.859  1.00 94.68           C  
ATOM    713 HD11 LEU A  47     -38.803 -26.173  28.499  1.00 94.68           H  
ATOM    714 HD12 LEU A  47     -39.992 -26.117  29.825  1.00 94.68           H  
ATOM    715 HD13 LEU A  47     -39.492 -24.634  28.977  1.00 94.68           H  
ATOM    716  CD2 LEU A  47     -40.984 -27.385  27.580  1.00 94.68           C  
ATOM    717 HD21 LEU A  47     -41.218 -27.890  28.518  1.00 94.68           H  
ATOM    718 HD22 LEU A  47     -40.048 -27.774  27.179  1.00 94.68           H  
ATOM    719 HD23 LEU A  47     -41.777 -27.550  26.851  1.00 94.68           H  
ATOM    720  N   ALA A  48     -42.733 -23.033  26.246  1.00 95.53           N  
ATOM    721  H   ALA A  48     -43.613 -23.511  26.376  1.00 95.53           H  
ATOM    722  CA  ALA A  48     -42.477 -22.383  24.959  1.00 95.53           C  
ATOM    723  HA  ALA A  48     -41.618 -22.864  24.492  1.00 95.53           H  
ATOM    724  C   ALA A  48     -42.143 -20.886  25.100  1.00 95.53           C  
ATOM    725  CB  ALA A  48     -43.703 -22.594  24.064  1.00 95.53           C  
ATOM    726  HB1 ALA A  48     -44.579 -22.126  24.513  1.00 95.53           H  
ATOM    727  HB2 ALA A  48     -43.891 -23.660  23.941  1.00 95.53           H  
ATOM    728  HB3 ALA A  48     -43.520 -22.150  23.085  1.00 95.53           H  
ATOM    729  O   ALA A  48     -41.225 -20.389  24.445  1.00 95.53           O  
ATOM    730  N   ILE A  49     -42.851 -20.172  25.982  1.00 95.49           N  
ATOM    731  H   ILE A  49     -43.601 -20.632  26.478  1.00 95.49           H  
ATOM    732  CA  ILE A  49     -42.568 -18.761  26.276  1.00 95.49           C  
ATOM    733  HA  ILE A  49     -42.510 -18.214  25.336  1.00 95.49           H  
ATOM    734  C   ILE A  49     -41.202 -18.622  26.955  1.00 95.49           C  
ATOM    735  CB  ILE A  49     -43.697 -18.138  27.127  1.00 95.49           C  
ATOM    736  HB  ILE A  49     -43.833 -18.747  28.021  1.00 95.49           H  
ATOM    737  O   ILE A  49     -40.404 -17.789  26.531  1.00 95.49           O  
ATOM    738  CG1 ILE A  49     -45.025 -18.108  26.334  1.00 95.49           C  
ATOM    739 HG12 ILE A  49     -45.188 -19.067  25.842  1.00 95.49           H  
ATOM    740 HG13 ILE A  49     -44.968 -17.349  25.555  1.00 95.49           H  
ATOM    741  CG2 ILE A  49     -43.326 -16.706  27.563  1.00 95.49           C  
ATOM    742 HG21 ILE A  49     -42.444 -16.717  28.203  1.00 95.49           H  
ATOM    743 HG22 ILE A  49     -44.131 -16.258  28.145  1.00 95.49           H  
ATOM    744 HG23 ILE A  49     -43.123 -16.084  26.691  1.00 95.49           H  
ATOM    745  CD1 ILE A  49     -46.254 -17.836  27.213  1.00 95.49           C  
ATOM    746 HD11 ILE A  49     -46.221 -16.826  27.623  1.00 95.49           H  
ATOM    747 HD12 ILE A  49     -46.296 -18.560  28.025  1.00 95.49           H  
ATOM    748 HD13 ILE A  49     -47.155 -17.933  26.607  1.00 95.49           H  
ATOM    749  N   SER A  50     -40.906 -19.449  27.963  1.00 95.02           N  
ATOM    750  H   SER A  50     -41.607 -20.103  28.282  1.00 95.02           H  
ATOM    751  CA  SER A  50     -39.618 -19.408  28.666  1.00 95.02           C  
ATOM    752  HA  SER A  50     -39.467 -18.393  29.034  1.00 95.02           H  
ATOM    753  C   SER A  50     -38.443 -19.734  27.742  1.00 95.02           C  
ATOM    754  CB  SER A  50     -39.625 -20.333  29.889  1.00 95.02           C  
ATOM    755  HB2 SER A  50     -38.757 -20.107  30.508  1.00 95.02           H  
ATOM    756  HB3 SER A  50     -40.520 -20.139  30.480  1.00 95.02           H  
ATOM    757  O   SER A  50     -37.413 -19.078  27.819  1.00 95.02           O  
ATOM    758  OG  SER A  50     -39.580 -21.704  29.535  1.00 95.02           O  
ATOM    759  HG  SER A  50     -40.111 -21.850  28.749  1.00 95.02           H  
ATOM    760  N   GLU A  51     -38.599 -20.671  26.804  1.00 95.11           N  
ATOM    761  H   GLU A  51     -39.449 -21.216  26.794  1.00 95.11           H  
ATOM    762  CA  GLU A  51     -37.564 -20.989  25.817  1.00 95.11           C  
ATOM    763  HA  GLU A  51     -36.611 -21.123  26.329  1.00 95.11           H  
ATOM    764  C   GLU A  51     -37.359 -19.831  24.832  1.00 95.11           C  
ATOM    765  CB  GLU A  51     -37.902 -22.302  25.091  1.00 95.11           C  
ATOM    766  HB2 GLU A  51     -37.221 -22.421  24.249  1.00 95.11           H  
ATOM    767  HB3 GLU A  51     -38.914 -22.242  24.690  1.00 95.11           H  
ATOM    768  O   GLU A  51     -36.219 -19.490  24.513  1.00 95.11           O  
ATOM    769  CG  GLU A  51     -37.791 -23.555  25.987  1.00 95.11           C  
ATOM    770  HG2 GLU A  51     -38.018 -24.432  25.381  1.00 95.11           H  
ATOM    771  HG3 GLU A  51     -38.544 -23.503  26.774  1.00 95.11           H  
ATOM    772  CD  GLU A  51     -36.410 -23.744  26.644  1.00 95.11           C  
ATOM    773  OE1 GLU A  51     -36.351 -24.221  27.808  1.00 95.11           O  
ATOM    774  OE2 GLU A  51     -35.391 -23.388  26.014  1.00 95.11           O  
ATOM    775  N   LYS A  52     -38.433 -19.137  24.423  1.00 95.77           N  
ATOM    776  H   LYS A  52     -39.347 -19.462  24.702  1.00 95.77           H  
ATOM    777  CA  LYS A  52     -38.315 -17.897  23.641  1.00 95.77           C  
ATOM    778  HA  LYS A  52     -37.703 -18.109  22.764  1.00 95.77           H  
ATOM    779  C   LYS A  52     -37.579 -16.805  24.424  1.00 95.77           C  
ATOM    780  CB  LYS A  52     -39.703 -17.435  23.171  1.00 95.77           C  
ATOM    781  HB2 LYS A  52     -40.181 -18.251  22.629  1.00 95.77           H  
ATOM    782  HB3 LYS A  52     -40.320 -17.181  24.032  1.00 95.77           H  
ATOM    783  O   LYS A  52     -36.680 -16.177  23.870  1.00 95.77           O  
ATOM    784  CG  LYS A  52     -39.592 -16.213  22.247  1.00 95.77           C  
ATOM    785  HG2 LYS A  52     -39.139 -15.383  22.790  1.00 95.77           H  
ATOM    786  HG3 LYS A  52     -38.957 -16.464  21.398  1.00 95.77           H  
ATOM    787  CD  LYS A  52     -40.963 -15.762  21.734  1.00 95.77           C  
ATOM    788  HD2 LYS A  52     -41.598 -15.507  22.582  1.00 95.77           H  
ATOM    789  HD3 LYS A  52     -41.419 -16.572  21.165  1.00 95.77           H  
ATOM    790  CE  LYS A  52     -40.760 -14.534  20.840  1.00 95.77           C  
ATOM    791  HE2 LYS A  52     -40.268 -13.758  21.426  1.00 95.77           H  
ATOM    792  HE3 LYS A  52     -40.084 -14.805  20.029  1.00 95.77           H  
ATOM    793  NZ  LYS A  52     -42.040 -14.027  20.287  1.00 95.77           N  
ATOM    794  HZ1 LYS A  52     -42.489 -14.737  19.728  1.00 95.77           H  
ATOM    795  HZ2 LYS A  52     -42.658 -13.744  21.034  1.00 95.77           H  
ATOM    796  HZ3 LYS A  52     -41.862 -13.225  19.699  1.00 95.77           H  
ATOM    797  N   MET A  53     -37.915 -16.604  25.700  1.00 96.44           N  
ATOM    798  H   MET A  53     -38.669 -17.153  26.086  1.00 96.44           H  
ATOM    799  CA  MET A  53     -37.222 -15.644  26.567  1.00 96.44           C  
ATOM    800  HA  MET A  53     -37.247 -14.659  26.101  1.00 96.44           H  
ATOM    801  C   MET A  53     -35.752 -16.018  26.745  1.00 96.44           C  
ATOM    802  CB  MET A  53     -37.900 -15.544  27.939  1.00 96.44           C  
ATOM    803  HB2 MET A  53     -37.258 -14.972  28.609  1.00 96.44           H  
ATOM    804  HB3 MET A  53     -38.032 -16.540  28.362  1.00 96.44           H  
ATOM    805  O   MET A  53     -34.897 -15.161  26.583  1.00 96.44           O  
ATOM    806  CG  MET A  53     -39.253 -14.837  27.869  1.00 96.44           C  
ATOM    807  HG2 MET A  53     -39.096 -13.817  27.517  1.00 96.44           H  
ATOM    808  HG3 MET A  53     -39.898 -15.353  27.158  1.00 96.44           H  
ATOM    809  SD  MET A  53     -40.089 -14.778  29.473  1.00 96.44           S  
ATOM    810  CE  MET A  53     -41.514 -13.750  29.045  1.00 96.44           C  
ATOM    811  HE1 MET A  53     -42.076 -14.216  28.236  1.00 96.44           H  
ATOM    812  HE2 MET A  53     -42.155 -13.642  29.920  1.00 96.44           H  
ATOM    813  HE3 MET A  53     -41.168 -12.766  28.730  1.00 96.44           H  
ATOM    814  N   ARG A  54     -35.426 -17.294  26.978  1.00 95.98           N  
ATOM    815  H   ARG A  54     -36.176 -17.952  27.135  1.00 95.98           H  
ATOM    816  CA  ARG A  54     -34.038 -17.780  27.055  1.00 95.98           C  
ATOM    817  HA  ARG A  54     -33.506 -17.223  27.826  1.00 95.98           H  
ATOM    818  C   ARG A  54     -33.272 -17.546  25.764  1.00 95.98           C  
ATOM    819  CB  ARG A  54     -34.011 -19.274  27.394  1.00 95.98           C  
ATOM    820  HB2 ARG A  54     -33.020 -19.671  27.173  1.00 95.98           H  
ATOM    821  HB3 ARG A  54     -34.739 -19.811  26.786  1.00 95.98           H  
ATOM    822  O   ARG A  54     -32.115 -17.138  25.816  1.00 95.98           O  
ATOM    823  CG  ARG A  54     -34.295 -19.503  28.876  1.00 95.98           C  
ATOM    824  HG2 ARG A  54     -33.550 -18.970  29.468  1.00 95.98           H  
ATOM    825  HG3 ARG A  54     -35.281 -19.117  29.134  1.00 95.98           H  
ATOM    826  CD  ARG A  54     -34.233 -20.990  29.214  1.00 95.98           C  
ATOM    827  HD2 ARG A  54     -35.022 -21.516  28.676  1.00 95.98           H  
ATOM    828  HD3 ARG A  54     -33.266 -21.387  28.907  1.00 95.98           H  
ATOM    829  NE  ARG A  54     -34.422 -21.140  30.660  1.00 95.98           N  
ATOM    830  HE  ARG A  54     -35.047 -20.480  31.101  1.00 95.98           H  
ATOM    831  NH1 ARG A  54     -32.941 -22.820  31.166  1.00 95.98           N  
ATOM    832 HH11 ARG A  54     -32.900 -23.049  30.183  1.00 95.98           H  
ATOM    833 HH12 ARG A  54     -32.496 -23.381  31.879  1.00 95.98           H  
ATOM    834  NH2 ARG A  54     -34.023 -21.688  32.786  1.00 95.98           N  
ATOM    835 HH21 ARG A  54     -33.511 -22.122  33.540  1.00 95.98           H  
ATOM    836 HH22 ARG A  54     -34.641 -20.920  33.005  1.00 95.98           H  
ATOM    837  CZ  ARG A  54     -33.778 -21.887  31.527  1.00 95.98           C  
ATOM    838  N   SER A  55     -33.901 -17.787  24.616  1.00 96.65           N  
ATOM    839  H   SER A  55     -34.826 -18.191  24.649  1.00 96.65           H  
ATOM    840  CA  SER A  55     -33.305 -17.482  23.315  1.00 96.65           C  
ATOM    841  HA  SER A  55     -32.369 -18.031  23.216  1.00 96.65           H  
ATOM    842  C   SER A  55     -32.995 -15.991  23.193  1.00 96.65           C  
ATOM    843  CB  SER A  55     -34.238 -17.917  22.186  1.00 96.65           C  
ATOM    844  HB2 SER A  55     -34.531 -18.956  22.340  1.00 96.65           H  
ATOM    845  HB3 SER A  55     -35.135 -17.298  22.176  1.00 96.65           H  
ATOM    846  O   SER A  55     -31.893 -15.634  22.785  1.00 96.65           O  
ATOM    847  OG  SER A  55     -33.575 -17.811  20.944  1.00 96.65           O  
ATOM    848  HG  SER A  55     -33.248 -16.918  20.811  1.00 96.65           H  
ATOM    849  N   GLN A  56     -33.932 -15.124  23.586  1.00 95.67           N  
ATOM    850  H   GLN A  56     -34.819 -15.478  23.914  1.00 95.67           H  
ATOM    851  CA  GLN A  56     -33.731 -13.675  23.573  1.00 95.67           C  
ATOM    852  HA  GLN A  56     -33.382 -13.377  22.585  1.00 95.67           H  
ATOM    853  C   GLN A  56     -32.654 -13.233  24.562  1.00 95.67           C  
ATOM    854  CB  GLN A  56     -35.050 -12.949  23.859  1.00 95.67           C  
ATOM    855  HB2 GLN A  56     -35.528 -13.375  24.742  1.00 95.67           H  
ATOM    856  HB3 GLN A  56     -34.836 -11.899  24.057  1.00 95.67           H  
ATOM    857  O   GLN A  56     -31.777 -12.483  24.167  1.00 95.67           O  
ATOM    858  CG  GLN A  56     -36.001 -13.025  22.660  1.00 95.67           C  
ATOM    859  HG2 GLN A  56     -36.251 -14.062  22.436  1.00 95.67           H  
ATOM    860  HG3 GLN A  56     -35.496 -12.604  21.790  1.00 95.67           H  
ATOM    861  CD  GLN A  56     -37.293 -12.255  22.899  1.00 95.67           C  
ATOM    862  NE2 GLN A  56     -37.851 -11.644  21.877  1.00 95.67           N  
ATOM    863 HE21 GLN A  56     -38.564 -10.975  22.129  1.00 95.67           H  
ATOM    864 HE22 GLN A  56     -37.332 -11.567  21.013  1.00 95.67           H  
ATOM    865  OE1 GLN A  56     -37.848 -12.198  23.984  1.00 95.67           O  
ATOM    866  N   ILE A  57     -32.655 -13.731  25.801  1.00 97.20           N  
ATOM    867  H   ILE A  57     -33.432 -14.317  26.073  1.00 97.20           H  
ATOM    868  CA  ILE A  57     -31.631 -13.437  26.815  1.00 97.20           C  
ATOM    869  HA  ILE A  57     -31.628 -12.367  27.024  1.00 97.20           H  
ATOM    870  C   ILE A  57     -30.243 -13.795  26.283  1.00 97.20           C  
ATOM    871  CB  ILE A  57     -31.942 -14.191  28.129  1.00 97.20           C  
ATOM    872  HB  ILE A  57     -32.144 -15.234  27.882  1.00 97.20           H  
ATOM    873  O   ILE A  57     -29.338 -12.968  26.327  1.00 97.20           O  
ATOM    874  CG1 ILE A  57     -33.187 -13.594  28.821  1.00 97.20           C  
ATOM    875 HG12 ILE A  57     -32.917 -12.667  29.328  1.00 97.20           H  
ATOM    876 HG13 ILE A  57     -33.944 -13.345  28.077  1.00 97.20           H  
ATOM    877  CG2 ILE A  57     -30.746 -14.159  29.099  1.00 97.20           C  
ATOM    878 HG21 ILE A  57     -31.015 -14.594  30.062  1.00 97.20           H  
ATOM    879 HG22 ILE A  57     -30.435 -13.128  29.270  1.00 97.20           H  
ATOM    880 HG23 ILE A  57     -29.901 -14.723  28.704  1.00 97.20           H  
ATOM    881  CD1 ILE A  57     -33.826 -14.555  29.834  1.00 97.20           C  
ATOM    882 HD11 ILE A  57     -34.768 -14.134  30.185  1.00 97.20           H  
ATOM    883 HD12 ILE A  57     -34.035 -15.515  29.363  1.00 97.20           H  
ATOM    884 HD13 ILE A  57     -33.169 -14.706  30.690  1.00 97.20           H  
ATOM    885  N   ARG A  58     -30.075 -14.993  25.706  1.00 97.33           N  
ATOM    886  H   ARG A  58     -30.860 -15.628  25.684  1.00 97.33           H  
ATOM    887  CA  ARG A  58     -28.801 -15.390  25.088  1.00 97.33           C  
ATOM    888  HA  ARG A  58     -28.000 -15.283  25.820  1.00 97.33           H  
ATOM    889  C   ARG A  58     -28.429 -14.472  23.926  1.00 97.33           C  
ATOM    890  CB  ARG A  58     -28.865 -16.841  24.608  1.00 97.33           C  
ATOM    891  HB2 ARG A  58     -29.755 -16.975  23.993  1.00 97.33           H  
ATOM    892  HB3 ARG A  58     -27.989 -17.043  23.992  1.00 97.33           H  
ATOM    893  O   ARG A  58     -27.273 -14.083  23.819  1.00 97.33           O  
ATOM    894  CG  ARG A  58     -28.878 -17.839  25.771  1.00 97.33           C  
ATOM    895  HG2 ARG A  58     -27.954 -17.752  26.342  1.00 97.33           H  
ATOM    896  HG3 ARG A  58     -29.721 -17.638  26.432  1.00 97.33           H  
ATOM    897  CD  ARG A  58     -28.998 -19.248  25.187  1.00 97.33           C  
ATOM    898  HD2 ARG A  58     -29.830 -19.252  24.482  1.00 97.33           H  
ATOM    899  HD3 ARG A  58     -28.080 -19.487  24.650  1.00 97.33           H  
ATOM    900  NE  ARG A  58     -29.249 -20.257  26.230  1.00 97.33           N  
ATOM    901  HE  ARG A  58     -29.144 -19.948  27.186  1.00 97.33           H  
ATOM    902  NH1 ARG A  58     -29.803 -21.972  24.808  1.00 97.33           N  
ATOM    903 HH11 ARG A  58     -30.172 -22.899  24.651  1.00 97.33           H  
ATOM    904 HH12 ARG A  58     -29.604 -21.366  24.025  1.00 97.33           H  
ATOM    905  NH2 ARG A  58     -29.930 -22.284  27.013  1.00 97.33           N  
ATOM    906 HH21 ARG A  58     -30.261 -23.220  26.831  1.00 97.33           H  
ATOM    907 HH22 ARG A  58     -29.797 -21.952  27.957  1.00 97.33           H  
ATOM    908  CZ  ARG A  58     -29.656 -21.494  26.013  1.00 97.33           C  
ATOM    909  N   GLY A  59     -29.396 -14.106  23.085  1.00 97.22           N  
ATOM    910  H   GLY A  59     -30.324 -14.479  23.224  1.00 97.22           H  
ATOM    911  CA  GLY A  59     -29.193 -13.144  22.002  1.00 97.22           C  
ATOM    912  HA2 GLY A  59     -30.129 -13.020  21.457  1.00 97.22           H  
ATOM    913  HA3 GLY A  59     -28.436 -13.520  21.313  1.00 97.22           H  
ATOM    914  C   GLY A  59     -28.749 -11.768  22.507  1.00 97.22           C  
ATOM    915  O   GLY A  59     -27.784 -11.217  21.991  1.00 97.22           O  
ATOM    916  N   LEU A  60     -29.379 -11.248  23.563  1.00 97.00           N  
ATOM    917  H   LEU A  60     -30.164 -11.759  23.942  1.00 97.00           H  
ATOM    918  CA  LEU A  60     -29.024  -9.977  24.199  1.00 97.00           C  
ATOM    919  HA  LEU A  60     -28.997  -9.193  23.442  1.00 97.00           H  
ATOM    920  C   LEU A  60     -27.627 -10.022  24.826  1.00 97.00           C  
ATOM    921  CB  LEU A  60     -30.068  -9.614  25.270  1.00 97.00           C  
ATOM    922  HB2 LEU A  60     -30.179 -10.459  25.950  1.00 97.00           H  
ATOM    923  HB3 LEU A  60     -29.677  -8.779  25.852  1.00 97.00           H  
ATOM    924  O   LEU A  60     -26.860  -9.084  24.658  1.00 97.00           O  
ATOM    925  CG  LEU A  60     -31.459  -9.216  24.745  1.00 97.00           C  
ATOM    926  HG  LEU A  60     -31.903 -10.033  24.177  1.00 97.00           H  
ATOM    927  CD1 LEU A  60     -32.354  -8.909  25.943  1.00 97.00           C  
ATOM    928 HD11 LEU A  60     -33.356  -8.651  25.600  1.00 97.00           H  
ATOM    929 HD12 LEU A  60     -31.941  -8.070  26.503  1.00 97.00           H  
ATOM    930 HD13 LEU A  60     -32.401  -9.780  26.597  1.00 97.00           H  
ATOM    931  CD2 LEU A  60     -31.429  -7.977  23.856  1.00 97.00           C  
ATOM    932 HD21 LEU A  60     -30.980  -7.151  24.408  1.00 97.00           H  
ATOM    933 HD22 LEU A  60     -30.853  -8.170  22.951  1.00 97.00           H  
ATOM    934 HD23 LEU A  60     -32.442  -7.703  23.562  1.00 97.00           H  
ATOM    935  N   GLN A  61     -27.263 -11.124  25.485  1.00 96.72           N  
ATOM    936  H   GLN A  61     -27.956 -11.843  25.635  1.00 96.72           H  
ATOM    937  CA  GLN A  61     -25.913 -11.321  26.027  1.00 96.72           C  
ATOM    938  HA  GLN A  61     -25.663 -10.492  26.689  1.00 96.72           H  
ATOM    939  C   GLN A  61     -24.846 -11.368  24.924  1.00 96.72           C  
ATOM    940  CB  GLN A  61     -25.873 -12.638  26.815  1.00 96.72           C  
ATOM    941  HB2 GLN A  61     -24.835 -12.892  27.030  1.00 96.72           H  
ATOM    942  HB3 GLN A  61     -26.297 -13.432  26.201  1.00 96.72           H  
ATOM    943  O   GLN A  61     -23.730 -10.886  25.113  1.00 96.72           O  
ATOM    944  CG  GLN A  61     -26.624 -12.558  28.148  1.00 96.72           C  
ATOM    945  HG2 GLN A  61     -27.636 -12.186  27.986  1.00 96.72           H  
ATOM    946  HG3 GLN A  61     -26.102 -11.852  28.794  1.00 96.72           H  
ATOM    947  CD  GLN A  61     -26.725 -13.905  28.857  1.00 96.72           C  
ATOM    948  NE2 GLN A  61     -26.899 -13.909  30.161  1.00 96.72           N  
ATOM    949 HE21 GLN A  61     -26.976 -13.045  30.679  1.00 96.72           H  
ATOM    950 HE22 GLN A  61     -26.989 -14.812  30.604  1.00 96.72           H  
ATOM    951  OE1 GLN A  61     -26.662 -14.980  28.273  1.00 96.72           O  
ATOM    952  N   MET A  62     -25.157 -11.959  23.765  1.00 96.64           N  
ATOM    953  H   MET A  62     -26.072 -12.374  23.662  1.00 96.64           H  
ATOM    954  CA  MET A  62     -24.269 -11.895  22.599  1.00 96.64           C  
ATOM    955  HA  MET A  62     -23.262 -12.192  22.893  1.00 96.64           H  
ATOM    956  C   MET A  62     -24.165 -10.468  22.061  1.00 96.64           C  
ATOM    957  CB  MET A  62     -24.749 -12.817  21.469  1.00 96.64           C  
ATOM    958  HB2 MET A  62     -24.159 -12.607  20.577  1.00 96.64           H  
ATOM    959  HB3 MET A  62     -25.787 -12.589  21.226  1.00 96.64           H  
ATOM    960  O   MET A  62     -23.061 -10.004  21.806  1.00 96.64           O  
ATOM    961  CG  MET A  62     -24.643 -14.313  21.765  1.00 96.64           C  
ATOM    962  HG2 MET A  62     -25.335 -14.567  22.568  1.00 96.64           H  
ATOM    963  HG3 MET A  62     -24.967 -14.850  20.873  1.00 96.64           H  
ATOM    964  SD  MET A  62     -23.021 -14.945  22.234  1.00 96.64           S  
ATOM    965  CE  MET A  62     -21.921 -14.267  20.958  1.00 96.64           C  
ATOM    966  HE1 MET A  62     -22.280 -14.555  19.970  1.00 96.64           H  
ATOM    967  HE2 MET A  62     -20.911 -14.653  21.098  1.00 96.64           H  
ATOM    968  HE3 MET A  62     -21.891 -13.180  21.025  1.00 96.64           H  
ATOM    969  N   ALA A  63     -25.292  -9.772  21.924  1.00 97.53           N  
ATOM    970  H   ALA A  63     -26.172 -10.224  22.130  1.00 97.53           H  
ATOM    971  CA  ALA A  63     -25.346  -8.396  21.444  1.00 97.53           C  
ATOM    972  HA  ALA A  63     -24.915  -8.345  20.444  1.00 97.53           H  
ATOM    973  C   ALA A  63     -24.566  -7.423  22.339  1.00 97.53           C  
ATOM    974  CB  ALA A  63     -26.816  -7.997  21.367  1.00 97.53           C  
ATOM    975  HB1 ALA A  63     -26.881  -6.944  21.090  1.00 97.53           H  
ATOM    976  HB2 ALA A  63     -27.322  -8.616  20.627  1.00 97.53           H  
ATOM    977  HB3 ALA A  63     -27.298  -8.117  22.337  1.00 97.53           H  
ATOM    978  O   ALA A  63     -23.863  -6.555  21.832  1.00 97.53           O  
ATOM    979  N   GLU A  64     -24.645  -7.595  23.659  1.00 97.58           N  
ATOM    980  H   GLU A  64     -25.309  -8.267  24.016  1.00 97.58           H  
ATOM    981  CA  GLU A  64     -23.862  -6.831  24.631  1.00 97.58           C  
ATOM    982  HA  GLU A  64     -24.071  -5.768  24.510  1.00 97.58           H  
ATOM    983  C   GLU A  64     -22.359  -7.037  24.408  1.00 97.58           C  
ATOM    984  CB  GLU A  64     -24.292  -7.263  26.039  1.00 97.58           C  
ATOM    985  HB2 GLU A  64     -24.070  -8.322  26.167  1.00 97.58           H  
ATOM    986  HB3 GLU A  64     -25.369  -7.122  26.126  1.00 97.58           H  
ATOM    987  O   GLU A  64     -21.611  -6.066  24.312  1.00 97.58           O  
ATOM    988  CG  GLU A  64     -23.604  -6.465  27.156  1.00 97.58           C  
ATOM    989  HG2 GLU A  64     -22.524  -6.567  27.054  1.00 97.58           H  
ATOM    990  HG3 GLU A  64     -23.862  -5.413  27.037  1.00 97.58           H  
ATOM    991  CD  GLU A  64     -24.015  -6.939  28.562  1.00 97.58           C  
ATOM    992  OE1 GLU A  64     -23.396  -6.452  29.532  1.00 97.58           O  
ATOM    993  OE2 GLU A  64     -24.935  -7.789  28.678  1.00 97.58           O  
ATOM    994  N   ARG A  65     -21.916  -8.290  24.230  1.00 97.40           N  
ATOM    995  H   ARG A  65     -22.587  -9.043  24.290  1.00 97.40           H  
ATOM    996  CA  ARG A  65     -20.514  -8.591  23.899  1.00 97.40           C  
ATOM    997  HA  ARG A  65     -19.869  -8.103  24.629  1.00 97.40           H  
ATOM    998  C   ARG A  65     -20.091  -7.995  22.560  1.00 97.40           C  
ATOM    999  CB  ARG A  65     -20.250 -10.098  23.930  1.00 97.40           C  
ATOM   1000  HB2 ARG A  65     -20.993 -10.629  23.334  1.00 97.40           H  
ATOM   1001  HB3 ARG A  65     -19.266 -10.278  23.497  1.00 97.40           H  
ATOM   1002  O   ARG A  65     -19.051  -7.355  22.500  1.00 97.40           O  
ATOM   1003  CG  ARG A  65     -20.254 -10.613  25.372  1.00 97.40           C  
ATOM   1004  HG2 ARG A  65     -21.258 -10.571  25.796  1.00 97.40           H  
ATOM   1005  HG3 ARG A  65     -19.605  -9.974  25.971  1.00 97.40           H  
ATOM   1006  CD  ARG A  65     -19.706 -12.036  25.444  1.00 97.40           C  
ATOM   1007  HD2 ARG A  65     -19.509 -12.261  26.493  1.00 97.40           H  
ATOM   1008  HD3 ARG A  65     -18.760 -12.067  24.903  1.00 97.40           H  
ATOM   1009  NE  ARG A  65     -20.640 -13.041  24.905  1.00 97.40           N  
ATOM   1010  HE  ARG A  65     -21.574 -12.720  24.693  1.00 97.40           H  
ATOM   1011  NH1 ARG A  65     -19.172 -14.797  25.043  1.00 97.40           N  
ATOM   1012 HH11 ARG A  65     -18.438 -14.124  25.207  1.00 97.40           H  
ATOM   1013 HH12 ARG A  65     -18.960 -15.779  24.936  1.00 97.40           H  
ATOM   1014  NH2 ARG A  65     -21.274 -15.203  24.523  1.00 97.40           N  
ATOM   1015 HH21 ARG A  65     -21.031 -16.176  24.400  1.00 97.40           H  
ATOM   1016 HH22 ARG A  65     -22.181 -14.873  24.226  1.00 97.40           H  
ATOM   1017  CZ  ARG A  65     -20.366 -14.329  24.816  1.00 97.40           C  
ATOM   1018  N   ASN A  66     -20.921  -8.113  21.526  1.00 95.08           N  
ATOM   1019  H   ASN A  66     -21.748  -8.681  21.638  1.00 95.08           H  
ATOM   1020  CA  ASN A  66     -20.642  -7.510  20.222  1.00 95.08           C  
ATOM   1021  HA  ASN A  66     -19.697  -7.899  19.843  1.00 95.08           H  
ATOM   1022  C   ASN A  66     -20.521  -5.978  20.312  1.00 95.08           C  
ATOM   1023  CB  ASN A  66     -21.771  -7.867  19.246  1.00 95.08           C  
ATOM   1024  HB2 ASN A  66     -21.606  -7.331  18.311  1.00 95.08           H  
ATOM   1025  HB3 ASN A  66     -22.719  -7.521  19.659  1.00 95.08           H  
ATOM   1026  O   ASN A  66     -19.690  -5.382  19.631  1.00 95.08           O  
ATOM   1027  CG  ASN A  66     -21.907  -9.336  18.898  1.00 95.08           C  
ATOM   1028  ND2 ASN A  66     -23.007  -9.674  18.268  1.00 95.08           N  
ATOM   1029 HD21 ASN A  66     -23.093 -10.638  17.978  1.00 95.08           H  
ATOM   1030 HD22 ASN A  66     -23.684  -8.953  18.067  1.00 95.08           H  
ATOM   1031  OD1 ASN A  66     -21.067 -10.185  19.144  1.00 95.08           O  
ATOM   1032  N   ALA A  67     -21.339  -5.328  21.148  1.00 96.70           N  
ATOM   1033  H   ALA A  67     -22.041  -5.854  21.648  1.00 96.70           H  
ATOM   1034  CA  ALA A  67     -21.256  -3.890  21.390  1.00 96.70           C  
ATOM   1035  HA  ALA A  67     -21.222  -3.379  20.428  1.00 96.70           H  
ATOM   1036  C   ALA A  67     -19.973  -3.507  22.151  1.00 96.70           C  
ATOM   1037  CB  ALA A  67     -22.521  -3.437  22.129  1.00 96.70           C  
ATOM   1038  HB1 ALA A  67     -22.588  -3.935  23.096  1.00 96.70           H  
ATOM   1039  HB2 ALA A  67     -23.404  -3.684  21.539  1.00 96.70           H  
ATOM   1040  HB3 ALA A  67     -22.486  -2.359  22.287  1.00 96.70           H  
ATOM   1041  O   ALA A  67     -19.358  -2.492  21.828  1.00 96.70           O  
ATOM   1042  N   LEU A  68     -19.528  -4.325  23.110  1.00 96.57           N  
ATOM   1043  H   LEU A  68     -20.091  -5.127  23.355  1.00 96.57           H  
ATOM   1044  CA  LEU A  68     -18.239  -4.147  23.792  1.00 96.57           C  
ATOM   1045  HA  LEU A  68     -18.173  -3.124  24.163  1.00 96.57           H  
ATOM   1046  C   LEU A  68     -17.049  -4.341  22.841  1.00 96.57           C  
ATOM   1047  CB  LEU A  68     -18.143  -5.125  24.976  1.00 96.57           C  
ATOM   1048  HB2 LEU A  68     -18.370  -6.129  24.619  1.00 96.57           H  
ATOM   1049  HB3 LEU A  68     -17.115  -5.137  25.338  1.00 96.57           H  
ATOM   1050  O   LEU A  68     -16.091  -3.566  22.887  1.00 96.57           O  
ATOM   1051  CG  LEU A  68     -19.069  -4.790  26.157  1.00 96.57           C  
ATOM   1052  HG  LEU A  68     -20.083  -4.604  25.803  1.00 96.57           H  
ATOM   1053  CD1 LEU A  68     -19.100  -5.969  27.132  1.00 96.57           C  
ATOM   1054 HD11 LEU A  68     -19.758  -5.733  27.968  1.00 96.57           H  
ATOM   1055 HD12 LEU A  68     -19.497  -6.847  26.622  1.00 96.57           H  
ATOM   1056 HD13 LEU A  68     -18.096  -6.179  27.501  1.00 96.57           H  
ATOM   1057  CD2 LEU A  68     -18.586  -3.553  26.918  1.00 96.57           C  
ATOM   1058 HD21 LEU A  68     -17.567  -3.704  27.275  1.00 96.57           H  
ATOM   1059 HD22 LEU A  68     -18.614  -2.678  26.269  1.00 96.57           H  
ATOM   1060 HD23 LEU A  68     -19.243  -3.370  27.768  1.00 96.57           H  
ATOM   1061  N   ASP A  69     -17.122  -5.319  21.939  1.00 97.02           N  
ATOM   1062  H   ASP A  69     -17.867  -5.996  22.019  1.00 97.02           H  
ATOM   1063  CA  ASP A  69     -16.111  -5.524  20.898  1.00 97.02           C  
ATOM   1064  HA  ASP A  69     -15.130  -5.602  21.366  1.00 97.02           H  
ATOM   1065  C   ASP A  69     -16.075  -4.325  19.934  1.00 97.02           C  
ATOM   1066  CB  ASP A  69     -16.384  -6.834  20.137  1.00 97.02           C  
ATOM   1067  HB2 ASP A  69     -15.703  -6.883  19.288  1.00 97.02           H  
ATOM   1068  HB3 ASP A  69     -17.400  -6.816  19.744  1.00 97.02           H  
ATOM   1069  O   ASP A  69     -14.996  -3.860  19.565  1.00 97.02           O  
ATOM   1070  CG  ASP A  69     -16.185  -8.111  20.970  1.00 97.02           C  
ATOM   1071  OD1 ASP A  69     -15.440  -8.067  21.975  1.00 97.02           O  
ATOM   1072  OD2 ASP A  69     -16.749  -9.152  20.560  1.00 97.02           O  
ATOM   1073  N   ALA A  70     -17.238  -3.755  19.591  1.00 95.91           N  
ATOM   1074  H   ALA A  70     -18.092  -4.203  19.892  1.00 95.91           H  
ATOM   1075  CA  ALA A  70     -17.332  -2.529  18.796  1.00 95.91           C  
ATOM   1076  HA  ALA A  70     -16.797  -2.686  17.860  1.00 95.91           H  
ATOM   1077  C   ALA A  70     -16.681  -1.327  19.502  1.00 95.91           C  
ATOM   1078  CB  ALA A  70     -18.803  -2.231  18.471  1.00 95.91           C  
ATOM   1079  HB1 ALA A  70     -19.337  -1.936  19.375  1.00 95.91           H  
ATOM   1080  HB2 ALA A  70     -18.855  -1.416  17.749  1.00 95.91           H  
ATOM   1081  HB3 ALA A  70     -19.299  -3.109  18.059  1.00 95.91           H  
ATOM   1082  O   ALA A  70     -15.939  -0.577  18.870  1.00 95.91           O  
ATOM   1083  N   ILE A  71     -16.912  -1.155  20.810  1.00 97.12           N  
ATOM   1084  H   ILE A  71     -17.561  -1.779  21.268  1.00 97.12           H  
ATOM   1085  CA  ILE A  71     -16.236  -0.119  21.607  1.00 97.12           C  
ATOM   1086  HA  ILE A  71     -16.403   0.848  21.132  1.00 97.12           H  
ATOM   1087  C   ILE A  71     -14.721  -0.347  21.608  1.00 97.12           C  
ATOM   1088  CB  ILE A  71     -16.811  -0.052  23.042  1.00 97.12           C  
ATOM   1089  HB  ILE A  71     -16.861  -1.062  23.450  1.00 97.12           H  
ATOM   1090  O   ILE A  71     -13.968   0.602  21.419  1.00 97.12           O  
ATOM   1091  CG1 ILE A  71     -18.239   0.536  22.999  1.00 97.12           C  
ATOM   1092 HG12 ILE A  71     -18.204   1.556  22.616  1.00 97.12           H  
ATOM   1093 HG13 ILE A  71     -18.848  -0.053  22.313  1.00 97.12           H  
ATOM   1094  CG2 ILE A  71     -15.916   0.792  23.971  1.00 97.12           C  
ATOM   1095 HG21 ILE A  71     -15.798   1.798  23.567  1.00 97.12           H  
ATOM   1096 HG22 ILE A  71     -16.342   0.854  24.972  1.00 97.12           H  
ATOM   1097 HG23 ILE A  71     -14.935   0.330  24.080  1.00 97.12           H  
ATOM   1098  CD1 ILE A  71     -18.959   0.545  24.353  1.00 97.12           C  
ATOM   1099 HD11 ILE A  71     -18.895  -0.441  24.813  1.00 97.12           H  
ATOM   1100 HD12 ILE A  71     -20.006   0.806  24.196  1.00 97.12           H  
ATOM   1101 HD13 ILE A  71     -18.522   1.291  25.016  1.00 97.12           H  
ATOM   1102  N   SER A  72     -14.265  -1.590  21.764  1.00 97.49           N  
ATOM   1103  H   SER A  72     -14.938  -2.326  21.925  1.00 97.49           H  
ATOM   1104  CA  SER A  72     -12.834  -1.930  21.758  1.00 97.49           C  
ATOM   1105  HA  SER A  72     -12.330  -1.351  22.532  1.00 97.49           H  
ATOM   1106  C   SER A  72     -12.170  -1.600  20.413  1.00 97.49           C  
ATOM   1107  CB  SER A  72     -12.643  -3.417  22.069  1.00 97.49           C  
ATOM   1108  HB2 SER A  72     -11.576  -3.623  22.156  1.00 97.49           H  
ATOM   1109  HB3 SER A  72     -13.045  -4.021  21.256  1.00 97.49           H  
ATOM   1110  O   SER A  72     -11.061  -1.059  20.374  1.00 97.49           O  
ATOM   1111  OG  SER A  72     -13.276  -3.772  23.285  1.00 97.49           O  
ATOM   1112  HG  SER A  72     -14.228  -3.749  23.163  1.00 97.49           H  
ATOM   1113  N   LEU A  73     -12.865  -1.867  19.302  1.00 96.12           N  
ATOM   1114  H   LEU A  73     -13.738  -2.368  19.392  1.00 96.12           H  
ATOM   1115  CA  LEU A  73     -12.441  -1.458  17.964  1.00 96.12           C  
ATOM   1116  HA  LEU A  73     -11.441  -1.852  17.781  1.00 96.12           H  
ATOM   1117  C   LEU A  73     -12.354   0.067  17.852  1.00 96.12           C  
ATOM   1118  CB  LEU A  73     -13.398  -2.081  16.935  1.00 96.12           C  
ATOM   1119  HB2 LEU A  73     -14.421  -1.759  17.129  1.00 96.12           H  
ATOM   1120  HB3 LEU A  73     -13.363  -3.160  17.089  1.00 96.12           H  
ATOM   1121  O   LEU A  73     -11.324   0.583  17.421  1.00 96.12           O  
ATOM   1122  CG  LEU A  73     -13.034  -1.775  15.469  1.00 96.12           C  
ATOM   1123  HG  LEU A  73     -11.952  -1.808  15.342  1.00 96.12           H  
ATOM   1124  CD1 LEU A  73     -13.649  -2.849  14.576  1.00 96.12           C  
ATOM   1125 HD11 LEU A  73     -13.318  -3.836  14.899  1.00 96.12           H  
ATOM   1126 HD12 LEU A  73     -13.310  -2.692  13.552  1.00 96.12           H  
ATOM   1127 HD13 LEU A  73     -14.737  -2.794  14.630  1.00 96.12           H  
ATOM   1128  CD2 LEU A  73     -13.570  -0.429  14.969  1.00 96.12           C  
ATOM   1129 HD21 LEU A  73     -14.611  -0.313  15.270  1.00 96.12           H  
ATOM   1130 HD22 LEU A  73     -12.981   0.397  15.368  1.00 96.12           H  
ATOM   1131 HD23 LEU A  73     -13.499  -0.376  13.883  1.00 96.12           H  
ATOM   1132  N   ILE A  74     -13.395   0.788  18.281  1.00 96.91           N  
ATOM   1133  H   ILE A  74     -14.208   0.297  18.622  1.00 96.91           H  
ATOM   1134  CA  ILE A  74     -13.425   2.257  18.246  1.00 96.91           C  
ATOM   1135  HA  ILE A  74     -13.237   2.583  17.223  1.00 96.91           H  
ATOM   1136  C   ILE A  74     -12.304   2.855  19.101  1.00 96.91           C  
ATOM   1137  CB  ILE A  74     -14.817   2.783  18.666  1.00 96.91           C  
ATOM   1138  HB  ILE A  74     -15.135   2.257  19.567  1.00 96.91           H  
ATOM   1139  O   ILE A  74     -11.654   3.795  18.667  1.00 96.91           O  
ATOM   1140  CG1 ILE A  74     -15.837   2.504  17.539  1.00 96.91           C  
ATOM   1141 HG12 ILE A  74     -15.624   3.147  16.685  1.00 96.91           H  
ATOM   1142 HG13 ILE A  74     -15.737   1.471  17.207  1.00 96.91           H  
ATOM   1143  CG2 ILE A  74     -14.764   4.288  18.988  1.00 96.91           C  
ATOM   1144 HG21 ILE A  74     -14.268   4.454  19.944  1.00 96.91           H  
ATOM   1145 HG22 ILE A  74     -14.201   4.806  18.212  1.00 96.91           H  
ATOM   1146 HG23 ILE A  74     -15.761   4.722  19.058  1.00 96.91           H  
ATOM   1147  CD1 ILE A  74     -17.293   2.708  17.970  1.00 96.91           C  
ATOM   1148 HD11 ILE A  74     -17.510   3.764  18.130  1.00 96.91           H  
ATOM   1149 HD12 ILE A  74     -17.952   2.333  17.187  1.00 96.91           H  
ATOM   1150 HD13 ILE A  74     -17.477   2.150  18.889  1.00 96.91           H  
ATOM   1151  N   GLN A  75     -12.020   2.299  20.277  1.00 97.12           N  
ATOM   1152  H   GLN A  75     -12.608   1.547  20.606  1.00 97.12           H  
ATOM   1153  CA  GLN A  75     -10.926   2.762  21.136  1.00 97.12           C  
ATOM   1154  HA  GLN A  75     -11.025   3.835  21.299  1.00 97.12           H  
ATOM   1155  C   GLN A  75      -9.551   2.525  20.505  1.00 97.12           C  
ATOM   1156  CB  GLN A  75     -11.010   2.043  22.486  1.00 97.12           C  
ATOM   1157  HB2 GLN A  75     -11.140   0.974  22.316  1.00 97.12           H  
ATOM   1158  HB3 GLN A  75     -10.078   2.194  23.031  1.00 97.12           H  
ATOM   1159  O   GLN A  75      -8.666   3.369  20.630  1.00 97.12           O  
ATOM   1160  CG  GLN A  75     -12.159   2.582  23.346  1.00 97.12           C  
ATOM   1161  HG2 GLN A  75     -11.951   3.622  23.598  1.00 97.12           H  
ATOM   1162  HG3 GLN A  75     -13.096   2.558  22.791  1.00 97.12           H  
ATOM   1163  CD  GLN A  75     -12.345   1.797  24.638  1.00 97.12           C  
ATOM   1164  NE2 GLN A  75     -13.191   2.269  25.526  1.00 97.12           N  
ATOM   1165 HE21 GLN A  75     -13.323   1.708  26.355  1.00 97.12           H  
ATOM   1166 HE22 GLN A  75     -13.737   3.094  25.318  1.00 97.12           H  
ATOM   1167  OE1 GLN A  75     -11.748   0.763  24.893  1.00 97.12           O  
ATOM   1168  N   THR A  76      -9.377   1.406  19.797  1.00 97.43           N  
ATOM   1169  H   THR A  76     -10.148   0.755  19.739  1.00 97.43           H  
ATOM   1170  CA  THR A  76      -8.150   1.125  19.036  1.00 97.43           C  
ATOM   1171  HA  THR A  76      -7.290   1.221  19.699  1.00 97.43           H  
ATOM   1172  C   THR A  76      -7.976   2.142  17.907  1.00 97.43           C  
ATOM   1173  CB  THR A  76      -8.168  -0.305  18.471  1.00 97.43           C  
ATOM   1174  HB  THR A  76      -8.985  -0.410  17.757  1.00 97.43           H  
ATOM   1175  O   THR A  76      -6.896   2.710  17.749  1.00 97.43           O  
ATOM   1176  CG2 THR A  76      -6.859  -0.668  17.769  1.00 97.43           C  
ATOM   1177 HG21 THR A  76      -6.890  -1.712  17.456  1.00 97.43           H  
ATOM   1178 HG22 THR A  76      -6.018  -0.520  18.445  1.00 97.43           H  
ATOM   1179 HG23 THR A  76      -6.724  -0.048  16.882  1.00 97.43           H  
ATOM   1180  OG1 THR A  76      -8.362  -1.242  19.510  1.00 97.43           O  
ATOM   1181  HG1 THR A  76      -9.260  -1.143  19.835  1.00 97.43           H  
ATOM   1182  N   ALA A  77      -9.055   2.424  17.170  1.00 95.87           N  
ATOM   1183  H   ALA A  77      -9.914   1.925  17.354  1.00 95.87           H  
ATOM   1184  CA  ALA A  77      -9.073   3.445  16.130  1.00 95.87           C  
ATOM   1185  HA  ALA A  77      -8.300   3.208  15.398  1.00 95.87           H  
ATOM   1186  C   ALA A  77      -8.764   4.841  16.701  1.00 95.87           C  
ATOM   1187  CB  ALA A  77     -10.441   3.404  15.432  1.00 95.87           C  
ATOM   1188  HB1 ALA A  77     -10.623   2.414  15.014  1.00 95.87           H  
ATOM   1189  HB2 ALA A  77     -11.235   3.633  16.142  1.00 95.87           H  
ATOM   1190  HB3 ALA A  77     -10.477   4.137  14.626  1.00 95.87           H  
ATOM   1191  O   ALA A  77      -7.846   5.510  16.241  1.00 95.87           O  
ATOM   1192  N   GLU A  78      -9.478   5.265  17.743  1.00 97.06           N  
ATOM   1193  H   GLU A  78     -10.231   4.679  18.073  1.00 97.06           H  
ATOM   1194  CA  GLU A  78      -9.311   6.573  18.383  1.00 97.06           C  
ATOM   1195  HA  GLU A  78      -9.477   7.351  17.638  1.00 97.06           H  
ATOM   1196  C   GLU A  78      -7.896   6.756  18.945  1.00 97.06           C  
ATOM   1197  CB  GLU A  78     -10.373   6.714  19.488  1.00 97.06           C  
ATOM   1198  HB2 GLU A  78     -11.361   6.574  19.051  1.00 97.06           H  
ATOM   1199  HB3 GLU A  78     -10.222   5.918  20.218  1.00 97.06           H  
ATOM   1200  O   GLU A  78      -7.305   7.824  18.797  1.00 97.06           O  
ATOM   1201  CG  GLU A  78     -10.355   8.055  20.242  1.00 97.06           C  
ATOM   1202  HG2 GLU A  78     -11.113   8.009  21.025  1.00 97.06           H  
ATOM   1203  HG3 GLU A  78      -9.393   8.170  20.740  1.00 97.06           H  
ATOM   1204  CD  GLU A  78     -10.633   9.288  19.370  1.00 97.06           C  
ATOM   1205  OE1 GLU A  78     -10.308  10.412  19.835  1.00 97.06           O  
ATOM   1206  OE2 GLU A  78     -11.148   9.143  18.243  1.00 97.06           O  
ATOM   1207  N   GLY A  79      -7.312   5.717  19.552  1.00 97.67           N  
ATOM   1208  H   GLY A  79      -7.841   4.863  19.658  1.00 97.67           H  
ATOM   1209  CA  GLY A  79      -5.926   5.738  20.019  1.00 97.67           C  
ATOM   1210  HA2 GLY A  79      -5.679   4.761  20.433  1.00 97.67           H  
ATOM   1211  HA3 GLY A  79      -5.808   6.492  20.798  1.00 97.67           H  
ATOM   1212  C   GLY A  79      -4.940   6.042  18.890  1.00 97.67           C  
ATOM   1213  O   GLY A  79      -4.117   6.945  19.014  1.00 97.67           O  
ATOM   1214  N   ALA A  80      -5.075   5.360  17.756  1.00 97.50           N  
ATOM   1215  H   ALA A  80      -5.793   4.653  17.689  1.00 97.50           H  
ATOM   1216  CA  ALA A  80      -4.243   5.611  16.584  1.00 97.50           C  
ATOM   1217  HA  ALA A  80      -3.194   5.596  16.880  1.00 97.50           H  
ATOM   1218  C   ALA A  80      -4.504   6.991  15.946  1.00 97.50           C  
ATOM   1219  CB  ALA A  80      -4.481   4.457  15.619  1.00 97.50           C  
ATOM   1220  HB1 ALA A  80      -4.069   4.693  14.638  1.00 97.50           H  
ATOM   1221  HB2 ALA A  80      -5.553   4.272  15.548  1.00 97.50           H  
ATOM   1222  HB3 ALA A  80      -4.000   3.556  15.999  1.00 97.50           H  
ATOM   1223  O   ALA A  80      -3.555   7.678  15.570  1.00 97.50           O  
ATOM   1224  N   LEU A  81      -5.756   7.462  15.889  1.00 97.68           N  
ATOM   1225  H   LEU A  81      -6.512   6.858  16.179  1.00 97.68           H  
ATOM   1226  CA  LEU A  81      -6.066   8.808  15.385  1.00 97.68           C  
ATOM   1227  HA  LEU A  81      -5.555   8.943  14.432  1.00 97.68           H  
ATOM   1228  C   LEU A  81      -5.542   9.926  16.292  1.00 97.68           C  
ATOM   1229  CB  LEU A  81      -7.578   8.986  15.172  1.00 97.68           C  
ATOM   1230  HB2 LEU A  81      -8.090   8.775  16.111  1.00 97.68           H  
ATOM   1231  HB3 LEU A  81      -7.767  10.027  14.910  1.00 97.68           H  
ATOM   1232  O   LEU A  81      -5.261  11.017  15.798  1.00 97.68           O  
ATOM   1233  CG  LEU A  81      -8.180   8.110  14.067  1.00 97.68           C  
ATOM   1234  HG  LEU A  81      -8.029   7.064  14.333  1.00 97.68           H  
ATOM   1235  CD1 LEU A  81      -9.683   8.371  13.962  1.00 97.68           C  
ATOM   1236 HD11 LEU A  81      -9.869   9.390  13.624  1.00 97.68           H  
ATOM   1237 HD12 LEU A  81     -10.146   8.220  14.937  1.00 97.68           H  
ATOM   1238 HD13 LEU A  81     -10.126   7.675  13.250  1.00 97.68           H  
ATOM   1239  CD2 LEU A  81      -7.553   8.345  12.695  1.00 97.68           C  
ATOM   1240 HD21 LEU A  81      -6.482   8.142  12.714  1.00 97.68           H  
ATOM   1241 HD22 LEU A  81      -7.738   9.361  12.347  1.00 97.68           H  
ATOM   1242 HD23 LEU A  81      -7.992   7.627  12.002  1.00 97.68           H  
ATOM   1243  N   ASN A  82      -5.382   9.681  17.595  1.00 97.84           N  
ATOM   1244  H   ASN A  82      -5.688   8.789  17.956  1.00 97.84           H  
ATOM   1245  CA  ASN A  82      -4.702  10.619  18.490  1.00 97.84           C  
ATOM   1246  HA  ASN A  82      -5.153  11.605  18.378  1.00 97.84           H  
ATOM   1247  C   ASN A  82      -3.218  10.779  18.127  1.00 97.84           C  
ATOM   1248  CB  ASN A  82      -4.865  10.169  19.950  1.00 97.84           C  
ATOM   1249  HB2 ASN A  82      -4.655   9.104  20.048  1.00 97.84           H  
ATOM   1250  HB3 ASN A  82      -4.141  10.700  20.567  1.00 97.84           H  
ATOM   1251  O   ASN A  82      -2.711  11.905  18.128  1.00 97.84           O  
ATOM   1252  CG  ASN A  82      -6.233  10.488  20.507  1.00 97.84           C  
ATOM   1253  ND2 ASN A  82      -6.944   9.529  21.040  1.00 97.84           N  
ATOM   1254 HD21 ASN A  82      -6.693   8.589  20.767  1.00 97.84           H  
ATOM   1255 HD22 ASN A  82      -7.914   9.744  21.222  1.00 97.84           H  
ATOM   1256  OD1 ASN A  82      -6.672  11.626  20.497  1.00 97.84           O  
ATOM   1257  N   GLU A  83      -2.540   9.690  17.761  1.00 98.15           N  
ATOM   1258  H   GLU A  83      -2.990   8.788  17.813  1.00 98.15           H  
ATOM   1259  CA  GLU A  83      -1.154   9.744  17.279  1.00 98.15           C  
ATOM   1260  HA  GLU A  83      -0.554  10.329  17.975  1.00 98.15           H  
ATOM   1261  C   GLU A  83      -1.066  10.460  15.928  1.00 98.15           C  
ATOM   1262  CB  GLU A  83      -0.547   8.333  17.198  1.00 98.15           C  
ATOM   1263  HB2 GLU A  83      -1.157   7.707  16.548  1.00 98.15           H  
ATOM   1264  HB3 GLU A  83       0.444   8.403  16.750  1.00 98.15           H  
ATOM   1265  O   GLU A  83      -0.284  11.400  15.786  1.00 98.15           O  
ATOM   1266  CG  GLU A  83      -0.420   7.645  18.567  1.00 98.15           C  
ATOM   1267  HG2 GLU A  83       0.050   6.672  18.420  1.00 98.15           H  
ATOM   1268  HG3 GLU A  83      -1.420   7.465  18.962  1.00 98.15           H  
ATOM   1269  CD  GLU A  83       0.401   8.454  19.586  1.00 98.15           C  
ATOM   1270  OE1 GLU A  83       0.088   8.353  20.795  1.00 98.15           O  
ATOM   1271  OE2 GLU A  83       1.330   9.177  19.161  1.00 98.15           O  
ATOM   1272  N   VAL A  84      -1.942  10.125  14.969  1.00 97.81           N  
ATOM   1273  H   VAL A  84      -2.543   9.330  15.130  1.00 97.81           H  
ATOM   1274  CA  VAL A  84      -2.015  10.837  13.677  1.00 97.81           C  
ATOM   1275  HA  VAL A  84      -1.051  10.744  13.176  1.00 97.81           H  
ATOM   1276  C   VAL A  84      -2.267  12.329  13.893  1.00 97.81           C  
ATOM   1277  CB  VAL A  84      -3.094  10.244  12.748  1.00 97.81           C  
ATOM   1278  HB  VAL A  84      -4.055  10.258  13.262  1.00 97.81           H  
ATOM   1279  O   VAL A  84      -1.578  13.161  13.312  1.00 97.81           O  
ATOM   1280  CG1 VAL A  84      -3.237  11.035  11.440  1.00 97.81           C  
ATOM   1281 HG11 VAL A  84      -3.550  12.059  11.639  1.00 97.81           H  
ATOM   1282 HG12 VAL A  84      -3.987  10.563  10.805  1.00 97.81           H  
ATOM   1283 HG13 VAL A  84      -2.287  11.052  10.906  1.00 97.81           H  
ATOM   1284  CG2 VAL A  84      -2.758   8.801  12.363  1.00 97.81           C  
ATOM   1285 HG21 VAL A  84      -3.531   8.397  11.709  1.00 97.81           H  
ATOM   1286 HG22 VAL A  84      -2.706   8.179  13.257  1.00 97.81           H  
ATOM   1287 HG23 VAL A  84      -1.800   8.760  11.846  1.00 97.81           H  
ATOM   1288  N   HIS A  85      -3.207  12.699  14.766  1.00 98.05           N  
ATOM   1289  H   HIS A  85      -3.752  11.981  15.222  1.00 98.05           H  
ATOM   1290  CA  HIS A  85      -3.471  14.101  15.087  1.00 98.05           C  
ATOM   1291  HA  HIS A  85      -3.752  14.618  14.170  1.00 98.05           H  
ATOM   1292  C   HIS A  85      -2.225  14.802  15.645  1.00 98.05           C  
ATOM   1293  CB  HIS A  85      -4.638  14.194  16.077  1.00 98.05           C  
ATOM   1294  HB2 HIS A  85      -5.494  13.659  15.666  1.00 98.05           H  
ATOM   1295  HB3 HIS A  85      -4.360  13.716  17.017  1.00 98.05           H  
ATOM   1296  O   HIS A  85      -1.918  15.920  15.235  1.00 98.05           O  
ATOM   1297  CG  HIS A  85      -5.057  15.616  16.354  1.00 98.05           C  
ATOM   1298  CD2 HIS A  85      -4.540  16.461  17.301  1.00 98.05           C  
ATOM   1299  HD2 HIS A  85      -3.748  16.224  17.996  1.00 98.05           H  
ATOM   1300  ND1 HIS A  85      -6.015  16.319  15.661  1.00 98.05           N  
ATOM   1301  HD1 HIS A  85      -6.561  15.979  14.883  1.00 98.05           H  
ATOM   1302  CE1 HIS A  85      -6.089  17.552  16.188  1.00 98.05           C  
ATOM   1303  HE1 HIS A  85      -6.772  18.321  15.860  1.00 98.05           H  
ATOM   1304  NE2 HIS A  85      -5.200  17.693  17.183  1.00 98.05           N  
ATOM   1305  N   SER A  86      -1.487  14.150  16.544  1.00 98.51           N  
ATOM   1306  H   SER A  86      -1.765  13.217  16.812  1.00 98.51           H  
ATOM   1307  CA  SER A  86      -0.263  14.704  17.134  1.00 98.51           C  
ATOM   1308  HA  SER A  86      -0.487  15.685  17.552  1.00 98.51           H  
ATOM   1309  C   SER A  86       0.838  14.892  16.086  1.00 98.51           C  
ATOM   1310  CB  SER A  86       0.221  13.806  18.276  1.00 98.51           C  
ATOM   1311  HB2 SER A  86       0.485  12.818  17.897  1.00 98.51           H  
ATOM   1312  HB3 SER A  86       1.101  14.256  18.735  1.00 98.51           H  
ATOM   1313  O   SER A  86       1.496  15.934  16.059  1.00 98.51           O  
ATOM   1314  OG  SER A  86      -0.803  13.688  19.247  1.00 98.51           O  
ATOM   1315  HG  SER A  86      -1.387  12.978  18.970  1.00 98.51           H  
ATOM   1316  N   ILE A  87       0.980  13.938  15.161  1.00 98.48           N  
ATOM   1317  H   ILE A  87       0.430  13.096  15.252  1.00 98.48           H  
ATOM   1318  CA  ILE A  87       1.901  14.039  14.025  1.00 98.48           C  
ATOM   1319  HA  ILE A  87       2.900  14.254  14.404  1.00 98.48           H  
ATOM   1320  C   ILE A  87       1.509  15.198  13.106  1.00 98.48           C  
ATOM   1321  CB  ILE A  87       1.957  12.703  13.254  1.00 98.48           C  
ATOM   1322  HB  ILE A  87       0.945  12.393  12.997  1.00 98.48           H  
ATOM   1323  O   ILE A  87       2.368  15.987  12.719  1.00 98.48           O  
ATOM   1324  CG1 ILE A  87       2.620  11.609  14.120  1.00 98.48           C  
ATOM   1325 HG12 ILE A  87       2.241  11.654  15.141  1.00 98.48           H  
ATOM   1326 HG13 ILE A  87       3.696  11.773  14.160  1.00 98.48           H  
ATOM   1327  CG2 ILE A  87       2.761  12.892  11.959  1.00 98.48           C  
ATOM   1328 HG21 ILE A  87       3.688  13.416  12.190  1.00 98.48           H  
ATOM   1329 HG22 ILE A  87       3.005  11.935  11.496  1.00 98.48           H  
ATOM   1330 HG23 ILE A  87       2.199  13.482  11.235  1.00 98.48           H  
ATOM   1331  CD1 ILE A  87       2.343  10.198  13.595  1.00 98.48           C  
ATOM   1332 HD11 ILE A  87       1.267  10.027  13.562  1.00 98.48           H  
ATOM   1333 HD12 ILE A  87       2.796   9.473  14.270  1.00 98.48           H  
ATOM   1334 HD13 ILE A  87       2.761  10.061  12.597  1.00 98.48           H  
ATOM   1335  N   LEU A  88       0.222  15.362  12.799  1.00 98.28           N  
ATOM   1336  H   LEU A  88      -0.436  14.663  13.113  1.00 98.28           H  
ATOM   1337  CA  LEU A  88      -0.256  16.473  11.976  1.00 98.28           C  
ATOM   1338  HA  LEU A  88       0.279  16.462  11.026  1.00 98.28           H  
ATOM   1339  C   LEU A  88       0.021  17.834  12.625  1.00 98.28           C  
ATOM   1340  CB  LEU A  88      -1.757  16.321  11.718  1.00 98.28           C  
ATOM   1341  HB2 LEU A  88      -2.272  16.210  12.672  1.00 98.28           H  
ATOM   1342  HB3 LEU A  88      -2.100  17.245  11.251  1.00 98.28           H  
ATOM   1343  O   LEU A  88       0.431  18.765  11.933  1.00 98.28           O  
ATOM   1344  CG  LEU A  88      -2.146  15.161  10.796  1.00 98.28           C  
ATOM   1345  HG  LEU A  88      -1.709  14.223  11.139  1.00 98.28           H  
ATOM   1346  CD1 LEU A  88      -3.668  15.024  10.775  1.00 98.28           C  
ATOM   1347 HD11 LEU A  88      -4.029  14.802  11.780  1.00 98.28           H  
ATOM   1348 HD12 LEU A  88      -4.117  15.950  10.415  1.00 98.28           H  
ATOM   1349 HD13 LEU A  88      -3.949  14.206  10.113  1.00 98.28           H  
ATOM   1350  CD2 LEU A  88      -1.685  15.401   9.369  1.00 98.28           C  
ATOM   1351 HD21 LEU A  88      -2.090  14.585   8.770  1.00 98.28           H  
ATOM   1352 HD22 LEU A  88      -0.597  15.367   9.310  1.00 98.28           H  
ATOM   1353 HD23 LEU A  88      -2.049  16.358   8.996  1.00 98.28           H  
ATOM   1354  N   GLN A  89      -0.145  17.957  13.946  1.00 98.31           N  
ATOM   1355  H   GLN A  89      -0.500  17.167  14.466  1.00 98.31           H  
ATOM   1356  CA  GLN A  89       0.239  19.179  14.661  1.00 98.31           C  
ATOM   1357  HA  GLN A  89      -0.246  20.029  14.183  1.00 98.31           H  
ATOM   1358  C   GLN A  89       1.748  19.429  14.567  1.00 98.31           C  
ATOM   1359  CB  GLN A  89      -0.198  19.125  16.134  1.00 98.31           C  
ATOM   1360  HB2 GLN A  89       0.221  18.234  16.601  1.00 98.31           H  
ATOM   1361  HB3 GLN A  89       0.209  19.994  16.651  1.00 98.31           H  
ATOM   1362  O   GLN A  89       2.163  20.552  14.287  1.00 98.31           O  
ATOM   1363  CG  GLN A  89      -1.719  19.115  16.336  1.00 98.31           C  
ATOM   1364  HG2 GLN A  89      -2.145  18.236  15.852  1.00 98.31           H  
ATOM   1365  HG3 GLN A  89      -1.930  19.033  17.402  1.00 98.31           H  
ATOM   1366  CD  GLN A  89      -2.454  20.338  15.801  1.00 98.31           C  
ATOM   1367  NE2 GLN A  89      -3.756  20.234  15.664  1.00 98.31           N  
ATOM   1368 HE21 GLN A  89      -4.240  21.039  15.295  1.00 98.31           H  
ATOM   1369 HE22 GLN A  89      -4.213  19.387  15.971  1.00 98.31           H  
ATOM   1370  OE1 GLN A  89      -1.910  21.397  15.521  1.00 98.31           O  
ATOM   1371  N   ARG A  90       2.578  18.387  14.698  1.00 98.30           N  
ATOM   1372  H   ARG A  90       2.189  17.488  14.945  1.00 98.30           H  
ATOM   1373  CA  ARG A  90       4.029  18.506  14.504  1.00 98.30           C  
ATOM   1374  HA  ARG A  90       4.382  19.299  15.163  1.00 98.30           H  
ATOM   1375  C   ARG A  90       4.385  18.938  13.079  1.00 98.30           C  
ATOM   1376  CB  ARG A  90       4.706  17.182  14.894  1.00 98.30           C  
ATOM   1377  HB2 ARG A  90       4.306  16.370  14.287  1.00 98.30           H  
ATOM   1378  HB3 ARG A  90       4.479  16.960  15.937  1.00 98.30           H  
ATOM   1379  O   ARG A  90       5.181  19.854  12.900  1.00 98.30           O  
ATOM   1380  CG  ARG A  90       6.228  17.204  14.707  1.00 98.30           C  
ATOM   1381  HG2 ARG A  90       6.631  16.229  14.983  1.00 98.30           H  
ATOM   1382  HG3 ARG A  90       6.469  17.394  13.661  1.00 98.30           H  
ATOM   1383  CD  ARG A  90       6.886  18.281  15.563  1.00 98.30           C  
ATOM   1384  HD2 ARG A  90       6.650  18.099  16.612  1.00 98.30           H  
ATOM   1385  HD3 ARG A  90       6.496  19.259  15.281  1.00 98.30           H  
ATOM   1386  NE  ARG A  90       8.339  18.289  15.373  1.00 98.30           N  
ATOM   1387  HE  ARG A  90       8.764  17.639  14.727  1.00 98.30           H  
ATOM   1388  NH1 ARG A  90       8.734  20.136  16.676  1.00 98.30           N  
ATOM   1389 HH11 ARG A  90       7.741  20.276  16.797  1.00 98.30           H  
ATOM   1390 HH12 ARG A  90       9.366  20.860  16.986  1.00 98.30           H  
ATOM   1391  NH2 ARG A  90      10.412  19.093  15.564  1.00 98.30           N  
ATOM   1392 HH21 ARG A  90      10.638  18.414  14.851  1.00 98.30           H  
ATOM   1393 HH22 ARG A  90      11.067  19.837  15.756  1.00 98.30           H  
ATOM   1394  CZ  ARG A  90       9.154  19.176  15.887  1.00 98.30           C  
ATOM   1395  N   MET A  91       3.766  18.343  12.060  1.00 98.27           N  
ATOM   1396  H   MET A  91       3.143  17.575  12.269  1.00 98.27           H  
ATOM   1397  CA  MET A  91       3.942  18.759  10.664  1.00 98.27           C  
ATOM   1398  HA  MET A  91       4.992  18.667  10.388  1.00 98.27           H  
ATOM   1399  C   MET A  91       3.539  20.222  10.465  1.00 98.27           C  
ATOM   1400  CB  MET A  91       3.106  17.879   9.726  1.00 98.27           C  
ATOM   1401  HB2 MET A  91       3.132  18.315   8.728  1.00 98.27           H  
ATOM   1402  HB3 MET A  91       2.070  17.864  10.063  1.00 98.27           H  
ATOM   1403  O   MET A  91       4.207  20.955   9.738  1.00 98.27           O  
ATOM   1404  CG  MET A  91       3.621  16.443   9.625  1.00 98.27           C  
ATOM   1405  HG2 MET A  91       3.680  16.013  10.625  1.00 98.27           H  
ATOM   1406  HG3 MET A  91       4.624  16.446   9.198  1.00 98.27           H  
ATOM   1407  SD  MET A  91       2.553  15.375   8.627  1.00 98.27           S  
ATOM   1408  CE  MET A  91       2.976  15.936   6.957  1.00 98.27           C  
ATOM   1409  HE1 MET A  91       2.379  15.386   6.231  1.00 98.27           H  
ATOM   1410  HE2 MET A  91       4.029  15.723   6.769  1.00 98.27           H  
ATOM   1411  HE3 MET A  91       2.783  17.004   6.852  1.00 98.27           H  
ATOM   1412  N   ARG A  92       2.473  20.671  11.136  1.00 97.96           N  
ATOM   1413  H   ARG A  92       1.937  20.007  11.676  1.00 97.96           H  
ATOM   1414  CA  ARG A  92       2.030  22.066  11.100  1.00 97.96           C  
ATOM   1415  HA  ARG A  92       1.894  22.356  10.059  1.00 97.96           H  
ATOM   1416  C   ARG A  92       3.079  23.007  11.692  1.00 97.96           C  
ATOM   1417  CB  ARG A  92       0.691  22.183  11.836  1.00 97.96           C  
ATOM   1418  HB2 ARG A  92       0.847  22.076  12.910  1.00 97.96           H  
ATOM   1419  HB3 ARG A  92       0.014  21.394  11.508  1.00 97.96           H  
ATOM   1420  O   ARG A  92       3.358  24.040  11.092  1.00 97.96           O  
ATOM   1421  CG  ARG A  92       0.034  23.531  11.570  1.00 97.96           C  
ATOM   1422  HG2 ARG A  92      -0.246  23.594  10.518  1.00 97.96           H  
ATOM   1423  HG3 ARG A  92       0.725  24.340  11.806  1.00 97.96           H  
ATOM   1424  CD  ARG A  92      -1.213  23.660  12.443  1.00 97.96           C  
ATOM   1425  HD2 ARG A  92      -1.884  22.830  12.222  1.00 97.96           H  
ATOM   1426  HD3 ARG A  92      -0.946  23.607  13.498  1.00 97.96           H  
ATOM   1427  NE  ARG A  92      -1.904  24.911  12.134  1.00 97.96           N  
ATOM   1428  HE  ARG A  92      -2.663  24.805  11.476  1.00 97.96           H  
ATOM   1429  NH1 ARG A  92      -0.579  26.342  13.342  1.00 97.96           N  
ATOM   1430 HH11 ARG A  92      -0.287  27.279  13.580  1.00 97.96           H  
ATOM   1431 HH12 ARG A  92      -0.118  25.530  13.727  1.00 97.96           H  
ATOM   1432  NH2 ARG A  92      -2.170  27.137  11.960  1.00 97.96           N  
ATOM   1433 HH21 ARG A  92      -2.838  26.913  11.236  1.00 97.96           H  
ATOM   1434 HH22 ARG A  92      -1.882  28.089  12.135  1.00 97.96           H  
ATOM   1435  CZ  ARG A  92      -1.549  26.125  12.490  1.00 97.96           C  
ATOM   1436  N   GLU A  93       3.669  22.662  12.837  1.00 97.99           N  
ATOM   1437  H   GLU A  93       3.367  21.812  13.292  1.00 97.99           H  
ATOM   1438  CA  GLU A  93       4.773  23.426  13.440  1.00 97.99           C  
ATOM   1439  HA  GLU A  93       4.437  24.436  13.674  1.00 97.99           H  
ATOM   1440  C   GLU A  93       5.960  23.550  12.477  1.00 97.99           C  
ATOM   1441  CB  GLU A  93       5.261  22.755  14.734  1.00 97.99           C  
ATOM   1442  HB2 GLU A  93       6.174  23.255  15.058  1.00 97.99           H  
ATOM   1443  HB3 GLU A  93       5.507  21.715  14.522  1.00 97.99           H  
ATOM   1444  O   GLU A  93       6.483  24.646  12.281  1.00 97.99           O  
ATOM   1445  CG  GLU A  93       4.257  22.813  15.891  1.00 97.99           C  
ATOM   1446  HG2 GLU A  93       3.284  22.460  15.550  1.00 97.99           H  
ATOM   1447  HG3 GLU A  93       4.141  23.855  16.190  1.00 97.99           H  
ATOM   1448  CD  GLU A  93       4.704  21.977  17.105  1.00 97.99           C  
ATOM   1449  OE1 GLU A  93       3.938  21.984  18.094  1.00 97.99           O  
ATOM   1450  OE2 GLU A  93       5.807  21.366  17.067  1.00 97.99           O  
ATOM   1451  N   LEU A  94       6.334  22.447  11.825  1.00 97.72           N  
ATOM   1452  H   LEU A  94       5.871  21.580  12.058  1.00 97.72           H  
ATOM   1453  CA  LEU A  94       7.417  22.410  10.841  1.00 97.72           C  
ATOM   1454  HA  LEU A  94       8.320  22.827  11.287  1.00 97.72           H  
ATOM   1455  C   LEU A  94       7.107  23.257   9.604  1.00 97.72           C  
ATOM   1456  CB  LEU A  94       7.669  20.951  10.440  1.00 97.72           C  
ATOM   1457  HB2 LEU A  94       8.350  20.925   9.589  1.00 97.72           H  
ATOM   1458  HB3 LEU A  94       6.727  20.517  10.104  1.00 97.72           H  
ATOM   1459  O   LEU A  94       7.966  24.008   9.149  1.00 97.72           O  
ATOM   1460  CG  LEU A  94       8.246  20.074  11.561  1.00 97.72           C  
ATOM   1461  HG  LEU A  94       7.598  20.121  12.436  1.00 97.72           H  
ATOM   1462  CD1 LEU A  94       8.276  18.635  11.063  1.00 97.72           C  
ATOM   1463 HD11 LEU A  94       8.984  18.533  10.240  1.00 97.72           H  
ATOM   1464 HD12 LEU A  94       7.283  18.341  10.724  1.00 97.72           H  
ATOM   1465 HD13 LEU A  94       8.567  17.982  11.885  1.00 97.72           H  
ATOM   1466  CD2 LEU A  94       9.648  20.489  12.005  1.00 97.72           C  
ATOM   1467 HD21 LEU A  94       9.965  19.843  12.824  1.00 97.72           H  
ATOM   1468 HD22 LEU A  94      10.362  20.364  11.190  1.00 97.72           H  
ATOM   1469 HD23 LEU A  94       9.660  21.520  12.359  1.00 97.72           H  
ATOM   1470  N   ALA A  95       5.879  23.200   9.087  1.00 96.58           N  
ATOM   1471  H   ALA A  95       5.227  22.528   9.465  1.00 96.58           H  
ATOM   1472  CA  ALA A  95       5.458  24.031   7.963  1.00 96.58           C  
ATOM   1473  HA  ALA A  95       6.165  23.890   7.145  1.00 96.58           H  
ATOM   1474  C   ALA A  95       5.469  25.527   8.327  1.00 96.58           C  
ATOM   1475  CB  ALA A  95       4.082  23.553   7.490  1.00 96.58           C  
ATOM   1476  HB1 ALA A  95       3.338  23.706   8.272  1.00 96.58           H  
ATOM   1477  HB2 ALA A  95       4.129  22.492   7.243  1.00 96.58           H  
ATOM   1478  HB3 ALA A  95       3.794  24.105   6.595  1.00 96.58           H  
ATOM   1479  O   ALA A  95       5.926  26.350   7.536  1.00 96.58           O  
ATOM   1480  N   VAL A  96       5.049  25.888   9.546  1.00 96.94           N  
ATOM   1481  H   VAL A  96       4.682  25.168  10.152  1.00 96.94           H  
ATOM   1482  CA  VAL A  96       5.152  27.266  10.064  1.00 96.94           C  
ATOM   1483  HA  VAL A  96       4.701  27.947   9.342  1.00 96.94           H  
ATOM   1484  C   VAL A  96       6.613  27.698  10.208  1.00 96.94           C  
ATOM   1485  CB  VAL A  96       4.397  27.411  11.400  1.00 96.94           C  
ATOM   1486  HB  VAL A  96       4.711  26.622  12.083  1.00 96.94           H  
ATOM   1487  O   VAL A  96       6.950  28.831   9.868  1.00 96.94           O  
ATOM   1488  CG1 VAL A  96       4.644  28.766  12.082  1.00 96.94           C  
ATOM   1489 HG11 VAL A  96       5.682  28.837  12.407  1.00 96.94           H  
ATOM   1490 HG12 VAL A  96       4.009  28.861  12.964  1.00 96.94           H  
ATOM   1491 HG13 VAL A  96       4.431  29.579  11.388  1.00 96.94           H  
ATOM   1492  CG2 VAL A  96       2.880  27.300  11.190  1.00 96.94           C  
ATOM   1493 HG21 VAL A  96       2.379  27.256  12.157  1.00 96.94           H  
ATOM   1494 HG22 VAL A  96       2.636  26.397  10.632  1.00 96.94           H  
ATOM   1495 HG23 VAL A  96       2.520  28.163  10.630  1.00 96.94           H  
ATOM   1496  N   GLN A  97       7.495  26.810  10.668  1.00 96.29           N  
ATOM   1497  H   GLN A  97       7.161  25.908  10.978  1.00 96.29           H  
ATOM   1498  CA  GLN A  97       8.927  27.086  10.749  1.00 96.29           C  
ATOM   1499  HA  GLN A  97       9.067  28.011  11.308  1.00 96.29           H  
ATOM   1500  C   GLN A  97       9.535  27.298   9.353  1.00 96.29           C  
ATOM   1501  CB  GLN A  97       9.608  25.947  11.521  1.00 96.29           C  
ATOM   1502  HB2 GLN A  97       9.133  25.855  12.498  1.00 96.29           H  
ATOM   1503  HB3 GLN A  97       9.474  25.007  10.985  1.00 96.29           H  
ATOM   1504  O   GLN A  97      10.230  28.289   9.140  1.00 96.29           O  
ATOM   1505  CG  GLN A  97      11.111  26.187  11.723  1.00 96.29           C  
ATOM   1506  HG2 GLN A  97      11.261  27.111  12.281  1.00 96.29           H  
ATOM   1507  HG3 GLN A  97      11.596  26.291  10.752  1.00 96.29           H  
ATOM   1508  CD  GLN A  97      11.791  25.048  12.477  1.00 96.29           C  
ATOM   1509  NE2 GLN A  97      13.094  24.914  12.364  1.00 96.29           N  
ATOM   1510 HE21 GLN A  97      13.477  24.090  12.804  1.00 96.29           H  
ATOM   1511 HE22 GLN A  97      13.618  25.478  11.710  1.00 96.29           H  
ATOM   1512  OE1 GLN A  97      11.187  24.272  13.196  1.00 96.29           O  
ATOM   1513  N   ALA A  98       9.242  26.414   8.396  1.00 96.51           N  
ATOM   1514  H   ALA A  98       8.675  25.616   8.645  1.00 96.51           H  
ATOM   1515  CA  ALA A  98       9.734  26.484   7.019  1.00 96.51           C  
ATOM   1516  HA  ALA A  98      10.822  26.557   7.037  1.00 96.51           H  
ATOM   1517  C   ALA A  98       9.200  27.698   6.240  1.00 96.51           C  
ATOM   1518  CB  ALA A  98       9.356  25.183   6.312  1.00 96.51           C  
ATOM   1519  HB1 ALA A  98       9.705  25.217   5.280  1.00 96.51           H  
ATOM   1520  HB2 ALA A  98       8.274  25.052   6.323  1.00 96.51           H  
ATOM   1521  HB3 ALA A  98       9.827  24.335   6.809  1.00 96.51           H  
ATOM   1522  O   ALA A  98       9.862  28.187   5.324  1.00 96.51           O  
ATOM   1523  N   ALA A  99       8.032  28.216   6.629  1.00 94.92           N  
ATOM   1524  H   ALA A  99       7.499  27.714   7.325  1.00 94.92           H  
ATOM   1525  CA  ALA A  99       7.434  29.425   6.070  1.00 94.92           C  
ATOM   1526  HA  ALA A  99       7.454  29.353   4.983  1.00 94.92           H  
ATOM   1527  C   ALA A  99       8.195  30.714   6.427  1.00 94.92           C  
ATOM   1528  CB  ALA A  99       5.969  29.479   6.519  1.00 94.92           C  
ATOM   1529  HB1 ALA A  99       5.431  28.608   6.145  1.00 94.92           H  
ATOM   1530  HB2 ALA A  99       5.494  30.379   6.131  1.00 94.92           H  
ATOM   1531  HB3 ALA A  99       5.910  29.501   7.608  1.00 94.92           H  
ATOM   1532  O   ALA A  99       7.874  31.773   5.888  1.00 94.92           O  
ATOM   1533  N   ASN A 100       9.198  30.651   7.308  1.00 92.51           N  
ATOM   1534  H   ASN A 100       9.425  29.760   7.727  1.00 92.51           H  
ATOM   1535  CA  ASN A 100      10.039  31.796   7.618  1.00 92.51           C  
ATOM   1536  HA  ASN A 100       9.398  32.675   7.686  1.00 92.51           H  
ATOM   1537  C   ASN A 100      11.076  32.056   6.506  1.00 92.51           C  
ATOM   1538  CB  ASN A 100      10.680  31.581   8.996  1.00 92.51           C  
ATOM   1539  HB2 ASN A 100       9.906  31.347   9.727  1.00 92.51           H  
ATOM   1540  HB3 ASN A 100      11.367  30.737   8.939  1.00 92.51           H  
ATOM   1541  O   ASN A 100      11.948  31.227   6.232  1.00 92.51           O  
ATOM   1542  CG  ASN A 100      11.432  32.806   9.473  1.00 92.51           C  
ATOM   1543  ND2 ASN A 100      12.318  32.637  10.421  1.00 92.51           N  
ATOM   1544 HD21 ASN A 100      12.993  33.385  10.494  1.00 92.51           H  
ATOM   1545 HD22 ASN A 100      12.508  31.703  10.756  1.00 92.51           H  
ATOM   1546  OD1 ASN A 100      11.264  33.917   8.994  1.00 92.51           O  
ATOM   1547  N   ASP A 101      11.022  33.248   5.909  1.00 90.85           N  
ATOM   1548  H   ASP A 101      10.246  33.853   6.139  1.00 90.85           H  
ATOM   1549  CA  ASP A 101      11.884  33.658   4.791  1.00 90.85           C  
ATOM   1550  HA  ASP A 101      11.779  32.941   3.977  1.00 90.85           H  
ATOM   1551  C   ASP A 101      13.374  33.717   5.150  1.00 90.85           C  
ATOM   1552  CB  ASP A 101      11.452  35.048   4.293  1.00 90.85           C  
ATOM   1553  HB2 ASP A 101      11.331  35.713   5.148  1.00 90.85           H  
ATOM   1554  HB3 ASP A 101      12.245  35.458   3.668  1.00 90.85           H  
ATOM   1555  O   ASP A 101      14.225  33.599   4.270  1.00 90.85           O  
ATOM   1556  CG  ASP A 101      10.175  35.046   3.452  1.00 90.85           C  
ATOM   1557  OD1 ASP A 101       9.887  34.009   2.820  1.00 90.85           O  
ATOM   1558  OD2 ASP A 101       9.526  36.114   3.405  1.00 90.85           O  
ATOM   1559  N   THR A 102      13.713  33.884   6.432  1.00 93.18           N  
ATOM   1560  H   THR A 102      12.976  33.951   7.119  1.00 93.18           H  
ATOM   1561  CA  THR A 102      15.113  34.000   6.872  1.00 93.18           C  
ATOM   1562  HA  THR A 102      15.628  34.660   6.173  1.00 93.18           H  
ATOM   1563  C   THR A 102      15.881  32.677   6.839  1.00 93.18           C  
ATOM   1564  CB  THR A 102      15.235  34.628   8.270  1.00 93.18           C  
ATOM   1565  HB  THR A 102      16.289  34.826   8.468  1.00 93.18           H  
ATOM   1566  O   THR A 102      17.066  32.675   7.156  1.00 93.18           O  
ATOM   1567  CG2 THR A 102      14.477  35.949   8.403  1.00 93.18           C  
ATOM   1568 HG21 THR A 102      14.808  36.642   7.629  1.00 93.18           H  
ATOM   1569 HG22 THR A 102      13.404  35.782   8.304  1.00 93.18           H  
ATOM   1570 HG23 THR A 102      14.676  36.382   9.383  1.00 93.18           H  
ATOM   1571  OG1 THR A 102      14.756  33.756   9.270  1.00 93.18           O  
ATOM   1572  HG1 THR A 102      15.340  32.994   9.262  1.00 93.18           H  
ATOM   1573  N   LEU A 103      15.218  31.559   6.529  1.00 92.02           N  
ATOM   1574  H   LEU A 103      14.244  31.642   6.273  1.00 92.02           H  
ATOM   1575  CA  LEU A 103      15.840  30.240   6.423  1.00 92.02           C  
ATOM   1576  HA  LEU A 103      16.603  30.139   7.196  1.00 92.02           H  
ATOM   1577  C   LEU A 103      16.555  30.050   5.082  1.00 92.02           C  
ATOM   1578  CB  LEU A 103      14.778  29.149   6.623  1.00 92.02           C  
ATOM   1579  HB2 LEU A 103      15.222  28.186   6.368  1.00 92.02           H  
ATOM   1580  HB3 LEU A 103      13.959  29.326   5.926  1.00 92.02           H  
ATOM   1581  O   LEU A 103      16.046  30.439   4.021  1.00 92.02           O  
ATOM   1582  CG  LEU A 103      14.197  29.054   8.041  1.00 92.02           C  
ATOM   1583  HG  LEU A 103      13.714  29.994   8.307  1.00 92.02           H  
ATOM   1584  CD1 LEU A 103      13.150  27.945   8.052  1.00 92.02           C  
ATOM   1585 HD11 LEU A 103      12.742  27.833   9.057  1.00 92.02           H  
ATOM   1586 HD12 LEU A 103      13.594  27.002   7.735  1.00 92.02           H  
ATOM   1587 HD13 LEU A 103      12.341  28.216   7.373  1.00 92.02           H  
ATOM   1588  CD2 LEU A 103      15.248  28.724   9.102  1.00 92.02           C  
ATOM   1589 HD21 LEU A 103      15.962  29.543   9.193  1.00 92.02           H  
ATOM   1590 HD22 LEU A 103      14.769  28.573  10.069  1.00 92.02           H  
ATOM   1591 HD23 LEU A 103      15.790  27.821   8.822  1.00 92.02           H  
ATOM   1592  N   GLU A 104      17.701  29.375   5.123  1.00 92.74           N  
ATOM   1593  H   GLU A 104      18.042  29.024   6.006  1.00 92.74           H  
ATOM   1594  CA  GLU A 104      18.417  28.960   3.923  1.00 92.74           C  
ATOM   1595  HA  GLU A 104      18.397  29.795   3.223  1.00 92.74           H  
ATOM   1596  C   GLU A 104      17.723  27.753   3.259  1.00 92.74           C  
ATOM   1597  CB  GLU A 104      19.894  28.667   4.243  1.00 92.74           C  
ATOM   1598  HB2 GLU A 104      19.958  27.889   5.004  1.00 92.74           H  
ATOM   1599  HB3 GLU A 104      20.373  28.298   3.336  1.00 92.74           H  
ATOM   1600  O   GLU A 104      16.981  27.010   3.912  1.00 92.74           O  
ATOM   1601  CG  GLU A 104      20.640  29.930   4.713  1.00 92.74           C  
ATOM   1602  HG2 GLU A 104      20.232  30.253   5.671  1.00 92.74           H  
ATOM   1603  HG3 GLU A 104      20.454  30.723   3.988  1.00 92.74           H  
ATOM   1604  CD  GLU A 104      22.163  29.746   4.854  1.00 92.74           C  
ATOM   1605  OE1 GLU A 104      22.842  30.776   5.081  1.00 92.74           O  
ATOM   1606  OE2 GLU A 104      22.660  28.612   4.670  1.00 92.74           O  
ATOM   1607  N   PRO A 105      17.942  27.507   1.952  1.00 90.72           N  
ATOM   1608  CA  PRO A 105      17.397  26.324   1.283  1.00 90.72           C  
ATOM   1609  HA  PRO A 105      16.309  26.396   1.272  1.00 90.72           H  
ATOM   1610  C   PRO A 105      17.788  25.002   1.961  1.00 90.72           C  
ATOM   1611  CB  PRO A 105      17.926  26.393  -0.153  1.00 90.72           C  
ATOM   1612  HB2 PRO A 105      18.877  25.867  -0.231  1.00 90.72           H  
ATOM   1613  HB3 PRO A 105      17.208  25.985  -0.865  1.00 90.72           H  
ATOM   1614  O   PRO A 105      16.979  24.079   2.011  1.00 90.72           O  
ATOM   1615  CG  PRO A 105      18.158  27.887  -0.375  1.00 90.72           C  
ATOM   1616  HG2 PRO A 105      17.215  28.372  -0.628  1.00 90.72           H  
ATOM   1617  HG3 PRO A 105      18.906  28.072  -1.147  1.00 90.72           H  
ATOM   1618  CD  PRO A 105      18.630  28.364   0.996  1.00 90.72           C  
ATOM   1619  HD2 PRO A 105      19.707  28.221   1.087  1.00 90.72           H  
ATOM   1620  HD3 PRO A 105      18.374  29.415   1.130  1.00 90.72           H  
ATOM   1621  N   SER A 106      18.996  24.918   2.528  1.00 93.18           N  
ATOM   1622  H   SER A 106      19.607  25.722   2.524  1.00 93.18           H  
ATOM   1623  CA  SER A 106      19.452  23.763   3.312  1.00 93.18           C  
ATOM   1624  HA  SER A 106      19.350  22.860   2.710  1.00 93.18           H  
ATOM   1625  C   SER A 106      18.639  23.551   4.588  1.00 93.18           C  
ATOM   1626  CB  SER A 106      20.929  23.931   3.684  1.00 93.18           C  
ATOM   1627  HB2 SER A 106      21.534  23.696   2.809  1.00 93.18           H  
ATOM   1628  HB3 SER A 106      21.198  23.245   4.488  1.00 93.18           H  
ATOM   1629  O   SER A 106      18.341  22.408   4.927  1.00 93.18           O  
ATOM   1630  OG  SER A 106      21.203  25.265   4.067  1.00 93.18           O  
ATOM   1631  HG  SER A 106      21.176  25.377   5.020  1.00 93.18           H  
ATOM   1632  N   ASP A 107      18.238  24.626   5.271  1.00 95.82           N  
ATOM   1633  H   ASP A 107      18.495  25.547   4.942  1.00 95.82           H  
ATOM   1634  CA  ASP A 107      17.433  24.533   6.491  1.00 95.82           C  
ATOM   1635  HA  ASP A 107      17.913  23.847   7.190  1.00 95.82           H  
ATOM   1636  C   ASP A 107      16.036  24.002   6.171  1.00 95.82           C  
ATOM   1637  CB  ASP A 107      17.292  25.901   7.168  1.00 95.82           C  
ATOM   1638  HB2 ASP A 107      16.742  26.566   6.501  1.00 95.82           H  
ATOM   1639  HB3 ASP A 107      16.700  25.774   8.074  1.00 95.82           H  
ATOM   1640  O   ASP A 107      15.533  23.102   6.843  1.00 95.82           O  
ATOM   1641  CG  ASP A 107      18.614  26.561   7.545  1.00 95.82           C  
ATOM   1642  OD1 ASP A 107      19.539  25.827   7.958  1.00 95.82           O  
ATOM   1643  OD2 ASP A 107      18.659  27.806   7.421  1.00 95.82           O  
ATOM   1644  N   ARG A 108      15.416  24.514   5.098  1.00 95.09           N  
ATOM   1645  H   ARG A 108      15.884  25.245   4.583  1.00 95.09           H  
ATOM   1646  CA  ARG A 108      14.107  24.015   4.660  1.00 95.09           C  
ATOM   1647  HA  ARG A 108      13.444  23.977   5.525  1.00 95.09           H  
ATOM   1648  C   ARG A 108      14.177  22.574   4.153  1.00 95.09           C  
ATOM   1649  CB  ARG A 108      13.469  24.929   3.615  1.00 95.09           C  
ATOM   1650  HB2 ARG A 108      14.118  25.032   2.745  1.00 95.09           H  
ATOM   1651  HB3 ARG A 108      12.540  24.435   3.331  1.00 95.09           H  
ATOM   1652  O   ARG A 108      13.252  21.812   4.409  1.00 95.09           O  
ATOM   1653  CG  ARG A 108      13.029  26.300   4.132  1.00 95.09           C  
ATOM   1654  HG2 ARG A 108      13.897  26.894   4.420  1.00 95.09           H  
ATOM   1655  HG3 ARG A 108      12.401  26.152   5.011  1.00 95.09           H  
ATOM   1656  CD  ARG A 108      12.197  27.027   3.058  1.00 95.09           C  
ATOM   1657  HD2 ARG A 108      11.549  26.314   2.548  1.00 95.09           H  
ATOM   1658  HD3 ARG A 108      11.545  27.750   3.548  1.00 95.09           H  
ATOM   1659  NE  ARG A 108      13.056  27.717   2.078  1.00 95.09           N  
ATOM   1660  HE  ARG A 108      13.298  27.189   1.252  1.00 95.09           H  
ATOM   1661  NH1 ARG A 108      13.350  29.645   3.311  1.00 95.09           N  
ATOM   1662 HH11 ARG A 108      13.973  30.399   3.563  1.00 95.09           H  
ATOM   1663 HH12 ARG A 108      12.610  29.381   3.946  1.00 95.09           H  
ATOM   1664  NH2 ARG A 108      14.582  29.320   1.507  1.00 95.09           N  
ATOM   1665 HH21 ARG A 108      14.894  28.749   0.735  1.00 95.09           H  
ATOM   1666 HH22 ARG A 108      15.119  30.107   1.843  1.00 95.09           H  
ATOM   1667  CZ  ARG A 108      13.645  28.883   2.295  1.00 95.09           C  
ATOM   1668  N   ALA A 109      15.270  22.171   3.502  1.00 94.02           N  
ATOM   1669  H   ALA A 109      15.978  22.853   3.270  1.00 94.02           H  
ATOM   1670  CA  ALA A 109      15.485  20.776   3.119  1.00 94.02           C  
ATOM   1671  HA  ALA A 109      14.626  20.436   2.541  1.00 94.02           H  
ATOM   1672  C   ALA A 109      15.608  19.844   4.342  1.00 94.02           C  
ATOM   1673  CB  ALA A 109      16.724  20.696   2.220  1.00 94.02           C  
ATOM   1674  HB1 ALA A 109      16.862  19.668   1.886  1.00 94.02           H  
ATOM   1675  HB2 ALA A 109      16.589  21.336   1.348  1.00 94.02           H  
ATOM   1676  HB3 ALA A 109      17.610  21.015   2.769  1.00 94.02           H  
ATOM   1677  O   ALA A 109      15.093  18.728   4.318  1.00 94.02           O  
ATOM   1678  N   ALA A 110      16.227  20.301   5.437  1.00 95.83           N  
ATOM   1679  H   ALA A 110      16.677  21.205   5.408  1.00 95.83           H  
ATOM   1680  CA  ALA A 110      16.274  19.538   6.685  1.00 95.83           C  
ATOM   1681  HA  ALA A 110      16.627  18.531   6.462  1.00 95.83           H  
ATOM   1682  C   ALA A 110      14.883  19.395   7.329  1.00 95.83           C  
ATOM   1683  CB  ALA A 110      17.282  20.197   7.634  1.00 95.83           C  
ATOM   1684  HB1 ALA A 110      16.948  21.199   7.905  1.00 95.83           H  
ATOM   1685  HB2 ALA A 110      17.373  19.597   8.539  1.00 95.83           H  
ATOM   1686  HB3 ALA A 110      18.256  20.265   7.149  1.00 95.83           H  
ATOM   1687  O   ALA A 110      14.532  18.312   7.795  1.00 95.83           O  
ATOM   1688  N   ILE A 111      14.069  20.457   7.298  1.00 97.06           N  
ATOM   1689  H   ILE A 111      14.437  21.328   6.945  1.00 97.06           H  
ATOM   1690  CA  ILE A 111      12.672  20.409   7.758  1.00 97.06           C  
ATOM   1691  HA  ILE A 111      12.653  19.993   8.765  1.00 97.06           H  
ATOM   1692  C   ILE A 111      11.838  19.468   6.875  1.00 97.06           C  
ATOM   1693  CB  ILE A 111      12.064  21.830   7.810  1.00 97.06           C  
ATOM   1694  HB  ILE A 111      12.144  22.287   6.824  1.00 97.06           H  
ATOM   1695  O   ILE A 111      11.051  18.680   7.396  1.00 97.06           O  
ATOM   1696  CG1 ILE A 111      12.799  22.717   8.842  1.00 97.06           C  
ATOM   1697 HG12 ILE A 111      13.877  22.627   8.706  1.00 97.06           H  
ATOM   1698 HG13 ILE A 111      12.571  22.370   9.850  1.00 97.06           H  
ATOM   1699  CG2 ILE A 111      10.579  21.743   8.193  1.00 97.06           C  
ATOM   1700 HG21 ILE A 111      10.143  22.732   8.336  1.00 97.06           H  
ATOM   1701 HG22 ILE A 111      10.490  21.181   9.123  1.00 97.06           H  
ATOM   1702 HG23 ILE A 111      10.007  21.234   7.417  1.00 97.06           H  
ATOM   1703  CD1 ILE A 111      12.449  24.207   8.731  1.00 97.06           C  
ATOM   1704 HD11 ILE A 111      13.117  24.781   9.374  1.00 97.06           H  
ATOM   1705 HD12 ILE A 111      12.577  24.545   7.703  1.00 97.06           H  
ATOM   1706 HD13 ILE A 111      11.422  24.387   9.050  1.00 97.06           H  
ATOM   1707  N   GLN A 112      12.031  19.502   5.553  1.00 96.27           N  
ATOM   1708  H   GLN A 112      12.651  20.203   5.173  1.00 96.27           H  
ATOM   1709  CA  GLN A 112      11.351  18.603   4.617  1.00 96.27           C  
ATOM   1710  HA  GLN A 112      10.277  18.773   4.690  1.00 96.27           H  
ATOM   1711  C   GLN A 112      11.619  17.139   4.940  1.00 96.27           C  
ATOM   1712  CB  GLN A 112      11.808  18.902   3.187  1.00 96.27           C  
ATOM   1713  HB2 GLN A 112      12.878  18.722   3.092  1.00 96.27           H  
ATOM   1714  HB3 GLN A 112      11.616  19.960   3.009  1.00 96.27           H  
ATOM   1715  O   GLN A 112      10.682  16.348   4.975  1.00 96.27           O  
ATOM   1716  CG  GLN A 112      11.077  18.053   2.129  1.00 96.27           C  
ATOM   1717  HG2 GLN A 112      11.208  16.989   2.324  1.00 96.27           H  
ATOM   1718  HG3 GLN A 112      11.501  18.262   1.146  1.00 96.27           H  
ATOM   1719  CD  GLN A 112       9.603  18.401   2.087  1.00 96.27           C  
ATOM   1720  NE2 GLN A 112       8.683  17.496   2.333  1.00 96.27           N  
ATOM   1721 HE21 GLN A 112       7.723  17.807   2.301  1.00 96.27           H  
ATOM   1722 HE22 GLN A 112       8.921  16.524   2.468  1.00 96.27           H  
ATOM   1723  OE1 GLN A 112       9.266  19.551   1.883  1.00 96.27           O  
ATOM   1724  N   ALA A 113      12.871  16.787   5.243  1.00 95.96           N  
ATOM   1725  H   ALA A 113      13.609  17.473   5.162  1.00 95.96           H  
ATOM   1726  CA  ALA A 113      13.209  15.422   5.619  1.00 95.96           C  
ATOM   1727  HA  ALA A 113      12.932  14.765   4.795  1.00 95.96           H  
ATOM   1728  C   ALA A 113      12.423  14.960   6.862  1.00 95.96           C  
ATOM   1729  CB  ALA A 113      14.724  15.332   5.832  1.00 95.96           C  
ATOM   1730  HB1 ALA A 113      15.000  14.295   6.023  1.00 95.96           H  
ATOM   1731  HB2 ALA A 113      15.020  15.944   6.683  1.00 95.96           H  
ATOM   1732  HB3 ALA A 113      15.242  15.680   4.938  1.00 95.96           H  
ATOM   1733  O   ALA A 113      12.002  13.807   6.919  1.00 95.96           O  
ATOM   1734  N   GLU A 114      12.173  15.846   7.834  1.00 97.73           N  
ATOM   1735  H   GLU A 114      12.521  16.789   7.732  1.00 97.73           H  
ATOM   1736  CA  GLU A 114      11.311  15.541   8.984  1.00 97.73           C  
ATOM   1737  HA  GLU A 114      11.619  14.579   9.392  1.00 97.73           H  
ATOM   1738  C   GLU A 114       9.840  15.388   8.558  1.00 97.73           C  
ATOM   1739  CB  GLU A 114      11.503  16.599  10.091  1.00 97.73           C  
ATOM   1740  HB2 GLU A 114      12.572  16.746  10.241  1.00 97.73           H  
ATOM   1741  HB3 GLU A 114      11.068  17.547   9.774  1.00 97.73           H  
ATOM   1742  O   GLU A 114       9.204  14.399   8.916  1.00 97.73           O  
ATOM   1743  CG  GLU A 114      10.879  16.174  11.438  1.00 97.73           C  
ATOM   1744  HG2 GLU A 114       9.812  16.007  11.293  1.00 97.73           H  
ATOM   1745  HG3 GLU A 114      11.322  15.224  11.736  1.00 97.73           H  
ATOM   1746  CD  GLU A 114      11.080  17.191  12.586  1.00 97.73           C  
ATOM   1747  OE1 GLU A 114      10.363  17.099  13.618  1.00 97.73           O  
ATOM   1748  OE2 GLU A 114      11.945  18.086  12.486  1.00 97.73           O  
ATOM   1749  N   VAL A 115       9.312  16.297   7.731  1.00 97.46           N  
ATOM   1750  H   VAL A 115       9.903  17.063   7.439  1.00 97.46           H  
ATOM   1751  CA  VAL A 115       7.940  16.220   7.184  1.00 97.46           C  
ATOM   1752  HA  VAL A 115       7.236  16.217   8.016  1.00 97.46           H  
ATOM   1753  C   VAL A 115       7.707  14.916   6.410  1.00 97.46           C  
ATOM   1754  CB  VAL A 115       7.641  17.451   6.300  1.00 97.46           C  
ATOM   1755  HB  VAL A 115       8.439  17.578   5.569  1.00 97.46           H  
ATOM   1756  O   VAL A 115       6.648  14.300   6.549  1.00 97.46           O  
ATOM   1757  CG1 VAL A 115       6.313  17.358   5.537  1.00 97.46           C  
ATOM   1758 HG11 VAL A 115       6.329  16.515   4.845  1.00 97.46           H  
ATOM   1759 HG12 VAL A 115       6.169  18.262   4.945  1.00 97.46           H  
ATOM   1760 HG13 VAL A 115       5.485  17.252   6.239  1.00 97.46           H  
ATOM   1761  CG2 VAL A 115       7.561  18.717   7.167  1.00 97.46           C  
ATOM   1762 HG21 VAL A 115       6.768  18.617   7.908  1.00 97.46           H  
ATOM   1763 HG22 VAL A 115       8.508  18.883   7.681  1.00 97.46           H  
ATOM   1764 HG23 VAL A 115       7.355  19.581   6.537  1.00 97.46           H  
ATOM   1765  N   ASP A 116       8.691  14.450   5.645  1.00 96.12           N  
ATOM   1766  H   ASP A 116       9.504  15.034   5.509  1.00 96.12           H  
ATOM   1767  CA  ASP A 116       8.609  13.191   4.903  1.00 96.12           C  
ATOM   1768  HA  ASP A 116       7.707  13.192   4.292  1.00 96.12           H  
ATOM   1769  C   ASP A 116       8.552  11.979   5.832  1.00 96.12           C  
ATOM   1770  CB  ASP A 116       9.825  13.030   3.989  1.00 96.12           C  
ATOM   1771  HB2 ASP A 116       9.771  12.053   3.510  1.00 96.12           H  
ATOM   1772  HB3 ASP A 116      10.733  13.057   4.591  1.00 96.12           H  
ATOM   1773  O   ASP A 116       7.767  11.061   5.593  1.00 96.12           O  
ATOM   1774  CG  ASP A 116       9.918  14.082   2.896  1.00 96.12           C  
ATOM   1775  OD1 ASP A 116       8.871  14.663   2.520  1.00 96.12           O  
ATOM   1776  OD2 ASP A 116      11.045  14.244   2.391  1.00 96.12           O  
ATOM   1777  N   GLN A 117       9.358  11.967   6.900  1.00 97.10           N  
ATOM   1778  H   GLN A 117       9.957  12.764   7.060  1.00 97.10           H  
ATOM   1779  CA  GLN A 117       9.317  10.891   7.895  1.00 97.10           C  
ATOM   1780  HA  GLN A 117       9.396   9.931   7.384  1.00 97.10           H  
ATOM   1781  C   GLN A 117       7.983  10.873   8.638  1.00 97.10           C  
ATOM   1782  CB  GLN A 117      10.473  11.018   8.899  1.00 97.10           C  
ATOM   1783  HB2 GLN A 117      10.468  12.016   9.337  1.00 97.10           H  
ATOM   1784  HB3 GLN A 117      10.317  10.299   9.703  1.00 97.10           H  
ATOM   1785  O   GLN A 117       7.407   9.807   8.825  1.00 97.10           O  
ATOM   1786  CG  GLN A 117      11.851  10.752   8.283  1.00 97.10           C  
ATOM   1787  HG2 GLN A 117      12.060  11.509   7.528  1.00 97.10           H  
ATOM   1788  HG3 GLN A 117      12.612  10.835   9.059  1.00 97.10           H  
ATOM   1789  CD  GLN A 117      11.974   9.382   7.630  1.00 97.10           C  
ATOM   1790  NE2 GLN A 117      12.470   9.313   6.414  1.00 97.10           N  
ATOM   1791 HE21 GLN A 117      12.746  10.163   5.943  1.00 97.10           H  
ATOM   1792 HE22 GLN A 117      12.599   8.378   6.053  1.00 97.10           H  
ATOM   1793  OE1 GLN A 117      11.654   8.347   8.185  1.00 97.10           O  
ATOM   1794  N   LEU A 118       7.454  12.041   9.006  1.00 98.01           N  
ATOM   1795  H   LEU A 118       7.986  12.883   8.839  1.00 98.01           H  
ATOM   1796  CA  LEU A 118       6.141  12.151   9.641  1.00 98.01           C  
ATOM   1797  HA  LEU A 118       6.103  11.491  10.507  1.00 98.01           H  
ATOM   1798  C   LEU A 118       5.012  11.699   8.707  1.00 98.01           C  
ATOM   1799  CB  LEU A 118       5.933  13.602  10.094  1.00 98.01           C  
ATOM   1800  HB2 LEU A 118       4.896  13.730  10.403  1.00 98.01           H  
ATOM   1801  HB3 LEU A 118       6.093  14.255   9.236  1.00 98.01           H  
ATOM   1802  O   LEU A 118       4.092  11.016   9.146  1.00 98.01           O  
ATOM   1803  CG  LEU A 118       6.860  14.051  11.238  1.00 98.01           C  
ATOM   1804  HG  LEU A 118       7.900  13.955  10.924  1.00 98.01           H  
ATOM   1805  CD1 LEU A 118       6.591  15.521  11.537  1.00 98.01           C  
ATOM   1806 HD11 LEU A 118       6.683  16.097  10.616  1.00 98.01           H  
ATOM   1807 HD12 LEU A 118       5.592  15.646  11.957  1.00 98.01           H  
ATOM   1808 HD13 LEU A 118       7.345  15.874  12.241  1.00 98.01           H  
ATOM   1809  CD2 LEU A 118       6.715  13.262  12.541  1.00 98.01           C  
ATOM   1810 HD21 LEU A 118       5.704  13.345  12.939  1.00 98.01           H  
ATOM   1811 HD22 LEU A 118       7.417  13.654  13.277  1.00 98.01           H  
ATOM   1812 HD23 LEU A 118       6.956  12.212  12.373  1.00 98.01           H  
ATOM   1813  N   THR A 119       5.104  12.011   7.413  1.00 96.28           N  
ATOM   1814  H   THR A 119       5.875  12.594   7.119  1.00 96.28           H  
ATOM   1815  CA  THR A 119       4.140  11.534   6.408  1.00 96.28           C  
ATOM   1816  HA  THR A 119       3.136  11.819   6.720  1.00 96.28           H  
ATOM   1817  C   THR A 119       4.171  10.006   6.307  1.00 96.28           C  
ATOM   1818  CB  THR A 119       4.412  12.161   5.032  1.00 96.28           C  
ATOM   1819  HB  THR A 119       5.377  11.823   4.655  1.00 96.28           H  
ATOM   1820  O   THR A 119       3.125   9.366   6.358  1.00 96.28           O  
ATOM   1821  CG2 THR A 119       3.324  11.806   4.022  1.00 96.28           C  
ATOM   1822 HG21 THR A 119       3.195  10.725   3.957  1.00 96.28           H  
ATOM   1823 HG22 THR A 119       3.599  12.172   3.033  1.00 96.28           H  
ATOM   1824 HG23 THR A 119       2.386  12.266   4.332  1.00 96.28           H  
ATOM   1825  OG1 THR A 119       4.418  13.571   5.128  1.00 96.28           O  
ATOM   1826  HG1 THR A 119       5.187  13.820   5.645  1.00 96.28           H  
ATOM   1827  N   LYS A 120       5.368   9.409   6.246  1.00 92.73           N  
ATOM   1828  H   LYS A 120       6.193   9.990   6.211  1.00 92.73           H  
ATOM   1829  CA  LYS A 120       5.538   7.946   6.240  1.00 92.73           C  
ATOM   1830  HA  LYS A 120       4.926   7.517   5.446  1.00 92.73           H  
ATOM   1831  C   LYS A 120       5.058   7.296   7.533  1.00 92.73           C  
ATOM   1832  CB  LYS A 120       7.012   7.601   5.997  1.00 92.73           C  
ATOM   1833  HB2 LYS A 120       7.642   8.182   6.671  1.00 92.73           H  
ATOM   1834  HB3 LYS A 120       7.176   6.541   6.193  1.00 92.73           H  
ATOM   1835  O   LYS A 120       4.551   6.180   7.505  1.00 92.73           O  
ATOM   1836  CG  LYS A 120       7.382   7.892   4.543  1.00 92.73           C  
ATOM   1837  HG2 LYS A 120       7.055   8.897   4.276  1.00 92.73           H  
ATOM   1838  HG3 LYS A 120       6.858   7.185   3.901  1.00 92.73           H  
ATOM   1839  CD  LYS A 120       8.888   7.787   4.296  1.00 92.73           C  
ATOM   1840  HD2 LYS A 120       9.234   6.771   4.486  1.00 92.73           H  
ATOM   1841  HD3 LYS A 120       9.413   8.499   4.933  1.00 92.73           H  
ATOM   1842  CE  LYS A 120       9.051   8.158   2.824  1.00 92.73           C  
ATOM   1843  HE2 LYS A 120       8.529   7.420   2.215  1.00 92.73           H  
ATOM   1844  HE3 LYS A 120       8.537   9.105   2.658  1.00 92.73           H  
ATOM   1845  NZ  LYS A 120      10.452   8.295   2.379  1.00 92.73           N  
ATOM   1846  HZ1 LYS A 120      10.931   7.407   2.400  1.00 92.73           H  
ATOM   1847  HZ2 LYS A 120      10.406   8.632   1.428  1.00 92.73           H  
ATOM   1848  HZ3 LYS A 120      10.927   8.997   2.929  1.00 92.73           H  
ATOM   1849  N   GLU A 121       5.195   7.984   8.660  1.00 96.64           N  
ATOM   1850  H   GLU A 121       5.712   8.851   8.639  1.00 96.64           H  
ATOM   1851  CA  GLU A 121       4.686   7.504   9.941  1.00 96.64           C  
ATOM   1852  HA  GLU A 121       5.005   6.468  10.059  1.00 96.64           H  
ATOM   1853  C   GLU A 121       3.151   7.499   9.984  1.00 96.64           C  
ATOM   1854  CB  GLU A 121       5.309   8.340  11.070  1.00 96.64           C  
ATOM   1855  HB2 GLU A 121       6.395   8.307  10.983  1.00 96.64           H  
ATOM   1856  HB3 GLU A 121       4.996   9.378  10.958  1.00 96.64           H  
ATOM   1857  O   GLU A 121       2.566   6.557  10.516  1.00 96.64           O  
ATOM   1858  CG  GLU A 121       4.918   7.879  12.479  1.00 96.64           C  
ATOM   1859  HG2 GLU A 121       5.362   8.571  13.194  1.00 96.64           H  
ATOM   1860  HG3 GLU A 121       3.836   7.948  12.586  1.00 96.64           H  
ATOM   1861  CD  GLU A 121       5.358   6.454  12.836  1.00 96.64           C  
ATOM   1862  OE1 GLU A 121       4.946   5.975  13.914  1.00 96.64           O  
ATOM   1863  OE2 GLU A 121       6.069   5.770  12.068  1.00 96.64           O  
ATOM   1864  N   ILE A 122       2.486   8.485   9.367  1.00 95.96           N  
ATOM   1865  H   ILE A 122       3.019   9.238   8.956  1.00 95.96           H  
ATOM   1866  CA  ILE A 122       1.025   8.470   9.184  1.00 95.96           C  
ATOM   1867  HA  ILE A 122       0.556   8.358  10.162  1.00 95.96           H  
ATOM   1868  C   ILE A 122       0.600   7.251   8.359  1.00 95.96           C  
ATOM   1869  CB  ILE A 122       0.525   9.793   8.560  1.00 95.96           C  
ATOM   1870  HB  ILE A 122       1.146  10.034   7.697  1.00 95.96           H  
ATOM   1871  O   ILE A 122      -0.289   6.521   8.795  1.00 95.96           O  
ATOM   1872  CG1 ILE A 122       0.656  10.933   9.592  1.00 95.96           C  
ATOM   1873 HG12 ILE A 122      -0.004  10.736  10.438  1.00 95.96           H  
ATOM   1874 HG13 ILE A 122       1.678  10.948   9.972  1.00 95.96           H  
ATOM   1875  CG2 ILE A 122      -0.930   9.689   8.063  1.00 95.96           C  
ATOM   1876 HG21 ILE A 122      -1.216  10.615   7.565  1.00 95.96           H  
ATOM   1877 HG22 ILE A 122      -1.035   8.901   7.318  1.00 95.96           H  
ATOM   1878 HG23 ILE A 122      -1.608   9.481   8.891  1.00 95.96           H  
ATOM   1879  CD1 ILE A 122       0.348  12.327   9.032  1.00 95.96           C  
ATOM   1880 HD11 ILE A 122       0.990  12.529   8.174  1.00 95.96           H  
ATOM   1881 HD12 ILE A 122       0.533  13.076   9.801  1.00 95.96           H  
ATOM   1882 HD13 ILE A 122      -0.699  12.403   8.740  1.00 95.96           H  
ATOM   1883  N   ASP A 123       1.256   6.988   7.224  1.00 91.18           N  
ATOM   1884  H   ASP A 123       1.949   7.645   6.893  1.00 91.18           H  
ATOM   1885  CA  ASP A 123       0.973   5.792   6.415  1.00 91.18           C  
ATOM   1886  HA  ASP A 123      -0.074   5.797   6.111  1.00 91.18           H  
ATOM   1887  C   ASP A 123       1.195   4.511   7.218  1.00 91.18           C  
ATOM   1888  CB  ASP A 123       1.851   5.757   5.157  1.00 91.18           C  
ATOM   1889  HB2 ASP A 123       1.793   4.761   4.717  1.00 91.18           H  
ATOM   1890  HB3 ASP A 123       2.890   5.943   5.429  1.00 91.18           H  
ATOM   1891  O   ASP A 123       0.338   3.631   7.250  1.00 91.18           O  
ATOM   1892  CG  ASP A 123       1.408   6.754   4.095  1.00 91.18           C  
ATOM   1893  OD1 ASP A 123       0.199   7.061   4.019  1.00 91.18           O  
ATOM   1894  OD2 ASP A 123       2.293   7.219   3.345  1.00 91.18           O  
ATOM   1895  N   ARG A 124       2.299   4.429   7.969  1.00 92.33           N  
ATOM   1896  H   ARG A 124       2.976   5.175   7.892  1.00 92.33           H  
ATOM   1897  CA  ARG A 124       2.580   3.281   8.835  1.00 92.33           C  
ATOM   1898  HA  ARG A 124       2.605   2.393   8.204  1.00 92.33           H  
ATOM   1899  C   ARG A 124       1.469   3.071   9.864  1.00 92.33           C  
ATOM   1900  CB  ARG A 124       3.938   3.479   9.519  1.00 92.33           C  
ATOM   1901  HB2 ARG A 124       3.844   4.271  10.262  1.00 92.33           H  
ATOM   1902  HB3 ARG A 124       4.680   3.792   8.785  1.00 92.33           H  
ATOM   1903  O   ARG A 124       1.073   1.929  10.098  1.00 92.33           O  
ATOM   1904  CG  ARG A 124       4.431   2.183  10.179  1.00 92.33           C  
ATOM   1905  HG2 ARG A 124       3.597   1.632  10.616  1.00 92.33           H  
ATOM   1906  HG3 ARG A 124       4.868   1.550   9.407  1.00 92.33           H  
ATOM   1907  CD  ARG A 124       5.486   2.446  11.264  1.00 92.33           C  
ATOM   1908  HD2 ARG A 124       6.306   3.010  10.819  1.00 92.33           H  
ATOM   1909  HD3 ARG A 124       5.882   1.494  11.615  1.00 92.33           H  
ATOM   1910  NE  ARG A 124       4.966   3.215  12.412  1.00 92.33           N  
ATOM   1911  HE  ARG A 124       5.325   4.155  12.504  1.00 92.33           H  
ATOM   1912  NH1 ARG A 124       3.440   1.710  13.242  1.00 92.33           N  
ATOM   1913 HH11 ARG A 124       2.610   1.551  13.795  1.00 92.33           H  
ATOM   1914 HH12 ARG A 124       3.599   1.131  12.430  1.00 92.33           H  
ATOM   1915  NH2 ARG A 124       3.690   3.667  14.242  1.00 92.33           N  
ATOM   1916 HH21 ARG A 124       2.929   3.470  14.877  1.00 92.33           H  
ATOM   1917 HH22 ARG A 124       4.122   4.580  14.246  1.00 92.33           H  
ATOM   1918  CZ  ARG A 124       4.044   2.864  13.290  1.00 92.33           C  
ATOM   1919  N   ILE A 125       0.970   4.127  10.510  1.00 94.73           N  
ATOM   1920  H   ILE A 125       1.337   5.039  10.283  1.00 94.73           H  
ATOM   1921  CA  ILE A 125      -0.154   4.019  11.452  1.00 94.73           C  
ATOM   1922  HA  ILE A 125       0.082   3.253  12.191  1.00 94.73           H  
ATOM   1923  C   ILE A 125      -1.410   3.548  10.717  1.00 94.73           C  
ATOM   1924  CB  ILE A 125      -0.397   5.346  12.208  1.00 94.73           C  
ATOM   1925  HB  ILE A 125      -0.476   6.156  11.483  1.00 94.73           H  
ATOM   1926  O   ILE A 125      -2.089   2.649  11.217  1.00 94.73           O  
ATOM   1927  CG1 ILE A 125       0.779   5.633  13.167  1.00 94.73           C  
ATOM   1928 HG12 ILE A 125       0.737   4.948  14.013  1.00 94.73           H  
ATOM   1929 HG13 ILE A 125       1.726   5.462  12.655  1.00 94.73           H  
ATOM   1930  CG2 ILE A 125      -1.710   5.277  13.018  1.00 94.73           C  
ATOM   1931 HG21 ILE A 125      -2.570   5.244  12.349  1.00 94.73           H  
ATOM   1932 HG22 ILE A 125      -1.826   6.158  13.650  1.00 94.73           H  
ATOM   1933 HG23 ILE A 125      -1.711   4.395  13.658  1.00 94.73           H  
ATOM   1934  CD1 ILE A 125       0.795   7.075  13.686  1.00 94.73           C  
ATOM   1935 HD11 ILE A 125       0.801   7.764  12.842  1.00 94.73           H  
ATOM   1936 HD12 ILE A 125      -0.071   7.278  14.317  1.00 94.73           H  
ATOM   1937 HD13 ILE A 125       1.697   7.230  14.278  1.00 94.73           H  
ATOM   1938  N   ALA A 126      -1.699   4.097   9.538  1.00 90.69           N  
ATOM   1939  H   ALA A 126      -1.094   4.811   9.159  1.00 90.69           H  
ATOM   1940  CA  ALA A 126      -2.867   3.712   8.761  1.00 90.69           C  
ATOM   1941  HA  ALA A 126      -3.735   3.861   9.403  1.00 90.69           H  
ATOM   1942  C   ALA A 126      -2.836   2.227   8.351  1.00 90.69           C  
ATOM   1943  CB  ALA A 126      -2.996   4.648   7.556  1.00 90.69           C  
ATOM   1944  HB1 ALA A 126      -2.147   4.518   6.884  1.00 90.69           H  
ATOM   1945  HB2 ALA A 126      -3.028   5.684   7.895  1.00 90.69           H  
ATOM   1946  HB3 ALA A 126      -3.911   4.422   7.009  1.00 90.69           H  
ATOM   1947  O   ALA A 126      -3.841   1.531   8.507  1.00 90.69           O  
ATOM   1948  N   ASP A 127      -1.670   1.734   7.928  1.00 86.51           N  
ATOM   1949  H   ASP A 127      -0.943   2.403   7.720  1.00 86.51           H  
ATOM   1950  CA  ASP A 127      -1.447   0.360   7.468  1.00 86.51           C  
ATOM   1951  HA  ASP A 127      -2.255   0.058   6.801  1.00 86.51           H  
ATOM   1952  C   ASP A 127      -1.383  -0.669   8.602  1.00 86.51           C  
ATOM   1953  CB  ASP A 127      -0.118   0.306   6.698  1.00 86.51           C  
ATOM   1954  HB2 ASP A 127       0.663   0.779   7.292  1.00 86.51           H  
ATOM   1955  HB3 ASP A 127       0.161  -0.739   6.564  1.00 86.51           H  
ATOM   1956  O   ASP A 127      -1.752  -1.829   8.425  1.00 86.51           O  
ATOM   1957  CG  ASP A 127      -0.166   0.944   5.310  1.00 86.51           C  
ATOM   1958  OD1 ASP A 127      -1.287   1.169   4.804  1.00 86.51           O  
ATOM   1959  OD2 ASP A 127       0.940   1.078   4.736  1.00 86.51           O  
ATOM   1960  N   THR A 128      -0.883  -0.274   9.777  1.00 89.18           N  
ATOM   1961  H   THR A 128      -0.562   0.682   9.839  1.00 89.18           H  
ATOM   1962  CA  THR A 128      -0.647  -1.210  10.892  1.00 89.18           C  
ATOM   1963  HA  THR A 128      -0.641  -2.224  10.492  1.00 89.18           H  
ATOM   1964  C   THR A 128      -1.748  -1.208  11.945  1.00 89.18           C  
ATOM   1965  CB  THR A 128       0.724  -1.010  11.553  1.00 89.18           C  
ATOM   1966  HB  THR A 128       0.827  -1.741  12.355  1.00 89.18           H  
ATOM   1967  O   THR A 128      -1.820  -2.139  12.753  1.00 89.18           O  
ATOM   1968  CG2 THR A 128       1.878  -1.231  10.574  1.00 89.18           C  
ATOM   1969 HG21 THR A 128       1.826  -2.245  10.178  1.00 89.18           H  
ATOM   1970 HG22 THR A 128       2.830  -1.100  11.090  1.00 89.18           H  
ATOM   1971 HG23 THR A 128       1.819  -0.531   9.740  1.00 89.18           H  
ATOM   1972  OG1 THR A 128       0.878   0.275  12.111  1.00 89.18           O  
ATOM   1973  HG1 THR A 128       0.850   0.885  11.370  1.00 89.18           H  
ATOM   1974  N   THR A 129      -2.628  -0.202  11.953  1.00 93.49           N  
ATOM   1975  H   THR A 129      -2.538   0.533  11.267  1.00 93.49           H  
ATOM   1976  CA  THR A 129      -3.736  -0.155  12.912  1.00 93.49           C  
ATOM   1977  HA  THR A 129      -3.352  -0.467  13.883  1.00 93.49           H  
ATOM   1978  C   THR A 129      -4.832  -1.122  12.494  1.00 93.49           C  
ATOM   1979  CB  THR A 129      -4.317   1.247  13.107  1.00 93.49           C  
ATOM   1980  HB  THR A 129      -4.778   1.602  12.186  1.00 93.49           H  
ATOM   1981  O   THR A 129      -5.589  -0.875  11.553  1.00 93.49           O  
ATOM   1982  CG2 THR A 129      -5.345   1.230  14.242  1.00 93.49           C  
ATOM   1983 HG21 THR A 129      -5.743   2.233  14.398  1.00 93.49           H  
ATOM   1984 HG22 THR A 129      -4.876   0.894  15.167  1.00 93.49           H  
ATOM   1985 HG23 THR A 129      -6.177   0.572  13.992  1.00 93.49           H  
ATOM   1986  OG1 THR A 129      -3.296   2.125  13.502  1.00 93.49           O  
ATOM   1987  HG1 THR A 129      -2.805   2.336  12.705  1.00 93.49           H  
ATOM   1988  N   GLN A 130      -4.950  -2.215  13.243  1.00 92.01           N  
ATOM   1989  H   GLN A 130      -4.281  -2.362  13.985  1.00 92.01           H  
ATOM   1990  CA  GLN A 130      -5.925  -3.262  12.979  1.00 92.01           C  
ATOM   1991  HA  GLN A 130      -6.692  -2.841  12.328  1.00 92.01           H  
ATOM   1992  C   GLN A 130      -6.638  -3.738  14.243  1.00 92.01           C  
ATOM   1993  CB  GLN A 130      -5.261  -4.422  12.219  1.00 92.01           C  
ATOM   1994  HB2 GLN A 130      -6.022  -5.166  11.984  1.00 92.01           H  
ATOM   1995  HB3 GLN A 130      -4.859  -4.043  11.279  1.00 92.01           H  
ATOM   1996  O   GLN A 130      -6.068  -3.759  15.334  1.00 92.01           O  
ATOM   1997  CG  GLN A 130      -4.130  -5.105  13.008  1.00 92.01           C  
ATOM   1998  HG2 GLN A 130      -3.322  -4.394  13.185  1.00 92.01           H  
ATOM   1999  HG3 GLN A 130      -4.508  -5.444  13.973  1.00 92.01           H  
ATOM   2000  CD  GLN A 130      -3.550  -6.312  12.284  1.00 92.01           C  
ATOM   2001  NE2 GLN A 130      -2.731  -7.103  12.939  1.00 92.01           N  
ATOM   2002 HE21 GLN A 130      -2.304  -7.815  12.364  1.00 92.01           H  
ATOM   2003 HE22 GLN A 130      -2.366  -6.814  13.835  1.00 92.01           H  
ATOM   2004  OE1 GLN A 130      -3.846  -6.616  11.146  1.00 92.01           O  
ATOM   2005  N   PHE A 131      -7.870  -4.210  14.072  1.00 91.84           N  
ATOM   2006  H   PHE A 131      -8.270  -4.145  13.147  1.00 91.84           H  
ATOM   2007  CA  PHE A 131      -8.620  -4.930  15.097  1.00 91.84           C  
ATOM   2008  HA  PHE A 131      -7.978  -5.113  15.958  1.00 91.84           H  
ATOM   2009  C   PHE A 131      -9.068  -6.275  14.533  1.00 91.84           C  
ATOM   2010  CB  PHE A 131      -9.804  -4.088  15.577  1.00 91.84           C  
ATOM   2011  HB2 PHE A 131      -9.435  -3.121  15.919  1.00 91.84           H  
ATOM   2012  HB3 PHE A 131     -10.481  -3.906  14.742  1.00 91.84           H  
ATOM   2013  O   PHE A 131      -9.747  -6.326  13.509  1.00 91.84           O  
ATOM   2014  CG  PHE A 131     -10.574  -4.741  16.709  1.00 91.84           C  
ATOM   2015  CD1 PHE A 131     -11.678  -5.569  16.431  1.00 91.84           C  
ATOM   2016  HD1 PHE A 131     -11.979  -5.742  15.408  1.00 91.84           H  
ATOM   2017  CD2 PHE A 131     -10.178  -4.528  18.042  1.00 91.84           C  
ATOM   2018  HD2 PHE A 131      -9.335  -3.891  18.264  1.00 91.84           H  
ATOM   2019  CE1 PHE A 131     -12.403  -6.156  17.483  1.00 91.84           C  
ATOM   2020  HE1 PHE A 131     -13.269  -6.768  17.277  1.00 91.84           H  
ATOM   2021  CE2 PHE A 131     -10.897  -5.125  19.093  1.00 91.84           C  
ATOM   2022  HE2 PHE A 131     -10.601  -4.947  20.117  1.00 91.84           H  
ATOM   2023  CZ  PHE A 131     -12.014  -5.931  18.815  1.00 91.84           C  
ATOM   2024  HZ  PHE A 131     -12.582  -6.368  19.624  1.00 91.84           H  
ATOM   2025  N   ASN A 132      -8.679  -7.374  15.186  1.00 87.42           N  
ATOM   2026  H   ASN A 132      -8.165  -7.260  16.048  1.00 87.42           H  
ATOM   2027  CA  ASN A 132      -8.991  -8.732  14.729  1.00 87.42           C  
ATOM   2028  HA  ASN A 132      -8.355  -9.419  15.286  1.00 87.42           H  
ATOM   2029  C   ASN A 132      -8.657  -8.954  13.233  1.00 87.42           C  
ATOM   2030  CB  ASN A 132     -10.453  -9.045  15.101  1.00 87.42           C  
ATOM   2031  HB2 ASN A 132     -10.641  -8.769  16.138  1.00 87.42           H  
ATOM   2032  HB3 ASN A 132     -11.117  -8.462  14.463  1.00 87.42           H  
ATOM   2033  O   ASN A 132      -9.504  -9.395  12.460  1.00 87.42           O  
ATOM   2034  CG  ASN A 132     -10.784 -10.517  14.950  1.00 87.42           C  
ATOM   2035  ND2 ASN A 132     -12.030 -10.844  14.699  1.00 87.42           N  
ATOM   2036 HD21 ASN A 132     -12.733 -10.126  14.601  1.00 87.42           H  
ATOM   2037 HD22 ASN A 132     -12.211 -11.832  14.595  1.00 87.42           H  
ATOM   2038  OD1 ASN A 132      -9.949 -11.392  15.107  1.00 87.42           O  
ATOM   2039  N   GLN A 133      -7.431  -8.584  12.830  1.00 83.37           N  
ATOM   2040  H   GLN A 133      -6.813  -8.189  13.524  1.00 83.37           H  
ATOM   2041  CA  GLN A 133      -6.907  -8.669  11.451  1.00 83.37           C  
ATOM   2042  HA  GLN A 133      -5.880  -8.304  11.478  1.00 83.37           H  
ATOM   2043  C   GLN A 133      -7.609  -7.776  10.413  1.00 83.37           C  
ATOM   2044  CB  GLN A 133      -6.840 -10.132  10.974  1.00 83.37           C  
ATOM   2045  HB2 GLN A 133      -7.853 -10.513  10.847  1.00 83.37           H  
ATOM   2046  HB3 GLN A 133      -6.350 -10.165  10.001  1.00 83.37           H  
ATOM   2047  O   GLN A 133      -7.328  -7.877   9.223  1.00 83.37           O  
ATOM   2048  CG  GLN A 133      -6.066 -11.057  11.923  1.00 83.37           C  
ATOM   2049  HG2 GLN A 133      -6.473 -10.988  12.932  1.00 83.37           H  
ATOM   2050  HG3 GLN A 133      -5.021 -10.747  11.950  1.00 83.37           H  
ATOM   2051  CD  GLN A 133      -6.138 -12.522  11.506  1.00 83.37           C  
ATOM   2052  NE2 GLN A 133      -5.523 -13.408  12.256  1.00 83.37           N  
ATOM   2053 HE21 GLN A 133      -5.578 -14.357  11.912  1.00 83.37           H  
ATOM   2054 HE22 GLN A 133      -4.974 -13.120  13.053  1.00 83.37           H  
ATOM   2055  OE1 GLN A 133      -6.750 -12.923  10.534  1.00 83.37           O  
ATOM   2056  N   LYS A 134      -8.508  -6.881  10.835  1.00 82.11           N  
ATOM   2057  H   LYS A 134      -8.762  -6.862  11.812  1.00 82.11           H  
ATOM   2058  CA  LYS A 134      -9.106  -5.875   9.953  1.00 82.11           C  
ATOM   2059  HA  LYS A 134      -9.027  -6.199   8.915  1.00 82.11           H  
ATOM   2060  C   LYS A 134      -8.347  -4.567  10.089  1.00 82.11           C  
ATOM   2061  CB  LYS A 134     -10.591  -5.687  10.280  1.00 82.11           C  
ATOM   2062  HB2 LYS A 134     -10.704  -5.300  11.293  1.00 82.11           H  
ATOM   2063  HB3 LYS A 134     -10.995  -4.948   9.589  1.00 82.11           H  
ATOM   2064  O   LYS A 134      -8.365  -3.983  11.173  1.00 82.11           O  
ATOM   2065  CG  LYS A 134     -11.376  -6.997  10.144  1.00 82.11           C  
ATOM   2066  HG2 LYS A 134     -11.077  -7.696  10.925  1.00 82.11           H  
ATOM   2067  HG3 LYS A 134     -11.172  -7.439   9.169  1.00 82.11           H  
ATOM   2068  CD  LYS A 134     -12.872  -6.710  10.267  1.00 82.11           C  
ATOM   2069  HD2 LYS A 134     -13.143  -5.985   9.500  1.00 82.11           H  
ATOM   2070  HD3 LYS A 134     -13.086  -6.292  11.250  1.00 82.11           H  
ATOM   2071  CE  LYS A 134     -13.667  -7.998  10.053  1.00 82.11           C  
ATOM   2072  HE2 LYS A 134     -13.283  -8.491   9.160  1.00 82.11           H  
ATOM   2073  HE3 LYS A 134     -13.499  -8.662  10.901  1.00 82.11           H  
ATOM   2074  NZ  LYS A 134     -15.110  -7.698   9.883  1.00 82.11           N  
ATOM   2075  HZ1 LYS A 134     -15.241  -7.076   9.099  1.00 82.11           H  
ATOM   2076  HZ2 LYS A 134     -15.636  -8.543   9.710  1.00 82.11           H  
ATOM   2077  HZ3 LYS A 134     -15.476  -7.239  10.705  1.00 82.11           H  
ATOM   2078  N   ILE A 135      -7.704  -4.117   9.013  1.00 85.63           N  
ATOM   2079  H   ILE A 135      -7.714  -4.669   8.167  1.00 85.63           H  
ATOM   2080  CA  ILE A 135      -7.072  -2.794   8.964  1.00 85.63           C  
ATOM   2081  HA  ILE A 135      -6.464  -2.676   9.861  1.00 85.63           H  
ATOM   2082  C   ILE A 135      -8.165  -1.728   8.983  1.00 85.63           C  
ATOM   2083  CB  ILE A 135      -6.138  -2.621   7.746  1.00 85.63           C  
ATOM   2084  HB  ILE A 135      -6.729  -2.652   6.830  1.00 85.63           H  
ATOM   2085  O   ILE A 135      -9.176  -1.864   8.295  1.00 85.63           O  
ATOM   2086  CG1 ILE A 135      -5.073  -3.739   7.685  1.00 85.63           C  
ATOM   2087 HG12 ILE A 135      -4.429  -3.678   8.562  1.00 85.63           H  
ATOM   2088 HG13 ILE A 135      -5.566  -4.711   7.696  1.00 85.63           H  
ATOM   2089  CG2 ILE A 135      -5.472  -1.240   7.869  1.00 85.63           C  
ATOM   2090 HG21 ILE A 135      -4.641  -1.137   7.171  1.00 85.63           H  
ATOM   2091 HG22 ILE A 135      -5.055  -1.095   8.865  1.00 85.63           H  
ATOM   2092 HG23 ILE A 135      -6.187  -0.448   7.644  1.00 85.63           H  
ATOM   2093  CD1 ILE A 135      -4.200  -3.701   6.423  1.00 85.63           C  
ATOM   2094 HD11 ILE A 135      -4.829  -3.643   5.534  1.00 85.63           H  
ATOM   2095 HD12 ILE A 135      -3.602  -4.611   6.373  1.00 85.63           H  
ATOM   2096 HD13 ILE A 135      -3.519  -2.850   6.443  1.00 85.63           H  
ATOM   2097  N   LEU A 136      -7.983  -0.696   9.807  1.00 89.50           N  
ATOM   2098  H   LEU A 136      -7.125  -0.657  10.339  1.00 89.50           H  
ATOM   2099  CA  LEU A 136      -9.025   0.294  10.076  1.00 89.50           C  
ATOM   2100  HA  LEU A 136     -10.000  -0.157   9.890  1.00 89.50           H  
ATOM   2101  C   LEU A 136      -8.965   1.509   9.143  1.00 89.50           C  
ATOM   2102  CB  LEU A 136      -8.979   0.693  11.564  1.00 89.50           C  
ATOM   2103  HB2 LEU A 136      -9.789   1.398  11.751  1.00 89.50           H  
ATOM   2104  HB3 LEU A 136      -8.040   1.209  11.761  1.00 89.50           H  
ATOM   2105  O   LEU A 136     -10.007   2.099   8.873  1.00 89.50           O  
ATOM   2106  CG  LEU A 136      -9.114  -0.485  12.553  1.00 89.50           C  
ATOM   2107  HG  LEU A 136      -8.224  -1.111  12.490  1.00 89.50           H  
ATOM   2108  CD1 LEU A 136      -9.224   0.028  13.989  1.00 89.50           C  
ATOM   2109 HD11 LEU A 136     -10.212   0.462  14.145  1.00 89.50           H  
ATOM   2110 HD12 LEU A 136      -9.084  -0.797  14.687  1.00 89.50           H  
ATOM   2111 HD13 LEU A 136      -8.464   0.787  14.176  1.00 89.50           H  
ATOM   2112  CD2 LEU A 136     -10.347  -1.359  12.296  1.00 89.50           C  
ATOM   2113 HD21 LEU A 136     -11.244  -0.741  12.275  1.00 89.50           H  
ATOM   2114 HD22 LEU A 136     -10.435  -2.112  13.080  1.00 89.50           H  
ATOM   2115 HD23 LEU A 136     -10.238  -1.875  11.342  1.00 89.50           H  
ATOM   2116  N   PHE A 137      -7.776   1.874   8.645  1.00 88.92           N  
ATOM   2117  H   PHE A 137      -6.966   1.329   8.903  1.00 88.92           H  
ATOM   2118  CA  PHE A 137      -7.548   3.188   8.032  1.00 88.92           C  
ATOM   2119  HA  PHE A 137      -8.495   3.717   7.928  1.00 88.92           H  
ATOM   2120  C   PHE A 137      -6.917   3.193   6.640  1.00 88.92           C  
ATOM   2121  CB  PHE A 137      -6.643   3.998   8.956  1.00 88.92           C  
ATOM   2122  HB2 PHE A 137      -6.407   4.953   8.487  1.00 88.92           H  
ATOM   2123  HB3 PHE A 137      -5.714   3.437   9.050  1.00 88.92           H  
ATOM   2124  O   PHE A 137      -6.980   4.233   5.994  1.00 88.92           O  
ATOM   2125  CG  PHE A 137      -7.188   4.264  10.339  1.00 88.92           C  
ATOM   2126  CD1 PHE A 137      -8.504   4.730  10.521  1.00 88.92           C  
ATOM   2127  HD1 PHE A 137      -9.147   4.903   9.670  1.00 88.92           H  
ATOM   2128  CD2 PHE A 137      -6.356   4.056  11.450  1.00 88.92           C  
ATOM   2129  HD2 PHE A 137      -5.336   3.727  11.318  1.00 88.92           H  
ATOM   2130  CE1 PHE A 137      -8.997   4.968  11.812  1.00 88.92           C  
ATOM   2131  HE1 PHE A 137     -10.004   5.332  11.948  1.00 88.92           H  
ATOM   2132  CE2 PHE A 137      -6.848   4.309  12.735  1.00 88.92           C  
ATOM   2133  HE2 PHE A 137      -6.192   4.190  13.585  1.00 88.92           H  
ATOM   2134  CZ  PHE A 137      -8.164   4.753  12.917  1.00 88.92           C  
ATOM   2135  HZ  PHE A 137      -8.529   4.974  13.910  1.00 88.92           H  
ATOM   2136  N   SER A 138      -6.328   2.102   6.150  1.00 71.00           N  
ATOM   2137  H   SER A 138      -6.249   1.273   6.721  1.00 71.00           H  
ATOM   2138  CA  SER A 138      -5.601   2.087   4.865  1.00 71.00           C  
ATOM   2139  HA  SER A 138      -5.072   3.033   4.757  1.00 71.00           H  
ATOM   2140  C   SER A 138      -6.499   1.948   3.620  1.00 71.00           C  
ATOM   2141  CB  SER A 138      -4.535   0.988   4.895  1.00 71.00           C  
ATOM   2142  HB2 SER A 138      -3.899   1.061   4.012  1.00 71.00           H  
ATOM   2143  HB3 SER A 138      -3.913   1.108   5.782  1.00 71.00           H  
ATOM   2144  O   SER A 138      -6.026   1.632   2.533  1.00 71.00           O  
ATOM   2145  OG  SER A 138      -5.181  -0.273   4.920  1.00 71.00           O  
ATOM   2146  HG  SER A 138      -5.570  -0.404   4.053  1.00 71.00           H  
ATOM   2147  N   GLY A 139      -7.819   2.117   3.747  1.00 63.12           N  
ATOM   2148  H   GLY A 139      -8.171   2.366   4.660  1.00 63.12           H  
ATOM   2149  CA  GLY A 139      -8.760   1.696   2.703  1.00 63.12           C  
ATOM   2150  HA2 GLY A 139      -8.456   2.120   1.746  1.00 63.12           H  
ATOM   2151  HA3 GLY A 139      -9.762   2.051   2.946  1.00 63.12           H  
ATOM   2152  C   GLY A 139      -8.823   0.172   2.567  1.00 63.12           C  
ATOM   2153  O   GLY A 139      -8.152  -0.560   3.296  1.00 63.12           O  
ATOM   2154  N   SER A 140      -9.680  -0.329   1.672  1.00 55.03           N  
ATOM   2155  H   SER A 140     -10.190   0.302   1.069  1.00 55.03           H  
ATOM   2156  CA  SER A 140      -9.785  -1.776   1.445  1.00 55.03           C  
ATOM   2157  HA  SER A 140     -10.115  -2.235   2.377  1.00 55.03           H  
ATOM   2158  C   SER A 140      -8.416  -2.337   1.028  1.00 55.03           C  
ATOM   2159  CB  SER A 140     -10.825  -2.105   0.365  1.00 55.03           C  
ATOM   2160  HB2 SER A 140     -11.779  -1.647   0.625  1.00 55.03           H  
ATOM   2161  HB3 SER A 140     -10.489  -1.712  -0.595  1.00 55.03           H  
ATOM   2162  O   SER A 140      -7.796  -1.754   0.136  1.00 55.03           O  
ATOM   2163  OG  SER A 140     -10.990  -3.510   0.274  1.00 55.03           O  
ATOM   2164  HG  SER A 140     -11.556  -3.746  -0.466  1.00 55.03           H  
ATOM   2165  N   PRO A 141      -7.959  -3.477   1.589  1.00 48.80           N  
ATOM   2166  CA  PRO A 141      -6.785  -4.203   1.091  1.00 48.80           C  
ATOM   2167  HA  PRO A 141      -5.887  -3.627   1.312  1.00 48.80           H  
ATOM   2168  C   PRO A 141      -6.853  -4.476  -0.417  1.00 48.80           C  
ATOM   2169  CB  PRO A 141      -6.764  -5.525   1.868  1.00 48.80           C  
ATOM   2170  HB2 PRO A 141      -7.303  -6.295   1.317  1.00 48.80           H  
ATOM   2171  HB3 PRO A 141      -5.744  -5.852   2.071  1.00 48.80           H  
ATOM   2172  O   PRO A 141      -5.831  -4.560  -1.085  1.00 48.80           O  
ATOM   2173  CG  PRO A 141      -7.524  -5.208   3.154  1.00 48.80           C  
ATOM   2174  HG2 PRO A 141      -6.843  -4.756   3.875  1.00 48.80           H  
ATOM   2175  HG3 PRO A 141      -7.994  -6.097   3.576  1.00 48.80           H  
ATOM   2176  CD  PRO A 141      -8.555  -4.176   2.714  1.00 48.80           C  
ATOM   2177  HD2 PRO A 141      -9.466  -4.677   2.387  1.00 48.80           H  
ATOM   2178  HD3 PRO A 141      -8.767  -3.493   3.537  1.00 48.80           H  
ATOM   2179  N   GLU A 142      -8.068  -4.533  -0.967  1.00 49.98           N  
ATOM   2180  H   GLU A 142      -8.866  -4.447  -0.354  1.00 49.98           H  
ATOM   2181  CA  GLU A 142      -8.338  -4.681  -2.396  1.00 49.98           C  
ATOM   2182  HA  GLU A 142      -7.756  -5.519  -2.779  1.00 49.98           H  
ATOM   2183  C   GLU A 142      -7.956  -3.447  -3.243  1.00 49.98           C  
ATOM   2184  CB  GLU A 142      -9.831  -4.977  -2.575  1.00 49.98           C  
ATOM   2185  HB2 GLU A 142     -10.374  -4.077  -2.286  1.00 49.98           H  
ATOM   2186  HB3 GLU A 142     -10.001  -5.185  -3.631  1.00 49.98           H  
ATOM   2187  O   GLU A 142      -8.203  -3.435  -4.442  1.00 49.98           O  
ATOM   2188  CG  GLU A 142     -10.406  -6.164  -1.792  1.00 49.98           C  
ATOM   2189  HG2 GLU A 142     -10.176  -6.060  -0.731  1.00 49.98           H  
ATOM   2190  HG3 GLU A 142      -9.937  -7.077  -2.157  1.00 49.98           H  
ATOM   2191  CD  GLU A 142     -11.933  -6.253  -1.951  1.00 49.98           C  
ATOM   2192  OE1 GLU A 142     -12.448  -7.392  -1.970  1.00 49.98           O  
ATOM   2193  OE2 GLU A 142     -12.581  -5.182  -1.999  1.00 49.98           O  
ATOM   2194  N   GLY A 143      -7.416  -2.388  -2.633  1.00 57.54           N  
ATOM   2195  H   GLY A 143      -7.302  -2.439  -1.631  1.00 57.54           H  
ATOM   2196  CA  GLY A 143      -6.860  -1.212  -3.298  1.00 57.54           C  
ATOM   2197  HA2 GLY A 143      -7.171  -0.320  -2.754  1.00 57.54           H  
ATOM   2198  HA3 GLY A 143      -7.242  -1.148  -4.317  1.00 57.54           H  
ATOM   2199  C   GLY A 143      -5.331  -1.213  -3.373  1.00 57.54           C  
ATOM   2200  O   GLY A 143      -4.756  -0.144  -3.533  1.00 57.54           O  
ATOM   2201  N   ARG A 144      -4.647  -2.354  -3.218  1.00 65.50           N  
ATOM   2202  H   ARG A 144      -5.173  -3.207  -3.096  1.00 65.50           H  
ATOM   2203  CA  ARG A 144      -3.201  -2.486  -3.480  1.00 65.50           C  
ATOM   2204  HA  ARG A 144      -2.776  -1.500  -3.670  1.00 65.50           H  
ATOM   2205  C   ARG A 144      -2.973  -3.324  -4.730  1.00 65.50           C  
ATOM   2206  CB  ARG A 144      -2.466  -3.111  -2.285  1.00 65.50           C  
ATOM   2207  HB2 ARG A 144      -1.419  -3.230  -2.562  1.00 65.50           H  
ATOM   2208  HB3 ARG A 144      -2.876  -4.099  -2.077  1.00 65.50           H  
ATOM   2209  O   ARG A 144      -3.754  -4.222  -4.999  1.00 65.50           O  
ATOM   2210  CG  ARG A 144      -2.549  -2.247  -1.018  1.00 65.50           C  
ATOM   2211  HG2 ARG A 144      -2.535  -1.193  -1.298  1.00 65.50           H  
ATOM   2212  HG3 ARG A 144      -3.486  -2.450  -0.499  1.00 65.50           H  
ATOM   2213  CD  ARG A 144      -1.362  -2.497  -0.077  1.00 65.50           C  
ATOM   2214  HD2 ARG A 144      -0.443  -2.231  -0.598  1.00 65.50           H  
ATOM   2215  HD3 ARG A 144      -1.457  -1.818   0.772  1.00 65.50           H  
ATOM   2216  NE  ARG A 144      -1.266  -3.903   0.372  1.00 65.50           N  
ATOM   2217  HE  ARG A 144      -1.154  -4.616  -0.334  1.00 65.50           H  
ATOM   2218  NH1 ARG A 144      -1.503  -3.570   2.639  1.00 65.50           N  
ATOM   2219 HH11 ARG A 144      -1.629  -2.579   2.490  1.00 65.50           H  
ATOM   2220 HH12 ARG A 144      -1.520  -3.955   3.573  1.00 65.50           H  
ATOM   2221  NH2 ARG A 144      -1.122  -5.616   1.843  1.00 65.50           N  
ATOM   2222 HH21 ARG A 144      -0.769  -6.231   1.124  1.00 65.50           H  
ATOM   2223 HH22 ARG A 144      -1.090  -6.034   2.762  1.00 65.50           H  
ATOM   2224  CZ  ARG A 144      -1.303  -4.352   1.613  1.00 65.50           C  
ATOM   2225  N   ALA A 145      -1.878  -3.069  -5.448  1.00 74.54           N  
ATOM   2226  H   ALA A 145      -1.262  -2.321  -5.163  1.00 74.54           H  
ATOM   2227  CA  ALA A 145      -1.477  -3.920  -6.566  1.00 74.54           C  
ATOM   2228  HA  ALA A 145      -2.215  -3.827  -7.363  1.00 74.54           H  
ATOM   2229  C   ALA A 145      -1.394  -5.387  -6.122  1.00 74.54           C  
ATOM   2230  CB  ALA A 145      -0.098  -3.478  -7.075  1.00 74.54           C  
ATOM   2231  HB1 ALA A 145       0.666  -3.715  -6.335  1.00 74.54           H  
ATOM   2232  HB2 ALA A 145      -0.081  -2.402  -7.251  1.00 74.54           H  
ATOM   2233  HB3 ALA A 145       0.133  -3.997  -8.005  1.00 74.54           H  
ATOM   2234  O   ALA A 145      -0.767  -5.678  -5.101  1.00 74.54           O  
ATOM   2235  N   PHE A 146      -1.917  -6.310  -6.932  1.00 84.94           N  
ATOM   2236  H   PHE A 146      -2.555  -6.007  -7.654  1.00 84.94           H  
ATOM   2237  CA  PHE A 146      -1.802  -7.753  -6.676  1.00 84.94           C  
ATOM   2238  HA  PHE A 146      -2.290  -7.968  -5.725  1.00 84.94           H  
ATOM   2239  C   PHE A 146      -0.343  -8.248  -6.560  1.00 84.94           C  
ATOM   2240  CB  PHE A 146      -2.553  -8.512  -7.780  1.00 84.94           C  
ATOM   2241  HB2 PHE A 146      -3.589  -8.171  -7.802  1.00 84.94           H  
ATOM   2242  HB3 PHE A 146      -2.574  -9.569  -7.516  1.00 84.94           H  
ATOM   2243  O   PHE A 146      -0.081  -9.304  -5.983  1.00 84.94           O  
ATOM   2244  CG  PHE A 146      -1.954  -8.374  -9.170  1.00 84.94           C  
ATOM   2245  CD1 PHE A 146      -2.478  -7.439 -10.082  1.00 84.94           C  
ATOM   2246  HD1 PHE A 146      -3.328  -6.833  -9.806  1.00 84.94           H  
ATOM   2247  CD2 PHE A 146      -0.871  -9.187  -9.556  1.00 84.94           C  
ATOM   2248  HD2 PHE A 146      -0.457  -9.892  -8.851  1.00 84.94           H  
ATOM   2249  CE1 PHE A 146      -1.927  -7.330 -11.370  1.00 84.94           C  
ATOM   2250  HE1 PHE A 146      -2.347  -6.622 -12.070  1.00 84.94           H  
ATOM   2251  CE2 PHE A 146      -0.328  -9.087 -10.850  1.00 84.94           C  
ATOM   2252  HE2 PHE A 146       0.502  -9.714 -11.139  1.00 84.94           H  
ATOM   2253  CZ  PHE A 146      -0.866  -8.163 -11.762  1.00 84.94           C  
ATOM   2254  HZ  PHE A 146      -0.461  -8.073 -12.759  1.00 84.94           H  
ATOM   2255  N   ALA A 147       0.623  -7.491  -7.097  1.00 89.06           N  
ATOM   2256  H   ALA A 147       0.344  -6.624  -7.534  1.00 89.06           H  
ATOM   2257  CA  ALA A 147       2.050  -7.751  -6.955  1.00 89.06           C  
ATOM   2258  HA  ALA A 147       2.192  -8.453  -6.134  1.00 89.06           H  
ATOM   2259  C   ALA A 147       2.827  -6.471  -6.607  1.00 89.06           C  
ATOM   2260  CB  ALA A 147       2.573  -8.415  -8.234  1.00 89.06           C  
ATOM   2261  HB1 ALA A 147       3.635  -8.633  -8.124  1.00 89.06           H  
ATOM   2262  HB2 ALA A 147       2.039  -9.350  -8.402  1.00 89.06           H  
ATOM   2263  HB3 ALA A 147       2.419  -7.755  -9.088  1.00 89.06           H  
ATOM   2264  O   ALA A 147       2.655  -5.426  -7.236  1.00 89.06           O  
ATOM   2265  N   GLN A 148       3.733  -6.569  -5.634  1.00 87.94           N  
ATOM   2266  H   GLN A 148       3.821  -7.460  -5.166  1.00 87.94           H  
ATOM   2267  CA  GLN A 148       4.593  -5.473  -5.189  1.00 87.94           C  
ATOM   2268  HA  GLN A 148       4.141  -4.526  -5.482  1.00 87.94           H  
ATOM   2269  C   GLN A 148       5.975  -5.568  -5.840  1.00 87.94           C  
ATOM   2270  CB  GLN A 148       4.714  -5.473  -3.659  1.00 87.94           C  
ATOM   2271  HB2 GLN A 148       5.382  -4.660  -3.374  1.00 87.94           H  
ATOM   2272  HB3 GLN A 148       5.159  -6.412  -3.330  1.00 87.94           H  
ATOM   2273  O   GLN A 148       6.639  -6.603  -5.762  1.00 87.94           O  
ATOM   2274  CG  GLN A 148       3.366  -5.281  -2.943  1.00 87.94           C  
ATOM   2275  HG2 GLN A 148       2.714  -6.127  -3.161  1.00 87.94           H  
ATOM   2276  HG3 GLN A 148       2.881  -4.374  -3.303  1.00 87.94           H  
ATOM   2277  CD  GLN A 148       3.538  -5.167  -1.429  1.00 87.94           C  
ATOM   2278  NE2 GLN A 148       2.688  -5.775  -0.629  1.00 87.94           N  
ATOM   2279 HE21 GLN A 148       1.898  -6.320  -0.945  1.00 87.94           H  
ATOM   2280 HE22 GLN A 148       2.828  -5.667   0.365  1.00 87.94           H  
ATOM   2281  OE1 GLN A 148       4.456  -4.530  -0.935  1.00 87.94           O  
ATOM   2282  N   ALA A 149       6.429  -4.479  -6.457  1.00 91.30           N  
ATOM   2283  H   ALA A 149       5.851  -3.651  -6.458  1.00 91.30           H  
ATOM   2284  CA  ALA A 149       7.752  -4.384  -7.063  1.00 91.30           C  
ATOM   2285  HA  ALA A 149       8.058  -5.371  -7.410  1.00 91.30           H  
ATOM   2286  C   ALA A 149       8.798  -3.885  -6.055  1.00 91.30           C  
ATOM   2287  CB  ALA A 149       7.655  -3.463  -8.281  1.00 91.30           C  
ATOM   2288  HB1 ALA A 149       7.262  -2.493  -7.977  1.00 91.30           H  
ATOM   2289  HB2 ALA A 149       8.646  -3.317  -8.711  1.00 91.30           H  
ATOM   2290  HB3 ALA A 149       6.993  -3.901  -9.028  1.00 91.30           H  
ATOM   2291  O   ALA A 149       8.589  -2.881  -5.380  1.00 91.30           O  
ATOM   2292  N   ASN A 150       9.967  -4.526  -6.001  1.00 90.45           N  
ATOM   2293  H   ASN A 150      10.076  -5.365  -6.553  1.00 90.45           H  
ATOM   2294  CA  ASN A 150      11.081  -4.112  -5.135  1.00 90.45           C  
ATOM   2295  HA  ASN A 150      10.653  -3.680  -4.231  1.00 90.45           H  
ATOM   2296  C   ASN A 150      11.988  -3.017  -5.745  1.00 90.45           C  
ATOM   2297  CB  ASN A 150      11.893  -5.353  -4.716  1.00 90.45           C  
ATOM   2298  HB2 ASN A 150      12.492  -5.091  -3.844  1.00 90.45           H  
ATOM   2299  HB3 ASN A 150      11.223  -6.169  -4.443  1.00 90.45           H  
ATOM   2300  O   ASN A 150      13.128  -2.863  -5.307  1.00 90.45           O  
ATOM   2301  CG  ASN A 150      12.828  -5.816  -5.820  1.00 90.45           C  
ATOM   2302  ND2 ASN A 150      13.939  -6.437  -5.499  1.00 90.45           N  
ATOM   2303 HD21 ASN A 150      14.211  -6.470  -4.527  1.00 90.45           H  
ATOM   2304 HD22 ASN A 150      14.621  -6.481  -6.243  1.00 90.45           H  
ATOM   2305  OD1 ASN A 150      12.584  -5.632  -6.998  1.00 90.45           O  
ATOM   2306  N   SER A 151      11.528  -2.300  -6.773  1.00 88.05           N  
ATOM   2307  H   SER A 151      10.553  -2.393  -7.020  1.00 88.05           H  
ATOM   2308  CA  SER A 151      12.332  -1.316  -7.501  1.00 88.05           C  
ATOM   2309  HA  SER A 151      13.308  -1.241  -7.022  1.00 88.05           H  
ATOM   2310  C   SER A 151      11.655   0.054  -7.507  1.00 88.05           C  
ATOM   2311  CB  SER A 151      12.579  -1.778  -8.936  1.00 88.05           C  
ATOM   2312  HB2 SER A 151      13.108  -2.731  -8.921  1.00 88.05           H  
ATOM   2313  HB3 SER A 151      11.622  -1.904  -9.444  1.00 88.05           H  
ATOM   2314  O   SER A 151      10.484   0.133  -7.884  1.00 88.05           O  
ATOM   2315  OG  SER A 151      13.350  -0.814  -9.631  1.00 88.05           O  
ATOM   2316  HG  SER A 151      14.025  -1.281 -10.130  1.00 88.05           H  
ATOM   2317  N   PRO A 152      12.382   1.145  -7.191  1.00 82.74           N  
ATOM   2318  CA  PRO A 152      11.840   2.505  -7.253  1.00 82.74           C  
ATOM   2319  HA  PRO A 152      10.933   2.576  -6.652  1.00 82.74           H  
ATOM   2320  C   PRO A 152      11.500   2.944  -8.685  1.00 82.74           C  
ATOM   2321  CB  PRO A 152      12.934   3.388  -6.642  1.00 82.74           C  
ATOM   2322  HB2 PRO A 152      12.805   3.424  -5.561  1.00 82.74           H  
ATOM   2323  HB3 PRO A 152      12.931   4.397  -7.054  1.00 82.74           H  
ATOM   2324  O   PRO A 152      10.810   3.942  -8.884  1.00 82.74           O  
ATOM   2325  CG  PRO A 152      14.223   2.639  -6.978  1.00 82.74           C  
ATOM   2326  HG2 PRO A 152      15.028   2.886  -6.285  1.00 82.74           H  
ATOM   2327  HG3 PRO A 152      14.519   2.854  -8.005  1.00 82.74           H  
ATOM   2328  CD  PRO A 152      13.802   1.178  -6.858  1.00 82.74           C  
ATOM   2329  HD2 PRO A 152      14.394   0.571  -7.543  1.00 82.74           H  
ATOM   2330  HD3 PRO A 152      13.940   0.835  -5.833  1.00 82.74           H  
ATOM   2331  N   ALA A 153      11.977   2.210  -9.696  1.00 87.20           N  
ATOM   2332  H   ALA A 153      12.531   1.391  -9.488  1.00 87.20           H  
ATOM   2333  CA  ALA A 153      11.637   2.472 -11.086  1.00 87.20           C  
ATOM   2334  HA  ALA A 153      11.790   3.532 -11.292  1.00 87.20           H  
ATOM   2335  C   ALA A 153      10.169   2.150 -11.404  1.00 87.20           C  
ATOM   2336  CB  ALA A 153      12.583   1.666 -11.977  1.00 87.20           C  
ATOM   2337  HB1 ALA A 153      13.620   1.914 -11.750  1.00 87.20           H  
ATOM   2338  HB2 ALA A 153      12.417   0.600 -11.823  1.00 87.20           H  
ATOM   2339  HB3 ALA A 153      12.383   1.907 -13.021  1.00 87.20           H  
ATOM   2340  O   ALA A 153       9.608   2.783 -12.295  1.00 87.20           O  
ATOM   2341  N   ILE A 154       9.544   1.200 -10.691  1.00 89.53           N  
ATOM   2342  H   ILE A 154      10.021   0.803  -9.895  1.00 89.53           H  
ATOM   2343  CA  ILE A 154       8.133   0.839 -10.878  1.00 89.53           C  
ATOM   2344  HA  ILE A 154       7.862   1.004 -11.921  1.00 89.53           H  
ATOM   2345  C   ILE A 154       7.274   1.760 -10.018  1.00 89.53           C  
ATOM   2346  CB  ILE A 154       7.873  -0.648 -10.557  1.00 89.53           C  
ATOM   2347  HB  ILE A 154       8.055  -0.800  -9.493  1.00 89.53           H  
ATOM   2348  O   ILE A 154       7.294   1.690  -8.792  1.00 89.53           O  
ATOM   2349  CG1 ILE A 154       8.804  -1.619 -11.317  1.00 89.53           C  
ATOM   2350 HG12 ILE A 154       9.819  -1.506 -10.937  1.00 89.53           H  
ATOM   2351 HG13 ILE A 154       8.495  -2.642 -11.103  1.00 89.53           H  
ATOM   2352  CG2 ILE A 154       6.398  -0.999 -10.837  1.00 89.53           C  
ATOM   2353 HG21 ILE A 154       6.232  -2.066 -10.690  1.00 89.53           H  
ATOM   2354 HG22 ILE A 154       6.124  -0.736 -11.859  1.00 89.53           H  
ATOM   2355 HG23 ILE A 154       5.753  -0.462 -10.142  1.00 89.53           H  
ATOM   2356  CD1 ILE A 154       8.845  -1.443 -12.839  1.00 89.53           C  
ATOM   2357 HD11 ILE A 154       7.841  -1.483 -13.263  1.00 89.53           H  
ATOM   2358 HD12 ILE A 154       9.447  -2.240 -13.274  1.00 89.53           H  
ATOM   2359 HD13 ILE A 154       9.317  -0.492 -13.088  1.00 89.53           H  
ATOM   2360  N   ARG A 155       6.513   2.641 -10.667  1.00 83.53           N  
ATOM   2361  H   ARG A 155       6.525   2.628 -11.677  1.00 83.53           H  
ATOM   2362  CA  ARG A 155       5.771   3.717 -10.004  1.00 83.53           C  
ATOM   2363  HA  ARG A 155       5.854   3.593  -8.924  1.00 83.53           H  
ATOM   2364  C   ARG A 155       4.302   3.644 -10.360  1.00 83.53           C  
ATOM   2365  CB  ARG A 155       6.367   5.085 -10.372  1.00 83.53           C  
ATOM   2366  HB2 ARG A 155       6.176   5.285 -11.427  1.00 83.53           H  
ATOM   2367  HB3 ARG A 155       5.879   5.858  -9.778  1.00 83.53           H  
ATOM   2368  O   ARG A 155       3.935   3.245 -11.462  1.00 83.53           O  
ATOM   2369  CG  ARG A 155       7.883   5.132 -10.124  1.00 83.53           C  
ATOM   2370  HG2 ARG A 155       8.369   4.411 -10.782  1.00 83.53           H  
ATOM   2371  HG3 ARG A 155       8.107   4.851  -9.095  1.00 83.53           H  
ATOM   2372  CD  ARG A 155       8.499   6.494 -10.443  1.00 83.53           C  
ATOM   2373  HD2 ARG A 155       9.540   6.319 -10.714  1.00 83.53           H  
ATOM   2374  HD3 ARG A 155       7.985   6.943 -11.292  1.00 83.53           H  
ATOM   2375  NE  ARG A 155       8.463   7.391  -9.275  1.00 83.53           N  
ATOM   2376  HE  ARG A 155       8.072   7.021  -8.420  1.00 83.53           H  
ATOM   2377  NH1 ARG A 155       9.754   9.064 -10.149  1.00 83.53           N  
ATOM   2378 HH11 ARG A 155       9.805   8.540 -11.011  1.00 83.53           H  
ATOM   2379 HH12 ARG A 155      10.214   9.956 -10.036  1.00 83.53           H  
ATOM   2380  NH2 ARG A 155       9.066   9.201  -8.030  1.00 83.53           N  
ATOM   2381 HH21 ARG A 155       8.794   8.735  -7.176  1.00 83.53           H  
ATOM   2382 HH22 ARG A 155       9.598  10.053  -7.918  1.00 83.53           H  
ATOM   2383  CZ  ARG A 155       9.087   8.546  -9.155  1.00 83.53           C  
ATOM   2384  N   TYR A 156       3.452   4.064  -9.436  1.00 82.28           N  
ATOM   2385  H   TYR A 156       3.809   4.411  -8.557  1.00 82.28           H  
ATOM   2386  CA  TYR A 156       2.028   4.166  -9.704  1.00 82.28           C  
ATOM   2387  HA  TYR A 156       1.677   3.214 -10.103  1.00 82.28           H  
ATOM   2388  C   TYR A 156       1.753   5.261 -10.747  1.00 82.28           C  
ATOM   2389  CB  TYR A 156       1.299   4.406  -8.389  1.00 82.28           C  
ATOM   2390  HB2 TYR A 156       1.531   3.600  -7.693  1.00 82.28           H  
ATOM   2391  HB3 TYR A 156       1.651   5.337  -7.946  1.00 82.28           H  
ATOM   2392  O   TYR A 156       2.143   6.413 -10.570  1.00 82.28           O  
ATOM   2393  CG  TYR A 156      -0.193   4.460  -8.574  1.00 82.28           C  
ATOM   2394  CD1 TYR A 156      -0.854   5.683  -8.413  1.00 82.28           C  
ATOM   2395  HD1 TYR A 156      -0.296   6.571  -8.156  1.00 82.28           H  
ATOM   2396  CD2 TYR A 156      -0.912   3.310  -8.948  1.00 82.28           C  
ATOM   2397  HD2 TYR A 156      -0.398   2.374  -9.107  1.00 82.28           H  
ATOM   2398  CE1 TYR A 156      -2.237   5.738  -8.604  1.00 82.28           C  
ATOM   2399  HE1 TYR A 156      -2.725   6.696  -8.502  1.00 82.28           H  
ATOM   2400  CE2 TYR A 156      -2.305   3.364  -9.124  1.00 82.28           C  
ATOM   2401  HE2 TYR A 156      -2.857   2.472  -9.382  1.00 82.28           H  
ATOM   2402  OH  TYR A 156      -4.307   4.685  -9.174  1.00 82.28           O  
ATOM   2403  HH  TYR A 156      -4.650   5.566  -9.007  1.00 82.28           H  
ATOM   2404  CZ  TYR A 156      -2.974   4.586  -8.947  1.00 82.28           C  
ATOM   2405  N   ALA A 157       1.085   4.893 -11.837  1.00 82.14           N  
ATOM   2406  H   ALA A 157       0.789   3.930 -11.897  1.00 82.14           H  
ATOM   2407  CA  ALA A 157       0.746   5.757 -12.964  1.00 82.14           C  
ATOM   2408  HA  ALA A 157       1.327   6.676 -12.892  1.00 82.14           H  
ATOM   2409  C   ALA A 157      -0.733   6.186 -12.988  1.00 82.14           C  
ATOM   2410  CB  ALA A 157       1.167   5.044 -14.251  1.00 82.14           C  
ATOM   2411  HB1 ALA A 157       0.674   4.075 -14.327  1.00 82.14           H  
ATOM   2412  HB2 ALA A 157       2.250   4.915 -14.232  1.00 82.14           H  
ATOM   2413  HB3 ALA A 157       0.902   5.651 -15.117  1.00 82.14           H  
ATOM   2414  O   ALA A 157      -1.129   6.941 -13.874  1.00 82.14           O  
ATOM   2415  N   GLY A 158      -1.546   5.748 -12.018  1.00 73.77           N  
ATOM   2416  H   GLY A 158      -1.174   5.075 -11.364  1.00 73.77           H  
ATOM   2417  CA  GLY A 158      -2.985   6.033 -11.978  1.00 73.77           C  
ATOM   2418  HA2 GLY A 158      -3.270   6.331 -10.969  1.00 73.77           H  
ATOM   2419  HA3 GLY A 158      -3.223   6.868 -12.637  1.00 73.77           H  
ATOM   2420  C   GLY A 158      -3.845   4.846 -12.414  1.00 73.77           C  
ATOM   2421  O   GLY A 158      -3.351   3.915 -13.038  1.00 73.77           O  
ATOM   2422  N   ASN A 159      -5.140   4.890 -12.090  1.00 76.93           N  
ATOM   2423  H   ASN A 159      -5.499   5.713 -11.627  1.00 76.93           H  
ATOM   2424  CA  ASN A 159      -6.155   3.917 -12.509  1.00 76.93           C  
ATOM   2425  HA  ASN A 159      -7.036   4.071 -11.886  1.00 76.93           H  
ATOM   2426  C   ASN A 159      -5.741   2.450 -12.285  1.00 76.93           C  
ATOM   2427  CB  ASN A 159      -6.575   4.213 -13.960  1.00 76.93           C  
ATOM   2428  HB2 ASN A 159      -7.359   3.508 -14.238  1.00 76.93           H  
ATOM   2429  HB3 ASN A 159      -5.724   4.041 -14.619  1.00 76.93           H  
ATOM   2430  O   ASN A 159      -5.785   1.651 -13.219  1.00 76.93           O  
ATOM   2431  CG  ASN A 159      -7.100   5.615 -14.207  1.00 76.93           C  
ATOM   2432  ND2 ASN A 159      -7.582   5.860 -15.401  1.00 76.93           N  
ATOM   2433 HD21 ASN A 159      -7.936   6.794 -15.553  1.00 76.93           H  
ATOM   2434 HD22 ASN A 159      -7.601   5.120 -16.088  1.00 76.93           H  
ATOM   2435  OD1 ASN A 159      -7.081   6.515 -13.380  1.00 76.93           O  
ATOM   2436  N   GLY A 160      -5.248   2.121 -11.087  1.00 79.98           N  
ATOM   2437  H   GLY A 160      -5.250   2.811 -10.349  1.00 79.98           H  
ATOM   2438  CA  GLY A 160      -4.781   0.764 -10.771  1.00 79.98           C  
ATOM   2439  HA2 GLY A 160      -4.536   0.703  -9.710  1.00 79.98           H  
ATOM   2440  HA3 GLY A 160      -5.578   0.052 -10.984  1.00 79.98           H  
ATOM   2441  C   GLY A 160      -3.549   0.314 -11.553  1.00 79.98           C  
ATOM   2442  O   GLY A 160      -3.266  -0.872 -11.611  1.00 79.98           O  
ATOM   2443  N   THR A 161      -2.814   1.226 -12.192  1.00 88.19           N  
ATOM   2444  H   THR A 161      -3.111   2.191 -12.173  1.00 88.19           H  
ATOM   2445  CA  THR A 161      -1.632   0.889 -12.991  1.00 88.19           C  
ATOM   2446  HA  THR A 161      -1.606  -0.188 -13.155  1.00 88.19           H  
ATOM   2447  C   THR A 161      -0.353   1.295 -12.271  1.00 88.19           C  
ATOM   2448  CB  THR A 161      -1.708   1.534 -14.378  1.00 88.19           C  
ATOM   2449  HB  THR A 161      -1.707   2.620 -14.284  1.00 88.19           H  
ATOM   2450  O   THR A 161      -0.176   2.459 -11.922  1.00 88.19           O  
ATOM   2451  CG2 THR A 161      -0.534   1.133 -15.267  1.00 88.19           C  
ATOM   2452 HG21 THR A 161       0.382   1.606 -14.912  1.00 88.19           H  
ATOM   2453 HG22 THR A 161      -0.412   0.050 -15.246  1.00 88.19           H  
ATOM   2454 HG23 THR A 161      -0.731   1.468 -16.285  1.00 88.19           H  
ATOM   2455  OG1 THR A 161      -2.886   1.127 -15.037  1.00 88.19           O  
ATOM   2456  HG1 THR A 161      -3.611   1.241 -14.418  1.00 88.19           H  
ATOM   2457  N   TRP A 162       0.585   0.365 -12.125  1.00 90.17           N  
ATOM   2458  H   TRP A 162       0.349  -0.575 -12.409  1.00 90.17           H  
ATOM   2459  CA  TRP A 162       1.979   0.610 -11.761  1.00 90.17           C  
ATOM   2460  HA  TRP A 162       2.111   1.663 -11.514  1.00 90.17           H  
ATOM   2461  C   TRP A 162       2.851   0.285 -12.958  1.00 90.17           C  
ATOM   2462  CB  TRP A 162       2.401  -0.224 -10.550  1.00 90.17           C  
ATOM   2463  HB2 TRP A 162       3.462  -0.054 -10.370  1.00 90.17           H  
ATOM   2464  HB3 TRP A 162       2.272  -1.282 -10.779  1.00 90.17           H  
ATOM   2465  O   TRP A 162       2.667  -0.751 -13.584  1.00 90.17           O  
ATOM   2466  CG  TRP A 162       1.660   0.078  -9.293  1.00 90.17           C  
ATOM   2467  CD1 TRP A 162       2.148   0.761  -8.234  1.00 90.17           C  
ATOM   2468  HD1 TRP A 162       3.150   1.156  -8.161  1.00 90.17           H  
ATOM   2469  CD2 TRP A 162       0.296  -0.297  -8.939  1.00 90.17           C  
ATOM   2470  CE2 TRP A 162       0.006   0.244  -7.650  1.00 90.17           C  
ATOM   2471  CE3 TRP A 162      -0.719  -1.052  -9.564  1.00 90.17           C  
ATOM   2472  HE3 TRP A 162      -0.539  -1.520 -10.521  1.00 90.17           H  
ATOM   2473  NE1 TRP A 162       1.173   0.862  -7.262  1.00 90.17           N  
ATOM   2474  HE1 TRP A 162       1.316   1.296  -6.361  1.00 90.17           H  
ATOM   2475  CH2 TRP A 162      -2.219  -0.682  -7.677  1.00 90.17           C  
ATOM   2476  HH2 TRP A 162      -3.162  -0.890  -7.193  1.00 90.17           H  
ATOM   2477  CZ2 TRP A 162      -1.237   0.080  -7.026  1.00 90.17           C  
ATOM   2478  HZ2 TRP A 162      -1.428   0.499  -6.049  1.00 90.17           H  
ATOM   2479  CZ3 TRP A 162      -1.957  -1.250  -8.931  1.00 90.17           C  
ATOM   2480  HZ3 TRP A 162      -2.705  -1.872  -9.399  1.00 90.17           H  
ATOM   2481  N   GLN A 163       3.792   1.153 -13.305  1.00 91.98           N  
ATOM   2482  H   GLN A 163       3.933   1.984 -12.747  1.00 91.98           H  
ATOM   2483  CA  GLN A 163       4.644   0.950 -14.467  1.00 91.98           C  
ATOM   2484  HA  GLN A 163       4.764  -0.125 -14.600  1.00 91.98           H  
ATOM   2485  C   GLN A 163       6.035   1.533 -14.268  1.00 91.98           C  
ATOM   2486  CB  GLN A 163       3.964   1.509 -15.726  1.00 91.98           C  
ATOM   2487  HB2 GLN A 163       2.928   1.169 -15.737  1.00 91.98           H  
ATOM   2488  HB3 GLN A 163       4.463   1.111 -16.609  1.00 91.98           H  
ATOM   2489  O   GLN A 163       6.223   2.493 -13.520  1.00 91.98           O  
ATOM   2490  CG  GLN A 163       3.993   3.042 -15.786  1.00 91.98           C  
ATOM   2491  HG2 GLN A 163       5.015   3.371 -15.977  1.00 91.98           H  
ATOM   2492  HG3 GLN A 163       3.688   3.445 -14.820  1.00 91.98           H  
ATOM   2493  CD  GLN A 163       3.093   3.620 -16.870  1.00 91.98           C  
ATOM   2494  NE2 GLN A 163       3.317   4.854 -17.264  1.00 91.98           N  
ATOM   2495 HE21 GLN A 163       2.693   5.214 -17.972  1.00 91.98           H  
ATOM   2496 HE22 GLN A 163       4.066   5.392 -16.853  1.00 91.98           H  
ATOM   2497  OE1 GLN A 163       2.173   2.996 -17.379  1.00 91.98           O  
ATOM   2498  N   GLY A 164       7.004   0.977 -14.980  1.00 90.58           N  
ATOM   2499  H   GLY A 164       6.812   0.147 -15.521  1.00 90.58           H  
ATOM   2500  CA  GLY A 164       8.360   1.492 -14.983  1.00 90.58           C  
ATOM   2501  HA2 GLY A 164       8.746   1.458 -13.964  1.00 90.58           H  
ATOM   2502  HA3 GLY A 164       8.360   2.528 -15.323  1.00 90.58           H  
ATOM   2503  C   GLY A 164       9.301   0.681 -15.849  1.00 90.58           C  
ATOM   2504  O   GLY A 164       8.969  -0.414 -16.300  1.00 90.58           O  
ATOM   2505  N   VAL A 165      10.493   1.233 -16.048  1.00 91.91           N  
ATOM   2506  H   VAL A 165      10.700   2.111 -15.595  1.00 91.91           H  
ATOM   2507  CA  VAL A 165      11.565   0.610 -16.822  1.00 91.91           C  
ATOM   2508  HA  VAL A 165      11.238  -0.364 -17.186  1.00 91.91           H  
ATOM   2509  C   VAL A 165      12.753   0.395 -15.894  1.00 91.91           C  
ATOM   2510  CB  VAL A 165      11.937   1.458 -18.053  1.00 91.91           C  
ATOM   2511  HB  VAL A 165      12.354   2.411 -17.725  1.00 91.91           H  
ATOM   2512  O   VAL A 165      13.312   1.349 -15.357  1.00 91.91           O  
ATOM   2513  CG1 VAL A 165      12.973   0.735 -18.918  1.00 91.91           C  
ATOM   2514 HG11 VAL A 165      13.239   1.358 -19.772  1.00 91.91           H  
ATOM   2515 HG12 VAL A 165      13.874   0.544 -18.335  1.00 91.91           H  
ATOM   2516 HG13 VAL A 165      12.566  -0.210 -19.277  1.00 91.91           H  
ATOM   2517  CG2 VAL A 165      10.717   1.744 -18.937  1.00 91.91           C  
ATOM   2518 HG21 VAL A 165       9.982   2.346 -18.404  1.00 91.91           H  
ATOM   2519 HG22 VAL A 165      11.021   2.288 -19.832  1.00 91.91           H  
ATOM   2520 HG23 VAL A 165      10.251   0.808 -19.244  1.00 91.91           H  
ATOM   2521  N   VAL A 166      13.122  -0.863 -15.686  1.00 93.38           N  
ATOM   2522  H   VAL A 166      12.623  -1.588 -16.183  1.00 93.38           H  
ATOM   2523  CA  VAL A 166      14.302  -1.266 -14.922  1.00 93.38           C  
ATOM   2524  HA  VAL A 166      14.556  -0.476 -14.215  1.00 93.38           H  
ATOM   2525  C   VAL A 166      15.463  -1.434 -15.890  1.00 93.38           C  
ATOM   2526  CB  VAL A 166      14.033  -2.551 -14.118  1.00 93.38           C  
ATOM   2527  HB  VAL A 166      13.739  -3.356 -14.793  1.00 93.38           H  
ATOM   2528  O   VAL A 166      15.363  -2.165 -16.869  1.00 93.38           O  
ATOM   2529  CG1 VAL A 166      15.273  -3.000 -13.332  1.00 93.38           C  
ATOM   2530 HG11 VAL A 166      15.036  -3.880 -12.733  1.00 93.38           H  
ATOM   2531 HG12 VAL A 166      15.618  -2.203 -12.674  1.00 93.38           H  
ATOM   2532 HG13 VAL A 166      16.077  -3.272 -14.016  1.00 93.38           H  
ATOM   2533  CG2 VAL A 166      12.898  -2.311 -13.115  1.00 93.38           C  
ATOM   2534 HG21 VAL A 166      12.757  -3.195 -12.493  1.00 93.38           H  
ATOM   2535 HG22 VAL A 166      13.142  -1.463 -12.474  1.00 93.38           H  
ATOM   2536 HG23 VAL A 166      11.967  -2.108 -13.645  1.00 93.38           H  
ATOM   2537  N   THR A 167      16.576  -0.763 -15.620  1.00 93.65           N  
ATOM   2538  H   THR A 167      16.598  -0.151 -14.817  1.00 93.65           H  
ATOM   2539  CA  THR A 167      17.768  -0.782 -16.478  1.00 93.65           C  
ATOM   2540  HA  THR A 167      17.632  -1.488 -17.297  1.00 93.65           H  
ATOM   2541  C   THR A 167      18.989  -1.213 -15.686  1.00 93.65           C  
ATOM   2542  CB  THR A 167      18.042   0.597 -17.095  1.00 93.65           C  
ATOM   2543  HB  THR A 167      18.983   0.560 -17.643  1.00 93.65           H  
ATOM   2544  O   THR A 167      19.173  -0.787 -14.546  1.00 93.65           O  
ATOM   2545  CG2 THR A 167      16.941   1.037 -18.057  1.00 93.65           C  
ATOM   2546 HG21 THR A 167      15.966   0.977 -17.572  1.00 93.65           H  
ATOM   2547 HG22 THR A 167      16.965   0.408 -18.946  1.00 93.65           H  
ATOM   2548 HG23 THR A 167      17.107   2.070 -18.362  1.00 93.65           H  
ATOM   2549  OG1 THR A 167      18.151   1.568 -16.077  1.00 93.65           O  
ATOM   2550  HG1 THR A 167      18.706   1.198 -15.387  1.00 93.65           H  
ATOM   2551  N   ALA A 168      19.862  -1.989 -16.317  1.00 94.35           N  
ATOM   2552  H   ALA A 168      19.655  -2.269 -17.265  1.00 94.35           H  
ATOM   2553  CA  ALA A 168      21.186  -2.286 -15.807  1.00 94.35           C  
ATOM   2554  HA  ALA A 168      21.092  -2.583 -14.762  1.00 94.35           H  
ATOM   2555  C   ALA A 168      22.101  -1.059 -15.841  1.00 94.35           C  
ATOM   2556  CB  ALA A 168      21.776  -3.462 -16.588  1.00 94.35           C  
ATOM   2557  HB1 ALA A 168      22.725  -3.760 -16.143  1.00 94.35           H  
ATOM   2558  HB2 ALA A 168      21.936  -3.175 -17.627  1.00 94.35           H  
ATOM   2559  HB3 ALA A 168      21.089  -4.307 -16.549  1.00 94.35           H  
ATOM   2560  O   ALA A 168      21.975  -0.160 -16.679  1.00 94.35           O  
ATOM   2561  N   THR A 169      23.071  -1.050 -14.932  1.00 94.26           N  
ATOM   2562  H   THR A 169      23.161  -1.845 -14.316  1.00 94.26           H  
ATOM   2563  CA  THR A 169      24.103  -0.015 -14.897  1.00 94.26           C  
ATOM   2564  HA  THR A 169      23.600   0.944 -15.025  1.00 94.26           H  
ATOM   2565  C   THR A 169      25.095  -0.208 -16.053  1.00 94.26           C  
ATOM   2566  CB  THR A 169      24.825   0.028 -13.543  1.00 94.26           C  
ATOM   2567  HB  THR A 169      25.665   0.718 -13.617  1.00 94.26           H  
ATOM   2568  O   THR A 169      25.531  -1.331 -16.315  1.00 94.26           O  
ATOM   2569  CG2 THR A 169      23.898   0.507 -12.428  1.00 94.26           C  
ATOM   2570 HG21 THR A 169      23.049  -0.167 -12.316  1.00 94.26           H  
ATOM   2571 HG22 THR A 169      24.448   0.549 -11.488  1.00 94.26           H  
ATOM   2572 HG23 THR A 169      23.527   1.506 -12.661  1.00 94.26           H  
ATOM   2573  OG1 THR A 169      25.305  -1.237 -13.154  1.00 94.26           O  
ATOM   2574  HG1 THR A 169      24.610  -1.675 -12.659  1.00 94.26           H  
ATOM   2575  N   PRO A 170      25.478   0.857 -16.782  1.00 94.34           N  
ATOM   2576  CA  PRO A 170      26.396   0.727 -17.906  1.00 94.34           C  
ATOM   2577  HA  PRO A 170      26.012  -0.026 -18.594  1.00 94.34           H  
ATOM   2578  C   PRO A 170      27.790   0.284 -17.442  1.00 94.34           C  
ATOM   2579  CB  PRO A 170      26.393   2.086 -18.609  1.00 94.34           C  
ATOM   2580  HB2 PRO A 170      27.361   2.326 -19.049  1.00 94.34           H  
ATOM   2581  HB3 PRO A 170      25.617   2.095 -19.374  1.00 94.34           H  
ATOM   2582  O   PRO A 170      28.364   0.826 -16.496  1.00 94.34           O  
ATOM   2583  CG  PRO A 170      26.014   3.060 -17.493  1.00 94.34           C  
ATOM   2584  HG2 PRO A 170      26.903   3.321 -16.919  1.00 94.34           H  
ATOM   2585  HG3 PRO A 170      25.533   3.958 -17.882  1.00 94.34           H  
ATOM   2586  CD  PRO A 170      25.060   2.242 -16.623  1.00 94.34           C  
ATOM   2587  HD2 PRO A 170      25.130   2.566 -15.585  1.00 94.34           H  
ATOM   2588  HD3 PRO A 170      24.039   2.356 -16.988  1.00 94.34           H  
ATOM   2589  N   THR A 171      28.359  -0.693 -18.152  1.00 93.90           N  
ATOM   2590  H   THR A 171      27.805  -1.099 -18.893  1.00 93.90           H  
ATOM   2591  CA  THR A 171      29.677  -1.283 -17.825  1.00 93.90           C  
ATOM   2592  HA  THR A 171      30.011  -0.879 -16.870  1.00 93.90           H  
ATOM   2593  C   THR A 171      30.785  -0.931 -18.815  1.00 93.90           C  
ATOM   2594  CB  THR A 171      29.604  -2.803 -17.624  1.00 93.90           C  
ATOM   2595  HB  THR A 171      30.608  -3.189 -17.450  1.00 93.90           H  
ATOM   2596  O   THR A 171      31.949  -1.194 -18.532  1.00 93.90           O  
ATOM   2597  CG2 THR A 171      28.744  -3.170 -16.418  1.00 93.90           C  
ATOM   2598 HG21 THR A 171      28.739  -4.251 -16.277  1.00 93.90           H  
ATOM   2599 HG22 THR A 171      29.152  -2.704 -15.521  1.00 93.90           H  
ATOM   2600 HG23 THR A 171      27.721  -2.821 -16.556  1.00 93.90           H  
ATOM   2601  OG1 THR A 171      29.054  -3.461 -18.741  1.00 93.90           O  
ATOM   2602  HG1 THR A 171      28.581  -2.818 -19.274  1.00 93.90           H  
ATOM   2603  N   ASP A 172      30.433  -0.299 -19.936  1.00 93.68           N  
ATOM   2604  H   ASP A 172      29.470  -0.018 -20.055  1.00 93.68           H  
ATOM   2605  CA  ASP A 172      31.358   0.101 -20.993  1.00 93.68           C  
ATOM   2606  HA  ASP A 172      32.372  -0.157 -20.686  1.00 93.68           H  
ATOM   2607  C   ASP A 172      31.289   1.626 -21.227  1.00 93.68           C  
ATOM   2608  CB  ASP A 172      31.042  -0.685 -22.282  1.00 93.68           C  
ATOM   2609  HB2 ASP A 172      31.521  -0.180 -23.121  1.00 93.68           H  
ATOM   2610  HB3 ASP A 172      29.967  -0.670 -22.463  1.00 93.68           H  
ATOM   2611  O   ASP A 172      30.210   2.223 -21.113  1.00 93.68           O  
ATOM   2612  CG  ASP A 172      31.553  -2.136 -22.262  1.00 93.68           C  
ATOM   2613  OD1 ASP A 172      32.785  -2.300 -22.136  1.00 93.68           O  
ATOM   2614  OD2 ASP A 172      30.750  -3.075 -22.495  1.00 93.68           O  
ATOM   2615  N   PRO A 173      32.412   2.282 -21.573  1.00 95.43           N  
ATOM   2616  CA  PRO A 173      32.420   3.684 -21.977  1.00 95.43           C  
ATOM   2617  HA  PRO A 173      31.830   4.287 -21.287  1.00 95.43           H  
ATOM   2618  C   PRO A 173      31.843   3.863 -23.384  1.00 95.43           C  
ATOM   2619  CB  PRO A 173      33.881   4.121 -21.885  1.00 95.43           C  
ATOM   2620  HB2 PRO A 173      34.098   4.441 -20.865  1.00 95.43           H  
ATOM   2621  HB3 PRO A 173      34.116   4.918 -22.590  1.00 95.43           H  
ATOM   2622  O   PRO A 173      32.015   3.009 -24.261  1.00 95.43           O  
ATOM   2623  CG  PRO A 173      34.645   2.833 -22.191  1.00 95.43           C  
ATOM   2624  HG2 PRO A 173      35.643   2.842 -21.752  1.00 95.43           H  
ATOM   2625  HG3 PRO A 173      34.699   2.688 -23.270  1.00 95.43           H  
ATOM   2626  CD  PRO A 173      33.765   1.745 -21.576  1.00 95.43           C  
ATOM   2627  HD2 PRO A 173      34.076   1.557 -20.549  1.00 95.43           H  
ATOM   2628  HD3 PRO A 173      33.828   0.829 -22.164  1.00 95.43           H  
ATOM   2629  N   ALA A 174      31.217   5.016 -23.616  1.00 96.28           N  
ATOM   2630  H   ALA A 174      31.230   5.722 -22.894  1.00 96.28           H  
ATOM   2631  CA  ALA A 174      30.755   5.415 -24.935  1.00 96.28           C  
ATOM   2632  HA  ALA A 174      30.265   4.558 -25.398  1.00 96.28           H  
ATOM   2633  C   ALA A 174      31.934   5.822 -25.827  1.00 96.28           C  
ATOM   2634  CB  ALA A 174      29.719   6.529 -24.801  1.00 96.28           C  
ATOM   2635  HB1 ALA A 174      28.893   6.186 -24.177  1.00 96.28           H  
ATOM   2636  HB2 ALA A 174      29.325   6.781 -25.785  1.00 96.28           H  
ATOM   2637  HB3 ALA A 174      30.163   7.409 -24.337  1.00 96.28           H  
ATOM   2638  O   ALA A 174      32.975   6.292 -25.354  1.00 96.28           O  
ATOM   2639  N   LYS A 175      31.784   5.615 -27.135  1.00 96.47           N  
ATOM   2640  H   LYS A 175      30.907   5.234 -27.461  1.00 96.47           H  
ATOM   2641  CA  LYS A 175      32.845   5.838 -28.116  1.00 96.47           C  
ATOM   2642  HA  LYS A 175      33.536   6.569 -27.697  1.00 96.47           H  
ATOM   2643  C   LYS A 175      32.308   6.432 -29.409  1.00 96.47           C  
ATOM   2644  CB  LYS A 175      33.602   4.526 -28.393  1.00 96.47           C  
ATOM   2645  HB2 LYS A 175      32.890   3.785 -28.757  1.00 96.47           H  
ATOM   2646  HB3 LYS A 175      34.357   4.700 -29.160  1.00 96.47           H  
ATOM   2647  O   LYS A 175      31.151   6.248 -29.769  1.00 96.47           O  
ATOM   2648  CG  LYS A 175      34.283   3.935 -27.156  1.00 96.47           C  
ATOM   2649  HG2 LYS A 175      33.539   3.763 -26.379  1.00 96.47           H  
ATOM   2650  HG3 LYS A 175      35.029   4.640 -26.787  1.00 96.47           H  
ATOM   2651  CD  LYS A 175      34.948   2.594 -27.468  1.00 96.47           C  
ATOM   2652  HD2 LYS A 175      35.788   2.747 -28.145  1.00 96.47           H  
ATOM   2653  HD3 LYS A 175      34.214   1.935 -27.931  1.00 96.47           H  
ATOM   2654  CE  LYS A 175      35.423   1.992 -26.145  1.00 96.47           C  
ATOM   2655  HE2 LYS A 175      34.592   2.032 -25.441  1.00 96.47           H  
ATOM   2656  HE3 LYS A 175      36.225   2.613 -25.747  1.00 96.47           H  
ATOM   2657  NZ  LYS A 175      35.867   0.588 -26.311  1.00 96.47           N  
ATOM   2658  HZ1 LYS A 175      36.648   0.532 -26.948  1.00 96.47           H  
ATOM   2659  HZ2 LYS A 175      36.127   0.201 -25.415  1.00 96.47           H  
ATOM   2660  HZ3 LYS A 175      35.102   0.034 -26.669  1.00 96.47           H  
ATOM   2661  N   VAL A 176      33.188   7.104 -30.137  1.00 96.54           N  
ATOM   2662  H   VAL A 176      34.112   7.236 -29.752  1.00 96.54           H  
ATOM   2663  CA  VAL A 176      32.972   7.500 -31.533  1.00 96.54           C  
ATOM   2664  HA  VAL A 176      32.272   6.801 -31.990  1.00 96.54           H  
ATOM   2665  C   VAL A 176      34.290   7.393 -32.283  1.00 96.54           C  
ATOM   2666  CB  VAL A 176      32.353   8.909 -31.640  1.00 96.54           C  
ATOM   2667  HB  VAL A 176      31.424   8.906 -31.069  1.00 96.54           H  
ATOM   2668  O   VAL A 176      35.355   7.653 -31.714  1.00 96.54           O  
ATOM   2669  CG1 VAL A 176      33.255  10.007 -31.060  1.00 96.54           C  
ATOM   2670 HG11 VAL A 176      34.198  10.062 -31.605  1.00 96.54           H  
ATOM   2671 HG12 VAL A 176      33.445   9.804 -30.006  1.00 96.54           H  
ATOM   2672 HG13 VAL A 176      32.756  10.973 -31.132  1.00 96.54           H  
ATOM   2673  CG2 VAL A 176      31.993   9.250 -33.091  1.00 96.54           C  
ATOM   2674 HG21 VAL A 176      32.888   9.435 -33.684  1.00 96.54           H  
ATOM   2675 HG22 VAL A 176      31.365  10.140 -33.116  1.00 96.54           H  
ATOM   2676 HG23 VAL A 176      31.427   8.430 -33.534  1.00 96.54           H  
ATOM   2677  N   VAL A 177      34.232   7.002 -33.553  1.00 96.64           N  
ATOM   2678  H   VAL A 177      33.337   6.787 -33.967  1.00 96.64           H  
ATOM   2679  CA  VAL A 177      35.411   6.937 -34.418  1.00 96.64           C  
ATOM   2680  HA  VAL A 177      36.315   7.046 -33.820  1.00 96.64           H  
ATOM   2681  C   VAL A 177      35.373   8.094 -35.403  1.00 96.64           C  
ATOM   2682  CB  VAL A 177      35.504   5.576 -35.124  1.00 96.64           C  
ATOM   2683  HB  VAL A 177      34.602   5.400 -35.709  1.00 96.64           H  
ATOM   2684  O   VAL A 177      34.462   8.198 -36.213  1.00 96.64           O  
ATOM   2685  CG1 VAL A 177      36.726   5.507 -36.049  1.00 96.64           C  
ATOM   2686 HG11 VAL A 177      36.790   4.512 -36.489  1.00 96.64           H  
ATOM   2687 HG12 VAL A 177      37.633   5.718 -35.483  1.00 96.64           H  
ATOM   2688 HG13 VAL A 177      36.625   6.228 -36.860  1.00 96.64           H  
ATOM   2689  CG2 VAL A 177      35.638   4.457 -34.087  1.00 96.64           C  
ATOM   2690 HG21 VAL A 177      36.522   4.619 -33.471  1.00 96.64           H  
ATOM   2691 HG22 VAL A 177      34.753   4.440 -33.450  1.00 96.64           H  
ATOM   2692 HG23 VAL A 177      35.722   3.494 -34.590  1.00 96.64           H  
ATOM   2693  N   LEU A 178      36.378   8.957 -35.348  1.00 96.34           N  
ATOM   2694  H   LEU A 178      37.078   8.829 -34.631  1.00 96.34           H  
ATOM   2695  CA  LEU A 178      36.620   9.997 -36.339  1.00 96.34           C  
ATOM   2696  HA  LEU A 178      35.686  10.294 -36.816  1.00 96.34           H  
ATOM   2697  C   LEU A 178      37.553   9.421 -37.409  1.00 96.34           C  
ATOM   2698  CB  LEU A 178      37.234  11.215 -35.633  1.00 96.34           C  
ATOM   2699  HB2 LEU A 178      38.207  10.919 -35.241  1.00 96.34           H  
ATOM   2700  HB3 LEU A 178      37.397  12.001 -36.371  1.00 96.34           H  
ATOM   2701  O   LEU A 178      38.719   9.150 -37.120  1.00 96.34           O  
ATOM   2702  CG  LEU A 178      36.425  11.795 -34.463  1.00 96.34           C  
ATOM   2703  HG  LEU A 178      36.356  11.060 -33.661  1.00 96.34           H  
ATOM   2704  CD1 LEU A 178      37.153  13.023 -33.921  1.00 96.34           C  
ATOM   2705 HD11 LEU A 178      38.150  12.735 -33.585  1.00 96.34           H  
ATOM   2706 HD12 LEU A 178      36.598  13.428 -33.075  1.00 96.34           H  
ATOM   2707 HD13 LEU A 178      37.232  13.784 -34.697  1.00 96.34           H  
ATOM   2708  CD2 LEU A 178      35.016  12.217 -34.866  1.00 96.34           C  
ATOM   2709 HD21 LEU A 178      34.436  11.344 -35.164  1.00 96.34           H  
ATOM   2710 HD22 LEU A 178      34.518  12.685 -34.018  1.00 96.34           H  
ATOM   2711 HD23 LEU A 178      35.055  12.924 -35.695  1.00 96.34           H  
ATOM   2712  N   ASP A 179      37.035   9.193 -38.612  1.00 95.31           N  
ATOM   2713  H   ASP A 179      36.066   9.431 -38.768  1.00 95.31           H  
ATOM   2714  CA  ASP A 179      37.750   8.589 -39.738  1.00 95.31           C  
ATOM   2715  HA  ASP A 179      38.655   8.105 -39.370  1.00 95.31           H  
ATOM   2716  C   ASP A 179      38.174   9.656 -40.749  1.00 95.31           C  
ATOM   2717  CB  ASP A 179      36.877   7.498 -40.368  1.00 95.31           C  
ATOM   2718  HB2 ASP A 179      35.976   7.949 -40.784  1.00 95.31           H  
ATOM   2719  HB3 ASP A 179      36.580   6.811 -39.575  1.00 95.31           H  
ATOM   2720  O   ASP A 179      37.350  10.236 -41.460  1.00 95.31           O  
ATOM   2721  CG  ASP A 179      37.612   6.694 -41.445  1.00 95.31           C  
ATOM   2722  OD1 ASP A 179      38.621   6.041 -41.102  1.00 95.31           O  
ATOM   2723  OD2 ASP A 179      37.171   6.630 -42.610  1.00 95.31           O  
ATOM   2724  N   PHE A 180      39.479   9.917 -40.790  1.00 95.44           N  
ATOM   2725  H   PHE A 180      40.096   9.358 -40.218  1.00 95.44           H  
ATOM   2726  CA  PHE A 180      40.107  10.923 -41.636  1.00 95.44           C  
ATOM   2727  HA  PHE A 180      39.367  11.678 -41.901  1.00 95.44           H  
ATOM   2728  C   PHE A 180      40.613  10.266 -42.915  1.00 95.44           C  
ATOM   2729  CB  PHE A 180      41.240  11.629 -40.880  1.00 95.44           C  
ATOM   2730  HB2 PHE A 180      41.747  12.304 -41.570  1.00 95.44           H  
ATOM   2731  HB3 PHE A 180      41.974  10.892 -40.555  1.00 95.44           H  
ATOM   2732  O   PHE A 180      41.529   9.436 -42.901  1.00 95.44           O  
ATOM   2733  CG  PHE A 180      40.772  12.423 -39.678  1.00 95.44           C  
ATOM   2734  CD1 PHE A 180      40.561  13.810 -39.780  1.00 95.44           C  
ATOM   2735  HD1 PHE A 180      40.752  14.321 -40.713  1.00 95.44           H  
ATOM   2736  CD2 PHE A 180      40.521  11.771 -38.458  1.00 95.44           C  
ATOM   2737  HD2 PHE A 180      40.656  10.702 -38.379  1.00 95.44           H  
ATOM   2738  CE1 PHE A 180      40.082  14.537 -38.676  1.00 95.44           C  
ATOM   2739  HE1 PHE A 180      39.896  15.597 -38.766  1.00 95.44           H  
ATOM   2740  CE2 PHE A 180      40.066  12.499 -37.348  1.00 95.44           C  
ATOM   2741  HE2 PHE A 180      39.878  11.989 -36.415  1.00 95.44           H  
ATOM   2742  CZ  PHE A 180      39.826  13.877 -37.463  1.00 95.44           C  
ATOM   2743  HZ  PHE A 180      39.426  14.427 -36.623  1.00 95.44           H  
ATOM   2744  N   SER A 181      40.015  10.659 -44.035  1.00 91.87           N  
ATOM   2745  H   SER A 181      39.276  11.344 -43.960  1.00 91.87           H  
ATOM   2746  CA  SER A 181      40.368  10.127 -45.346  1.00 91.87           C  
ATOM   2747  HA  SER A 181      40.325   9.040 -45.282  1.00 91.87           H  
ATOM   2748  C   SER A 181      41.778  10.532 -45.775  1.00 91.87           C  
ATOM   2749  CB  SER A 181      39.359  10.569 -46.407  1.00 91.87           C  
ATOM   2750  HB2 SER A 181      38.344  10.494 -46.018  1.00 91.87           H  
ATOM   2751  HB3 SER A 181      39.452   9.927 -47.284  1.00 91.87           H  
ATOM   2752  O   SER A 181      42.275  11.606 -45.422  1.00 91.87           O  
ATOM   2753  OG  SER A 181      39.648  11.899 -46.778  1.00 91.87           O  
ATOM   2754  HG  SER A 181      39.517  12.423 -45.985  1.00 91.87           H  
ATOM   2755  N   LYS A 182      42.371   9.741 -46.673  1.00 87.19           N  
ATOM   2756  H   LYS A 182      41.974   8.825 -46.827  1.00 87.19           H  
ATOM   2757  CA  LYS A 182      43.624  10.102 -47.355  1.00 87.19           C  
ATOM   2758  HA  LYS A 182      44.417  10.146 -46.609  1.00 87.19           H  
ATOM   2759  C   LYS A 182      43.595  11.479 -48.037  1.00 87.19           C  
ATOM   2760  CB  LYS A 182      43.986   8.997 -48.353  1.00 87.19           C  
ATOM   2761  HB2 LYS A 182      45.020   9.160 -48.657  1.00 87.19           H  
ATOM   2762  HB3 LYS A 182      43.924   8.034 -47.846  1.00 87.19           H  
ATOM   2763  O   LYS A 182      44.595  12.190 -48.044  1.00 87.19           O  
ATOM   2764  CG  LYS A 182      43.113   8.964 -49.618  1.00 87.19           C  
ATOM   2765  HG2 LYS A 182      43.257   9.888 -50.178  1.00 87.19           H  
ATOM   2766  HG3 LYS A 182      42.062   8.864 -49.347  1.00 87.19           H  
ATOM   2767  CD  LYS A 182      43.519   7.802 -50.524  1.00 87.19           C  
ATOM   2768  HD2 LYS A 182      43.289   6.859 -50.027  1.00 87.19           H  
ATOM   2769  HD3 LYS A 182      44.592   7.849 -50.712  1.00 87.19           H  
ATOM   2770  CE  LYS A 182      42.772   7.900 -51.856  1.00 87.19           C  
ATOM   2771  HE2 LYS A 182      43.046   8.842 -52.330  1.00 87.19           H  
ATOM   2772  HE3 LYS A 182      41.699   7.916 -51.664  1.00 87.19           H  
ATOM   2773  NZ  LYS A 182      43.128   6.760 -52.733  1.00 87.19           N  
ATOM   2774  HZ1 LYS A 182      42.805   5.885 -52.346  1.00 87.19           H  
ATOM   2775  HZ2 LYS A 182      42.786   6.873 -53.676  1.00 87.19           H  
ATOM   2776  HZ3 LYS A 182      44.130   6.641 -52.775  1.00 87.19           H  
ATOM   2777  N   ASN A 183      42.441  11.876 -48.584  1.00 87.98           N  
ATOM   2778  H   ASN A 183      41.633  11.283 -48.459  1.00 87.98           H  
ATOM   2779  CA  ASN A 183      42.297  13.113 -49.355  1.00 87.98           C  
ATOM   2780  HA  ASN A 183      43.070  13.150 -50.121  1.00 87.98           H  
ATOM   2781  C   ASN A 183      42.469  14.360 -48.478  1.00 87.98           C  
ATOM   2782  CB  ASN A 183      40.916  13.132 -50.030  1.00 87.98           C  
ATOM   2783  HB2 ASN A 183      40.778  14.096 -50.520  1.00 87.98           H  
ATOM   2784  HB3 ASN A 183      40.143  13.032 -49.268  1.00 87.98           H  
ATOM   2785  O   ASN A 183      42.852  15.411 -48.983  1.00 87.98           O  
ATOM   2786  CG  ASN A 183      40.714  12.060 -51.085  1.00 87.98           C  
ATOM   2787  ND2 ASN A 183      39.476  11.767 -51.404  1.00 87.98           N  
ATOM   2788 HD21 ASN A 183      38.715  12.182 -50.886  1.00 87.98           H  
ATOM   2789 HD22 ASN A 183      39.344  11.055 -52.109  1.00 87.98           H  
ATOM   2790  OD1 ASN A 183      41.629  11.465 -51.630  1.00 87.98           O  
ATOM   2791  N   LEU A 184      42.206  14.242 -47.172  1.00 94.02           N  
ATOM   2792  H   LEU A 184      41.935  13.338 -46.812  1.00 94.02           H  
ATOM   2793  CA  LEU A 184      42.391  15.329 -46.217  1.00 94.02           C  
ATOM   2794  HA  LEU A 184      41.914  16.226 -46.611  1.00 94.02           H  
ATOM   2795  C   LEU A 184      43.879  15.663 -46.028  1.00 94.02           C  
ATOM   2796  CB  LEU A 184      41.666  14.941 -44.917  1.00 94.02           C  
ATOM   2797  HB2 LEU A 184      40.611  14.809 -45.160  1.00 94.02           H  
ATOM   2798  HB3 LEU A 184      42.037  13.983 -44.551  1.00 94.02           H  
ATOM   2799  O   LEU A 184      44.231  16.835 -45.949  1.00 94.02           O  
ATOM   2800  CG  LEU A 184      41.794  15.989 -43.797  1.00 94.02           C  
ATOM   2801  HG  LEU A 184      41.991  16.971 -44.228  1.00 94.02           H  
ATOM   2802  CD1 LEU A 184      40.504  16.074 -42.982  1.00 94.02           C  
ATOM   2803 HD11 LEU A 184      40.140  15.076 -42.735  1.00 94.02           H  
ATOM   2804 HD12 LEU A 184      40.674  16.642 -42.068  1.00 94.02           H  
ATOM   2805 HD13 LEU A 184      39.746  16.601 -43.560  1.00 94.02           H  
ATOM   2806  CD2 LEU A 184      42.927  15.619 -42.841  1.00 94.02           C  
ATOM   2807 HD21 LEU A 184      43.130  16.471 -42.193  1.00 94.02           H  
ATOM   2808 HD22 LEU A 184      42.644  14.756 -42.238  1.00 94.02           H  
ATOM   2809 HD23 LEU A 184      43.833  15.367 -43.393  1.00 94.02           H  
ATOM   2810  N   GLY A 185      44.761  14.657 -46.025  1.00 93.22           N  
ATOM   2811  H   GLY A 185      44.421  13.714 -46.145  1.00 93.22           H  
ATOM   2812  CA  GLY A 185      46.207  14.861 -45.875  1.00 93.22           C  
ATOM   2813  HA2 GLY A 185      46.689  13.887 -45.798  1.00 93.22           H  
ATOM   2814  HA3 GLY A 185      46.403  15.419 -44.960  1.00 93.22           H  
ATOM   2815  C   GLY A 185      46.857  15.611 -47.043  1.00 93.22           C  
ATOM   2816  O   GLY A 185      47.902  16.231 -46.859  1.00 93.22           O  
ATOM   2817  N   MET A 186      46.216  15.591 -48.218  1.00 92.64           N  
ATOM   2818  H   MET A 186      45.354  15.068 -48.266  1.00 92.64           H  
ATOM   2819  CA  MET A 186      46.667  16.267 -49.441  1.00 92.64           C  
ATOM   2820  HA  MET A 186      47.757  16.291 -49.435  1.00 92.64           H  
ATOM   2821  C   MET A 186      46.207  17.729 -49.558  1.00 92.64           C  
ATOM   2822  CB  MET A 186      46.213  15.461 -50.669  1.00 92.64           C  
ATOM   2823  HB2 MET A 186      46.335  16.061 -51.571  1.00 92.64           H  
ATOM   2824  HB3 MET A 186      45.153  15.224 -50.576  1.00 92.64           H  
ATOM   2825  O   MET A 186      46.538  18.400 -50.536  1.00 92.64           O  
ATOM   2826  CG  MET A 186      47.005  14.162 -50.854  1.00 92.64           C  
ATOM   2827  HG2 MET A 186      46.622  13.655 -51.740  1.00 92.64           H  
ATOM   2828  HG3 MET A 186      46.818  13.512 -49.999  1.00 92.64           H  
ATOM   2829  SD  MET A 186      48.806  14.343 -51.047  1.00 92.64           S  
ATOM   2830  CE  MET A 186      48.937  15.541 -52.398  1.00 92.64           C  
ATOM   2831  HE1 MET A 186      48.360  15.194 -53.255  1.00 92.64           H  
ATOM   2832  HE2 MET A 186      49.983  15.640 -52.686  1.00 92.64           H  
ATOM   2833  HE3 MET A 186      48.570  16.514 -52.071  1.00 92.64           H  
ATOM   2834  N   LEU A 187      45.437  18.238 -48.594  1.00 94.06           N  
ATOM   2835  H   LEU A 187      45.215  17.666 -47.791  1.00 94.06           H  
ATOM   2836  CA  LEU A 187      44.982  19.625 -48.605  1.00 94.06           C  
ATOM   2837  HA  LEU A 187      44.587  19.851 -49.595  1.00 94.06           H  
ATOM   2838  C   LEU A 187      46.138  20.601 -48.362  1.00 94.06           C  
ATOM   2839  CB  LEU A 187      43.866  19.817 -47.569  1.00 94.06           C  
ATOM   2840  HB2 LEU A 187      44.246  19.514 -46.593  1.00 94.06           H  
ATOM   2841  HB3 LEU A 187      43.624  20.878 -47.506  1.00 94.06           H  
ATOM   2842  O   LEU A 187      47.039  20.356 -47.554  1.00 94.06           O  
ATOM   2843  CG  LEU A 187      42.574  19.039 -47.868  1.00 94.06           C  
ATOM   2844  HG  LEU A 187      42.790  17.971 -47.903  1.00 94.06           H  
ATOM   2845  CD1 LEU A 187      41.584  19.295 -46.734  1.00 94.06           C  
ATOM   2846 HD11 LEU A 187      41.297  20.346 -46.703  1.00 94.06           H  
ATOM   2847 HD12 LEU A 187      40.701  18.670 -46.867  1.00 94.06           H  
ATOM   2848 HD13 LEU A 187      42.047  19.025 -45.785  1.00 94.06           H  
ATOM   2849  CD2 LEU A 187      41.913  19.441 -49.190  1.00 94.06           C  
ATOM   2850 HD21 LEU A 187      42.567  19.181 -50.023  1.00 94.06           H  
ATOM   2851 HD22 LEU A 187      41.722  20.514 -49.198  1.00 94.06           H  
ATOM   2852 HD23 LEU A 187      40.978  18.894 -49.309  1.00 94.06           H  
ATOM   2853  N   THR A 188      46.085  21.747 -49.039  1.00 94.75           N  
ATOM   2854  H   THR A 188      45.292  21.919 -49.640  1.00 94.75           H  
ATOM   2855  CA  THR A 188      46.997  22.855 -48.758  1.00 94.75           C  
ATOM   2856  HA  THR A 188      48.008  22.450 -48.713  1.00 94.75           H  
ATOM   2857  C   THR A 188      46.682  23.466 -47.398  1.00 94.75           C  
ATOM   2858  CB  THR A 188      46.981  23.946 -49.840  1.00 94.75           C  
ATOM   2859  HB  THR A 188      47.797  24.638 -49.634  1.00 94.75           H  
ATOM   2860  O   THR A 188      45.571  23.336 -46.878  1.00 94.75           O  
ATOM   2861  CG2 THR A 188      47.175  23.392 -51.250  1.00 94.75           C  
ATOM   2862 HG21 THR A 188      47.282  24.214 -51.958  1.00 94.75           H  
ATOM   2863 HG22 THR A 188      48.077  22.780 -51.278  1.00 94.75           H  
ATOM   2864 HG23 THR A 188      46.321  22.779 -51.537  1.00 94.75           H  
ATOM   2865  OG1 THR A 188      45.778  24.676 -49.825  1.00 94.75           O  
ATOM   2866  HG1 THR A 188      45.813  25.314 -50.541  1.00 94.75           H  
ATOM   2867  N   ARG A 189      47.655  24.181 -46.823  1.00 93.98           N  
ATOM   2868  H   ARG A 189      48.555  24.202 -47.281  1.00 93.98           H  
ATOM   2869  CA  ARG A 189      47.480  24.832 -45.516  1.00 93.98           C  
ATOM   2870  HA  ARG A 189      47.365  24.056 -44.760  1.00 93.98           H  
ATOM   2871  C   ARG A 189      46.205  25.677 -45.445  1.00 93.98           C  
ATOM   2872  CB  ARG A 189      48.715  25.673 -45.187  1.00 93.98           C  
ATOM   2873  HB2 ARG A 189      49.609  25.062 -45.314  1.00 93.98           H  
ATOM   2874  HB3 ARG A 189      48.768  26.525 -45.864  1.00 93.98           H  
ATOM   2875  O   ARG A 189      45.431  25.523 -44.517  1.00 93.98           O  
ATOM   2876  CG  ARG A 189      48.670  26.151 -43.732  1.00 93.98           C  
ATOM   2877  HG2 ARG A 189      47.874  26.886 -43.605  1.00 93.98           H  
ATOM   2878  HG3 ARG A 189      48.463  25.284 -43.105  1.00 93.98           H  
ATOM   2879  CD  ARG A 189      49.995  26.753 -43.267  1.00 93.98           C  
ATOM   2880  HD2 ARG A 189      50.721  25.943 -43.184  1.00 93.98           H  
ATOM   2881  HD3 ARG A 189      49.848  27.184 -42.277  1.00 93.98           H  
ATOM   2882  NE  ARG A 189      50.487  27.780 -44.207  1.00 93.98           N  
ATOM   2883  HE  ARG A 189      49.811  28.143 -44.864  1.00 93.98           H  
ATOM   2884  NH1 ARG A 189      52.616  27.905 -43.382  1.00 93.98           N  
ATOM   2885 HH11 ARG A 189      53.543  28.306 -43.382  1.00 93.98           H  
ATOM   2886 HH12 ARG A 189      52.316  27.319 -42.616  1.00 93.98           H  
ATOM   2887  NH2 ARG A 189      52.054  29.086 -45.203  1.00 93.98           N  
ATOM   2888 HH21 ARG A 189      52.987  29.474 -45.227  1.00 93.98           H  
ATOM   2889 HH22 ARG A 189      51.357  29.382 -45.871  1.00 93.98           H  
ATOM   2890  CZ  ARG A 189      51.715  28.252 -44.260  1.00 93.98           C  
ATOM   2891  N   ASP A 190      45.938  26.505 -46.451  1.00 90.56           N  
ATOM   2892  H   ASP A 190      46.585  26.563 -47.224  1.00 90.56           H  
ATOM   2893  CA  ASP A 190      44.769  27.397 -46.445  1.00 90.56           C  
ATOM   2894  HA  ASP A 190      44.733  27.917 -45.487  1.00 90.56           H  
ATOM   2895  C   ASP A 190      43.421  26.667 -46.582  1.00 90.56           C  
ATOM   2896  CB  ASP A 190      44.927  28.447 -47.554  1.00 90.56           C  
ATOM   2897  HB2 ASP A 190      45.017  27.939 -48.514  1.00 90.56           H  
ATOM   2898  HB3 ASP A 190      44.034  29.071 -47.585  1.00 90.56           H  
ATOM   2899  O   ASP A 190      42.381  27.260 -46.319  1.00 90.56           O  
ATOM   2900  CG  ASP A 190      46.137  29.361 -47.334  1.00 90.56           C  
ATOM   2901  OD1 ASP A 190      46.404  29.739 -46.164  1.00 90.56           O  
ATOM   2902  OD2 ASP A 190      46.821  29.653 -48.339  1.00 90.56           O  
ATOM   2903  N   GLN A 191      43.414  25.396 -46.997  1.00 93.28           N  
ATOM   2904  H   GLN A 191      44.298  24.936 -47.161  1.00 93.28           H  
ATOM   2905  CA  GLN A 191      42.192  24.588 -47.094  1.00 93.28           C  
ATOM   2906  HA  GLN A 191      41.353  25.226 -47.371  1.00 93.28           H  
ATOM   2907  C   GLN A 191      41.817  23.907 -45.769  1.00 93.28           C  
ATOM   2908  CB  GLN A 191      42.380  23.515 -48.174  1.00 93.28           C  
ATOM   2909  HB2 GLN A 191      43.303  22.972 -47.972  1.00 93.28           H  
ATOM   2910  HB3 GLN A 191      41.550  22.811 -48.124  1.00 93.28           H  
ATOM   2911  O   GLN A 191      40.635  23.635 -45.540  1.00 93.28           O  
ATOM   2912  CG  GLN A 191      42.440  24.080 -49.596  1.00 93.28           C  
ATOM   2913  HG2 GLN A 191      43.214  24.845 -49.669  1.00 93.28           H  
ATOM   2914  HG3 GLN A 191      41.483  24.547 -49.829  1.00 93.28           H  
ATOM   2915  CD  GLN A 191      42.739  22.983 -50.614  1.00 93.28           C  
ATOM   2916  NE2 GLN A 191      41.925  22.829 -51.635  1.00 93.28           N  
ATOM   2917 HE21 GLN A 191      41.117  23.426 -51.742  1.00 93.28           H  
ATOM   2918 HE22 GLN A 191      42.161  22.076 -52.266  1.00 93.28           H  
ATOM   2919  OE1 GLN A 191      43.689  22.224 -50.522  1.00 93.28           O  
ATOM   2920  N   ILE A 192      42.812  23.584 -44.936  1.00 93.77           N  
ATOM   2921  H   ILE A 192      43.753  23.840 -45.197  1.00 93.77           H  
ATOM   2922  CA  ILE A 192      42.612  22.921 -43.638  1.00 93.77           C  
ATOM   2923  HA  ILE A 192      41.668  22.378 -43.674  1.00 93.77           H  
ATOM   2924  C   ILE A 192      42.482  23.938 -42.494  1.00 93.77           C  
ATOM   2925  CB  ILE A 192      43.740  21.885 -43.402  1.00 93.77           C  
ATOM   2926  HB  ILE A 192      43.872  21.315 -44.321  1.00 93.77           H  
ATOM   2927  O   ILE A 192      41.747  23.703 -41.535  1.00 93.77           O  
ATOM   2928  CG1 ILE A 192      43.382  20.883 -42.284  1.00 93.77           C  
ATOM   2929 HG12 ILE A 192      42.834  21.378 -41.483  1.00 93.77           H  
ATOM   2930 HG13 ILE A 192      44.289  20.455 -41.857  1.00 93.77           H  
ATOM   2931  CG2 ILE A 192      45.095  22.535 -43.104  1.00 93.77           C  
ATOM   2932 HG21 ILE A 192      45.843  21.764 -42.919  1.00 93.77           H  
ATOM   2933 HG22 ILE A 192      45.419  23.111 -43.971  1.00 93.77           H  
ATOM   2934 HG23 ILE A 192      45.030  23.180 -42.228  1.00 93.77           H  
ATOM   2935  CD1 ILE A 192      42.547  19.729 -42.840  1.00 93.77           C  
ATOM   2936 HD11 ILE A 192      42.164  19.125 -42.017  1.00 93.77           H  
ATOM   2937 HD12 ILE A 192      43.177  19.101 -43.469  1.00 93.77           H  
ATOM   2938 HD13 ILE A 192      41.729  20.114 -43.449  1.00 93.77           H  
ATOM   2939  N   ASP A 193      43.178  25.068 -42.606  1.00 93.26           N  
ATOM   2940  H   ASP A 193      43.768  25.195 -43.416  1.00 93.26           H  
ATOM   2941  CA  ASP A 193      43.213  26.123 -41.602  1.00 93.26           C  
ATOM   2942  HA  ASP A 193      43.572  25.698 -40.665  1.00 93.26           H  
ATOM   2943  C   ASP A 193      41.818  26.719 -41.376  1.00 93.26           C  
ATOM   2944  CB  ASP A 193      44.216  27.175 -42.080  1.00 93.26           C  
ATOM   2945  HB2 ASP A 193      45.106  26.667 -42.451  1.00 93.26           H  
ATOM   2946  HB3 ASP A 193      43.789  27.746 -42.904  1.00 93.26           H  
ATOM   2947  O   ASP A 193      41.127  27.123 -42.311  1.00 93.26           O  
ATOM   2948  CG  ASP A 193      44.713  28.099 -40.989  1.00 93.26           C  
ATOM   2949  OD1 ASP A 193      45.205  27.539 -39.979  1.00 93.26           O  
ATOM   2950  OD2 ASP A 193      44.775  29.312 -41.299  1.00 93.26           O  
ATOM   2951  N   GLY A 194      41.382  26.737 -40.120  1.00 91.87           N  
ATOM   2952  H   GLY A 194      42.006  26.412 -39.395  1.00 91.87           H  
ATOM   2953  CA  GLY A 194      40.077  27.239 -39.709  1.00 91.87           C  
ATOM   2954  HA2 GLY A 194      40.181  27.537 -38.665  1.00 91.87           H  
ATOM   2955  HA3 GLY A 194      39.825  28.115 -40.306  1.00 91.87           H  
ATOM   2956  C   GLY A 194      38.914  26.246 -39.795  1.00 91.87           C  
ATOM   2957  O   GLY A 194      37.825  26.583 -39.328  1.00 91.87           O  
ATOM   2958  N   GLN A 195      39.118  25.030 -40.313  1.00 94.19           N  
ATOM   2959  H   GLN A 195      40.037  24.804 -40.667  1.00 94.19           H  
ATOM   2960  CA  GLN A 195      38.113  23.965 -40.220  1.00 94.19           C  
ATOM   2961  HA  GLN A 195      37.183  24.327 -40.658  1.00 94.19           H  
ATOM   2962  C   GLN A 195      37.831  23.612 -38.753  1.00 94.19           C  
ATOM   2963  CB  GLN A 195      38.570  22.714 -40.984  1.00 94.19           C  
ATOM   2964  HB2 GLN A 195      39.539  22.407 -40.591  1.00 94.19           H  
ATOM   2965  HB3 GLN A 195      37.863  21.905 -40.798  1.00 94.19           H  
ATOM   2966  O   GLN A 195      38.700  23.742 -37.889  1.00 94.19           O  
ATOM   2967  CG  GLN A 195      38.695  22.914 -42.502  1.00 94.19           C  
ATOM   2968  HG2 GLN A 195      39.236  23.835 -42.720  1.00 94.19           H  
ATOM   2969  HG3 GLN A 195      39.290  22.093 -42.902  1.00 94.19           H  
ATOM   2970  CD  GLN A 195      37.369  22.933 -43.254  1.00 94.19           C  
ATOM   2971  NE2 GLN A 195      37.409  22.838 -44.561  1.00 94.19           N  
ATOM   2972 HE21 GLN A 195      38.308  22.877 -45.020  1.00 94.19           H  
ATOM   2973 HE22 GLN A 195      36.523  22.895 -45.043  1.00 94.19           H  
ATOM   2974  OE1 GLN A 195      36.279  23.028 -42.711  1.00 94.19           O  
ATOM   2975  N   THR A 196      36.618  23.152 -38.459  1.00 95.09           N  
ATOM   2976  H   THR A 196      35.940  23.053 -39.200  1.00 95.09           H  
ATOM   2977  CA  THR A 196      36.147  22.889 -37.104  1.00 95.09           C  
ATOM   2978  HA  THR A 196      36.998  23.010 -36.434  1.00 95.09           H  
ATOM   2979  C   THR A 196      35.637  21.464 -36.910  1.00 95.09           C  
ATOM   2980  CB  THR A 196      35.090  23.904 -36.643  1.00 95.09           C  
ATOM   2981  HB  THR A 196      34.846  23.679 -35.604  1.00 95.09           H  
ATOM   2982  O   THR A 196      35.054  20.836 -37.798  1.00 95.09           O  
ATOM   2983  CG2 THR A 196      35.571  25.354 -36.717  1.00 95.09           C  
ATOM   2984 HG21 THR A 196      35.729  25.646 -37.755  1.00 95.09           H  
ATOM   2985 HG22 THR A 196      34.829  26.011 -36.265  1.00 95.09           H  
ATOM   2986 HG23 THR A 196      36.510  25.453 -36.172  1.00 95.09           H  
ATOM   2987  OG1 THR A 196      33.909  23.813 -37.405  1.00 95.09           O  
ATOM   2988  HG1 THR A 196      33.261  24.399 -37.007  1.00 95.09           H  
ATOM   2989  N   LEU A 197      35.836  20.969 -35.693  1.00 95.44           N  
ATOM   2990  H   LEU A 197      36.387  21.527 -35.055  1.00 95.44           H  
ATOM   2991  CA  LEU A 197      35.206  19.785 -35.128  1.00 95.44           C  
ATOM   2992  HA  LEU A 197      34.486  19.367 -35.831  1.00 95.44           H  
ATOM   2993  C   LEU A 197      34.469  20.227 -33.865  1.00 95.44           C  
ATOM   2994  CB  LEU A 197      36.297  18.741 -34.831  1.00 95.44           C  
ATOM   2995  HB2 LEU A 197      36.763  18.438 -35.768  1.00 95.44           H  
ATOM   2996  HB3 LEU A 197      37.062  19.218 -34.220  1.00 95.44           H  
ATOM   2997  O   LEU A 197      35.087  20.749 -32.944  1.00 95.44           O  
ATOM   2998  CG  LEU A 197      35.789  17.490 -34.088  1.00 95.44           C  
ATOM   2999  HG  LEU A 197      35.201  17.782 -33.218  1.00 95.44           H  
ATOM   3000  CD1 LEU A 197      34.943  16.590 -34.984  1.00 95.44           C  
ATOM   3001 HD11 LEU A 197      34.632  15.704 -34.430  1.00 95.44           H  
ATOM   3002 HD12 LEU A 197      35.513  16.285 -35.862  1.00 95.44           H  
ATOM   3003 HD13 LEU A 197      34.047  17.120 -35.305  1.00 95.44           H  
ATOM   3004  CD2 LEU A 197      36.979  16.676 -33.590  1.00 95.44           C  
ATOM   3005 HD21 LEU A 197      37.586  17.303 -32.937  1.00 95.44           H  
ATOM   3006 HD22 LEU A 197      36.619  15.825 -33.011  1.00 95.44           H  
ATOM   3007 HD23 LEU A 197      37.579  16.328 -34.431  1.00 95.44           H  
ATOM   3008  N   THR A 198      33.166  20.010 -33.800  1.00 95.06           N  
ATOM   3009  H   THR A 198      32.713  19.541 -34.571  1.00 95.06           H  
ATOM   3010  CA  THR A 198      32.371  20.241 -32.597  1.00 95.06           C  
ATOM   3011  HA  THR A 198      32.968  20.817 -31.890  1.00 95.06           H  
ATOM   3012  C   THR A 198      32.038  18.905 -31.959  1.00 95.06           C  
ATOM   3013  CB  THR A 198      31.113  21.065 -32.882  1.00 95.06           C  
ATOM   3014  HB  THR A 198      30.474  20.519 -33.576  1.00 95.06           H  
ATOM   3015  O   THR A 198      31.451  18.033 -32.596  1.00 95.06           O  
ATOM   3016  CG2 THR A 198      30.324  21.392 -31.614  1.00 95.06           C  
ATOM   3017 HG21 THR A 198      29.472  22.022 -31.870  1.00 95.06           H  
ATOM   3018 HG22 THR A 198      30.955  21.919 -30.899  1.00 95.06           H  
ATOM   3019 HG23 THR A 198      29.948  20.476 -31.159  1.00 95.06           H  
ATOM   3020  OG1 THR A 198      31.467  22.303 -33.460  1.00 95.06           O  
ATOM   3021  HG1 THR A 198      31.655  22.921 -32.749  1.00 95.06           H  
ATOM   3022  N   ILE A 199      32.391  18.749 -30.689  1.00 95.51           N  
ATOM   3023  H   ILE A 199      32.850  19.512 -30.211  1.00 95.51           H  
ATOM   3024  CA  ILE A 199      32.025  17.584 -29.893  1.00 95.51           C  
ATOM   3025  HA  ILE A 199      31.159  17.118 -30.365  1.00 95.51           H  
ATOM   3026  C   ILE A 199      31.592  18.033 -28.507  1.00 95.51           C  
ATOM   3027  CB  ILE A 199      33.152  16.535 -29.890  1.00 95.51           C  
ATOM   3028  HB  ILE A 199      33.358  16.295 -30.933  1.00 95.51           H  
ATOM   3029  O   ILE A 199      32.209  18.922 -27.924  1.00 95.51           O  
ATOM   3030  CG1 ILE A 199      32.655  15.254 -29.204  1.00 95.51           C  
ATOM   3031 HG12 ILE A 199      32.626  15.404 -28.125  1.00 95.51           H  
ATOM   3032 HG13 ILE A 199      31.642  15.034 -29.540  1.00 95.51           H  
ATOM   3033  CG2 ILE A 199      34.462  17.043 -29.264  1.00 95.51           C  
ATOM   3034 HG21 ILE A 199      34.312  17.306 -28.217  1.00 95.51           H  
ATOM   3035 HG22 ILE A 199      34.804  17.913 -29.824  1.00 95.51           H  
ATOM   3036 HG23 ILE A 199      35.240  16.282 -29.330  1.00 95.51           H  
ATOM   3037  CD1 ILE A 199      33.543  14.055 -29.541  1.00 95.51           C  
ATOM   3038 HD11 ILE A 199      33.065  13.135 -29.207  1.00 95.51           H  
ATOM   3039 HD12 ILE A 199      34.498  14.169 -29.027  1.00 95.51           H  
ATOM   3040 HD13 ILE A 199      33.703  13.991 -30.617  1.00 95.51           H  
ATOM   3041  N   ASN A 200      30.498  17.457 -28.003  1.00 94.02           N  
ATOM   3042  H   ASN A 200      30.023  16.761 -28.559  1.00 94.02           H  
ATOM   3043  CA  ASN A 200      29.952  17.802 -26.687  1.00 94.02           C  
ATOM   3044  HA  ASN A 200      28.982  17.313 -26.596  1.00 94.02           H  
ATOM   3045  C   ASN A 200      29.704  19.319 -26.505  1.00 94.02           C  
ATOM   3046  CB  ASN A 200      30.888  17.221 -25.618  1.00 94.02           C  
ATOM   3047  HB2 ASN A 200      31.253  16.236 -25.908  1.00 94.02           H  
ATOM   3048  HB3 ASN A 200      31.757  17.872 -25.521  1.00 94.02           H  
ATOM   3049  O   ASN A 200      30.025  19.916 -25.479  1.00 94.02           O  
ATOM   3050  CG  ASN A 200      30.230  17.095 -24.264  1.00 94.02           C  
ATOM   3051  ND2 ASN A 200      31.042  16.982 -23.246  1.00 94.02           N  
ATOM   3052 HD21 ASN A 200      32.036  17.022 -23.422  1.00 94.02           H  
ATOM   3053 HD22 ASN A 200      30.657  16.743 -22.343  1.00 94.02           H  
ATOM   3054  OD1 ASN A 200      29.019  17.042 -24.125  1.00 94.02           O  
ATOM   3055  N   GLY A 201      29.232  19.984 -27.566  1.00 92.57           N  
ATOM   3056  H   GLY A 201      29.015  19.449 -28.394  1.00 92.57           H  
ATOM   3057  CA  GLY A 201      29.012  21.435 -27.587  1.00 92.57           C  
ATOM   3058  HA2 GLY A 201      28.413  21.688 -28.462  1.00 92.57           H  
ATOM   3059  HA3 GLY A 201      28.446  21.714 -26.698  1.00 92.57           H  
ATOM   3060  C   GLY A 201      30.279  22.304 -27.619  1.00 92.57           C  
ATOM   3061  O   GLY A 201      30.162  23.521 -27.747  1.00 92.57           O  
ATOM   3062  N   LYS A 202      31.484  21.723 -27.547  1.00 94.40           N  
ATOM   3063  H   LYS A 202      31.524  20.718 -27.448  1.00 94.40           H  
ATOM   3064  CA  LYS A 202      32.763  22.439 -27.659  1.00 94.40           C  
ATOM   3065  HA  LYS A 202      32.611  23.487 -27.398  1.00 94.40           H  
ATOM   3066  C   LYS A 202      33.285  22.384 -29.084  1.00 94.40           C  
ATOM   3067  CB  LYS A 202      33.794  21.842 -26.694  1.00 94.40           C  
ATOM   3068  HB2 LYS A 202      33.848  20.763 -26.839  1.00 94.40           H  
ATOM   3069  HB3 LYS A 202      34.775  22.266 -26.908  1.00 94.40           H  
ATOM   3070  O   LYS A 202      33.331  21.315 -29.686  1.00 94.40           O  
ATOM   3071  CG  LYS A 202      33.428  22.154 -25.242  1.00 94.40           C  
ATOM   3072  HG2 LYS A 202      32.419  21.798 -25.033  1.00 94.40           H  
ATOM   3073  HG3 LYS A 202      33.463  23.232 -25.086  1.00 94.40           H  
ATOM   3074  CD  LYS A 202      34.398  21.466 -24.283  1.00 94.40           C  
ATOM   3075  HD2 LYS A 202      35.420  21.800 -24.465  1.00 94.40           H  
ATOM   3076  HD3 LYS A 202      34.332  20.390 -24.443  1.00 94.40           H  
ATOM   3077  CE  LYS A 202      33.969  21.809 -22.857  1.00 94.40           C  
ATOM   3078  HE2 LYS A 202      34.206  22.854 -22.657  1.00 94.40           H  
ATOM   3079  HE3 LYS A 202      32.889  21.682 -22.788  1.00 94.40           H  
ATOM   3080  NZ  LYS A 202      34.629  20.925 -21.877  1.00 94.40           N  
ATOM   3081  HZ1 LYS A 202      35.633  20.999 -21.951  1.00 94.40           H  
ATOM   3082  HZ2 LYS A 202      34.357  21.151 -20.931  1.00 94.40           H  
ATOM   3083  HZ3 LYS A 202      34.376  19.964 -22.059  1.00 94.40           H  
ATOM   3084  N   THR A 203      33.712  23.527 -29.611  1.00 96.09           N  
ATOM   3085  H   THR A 203      33.647  24.367 -29.054  1.00 96.09           H  
ATOM   3086  CA  THR A 203      34.210  23.642 -30.986  1.00 96.09           C  
ATOM   3087  HA  THR A 203      33.950  22.739 -31.539  1.00 96.09           H  
ATOM   3088  C   THR A 203      35.725  23.769 -31.004  1.00 96.09           C  
ATOM   3089  CB  THR A 203      33.540  24.803 -31.725  1.00 96.09           C  
ATOM   3090  HB  THR A 203      33.765  25.742 -31.220  1.00 96.09           H  
ATOM   3091  O   THR A 203      36.290  24.722 -30.473  1.00 96.09           O  
ATOM   3092  CG2 THR A 203      33.969  24.878 -33.188  1.00 96.09           C  
ATOM   3093 HG21 THR A 203      35.021  25.152 -33.258  1.00 96.09           H  
ATOM   3094 HG22 THR A 203      33.810  23.910 -33.664  1.00 96.09           H  
ATOM   3095 HG23 THR A 203      33.380  25.634 -33.708  1.00 96.09           H  
ATOM   3096  OG1 THR A 203      32.145  24.596 -31.734  1.00 96.09           O  
ATOM   3097  HG1 THR A 203      31.739  25.420 -32.014  1.00 96.09           H  
ATOM   3098  N   TYR A 204      36.370  22.812 -31.655  1.00 96.28           N  
ATOM   3099  H   TYR A 204      35.818  22.066 -32.053  1.00 96.28           H  
ATOM   3100  CA  TYR A 204      37.803  22.710 -31.871  1.00 96.28           C  
ATOM   3101  HA  TYR A 204      38.336  23.319 -31.141  1.00 96.28           H  
ATOM   3102  C   TYR A 204      38.120  23.202 -33.278  1.00 96.28           C  
ATOM   3103  CB  TYR A 204      38.216  21.246 -31.685  1.00 96.28           C  
ATOM   3104  HB2 TYR A 204      37.680  20.619 -32.398  1.00 96.28           H  
ATOM   3105  HB3 TYR A 204      39.278  21.147 -31.910  1.00 96.28           H  
ATOM   3106  O   TYR A 204      37.631  22.632 -34.250  1.00 96.28           O  
ATOM   3107  CG  TYR A 204      37.968  20.725 -30.289  1.00 96.28           C  
ATOM   3108  CD1 TYR A 204      38.970  20.846 -29.308  1.00 96.28           C  
ATOM   3109  HD1 TYR A 204      39.922  21.288 -29.563  1.00 96.28           H  
ATOM   3110  CD2 TYR A 204      36.714  20.182 -29.953  1.00 96.28           C  
ATOM   3111  HD2 TYR A 204      35.932  20.108 -30.694  1.00 96.28           H  
ATOM   3112  CE1 TYR A 204      38.719  20.412 -27.994  1.00 96.28           C  
ATOM   3113  HE1 TYR A 204      39.482  20.518 -27.236  1.00 96.28           H  
ATOM   3114  CE2 TYR A 204      36.453  19.780 -28.632  1.00 96.28           C  
ATOM   3115  HE2 TYR A 204      35.479  19.415 -28.344  1.00 96.28           H  
ATOM   3116  OH  TYR A 204      37.201  19.445 -26.393  1.00 96.28           O  
ATOM   3117  HH  TYR A 204      37.979  19.433 -25.830  1.00 96.28           H  
ATOM   3118  CZ  TYR A 204      37.459  19.873 -27.656  1.00 96.28           C  
ATOM   3119  N   GLN A 205      38.906  24.265 -33.393  1.00 95.63           N  
ATOM   3120  H   GLN A 205      39.342  24.635 -32.561  1.00 95.63           H  
ATOM   3121  CA  GLN A 205      39.278  24.866 -34.668  1.00 95.63           C  
ATOM   3122  HA  GLN A 205      38.650  24.460 -35.462  1.00 95.63           H  
ATOM   3123  C   GLN A 205      40.729  24.524 -34.993  1.00 95.63           C  
ATOM   3124  CB  GLN A 205      39.018  26.373 -34.599  1.00 95.63           C  
ATOM   3125  HB2 GLN A 205      37.969  26.528 -34.347  1.00 95.63           H  
ATOM   3126  HB3 GLN A 205      39.636  26.811 -33.815  1.00 95.63           H  
ATOM   3127  O   GLN A 205      41.616  24.745 -34.171  1.00 95.63           O  
ATOM   3128  CG  GLN A 205      39.315  27.071 -35.931  1.00 95.63           C  
ATOM   3129  HG2 GLN A 205      38.807  26.536 -36.734  1.00 95.63           H  
ATOM   3130  HG3 GLN A 205      40.387  27.047 -36.128  1.00 95.63           H  
ATOM   3131  CD  GLN A 205      38.854  28.524 -35.953  1.00 95.63           C  
ATOM   3132  NE2 GLN A 205      38.859  29.146 -37.105  1.00 95.63           N  
ATOM   3133 HE21 GLN A 205      38.528  30.100 -37.131  1.00 95.63           H  
ATOM   3134 HE22 GLN A 205      39.174  28.674 -37.941  1.00 95.63           H  
ATOM   3135  OE1 GLN A 205      38.431  29.114 -34.966  1.00 95.63           O  
ATOM   3136  N   ILE A 206      40.963  23.981 -36.185  1.00 95.76           N  
ATOM   3137  H   ILE A 206      40.190  23.862 -36.825  1.00 95.76           H  
ATOM   3138  CA  ILE A 206      42.303  23.652 -36.665  1.00 95.76           C  
ATOM   3139  HA  ILE A 206      42.842  23.124 -35.879  1.00 95.76           H  
ATOM   3140  C   ILE A 206      43.062  24.946 -36.951  1.00 95.76           C  
ATOM   3141  CB  ILE A 206      42.235  22.731 -37.903  1.00 95.76           C  
ATOM   3142  HB  ILE A 206      41.782  23.286 -38.725  1.00 95.76           H  
ATOM   3143  O   ILE A 206      42.615  25.749 -37.767  1.00 95.76           O  
ATOM   3144  CG1 ILE A 206      41.385  21.459 -37.680  1.00 95.76           C  
ATOM   3145 HG12 ILE A 206      40.329  21.726 -37.699  1.00 95.76           H  
ATOM   3146 HG13 ILE A 206      41.559  20.780 -38.516  1.00 95.76           H  
ATOM   3147  CG2 ILE A 206      43.653  22.326 -38.338  1.00 95.76           C  
ATOM   3148 HG21 ILE A 206      43.609  21.654 -39.195  1.00 95.76           H  
ATOM   3149 HG22 ILE A 206      44.177  21.838 -37.516  1.00 95.76           H  
ATOM   3150 HG23 ILE A 206      44.213  23.213 -38.634  1.00 95.76           H  
ATOM   3151  CD1 ILE A 206      41.655  20.694 -36.378  1.00 95.76           C  
ATOM   3152 HD11 ILE A 206      42.720  20.501 -36.256  1.00 95.76           H  
ATOM   3153 HD12 ILE A 206      41.117  19.747 -36.415  1.00 95.76           H  
ATOM   3154 HD13 ILE A 206      41.286  21.263 -35.525  1.00 95.76           H  
ATOM   3155  N   ASP A 207      44.203  25.122 -36.290  1.00 94.46           N  
ATOM   3156  H   ASP A 207      44.494  24.418 -35.627  1.00 94.46           H  
ATOM   3157  CA  ASP A 207      45.120  26.244 -36.481  1.00 94.46           C  
ATOM   3158  HA  ASP A 207      44.740  26.906 -37.259  1.00 94.46           H  
ATOM   3159  C   ASP A 207      46.475  25.695 -36.949  1.00 94.46           C  
ATOM   3160  CB  ASP A 207      45.214  27.080 -35.190  1.00 94.46           C  
ATOM   3161  HB2 ASP A 207      45.574  26.447 -34.379  1.00 94.46           H  
ATOM   3162  HB3 ASP A 207      44.217  27.433 -34.927  1.00 94.46           H  
ATOM   3163  O   ASP A 207      47.204  25.017 -36.218  1.00 94.46           O  
ATOM   3164  CG  ASP A 207      46.146  28.296 -35.328  1.00 94.46           C  
ATOM   3165  OD1 ASP A 207      46.762  28.449 -36.410  1.00 94.46           O  
ATOM   3166  OD2 ASP A 207      46.330  29.028 -34.328  1.00 94.46           O  
ATOM   3167  N   THR A 208      46.798  25.946 -38.216  1.00 93.70           N  
ATOM   3168  H   THR A 208      46.174  26.552 -38.729  1.00 93.70           H  
ATOM   3169  CA  THR A 208      48.053  25.501 -38.845  1.00 93.70           C  
ATOM   3170  HA  THR A 208      48.518  24.729 -38.231  1.00 93.70           H  
ATOM   3171  C   THR A 208      49.082  26.615 -38.995  1.00 93.70           C  
ATOM   3172  CB  THR A 208      47.795  24.905 -40.225  1.00 93.70           C  
ATOM   3173  HB  THR A 208      48.751  24.617 -40.662  1.00 93.70           H  
ATOM   3174  O   THR A 208      50.243  26.351 -39.328  1.00 93.70           O  
ATOM   3175  CG2 THR A 208      46.918  23.662 -40.180  1.00 93.70           C  
ATOM   3176 HG21 THR A 208      47.010  23.131 -41.127  1.00 93.70           H  
ATOM   3177 HG22 THR A 208      47.252  23.006 -39.376  1.00 93.70           H  
ATOM   3178 HG23 THR A 208      45.879  23.947 -40.012  1.00 93.70           H  
ATOM   3179  OG1 THR A 208      47.187  25.866 -41.059  1.00 93.70           O  
ATOM   3180  HG1 THR A 208      46.477  26.298 -40.578  1.00 93.70           H  
ATOM   3181  N   LYS A 209      48.669  27.868 -38.793  1.00 88.94           N  
ATOM   3182  H   LYS A 209      47.721  28.007 -38.475  1.00 88.94           H  
ATOM   3183  CA  LYS A 209      49.530  29.052 -38.888  1.00 88.94           C  
ATOM   3184  HA  LYS A 209      50.422  28.820 -39.470  1.00 88.94           H  
ATOM   3185  C   LYS A 209      50.033  29.497 -37.518  1.00 88.94           C  
ATOM   3186  CB  LYS A 209      48.754  30.167 -39.597  1.00 88.94           C  
ATOM   3187  HB2 LYS A 209      49.309  31.102 -39.533  1.00 88.94           H  
ATOM   3188  HB3 LYS A 209      47.795  30.298 -39.095  1.00 88.94           H  
ATOM   3189  O   LYS A 209      51.011  30.243 -37.459  1.00 88.94           O  
ATOM   3190  CG  LYS A 209      48.516  29.823 -41.073  1.00 88.94           C  
ATOM   3191  HG2 LYS A 209      48.023  28.854 -41.147  1.00 88.94           H  
ATOM   3192  HG3 LYS A 209      49.469  29.777 -41.599  1.00 88.94           H  
ATOM   3193  CD  LYS A 209      47.616  30.874 -41.723  1.00 88.94           C  
ATOM   3194  HD2 LYS A 209      46.715  30.968 -41.117  1.00 88.94           H  
ATOM   3195  HD3 LYS A 209      48.111  31.844 -41.746  1.00 88.94           H  
ATOM   3196  CE  LYS A 209      47.265  30.409 -43.139  1.00 88.94           C  
ATOM   3197  HE2 LYS A 209      47.379  29.326 -43.183  1.00 88.94           H  
ATOM   3198  HE3 LYS A 209      47.941  30.863 -43.863  1.00 88.94           H  
ATOM   3199  NZ  LYS A 209      45.865  30.719 -43.469  1.00 88.94           N  
ATOM   3200  HZ1 LYS A 209      45.286  30.236 -42.797  1.00 88.94           H  
ATOM   3201  HZ2 LYS A 209      45.665  31.704 -43.365  1.00 88.94           H  
ATOM   3202  HZ3 LYS A 209      45.661  30.390 -44.401  1.00 88.94           H  
ATOM   3203  N   ASN A 210      49.422  28.989 -36.447  1.00 86.56           N  
ATOM   3204  H   ASN A 210      48.548  28.512 -36.617  1.00 86.56           H  
ATOM   3205  CA  ASN A 210      49.612  29.426 -35.071  1.00 86.56           C  
ATOM   3206  HA  ASN A 210      48.800  28.991 -34.487  1.00 86.56           H  
ATOM   3207  C   ASN A 210      49.430  30.951 -34.951  1.00 86.56           C  
ATOM   3208  CB  ASN A 210      50.927  28.839 -34.539  1.00 86.56           C  
ATOM   3209  HB2 ASN A 210      51.765  29.309 -35.054  1.00 86.56           H  
ATOM   3210  HB3 ASN A 210      50.948  27.769 -34.750  1.00 86.56           H  
ATOM   3211  O   ASN A 210      50.192  31.627 -34.253  1.00 86.56           O  
ATOM   3212  CG  ASN A 210      51.083  29.007 -33.042  1.00 86.56           C  
ATOM   3213  ND2 ASN A 210      52.074  29.747 -32.612  1.00 86.56           N  
ATOM   3214 HD21 ASN A 210      52.037  29.947 -31.623  1.00 86.56           H  
ATOM   3215 HD22 ASN A 210      52.470  30.391 -33.282  1.00 86.56           H  
ATOM   3216  OD1 ASN A 210      50.368  28.452 -32.227  1.00 86.56           O  
ATOM   3217  N   ASP A 211      48.466  31.489 -35.703  1.00 86.14           N  
ATOM   3218  H   ASP A 211      47.842  30.868 -36.198  1.00 86.14           H  
ATOM   3219  CA  ASP A 211      48.089  32.903 -35.730  1.00 86.14           C  
ATOM   3220  HA  ASP A 211      48.902  33.476 -35.283  1.00 86.14           H  
ATOM   3221  C   ASP A 211      46.857  33.198 -34.857  1.00 86.14           C  
ATOM   3222  CB  ASP A 211      47.952  33.404 -37.182  1.00 86.14           C  
ATOM   3223  HB2 ASP A 211      47.765  34.478 -37.159  1.00 86.14           H  
ATOM   3224  HB3 ASP A 211      48.908  33.254 -37.684  1.00 86.14           H  
ATOM   3225  O   ASP A 211      46.532  34.367 -34.629  1.00 86.14           O  
ATOM   3226  CG  ASP A 211      46.858  32.737 -38.024  1.00 86.14           C  
ATOM   3227  OD1 ASP A 211      46.241  31.773 -37.535  1.00 86.14           O  
ATOM   3228  OD2 ASP A 211      46.708  33.170 -39.193  1.00 86.14           O  
ATOM   3229  N   GLY A 212      46.248  32.158 -34.274  1.00 80.64           N  
ATOM   3230  H   GLY A 212      46.478  31.232 -34.604  1.00 80.64           H  
ATOM   3231  CA  GLY A 212      45.156  32.252 -33.318  1.00 80.64           C  
ATOM   3232  HA2 GLY A 212      45.363  31.566 -32.496  1.00 80.64           H  
ATOM   3233  HA3 GLY A 212      45.100  33.264 -32.917  1.00 80.64           H  
ATOM   3234  C   GLY A 212      43.792  31.882 -33.903  1.00 80.64           C  
ATOM   3235  O   GLY A 212      43.647  31.385 -35.013  1.00 80.64           O  
ATOM   3236  N   LEU A 213      42.748  32.104 -33.104  1.00 83.16           N  
ATOM   3237  H   LEU A 213      42.912  32.573 -32.225  1.00 83.16           H  
ATOM   3238  CA  LEU A 213      41.378  31.713 -33.439  1.00 83.16           C  
ATOM   3239  HA  LEU A 213      41.407  30.830 -34.078  1.00 83.16           H  
ATOM   3240  C   LEU A 213      40.636  32.810 -34.201  1.00 83.16           C  
ATOM   3241  CB  LEU A 213      40.628  31.371 -32.147  1.00 83.16           C  
ATOM   3242  HB2 LEU A 213      39.571  31.231 -32.375  1.00 83.16           H  
ATOM   3243  HB3 LEU A 213      40.709  32.219 -31.469  1.00 83.16           H  
ATOM   3244  O   LEU A 213      40.718  33.988 -33.853  1.00 83.16           O  
ATOM   3245  CG  LEU A 213      41.155  30.109 -31.451  1.00 83.16           C  
ATOM   3246  HG  LEU A 213      42.237  30.159 -31.331  1.00 83.16           H  
ATOM   3247  CD1 LEU A 213      40.533  30.041 -30.064  1.00 83.16           C  
ATOM   3248 HD11 LEU A 213      40.871  30.886 -29.464  1.00 83.16           H  
ATOM   3249 HD12 LEU A 213      40.830  29.119 -29.565  1.00 83.16           H  
ATOM   3250 HD13 LEU A 213      39.447  30.083 -30.150  1.00 83.16           H  
ATOM   3251  CD2 LEU A 213      40.789  28.861 -32.253  1.00 83.16           C  
ATOM   3252 HD21 LEU A 213      41.454  28.765 -33.111  1.00 83.16           H  
ATOM   3253 HD22 LEU A 213      39.759  28.924 -32.603  1.00 83.16           H  
ATOM   3254 HD23 LEU A 213      40.886  27.970 -31.632  1.00 83.16           H  
ATOM   3255  N   THR A 214      39.799  32.417 -35.164  1.00 76.32           N  
ATOM   3256  H   THR A 214      39.781  31.442 -35.425  1.00 76.32           H  
ATOM   3257  CA  THR A 214      38.910  33.361 -35.865  1.00 76.32           C  
ATOM   3258  HA  THR A 214      39.446  34.301 -35.997  1.00 76.32           H  
ATOM   3259  C   THR A 214      37.638  33.686 -35.072  1.00 76.32           C  
ATOM   3260  CB  THR A 214      38.525  32.860 -37.264  1.00 76.32           C  
ATOM   3261  HB  THR A 214      37.957  33.642 -37.769  1.00 76.32           H  
ATOM   3262  O   THR A 214      36.941  34.641 -35.409  1.00 76.32           O  
ATOM   3263  CG2 THR A 214      39.729  32.514 -38.138  1.00 76.32           C  
ATOM   3264 HG21 THR A 214      39.389  32.223 -39.132  1.00 76.32           H  
ATOM   3265 HG22 THR A 214      40.381  33.383 -38.227  1.00 76.32           H  
ATOM   3266 HG23 THR A 214      40.299  31.691 -37.706  1.00 76.32           H  
ATOM   3267  OG1 THR A 214      37.710  31.715 -37.166  1.00 76.32           O  
ATOM   3268  HG1 THR A 214      36.800  32.017 -37.122  1.00 76.32           H  
ATOM   3269  N   ASN A 215      37.302  32.896 -34.044  1.00 76.95           N  
ATOM   3270  H   ASN A 215      37.924  32.133 -33.816  1.00 76.95           H  
ATOM   3271  CA  ASN A 215      36.128  33.085 -33.187  1.00 76.95           C  
ATOM   3272  HA  ASN A 215      35.772  34.109 -33.301  1.00 76.95           H  
ATOM   3273  C   ASN A 215      36.492  32.885 -31.704  1.00 76.95           C  
ATOM   3274  CB  ASN A 215      35.013  32.134 -33.657  1.00 76.95           C  
ATOM   3275  HB2 ASN A 215      35.309  31.107 -33.443  1.00 76.95           H  
ATOM   3276  HB3 ASN A 215      34.888  32.242 -34.734  1.00 76.95           H  
ATOM   3277  O   ASN A 215      37.147  31.909 -31.340  1.00 76.95           O  
ATOM   3278  CG  ASN A 215      33.665  32.386 -32.999  1.00 76.95           C  
ATOM   3279  ND2 ASN A 215      32.599  31.888 -33.573  1.00 76.95           N  
ATOM   3280 HD21 ASN A 215      32.695  31.238 -34.341  1.00 76.95           H  
ATOM   3281 HD22 ASN A 215      31.727  32.022 -33.081  1.00 76.95           H  
ATOM   3282  OD1 ASN A 215      33.539  33.024 -31.970  1.00 76.95           O  
ATOM   3283  N   THR A 216      36.033  33.794 -30.841  1.00 77.53           N  
ATOM   3284  H   THR A 216      35.359  34.469 -31.172  1.00 77.53           H  
ATOM   3285  CA  THR A 216      36.403  33.899 -29.419  1.00 77.53           C  
ATOM   3286  HA  THR A 216      37.488  33.815 -29.350  1.00 77.53           H  
ATOM   3287  C   THR A 216      35.856  32.791 -28.510  1.00 77.53           C  
ATOM   3288  CB  THR A 216      36.003  35.277 -28.861  1.00 77.53           C  
ATOM   3289  HB  THR A 216      36.090  35.275 -27.775  1.00 77.53           H  
ATOM   3290  O   THR A 216      36.209  32.760 -27.337  1.00 77.53           O  
ATOM   3291  CG2 THR A 216      36.893  36.391 -29.413  1.00 77.53           C  
ATOM   3292 HG21 THR A 216      36.604  37.345 -28.972  1.00 77.53           H  
ATOM   3293 HG22 THR A 216      37.933  36.186 -29.159  1.00 77.53           H  
ATOM   3294 HG23 THR A 216      36.795  36.451 -30.497  1.00 77.53           H  
ATOM   3295  OG1 THR A 216      34.679  35.604 -29.226  1.00 77.53           O  
ATOM   3296  HG1 THR A 216      34.376  36.296 -28.635  1.00 77.53           H  
ATOM   3297  N   GLY A 217      35.037  31.865 -29.012  1.00 86.28           N  
ATOM   3298  H   GLY A 217      34.743  31.974 -29.972  1.00 86.28           H  
ATOM   3299  CA  GLY A 217      34.540  30.710 -28.246  1.00 86.28           C  
ATOM   3300  HA2 GLY A 217      34.692  30.870 -27.179  1.00 86.28           H  
ATOM   3301  HA3 GLY A 217      33.466  30.622 -28.416  1.00 86.28           H  
ATOM   3302  C   GLY A 217      35.174  29.361 -28.603  1.00 86.28           C  
ATOM   3303  O   GLY A 217      34.789  28.345 -28.028  1.00 86.28           O  
ATOM   3304  N   HIS A 218      36.080  29.314 -29.581  1.00 94.02           N  
ATOM   3305  H   HIS A 218      36.422  30.177 -29.980  1.00 94.02           H  
ATOM   3306  CA  HIS A 218      36.667  28.058 -30.054  1.00 94.02           C  
ATOM   3307  HA  HIS A 218      35.938  27.256 -29.930  1.00 94.02           H  
ATOM   3308  C   HIS A 218      37.901  27.643 -29.240  1.00 94.02           C  
ATOM   3309  CB  HIS A 218      36.973  28.170 -31.553  1.00 94.02           C  
ATOM   3310  HB2 HIS A 218      37.619  29.033 -31.714  1.00 94.02           H  
ATOM   3311  HB3 HIS A 218      37.520  27.282 -31.869  1.00 94.02           H  
ATOM   3312  O   HIS A 218      38.494  28.437 -28.516  1.00 94.02           O  
ATOM   3313  CG  HIS A 218      35.769  28.301 -32.455  1.00 94.02           C  
ATOM   3314  CD2 HIS A 218      34.440  28.239 -32.123  1.00 94.02           C  
ATOM   3315  HD2 HIS A 218      34.036  28.093 -31.132  1.00 94.02           H  
ATOM   3316  ND1 HIS A 218      35.835  28.496 -33.813  1.00 94.02           N  
ATOM   3317  HD1 HIS A 218      36.688  28.639 -34.335  1.00 94.02           H  
ATOM   3318  CE1 HIS A 218      34.582  28.530 -34.293  1.00 94.02           C  
ATOM   3319  HE1 HIS A 218      34.327  28.665 -35.334  1.00 94.02           H  
ATOM   3320  NE2 HIS A 218      33.691  28.393 -33.298  1.00 94.02           N  
ATOM   3321  N   ILE A 219      38.299  26.380 -29.377  1.00 94.26           N  
ATOM   3322  H   ILE A 219      37.727  25.767 -29.941  1.00 94.26           H  
ATOM   3323  CA  ILE A 219      39.529  25.819 -28.815  1.00 94.26           C  
ATOM   3324  HA  ILE A 219      39.965  26.520 -28.103  1.00 94.26           H  
ATOM   3325  C   ILE A 219      40.510  25.612 -29.965  1.00 94.26           C  
ATOM   3326  CB  ILE A 219      39.228  24.502 -28.070  1.00 94.26           C  
ATOM   3327  HB  ILE A 219      38.764  23.814 -28.777  1.00 94.26           H  
ATOM   3328  O   ILE A 219      40.188  24.921 -30.932  1.00 94.26           O  
ATOM   3329  CG1 ILE A 219      38.250  24.736 -26.894  1.00 94.26           C  
ATOM   3330 HG12 ILE A 219      37.458  25.425 -27.188  1.00 94.26           H  
ATOM   3331 HG13 ILE A 219      38.782  25.183 -26.054  1.00 94.26           H  
ATOM   3332  CG2 ILE A 219      40.533  23.863 -27.554  1.00 94.26           C  
ATOM   3333 HG21 ILE A 219      40.315  22.915 -27.063  1.00 94.26           H  
ATOM   3334 HG22 ILE A 219      41.021  24.527 -26.841  1.00 94.26           H  
ATOM   3335 HG23 ILE A 219      41.216  23.653 -28.376  1.00 94.26           H  
ATOM   3336  CD1 ILE A 219      37.559  23.449 -26.438  1.00 94.26           C  
ATOM   3337 HD11 ILE A 219      38.295  22.720 -26.098  1.00 94.26           H  
ATOM   3338 HD12 ILE A 219      36.874  23.673 -25.621  1.00 94.26           H  
ATOM   3339 HD13 ILE A 219      36.997  23.023 -27.269  1.00 94.26           H  
ATOM   3340  N   ALA A 220      41.701  26.198 -29.865  1.00 93.41           N  
ATOM   3341  H   ALA A 220      41.922  26.744 -29.045  1.00 93.41           H  
ATOM   3342  CA  ALA A 220      42.717  26.064 -30.902  1.00 93.41           C  
ATOM   3343  HA  ALA A 220      42.251  26.220 -31.875  1.00 93.41           H  
ATOM   3344  C   ALA A 220      43.317  24.654 -30.898  1.00 93.41           C  
ATOM   3345  CB  ALA A 220      43.784  27.147 -30.723  1.00 93.41           C  
ATOM   3346  HB1 ALA A 220      43.326  28.136 -30.729  1.00 93.41           H  
ATOM   3347  HB2 ALA A 220      44.498  27.093 -31.545  1.00 93.41           H  
ATOM   3348  HB3 ALA A 220      44.318  26.999 -29.785  1.00 93.41           H  
ATOM   3349  O   ALA A 220      43.727  24.135 -29.856  1.00 93.41           O  
ATOM   3350  N   VAL A 221      43.381  24.047 -32.079  1.00 95.88           N  
ATOM   3351  H   VAL A 221      42.968  24.513 -32.874  1.00 95.88           H  
ATOM   3352  CA  VAL A 221      44.069  22.783 -32.327  1.00 95.88           C  
ATOM   3353  HA  VAL A 221      44.404  22.352 -31.383  1.00 95.88           H  
ATOM   3354  C   VAL A 221      45.286  23.094 -33.175  1.00 95.88           C  
ATOM   3355  CB  VAL A 221      43.154  21.759 -33.012  1.00 95.88           C  
ATOM   3356  HB  VAL A 221      42.882  22.110 -34.007  1.00 95.88           H  
ATOM   3357  O   VAL A 221      45.196  23.165 -34.398  1.00 95.88           O  
ATOM   3358  CG1 VAL A 221      43.860  20.404 -33.141  1.00 95.88           C  
ATOM   3359 HG11 VAL A 221      43.199  19.694 -33.638  1.00 95.88           H  
ATOM   3360 HG12 VAL A 221      44.128  20.028 -32.154  1.00 95.88           H  
ATOM   3361 HG13 VAL A 221      44.758  20.509 -33.750  1.00 95.88           H  
ATOM   3362  CG2 VAL A 221      41.862  21.548 -32.227  1.00 95.88           C  
ATOM   3363 HG21 VAL A 221      41.295  22.478 -32.191  1.00 95.88           H  
ATOM   3364 HG22 VAL A 221      42.081  21.220 -31.212  1.00 95.88           H  
ATOM   3365 HG23 VAL A 221      41.257  20.804 -32.746  1.00 95.88           H  
ATOM   3366  N   ASN A 222      46.424  23.289 -32.515  1.00 93.89           N  
ATOM   3367  H   ASN A 222      46.394  23.324 -31.506  1.00 93.89           H  
ATOM   3368  CA  ASN A 222      47.661  23.658 -33.192  1.00 93.89           C  
ATOM   3369  HA  ASN A 222      47.427  24.407 -33.949  1.00 93.89           H  
ATOM   3370  C   ASN A 222      48.256  22.430 -33.889  1.00 93.89           C  
ATOM   3371  CB  ASN A 222      48.631  24.305 -32.192  1.00 93.89           C  
ATOM   3372  HB2 ASN A 222      48.827  23.616 -31.370  1.00 93.89           H  
ATOM   3373  HB3 ASN A 222      49.570  24.516 -32.703  1.00 93.89           H  
ATOM   3374  O   ASN A 222      48.700  21.489 -33.223  1.00 93.89           O  
ATOM   3375  CG  ASN A 222      48.111  25.617 -31.628  1.00 93.89           C  
ATOM   3376  ND2 ASN A 222      48.823  26.214 -30.709  1.00 93.89           N  
ATOM   3377 HD21 ASN A 222      49.776  25.919 -30.549  1.00 93.89           H  
ATOM   3378 HD22 ASN A 222      48.544  27.175 -30.572  1.00 93.89           H  
ATOM   3379  OD1 ASN A 222      47.063  26.120 -31.975  1.00 93.89           O  
ATOM   3380  N   VAL A 223      48.275  22.437 -35.223  1.00 95.33           N  
ATOM   3381  H   VAL A 223      47.893  23.245 -35.694  1.00 95.33           H  
ATOM   3382  CA  VAL A 223      48.747  21.304 -36.034  1.00 95.33           C  
ATOM   3383  HA  VAL A 223      49.041  20.496 -35.365  1.00 95.33           H  
ATOM   3384  C   VAL A 223      49.965  21.701 -36.855  1.00 95.33           C  
ATOM   3385  CB  VAL A 223      47.649  20.736 -36.956  1.00 95.33           C  
ATOM   3386  HB  VAL A 223      47.447  21.437 -37.766  1.00 95.33           H  
ATOM   3387  O   VAL A 223      49.930  22.649 -37.635  1.00 95.33           O  
ATOM   3388  CG1 VAL A 223      48.092  19.397 -37.562  1.00 95.33           C  
ATOM   3389 HG11 VAL A 223      47.291  18.989 -38.178  1.00 95.33           H  
ATOM   3390 HG12 VAL A 223      48.964  19.539 -38.201  1.00 95.33           H  
ATOM   3391 HG13 VAL A 223      48.328  18.687 -36.770  1.00 95.33           H  
ATOM   3392  CG2 VAL A 223      46.341  20.482 -36.211  1.00 95.33           C  
ATOM   3393 HG21 VAL A 223      46.530  19.899 -35.310  1.00 95.33           H  
ATOM   3394 HG22 VAL A 223      45.894  21.438 -35.938  1.00 95.33           H  
ATOM   3395 HG23 VAL A 223      45.635  19.960 -36.858  1.00 95.33           H  
ATOM   3396  N   SER A 224      51.041  20.918 -36.743  1.00 93.74           N  
ATOM   3397  H   SER A 224      51.003  20.142 -36.098  1.00 93.74           H  
ATOM   3398  CA  SER A 224      52.160  21.006 -37.684  1.00 93.74           C  
ATOM   3399  HA  SER A 224      52.425  22.054 -37.826  1.00 93.74           H  
ATOM   3400  C   SER A 224      51.739  20.414 -39.033  1.00 93.74           C  
ATOM   3401  CB  SER A 224      53.385  20.283 -37.127  1.00 93.74           C  
ATOM   3402  HB2 SER A 224      53.181  19.215 -37.052  1.00 93.74           H  
ATOM   3403  HB3 SER A 224      53.614  20.672 -36.135  1.00 93.74           H  
ATOM   3404  O   SER A 224      51.580  19.195 -39.149  1.00 93.74           O  
ATOM   3405  OG  SER A 224      54.492  20.502 -37.978  1.00 93.74           O  
ATOM   3406  HG  SER A 224      55.185  19.880 -37.746  1.00 93.74           H  
ATOM   3407  N   TRP A 225      51.531  21.273 -40.034  1.00 95.90           N  
ATOM   3408  H   TRP A 225      51.631  22.259 -39.841  1.00 95.90           H  
ATOM   3409  CA  TRP A 225      51.006  20.894 -41.350  1.00 95.90           C  
ATOM   3410  HA  TRP A 225      50.844  19.816 -41.374  1.00 95.90           H  
ATOM   3411  C   TRP A 225      51.976  21.243 -42.482  1.00 95.90           C  
ATOM   3412  CB  TRP A 225      49.643  21.558 -41.568  1.00 95.90           C  
ATOM   3413  HB2 TRP A 225      49.782  22.621 -41.765  1.00 95.90           H  
ATOM   3414  HB3 TRP A 225      49.063  21.470 -40.649  1.00 95.90           H  
ATOM   3415  O   TRP A 225      52.454  22.376 -42.592  1.00 95.90           O  
ATOM   3416  CG  TRP A 225      48.831  20.952 -42.670  1.00 95.90           C  
ATOM   3417  CD1 TRP A 225      48.832  21.318 -43.973  1.00 95.90           C  
ATOM   3418  HD1 TRP A 225      49.438  22.106 -44.394  1.00 95.90           H  
ATOM   3419  CD2 TRP A 225      47.889  19.843 -42.573  1.00 95.90           C  
ATOM   3420  CE2 TRP A 225      47.343  19.603 -43.869  1.00 95.90           C  
ATOM   3421  CE3 TRP A 225      47.439  19.017 -41.520  1.00 95.90           C  
ATOM   3422  HE3 TRP A 225      47.846  19.155 -40.529  1.00 95.90           H  
ATOM   3423  NE1 TRP A 225      47.963  20.515 -44.688  1.00 95.90           N  
ATOM   3424  HE1 TRP A 225      47.808  20.576 -45.684  1.00 95.90           H  
ATOM   3425  CH2 TRP A 225      45.939  17.829 -43.039  1.00 95.90           C  
ATOM   3426  HH2 TRP A 225      45.200  17.062 -43.216  1.00 95.90           H  
ATOM   3427  CZ2 TRP A 225      46.385  18.615 -44.109  1.00 95.90           C  
ATOM   3428  HZ2 TRP A 225      45.997  18.470 -45.106  1.00 95.90           H  
ATOM   3429  CZ3 TRP A 225      46.473  18.020 -41.754  1.00 95.90           C  
ATOM   3430  HZ3 TRP A 225      46.146  17.377 -40.950  1.00 95.90           H  
ATOM   3431  N   ILE A 226      52.237  20.282 -43.367  1.00 95.71           N  
ATOM   3432  H   ILE A 226      51.785  19.387 -43.242  1.00 95.71           H  
ATOM   3433  CA  ILE A 226      53.014  20.484 -44.592  1.00 95.71           C  
ATOM   3434  HA  ILE A 226      53.915  21.047 -44.345  1.00 95.71           H  
ATOM   3435  C   ILE A 226      52.162  21.308 -45.557  1.00 95.71           C  
ATOM   3436  CB  ILE A 226      53.444  19.135 -45.211  1.00 95.71           C  
ATOM   3437  HB  ILE A 226      52.550  18.553 -45.436  1.00 95.71           H  
ATOM   3438  O   ILE A 226      51.115  20.856 -46.010  1.00 95.71           O  
ATOM   3439  CG1 ILE A 226      54.315  18.332 -44.215  1.00 95.71           C  
ATOM   3440 HG12 ILE A 226      53.821  18.286 -43.245  1.00 95.71           H  
ATOM   3441 HG13 ILE A 226      55.274  18.833 -44.081  1.00 95.71           H  
ATOM   3442  CG2 ILE A 226      54.206  19.378 -46.530  1.00 95.71           C  
ATOM   3443 HG21 ILE A 226      53.569  19.882 -47.256  1.00 95.71           H  
ATOM   3444 HG22 ILE A 226      55.104  19.969 -46.349  1.00 95.71           H  
ATOM   3445 HG23 ILE A 226      54.496  18.428 -46.977  1.00 95.71           H  
ATOM   3446  CD1 ILE A 226      54.560  16.881 -44.645  1.00 95.71           C  
ATOM   3447 HD11 ILE A 226      55.165  16.841 -45.551  1.00 95.71           H  
ATOM   3448 HD12 ILE A 226      53.606  16.384 -44.816  1.00 95.71           H  
ATOM   3449 HD13 ILE A 226      55.092  16.355 -43.852  1.00 95.71           H  
ATOM   3450  N   ALA A 227      52.600  22.530 -45.870  1.00 93.12           N  
ATOM   3451  H   ALA A 227      53.430  22.860 -45.398  1.00 93.12           H  
ATOM   3452  CA  ALA A 227      51.747  23.512 -46.541  1.00 93.12           C  
ATOM   3453  HA  ALA A 227      50.822  23.563 -45.968  1.00 93.12           H  
ATOM   3454  C   ALA A 227      51.326  23.142 -47.973  1.00 93.12           C  
ATOM   3455  CB  ALA A 227      52.444  24.878 -46.496  1.00 93.12           C  
ATOM   3456  HB1 ALA A 227      51.782  25.634 -46.916  1.00 93.12           H  
ATOM   3457  HB2 ALA A 227      52.668  25.139 -45.461  1.00 93.12           H  
ATOM   3458  HB3 ALA A 227      53.367  24.849 -47.076  1.00 93.12           H  
ATOM   3459  O   ALA A 227      50.244  23.541 -48.408  1.00 93.12           O  
ATOM   3460  N   THR A 228      52.166  22.390 -48.683  1.00 93.33           N  
ATOM   3461  H   THR A 228      53.045  22.131 -48.259  1.00 93.33           H  
ATOM   3462  CA  THR A 228      51.912  21.882 -50.035  1.00 93.33           C  
ATOM   3463  HA  THR A 228      50.846  21.915 -50.257  1.00 93.33           H  
ATOM   3464  C   THR A 228      52.381  20.422 -50.095  1.00 93.33           C  
ATOM   3465  CB  THR A 228      52.625  22.743 -51.093  1.00 93.33           C  
ATOM   3466  HB  THR A 228      52.520  22.256 -52.063  1.00 93.33           H  
ATOM   3467  O   THR A 228      53.517  20.177 -50.511  1.00 93.33           O  
ATOM   3468  CG2 THR A 228      52.041  24.153 -51.216  1.00 93.33           C  
ATOM   3469 HG21 THR A 228      52.585  24.702 -51.985  1.00 93.33           H  
ATOM   3470 HG22 THR A 228      50.992  24.087 -51.503  1.00 93.33           H  
ATOM   3471 HG23 THR A 228      52.124  24.694 -50.273  1.00 93.33           H  
ATOM   3472  OG1 THR A 228      53.996  22.859 -50.788  1.00 93.33           O  
ATOM   3473  HG1 THR A 228      54.313  21.953 -50.777  1.00 93.33           H  
ATOM   3474  N   PRO A 229      51.576  19.462 -49.606  1.00 92.34           N  
ATOM   3475  CA  PRO A 229      51.938  18.045 -49.635  1.00 92.34           C  
ATOM   3476  HA  PRO A 229      52.886  17.884 -49.122  1.00 92.34           H  
ATOM   3477  C   PRO A 229      52.068  17.581 -51.091  1.00 92.34           C  
ATOM   3478  CB  PRO A 229      50.821  17.323 -48.873  1.00 92.34           C  
ATOM   3479  HB2 PRO A 229      51.065  17.292 -47.811  1.00 92.34           H  
ATOM   3480  HB3 PRO A 229      50.644  16.316 -49.250  1.00 92.34           H  
ATOM   3481  O   PRO A 229      51.223  17.906 -51.927  1.00 92.34           O  
ATOM   3482  CG  PRO A 229      49.612  18.231 -49.088  1.00 92.34           C  
ATOM   3483  HG2 PRO A 229      49.161  18.004 -50.054  1.00 92.34           H  
ATOM   3484  HG3 PRO A 229      48.882  18.143 -48.284  1.00 92.34           H  
ATOM   3485  CD  PRO A 229      50.207  19.631 -49.134  1.00 92.34           C  
ATOM   3486  HD2 PRO A 229      50.208  20.061 -48.132  1.00 92.34           H  
ATOM   3487  HD3 PRO A 229      49.616  20.248 -49.811  1.00 92.34           H  
ATOM   3488  N   ALA A 230      53.143  16.861 -51.413  1.00 90.56           N  
ATOM   3489  H   ALA A 230      53.807  16.630 -50.687  1.00 90.56           H  
ATOM   3490  CA  ALA A 230      53.472  16.467 -52.785  1.00 90.56           C  
ATOM   3491  HA  ALA A 230      52.792  16.956 -53.482  1.00 90.56           H  
ATOM   3492  C   ALA A 230      53.338  14.958 -53.033  1.00 90.56           C  
ATOM   3493  CB  ALA A 230      54.891  16.963 -53.089  1.00 90.56           C  
ATOM   3494  HB1 ALA A 230      55.597  16.496 -52.403  1.00 90.56           H  
ATOM   3495  HB2 ALA A 230      55.157  16.708 -54.115  1.00 90.56           H  
ATOM   3496  HB3 ALA A 230      54.934  18.045 -52.965  1.00 90.56           H  
ATOM   3497  O   ALA A 230      53.355  14.527 -54.185  1.00 90.56           O  
ATOM   3498  N   ASN A 231      53.249  14.153 -51.974  1.00 90.15           N  
ATOM   3499  H   ASN A 231      53.221  14.568 -51.053  1.00 90.15           H  
ATOM   3500  CA  ASN A 231      53.233  12.695 -52.048  1.00 90.15           C  
ATOM   3501  HA  ASN A 231      52.750  12.390 -52.976  1.00 90.15           H  
ATOM   3502  C   ASN A 231      52.421  12.072 -50.896  1.00 90.15           C  
ATOM   3503  CB  ASN A 231      54.698  12.208 -52.069  1.00 90.15           C  
ATOM   3504  HB2 ASN A 231      54.727  11.122 -52.158  1.00 90.15           H  
ATOM   3505  HB3 ASN A 231      55.201  12.629 -52.940  1.00 90.15           H  
ATOM   3506  O   ASN A 231      52.035  12.748 -49.940  1.00 90.15           O  
ATOM   3507  CG  ASN A 231      55.446  12.602 -50.808  1.00 90.15           C  
ATOM   3508  ND2 ASN A 231      56.465  13.419 -50.886  1.00 90.15           N  
ATOM   3509 HD21 ASN A 231      56.670  13.857 -49.999  1.00 90.15           H  
ATOM   3510 HD22 ASN A 231      56.640  13.913 -51.749  1.00 90.15           H  
ATOM   3511  OD1 ASN A 231      55.102  12.187 -49.722  1.00 90.15           O  
ATOM   3512  N   ASP A 232      52.212  10.758 -50.975  1.00 90.18           N  
ATOM   3513  H   ASP A 232      52.462  10.274 -51.826  1.00 90.18           H  
ATOM   3514  CA  ASP A 232      51.448   9.990 -49.986  1.00 90.18           C  
ATOM   3515  HA  ASP A 232      50.454  10.431 -49.907  1.00 90.18           H  
ATOM   3516  C   ASP A 232      52.070  10.029 -48.574  1.00 90.18           C  
ATOM   3517  CB  ASP A 232      51.305   8.540 -50.492  1.00 90.18           C  
ATOM   3518  HB2 ASP A 232      50.854   7.933 -49.706  1.00 90.18           H  
ATOM   3519  HB3 ASP A 232      52.298   8.137 -50.689  1.00 90.18           H  
ATOM   3520  O   ASP A 232      51.348  10.090 -47.579  1.00 90.18           O  
ATOM   3521  CG  ASP A 232      50.442   8.416 -51.761  1.00 90.18           C  
ATOM   3522  OD1 ASP A 232      49.532   9.254 -51.953  1.00 90.18           O  
ATOM   3523  OD2 ASP A 232      50.731   7.528 -52.591  1.00 90.18           O  
ATOM   3524  N   SER A 233      53.404  10.087 -48.462  1.00 91.28           N  
ATOM   3525  H   SER A 233      53.946  10.147 -49.313  1.00 91.28           H  
ATOM   3526  CA  SER A 233      54.099  10.211 -47.171  1.00 91.28           C  
ATOM   3527  HA  SER A 233      53.745   9.416 -46.515  1.00 91.28           H  
ATOM   3528  C   SER A 233      53.806  11.551 -46.486  1.00 91.28           C  
ATOM   3529  CB  SER A 233      55.611  10.033 -47.358  1.00 91.28           C  
ATOM   3530  HB2 SER A 233      56.015  10.840 -47.970  1.00 91.28           H  
ATOM   3531  HB3 SER A 233      55.798   9.084 -47.862  1.00 91.28           H  
ATOM   3532  O   SER A 233      53.647  11.596 -45.261  1.00 91.28           O  
ATOM   3533  OG  SER A 233      56.283  10.031 -46.112  1.00 91.28           O  
ATOM   3534  HG  SER A 233      56.099  10.865 -45.673  1.00 91.28           H  
ATOM   3535  N   ASP A 234      53.702  12.641 -47.250  1.00 93.05           N  
ATOM   3536  H   ASP A 234      53.898  12.553 -48.237  1.00 93.05           H  
ATOM   3537  CA  ASP A 234      53.312  13.954 -46.730  1.00 93.05           C  
ATOM   3538  HA  ASP A 234      53.958  14.207 -45.889  1.00 93.05           H  
ATOM   3539  C   ASP A 234      51.862  13.918 -46.230  1.00 93.05           C  
ATOM   3540  CB  ASP A 234      53.456  15.054 -47.795  1.00 93.05           C  
ATOM   3541  HB2 ASP A 234      52.786  14.839 -48.627  1.00 93.05           H  
ATOM   3542  HB3 ASP A 234      53.128  15.994 -47.352  1.00 93.05           H  
ATOM   3543  O   ASP A 234      51.572  14.395 -45.130  1.00 93.05           O  
ATOM   3544  CG  ASP A 234      54.869  15.272 -48.342  1.00 93.05           C  
ATOM   3545  OD1 ASP A 234      55.859  14.946 -47.650  1.00 93.05           O  
ATOM   3546  OD2 ASP A 234      54.950  15.809 -49.473  1.00 93.05           O  
ATOM   3547  N   ALA A 235      50.959  13.288 -46.992  1.00 92.68           N  
ATOM   3548  H   ALA A 235      51.261  12.912 -47.879  1.00 92.68           H  
ATOM   3549  CA  ALA A 235      49.557  13.136 -46.609  1.00 92.68           C  
ATOM   3550  HA  ALA A 235      49.148  14.131 -46.433  1.00 92.68           H  
ATOM   3551  C   ALA A 235      49.391  12.332 -45.313  1.00 92.68           C  
ATOM   3552  CB  ALA A 235      48.790  12.482 -47.761  1.00 92.68           C  
ATOM   3553  HB1 ALA A 235      47.727  12.435 -47.524  1.00 92.68           H  
ATOM   3554  HB2 ALA A 235      48.930  13.073 -48.666  1.00 92.68           H  
ATOM   3555  HB3 ALA A 235      49.159  11.473 -47.942  1.00 92.68           H  
ATOM   3556  O   ALA A 235      48.671  12.753 -44.405  1.00 92.68           O  
ATOM   3557  N   VAL A 236      50.095  11.203 -45.197  1.00 93.80           N  
ATOM   3558  H   VAL A 236      50.629  10.897 -45.999  1.00 93.80           H  
ATOM   3559  CA  VAL A 236      50.115  10.373 -43.985  1.00 93.80           C  
ATOM   3560  HA  VAL A 236      49.094  10.082 -43.738  1.00 93.80           H  
ATOM   3561  C   VAL A 236      50.656  11.160 -42.790  1.00 93.80           C  
ATOM   3562  CB  VAL A 236      50.939   9.094 -44.242  1.00 93.80           C  
ATOM   3563  HB  VAL A 236      51.882   9.358 -44.719  1.00 93.80           H  
ATOM   3564  O   VAL A 236      50.080  11.107 -41.702  1.00 93.80           O  
ATOM   3565  CG1 VAL A 236      51.251   8.333 -42.950  1.00 93.80           C  
ATOM   3566 HG11 VAL A 236      51.678   7.358 -43.184  1.00 93.80           H  
ATOM   3567 HG12 VAL A 236      50.330   8.201 -42.381  1.00 93.80           H  
ATOM   3568 HG13 VAL A 236      51.977   8.887 -42.354  1.00 93.80           H  
ATOM   3569  CG2 VAL A 236      50.165   8.137 -45.157  1.00 93.80           C  
ATOM   3570 HG21 VAL A 236      49.883   8.636 -46.084  1.00 93.80           H  
ATOM   3571 HG22 VAL A 236      49.261   7.783 -44.661  1.00 93.80           H  
ATOM   3572 HG23 VAL A 236      50.793   7.284 -45.414  1.00 93.80           H  
ATOM   3573  N   THR A 237      51.728  11.932 -42.986  1.00 94.99           N  
ATOM   3574  H   THR A 237      52.146  11.943 -43.905  1.00 94.99           H  
ATOM   3575  CA  THR A 237      52.311  12.780 -41.935  1.00 94.99           C  
ATOM   3576  HA  THR A 237      52.568  12.157 -41.079  1.00 94.99           H  
ATOM   3577  C   THR A 237      51.312  13.832 -41.454  1.00 94.99           C  
ATOM   3578  CB  THR A 237      53.599  13.453 -42.432  1.00 94.99           C  
ATOM   3579  HB  THR A 237      53.385  14.075 -43.301  1.00 94.99           H  
ATOM   3580  O   THR A 237      51.086  13.962 -40.251  1.00 94.99           O  
ATOM   3581  CG2 THR A 237      54.259  14.315 -41.357  1.00 94.99           C  
ATOM   3582 HG21 THR A 237      55.230  14.655 -41.718  1.00 94.99           H  
ATOM   3583 HG22 THR A 237      53.641  15.188 -41.149  1.00 94.99           H  
ATOM   3584 HG23 THR A 237      54.395  13.734 -40.445  1.00 94.99           H  
ATOM   3585  OG1 THR A 237      54.530  12.460 -42.795  1.00 94.99           O  
ATOM   3586  HG1 THR A 237      54.272  12.131 -43.658  1.00 94.99           H  
ATOM   3587  N   ASN A 238      50.659  14.531 -42.383  1.00 95.48           N  
ATOM   3588  H   ASN A 238      50.898  14.379 -43.353  1.00 95.48           H  
ATOM   3589  CA  ASN A 238      49.642  15.537 -42.088  1.00 95.48           C  
ATOM   3590  HA  ASN A 238      50.076  16.320 -41.467  1.00 95.48           H  
ATOM   3591  C   ASN A 238      48.463  14.957 -41.289  1.00 95.48           C  
ATOM   3592  CB  ASN A 238      49.183  16.145 -43.426  1.00 95.48           C  
ATOM   3593  HB2 ASN A 238      49.114  15.372 -44.192  1.00 95.48           H  
ATOM   3594  HB3 ASN A 238      48.186  16.568 -43.302  1.00 95.48           H  
ATOM   3595  O   ASN A 238      48.091  15.508 -40.250  1.00 95.48           O  
ATOM   3596  CG  ASN A 238      50.073  17.264 -43.933  1.00 95.48           C  
ATOM   3597  ND2 ASN A 238      49.853  17.703 -45.151  1.00 95.48           N  
ATOM   3598 HD21 ASN A 238      50.331  18.540 -45.450  1.00 95.48           H  
ATOM   3599 HD22 ASN A 238      49.146  17.264 -45.724  1.00 95.48           H  
ATOM   3600  OD1 ASN A 238      50.936  17.783 -43.239  1.00 95.48           O  
ATOM   3601  N   ILE A 239      47.913  13.814 -41.719  1.00 96.02           N  
ATOM   3602  H   ILE A 239      48.262  13.407 -42.574  1.00 96.02           H  
ATOM   3603  CA  ILE A 239      46.806  13.149 -41.014  1.00 96.02           C  
ATOM   3604  HA  ILE A 239      45.989  13.861 -40.905  1.00 96.02           H  
ATOM   3605  C   ILE A 239      47.234  12.744 -39.599  1.00 96.02           C  
ATOM   3606  CB  ILE A 239      46.282  11.938 -41.822  1.00 96.02           C  
ATOM   3607  HB  ILE A 239      47.125  11.289 -42.061  1.00 96.02           H  
ATOM   3608  O   ILE A 239      46.526  13.033 -38.636  1.00 96.02           O  
ATOM   3609  CG1 ILE A 239      45.622  12.409 -43.136  1.00 96.02           C  
ATOM   3610 HG12 ILE A 239      44.650  12.853 -42.922  1.00 96.02           H  
ATOM   3611 HG13 ILE A 239      46.238  13.181 -43.597  1.00 96.02           H  
ATOM   3612  CG2 ILE A 239      45.259  11.134 -40.995  1.00 96.02           C  
ATOM   3613 HG21 ILE A 239      44.774  10.376 -41.609  1.00 96.02           H  
ATOM   3614 HG22 ILE A 239      44.492  11.800 -40.598  1.00 96.02           H  
ATOM   3615 HG23 ILE A 239      45.759  10.628 -40.169  1.00 96.02           H  
ATOM   3616  CD1 ILE A 239      45.446  11.289 -44.170  1.00 96.02           C  
ATOM   3617 HD11 ILE A 239      46.400  10.793 -44.350  1.00 96.02           H  
ATOM   3618 HD12 ILE A 239      44.711  10.559 -43.832  1.00 96.02           H  
ATOM   3619 HD13 ILE A 239      45.097  11.729 -45.104  1.00 96.02           H  
ATOM   3620  N   ASN A 240      48.407  12.128 -39.439  1.00 95.97           N  
ATOM   3621  H   ASN A 240      48.965  11.927 -40.256  1.00 95.97           H  
ATOM   3622  CA  ASN A 240      48.885  11.686 -38.127  1.00 95.97           C  
ATOM   3623  HA  ASN A 240      48.096  11.111 -37.644  1.00 95.97           H  
ATOM   3624  C   ASN A 240      49.176  12.859 -37.178  1.00 95.97           C  
ATOM   3625  CB  ASN A 240      50.097  10.762 -38.330  1.00 95.97           C  
ATOM   3626  HB2 ASN A 240      50.823  11.248 -38.982  1.00 95.97           H  
ATOM   3627  HB3 ASN A 240      50.570  10.569 -37.368  1.00 95.97           H  
ATOM   3628  O   ASN A 240      48.885  12.769 -35.983  1.00 95.97           O  
ATOM   3629  CG  ASN A 240      49.693   9.417 -38.915  1.00 95.97           C  
ATOM   3630  ND2 ASN A 240      50.564   8.761 -39.645  1.00 95.97           N  
ATOM   3631 HD21 ASN A 240      50.242   7.914 -40.092  1.00 95.97           H  
ATOM   3632 HD22 ASN A 240      51.408   9.225 -39.948  1.00 95.97           H  
ATOM   3633  OD1 ASN A 240      48.598   8.925 -38.703  1.00 95.97           O  
ATOM   3634  N   ASN A 241      49.682  13.983 -37.686  1.00 96.19           N  
ATOM   3635  H   ASN A 241      49.950  14.003 -38.660  1.00 96.19           H  
ATOM   3636  CA  ASN A 241      49.851  15.196 -36.885  1.00 96.19           C  
ATOM   3637  HA  ASN A 241      50.420  14.955 -35.987  1.00 96.19           H  
ATOM   3638  C   ASN A 241      48.500  15.751 -36.418  1.00 96.19           C  
ATOM   3639  CB  ASN A 241      50.635  16.237 -37.696  1.00 96.19           C  
ATOM   3640  HB2 ASN A 241      50.591  17.200 -37.187  1.00 96.19           H  
ATOM   3641  HB3 ASN A 241      50.183  16.359 -38.680  1.00 96.19           H  
ATOM   3642  O   ASN A 241      48.352  16.084 -35.241  1.00 96.19           O  
ATOM   3643  CG  ASN A 241      52.100  15.884 -37.867  1.00 96.19           C  
ATOM   3644  ND2 ASN A 241      52.788  16.601 -38.720  1.00 96.19           N  
ATOM   3645 HD21 ASN A 241      53.742  16.319 -38.898  1.00 96.19           H  
ATOM   3646 HD22 ASN A 241      52.339  17.374 -39.191  1.00 96.19           H  
ATOM   3647  OD1 ASN A 241      52.656  15.016 -37.211  1.00 96.19           O  
ATOM   3648  N   LEU A 242      47.505  15.793 -37.309  1.00 96.06           N  
ATOM   3649  H   LEU A 242      47.697  15.519 -38.262  1.00 96.06           H  
ATOM   3650  CA  LEU A 242      46.151  16.237 -36.981  1.00 96.06           C  
ATOM   3651  HA  LEU A 242      46.212  17.239 -36.555  1.00 96.06           H  
ATOM   3652  C   LEU A 242      45.489  15.339 -35.931  1.00 96.06           C  
ATOM   3653  CB  LEU A 242      45.333  16.308 -38.279  1.00 96.06           C  
ATOM   3654  HB2 LEU A 242      45.796  17.064 -38.914  1.00 96.06           H  
ATOM   3655  HB3 LEU A 242      45.388  15.347 -38.791  1.00 96.06           H  
ATOM   3656  O   LEU A 242      44.940  15.852 -34.959  1.00 96.06           O  
ATOM   3657  CG  LEU A 242      43.852  16.671 -38.088  1.00 96.06           C  
ATOM   3658  HG  LEU A 242      43.380  15.947 -37.424  1.00 96.06           H  
ATOM   3659  CD1 LEU A 242      43.675  18.074 -37.520  1.00 96.06           C  
ATOM   3660 HD11 LEU A 242      44.109  18.137 -36.522  1.00 96.06           H  
ATOM   3661 HD12 LEU A 242      42.609  18.290 -37.445  1.00 96.06           H  
ATOM   3662 HD13 LEU A 242      44.138  18.808 -38.179  1.00 96.06           H  
ATOM   3663  CD2 LEU A 242      43.123  16.622 -39.426  1.00 96.06           C  
ATOM   3664 HD21 LEU A 242      43.558  17.350 -40.110  1.00 96.06           H  
ATOM   3665 HD22 LEU A 242      42.067  16.853 -39.281  1.00 96.06           H  
ATOM   3666 HD23 LEU A 242      43.207  15.620 -39.847  1.00 96.06           H  
ATOM   3667  N   LEU A 243      45.583  14.014 -36.081  1.00 96.54           N  
ATOM   3668  H   LEU A 243      46.018  13.667 -36.923  1.00 96.54           H  
ATOM   3669  CA  LEU A 243      45.041  13.047 -35.118  1.00 96.54           C  
ATOM   3670  HA  LEU A 243      43.959  13.166 -35.060  1.00 96.54           H  
ATOM   3671  C   LEU A 243      45.597  13.276 -33.707  1.00 96.54           C  
ATOM   3672  CB  LEU A 243      45.386  11.619 -35.578  1.00 96.54           C  
ATOM   3673  HB2 LEU A 243      45.199  10.928 -34.755  1.00 96.54           H  
ATOM   3674  HB3 LEU A 243      46.452  11.575 -35.802  1.00 96.54           H  
ATOM   3675  O   LEU A 243      44.839  13.324 -32.737  1.00 96.54           O  
ATOM   3676  CG  LEU A 243      44.601  11.129 -36.803  1.00 96.54           C  
ATOM   3677  HG  LEU A 243      44.627  11.871 -37.601  1.00 96.54           H  
ATOM   3678  CD1 LEU A 243      45.202   9.823 -37.312  1.00 96.54           C  
ATOM   3679 HD11 LEU A 243      46.258   9.956 -37.550  1.00 96.54           H  
ATOM   3680 HD12 LEU A 243      44.676   9.543 -38.225  1.00 96.54           H  
ATOM   3681 HD13 LEU A 243      45.090   9.025 -36.578  1.00 96.54           H  
ATOM   3682  CD2 LEU A 243      43.144  10.839 -36.469  1.00 96.54           C  
ATOM   3683 HD21 LEU A 243      43.100  10.098 -35.671  1.00 96.54           H  
ATOM   3684 HD22 LEU A 243      42.650  10.435 -37.352  1.00 96.54           H  
ATOM   3685 HD23 LEU A 243      42.635  11.755 -36.169  1.00 96.54           H  
ATOM   3686  N   ASN A 244      46.917  13.447 -33.594  1.00 95.81           N  
ATOM   3687  H   ASN A 244      47.475  13.404 -34.435  1.00 95.81           H  
ATOM   3688  CA  ASN A 244      47.581  13.688 -32.314  1.00 95.81           C  
ATOM   3689  HA  ASN A 244      47.276  12.922 -31.601  1.00 95.81           H  
ATOM   3690  C   ASN A 244      47.177  15.033 -31.701  1.00 95.81           C  
ATOM   3691  CB  ASN A 244      49.101  13.597 -32.512  1.00 95.81           C  
ATOM   3692  HB2 ASN A 244      49.602  14.025 -31.644  1.00 95.81           H  
ATOM   3693  HB3 ASN A 244      49.401  14.169 -33.391  1.00 95.81           H  
ATOM   3694  O   ASN A 244      46.854  15.098 -30.513  1.00 95.81           O  
ATOM   3695  CG  ASN A 244      49.576  12.163 -32.629  1.00 95.81           C  
ATOM   3696  ND2 ASN A 244      50.201  11.792 -33.716  1.00 95.81           N  
ATOM   3697 HD21 ASN A 244      50.120  12.370 -34.540  1.00 95.81           H  
ATOM   3698 HD22 ASN A 244      50.421  10.809 -33.789  1.00 95.81           H  
ATOM   3699  OD1 ASN A 244      49.391  11.355 -31.737  1.00 95.81           O  
ATOM   3700  N   ALA A 245      47.163  16.098 -32.503  1.00 95.74           N  
ATOM   3701  H   ALA A 245      47.431  15.991 -33.471  1.00 95.74           H  
ATOM   3702  CA  ALA A 245      46.776  17.426 -32.044  1.00 95.74           C  
ATOM   3703  HA  ALA A 245      47.407  17.712 -31.202  1.00 95.74           H  
ATOM   3704  C   ALA A 245      45.317  17.459 -31.565  1.00 95.74           C  
ATOM   3705  CB  ALA A 245      47.020  18.408 -33.186  1.00 95.74           C  
ATOM   3706  HB1 ALA A 245      46.765  19.417 -32.864  1.00 95.74           H  
ATOM   3707  HB2 ALA A 245      46.404  18.125 -34.039  1.00 95.74           H  
ATOM   3708  HB3 ALA A 245      48.070  18.391 -33.478  1.00 95.74           H  
ATOM   3709  O   ALA A 245      45.041  17.967 -30.478  1.00 95.74           O  
ATOM   3710  N   LEU A 246      44.400  16.848 -32.323  1.00 96.10           N  
ATOM   3711  H   LEU A 246      44.690  16.461 -33.210  1.00 96.10           H  
ATOM   3712  CA  LEU A 246      42.989  16.741 -31.954  1.00 96.10           C  
ATOM   3713  HA  LEU A 246      42.604  17.742 -31.760  1.00 96.10           H  
ATOM   3714  C   LEU A 246      42.795  15.952 -30.665  1.00 96.10           C  
ATOM   3715  CB  LEU A 246      42.192  16.079 -33.089  1.00 96.10           C  
ATOM   3716  HB2 LEU A 246      42.776  15.256 -33.501  1.00 96.10           H  
ATOM   3717  HB3 LEU A 246      41.279  15.650 -32.676  1.00 96.10           H  
ATOM   3718  O   LEU A 246      42.126  16.441 -29.759  1.00 96.10           O  
ATOM   3719  CG  LEU A 246      41.791  17.044 -34.212  1.00 96.10           C  
ATOM   3720  HG  LEU A 246      42.662  17.593 -34.570  1.00 96.10           H  
ATOM   3721  CD1 LEU A 246      41.194  16.239 -35.361  1.00 96.10           C  
ATOM   3722 HD11 LEU A 246      40.926  16.905 -36.181  1.00 96.10           H  
ATOM   3723 HD12 LEU A 246      41.922  15.511 -35.717  1.00 96.10           H  
ATOM   3724 HD13 LEU A 246      40.304  15.715 -35.012  1.00 96.10           H  
ATOM   3725  CD2 LEU A 246      40.711  18.018 -33.733  1.00 96.10           C  
ATOM   3726 HD21 LEU A 246      40.405  18.672 -34.550  1.00 96.10           H  
ATOM   3727 HD22 LEU A 246      41.083  18.632 -32.913  1.00 96.10           H  
ATOM   3728 HD23 LEU A 246      39.841  17.464 -33.382  1.00 96.10           H  
ATOM   3729  N   LYS A 247      43.402  14.763 -30.544  1.00 96.16           N  
ATOM   3730  H   LYS A 247      43.935  14.411 -31.327  1.00 96.16           H  
ATOM   3731  CA  LYS A 247      43.319  13.968 -29.311  1.00 96.16           C  
ATOM   3732  HA  LYS A 247      42.280  13.684 -29.145  1.00 96.16           H  
ATOM   3733  C   LYS A 247      43.747  14.798 -28.101  1.00 96.16           C  
ATOM   3734  CB  LYS A 247      44.179  12.701 -29.443  1.00 96.16           C  
ATOM   3735  HB2 LYS A 247      45.208  12.982 -29.669  1.00 96.16           H  
ATOM   3736  HB3 LYS A 247      43.801  12.090 -30.262  1.00 96.16           H  
ATOM   3737  O   LYS A 247      43.036  14.830 -27.098  1.00 96.16           O  
ATOM   3738  CG  LYS A 247      44.152  11.893 -28.135  1.00 96.16           C  
ATOM   3739  HG2 LYS A 247      43.123  11.624 -27.898  1.00 96.16           H  
ATOM   3740  HG3 LYS A 247      44.540  12.514 -27.328  1.00 96.16           H  
ATOM   3741  CD  LYS A 247      45.005  10.624 -28.179  1.00 96.16           C  
ATOM   3742  HD2 LYS A 247      44.505   9.871 -28.789  1.00 96.16           H  
ATOM   3743  HD3 LYS A 247      45.989  10.849 -28.590  1.00 96.16           H  
ATOM   3744  CE  LYS A 247      45.145  10.145 -26.730  1.00 96.16           C  
ATOM   3745  HE2 LYS A 247      44.149  10.063 -26.295  1.00 96.16           H  
ATOM   3746  HE3 LYS A 247      45.687  10.904 -26.166  1.00 96.16           H  
ATOM   3747  NZ  LYS A 247      45.827   8.841 -26.613  1.00 96.16           N  
ATOM   3748  HZ1 LYS A 247      45.868   8.582 -25.637  1.00 96.16           H  
ATOM   3749  HZ2 LYS A 247      45.250   8.144 -27.061  1.00 96.16           H  
ATOM   3750  HZ3 LYS A 247      46.750   8.860 -27.023  1.00 96.16           H  
ATOM   3751  N   ASN A 248      44.894  15.467 -28.200  1.00 94.47           N  
ATOM   3752  H   ASN A 248      45.422  15.391 -29.057  1.00 94.47           H  
ATOM   3753  CA  ASN A 248      45.443  16.249 -27.098  1.00 94.47           C  
ATOM   3754  HA  ASN A 248      45.497  15.621 -26.209  1.00 94.47           H  
ATOM   3755  C   ASN A 248      44.542  17.435 -26.741  1.00 94.47           C  
ATOM   3756  CB  ASN A 248      46.862  16.701 -27.470  1.00 94.47           C  
ATOM   3757  HB2 ASN A 248      47.218  17.410 -26.723  1.00 94.47           H  
ATOM   3758  HB3 ASN A 248      46.843  17.205 -28.437  1.00 94.47           H  
ATOM   3759  O   ASN A 248      44.256  17.642 -25.565  1.00 94.47           O  
ATOM   3760  CG  ASN A 248      47.858  15.555 -27.523  1.00 94.47           C  
ATOM   3761  ND2 ASN A 248      48.994  15.771 -28.143  1.00 94.47           N  
ATOM   3762 HD21 ASN A 248      49.143  16.641 -28.633  1.00 94.47           H  
ATOM   3763 HD22 ASN A 248      49.621  14.982 -28.208  1.00 94.47           H  
ATOM   3764  OD1 ASN A 248      47.655  14.472 -26.995  1.00 94.47           O  
ATOM   3765  N   ALA A 249      44.055  18.178 -27.738  1.00 94.92           N  
ATOM   3766  H   ALA A 249      44.320  17.966 -28.689  1.00 94.92           H  
ATOM   3767  CA  ALA A 249      43.166  19.310 -27.511  1.00 94.92           C  
ATOM   3768  HA  ALA A 249      43.649  20.001 -26.821  1.00 94.92           H  
ATOM   3769  C   ALA A 249      41.837  18.874 -26.879  1.00 94.92           C  
ATOM   3770  CB  ALA A 249      42.945  20.035 -28.842  1.00 94.92           C  
ATOM   3771  HB1 ALA A 249      42.461  19.371 -29.557  1.00 94.92           H  
ATOM   3772  HB2 ALA A 249      43.901  20.363 -29.249  1.00 94.92           H  
ATOM   3773  HB3 ALA A 249      42.317  20.912 -28.681  1.00 94.92           H  
ATOM   3774  O   ALA A 249      41.375  19.510 -25.931  1.00 94.92           O  
ATOM   3775  N   ILE A 250      41.243  17.778 -27.358  1.00 95.93           N  
ATOM   3776  H   ILE A 250      41.661  17.310 -28.149  1.00 95.93           H  
ATOM   3777  CA  ILE A 250      39.968  17.268 -26.845  1.00 95.93           C  
ATOM   3778  HA  ILE A 250      39.247  18.086 -26.845  1.00 95.93           H  
ATOM   3779  C   ILE A 250      40.116  16.834 -25.391  1.00 95.93           C  
ATOM   3780  CB  ILE A 250      39.396  16.163 -27.757  1.00 95.93           C  
ATOM   3781  HB  ILE A 250      40.165  15.405 -27.908  1.00 95.93           H  
ATOM   3782  O   ILE A 250      39.429  17.377 -24.530  1.00 95.93           O  
ATOM   3783  CG1 ILE A 250      39.002  16.769 -29.125  1.00 95.93           C  
ATOM   3784 HG12 ILE A 250      38.101  17.373 -29.012  1.00 95.93           H  
ATOM   3785 HG13 ILE A 250      39.789  17.430 -29.487  1.00 95.93           H  
ATOM   3786  CG2 ILE A 250      38.168  15.493 -27.110  1.00 95.93           C  
ATOM   3787 HG21 ILE A 250      37.742  14.742 -27.775  1.00 95.93           H  
ATOM   3788 HG22 ILE A 250      37.404  16.239 -26.892  1.00 95.93           H  
ATOM   3789 HG23 ILE A 250      38.442  14.987 -26.184  1.00 95.93           H  
ATOM   3790  CD1 ILE A 250      38.755  15.714 -30.205  1.00 95.93           C  
ATOM   3791 HD11 ILE A 250      37.828  15.179 -29.996  1.00 95.93           H  
ATOM   3792 HD12 ILE A 250      38.662  16.207 -31.173  1.00 95.93           H  
ATOM   3793 HD13 ILE A 250      39.590  15.015 -30.248  1.00 95.93           H  
ATOM   3794  N   VAL A 251      41.059  15.936 -25.097  1.00 93.77           N  
ATOM   3795  H   VAL A 251      41.635  15.580 -25.847  1.00 93.77           H  
ATOM   3796  CA  VAL A 251      41.254  15.395 -23.741  1.00 93.77           C  
ATOM   3797  HA  VAL A 251      40.308  14.988 -23.385  1.00 93.77           H  
ATOM   3798  C   VAL A 251      41.659  16.486 -22.743  1.00 93.77           C  
ATOM   3799  CB  VAL A 251      42.292  14.255 -23.773  1.00 93.77           C  
ATOM   3800  HB  VAL A 251      43.205  14.622 -24.241  1.00 93.77           H  
ATOM   3801  O   VAL A 251      41.256  16.434 -21.585  1.00 93.77           O  
ATOM   3802  CG1 VAL A 251      42.653  13.728 -22.379  1.00 93.77           C  
ATOM   3803 HG11 VAL A 251      43.087  14.521 -21.769  1.00 93.77           H  
ATOM   3804 HG12 VAL A 251      43.402  12.941 -22.467  1.00 93.77           H  
ATOM   3805 HG13 VAL A 251      41.762  13.346 -21.882  1.00 93.77           H  
ATOM   3806  CG2 VAL A 251      41.769  13.058 -24.585  1.00 93.77           C  
ATOM   3807 HG21 VAL A 251      41.531  13.360 -25.605  1.00 93.77           H  
ATOM   3808 HG22 VAL A 251      42.525  12.274 -24.623  1.00 93.77           H  
ATOM   3809 HG23 VAL A 251      40.866  12.664 -24.119  1.00 93.77           H  
ATOM   3810  N   ALA A 252      42.425  17.496 -23.167  1.00 94.00           N  
ATOM   3811  H   ALA A 252      42.768  17.495 -24.116  1.00 94.00           H  
ATOM   3812  CA  ALA A 252      42.826  18.591 -22.282  1.00 94.00           C  
ATOM   3813  HA  ALA A 252      43.188  18.169 -21.345  1.00 94.00           H  
ATOM   3814  C   ALA A 252      41.674  19.546 -21.929  1.00 94.00           C  
ATOM   3815  CB  ALA A 252      43.978  19.354 -22.943  1.00 94.00           C  
ATOM   3816  HB1 ALA A 252      43.650  19.779 -23.891  1.00 94.00           H  
ATOM   3817  HB2 ALA A 252      44.305  20.160 -22.285  1.00 94.00           H  
ATOM   3818  HB3 ALA A 252      44.817  18.680 -23.119  1.00 94.00           H  
ATOM   3819  O   ALA A 252      41.707  20.170 -20.871  1.00 94.00           O  
ATOM   3820  N   ASN A 253      40.675  19.683 -22.807  1.00 93.68           N  
ATOM   3821  H   ASN A 253      40.690  19.115 -23.642  1.00 93.68           H  
ATOM   3822  CA  ASN A 253      39.608  20.673 -22.651  1.00 93.68           C  
ATOM   3823  HA  ASN A 253      39.841  21.330 -21.813  1.00 93.68           H  
ATOM   3824  C   ASN A 253      38.243  20.064 -22.324  1.00 93.68           C  
ATOM   3825  CB  ASN A 253      39.537  21.552 -23.904  1.00 93.68           C  
ATOM   3826  HB2 ASN A 253      39.429  20.931 -24.794  1.00 93.68           H  
ATOM   3827  HB3 ASN A 253      38.665  22.203 -23.829  1.00 93.68           H  
ATOM   3828  O   ASN A 253      37.334  20.801 -21.944  1.00 93.68           O  
ATOM   3829  CG  ASN A 253      40.746  22.453 -24.039  1.00 93.68           C  
ATOM   3830  ND2 ASN A 253      41.736  22.059 -24.801  1.00 93.68           N  
ATOM   3831 HD21 ASN A 253      41.688  21.154 -25.246  1.00 93.68           H  
ATOM   3832 HD22 ASN A 253      42.523  22.687 -24.882  1.00 93.68           H  
ATOM   3833  OD1 ASN A 253      40.815  23.521 -23.462  1.00 93.68           O  
ATOM   3834  N   ASP A 254      38.060  18.753 -22.468  1.00 94.65           N  
ATOM   3835  H   ASP A 254      38.807  18.189 -22.847  1.00 94.65           H  
ATOM   3836  CA  ASP A 254      36.811  18.064 -22.164  1.00 94.65           C  
ATOM   3837  HA  ASP A 254      36.195  18.715 -21.543  1.00 94.65           H  
ATOM   3838  C   ASP A 254      37.046  16.791 -21.344  1.00 94.65           C  
ATOM   3839  CB  ASP A 254      36.025  17.803 -23.456  1.00 94.65           C  
ATOM   3840  HB2 ASP A 254      36.548  17.067 -24.068  1.00 94.65           H  
ATOM   3841  HB3 ASP A 254      35.971  18.734 -24.020  1.00 94.65           H  
ATOM   3842  O   ASP A 254      37.424  15.743 -21.865  1.00 94.65           O  
ATOM   3843  CG  ASP A 254      34.594  17.339 -23.166  1.00 94.65           C  
ATOM   3844  OD1 ASP A 254      34.253  17.135 -21.977  1.00 94.65           O  
ATOM   3845  OD2 ASP A 254      33.778  17.302 -24.102  1.00 94.65           O  
ATOM   3846  N   SER A 255      36.750  16.889 -20.044  1.00 93.92           N  
ATOM   3847  H   SER A 255      36.378  17.760 -19.694  1.00 93.92           H  
ATOM   3848  CA  SER A 255      36.865  15.797 -19.073  1.00 93.92           C  
ATOM   3849  HA  SER A 255      37.877  15.395 -19.122  1.00 93.92           H  
ATOM   3850  C   SER A 255      35.910  14.632 -19.333  1.00 93.92           C  
ATOM   3851  CB  SER A 255      36.622  16.345 -17.664  1.00 93.92           C  
ATOM   3852  HB2 SER A 255      36.685  15.537 -16.936  1.00 93.92           H  
ATOM   3853  HB3 SER A 255      37.397  17.076 -17.434  1.00 93.92           H  
ATOM   3854  O   SER A 255      36.039  13.588 -18.699  1.00 93.92           O  
ATOM   3855  OG  SER A 255      35.354  16.977 -17.576  1.00 93.92           O  
ATOM   3856  HG  SER A 255      34.673  16.301 -17.531  1.00 93.92           H  
ATOM   3857  N   THR A 256      34.949  14.792 -20.246  1.00 94.46           N  
ATOM   3858  H   THR A 256      34.863  15.682 -20.716  1.00 94.46           H  
ATOM   3859  CA  THR A 256      34.076  13.700 -20.688  1.00 94.46           C  
ATOM   3860  HA  THR A 256      33.579  13.272 -19.818  1.00 94.46           H  
ATOM   3861  C   THR A 256      34.881  12.591 -21.365  1.00 94.46           C  
ATOM   3862  CB  THR A 256      33.002  14.225 -21.652  1.00 94.46           C  
ATOM   3863  HB  THR A 256      33.458  14.481 -22.609  1.00 94.46           H  
ATOM   3864  O   THR A 256      34.499  11.424 -21.276  1.00 94.46           O  
ATOM   3865  CG2 THR A 256      31.884  13.215 -21.888  1.00 94.46           C  
ATOM   3866 HG21 THR A 256      31.074  13.715 -22.419  1.00 94.46           H  
ATOM   3867 HG22 THR A 256      32.248  12.384 -22.492  1.00 94.46           H  
ATOM   3868 HG23 THR A 256      31.503  12.844 -20.936  1.00 94.46           H  
ATOM   3869  OG1 THR A 256      32.414  15.386 -21.114  1.00 94.46           O  
ATOM   3870  HG1 THR A 256      32.973  16.112 -21.401  1.00 94.46           H  
ATOM   3871  N   PHE A 257      36.012  12.924 -22.001  1.00 95.94           N  
ATOM   3872  H   PHE A 257      36.324  13.883 -21.957  1.00 95.94           H  
ATOM   3873  CA  PHE A 257      36.853  11.982 -22.739  1.00 95.94           C  
ATOM   3874  HA  PHE A 257      36.258  11.096 -22.959  1.00 95.94           H  
ATOM   3875  C   PHE A 257      38.069  11.519 -21.938  1.00 95.94           C  
ATOM   3876  CB  PHE A 257      37.263  12.578 -24.089  1.00 95.94           C  
ATOM   3877  HB2 PHE A 257      37.918  11.876 -24.604  1.00 95.94           H  
ATOM   3878  HB3 PHE A 257      37.824  13.497 -23.921  1.00 95.94           H  
ATOM   3879  O   PHE A 257      38.738  12.285 -21.251  1.00 95.94           O  
ATOM   3880  CG  PHE A 257      36.069  12.860 -24.973  1.00 95.94           C  
ATOM   3881  CD1 PHE A 257      35.408  11.798 -25.616  1.00 95.94           C  
ATOM   3882  HD1 PHE A 257      35.785  10.790 -25.524  1.00 95.94           H  
ATOM   3883  CD2 PHE A 257      35.568  14.168 -25.084  1.00 95.94           C  
ATOM   3884  HD2 PHE A 257      36.064  14.982 -24.577  1.00 95.94           H  
ATOM   3885  CE1 PHE A 257      34.241  12.045 -26.354  1.00 95.94           C  
ATOM   3886  HE1 PHE A 257      33.738  11.233 -26.858  1.00 95.94           H  
ATOM   3887  CE2 PHE A 257      34.387  14.412 -25.803  1.00 95.94           C  
ATOM   3888  HE2 PHE A 257      33.980  15.412 -25.848  1.00 95.94           H  
ATOM   3889  CZ  PHE A 257      33.709  13.343 -26.411  1.00 95.94           C  
ATOM   3890  HZ  PHE A 257      32.766  13.515 -26.910  1.00 95.94           H  
ATOM   3891  N   SER A 258      38.387  10.235 -22.079  1.00 92.65           N  
ATOM   3892  H   SER A 258      37.814   9.672 -22.691  1.00 92.65           H  
ATOM   3893  CA  SER A 258      39.536   9.607 -21.444  1.00 92.65           C  
ATOM   3894  HA  SER A 258      39.630  10.000 -20.431  1.00 92.65           H  
ATOM   3895  C   SER A 258      40.831   9.881 -22.204  1.00 92.65           C  
ATOM   3896  CB  SER A 258      39.321   8.099 -21.351  1.00 92.65           C  
ATOM   3897  HB2 SER A 258      39.320   7.669 -22.353  1.00 92.65           H  
ATOM   3898  HB3 SER A 258      38.364   7.881 -20.878  1.00 92.65           H  
ATOM   3899  O   SER A 258      40.875   9.850 -23.442  1.00 92.65           O  
ATOM   3900  OG  SER A 258      40.374   7.539 -20.594  1.00 92.65           O  
ATOM   3901  HG  SER A 258      40.333   6.588 -20.713  1.00 92.65           H  
ATOM   3902  N   SER A 259      41.933  10.001 -21.460  1.00 87.08           N  
ATOM   3903  H   SER A 259      41.830   9.934 -20.458  1.00 87.08           H  
ATOM   3904  CA  SER A 259      43.297  10.004 -22.007  1.00 87.08           C  
ATOM   3905  HA  SER A 259      43.379  10.818 -22.727  1.00 87.08           H  
ATOM   3906  C   SER A 259      43.649   8.713 -22.760  1.00 87.08           C  
ATOM   3907  CB  SER A 259      44.294  10.254 -20.871  1.00 87.08           C  
ATOM   3908  HB2 SER A 259      44.070  11.214 -20.406  1.00 87.08           H  
ATOM   3909  HB3 SER A 259      45.306  10.286 -21.275  1.00 87.08           H  
ATOM   3910  O   SER A 259      44.531   8.719 -23.628  1.00 87.08           O  
ATOM   3911  OG  SER A 259      44.201   9.228 -19.900  1.00 87.08           O  
ATOM   3912  HG  SER A 259      44.633   9.518 -19.093  1.00 87.08           H  
ATOM   3913  N   THR A 260      42.914   7.625 -22.499  1.00 87.24           N  
ATOM   3914  H   THR A 260      42.209   7.697 -21.779  1.00 87.24           H  
ATOM   3915  CA  THR A 260      43.047   6.329 -23.182  1.00 87.24           C  
ATOM   3916  HA  THR A 260      44.110   6.132 -23.315  1.00 87.24           H  
ATOM   3917  C   THR A 260      42.435   6.290 -24.586  1.00 87.24           C  
ATOM   3918  CB  THR A 260      42.480   5.174 -22.338  1.00 87.24           C  
ATOM   3919  HB  THR A 260      42.657   4.236 -22.865  1.00 87.24           H  
ATOM   3920  O   THR A 260      42.554   5.265 -25.254  1.00 87.24           O  
ATOM   3921  CG2 THR A 260      43.138   5.081 -20.962  1.00 87.24           C  
ATOM   3922 HG21 THR A 260      44.219   4.996 -21.075  1.00 87.24           H  
ATOM   3923 HG22 THR A 260      42.908   5.965 -20.367  1.00 87.24           H  
ATOM   3924 HG23 THR A 260      42.768   4.199 -20.440  1.00 87.24           H  
ATOM   3925  OG1 THR A 260      41.094   5.322 -22.130  1.00 87.24           O  
ATOM   3926  HG1 THR A 260      40.735   4.450 -21.953  1.00 87.24           H  
ATOM   3927  N   SER A 261      41.831   7.385 -25.071  1.00 89.95           N  
ATOM   3928  H   SER A 261      41.707   8.175 -24.454  1.00 89.95           H  
ATOM   3929  CA  SER A 261      41.342   7.499 -26.456  1.00 89.95           C  
ATOM   3930  HA  SER A 261      40.494   6.825 -26.578  1.00 89.95           H  
ATOM   3931  C   SER A 261      42.426   7.088 -27.466  1.00 89.95           C  
ATOM   3932  CB  SER A 261      40.853   8.923 -26.740  1.00 89.95           C  
ATOM   3933  HB2 SER A 261      41.650   9.638 -26.536  1.00 89.95           H  
ATOM   3934  HB3 SER A 261      40.573   9.003 -27.790  1.00 89.95           H  
ATOM   3935  O   SER A 261      43.589   7.492 -27.353  1.00 89.95           O  
ATOM   3936  OG  SER A 261      39.724   9.222 -25.937  1.00 89.95           O  
ATOM   3937  HG  SER A 261      40.025   9.516 -25.074  1.00 89.95           H  
ATOM   3938  N   LEU A 262      42.070   6.249 -28.437  1.00 92.45           N  
ATOM   3939  H   LEU A 262      41.085   6.072 -28.569  1.00 92.45           H  
ATOM   3940  CA  LEU A 262      43.024   5.525 -29.279  1.00 92.45           C  
ATOM   3941  HA  LEU A 262      43.984   5.495 -28.764  1.00 92.45           H  
ATOM   3942  C   LEU A 262      43.229   6.226 -30.625  1.00 92.45           C  
ATOM   3943  CB  LEU A 262      42.540   4.072 -29.445  1.00 92.45           C  
ATOM   3944  HB2 LEU A 262      41.549   4.093 -29.898  1.00 92.45           H  
ATOM   3945  HB3 LEU A 262      42.444   3.619 -28.458  1.00 92.45           H  
ATOM   3946  O   LEU A 262      42.265   6.615 -31.279  1.00 92.45           O  
ATOM   3947  CG  LEU A 262      43.445   3.178 -30.317  1.00 92.45           C  
ATOM   3948  HG  LEU A 262      43.590   3.642 -31.293  1.00 92.45           H  
ATOM   3949  CD1 LEU A 262      44.811   2.934 -29.671  1.00 92.45           C  
ATOM   3950 HD11 LEU A 262      44.686   2.482 -28.688  1.00 92.45           H  
ATOM   3951 HD12 LEU A 262      45.394   2.265 -30.303  1.00 92.45           H  
ATOM   3952 HD13 LEU A 262      45.361   3.871 -29.578  1.00 92.45           H  
ATOM   3953  CD2 LEU A 262      42.768   1.828 -30.543  1.00 92.45           C  
ATOM   3954 HD21 LEU A 262      42.614   1.319 -29.592  1.00 92.45           H  
ATOM   3955 HD22 LEU A 262      41.806   1.976 -31.035  1.00 92.45           H  
ATOM   3956 HD23 LEU A 262      43.392   1.209 -31.188  1.00 92.45           H  
ATOM   3957  N   ILE A 263      44.482   6.315 -31.069  1.00 95.48           N  
ATOM   3958  H   ILE A 263      45.221   5.908 -30.513  1.00 95.48           H  
ATOM   3959  CA  ILE A 263      44.828   6.699 -32.440  1.00 95.48           C  
ATOM   3960  HA  ILE A 263      43.958   7.140 -32.929  1.00 95.48           H  
ATOM   3961  C   ILE A 263      45.201   5.434 -33.211  1.00 95.48           C  
ATOM   3962  CB  ILE A 263      45.946   7.765 -32.461  1.00 95.48           C  
ATOM   3963  HB  ILE A 263      46.783   7.411 -31.859  1.00 95.48           H  
ATOM   3964  O   ILE A 263      46.066   4.674 -32.780  1.00 95.48           O  
ATOM   3965  CG1 ILE A 263      45.407   9.083 -31.863  1.00 95.48           C  
ATOM   3966 HG12 ILE A 263      44.940   8.880 -30.899  1.00 95.48           H  
ATOM   3967 HG13 ILE A 263      44.645   9.491 -32.527  1.00 95.48           H  
ATOM   3968  CG2 ILE A 263      46.441   8.006 -33.896  1.00 95.48           C  
ATOM   3969 HG21 ILE A 263      45.613   8.326 -34.528  1.00 95.48           H  
ATOM   3970 HG22 ILE A 263      46.879   7.097 -34.310  1.00 95.48           H  
ATOM   3971 HG23 ILE A 263      47.224   8.765 -33.918  1.00 95.48           H  
ATOM   3972  CD1 ILE A 263      46.478  10.151 -31.634  1.00 95.48           C  
ATOM   3973 HD11 ILE A 263      46.034  10.995 -31.107  1.00 95.48           H  
ATOM   3974 HD12 ILE A 263      46.870  10.511 -32.585  1.00 95.48           H  
ATOM   3975 HD13 ILE A 263      47.288   9.741 -31.030  1.00 95.48           H  
ATOM   3976  N   THR A 264      44.564   5.232 -34.361  1.00 94.32           N  
ATOM   3977  H   THR A 264      43.883   5.925 -34.640  1.00 94.32           H  
ATOM   3978  CA  THR A 264      45.064   4.349 -35.417  1.00 94.32           C  
ATOM   3979  HA  THR A 264      45.838   3.689 -35.025  1.00 94.32           H  
ATOM   3980  C   THR A 264      45.661   5.240 -36.493  1.00 94.32           C  
ATOM   3981  CB  THR A 264      43.953   3.476 -36.006  1.00 94.32           C  
ATOM   3982  HB  THR A 264      43.240   4.111 -36.533  1.00 94.32           H  
ATOM   3983  O   THR A 264      44.940   6.005 -37.131  1.00 94.32           O  
ATOM   3984  CG2 THR A 264      44.488   2.427 -36.977  1.00 94.32           C  
ATOM   3985 HG21 THR A 264      44.955   2.913 -37.834  1.00 94.32           H  
ATOM   3986 HG22 THR A 264      43.662   1.813 -37.335  1.00 94.32           H  
ATOM   3987 HG23 THR A 264      45.218   1.790 -36.476  1.00 94.32           H  
ATOM   3988  OG1 THR A 264      43.286   2.799 -34.967  1.00 94.32           O  
ATOM   3989  HG1 THR A 264      43.131   3.443 -34.273  1.00 94.32           H  
ATOM   3990  N   ASN A 265      46.979   5.187 -36.659  1.00 94.50           N  
ATOM   3991  H   ASN A 265      47.525   4.543 -36.105  1.00 94.50           H  
ATOM   3992  CA  ASN A 265      47.667   6.056 -37.607  1.00 94.50           C  
ATOM   3993  HA  ASN A 265      47.390   7.089 -37.396  1.00 94.50           H  
ATOM   3994  C   ASN A 265      47.242   5.755 -39.049  1.00 94.50           C  
ATOM   3995  CB  ASN A 265      49.186   5.909 -37.430  1.00 94.50           C  
ATOM   3996  HB2 ASN A 265      49.691   6.404 -38.260  1.00 94.50           H  
ATOM   3997  HB3 ASN A 265      49.454   4.853 -37.464  1.00 94.50           H  
ATOM   3998  O   ASN A 265      47.053   4.594 -39.418  1.00 94.50           O  
ATOM   3999  CG  ASN A 265      49.706   6.536 -36.150  1.00 94.50           C  
ATOM   4000  ND2 ASN A 265      50.831   6.075 -35.659  1.00 94.50           N  
ATOM   4001 HD21 ASN A 265      51.162   6.526 -34.819  1.00 94.50           H  
ATOM   4002 HD22 ASN A 265      51.348   5.363 -36.155  1.00 94.50           H  
ATOM   4003  OD1 ASN A 265      49.133   7.436 -35.563  1.00 94.50           O  
ATOM   4004  N   ALA A 266      47.173   6.804 -39.867  1.00 93.51           N  
ATOM   4005  H   ALA A 266      47.418   7.710 -39.494  1.00 93.51           H  
ATOM   4006  CA  ALA A 266      47.191   6.645 -41.311  1.00 93.51           C  
ATOM   4007  HA  ALA A 266      46.354   6.011 -41.605  1.00 93.51           H  
ATOM   4008  C   ALA A 266      48.499   5.958 -41.720  1.00 93.51           C  
ATOM   4009  CB  ALA A 266      47.036   8.010 -41.989  1.00 93.51           C  
ATOM   4010  HB1 ALA A 266      47.059   7.886 -43.072  1.00 93.51           H  
ATOM   4011  HB2 ALA A 266      46.079   8.449 -41.710  1.00 93.51           H  
ATOM   4012  HB3 ALA A 266      47.844   8.677 -41.686  1.00 93.51           H  
ATOM   4013  O   ALA A 266      49.553   6.178 -41.109  1.00 93.51           O  
ATOM   4014  N   SER A 267      48.425   5.127 -42.752  1.00 92.31           N  
ATOM   4015  H   SER A 267      47.555   5.058 -43.259  1.00 92.31           H  
ATOM   4016  CA  SER A 267      49.584   4.422 -43.296  1.00 92.31           C  
ATOM   4017  HA  SER A 267      50.481   5.006 -43.095  1.00 92.31           H  
ATOM   4018  C   SER A 267      49.462   4.294 -44.804  1.00 92.31           C  
ATOM   4019  CB  SER A 267      49.764   3.047 -42.638  1.00 92.31           C  
ATOM   4020  HB2 SER A 267      50.611   2.535 -43.095  1.00 92.31           H  
ATOM   4021  HB3 SER A 267      49.977   3.191 -41.579  1.00 92.31           H  
ATOM   4022  O   SER A 267      48.358   4.231 -45.340  1.00 92.31           O  
ATOM   4023  OG  SER A 267      48.611   2.242 -42.766  1.00 92.31           O  
ATOM   4024  HG  SER A 267      47.863   2.749 -42.442  1.00 92.31           H  
ATOM   4025  N   ASP A 268      50.603   4.267 -45.477  1.00 88.76           N  
ATOM   4026  H   ASP A 268      51.481   4.290 -44.979  1.00 88.76           H  
ATOM   4027  CA  ASP A 268      50.686   3.954 -46.894  1.00 88.76           C  
ATOM   4028  HA  ASP A 268      49.722   4.120 -47.374  1.00 88.76           H  
ATOM   4029  C   ASP A 268      51.049   2.472 -47.037  1.00 88.76           C  
ATOM   4030  CB  ASP A 268      51.696   4.899 -47.557  1.00 88.76           C  
ATOM   4031  HB2 ASP A 268      52.683   4.734 -47.124  1.00 88.76           H  
ATOM   4032  HB3 ASP A 268      51.402   5.929 -47.353  1.00 88.76           H  
ATOM   4033  O   ASP A 268      52.034   2.011 -46.456  1.00 88.76           O  
ATOM   4034  CG  ASP A 268      51.769   4.714 -49.072  1.00 88.76           C  
ATOM   4035  OD1 ASP A 268      50.902   3.976 -49.594  1.00 88.76           O  
ATOM   4036  OD2 ASP A 268      52.688   5.321 -49.663  1.00 88.76           O  
ATOM   4037  N   SER A 269      50.212   1.713 -47.744  1.00 79.76           N  
ATOM   4038  H   SER A 269      49.504   2.196 -48.279  1.00 79.76           H  
ATOM   4039  CA  SER A 269      50.460   0.291 -48.026  1.00 79.76           C  
ATOM   4040  HA  SER A 269      51.170  -0.090 -47.291  1.00 79.76           H  
ATOM   4041  C   SER A 269      51.118   0.063 -49.389  1.00 79.76           C  
ATOM   4042  CB  SER A 269      49.174  -0.521 -47.855  1.00 79.76           C  
ATOM   4043  HB2 SER A 269      48.811  -0.386 -46.836  1.00 79.76           H  
ATOM   4044  HB3 SER A 269      49.395  -1.579 -48.002  1.00 79.76           H  
ATOM   4045  O   SER A 269      51.402  -1.081 -49.751  1.00 79.76           O  
ATOM   4046  OG  SER A 269      48.155  -0.134 -48.756  1.00 79.76           O  
ATOM   4047  HG  SER A 269      48.150   0.821 -48.855  1.00 79.76           H  
ATOM   4048  N   GLY A 270      51.349   1.145 -50.129  1.00 75.53           N  
ATOM   4049  H   GLY A 270      51.134   2.059 -49.756  1.00 75.53           H  
ATOM   4050  CA  GLY A 270      51.817   1.147 -51.496  1.00 75.53           C  
ATOM   4051  HA2 GLY A 270      51.643   0.181 -51.971  1.00 75.53           H  
ATOM   4052  HA3 GLY A 270      51.207   1.891 -52.009  1.00 75.53           H  
ATOM   4053  C   GLY A 270      53.275   1.553 -51.692  1.00 75.53           C  
ATOM   4054  O   GLY A 270      54.050   1.777 -50.761  1.00 75.53           O  
ATOM   4055  N   THR A 271      53.660   1.617 -52.962  1.00 68.12           N  
ATOM   4056  H   THR A 271      52.911   1.498 -53.628  1.00 68.12           H  
ATOM   4057  CA  THR A 271      54.887   2.272 -53.428  1.00 68.12           C  
ATOM   4058  HA  THR A 271      55.596   2.337 -52.603  1.00 68.12           H  
ATOM   4059  C   THR A 271      54.541   3.690 -53.872  1.00 68.12           C  
ATOM   4060  CB  THR A 271      55.549   1.499 -54.579  1.00 68.12           C  
ATOM   4061  HB  THR A 271      56.360   2.105 -54.984  1.00 68.12           H  
ATOM   4062  O   THR A 271      53.510   3.888 -54.501  1.00 68.12           O  
ATOM   4063  CG2 THR A 271      56.130   0.161 -54.117  1.00 68.12           C  
ATOM   4064 HG21 THR A 271      56.895   0.337 -53.362  1.00 68.12           H  
ATOM   4065 HG22 THR A 271      56.573  -0.353 -54.970  1.00 68.12           H  
ATOM   4066 HG23 THR A 271      55.340  -0.459 -53.694  1.00 68.12           H  
ATOM   4067  OG1 THR A 271      54.637   1.219 -55.615  1.00 68.12           O  
ATOM   4068  HG1 THR A 271      53.870   1.781 -55.483  1.00 68.12           H  
ATOM   4069  N   ASN A 272      55.394   4.667 -53.560  1.00 66.11           N  
ATOM   4070  H   ASN A 272      56.186   4.405 -52.991  1.00 66.11           H  
ATOM   4071  CA  ASN A 272      55.242   6.094 -53.878  1.00 66.11           C  
ATOM   4072  HA  ASN A 272      54.939   6.580 -52.951  1.00 66.11           H  
ATOM   4073  C   ASN A 272      54.175   6.485 -54.939  1.00 66.11           C  
ATOM   4074  CB  ASN A 272      56.633   6.647 -54.270  1.00 66.11           C  
ATOM   4075  HB2 ASN A 272      57.328   6.482 -53.447  1.00 66.11           H  
ATOM   4076  HB3 ASN A 272      56.536   7.723 -54.412  1.00 66.11           H  
ATOM   4077  O   ASN A 272      54.368   6.288 -56.135  1.00 66.11           O  
ATOM   4078  CG  ASN A 272      57.259   6.059 -55.538  1.00 66.11           C  
ATOM   4079  ND2 ASN A 272      58.264   6.711 -56.074  1.00 66.11           N  
ATOM   4080 HD21 ASN A 272      58.611   6.305 -56.931  1.00 66.11           H  
ATOM   4081 HD22 ASN A 272      58.529   7.620 -55.721  1.00 66.11           H  
ATOM   4082  OD1 ASN A 272      56.954   4.995 -56.040  1.00 66.11           O  
ATOM   4083  N   SER A 273      53.127   7.208 -54.517  1.00 69.86           N  
ATOM   4084  H   SER A 273      52.891   7.181 -53.535  1.00 69.86           H  
ATOM   4085  CA  SER A 273      52.097   7.813 -55.391  1.00 69.86           C  
ATOM   4086  HA  SER A 273      51.476   8.429 -54.741  1.00 69.86           H  
ATOM   4087  C   SER A 273      51.107   6.836 -56.046  1.00 69.86           C  
ATOM   4088  CB  SER A 273      52.697   8.776 -56.432  1.00 69.86           C  
ATOM   4089  HB2 SER A 273      51.909   9.405 -56.846  1.00 69.86           H  
ATOM   4090  HB3 SER A 273      53.144   8.202 -57.243  1.00 69.86           H  
ATOM   4091  O   SER A 273      50.417   7.224 -56.992  1.00 69.86           O  
ATOM   4092  OG  SER A 273      53.689   9.591 -55.837  1.00 69.86           O  
ATOM   4093  HG  SER A 273      54.075   9.034 -55.157  1.00 69.86           H  
ATOM   4094  N   ASP A 274      51.006   5.589 -55.572  1.00 73.37           N  
ATOM   4095  H   ASP A 274      51.591   5.305 -54.800  1.00 73.37           H  
ATOM   4096  CA  ASP A 274      49.986   4.635 -56.038  1.00 73.37           C  
ATOM   4097  HA  ASP A 274      49.835   4.813 -57.103  1.00 73.37           H  
ATOM   4098  C   ASP A 274      48.605   4.842 -55.384  1.00 73.37           C  
ATOM   4099  CB  ASP A 274      50.499   3.194 -55.919  1.00 73.37           C  
ATOM   4100  HB2 ASP A 274      51.472   3.128 -56.407  1.00 73.37           H  
ATOM   4101  HB3 ASP A 274      49.817   2.547 -56.471  1.00 73.37           H  
ATOM   4102  O   ASP A 274      47.598   4.287 -55.837  1.00 73.37           O  
ATOM   4103  CG  ASP A 274      50.615   2.650 -54.496  1.00 73.37           C  
ATOM   4104  OD1 ASP A 274      50.052   3.261 -53.560  1.00 73.37           O  
ATOM   4105  OD2 ASP A 274      51.231   1.564 -54.380  1.00 73.37           O  
ATOM   4106  N   GLY A 275      48.532   5.701 -54.362  1.00 66.69           N  
ATOM   4107  H   GLY A 275      49.400   6.049 -53.981  1.00 66.69           H  
ATOM   4108  CA  GLY A 275      47.292   6.154 -53.754  1.00 66.69           C  
ATOM   4109  HA2 GLY A 275      46.601   6.448 -54.545  1.00 66.69           H  
ATOM   4110  HA3 GLY A 275      47.526   7.028 -53.147  1.00 66.69           H  
ATOM   4111  C   GLY A 275      46.599   5.129 -52.855  1.00 66.69           C  
ATOM   4112  O   GLY A 275      45.421   5.342 -52.531  1.00 66.69           O  
ATOM   4113  N   VAL A 276      47.267   4.055 -52.419  1.00 80.60           N  
ATOM   4114  H   VAL A 276      48.221   3.928 -52.724  1.00 80.60           H  
ATOM   4115  CA  VAL A 276      46.704   3.058 -51.485  1.00 80.60           C  
ATOM   4116  HA  VAL A 276      45.619   3.104 -51.575  1.00 80.60           H  
ATOM   4117  C   VAL A 276      47.017   3.422 -50.022  1.00 80.60           C  
ATOM   4118  CB  VAL A 276      47.088   1.609 -51.854  1.00 80.60           C  
ATOM   4119  HB  VAL A 276      48.115   1.405 -51.552  1.00 80.60           H  
ATOM   4120  O   VAL A 276      47.624   2.661 -49.264  1.00 80.60           O  
ATOM   4121  CG1 VAL A 276      46.135   0.620 -51.158  1.00 80.60           C  
ATOM   4122 HG11 VAL A 276      46.104   0.799 -50.083  1.00 80.60           H  
ATOM   4123 HG12 VAL A 276      45.126   0.718 -51.559  1.00 80.60           H  
ATOM   4124 HG13 VAL A 276      46.494  -0.396 -51.320  1.00 80.60           H  
ATOM   4125  CG2 VAL A 276      46.949   1.330 -53.358  1.00 80.60           C  
ATOM   4126 HG21 VAL A 276      47.685   1.916 -53.908  1.00 80.60           H  
ATOM   4127 HG22 VAL A 276      47.154   0.278 -53.559  1.00 80.60           H  
ATOM   4128 HG23 VAL A 276      45.950   1.590 -53.708  1.00 80.60           H  
ATOM   4129  N   ILE A 277      46.556   4.606 -49.607  1.00 82.31           N  
ATOM   4130  H   ILE A 277      46.121   5.200 -50.298  1.00 82.31           H  
ATOM   4131  CA  ILE A 277      46.625   5.069 -48.214  1.00 82.31           C  
ATOM   4132  HA  ILE A 277      47.540   4.679 -47.767  1.00 82.31           H  
ATOM   4133  C   ILE A 277      45.433   4.526 -47.416  1.00 82.31           C  
ATOM   4134  CB  ILE A 277      46.696   6.609 -48.132  1.00 82.31           C  
ATOM   4135  HB  ILE A 277      45.829   6.995 -48.667  1.00 82.31           H  
ATOM   4136  O   ILE A 277      44.275   4.679 -47.816  1.00 82.31           O  
ATOM   4137  CG1 ILE A 277      47.963   7.170 -48.812  1.00 82.31           C  
ATOM   4138 HG12 ILE A 277      48.122   6.687 -49.776  1.00 82.31           H  
ATOM   4139 HG13 ILE A 277      48.833   6.964 -48.188  1.00 82.31           H  
ATOM   4140  CG2 ILE A 277      46.635   7.090 -46.665  1.00 82.31           C  
ATOM   4141 HG21 ILE A 277      47.438   6.630 -46.089  1.00 82.31           H  
ATOM   4142 HG22 ILE A 277      46.729   8.173 -46.592  1.00 82.31           H  
ATOM   4143 HG23 ILE A 277      45.676   6.830 -46.216  1.00 82.31           H  
ATOM   4144  CD1 ILE A 277      47.865   8.681 -49.067  1.00 82.31           C  
ATOM   4145 HD11 ILE A 277      47.701   9.242 -48.146  1.00 82.31           H  
ATOM   4146 HD12 ILE A 277      47.062   8.887 -49.775  1.00 82.31           H  
ATOM   4147 HD13 ILE A 277      48.801   9.036 -49.497  1.00 82.31           H  
ATOM   4148  N   VAL A 278      45.723   3.960 -46.247  1.00 90.24           N  
ATOM   4149  H   VAL A 278      46.701   3.915 -45.995  1.00 90.24           H  
ATOM   4150  CA  VAL A 278      44.751   3.610 -45.208  1.00 90.24           C  
ATOM   4151  HA  VAL A 278      43.840   3.253 -45.689  1.00 90.24           H  
ATOM   4152  C   VAL A 278      44.419   4.855 -44.381  1.00 90.24           C  
ATOM   4153  CB  VAL A 278      45.296   2.487 -44.304  1.00 90.24           C  
ATOM   4154  HB  VAL A 278      46.192   2.844 -43.796  1.00 90.24           H  
ATOM   4155  O   VAL A 278      45.320   5.558 -43.918  1.00 90.24           O  
ATOM   4156  CG1 VAL A 278      44.275   2.065 -43.239  1.00 90.24           C  
ATOM   4157 HG11 VAL A 278      43.345   1.749 -43.712  1.00 90.24           H  
ATOM   4158 HG12 VAL A 278      44.076   2.893 -42.559  1.00 90.24           H  
ATOM   4159 HG13 VAL A 278      44.678   1.241 -42.651  1.00 90.24           H  
ATOM   4160  CG2 VAL A 278      45.662   1.236 -45.117  1.00 90.24           C  
ATOM   4161 HG21 VAL A 278      46.458   1.468 -45.825  1.00 90.24           H  
ATOM   4162 HG22 VAL A 278      46.030   0.456 -44.450  1.00 90.24           H  
ATOM   4163 HG23 VAL A 278      44.793   0.871 -45.663  1.00 90.24           H  
ATOM   4164  N   ASN A 279      43.123   5.107 -44.175  1.00 92.51           N  
ATOM   4165  H   ASN A 279      42.443   4.513 -44.629  1.00 92.51           H  
ATOM   4166  CA  ASN A 279      42.621   6.231 -43.383  1.00 92.51           C  
ATOM   4167  HA  ASN A 279      42.935   7.159 -43.862  1.00 92.51           H  
ATOM   4168  C   ASN A 279      43.186   6.232 -41.957  1.00 92.51           C  
ATOM   4169  CB  ASN A 279      41.082   6.202 -43.335  1.00 92.51           C  
ATOM   4170  HB2 ASN A 279      40.740   5.230 -42.980  1.00 92.51           H  
ATOM   4171  HB3 ASN A 279      40.733   6.942 -42.615  1.00 92.51           H  
ATOM   4172  O   ASN A 279      43.377   5.184 -41.337  1.00 92.51           O  
ATOM   4173  CG  ASN A 279      40.404   6.512 -44.655  1.00 92.51           C  
ATOM   4174  ND2 ASN A 279      39.093   6.509 -44.677  1.00 92.51           N  
ATOM   4175 HD21 ASN A 279      38.556   6.429 -43.826  1.00 92.51           H  
ATOM   4176 HD22 ASN A 279      38.622   6.721 -45.546  1.00 92.51           H  
ATOM   4177  OD1 ASN A 279      41.022   6.772 -45.681  1.00 92.51           O  
ATOM   4178  N   GLY A 280      43.401   7.432 -41.425  1.00 94.99           N  
ATOM   4179  H   GLY A 280      43.087   8.238 -41.946  1.00 94.99           H  
ATOM   4180  CA  GLY A 280      43.761   7.620 -40.028  1.00 94.99           C  
ATOM   4181  HA2 GLY A 280      44.364   8.525 -39.952  1.00 94.99           H  
ATOM   4182  HA3 GLY A 280      44.353   6.777 -39.673  1.00 94.99           H  
ATOM   4183  C   GLY A 280      42.510   7.762 -39.166  1.00 94.99           C  
ATOM   4184  O   GLY A 280      41.563   8.441 -39.558  1.00 94.99           O  
ATOM   4185  N   ARG A 281      42.489   7.137 -37.987  1.00 95.79           N  
ATOM   4186  H   ARG A 281      43.322   6.643 -37.700  1.00 95.79           H  
ATOM   4187  CA  ARG A 281      41.319   7.136 -37.099  1.00 95.79           C  
ATOM   4188  HA  ARG A 281      40.582   7.831 -37.501  1.00 95.79           H  
ATOM   4189  C   ARG A 281      41.654   7.619 -35.702  1.00 95.79           C  
ATOM   4190  CB  ARG A 281      40.658   5.752 -37.053  1.00 95.79           C  
ATOM   4191  HB2 ARG A 281      39.890   5.749 -36.279  1.00 95.79           H  
ATOM   4192  HB3 ARG A 281      41.401   4.996 -36.799  1.00 95.79           H  
ATOM   4193  O   ARG A 281      42.610   7.146 -35.089  1.00 95.79           O  
ATOM   4194  CG  ARG A 281      40.000   5.403 -38.386  1.00 95.79           C  
ATOM   4195  HG2 ARG A 281      40.714   5.516 -39.202  1.00 95.79           H  
ATOM   4196  HG3 ARG A 281      39.165   6.085 -38.545  1.00 95.79           H  
ATOM   4197  CD  ARG A 281      39.482   3.968 -38.390  1.00 95.79           C  
ATOM   4198  HD2 ARG A 281      40.327   3.289 -38.274  1.00 95.79           H  
ATOM   4199  HD3 ARG A 281      38.786   3.831 -37.562  1.00 95.79           H  
ATOM   4200  NE  ARG A 281      38.799   3.714 -39.660  1.00 95.79           N  
ATOM   4201  HE  ARG A 281      38.657   4.530 -40.237  1.00 95.79           H  
ATOM   4202  NH1 ARG A 281      38.663   1.439 -39.566  1.00 95.79           N  
ATOM   4203 HH11 ARG A 281      39.190   1.469 -38.705  1.00 95.79           H  
ATOM   4204 HH12 ARG A 281      38.354   0.566 -39.971  1.00 95.79           H  
ATOM   4205  NH2 ARG A 281      37.735   2.555 -41.275  1.00 95.79           N  
ATOM   4206 HH21 ARG A 281      37.333   1.709 -41.653  1.00 95.79           H  
ATOM   4207 HH22 ARG A 281      37.536   3.448 -41.703  1.00 95.79           H  
ATOM   4208  CZ  ARG A 281      38.401   2.568 -40.159  1.00 95.79           C  
ATOM   4209  N   LEU A 282      40.803   8.486 -35.164  1.00 96.52           N  
ATOM   4210  H   LEU A 282      40.046   8.816 -35.747  1.00 96.52           H  
ATOM   4211  CA  LEU A 282      40.781   8.837 -33.747  1.00 96.52           C  
ATOM   4212  HA  LEU A 282      41.646   8.397 -33.251  1.00 96.52           H  
ATOM   4213  C   LEU A 282      39.524   8.238 -33.117  1.00 96.52           C  
ATOM   4214  CB  LEU A 282      40.885  10.365 -33.587  1.00 96.52           C  
ATOM   4215  HB2 LEU A 282      40.124  10.842 -34.203  1.00 96.52           H  
ATOM   4216  HB3 LEU A 282      41.860  10.686 -33.954  1.00 96.52           H  
ATOM   4217  O   LEU A 282      38.412   8.653 -33.421  1.00 96.52           O  
ATOM   4218  CG  LEU A 282      40.732  10.885 -32.148  1.00 96.52           C  
ATOM   4219  HG  LEU A 282      39.729  10.665 -31.784  1.00 96.52           H  
ATOM   4220  CD1 LEU A 282      41.753  10.267 -31.190  1.00 96.52           C  
ATOM   4221 HD11 LEU A 282      42.760  10.437 -31.570  1.00 96.52           H  
ATOM   4222 HD12 LEU A 282      41.652  10.726 -30.207  1.00 96.52           H  
ATOM   4223 HD13 LEU A 282      41.576   9.196 -31.084  1.00 96.52           H  
ATOM   4224  CD2 LEU A 282      40.942  12.400 -32.134  1.00 96.52           C  
ATOM   4225 HD21 LEU A 282      41.950  12.644 -32.471  1.00 96.52           H  
ATOM   4226 HD22 LEU A 282      40.803  12.790 -31.126  1.00 96.52           H  
ATOM   4227 HD23 LEU A 282      40.225  12.886 -32.796  1.00 96.52           H  
ATOM   4228  N   THR A 283      39.701   7.256 -32.238  1.00 96.33           N  
ATOM   4229  H   THR A 283      40.647   7.003 -31.992  1.00 96.33           H  
ATOM   4230  CA  THR A 283      38.612   6.695 -31.433  1.00 96.33           C  
ATOM   4231  HA  THR A 283      37.662   6.842 -31.947  1.00 96.33           H  
ATOM   4232  C   THR A 283      38.564   7.421 -30.102  1.00 96.33           C  
ATOM   4233  CB  THR A 283      38.778   5.192 -31.212  1.00 96.33           C  
ATOM   4234  HB  THR A 283      39.671   5.008 -30.614  1.00 96.33           H  
ATOM   4235  O   THR A 283      39.392   7.181 -29.218  1.00 96.33           O  
ATOM   4236  CG2 THR A 283      37.563   4.579 -30.511  1.00 96.33           C  
ATOM   4237 HG21 THR A 283      37.486   4.957 -29.491  1.00 96.33           H  
ATOM   4238 HG22 THR A 283      37.674   3.495 -30.477  1.00 96.33           H  
ATOM   4239 HG23 THR A 283      36.652   4.829 -31.054  1.00 96.33           H  
ATOM   4240  OG1 THR A 283      38.933   4.552 -32.454  1.00 96.33           O  
ATOM   4241  HG1 THR A 283      39.527   5.096 -32.977  1.00 96.33           H  
ATOM   4242  N   LEU A 284      37.588   8.307 -29.952  1.00 96.70           N  
ATOM   4243  H   LEU A 284      36.895   8.383 -30.683  1.00 96.70           H  
ATOM   4244  CA  LEU A 284      37.326   8.978 -28.688  1.00 96.70           C  
ATOM   4245  HA  LEU A 284      38.271   9.204 -28.193  1.00 96.70           H  
ATOM   4246  C   LEU A 284      36.546   8.033 -27.784  1.00 96.70           C  
ATOM   4247  CB  LEU A 284      36.585  10.293 -28.943  1.00 96.70           C  
ATOM   4248  HB2 LEU A 284      36.319  10.744 -27.987  1.00 96.70           H  
ATOM   4249  HB3 LEU A 284      35.663  10.071 -29.480  1.00 96.70           H  
ATOM   4250  O   LEU A 284      35.615   7.372 -28.234  1.00 96.70           O  
ATOM   4251  CG  LEU A 284      37.409  11.304 -29.756  1.00 96.70           C  
ATOM   4252  HG  LEU A 284      37.711  10.859 -30.704  1.00 96.70           H  
ATOM   4253  CD1 LEU A 284      36.552  12.519 -30.067  1.00 96.70           C  
ATOM   4254 HD11 LEU A 284      37.090  13.180 -30.746  1.00 96.70           H  
ATOM   4255 HD12 LEU A 284      35.624  12.209 -30.548  1.00 96.70           H  
ATOM   4256 HD13 LEU A 284      36.332  13.047 -29.139  1.00 96.70           H  
ATOM   4257  CD2 LEU A 284      38.651  11.780 -28.996  1.00 96.70           C  
ATOM   4258 HD21 LEU A 284      39.373  10.968 -28.909  1.00 96.70           H  
ATOM   4259 HD22 LEU A 284      38.370  12.129 -28.002  1.00 96.70           H  
ATOM   4260 HD23 LEU A 284      39.118  12.604 -29.537  1.00 96.70           H  
ATOM   4261  N   THR A 285      36.961   7.938 -26.525  1.00 96.37           N  
ATOM   4262  H   THR A 285      37.734   8.517 -26.229  1.00 96.37           H  
ATOM   4263  CA  THR A 285      36.329   7.086 -25.508  1.00 96.37           C  
ATOM   4264  HA  THR A 285      35.392   6.679 -25.888  1.00 96.37           H  
ATOM   4265  C   THR A 285      36.011   7.929 -24.287  1.00 96.37           C  
ATOM   4266  CB  THR A 285      37.254   5.920 -25.131  1.00 96.37           C  
ATOM   4267  HB  THR A 285      38.179   6.315 -24.711  1.00 96.37           H  
ATOM   4268  O   THR A 285      36.861   8.713 -23.861  1.00 96.37           O  
ATOM   4269  CG2 THR A 285      36.628   4.948 -24.136  1.00 96.37           C  
ATOM   4270 HG21 THR A 285      36.550   5.423 -23.158  1.00 96.37           H  
ATOM   4271 HG22 THR A 285      35.634   4.659 -24.475  1.00 96.37           H  
ATOM   4272 HG23 THR A 285      37.259   4.064 -24.037  1.00 96.37           H  
ATOM   4273  OG1 THR A 285      37.570   5.172 -26.286  1.00 96.37           O  
ATOM   4274  HG1 THR A 285      37.664   5.812 -26.995  1.00 96.37           H  
ATOM   4275  N   THR A 286      34.815   7.790 -23.721  1.00 97.03           N  
ATOM   4276  H   THR A 286      34.134   7.154 -24.111  1.00 97.03           H  
ATOM   4277  CA  THR A 286      34.448   8.516 -22.502  1.00 97.03           C  
ATOM   4278  HA  THR A 286      34.709   9.560 -22.671  1.00 97.03           H  
ATOM   4279  C   THR A 286      35.252   8.033 -21.296  1.00 97.03           C  
ATOM   4280  CB  THR A 286      32.941   8.481 -22.206  1.00 97.03           C  
ATOM   4281  HB  THR A 286      32.744   9.016 -21.277  1.00 97.03           H  
ATOM   4282  O   THR A 286      35.690   6.885 -21.240  1.00 97.03           O  
ATOM   4283  CG2 THR A 286      32.167   9.163 -23.329  1.00 97.03           C  
ATOM   4284 HG21 THR A 286      32.301   8.612 -24.260  1.00 97.03           H  
ATOM   4285 HG22 THR A 286      31.107   9.191 -23.076  1.00 97.03           H  
ATOM   4286 HG23 THR A 286      32.523  10.185 -23.460  1.00 97.03           H  
ATOM   4287  OG1 THR A 286      32.463   7.162 -22.087  1.00 97.03           O  
ATOM   4288  HG1 THR A 286      32.345   6.966 -21.154  1.00 97.03           H  
ATOM   4289  N   ALA A 287      35.476   8.922 -20.329  1.00 95.41           N  
ATOM   4290  H   ALA A 287      35.134   9.865 -20.452  1.00 95.41           H  
ATOM   4291  CA  ALA A 287      36.166   8.593 -19.081  1.00 95.41           C  
ATOM   4292  HA  ALA A 287      37.096   8.068 -19.299  1.00 95.41           H  
ATOM   4293  C   ALA A 287      35.336   7.658 -18.191  1.00 95.41           C  
ATOM   4294  CB  ALA A 287      36.508   9.905 -18.368  1.00 95.41           C  
ATOM   4295  HB1 ALA A 287      37.037   9.690 -17.440  1.00 95.41           H  
ATOM   4296  HB2 ALA A 287      37.143  10.523 -19.003  1.00 95.41           H  
ATOM   4297  HB3 ALA A 287      35.598  10.458 -18.135  1.00 95.41           H  
ATOM   4298  O   ALA A 287      35.881   6.749 -17.571  1.00 95.41           O  
ATOM   4299  N   ASN A 288      34.019   7.868 -18.175  1.00 94.98           N  
ATOM   4300  H   ASN A 288      33.649   8.603 -18.760  1.00 94.98           H  
ATOM   4301  CA  ASN A 288      33.070   7.070 -17.410  1.00 94.98           C  
ATOM   4302  HA  ASN A 288      33.614   6.436 -16.711  1.00 94.98           H  
ATOM   4303  C   ASN A 288      32.261   6.156 -18.332  1.00 94.98           C  
ATOM   4304  CB  ASN A 288      32.164   8.009 -16.597  1.00 94.98           C  
ATOM   4305  HB2 ASN A 288      31.434   7.422 -16.041  1.00 94.98           H  
ATOM   4306  HB3 ASN A 288      31.617   8.659 -17.280  1.00 94.98           H  
ATOM   4307  O   ASN A 288      32.034   6.479 -19.504  1.00 94.98           O  
ATOM   4308  CG  ASN A 288      32.941   8.854 -15.602  1.00 94.98           C  
ATOM   4309  ND2 ASN A 288      32.542  10.086 -15.395  1.00 94.98           N  
ATOM   4310 HD21 ASN A 288      33.068  10.612 -14.712  1.00 94.98           H  
ATOM   4311 HD22 ASN A 288      31.709  10.439 -15.843  1.00 94.98           H  
ATOM   4312  OD1 ASN A 288      33.914   8.433 -15.001  1.00 94.98           O  
ATOM   4313  N   ASN A 289      31.786   5.045 -17.771  1.00 94.68           N  
ATOM   4314  H   ASN A 289      32.021   4.847 -16.809  1.00 94.68           H  
ATOM   4315  CA  ASN A 289      30.777   4.209 -18.411  1.00 94.68           C  
ATOM   4316  HA  ASN A 289      31.149   3.889 -19.384  1.00 94.68           H  
ATOM   4317  C   ASN A 289      29.498   5.015 -18.621  1.00 94.68           C  
ATOM   4318  CB  ASN A 289      30.501   2.964 -17.570  1.00 94.68           C  
ATOM   4319  HB2 ASN A 289      29.723   2.383 -18.064  1.00 94.68           H  
ATOM   4320  HB3 ASN A 289      30.135   3.258 -16.586  1.00 94.68           H  
ATOM   4321  O   ASN A 289      29.157   5.870 -17.803  1.00 94.68           O  
ATOM   4322  CG  ASN A 289      31.704   2.063 -17.413  1.00 94.68           C  
ATOM   4323  ND2 ASN A 289      31.638   1.160 -16.469  1.00 94.68           N  
ATOM   4324 HD21 ASN A 289      30.774   1.052 -15.957  1.00 94.68           H  
ATOM   4325 HD22 ASN A 289      32.372   0.467 -16.476  1.00 94.68           H  
ATOM   4326  OD1 ASN A 289      32.693   2.146 -18.123  1.00 94.68           O  
ATOM   4327  N   MET A 290      28.808   4.758 -19.726  1.00 94.90           N  
ATOM   4328  H   MET A 290      29.089   4.000 -20.331  1.00 94.90           H  
ATOM   4329  CA  MET A 290      27.711   5.614 -20.160  1.00 94.90           C  
ATOM   4330  HA  MET A 290      27.266   6.108 -19.297  1.00 94.90           H  
ATOM   4331  C   MET A 290      26.629   4.786 -20.837  1.00 94.90           C  
ATOM   4332  CB  MET A 290      28.300   6.684 -21.083  1.00 94.90           C  
ATOM   4333  HB2 MET A 290      29.169   7.119 -20.589  1.00 94.90           H  
ATOM   4334  HB3 MET A 290      28.637   6.216 -22.007  1.00 94.90           H  
ATOM   4335  O   MET A 290      26.937   3.849 -21.572  1.00 94.90           O  
ATOM   4336  CG  MET A 290      27.319   7.809 -21.405  1.00 94.90           C  
ATOM   4337  HG2 MET A 290      26.904   8.202 -20.477  1.00 94.90           H  
ATOM   4338  HG3 MET A 290      26.506   7.400 -22.004  1.00 94.90           H  
ATOM   4339  SD  MET A 290      28.066   9.176 -22.331  1.00 94.90           S  
ATOM   4340  CE  MET A 290      29.127   9.904 -21.054  1.00 94.90           C  
ATOM   4341  HE1 MET A 290      29.624  10.789 -21.454  1.00 94.90           H  
ATOM   4342  HE2 MET A 290      29.884   9.187 -20.738  1.00 94.90           H  
ATOM   4343  HE3 MET A 290      28.515  10.193 -20.199  1.00 94.90           H  
ATOM   4344  N   ALA A 291      25.368   5.116 -20.573  1.00 94.12           N  
ATOM   4345  H   ALA A 291      25.167   5.916 -19.990  1.00 94.12           H  
ATOM   4346  CA  ALA A 291      24.239   4.477 -21.233  1.00 94.12           C  
ATOM   4347  HA  ALA A 291      24.464   3.416 -21.339  1.00 94.12           H  
ATOM   4348  C   ALA A 291      24.019   5.085 -22.637  1.00 94.12           C  
ATOM   4349  CB  ALA A 291      23.017   4.603 -20.320  1.00 94.12           C  
ATOM   4350  HB1 ALA A 291      23.255   4.237 -19.321  1.00 94.12           H  
ATOM   4351  HB2 ALA A 291      22.702   5.645 -20.252  1.00 94.12           H  
ATOM   4352  HB3 ALA A 291      22.197   4.004 -20.716  1.00 94.12           H  
ATOM   4353  O   ALA A 291      24.399   6.240 -22.867  1.00 94.12           O  
ATOM   4354  N   PRO A 292      23.412   4.354 -23.592  1.00 93.59           N  
ATOM   4355  CA  PRO A 292      23.176   4.876 -24.939  1.00 93.59           C  
ATOM   4356  HA  PRO A 292      24.139   5.080 -25.407  1.00 93.59           H  
ATOM   4357  C   PRO A 292      22.370   6.179 -24.970  1.00 93.59           C  
ATOM   4358  CB  PRO A 292      22.491   3.749 -25.714  1.00 93.59           C  
ATOM   4359  HB2 PRO A 292      22.841   3.713 -26.746  1.00 93.59           H  
ATOM   4360  HB3 PRO A 292      21.409   3.879 -25.703  1.00 93.59           H  
ATOM   4361  O   PRO A 292      22.666   7.045 -25.792  1.00 93.59           O  
ATOM   4362  CG  PRO A 292      22.871   2.477 -24.958  1.00 93.59           C  
ATOM   4363  HG2 PRO A 292      23.809   2.086 -25.353  1.00 93.59           H  
ATOM   4364  HG3 PRO A 292      22.087   1.722 -25.024  1.00 93.59           H  
ATOM   4365  CD  PRO A 292      23.083   2.936 -23.519  1.00 93.59           C  
ATOM   4366  HD2 PRO A 292      23.898   2.360 -23.080  1.00 93.59           H  
ATOM   4367  HD3 PRO A 292      22.169   2.785 -22.944  1.00 93.59           H  
ATOM   4368  N   LYS A 293      21.418   6.365 -24.048  1.00 92.99           N  
ATOM   4369  H   LYS A 293      21.197   5.603 -23.423  1.00 92.99           H  
ATOM   4370  CA  LYS A 293      20.670   7.620 -23.899  1.00 92.99           C  
ATOM   4371  HA  LYS A 293      20.117   7.827 -24.815  1.00 92.99           H  
ATOM   4372  C   LYS A 293      21.573   8.823 -23.631  1.00 92.99           C  
ATOM   4373  CB  LYS A 293      19.688   7.428 -22.748  1.00 92.99           C  
ATOM   4374  HB2 LYS A 293      20.254   7.117 -21.870  1.00 92.99           H  
ATOM   4375  HB3 LYS A 293      19.004   6.619 -23.003  1.00 92.99           H  
ATOM   4376  O   LYS A 293      21.436   9.850 -24.290  1.00 92.99           O  
ATOM   4377  CG  LYS A 293      18.878   8.688 -22.405  1.00 92.99           C  
ATOM   4378  HG2 LYS A 293      19.535   9.512 -22.128  1.00 92.99           H  
ATOM   4379  HG3 LYS A 293      18.240   8.976 -23.241  1.00 92.99           H  
ATOM   4380  CD  LYS A 293      18.039   8.295 -21.201  1.00 92.99           C  
ATOM   4381  HD2 LYS A 293      18.710   7.860 -20.461  1.00 92.99           H  
ATOM   4382  HD3 LYS A 293      17.329   7.528 -21.512  1.00 92.99           H  
ATOM   4383  CE  LYS A 293      17.285   9.419 -20.513  1.00 92.99           C  
ATOM   4384  HE2 LYS A 293      16.550   9.842 -21.196  1.00 92.99           H  
ATOM   4385  HE3 LYS A 293      17.996  10.188 -20.208  1.00 92.99           H  
ATOM   4386  NZ  LYS A 293      16.639   8.799 -19.334  1.00 92.99           N  
ATOM   4387  HZ1 LYS A 293      16.119   9.444 -18.756  1.00 92.99           H  
ATOM   4388  HZ2 LYS A 293      16.074   8.012 -19.620  1.00 92.99           H  
ATOM   4389  HZ3 LYS A 293      17.337   8.312 -18.789  1.00 92.99           H  
ATOM   4390  N   ASP A 294      22.504   8.693 -22.690  1.00 94.69           N  
ATOM   4391  H   ASP A 294      22.558   7.821 -22.182  1.00 94.69           H  
ATOM   4392  CA  ASP A 294      23.415   9.779 -22.321  1.00 94.69           C  
ATOM   4393  HA  ASP A 294      22.845  10.699 -22.189  1.00 94.69           H  
ATOM   4394  C   ASP A 294      24.455  10.017 -23.422  1.00 94.69           C  
ATOM   4395  CB  ASP A 294      24.110   9.449 -20.997  1.00 94.69           C  
ATOM   4396  HB2 ASP A 294      24.680   8.529 -21.128  1.00 94.69           H  
ATOM   4397  HB3 ASP A 294      24.806  10.250 -20.751  1.00 94.69           H  
ATOM   4398  O   ASP A 294      24.777  11.158 -23.751  1.00 94.69           O  
ATOM   4399  CG  ASP A 294      23.142   9.262 -19.830  1.00 94.69           C  
ATOM   4400  OD1 ASP A 294      22.154  10.028 -19.750  1.00 94.69           O  
ATOM   4401  OD2 ASP A 294      23.411   8.330 -19.040  1.00 94.69           O  
ATOM   4402  N   ALA A 295      24.929   8.943 -24.060  1.00 94.80           N  
ATOM   4403  H   ALA A 295      24.631   8.032 -23.743  1.00 94.80           H  
ATOM   4404  CA  ALA A 295      25.845   9.030 -25.193  1.00 94.80           C  
ATOM   4405  HA  ALA A 295      26.728   9.590 -24.886  1.00 94.80           H  
ATOM   4406  C   ALA A 295      25.222   9.775 -26.386  1.00 94.80           C  
ATOM   4407  CB  ALA A 295      26.268   7.609 -25.569  1.00 94.80           C  
ATOM   4408  HB1 ALA A 295      25.400   7.033 -25.890  1.00 94.80           H  
ATOM   4409  HB2 ALA A 295      26.991   7.643 -26.384  1.00 94.80           H  
ATOM   4410  HB3 ALA A 295      26.719   7.134 -24.698  1.00 94.80           H  
ATOM   4411  O   ALA A 295      25.904  10.560 -27.048  1.00 94.80           O  
ATOM   4412  N   ALA A 296      23.919   9.593 -26.622  1.00 93.06           N  
ATOM   4413  H   ALA A 296      23.419   8.911 -26.070  1.00 93.06           H  
ATOM   4414  CA  ALA A 296      23.184  10.285 -27.677  1.00 93.06           C  
ATOM   4415  HA  ALA A 296      23.712  10.127 -28.618  1.00 93.06           H  
ATOM   4416  C   ALA A 296      23.090  11.807 -27.459  1.00 93.06           C  
ATOM   4417  CB  ALA A 296      21.798   9.646 -27.804  1.00 93.06           C  
ATOM   4418  HB1 ALA A 296      21.226   9.802 -26.889  1.00 93.06           H  
ATOM   4419  HB2 ALA A 296      21.898   8.576 -27.986  1.00 93.06           H  
ATOM   4420  HB3 ALA A 296      21.263  10.100 -28.639  1.00 93.06           H  
ATOM   4421  O   ALA A 296      22.953  12.552 -28.431  1.00 93.06           O  
ATOM   4422  N   LEU A 297      23.210  12.289 -26.214  1.00 94.07           N  
ATOM   4423  H   LEU A 297      23.325  11.634 -25.454  1.00 94.07           H  
ATOM   4424  CA  LEU A 297      23.258  13.725 -25.908  1.00 94.07           C  
ATOM   4425  HA  LEU A 297      22.505  14.236 -26.508  1.00 94.07           H  
ATOM   4426  C   LEU A 297      24.605  14.361 -26.287  1.00 94.07           C  
ATOM   4427  CB  LEU A 297      22.946  13.957 -24.418  1.00 94.07           C  
ATOM   4428  HB2 LEU A 297      23.699  13.446 -23.818  1.00 94.07           H  
ATOM   4429  HB3 LEU A 297      23.038  15.023 -24.209  1.00 94.07           H  
ATOM   4430  O   LEU A 297      24.686  15.577 -26.471  1.00 94.07           O  
ATOM   4431  CG  LEU A 297      21.549  13.494 -23.966  1.00 94.07           C  
ATOM   4432  HG  LEU A 297      21.421  12.435 -24.190  1.00 94.07           H  
ATOM   4433  CD1 LEU A 297      21.404  13.686 -22.457  1.00 94.07           C  
ATOM   4434 HD11 LEU A 297      21.511  14.738 -22.194  1.00 94.07           H  
ATOM   4435 HD12 LEU A 297      20.430  13.322 -22.131  1.00 94.07           H  
ATOM   4436 HD13 LEU A 297      22.170  13.105 -21.943  1.00 94.07           H  
ATOM   4437  CD2 LEU A 297      20.434  14.284 -24.658  1.00 94.07           C  
ATOM   4438 HD21 LEU A 297      19.469  13.976 -24.254  1.00 94.07           H  
ATOM   4439 HD22 LEU A 297      20.573  15.352 -24.494  1.00 94.07           H  
ATOM   4440 HD23 LEU A 297      20.438  14.069 -25.727  1.00 94.07           H  
ATOM   4441  N   ILE A 298      25.659  13.556 -26.446  1.00 95.72           N  
ATOM   4442  H   ILE A 298      25.526  12.564 -26.318  1.00 95.72           H  
ATOM   4443  CA  ILE A 298      26.988  14.030 -26.834  1.00 95.72           C  
ATOM   4444  HA  ILE A 298      27.089  15.066 -26.510  1.00 95.72           H  
ATOM   4445  C   ILE A 298      27.097  14.006 -28.358  1.00 95.72           C  
ATOM   4446  CB  ILE A 298      28.108  13.243 -26.129  1.00 95.72           C  
ATOM   4447  HB  ILE A 298      28.101  12.211 -26.480  1.00 95.72           H  
ATOM   4448  O   ILE A 298      27.550  13.034 -28.968  1.00 95.72           O  
ATOM   4449  CG1 ILE A 298      27.904  13.256 -24.596  1.00 95.72           C  
ATOM   4450 HG12 ILE A 298      27.985  14.278 -24.223  1.00 95.72           H  
ATOM   4451 HG13 ILE A 298      26.910  12.885 -24.348  1.00 95.72           H  
ATOM   4452  CG2 ILE A 298      29.458  13.902 -26.482  1.00 95.72           C  
ATOM   4453 HG21 ILE A 298      29.588  13.994 -27.560  1.00 95.72           H  
ATOM   4454 HG22 ILE A 298      30.289  13.313 -26.094  1.00 95.72           H  
ATOM   4455 HG23 ILE A 298      29.482  14.896 -26.035  1.00 95.72           H  
ATOM   4456  CD1 ILE A 298      28.896  12.369 -23.845  1.00 95.72           C  
ATOM   4457 HD11 ILE A 298      28.680  12.421 -22.778  1.00 95.72           H  
ATOM   4458 HD12 ILE A 298      29.921  12.698 -24.017  1.00 95.72           H  
ATOM   4459 HD13 ILE A 298      28.789  11.338 -24.183  1.00 95.72           H  
ATOM   4460  N   GLY A 299      26.670  15.108 -28.973  1.00 94.36           N  
ATOM   4461  H   GLY A 299      26.213  15.804 -28.402  1.00 94.36           H  
ATOM   4462  CA  GLY A 299      26.736  15.302 -30.418  1.00 94.36           C  
ATOM   4463  HA2 GLY A 299      26.178  16.197 -30.692  1.00 94.36           H  
ATOM   4464  HA3 GLY A 299      26.259  14.451 -30.905  1.00 94.36           H  
ATOM   4465  C   GLY A 299      28.165  15.443 -30.949  1.00 94.36           C  
ATOM   4466  O   GLY A 299      29.047  15.982 -30.272  1.00 94.36           O  
ATOM   4467  N   VAL A 300      28.363  14.995 -32.189  1.00 95.06           N  
ATOM   4468  H   VAL A 300      27.579  14.567 -32.661  1.00 95.06           H  
ATOM   4469  CA  VAL A 300      29.597  15.137 -32.968  1.00 95.06           C  
ATOM   4470  HA  VAL A 300      30.271  15.815 -32.444  1.00 95.06           H  
ATOM   4471  C   VAL A 300      29.248  15.738 -34.326  1.00 95.06           C  
ATOM   4472  CB  VAL A 300      30.325  13.794 -33.159  1.00 95.06           C  
ATOM   4473  HB  VAL A 300      29.756  13.164 -33.843  1.00 95.06           H  
ATOM   4474  O   VAL A 300      28.398  15.219 -35.048  1.00 95.06           O  
ATOM   4475  CG1 VAL A 300      31.724  14.028 -33.744  1.00 95.06           C  
ATOM   4476 HG11 VAL A 300      32.213  13.066 -33.898  1.00 95.06           H  
ATOM   4477 HG12 VAL A 300      32.321  14.635 -33.064  1.00 95.06           H  
ATOM   4478 HG13 VAL A 300      31.653  14.534 -34.707  1.00 95.06           H  
ATOM   4479  CG2 VAL A 300      30.502  13.026 -31.845  1.00 95.06           C  
ATOM   4480 HG21 VAL A 300      31.061  13.629 -31.130  1.00 95.06           H  
ATOM   4481 HG22 VAL A 300      29.532  12.772 -31.419  1.00 95.06           H  
ATOM   4482 HG23 VAL A 300      31.038  12.096 -32.036  1.00 95.06           H  
ATOM   4483  N   ALA A 301      29.907  16.835 -34.681  1.00 94.41           N  
ATOM   4484  H   ALA A 301      30.587  17.216 -34.039  1.00 94.41           H  
ATOM   4485  CA  ALA A 301      29.733  17.520 -35.955  1.00 94.41           C  
ATOM   4486  HA  ALA A 301      29.381  16.810 -36.703  1.00 94.41           H  
ATOM   4487  C   ALA A 301      31.067  18.091 -36.438  1.00 94.41           C  
ATOM   4488  CB  ALA A 301      28.679  18.621 -35.785  1.00 94.41           C  
ATOM   4489  HB1 ALA A 301      29.009  19.340 -35.035  1.00 94.41           H  
ATOM   4490  HB2 ALA A 301      27.736  18.179 -35.466  1.00 94.41           H  
ATOM   4491  HB3 ALA A 301      28.524  19.137 -36.733  1.00 94.41           H  
ATOM   4492  O   ALA A 301      31.962  18.361 -35.644  1.00 94.41           O  
ATOM   4493  N   SER A 302      31.207  18.320 -37.738  1.00 94.16           N  
ATOM   4494  H   SER A 302      30.456  18.095 -38.375  1.00 94.16           H  
ATOM   4495  CA  SER A 302      32.406  18.941 -38.299  1.00 94.16           C  
ATOM   4496  HA  SER A 302      32.870  19.578 -37.546  1.00 94.16           H  
ATOM   4497  C   SER A 302      32.084  19.818 -39.497  1.00 94.16           C  
ATOM   4498  CB  SER A 302      33.417  17.872 -38.705  1.00 94.16           C  
ATOM   4499  HB2 SER A 302      33.679  17.269 -37.835  1.00 94.16           H  
ATOM   4500  HB3 SER A 302      34.312  18.393 -39.047  1.00 94.16           H  
ATOM   4501  O   SER A 302      31.116  19.552 -40.206  1.00 94.16           O  
ATOM   4502  OG  SER A 302      32.939  17.027 -39.740  1.00 94.16           O  
ATOM   4503  HG  SER A 302      32.495  17.540 -40.419  1.00 94.16           H  
ATOM   4504  N   SER A 303      32.927  20.812 -39.775  1.00 93.96           N  
ATOM   4505  H   SER A 303      33.692  21.008 -39.145  1.00 93.96           H  
ATOM   4506  CA  SER A 303      32.848  21.601 -41.013  1.00 93.96           C  
ATOM   4507  HA  SER A 303      31.798  21.746 -41.270  1.00 93.96           H  
ATOM   4508  C   SER A 303      33.511  20.916 -42.214  1.00 93.96           C  
ATOM   4509  CB  SER A 303      33.462  22.978 -40.794  1.00 93.96           C  
ATOM   4510  HB2 SER A 303      33.290  23.604 -41.670  1.00 93.96           H  
ATOM   4511  HB3 SER A 303      33.000  23.448 -39.925  1.00 93.96           H  
ATOM   4512  O   SER A 303      33.332  21.355 -43.351  1.00 93.96           O  
ATOM   4513  OG  SER A 303      34.843  22.839 -40.581  1.00 93.96           O  
ATOM   4514  HG  SER A 303      35.292  22.900 -41.428  1.00 93.96           H  
ATOM   4515  N   PHE A 304      34.264  19.837 -41.983  1.00 92.63           N  
ATOM   4516  H   PHE A 304      34.428  19.566 -41.024  1.00 92.63           H  
ATOM   4517  CA  PHE A 304      34.844  19.025 -43.047  1.00 92.63           C  
ATOM   4518  HA  PHE A 304      35.488  19.672 -43.643  1.00 92.63           H  
ATOM   4519  C   PHE A 304      33.749  18.403 -43.932  1.00 92.63           C  
ATOM   4520  CB  PHE A 304      35.708  17.915 -42.444  1.00 92.63           C  
ATOM   4521  HB2 PHE A 304      36.033  17.245 -43.241  1.00 92.63           H  
ATOM   4522  HB3 PHE A 304      35.089  17.342 -41.754  1.00 92.63           H  
ATOM   4523  O   PHE A 304      32.764  17.874 -43.409  1.00 92.63           O  
ATOM   4524  CG  PHE A 304      36.935  18.418 -41.717  1.00 92.63           C  
ATOM   4525  CD1 PHE A 304      38.033  18.899 -42.448  1.00 92.63           C  
ATOM   4526  HD1 PHE A 304      38.013  18.902 -43.527  1.00 92.63           H  
ATOM   4527  CD2 PHE A 304      36.975  18.438 -40.312  1.00 92.63           C  
ATOM   4528  HD2 PHE A 304      36.143  18.055 -39.739  1.00 92.63           H  
ATOM   4529  CE1 PHE A 304      39.149  19.403 -41.765  1.00 92.63           C  
ATOM   4530  HE1 PHE A 304      39.972  19.817 -42.330  1.00 92.63           H  
ATOM   4531  CE2 PHE A 304      38.092  18.944 -39.630  1.00 92.63           C  
ATOM   4532  HE2 PHE A 304      38.105  18.970 -38.550  1.00 92.63           H  
ATOM   4533  CZ  PHE A 304      39.188  19.422 -40.362  1.00 92.63           C  
ATOM   4534  HZ  PHE A 304      40.050  19.826 -39.852  1.00 92.63           H  
ATOM   4535  N   PRO A 305      33.928  18.386 -45.266  1.00 91.29           N  
ATOM   4536  CA  PRO A 305      33.130  17.550 -46.152  1.00 91.29           C  
ATOM   4537  HA  PRO A 305      32.100  17.908 -46.137  1.00 91.29           H  
ATOM   4538  C   PRO A 305      33.180  16.078 -45.725  1.00 91.29           C  
ATOM   4539  CB  PRO A 305      33.729  17.738 -47.551  1.00 91.29           C  
ATOM   4540  HB2 PRO A 305      32.960  17.731 -48.323  1.00 91.29           H  
ATOM   4541  HB3 PRO A 305      34.472  16.964 -47.747  1.00 91.29           H  
ATOM   4542  O   PRO A 305      34.229  15.578 -45.314  1.00 91.29           O  
ATOM   4543  CG  PRO A 305      34.439  19.088 -47.470  1.00 91.29           C  
ATOM   4544  HG2 PRO A 305      35.276  19.149 -48.166  1.00 91.29           H  
ATOM   4545  HG3 PRO A 305      33.724  19.890 -47.651  1.00 91.29           H  
ATOM   4546  CD  PRO A 305      34.907  19.144 -46.020  1.00 91.29           C  
ATOM   4547  HD2 PRO A 305      34.960  20.180 -45.684  1.00 91.29           H  
ATOM   4548  HD3 PRO A 305      35.876  18.656 -45.916  1.00 91.29           H  
ATOM   4549  N   SER A 306      32.085  15.345 -45.928  1.00 87.04           N  
ATOM   4550  H   SER A 306      31.247  15.792 -46.272  1.00 87.04           H  
ATOM   4551  CA  SER A 306      32.008  13.906 -45.620  1.00 87.04           C  
ATOM   4552  HA  SER A 306      32.251  13.762 -44.568  1.00 87.04           H  
ATOM   4553  C   SER A 306      32.983  13.045 -46.432  1.00 87.04           C  
ATOM   4554  CB  SER A 306      30.584  13.402 -45.850  1.00 87.04           C  
ATOM   4555  HB2 SER A 306      30.546  12.329 -45.662  1.00 87.04           H  
ATOM   4556  HB3 SER A 306      29.911  13.902 -45.154  1.00 87.04           H  
ATOM   4557  O   SER A 306      33.276  11.915 -46.063  1.00 87.04           O  
ATOM   4558  OG  SER A 306      30.170  13.671 -47.181  1.00 87.04           O  
ATOM   4559  HG  SER A 306      29.321  13.244 -47.315  1.00 87.04           H  
ATOM   4560  N   THR A 307      33.530  13.571 -47.529  1.00 89.35           N  
ATOM   4561  H   THR A 307      33.253  14.505 -47.799  1.00 89.35           H  
ATOM   4562  CA  THR A 307      34.610  12.927 -48.289  1.00 89.35           C  
ATOM   4563  HA  THR A 307      34.386  11.866 -48.391  1.00 89.35           H  
ATOM   4564  C   THR A 307      35.974  13.025 -47.603  1.00 89.35           C  
ATOM   4565  CB  THR A 307      34.722  13.538 -49.691  1.00 89.35           C  
ATOM   4566  HB  THR A 307      35.573  13.098 -50.211  1.00 89.35           H  
ATOM   4567  O   THR A 307      36.917  12.383 -48.059  1.00 89.35           O  
ATOM   4568  CG2 THR A 307      33.467  13.296 -50.528  1.00 89.35           C  
ATOM   4569 HG21 THR A 307      33.615  13.680 -51.537  1.00 89.35           H  
ATOM   4570 HG22 THR A 307      33.270  12.225 -50.585  1.00 89.35           H  
ATOM   4571 HG23 THR A 307      32.606  13.790 -50.076  1.00 89.35           H  
ATOM   4572  OG1 THR A 307      34.900  14.937 -49.611  1.00 89.35           O  
ATOM   4573  HG1 THR A 307      34.924  15.274 -50.510  1.00 89.35           H  
ATOM   4574  N   GLN A 308      36.091  13.840 -46.549  1.00 92.93           N  
ATOM   4575  H   GLN A 308      35.261  14.320 -46.233  1.00 92.93           H  
ATOM   4576  CA  GLN A 308      37.331  14.135 -45.836  1.00 92.93           C  
ATOM   4577  HA  GLN A 308      38.166  13.679 -46.368  1.00 92.93           H  
ATOM   4578  C   GLN A 308      37.333  13.587 -44.410  1.00 92.93           C  
ATOM   4579  CB  GLN A 308      37.588  15.642 -45.824  1.00 92.93           C  
ATOM   4580  HB2 GLN A 308      38.462  15.836 -45.202  1.00 92.93           H  
ATOM   4581  HB3 GLN A 308      36.737  16.164 -45.387  1.00 92.93           H  
ATOM   4582  O   GLN A 308      38.318  12.958 -44.022  1.00 92.93           O  
ATOM   4583  CG  GLN A 308      37.867  16.192 -47.227  1.00 92.93           C  
ATOM   4584  HG2 GLN A 308      38.724  15.671 -47.656  1.00 92.93           H  
ATOM   4585  HG3 GLN A 308      37.001  16.024 -47.867  1.00 92.93           H  
ATOM   4586  CD  GLN A 308      38.163  17.684 -47.207  1.00 92.93           C  
ATOM   4587  NE2 GLN A 308      38.414  18.286 -48.346  1.00 92.93           N  
ATOM   4588 HE21 GLN A 308      38.467  17.764 -49.209  1.00 92.93           H  
ATOM   4589 HE22 GLN A 308      38.671  19.260 -48.266  1.00 92.93           H  
ATOM   4590  OE1 GLN A 308      38.182  18.346 -46.185  1.00 92.93           O  
ATOM   4591  N   LEU A 309      36.245  13.800 -43.666  1.00 94.74           N  
ATOM   4592  H   LEU A 309      35.481  14.324 -44.068  1.00 94.74           H  
ATOM   4593  CA  LEU A 309      36.043  13.286 -42.314  1.00 94.74           C  
ATOM   4594  HA  LEU A 309      36.796  12.527 -42.101  1.00 94.74           H  
ATOM   4595  C   LEU A 309      34.660  12.646 -42.211  1.00 94.74           C  
ATOM   4596  CB  LEU A 309      36.202  14.431 -41.299  1.00 94.74           C  
ATOM   4597  HB2 LEU A 309      35.487  15.209 -41.565  1.00 94.74           H  
ATOM   4598  HB3 LEU A 309      37.208  14.842 -41.386  1.00 94.74           H  
ATOM   4599  O   LEU A 309      33.656  13.263 -42.567  1.00 94.74           O  
ATOM   4600  CG  LEU A 309      35.935  14.043 -39.831  1.00 94.74           C  
ATOM   4601  HG  LEU A 309      34.899  13.725 -39.716  1.00 94.74           H  
ATOM   4602  CD1 LEU A 309      36.842  12.917 -39.348  1.00 94.74           C  
ATOM   4603 HD11 LEU A 309      36.532  11.970 -39.789  1.00 94.74           H  
ATOM   4604 HD12 LEU A 309      37.877  13.120 -39.623  1.00 94.74           H  
ATOM   4605 HD13 LEU A 309      36.761  12.820 -38.265  1.00 94.74           H  
ATOM   4606  CD2 LEU A 309      36.156  15.253 -38.926  1.00 94.74           C  
ATOM   4607 HD21 LEU A 309      35.979  14.975 -37.887  1.00 94.74           H  
ATOM   4608 HD22 LEU A 309      37.173  15.628 -39.039  1.00 94.74           H  
ATOM   4609 HD23 LEU A 309      35.439  16.025 -39.203  1.00 94.74           H  
ATOM   4610  N   THR A 310      34.605  11.432 -41.673  1.00 94.81           N  
ATOM   4611  H   THR A 310      35.470  10.983 -41.406  1.00 94.81           H  
ATOM   4612  CA  THR A 310      33.347  10.789 -41.285  1.00 94.81           C  
ATOM   4613  HA  THR A 310      32.536  11.510 -41.389  1.00 94.81           H  
ATOM   4614  C   THR A 310      33.386  10.391 -39.817  1.00 94.81           C  
ATOM   4615  CB  THR A 310      32.985   9.597 -42.182  1.00 94.81           C  
ATOM   4616  HB  THR A 310      32.052   9.165 -41.821  1.00 94.81           H  
ATOM   4617  O   THR A 310      34.419   9.975 -39.299  1.00 94.81           O  
ATOM   4618  CG2 THR A 310      32.788  10.010 -43.636  1.00 94.81           C  
ATOM   4619 HG21 THR A 310      32.421   9.158 -44.208  1.00 94.81           H  
ATOM   4620 HG22 THR A 310      33.736  10.339 -44.061  1.00 94.81           H  
ATOM   4621 HG23 THR A 310      32.063  10.822 -43.697  1.00 94.81           H  
ATOM   4622  OG1 THR A 310      33.970   8.599 -42.169  1.00 94.81           O  
ATOM   4623  HG1 THR A 310      34.823   8.988 -42.375  1.00 94.81           H  
ATOM   4624  N   CYS A 311      32.258  10.550 -39.131  1.00 94.97           N  
ATOM   4625  H   CYS A 311      31.432  10.882 -39.608  1.00 94.97           H  
ATOM   4626  CA  CYS A 311      32.079  10.055 -37.771  1.00 94.97           C  
ATOM   4627  HA  CYS A 311      33.045   9.916 -37.287  1.00 94.97           H  
ATOM   4628  C   CYS A 311      31.375   8.705 -37.869  1.00 94.97           C  
ATOM   4629  CB  CYS A 311      31.281  11.076 -36.956  1.00 94.97           C  
ATOM   4630  HB2 CYS A 311      31.136  10.706 -35.941  1.00 94.97           H  
ATOM   4631  HB3 CYS A 311      30.301  11.225 -37.410  1.00 94.97           H  
ATOM   4632  O   CYS A 311      30.297   8.626 -38.456  1.00 94.97           O  
ATOM   4633  SG  CYS A 311      32.172  12.657 -36.908  1.00 94.97           S  
ATOM   4634  HG  CYS A 311      32.178  12.889 -38.224  1.00 94.97           H  
ATOM   4635  N   LEU A 312      31.995   7.651 -37.351  1.00 95.57           N  
ATOM   4636  H   LEU A 312      32.869   7.805 -36.868  1.00 95.57           H  
ATOM   4637  CA  LEU A 312      31.580   6.266 -37.535  1.00 95.57           C  
ATOM   4638  HA  LEU A 312      30.667   6.246 -38.131  1.00 95.57           H  
ATOM   4639  C   LEU A 312      31.258   5.588 -36.203  1.00 95.57           C  
ATOM   4640  CB  LEU A 312      32.667   5.481 -38.295  1.00 95.57           C  
ATOM   4641  HB2 LEU A 312      33.562   5.456 -37.673  1.00 95.57           H  
ATOM   4642  HB3 LEU A 312      32.324   4.455 -38.423  1.00 95.57           H  
ATOM   4643  O   LEU A 312      31.831   5.915 -35.157  1.00 95.57           O  
ATOM   4644  CG  LEU A 312      33.059   6.044 -39.672  1.00 95.57           C  
ATOM   4645  HG  LEU A 312      33.406   7.072 -39.566  1.00 95.57           H  
ATOM   4646  CD1 LEU A 312      34.205   5.210 -40.240  1.00 95.57           C  
ATOM   4647 HD11 LEU A 312      35.030   5.182 -39.528  1.00 95.57           H  
ATOM   4648 HD12 LEU A 312      34.549   5.657 -41.173  1.00 95.57           H  
ATOM   4649 HD13 LEU A 312      33.863   4.193 -40.431  1.00 95.57           H  
ATOM   4650  CD2 LEU A 312      31.893   6.008 -40.662  1.00 95.57           C  
ATOM   4651 HD21 LEU A 312      31.100   6.673 -40.321  1.00 95.57           H  
ATOM   4652 HD22 LEU A 312      31.505   4.993 -40.750  1.00 95.57           H  
ATOM   4653 HD23 LEU A 312      32.237   6.352 -41.638  1.00 95.57           H  
ATOM   4654  N   ASP A 313      30.365   4.605 -36.278  1.00 94.29           N  
ATOM   4655  H   ASP A 313      29.925   4.422 -37.169  1.00 94.29           H  
ATOM   4656  CA  ASP A 313      30.080   3.685 -35.185  1.00 94.29           C  
ATOM   4657  HA  ASP A 313      29.800   4.292 -34.324  1.00 94.29           H  
ATOM   4658  C   ASP A 313      31.341   2.842 -34.867  1.00 94.29           C  
ATOM   4659  CB  ASP A 313      28.861   2.823 -35.551  1.00 94.29           C  
ATOM   4660  HB2 ASP A 313      28.029   3.481 -35.802  1.00 94.29           H  
ATOM   4661  HB3 ASP A 313      29.089   2.234 -36.439  1.00 94.29           H  
ATOM   4662  O   ASP A 313      31.939   2.253 -35.773  1.00 94.29           O  
ATOM   4663  CG  ASP A 313      28.423   1.869 -34.440  1.00 94.29           C  
ATOM   4664  OD1 ASP A 313      29.288   1.118 -33.938  1.00 94.29           O  
ATOM   4665  OD2 ASP A 313      27.220   1.856 -34.124  1.00 94.29           O  
ATOM   4666  N   PRO A 314      31.773   2.777 -33.593  1.00 92.56           N  
ATOM   4667  CA  PRO A 314      32.981   2.065 -33.171  1.00 92.56           C  
ATOM   4668  HA  PRO A 314      33.834   2.411 -33.756  1.00 92.56           H  
ATOM   4669  C   PRO A 314      32.909   0.539 -33.329  1.00 92.56           C  
ATOM   4670  CB  PRO A 314      33.159   2.458 -31.697  1.00 92.56           C  
ATOM   4671  HB2 PRO A 314      33.727   3.385 -31.626  1.00 92.56           H  
ATOM   4672  HB3 PRO A 314      33.639   1.673 -31.112  1.00 92.56           H  
ATOM   4673  O   PRO A 314      33.951  -0.116 -33.362  1.00 92.56           O  
ATOM   4674  CG  PRO A 314      31.722   2.709 -31.235  1.00 92.56           C  
ATOM   4675  HG2 PRO A 314      31.221   1.762 -31.035  1.00 92.56           H  
ATOM   4676  HG3 PRO A 314      31.648   3.370 -30.372  1.00 92.56           H  
ATOM   4677  CD  PRO A 314      31.100   3.368 -32.451  1.00 92.56           C  
ATOM   4678  HD2 PRO A 314      30.029   3.164 -32.465  1.00 92.56           H  
ATOM   4679  HD3 PRO A 314      31.283   4.442 -32.431  1.00 92.56           H  
ATOM   4680  N   VAL A 315      31.707  -0.033 -33.398  1.00 88.68           N  
ATOM   4681  H   VAL A 315      30.898   0.571 -33.402  1.00 88.68           H  
ATOM   4682  CA  VAL A 315      31.452  -1.462 -33.616  1.00 88.68           C  
ATOM   4683  HA  VAL A 315      32.318  -2.038 -33.290  1.00 88.68           H  
ATOM   4684  C   VAL A 315      31.251  -1.733 -35.105  1.00 88.68           C  
ATOM   4685  CB  VAL A 315      30.225  -1.927 -32.803  1.00 88.68           C  
ATOM   4686  HB  VAL A 315      29.331  -1.417 -33.163  1.00 88.68           H  
ATOM   4687  O   VAL A 315      31.840  -2.672 -35.643  1.00 88.68           O  
ATOM   4688  CG1 VAL A 315      30.001  -3.437 -32.949  1.00 88.68           C  
ATOM   4689 HG11 VAL A 315      29.145  -3.741 -32.346  1.00 88.68           H  
ATOM   4690 HG12 VAL A 315      30.886  -3.982 -32.623  1.00 88.68           H  
ATOM   4691 HG13 VAL A 315      29.786  -3.687 -33.988  1.00 88.68           H  
ATOM   4692  CG2 VAL A 315      30.389  -1.622 -31.307  1.00 88.68           C  
ATOM   4693 HG21 VAL A 315      30.414  -0.543 -31.152  1.00 88.68           H  
ATOM   4694 HG22 VAL A 315      29.536  -2.016 -30.756  1.00 88.68           H  
ATOM   4695 HG23 VAL A 315      31.309  -2.069 -30.929  1.00 88.68           H  
ATOM   4696  N   ASN A 316      30.465  -0.897 -35.791  1.00 90.30           N  
ATOM   4697  H   ASN A 316      30.033  -0.140 -35.281  1.00 90.30           H  
ATOM   4698  CA  ASN A 316      30.235  -0.999 -37.231  1.00 90.30           C  
ATOM   4699  HA  ASN A 316      30.747  -1.886 -37.603  1.00 90.30           H  
ATOM   4700  C   ASN A 316      30.825   0.193 -37.998  1.00 90.30           C  
ATOM   4701  CB  ASN A 316      28.743  -1.213 -37.520  1.00 90.30           C  
ATOM   4702  HB2 ASN A 316      28.179  -0.332 -37.211  1.00 90.30           H  
ATOM   4703  HB3 ASN A 316      28.381  -2.070 -36.952  1.00 90.30           H  
ATOM   4704  O   ASN A 316      30.126   1.140 -38.355  1.00 90.30           O  
ATOM   4705  CG  ASN A 316      28.494  -1.474 -38.998  1.00 90.30           C  
ATOM   4706  ND2 ASN A 316      27.253  -1.591 -39.399  1.00 90.30           N  
ATOM   4707 HD21 ASN A 316      27.094  -1.737 -40.386  1.00 90.30           H  
ATOM   4708 HD22 ASN A 316      26.499  -1.417 -38.750  1.00 90.30           H  
ATOM   4709  OD1 ASN A 316      29.397  -1.562 -39.823  1.00 90.30           O  
ATOM   4710  N   LEU A 317      32.097   0.071 -38.377  1.00 90.49           N  
ATOM   4711  H   LEU A 317      32.584  -0.741 -38.026  1.00 90.49           H  
ATOM   4712  CA  LEU A 317      32.900   1.100 -39.058  1.00 90.49           C  
ATOM   4713  HA  LEU A 317      32.795   2.023 -38.488  1.00 90.49           H  
ATOM   4714  C   LEU A 317      32.447   1.440 -40.498  1.00 90.49           C  
ATOM   4715  CB  LEU A 317      34.378   0.660 -39.024  1.00 90.49           C  
ATOM   4716  HB2 LEU A 317      34.991   1.416 -39.516  1.00 90.49           H  
ATOM   4717  HB3 LEU A 317      34.464  -0.264 -39.595  1.00 90.49           H  
ATOM   4718  O   LEU A 317      33.213   2.008 -41.270  1.00 90.49           O  
ATOM   4719  CG  LEU A 317      34.936   0.430 -37.607  1.00 90.49           C  
ATOM   4720  HG  LEU A 317      34.261  -0.205 -37.034  1.00 90.49           H  
ATOM   4721  CD1 LEU A 317      36.284  -0.282 -37.679  1.00 90.49           C  
ATOM   4722 HD11 LEU A 317      36.586  -0.560 -36.669  1.00 90.49           H  
ATOM   4723 HD12 LEU A 317      37.032   0.389 -38.099  1.00 90.49           H  
ATOM   4724 HD13 LEU A 317      36.197  -1.190 -38.276  1.00 90.49           H  
ATOM   4725  CD2 LEU A 317      35.150   1.743 -36.858  1.00 90.49           C  
ATOM   4726 HD21 LEU A 317      34.206   2.280 -36.767  1.00 90.49           H  
ATOM   4727 HD22 LEU A 317      35.864   2.376 -37.384  1.00 90.49           H  
ATOM   4728 HD23 LEU A 317      35.510   1.525 -35.852  1.00 90.49           H  
ATOM   4729  N   THR A 318      31.229   1.068 -40.889  1.00 88.39           N  
ATOM   4730  H   THR A 318      30.659   0.605 -40.196  1.00 88.39           H  
ATOM   4731  CA  THR A 318      30.578   1.481 -42.145  1.00 88.39           C  
ATOM   4732  HA  THR A 318      31.283   2.051 -42.750  1.00 88.39           H  
ATOM   4733  C   THR A 318      29.377   2.398 -41.914  1.00 88.39           C  
ATOM   4734  CB  THR A 318      30.136   0.265 -42.969  1.00 88.39           C  
ATOM   4735  HB  THR A 318      29.718   0.625 -43.909  1.00 88.39           H  
ATOM   4736  O   THR A 318      28.880   3.006 -42.859  1.00 88.39           O  
ATOM   4737  CG2 THR A 318      31.296  -0.674 -43.300  1.00 88.39           C  
ATOM   4738 HG21 THR A 318      30.942  -1.459 -43.969  1.00 88.39           H  
ATOM   4739 HG22 THR A 318      31.689  -1.130 -42.391  1.00 88.39           H  
ATOM   4740 HG23 THR A 318      32.089  -0.114 -43.795  1.00 88.39           H  
ATOM   4741  OG1 THR A 318      29.142  -0.484 -42.302  1.00 88.39           O  
ATOM   4742  HG1 THR A 318      29.510  -0.887 -41.512  1.00 88.39           H  
ATOM   4743  N   SER A 319      28.906   2.509 -40.668  1.00 91.97           N  
ATOM   4744  H   SER A 319      29.419   2.078 -39.912  1.00 91.97           H  
ATOM   4745  CA  SER A 319      27.731   3.297 -40.299  1.00 91.97           C  
ATOM   4746  HA  SER A 319      27.100   3.448 -41.175  1.00 91.97           H  
ATOM   4747  C   SER A 319      28.150   4.657 -39.764  1.00 91.97           C  
ATOM   4748  CB  SER A 319      26.901   2.545 -39.258  1.00 91.97           C  
ATOM   4749  HB2 SER A 319      26.047   3.152 -38.957  1.00 91.97           H  
ATOM   4750  HB3 SER A 319      27.511   2.329 -38.381  1.00 91.97           H  
ATOM   4751  O   SER A 319      28.942   4.739 -38.826  1.00 91.97           O  
ATOM   4752  OG  SER A 319      26.442   1.338 -39.835  1.00 91.97           O  
ATOM   4753  HG  SER A 319      27.208   0.883 -40.192  1.00 91.97           H  
ATOM   4754  N   THR A 320      27.615   5.727 -40.350  1.00 93.13           N  
ATOM   4755  H   THR A 320      26.975   5.604 -41.122  1.00 93.13           H  
ATOM   4756  CA  THR A 320      27.862   7.093 -39.882  1.00 93.13           C  
ATOM   4757  HA  THR A 320      28.907   7.159 -39.582  1.00 93.13           H  
ATOM   4758  C   THR A 320      26.993   7.432 -38.679  1.00 93.13           C  
ATOM   4759  CB  THR A 320      27.616   8.135 -40.976  1.00 93.13           C  
ATOM   4760  HB  THR A 320      27.695   9.132 -40.542  1.00 93.13           H  
ATOM   4761  O   THR A 320      25.803   7.119 -38.677  1.00 93.13           O  
ATOM   4762  CG2 THR A 320      28.626   8.019 -42.116  1.00 93.13           C  
ATOM   4763 HG21 THR A 320      29.634   8.162 -41.727  1.00 93.13           H  
ATOM   4764 HG22 THR A 320      28.420   8.788 -42.860  1.00 93.13           H  
ATOM   4765 HG23 THR A 320      28.556   7.038 -42.586  1.00 93.13           H  
ATOM   4766  OG1 THR A 320      26.322   7.966 -41.515  1.00 93.13           O  
ATOM   4767  HG1 THR A 320      25.723   7.853 -40.773  1.00 93.13           H  
ATOM   4768  N   VAL A 321      27.563   8.135 -37.705  1.00 94.26           N  
ATOM   4769  H   VAL A 321      28.533   8.397 -37.809  1.00 94.26           H  
ATOM   4770  CA  VAL A 321      26.885   8.559 -36.473  1.00 94.26           C  
ATOM   4771  HA  VAL A 321      25.818   8.362 -36.573  1.00 94.26           H  
ATOM   4772  C   VAL A 321      27.041  10.061 -36.257  1.00 94.26           C  
ATOM   4773  CB  VAL A 321      27.377   7.760 -35.249  1.00 94.26           C  
ATOM   4774  HB  VAL A 321      26.812   8.092 -34.378  1.00 94.26           H  
ATOM   4775  O   VAL A 321      28.027  10.660 -36.678  1.00 94.26           O  
ATOM   4776  CG1 VAL A 321      27.100   6.267 -35.448  1.00 94.26           C  
ATOM   4777 HG11 VAL A 321      27.354   5.720 -34.540  1.00 94.26           H  
ATOM   4778 HG12 VAL A 321      26.043   6.108 -35.663  1.00 94.26           H  
ATOM   4779 HG13 VAL A 321      27.696   5.870 -36.270  1.00 94.26           H  
ATOM   4780  CG2 VAL A 321      28.869   7.960 -34.958  1.00 94.26           C  
ATOM   4781 HG21 VAL A 321      29.467   7.672 -35.822  1.00 94.26           H  
ATOM   4782 HG22 VAL A 321      29.157   7.346 -34.104  1.00 94.26           H  
ATOM   4783 HG23 VAL A 321      29.066   9.003 -34.709  1.00 94.26           H  
ATOM   4784  N   THR A 322      26.065  10.675 -35.593  1.00 95.03           N  
ATOM   4785  H   THR A 322      25.242  10.147 -35.339  1.00 95.03           H  
ATOM   4786  CA  THR A 322      26.064  12.110 -35.244  1.00 95.03           C  
ATOM   4787  HA  THR A 322      26.894  12.612 -35.741  1.00 95.03           H  
ATOM   4788  C   THR A 322      26.256  12.357 -33.748  1.00 95.03           C  
ATOM   4789  CB  THR A 322      24.767  12.780 -35.716  1.00 95.03           C  
ATOM   4790  HB  THR A 322      24.745  13.818 -35.384  1.00 95.03           H  
ATOM   4791  O   THR A 322      26.203  13.495 -33.290  1.00 95.03           O  
ATOM   4792  CG2 THR A 322      24.641  12.758 -37.239  1.00 95.03           C  
ATOM   4793 HG21 THR A 322      24.574  11.732 -37.601  1.00 95.03           H  
ATOM   4794 HG22 THR A 322      25.509  13.243 -37.684  1.00 95.03           H  
ATOM   4795 HG23 THR A 322      23.741  13.298 -37.532  1.00 95.03           H  
ATOM   4796  OG1 THR A 322      23.651  12.094 -35.190  1.00 95.03           O  
ATOM   4797  HG1 THR A 322      23.556  12.340 -34.266  1.00 95.03           H  
ATOM   4798  N   SER A 323      26.448  11.296 -32.972  1.00 95.40           N  
ATOM   4799  H   SER A 323      26.502  10.384 -33.402  1.00 95.40           H  
ATOM   4800  CA  SER A 323      26.663  11.321 -31.529  1.00 95.40           C  
ATOM   4801  HA  SER A 323      27.136  12.261 -31.248  1.00 95.40           H  
ATOM   4802  C   SER A 323      27.594  10.183 -31.132  1.00 95.40           C  
ATOM   4803  CB  SER A 323      25.326  11.201 -30.780  1.00 95.40           C  
ATOM   4804  HB2 SER A 323      24.662  12.001 -31.103  1.00 95.40           H  
ATOM   4805  HB3 SER A 323      25.491  11.308 -29.708  1.00 95.40           H  
ATOM   4806  O   SER A 323      27.948   9.332 -31.954  1.00 95.40           O  
ATOM   4807  OG  SER A 323      24.715   9.948 -31.042  1.00 95.40           O  
ATOM   4808  HG  SER A 323      25.109   9.288 -30.467  1.00 95.40           H  
ATOM   4809  N   LEU A 324      27.975  10.148 -29.860  1.00 95.73           N  
ATOM   4810  H   LEU A 324      27.655  10.872 -29.234  1.00 95.73           H  
ATOM   4811  CA  LEU A 324      28.632   8.977 -29.298  1.00 95.73           C  
ATOM   4812  HA  LEU A 324      29.497   8.733 -29.915  1.00 95.73           H  
ATOM   4813  C   LEU A 324      27.711   7.751 -29.331  1.00 95.73           C  
ATOM   4814  CB  LEU A 324      29.109   9.283 -27.874  1.00 95.73           C  
ATOM   4815  HB2 LEU A 324      28.427   9.984 -27.393  1.00 95.73           H  
ATOM   4816  HB3 LEU A 324      29.081   8.356 -27.302  1.00 95.73           H  
ATOM   4817  O   LEU A 324      26.486   7.859 -29.263  1.00 95.73           O  
ATOM   4818  CG  LEU A 324      30.544   9.817 -27.808  1.00 95.73           C  
ATOM   4819  HG  LEU A 324      31.220   9.063 -28.209  1.00 95.73           H  
ATOM   4820  CD1 LEU A 324      30.746  11.120 -28.578  1.00 95.73           C  
ATOM   4821 HD11 LEU A 324      31.741  11.515 -28.375  1.00 95.73           H  
ATOM   4822 HD12 LEU A 324      29.990  11.846 -28.280  1.00 95.73           H  
ATOM   4823 HD13 LEU A 324      30.647  10.936 -29.648  1.00 95.73           H  
ATOM   4824  CD2 LEU A 324      30.898  10.048 -26.345  1.00 95.73           C  
ATOM   4825 HD21 LEU A 324      30.363  10.918 -25.963  1.00 95.73           H  
ATOM   4826 HD22 LEU A 324      31.972  10.199 -26.234  1.00 95.73           H  
ATOM   4827 HD23 LEU A 324      30.608   9.178 -25.756  1.00 95.73           H  
ATOM   4828  N   VAL A 325      28.341   6.580 -29.401  1.00 94.90           N  
ATOM   4829  H   VAL A 325      29.346   6.583 -29.496  1.00 94.90           H  
ATOM   4830  CA  VAL A 325      27.695   5.270 -29.344  1.00 94.90           C  
ATOM   4831  HA  VAL A 325      26.613   5.396 -29.319  1.00 94.90           H  
ATOM   4832  C   VAL A 325      28.139   4.570 -28.067  1.00 94.90           C  
ATOM   4833  CB  VAL A 325      28.046   4.424 -30.581  1.00 94.90           C  
ATOM   4834  HB  VAL A 325      29.120   4.237 -30.587  1.00 94.90           H  
ATOM   4835  O   VAL A 325      29.336   4.403 -27.825  1.00 94.90           O  
ATOM   4836  CG1 VAL A 325      27.318   3.075 -30.561  1.00 94.90           C  
ATOM   4837 HG11 VAL A 325      27.619   2.485 -29.696  1.00 94.90           H  
ATOM   4838 HG12 VAL A 325      27.566   2.508 -31.458  1.00 94.90           H  
ATOM   4839 HG13 VAL A 325      26.239   3.229 -30.536  1.00 94.90           H  
ATOM   4840  CG2 VAL A 325      27.676   5.144 -31.881  1.00 94.90           C  
ATOM   4841 HG21 VAL A 325      28.279   6.044 -32.003  1.00 94.90           H  
ATOM   4842 HG22 VAL A 325      26.621   5.415 -31.871  1.00 94.90           H  
ATOM   4843 HG23 VAL A 325      27.864   4.478 -32.723  1.00 94.90           H  
ATOM   4844  N   ALA A 326      27.180   4.145 -27.253  1.00 94.68           N  
ATOM   4845  H   ALA A 326      26.217   4.279 -27.527  1.00 94.68           H  
ATOM   4846  CA  ALA A 326      27.427   3.270 -26.114  1.00 94.68           C  
ATOM   4847  HA  ALA A 326      28.500   3.144 -25.971  1.00 94.68           H  
ATOM   4848  C   ALA A 326      26.832   1.887 -26.363  1.00 94.68           C  
ATOM   4849  CB  ALA A 326      26.867   3.888 -24.838  1.00 94.68           C  
ATOM   4850  HB1 ALA A 326      25.779   3.829 -24.850  1.00 94.68           H  
ATOM   4851  HB2 ALA A 326      27.179   4.928 -24.742  1.00 94.68           H  
ATOM   4852  HB3 ALA A 326      27.234   3.323 -23.981  1.00 94.68           H  
ATOM   4853  O   ALA A 326      25.938   1.713 -27.190  1.00 94.68           O  
ATOM   4854  N   LYS A 327      27.328   0.904 -25.618  1.00 92.31           N  
ATOM   4855  H   LYS A 327      27.985   1.144 -24.889  1.00 92.31           H  
ATOM   4856  CA  LYS A 327      26.787  -0.449 -25.641  1.00 92.31           C  
ATOM   4857  HA  LYS A 327      26.590  -0.730 -26.676  1.00 92.31           H  
ATOM   4858  C   LYS A 327      25.460  -0.494 -24.878  1.00 92.31           C  
ATOM   4859  CB  LYS A 327      27.839  -1.381 -25.054  1.00 92.31           C  
ATOM   4860  HB2 LYS A 327      27.899  -1.198 -23.981  1.00 92.31           H  
ATOM   4861  HB3 LYS A 327      28.807  -1.146 -25.496  1.00 92.31           H  
ATOM   4862  O   LYS A 327      25.352   0.057 -23.783  1.00 92.31           O  
ATOM   4863  CG  LYS A 327      27.535  -2.859 -25.319  1.00 92.31           C  
ATOM   4864  HG2 LYS A 327      26.554  -3.127 -24.926  1.00 92.31           H  
ATOM   4865  HG3 LYS A 327      27.581  -3.074 -26.386  1.00 92.31           H  
ATOM   4866  CD  LYS A 327      28.609  -3.634 -24.573  1.00 92.31           C  
ATOM   4867  HD2 LYS A 327      29.591  -3.374 -24.968  1.00 92.31           H  
ATOM   4868  HD3 LYS A 327      28.555  -3.315 -23.532  1.00 92.31           H  
ATOM   4869  CE  LYS A 327      28.434  -5.143 -24.594  1.00 92.31           C  
ATOM   4870  HE2 LYS A 327      28.615  -5.527 -25.597  1.00 92.31           H  
ATOM   4871  HE3 LYS A 327      27.413  -5.379 -24.295  1.00 92.31           H  
ATOM   4872  NZ  LYS A 327      29.391  -5.687 -23.608  1.00 92.31           N  
ATOM   4873  HZ1 LYS A 327      29.329  -6.691 -23.520  1.00 92.31           H  
ATOM   4874  HZ2 LYS A 327      29.185  -5.262 -22.716  1.00 92.31           H  
ATOM   4875  HZ3 LYS A 327      30.330  -5.368 -23.802  1.00 92.31           H  
ATOM   4876  N   ASP A 328      24.480  -1.190 -25.441  1.00 90.42           N  
ATOM   4877  H   ASP A 328      24.640  -1.669 -26.315  1.00 90.42           H  
ATOM   4878  CA  ASP A 328      23.137  -1.362 -24.873  1.00 90.42           C  
ATOM   4879  HA  ASP A 328      22.869  -0.450 -24.338  1.00 90.42           H  
ATOM   4880  C   ASP A 328      23.042  -2.511 -23.851  1.00 90.42           C  
ATOM   4881  CB  ASP A 328      22.113  -1.518 -26.017  1.00 90.42           C  
ATOM   4882  HB2 ASP A 328      21.111  -1.460 -25.592  1.00 90.42           H  
ATOM   4883  HB3 ASP A 328      22.225  -0.681 -26.706  1.00 90.42           H  
ATOM   4884  O   ASP A 328      21.975  -2.755 -23.295  1.00 90.42           O  
ATOM   4885  CG  ASP A 328      22.238  -2.831 -26.808  1.00 90.42           C  
ATOM   4886  OD1 ASP A 328      23.361  -3.386 -26.853  1.00 90.42           O  
ATOM   4887  OD2 ASP A 328      21.218  -3.282 -27.390  1.00 90.42           O  
ATOM   4888  N   GLN A 329      24.148  -3.218 -23.590  1.00 90.50           N  
ATOM   4889  H   GLN A 329      24.986  -2.969 -24.096  1.00 90.50           H  
ATOM   4890  CA  GLN A 329      24.203  -4.351 -22.665  1.00 90.50           C  
ATOM   4891  HA  GLN A 329      23.269  -4.388 -22.105  1.00 90.50           H  
ATOM   4892  C   GLN A 329      25.339  -4.228 -21.651  1.00 90.50           C  
ATOM   4893  CB  GLN A 329      24.330  -5.676 -23.422  1.00 90.50           C  
ATOM   4894  HB2 GLN A 329      24.417  -6.478 -22.690  1.00 90.50           H  
ATOM   4895  HB3 GLN A 329      25.226  -5.671 -24.042  1.00 90.50           H  
ATOM   4896  O   GLN A 329      26.508  -4.044 -22.009  1.00 90.50           O  
ATOM   4897  CG  GLN A 329      23.105  -5.951 -24.296  1.00 90.50           C  
ATOM   4898  HG2 GLN A 329      22.204  -5.741 -23.720  1.00 90.50           H  
ATOM   4899  HG3 GLN A 329      23.111  -5.301 -25.171  1.00 90.50           H  
ATOM   4900  CD  GLN A 329      23.074  -7.395 -24.761  1.00 90.50           C  
ATOM   4901  NE2 GLN A 329      22.017  -8.114 -24.453  1.00 90.50           N  
ATOM   4902 HE21 GLN A 329      22.172  -9.104 -24.576  1.00 90.50           H  
ATOM   4903 HE22 GLN A 329      21.566  -7.849 -23.589  1.00 90.50           H  
ATOM   4904  OE1 GLN A 329      23.990  -7.919 -25.376  1.00 90.50           O  
ATOM   4905  N   ALA A 330      24.986  -4.402 -20.383  1.00 92.89           N  
ATOM   4906  H   ALA A 330      24.009  -4.572 -20.192  1.00 92.89           H  
ATOM   4907  CA  ALA A 330      25.889  -4.484 -19.251  1.00 92.89           C  
ATOM   4908  HA  ALA A 330      26.715  -3.794 -19.423  1.00 92.89           H  
ATOM   4909  C   ALA A 330      26.459  -5.902 -19.068  1.00 92.89           C  
ATOM   4910  CB  ALA A 330      25.121  -4.018 -18.012  1.00 92.89           C  
ATOM   4911  HB1 ALA A 330      25.773  -4.002 -17.139  1.00 92.89           H  
ATOM   4912  HB2 ALA A 330      24.294  -4.700 -17.816  1.00 92.89           H  
ATOM   4913  HB3 ALA A 330      24.719  -3.018 -18.176  1.00 92.89           H  
ATOM   4914  O   ALA A 330      25.871  -6.890 -19.501  1.00 92.89           O  
ATOM   4915  N   LEU A 331      27.606  -6.020 -18.390  1.00 92.59           N  
ATOM   4916  H   LEU A 331      28.109  -5.178 -18.150  1.00 92.59           H  
ATOM   4917  CA  LEU A 331      28.128  -7.321 -17.948  1.00 92.59           C  
ATOM   4918  HA  LEU A 331      28.038  -8.037 -18.765  1.00 92.59           H  
ATOM   4919  C   LEU A 331      27.335  -7.925 -16.780  1.00 92.59           C  
ATOM   4920  CB  LEU A 331      29.607  -7.205 -17.528  1.00 92.59           C  
ATOM   4921  HB2 LEU A 331      29.783  -7.954 -16.756  1.00 92.59           H  
ATOM   4922  HB3 LEU A 331      29.804  -6.237 -17.067  1.00 92.59           H  
ATOM   4923  O   LEU A 331      27.352  -9.142 -16.604  1.00 92.59           O  
ATOM   4924  CG  LEU A 331      30.605  -7.476 -18.667  1.00 92.59           C  
ATOM   4925  HG  LEU A 331      30.149  -8.119 -19.419  1.00 92.59           H  
ATOM   4926  CD1 LEU A 331      31.070  -6.184 -19.337  1.00 92.59           C  
ATOM   4927 HD11 LEU A 331      31.781  -6.405 -20.133  1.00 92.59           H  
ATOM   4928 HD12 LEU A 331      30.212  -5.667 -19.767  1.00 92.59           H  
ATOM   4929 HD13 LEU A 331      31.543  -5.526 -18.608  1.00 92.59           H  
ATOM   4930  CD2 LEU A 331      31.835  -8.204 -18.120  1.00 92.59           C  
ATOM   4931 HD21 LEU A 331      31.535  -9.163 -17.700  1.00 92.59           H  
ATOM   4932 HD22 LEU A 331      32.310  -7.600 -17.347  1.00 92.59           H  
ATOM   4933 HD23 LEU A 331      32.546  -8.382 -18.928  1.00 92.59           H  
ATOM   4934  N   VAL A 332      26.703  -7.085 -15.959  1.00 92.37           N  
ATOM   4935  H   VAL A 332      26.660  -6.108 -16.212  1.00 92.37           H  
ATOM   4936  CA  VAL A 332      25.952  -7.496 -14.768  1.00 92.37           C  
ATOM   4937  HA  VAL A 332      26.002  -8.580 -14.662  1.00 92.37           H  
ATOM   4938  C   VAL A 332      24.497  -7.107 -14.965  1.00 92.37           C
[truncated: 337,617 more chars]
