# Supplementary material for: Harnessing the acceptor substrate promiscuity of Clostridium botulinum Maf glycosyltransferase to glyco-engineer mini-flagellin protein chimeras
Source: Commun Biol. 2024 Aug 21;7:1029. doi: 10.1038/s42003-024-06736-y (PMC11339370; doi:10.1038/s42003-024-06736-y)
Supplement: Supplementary file 5 — Supplementary Data 2 [file 42003_2024_6736_MOESM5_ESM.zip › SupplementaryData2/GkFlaA2.pdb]

ATOM      1  N   MET A   1     -55.485   0.420  60.670  1.00 43.34           N  
ATOM      2  H   MET A   1     -56.108   0.576  61.450  1.00 43.34           H  
ATOM      3  H2  MET A   1     -55.871   0.863  59.849  1.00 43.34           H  
ATOM      4  H3  MET A   1     -54.592   0.844  60.876  1.00 43.34           H  
ATOM      5  CA  MET A   1     -55.325  -1.031  60.423  1.00 43.34           C  
ATOM      6  HA  MET A   1     -55.028  -1.531  61.344  1.00 43.34           H  
ATOM      7  C   MET A   1     -54.219  -1.249  59.397  1.00 43.34           C  
ATOM      8  CB  MET A   1     -56.636  -1.664  59.924  1.00 43.34           C  
ATOM      9  HB2 MET A   1     -56.426  -2.674  59.570  1.00 43.34           H  
ATOM     10  HB3 MET A   1     -57.026  -1.085  59.088  1.00 43.34           H  
ATOM     11  O   MET A   1     -54.411  -0.921  58.231  1.00 43.34           O  
ATOM     12  CG  MET A   1     -57.711  -1.764  61.010  1.00 43.34           C  
ATOM     13  HG2 MET A   1     -57.895  -0.778  61.437  1.00 43.34           H  
ATOM     14  HG3 MET A   1     -57.361  -2.427  61.800  1.00 43.34           H  
ATOM     15  SD  MET A   1     -59.276  -2.402  60.365  1.00 43.34           S  
ATOM     16  CE  MET A   1     -60.258  -2.472  61.892  1.00 43.34           C  
ATOM     17  HE1 MET A   1     -60.344  -1.476  62.326  1.00 43.34           H  
ATOM     18  HE2 MET A   1     -59.782  -3.142  62.608  1.00 43.34           H  
ATOM     19  HE3 MET A   1     -61.255  -2.848  61.664  1.00 43.34           H  
ATOM     20  N   ALA A   2     -53.054  -1.745  59.821  1.00 49.88           N  
ATOM     21  H   ALA A   2     -52.939  -2.028  60.783  1.00 49.88           H  
ATOM     22  CA  ALA A   2     -52.010  -2.194  58.898  1.00 49.88           C  
ATOM     23  HA  ALA A   2     -51.841  -1.432  58.137  1.00 49.88           H  
ATOM     24  C   ALA A   2     -52.490  -3.487  58.215  1.00 49.88           C  
ATOM     25  CB  ALA A   2     -50.708  -2.392  59.687  1.00 49.88           C  
ATOM     26  HB1 ALA A   2     -50.403  -1.454  60.152  1.00 49.88           H  
ATOM     27  HB2 ALA A   2     -49.917  -2.722  59.014  1.00 49.88           H  
ATOM     28  HB3 ALA A   2     -50.846  -3.149  60.460  1.00 49.88           H  
ATOM     29  O   ALA A   2     -52.863  -4.436  58.901  1.00 49.88           O  
ATOM     30  N   ARG A   3     -52.558  -3.524  56.877  1.00 56.65           N  
ATOM     31  H   ARG A   3     -52.213  -2.732  56.355  1.00 56.65           H  
ATOM     32  CA  ARG A   3     -52.958  -4.737  56.142  1.00 56.65           C  
ATOM     33  HA  ARG A   3     -53.810  -5.191  56.647  1.00 56.65           H  
ATOM     34  C   ARG A   3     -51.801  -5.746  56.193  1.00 56.65           C  
ATOM     35  CB  ARG A   3     -53.370  -4.406  54.692  1.00 56.65           C  
ATOM     36  HB2 ARG A   3     -53.592  -5.348  54.190  1.00 56.65           H  
ATOM     37  HB3 ARG A   3     -52.532  -3.942  54.173  1.00 56.65           H  
ATOM     38  O   ARG A   3     -50.774  -5.518  55.569  1.00 56.65           O  
ATOM     39  CG  ARG A   3     -54.604  -3.488  54.577  1.00 56.65           C  
ATOM     40  HG2 ARG A   3     -55.391  -3.847  55.240  1.00 56.65           H  
ATOM     41  HG3 ARG A   3     -54.325  -2.477  54.873  1.00 56.65           H  
ATOM     42  CD  ARG A   3     -55.132  -3.483  53.131  1.00 56.65           C  
ATOM     43  HD2 ARG A   3     -54.298  -3.286  52.457  1.00 56.65           H  
ATOM     44  HD3 ARG A   3     -55.529  -4.474  52.909  1.00 56.65           H  
ATOM     45  NE  ARG A   3     -56.173  -2.457  52.906  1.00 56.65           N  
ATOM     46  HE  ARG A   3     -56.198  -1.684  53.556  1.00 56.65           H  
ATOM     47  NH1 ARG A   3     -57.116  -3.355  51.003  1.00 56.65           N  
ATOM     48 HH11 ARG A   3     -56.508  -4.158  51.075  1.00 56.65           H  
ATOM     49 HH12 ARG A   3     -57.789  -3.299  50.252  1.00 56.65           H  
ATOM     50  NH2 ARG A   3     -57.845  -1.396  51.771  1.00 56.65           N  
ATOM     51 HH21 ARG A   3     -57.833  -0.635  52.435  1.00 56.65           H  
ATOM     52 HH22 ARG A   3     -58.501  -1.366  51.003  1.00 56.65           H  
ATOM     53  CZ  ARG A   3     -57.036  -2.410  51.900  1.00 56.65           C  
ATOM     54  N   ILE A   4     -51.967  -6.839  56.941  1.00 57.95           N  
ATOM     55  H   ILE A   4     -52.801  -6.885  57.509  1.00 57.95           H  
ATOM     56  CA  ILE A   4     -50.901  -7.822  57.235  1.00 57.95           C  
ATOM     57  HA  ILE A   4     -49.961  -7.281  57.346  1.00 57.95           H  
ATOM     58  C   ILE A   4     -50.678  -8.816  56.074  1.00 57.95           C  
ATOM     59  CB  ILE A   4     -51.189  -8.512  58.600  1.00 57.95           C  
ATOM     60  HB  ILE A   4     -52.157  -9.010  58.534  1.00 57.95           H  
ATOM     61  O   ILE A   4     -49.555  -9.255  55.858  1.00 57.95           O  
ATOM     62  CG1 ILE A   4     -51.259  -7.453  59.733  1.00 57.95           C  
ATOM     63 HG12 ILE A   4     -50.303  -6.934  59.805  1.00 57.95           H  
ATOM     64 HG13 ILE A   4     -52.024  -6.718  59.485  1.00 57.95           H  
ATOM     65  CG2 ILE A   4     -50.133  -9.578  58.943  1.00 57.95           C  
ATOM     66 HG21 ILE A   4     -49.145  -9.124  59.014  1.00 57.95           H  
ATOM     67 HG22 ILE A   4     -50.371 -10.069  59.886  1.00 57.95           H  
ATOM     68 HG23 ILE A   4     -50.112 -10.357  58.180  1.00 57.95           H  
ATOM     69  CD1 ILE A   4     -51.633  -7.993  61.119  1.00 57.95           C  
ATOM     70 HD11 ILE A   4     -51.815  -7.156  61.794  1.00 57.95           H  
ATOM     71 HD12 ILE A   4     -52.536  -8.599  61.053  1.00 57.95           H  
ATOM     72 HD13 ILE A   4     -50.818  -8.590  61.530  1.00 57.95           H  
ATOM     73  N   ASN A   5     -51.702  -9.112  55.260  1.00 60.82           N  
ATOM     74  H   ASN A   5     -52.619  -8.768  55.507  1.00 60.82           H  
ATOM     75  CA  ASN A   5     -51.588 -10.104  54.174  1.00 60.82           C  
ATOM     76  HA  ASN A   5     -50.966 -10.927  54.527  1.00 60.82           H  
ATOM     77  C   ASN A   5     -50.879  -9.613  52.906  1.00 60.82           C  
ATOM     78  CB  ASN A   5     -52.986 -10.659  53.823  1.00 60.82           C  
ATOM     79  HB2 ASN A   5     -53.747  -9.884  53.920  1.00 60.82           H  
ATOM     80  HB3 ASN A   5     -52.986 -11.001  52.788  1.00 60.82           H  
ATOM     81  O   ASN A   5     -50.430 -10.432  52.112  1.00 60.82           O  
ATOM     82  CG  ASN A   5     -53.375 -11.862  54.662  1.00 60.82           C  
ATOM     83  ND2 ASN A   5     -54.553 -12.401  54.458  1.00 60.82           N  
ATOM     84 HD21 ASN A   5     -55.168 -12.078  53.725  1.00 60.82           H  
ATOM     85 HD22 ASN A   5     -54.754 -13.221  55.012  1.00 60.82           H  
ATOM     86  OD1 ASN A   5     -52.642 -12.332  55.508  1.00 60.82           O  
ATOM     87  N   HIS A   6     -50.798  -8.305  52.669  1.00 69.00           N  
ATOM     88  H   HIS A   6     -51.131  -7.672  53.382  1.00 69.00           H  
ATOM     89  CA  HIS A   6     -50.043  -7.733  51.552  1.00 69.00           C  
ATOM     90  HA  HIS A   6     -49.351  -8.472  51.148  1.00 69.00           H  
ATOM     91  C   HIS A   6     -49.203  -6.592  52.105  1.00 69.00           C  
ATOM     92  CB  HIS A   6     -50.968  -7.289  50.404  1.00 69.00           C  
ATOM     93  HB2 HIS A   6     -50.491  -6.466  49.874  1.00 69.00           H  
ATOM     94  HB3 HIS A   6     -51.911  -6.919  50.807  1.00 69.00           H  
ATOM     95  O   HIS A   6     -49.676  -5.464  52.251  1.00 69.00           O  
ATOM     96  CG  HIS A   6     -51.244  -8.372  49.387  1.00 69.00           C  
ATOM     97  CD2 HIS A   6     -51.186  -8.239  48.026  1.00 69.00           C  
ATOM     98  HD2 HIS A   6     -50.954  -7.335  47.482  1.00 69.00           H  
ATOM     99  ND1 HIS A   6     -51.543  -9.691  49.644  1.00 69.00           N  
ATOM    100  HD1 HIS A   6     -51.419 -10.158  50.531  1.00 69.00           H  
ATOM    101  CE1 HIS A   6     -51.677 -10.330  48.471  1.00 69.00           C  
ATOM    102  HE1 HIS A   6     -51.846 -11.390  48.354  1.00 69.00           H  
ATOM    103  NE2 HIS A   6     -51.469  -9.481  47.456  1.00 69.00           N  
ATOM    104  N   ASN A   7     -47.954  -6.905  52.442  1.00 72.58           N  
ATOM    105  H   ASN A   7     -47.646  -7.862  52.340  1.00 72.58           H  
ATOM    106  CA  ASN A   7     -46.984  -5.919  52.888  1.00 72.58           C  
ATOM    107  HA  ASN A   7     -47.475  -5.240  53.584  1.00 72.58           H  
ATOM    108  C   ASN A   7     -46.510  -5.093  51.680  1.00 72.58           C  
ATOM    109  CB  ASN A   7     -45.859  -6.631  53.656  1.00 72.58           C  
ATOM    110  HB2 ASN A   7     -46.298  -7.262  54.429  1.00 72.58           H  
ATOM    111  HB3 ASN A   7     -45.282  -7.263  52.982  1.00 72.58           H  
ATOM    112  O   ASN A   7     -45.499  -5.389  51.047  1.00 72.58           O  
ATOM    113  CG  ASN A   7     -44.924  -5.648  54.338  1.00 72.58           C  
ATOM    114  ND2 ASN A   7     -44.039  -6.147  55.166  1.00 72.58           N  
ATOM    115 HD21 ASN A   7     -43.444  -5.515  55.684  1.00 72.58           H  
ATOM    116 HD22 ASN A   7     -43.919  -7.145  55.263  1.00 72.58           H  
ATOM    117  OD1 ASN A   7     -44.987  -4.444  54.132  1.00 72.58           O  
ATOM    118  N   ILE A   8     -47.291  -4.068  51.331  1.00 82.08           N  
ATOM    119  H   ILE A   8     -48.166  -3.975  51.828  1.00 82.08           H  
ATOM    120  CA  ILE A   8     -47.038  -3.180  50.186  1.00 82.08           C  
ATOM    121  HA  ILE A   8     -46.995  -3.785  49.280  1.00 82.08           H  
ATOM    122  C   ILE A   8     -45.677  -2.480  50.327  1.00 82.08           C  
ATOM    123  CB  ILE A   8     -48.195  -2.161  50.035  1.00 82.08           C  
ATOM    124  HB  ILE A   8     -48.269  -1.589  50.961  1.00 82.08           H  
ATOM    125  O   ILE A   8     -44.988  -2.277  49.328  1.00 82.08           O  
ATOM    126  CG1 ILE A   8     -49.543  -2.885  49.797  1.00 82.08           C  
ATOM    127 HG12 ILE A   8     -49.696  -3.637  50.571  1.00 82.08           H  
ATOM    128 HG13 ILE A   8     -49.516  -3.400  48.837  1.00 82.08           H  
ATOM    129  CG2 ILE A   8     -47.922  -1.175  48.882  1.00 82.08           C  
ATOM    130 HG21 ILE A   8     -47.803  -1.718  47.945  1.00 82.08           H  
ATOM    131 HG22 ILE A   8     -47.017  -0.599  49.074  1.00 82.08           H  
ATOM    132 HG23 ILE A   8     -48.739  -0.460  48.783  1.00 82.08           H  
ATOM    133  CD1 ILE A   8     -50.774  -1.970  49.842  1.00 82.08           C  
ATOM    134 HD11 ILE A   8     -50.794  -1.312  48.974  1.00 82.08           H  
ATOM    135 HD12 ILE A   8     -50.763  -1.375  50.755  1.00 82.08           H  
ATOM    136 HD13 ILE A   8     -51.675  -2.583  49.828  1.00 82.08           H  
ATOM    137  N   ALA A   9     -45.256  -2.163  51.558  1.00 81.15           N  
ATOM    138  H   ALA A   9     -45.823  -2.424  52.352  1.00 81.15           H  
ATOM    139  CA  ALA A   9     -43.943  -1.581  51.822  1.00 81.15           C  
ATOM    140  HA  ALA A   9     -43.824  -0.693  51.201  1.00 81.15           H  
ATOM    141  C   ALA A   9     -42.814  -2.554  51.441  1.00 81.15           C  
ATOM    142  CB  ALA A   9     -43.872  -1.144  53.290  1.00 81.15           C  
ATOM    143  HB1 ALA A   9     -42.906  -0.677  53.484  1.00 81.15           H  
ATOM    144  HB2 ALA A   9     -44.660  -0.422  53.504  1.00 81.15           H  
ATOM    145  HB3 ALA A   9     -43.982  -2.003  53.951  1.00 81.15           H  
ATOM    146  O   ALA A   9     -41.908  -2.160  50.711  1.00 81.15           O  
ATOM    147  N   ALA A  10     -42.915  -3.830  51.835  1.00 83.55           N  
ATOM    148  H   ALA A  10     -43.680  -4.093  52.439  1.00 83.55           H  
ATOM    149  CA  ALA A  10     -41.953  -4.863  51.442  1.00 83.55           C  
ATOM    150  HA  ALA A  10     -40.952  -4.505  51.683  1.00 83.55           H  
ATOM    151  C   ALA A  10     -41.979  -5.173  49.932  1.00 83.55           C  
ATOM    152  CB  ALA A  10     -42.194  -6.125  52.272  1.00 83.55           C  
ATOM    153  HB1 ALA A  10     -41.462  -6.885  52.000  1.00 83.55           H  
ATOM    154  HB2 ALA A  10     -43.194  -6.517  52.083  1.00 83.55           H  
ATOM    155  HB3 ALA A  10     -42.070  -5.899  53.331  1.00 83.55           H  
ATOM    156  O   ALA A  10     -40.936  -5.397  49.328  1.00 83.55           O  
ATOM    157  N   LEU A  11     -43.150  -5.145  49.287  1.00 86.70           N  
ATOM    158  H   LEU A  11     -43.991  -5.029  49.833  1.00 86.70           H  
ATOM    159  CA  LEU A  11     -43.254  -5.329  47.831  1.00 86.70           C  
ATOM    160  HA  LEU A  11     -42.708  -6.230  47.551  1.00 86.70           H  
ATOM    161  C   LEU A  11     -42.608  -4.172  47.055  1.00 86.70           C  
ATOM    162  CB  LEU A  11     -44.733  -5.482  47.439  1.00 86.70           C  
ATOM    163  HB2 LEU A  11     -44.846  -5.274  46.375  1.00 86.70           H  
ATOM    164  HB3 LEU A  11     -45.314  -4.735  47.981  1.00 86.70           H  
ATOM    165  O   LEU A  11     -41.975  -4.388  46.021  1.00 86.70           O  
ATOM    166  CG  LEU A  11     -45.303  -6.883  47.720  1.00 86.70           C  
ATOM    167  HG  LEU A  11     -45.007  -7.210  48.717  1.00 86.70           H  
ATOM    168  CD1 LEU A  11     -46.830  -6.838  47.661  1.00 86.70           C  
ATOM    169 HD11 LEU A  11     -47.159  -6.502  46.677  1.00 86.70           H  
ATOM    170 HD12 LEU A  11     -47.207  -6.160  48.427  1.00 86.70           H  
ATOM    171 HD13 LEU A  11     -47.232  -7.834  47.850  1.00 86.70           H  
ATOM    172  CD2 LEU A  11     -44.812  -7.901  46.686  1.00 86.70           C  
ATOM    173 HD21 LEU A  11     -43.728  -8.001  46.736  1.00 86.70           H  
ATOM    174 HD22 LEU A  11     -45.100  -7.593  45.680  1.00 86.70           H  
ATOM    175 HD23 LEU A  11     -45.250  -8.876  46.897  1.00 86.70           H  
ATOM    176  N   ASN A  12     -42.742  -2.940  47.546  1.00 86.26           N  
ATOM    177  H   ASN A  12     -43.303  -2.810  48.376  1.00 86.26           H  
ATOM    178  CA  ASN A  12     -42.082  -1.780  46.953  1.00 86.26           C  
ATOM    179  HA  ASN A  12     -42.247  -1.789  45.875  1.00 86.26           H  
ATOM    180  C   ASN A  12     -40.562  -1.833  47.140  1.00 86.26           C  
ATOM    181  CB  ASN A  12     -42.692  -0.493  47.530  1.00 86.26           C  
ATOM    182  HB2 ASN A  12     -42.044   0.348  47.283  1.00 86.26           H  
ATOM    183  HB3 ASN A  12     -42.752  -0.567  48.616  1.00 86.26           H  
ATOM    184  O   ASN A  12     -39.837  -1.609  46.170  1.00 86.26           O  
ATOM    185  CG  ASN A  12     -44.067  -0.182  46.970  1.00 86.26           C  
ATOM    186  ND2 ASN A  12     -44.761   0.769  47.548  1.00 86.26           N  
ATOM    187 HD21 ASN A  12     -45.670   0.981  47.161  1.00 86.26           H  
ATOM    188 HD22 ASN A  12     -44.384   1.251  48.351  1.00 86.26           H  
ATOM    189  OD1 ASN A  12     -44.521  -0.746  45.984  1.00 86.26           O  
ATOM    190  N   THR A  13     -40.071  -2.177  48.337  1.00 85.40           N  
ATOM    191  H   THR A  13     -40.697  -2.371  49.105  1.00 85.40           H  
ATOM    192  CA  THR A  13     -38.625  -2.330  48.574  1.00 85.40           C  
ATOM    193  HA  THR A  13     -38.120  -1.431  48.219  1.00 85.40           H  
ATOM    194  C   THR A  13     -38.042  -3.494  47.780  1.00 85.40           C  
ATOM    195  CB  THR A  13     -38.271  -2.497  50.058  1.00 85.40           C  
ATOM    196  HB  THR A  13     -37.202  -2.690  50.146  1.00 85.40           H  
ATOM    197  O   THR A  13     -36.957  -3.349  47.225  1.00 85.40           O  
ATOM    198  CG2 THR A  13     -38.601  -1.258  50.888  1.00 85.40           C  
ATOM    199 HG21 THR A  13     -38.367  -1.444  51.936  1.00 85.40           H  
ATOM    200 HG22 THR A  13     -37.999  -0.419  50.538  1.00 85.40           H  
ATOM    201 HG23 THR A  13     -39.656  -1.000  50.797  1.00 85.40           H  
ATOM    202  OG1 THR A  13     -38.965  -3.573  50.628  1.00 85.40           O  
ATOM    203  HG1 THR A  13     -38.708  -3.616  51.552  1.00 85.40           H  
ATOM    204  N   TYR A  14     -38.773  -4.603  47.628  1.00 88.16           N  
ATOM    205  H   TYR A  14     -39.604  -4.708  48.192  1.00 88.16           H  
ATOM    206  CA  TYR A  14     -38.356  -5.728  46.791  1.00 88.16           C  
ATOM    207  HA  TYR A  14     -37.365  -6.049  47.115  1.00 88.16           H  
ATOM    208  C   TYR A  14     -38.246  -5.338  45.313  1.00 88.16           C  
ATOM    209  CB  TYR A  14     -39.318  -6.906  46.978  1.00 88.16           C  
ATOM    210  HB2 TYR A  14     -40.320  -6.609  46.670  1.00 88.16           H  
ATOM    211  HB3 TYR A  14     -39.360  -7.167  48.035  1.00 88.16           H  
ATOM    212  O   TYR A  14     -37.226  -5.608  44.686  1.00 88.16           O  
ATOM    213  CG  TYR A  14     -38.893  -8.136  46.202  1.00 88.16           C  
ATOM    214  CD1 TYR A  14     -39.526  -8.465  44.987  1.00 88.16           C  
ATOM    215  HD1 TYR A  14     -40.328  -7.851  44.606  1.00 88.16           H  
ATOM    216  CD2 TYR A  14     -37.832  -8.927  46.681  1.00 88.16           C  
ATOM    217  HD2 TYR A  14     -37.337  -8.665  47.604  1.00 88.16           H  
ATOM    218  CE1 TYR A  14     -39.101  -9.592  44.257  1.00 88.16           C  
ATOM    219  HE1 TYR A  14     -39.570  -9.854  43.320  1.00 88.16           H  
ATOM    220  CE2 TYR A  14     -37.405 -10.054  45.953  1.00 88.16           C  
ATOM    221  HE2 TYR A  14     -36.588 -10.659  46.320  1.00 88.16           H  
ATOM    222  OH  TYR A  14     -37.641 -11.474  44.029  1.00 88.16           O  
ATOM    223  HH  TYR A  14     -36.910 -11.934  44.448  1.00 88.16           H  
ATOM    224  CZ  TYR A  14     -38.042 -10.388  44.739  1.00 88.16           C  
ATOM    225  N   ARG A  15     -39.239  -4.625  44.756  1.00 88.55           N  
ATOM    226  H   ARG A  15     -40.062  -4.436  45.311  1.00 88.55           H  
ATOM    227  CA  ARG A  15     -39.148  -4.107  43.378  1.00 88.55           C  
ATOM    228  HA  ARG A  15     -38.963  -4.943  42.704  1.00 88.55           H  
ATOM    229  C   ARG A  15     -37.948  -3.181  43.197  1.00 88.55           C  
ATOM    230  CB  ARG A  15     -40.443  -3.390  42.966  1.00 88.55           C  
ATOM    231  HB2 ARG A  15     -40.766  -2.716  43.760  1.00 88.55           H  
ATOM    232  HB3 ARG A  15     -40.236  -2.796  42.076  1.00 88.55           H  
ATOM    233  O   ARG A  15     -37.218  -3.322  42.218  1.00 88.55           O  
ATOM    234  CG  ARG A  15     -41.559  -4.386  42.627  1.00 88.55           C  
ATOM    235  HG2 ARG A  15     -41.167  -5.117  41.920  1.00 88.55           H  
ATOM    236  HG3 ARG A  15     -41.879  -4.921  43.521  1.00 88.55           H  
ATOM    237  CD  ARG A  15     -42.762  -3.700  41.969  1.00 88.55           C  
ATOM    238  HD2 ARG A  15     -42.410  -3.122  41.115  1.00 88.55           H  
ATOM    239  HD3 ARG A  15     -43.428  -4.482  41.604  1.00 88.55           H  
ATOM    240  NE  ARG A  15     -43.513  -2.824  42.891  1.00 88.55           N  
ATOM    241  HE  ARG A  15     -43.190  -2.767  43.846  1.00 88.55           H  
ATOM    242  NH1 ARG A  15     -45.116  -2.193  41.373  1.00 88.55           N  
ATOM    243 HH11 ARG A  15     -45.950  -1.671  41.143  1.00 88.55           H  
ATOM    244 HH12 ARG A  15     -44.652  -2.751  40.671  1.00 88.55           H  
ATOM    245  NH2 ARG A  15     -45.233  -1.418  43.444  1.00 88.55           N  
ATOM    246 HH21 ARG A  15     -44.875  -1.317  44.383  1.00 88.55           H  
ATOM    247 HH22 ARG A  15     -46.051  -0.887  43.182  1.00 88.55           H  
ATOM    248  CZ  ARG A  15     -44.607  -2.151  42.574  1.00 88.55           C  
ATOM    249  N   GLN A  16     -37.716  -2.271  44.145  1.00 88.01           N  
ATOM    250  H   GLN A  16     -38.364  -2.195  44.916  1.00 88.01           H  
ATOM    251  CA  GLN A  16     -36.566  -1.369  44.099  1.00 88.01           C  
ATOM    252  HA  GLN A  16     -36.581  -0.867  43.131  1.00 88.01           H  
ATOM    253  C   GLN A  16     -35.234  -2.127  44.201  1.00 88.01           C  
ATOM    254  CB  GLN A  16     -36.703  -0.314  45.209  1.00 88.01           C  
ATOM    255  HB2 GLN A  16     -36.561  -0.786  46.182  1.00 88.01           H  
ATOM    256  HB3 GLN A  16     -37.708   0.108  45.183  1.00 88.01           H  
ATOM    257  O   GLN A  16     -34.274  -1.766  43.522  1.00 88.01           O  
ATOM    258  CG  GLN A  16     -35.686   0.829  45.053  1.00 88.01           C  
ATOM    259  HG2 GLN A  16     -34.675   0.428  45.128  1.00 88.01           H  
ATOM    260  HG3 GLN A  16     -35.820   1.539  45.868  1.00 88.01           H  
ATOM    261  CD  GLN A  16     -35.840   1.583  43.733  1.00 88.01           C  
ATOM    262  NE2 GLN A  16     -34.764   2.060  43.148  1.00 88.01           N  
ATOM    263 HE21 GLN A  16     -33.847   1.884  43.534  1.00 88.01           H  
ATOM    264 HE22 GLN A  16     -34.910   2.531  42.267  1.00 88.01           H  
ATOM    265  OE1 GLN A  16     -36.922   1.750  43.197  1.00 88.01           O  
ATOM    266  N   LEU A  17     -35.188  -3.199  44.995  1.00 90.94           N  
ATOM    267  H   LEU A  17     -35.995  -3.412  45.563  1.00 90.94           H  
ATOM    268  CA  LEU A  17     -34.037  -4.088  45.106  1.00 90.94           C  
ATOM    269  HA  LEU A  17     -33.156  -3.485  45.327  1.00 90.94           H  
ATOM    270  C   LEU A  17     -33.760  -4.821  43.790  1.00 90.94           C  
ATOM    271  CB  LEU A  17     -34.269  -5.045  46.284  1.00 90.94           C  
ATOM    272  HB2 LEU A  17     -35.192  -5.605  46.134  1.00 90.94           H  
ATOM    273  HB3 LEU A  17     -34.406  -4.439  47.180  1.00 90.94           H  
ATOM    274  O   LEU A  17     -32.626  -4.792  43.327  1.00 90.94           O  
ATOM    275  CG  LEU A  17     -33.106  -6.029  46.495  1.00 90.94           C  
ATOM    276  HG  LEU A  17     -32.234  -5.722  45.917  1.00 90.94           H  
ATOM    277  CD1 LEU A  17     -32.712  -6.041  47.962  1.00 90.94           C  
ATOM    278 HD11 LEU A  17     -31.929  -6.789  48.091  1.00 90.94           H  
ATOM    279 HD12 LEU A  17     -33.568  -6.298  48.587  1.00 90.94           H  
ATOM    280 HD13 LEU A  17     -32.335  -5.058  48.241  1.00 90.94           H  
ATOM    281  CD2 LEU A  17     -33.492  -7.456  46.105  1.00 90.94           C  
ATOM    282 HD21 LEU A  17     -34.318  -7.810  46.722  1.00 90.94           H  
ATOM    283 HD22 LEU A  17     -32.636  -8.119  46.226  1.00 90.94           H  
ATOM    284 HD23 LEU A  17     -33.792  -7.482  45.057  1.00 90.94           H  
ATOM    285  N   THR A  18     -34.773  -5.403  43.142  1.00 92.83           N  
ATOM    286  H   THR A  18     -35.677  -5.452  43.592  1.00 92.83           H  
ATOM    287  CA  THR A  18     -34.606  -6.063  41.836  1.00 92.83           C  
ATOM    288  HA  THR A  18     -33.847  -6.840  41.932  1.00 92.83           H  
ATOM    289  C   THR A  18     -34.126  -5.083  40.764  1.00 92.83           C  
ATOM    290  CB  THR A  18     -35.919  -6.714  41.376  1.00 92.83           C  
ATOM    291  HB  THR A  18     -36.660  -5.936  41.194  1.00 92.83           H  
ATOM    292  O   THR A  18     -33.222  -5.404  39.995  1.00 92.83           O  
ATOM    293  CG2 THR A  18     -35.754  -7.547  40.106  1.00 92.83           C  
ATOM    294 HG21 THR A  18     -36.686  -8.070  39.891  1.00 92.83           H  
ATOM    295 HG22 THR A  18     -35.517  -6.899  39.262  1.00 92.83           H  
ATOM    296 HG23 THR A  18     -34.954  -8.275  40.235  1.00 92.83           H  
ATOM    297  OG1 THR A  18     -36.423  -7.579  42.363  1.00 92.83           O  
ATOM    298  HG1 THR A  18     -35.767  -8.256  42.543  1.00 92.83           H  
ATOM    299  N   ILE A  19     -34.681  -3.865  40.726  1.00 91.54           N  
ATOM    300  H   ILE A  19     -35.428  -3.656  41.374  1.00 91.54           H  
ATOM    301  CA  ILE A  19     -34.232  -2.812  39.801  1.00 91.54           C  
ATOM    302  HA  ILE A  19     -34.265  -3.203  38.785  1.00 91.54           H  
ATOM    303  C   ILE A  19     -32.770  -2.440  40.082  1.00 91.54           C  
ATOM    304  CB  ILE A  19     -35.169  -1.582  39.875  1.00 91.54           C  
ATOM    305  HB  ILE A  19     -35.269  -1.286  40.919  1.00 91.54           H  
ATOM    306  O   ILE A  19     -31.966  -2.394  39.152  1.00 91.54           O  
ATOM    307  CG1 ILE A  19     -36.567  -1.936  39.317  1.00 91.54           C  
ATOM    308 HG12 ILE A  19     -36.894  -2.897  39.716  1.00 91.54           H  
ATOM    309 HG13 ILE A  19     -36.511  -2.040  38.233  1.00 91.54           H  
ATOM    310  CG2 ILE A  19     -34.588  -0.390  39.087  1.00 91.54           C  
ATOM    311 HG21 ILE A  19     -35.267   0.461  39.121  1.00 91.54           H  
ATOM    312 HG22 ILE A  19     -33.645  -0.061  39.524  1.00 91.54           H  
ATOM    313 HG23 ILE A  19     -34.418  -0.671  38.047  1.00 91.54           H  
ATOM    314  CD1 ILE A  19     -37.648  -0.904  39.665  1.00 91.54           C  
ATOM    315 HD11 ILE A  19     -38.619  -1.278  39.339  1.00 91.54           H  
ATOM    316 HD12 ILE A  19     -37.677  -0.744  40.743  1.00 91.54           H  
ATOM    317 HD13 ILE A  19     -37.456   0.043  39.160  1.00 91.54           H  
ATOM    318  N   GLY A  20     -32.411  -2.221  41.352  1.00 90.17           N  
ATOM    319  H   GLY A  20     -33.118  -2.274  42.071  1.00 90.17           H  
ATOM    320  CA  GLY A  20     -31.044  -1.892  41.760  1.00 90.17           C  
ATOM    321  HA2 GLY A  20     -30.719  -0.984  41.252  1.00 90.17           H  
ATOM    322  HA3 GLY A  20     -31.031  -1.716  42.835  1.00 90.17           H  
ATOM    323  C   GLY A  20     -30.042  -3.006  41.450  1.00 90.17           C  
ATOM    324  O   GLY A  20     -28.937  -2.726  40.996  1.00 90.17           O  
ATOM    325  N   GLN A  21     -30.441  -4.266  41.622  1.00 91.77           N  
ATOM    326  H   GLN A  21     -31.348  -4.427  42.035  1.00 91.77           H  
ATOM    327  CA  GLN A  21     -29.607  -5.433  41.343  1.00 91.77           C  
ATOM    328  HA  GLN A  21     -28.637  -5.278  41.816  1.00 91.77           H  
ATOM    329  C   GLN A  21     -29.365  -5.606  39.836  1.00 91.77           C  
ATOM    330  CB  GLN A  21     -30.275  -6.656  41.988  1.00 91.77           C  
ATOM    331  HB2 GLN A  21     -31.154  -6.945  41.411  1.00 91.77           H  
ATOM    332  HB3 GLN A  21     -30.597  -6.381  42.992  1.00 91.77           H  
ATOM    333  O   GLN A  21     -28.231  -5.835  39.420  1.00 91.77           O  
ATOM    334  CG  GLN A  21     -29.330  -7.853  42.132  1.00 91.77           C  
ATOM    335  HG2 GLN A  21     -28.433  -7.540  42.666  1.00 91.77           H  
ATOM    336  HG3 GLN A  21     -29.036  -8.205  41.143  1.00 91.77           H  
ATOM    337  CD  GLN A  21     -29.966  -9.014  42.896  1.00 91.77           C  
ATOM    338  NE2 GLN A  21     -29.230 -10.078  43.131  1.00 91.77           N  
ATOM    339 HE21 GLN A  21     -28.278 -10.132  42.797  1.00 91.77           H  
ATOM    340 HE22 GLN A  21     -29.686 -10.837  43.617  1.00 91.77           H  
ATOM    341  OE1 GLN A  21     -31.119  -9.000  43.298  1.00 91.77           O  
ATOM    342  N   ASN A  22     -30.395  -5.402  39.007  1.00 93.42           N  
ATOM    343  H   ASN A  22     -31.311  -5.253  39.406  1.00 93.42           H  
ATOM    344  CA  ASN A  22     -30.255  -5.395  37.549  1.00 93.42           C  
ATOM    345  HA  ASN A  22     -29.766  -6.318  37.234  1.00 93.42           H  
ATOM    346  C   ASN A  22     -29.372  -4.235  37.062  1.00 93.42           C  
ATOM    347  CB  ASN A  22     -31.651  -5.321  36.909  1.00 93.42           C  
ATOM    348  HB2 ASN A  22     -32.218  -4.511  37.368  1.00 93.42           H  
ATOM    349  HB3 ASN A  22     -31.545  -5.107  35.845  1.00 93.42           H  
ATOM    350  O   ASN A  22     -28.551  -4.423  36.166  1.00 93.42           O  
ATOM    351  CG  ASN A  22     -32.439  -6.613  37.023  1.00 93.42           C  
ATOM    352  ND2 ASN A  22     -33.745  -6.544  36.919  1.00 93.42           N  
ATOM    353 HD21 ASN A  22     -34.229  -7.426  37.008  1.00 93.42           H  
ATOM    354 HD22 ASN A  22     -34.208  -5.649  36.852  1.00 93.42           H  
ATOM    355  OD1 ASN A  22     -31.910  -7.700  37.156  1.00 93.42           O  
ATOM    356  N   ALA A  23     -29.514  -3.042  37.651  1.00 91.60           N  
ATOM    357  H   ALA A  23     -30.228  -2.926  38.355  1.00 91.60           H  
ATOM    358  CA  ALA A  23     -28.667  -1.895  37.330  1.00 91.60           C  
ATOM    359  HA  ALA A  23     -28.680  -1.740  36.251  1.00 91.60           H  
ATOM    360  C   ALA A  23     -27.203  -2.140  37.732  1.00 91.60           C  
ATOM    361  CB  ALA A  23     -29.249  -0.644  37.998  1.00 91.60           C  
ATOM    362  HB1 ALA A  23     -28.662   0.226  37.707  1.00 91.60           H  
ATOM    363  HB2 ALA A  23     -30.281  -0.499  37.677  1.00 91.60           H  
ATOM    364  HB3 ALA A  23     -29.221  -0.746  39.082  1.00 91.60           H  
ATOM    365  O   ALA A  23     -26.305  -1.923  36.928  1.00 91.60           O  
ATOM    366  N   ALA A  24     -26.949  -2.673  38.931  1.00 91.29           N  
ATOM    367  H   ALA A  24     -27.714  -2.824  39.573  1.00 91.29           H  
ATOM    368  CA  ALA A  24     -25.601  -3.032  39.370  1.00 91.29           C  
ATOM    369  HA  ALA A  24     -24.971  -2.144  39.321  1.00 91.29           H  
ATOM    370  C   ALA A  24     -24.958  -4.098  38.465  1.00 91.29           C  
ATOM    371  CB  ALA A  24     -25.667  -3.495  40.830  1.00 91.29           C  
ATOM    372  HB1 ALA A  24     -26.084  -2.704  41.454  1.00 91.29           H  
ATOM    373  HB2 ALA A  24     -26.292  -4.384  40.914  1.00 91.29           H  
ATOM    374  HB3 ALA A  24     -24.663  -3.729  41.185  1.00 91.29           H  
ATOM    375  O   ALA A  24     -23.778  -3.982  38.141  1.00 91.29           O  
ATOM    376  N   ALA A  25     -25.730  -5.092  38.008  1.00 92.46           N  
ATOM    377  H   ALA A  25     -26.675  -5.172  38.355  1.00 92.46           H  
ATOM    378  CA  ALA A  25     -25.256  -6.102  37.063  1.00 92.46           C  
ATOM    379  HA  ALA A  25     -24.354  -6.561  37.467  1.00 92.46           H  
ATOM    380  C   ALA A  25     -24.885  -5.497  35.697  1.00 92.46           C  
ATOM    381  CB  ALA A  25     -26.328  -7.190  36.927  1.00 92.46           C  
ATOM    382  HB1 ALA A  25     -26.534  -7.630  37.902  1.00 92.46           H  
ATOM    383  HB2 ALA A  25     -27.247  -6.769  36.521  1.00 92.46           H  
ATOM    384  HB3 ALA A  25     -25.968  -7.971  36.257  1.00 92.46           H  
ATOM    385  O   ALA A  25     -23.828  -5.815  35.160  1.00 92.46           O  
ATOM    386  N   LYS A  26     -25.704  -4.578  35.162  1.00 91.53           N  
ATOM    387  H   LYS A  26     -26.565  -4.366  35.645  1.00 91.53           H  
ATOM    388  CA  LYS A  26     -25.385  -3.855  33.919  1.00 91.53           C  
ATOM    389  HA  LYS A  26     -25.156  -4.573  33.131  1.00 91.53           H  
ATOM    390  C   LYS A  26     -24.141  -2.980  34.058  1.00 91.53           C  
ATOM    391  CB  LYS A  26     -26.564  -2.982  33.479  1.00 91.53           C  
ATOM    392  HB2 LYS A  26     -26.931  -2.400  34.324  1.00 91.53           H  
ATOM    393  HB3 LYS A  26     -26.201  -2.286  32.722  1.00 91.53           H  
ATOM    394  O   LYS A  26     -23.298  -2.981  33.169  1.00 91.53           O  
ATOM    395  CG  LYS A  26     -27.708  -3.798  32.869  1.00 91.53           C  
ATOM    396  HG2 LYS A  26     -27.314  -4.419  32.063  1.00 91.53           H  
ATOM    397  HG3 LYS A  26     -28.163  -4.441  33.622  1.00 91.53           H  
ATOM    398  CD  LYS A  26     -28.751  -2.834  32.297  1.00 91.53           C  
ATOM    399  HD2 LYS A  26     -28.252  -2.191  31.571  1.00 91.53           H  
ATOM    400  HD3 LYS A  26     -29.161  -2.217  33.096  1.00 91.53           H  
ATOM    401  CE  LYS A  26     -29.874  -3.601  31.599  1.00 91.53           C  
ATOM    402  HE2 LYS A  26     -29.426  -4.432  31.055  1.00 91.53           H  
ATOM    403  HE3 LYS A  26     -30.550  -4.009  32.351  1.00 91.53           H  
ATOM    404  NZ  LYS A  26     -30.587  -2.718  30.643  1.00 91.53           N  
ATOM    405  HZ1 LYS A  26     -30.955  -1.895  31.098  1.00 91.53           H  
ATOM    406  HZ2 LYS A  26     -31.328  -3.211  30.166  1.00 91.53           H  
ATOM    407  HZ3 LYS A  26     -29.942  -2.411  29.929  1.00 91.53           H  
ATOM    408  N   ASN A  27     -24.003  -2.259  35.168  1.00 91.76           N  
ATOM    409  H   ASN A  27     -24.778  -2.203  35.813  1.00 91.76           H  
ATOM    410  CA  ASN A  27     -22.826  -1.426  35.406  1.00 91.76           C  
ATOM    411  HA  ASN A  27     -22.674  -0.764  34.554  1.00 91.76           H  
ATOM    412  C   ASN A  27     -21.566  -2.292  35.535  1.00 91.76           C  
ATOM    413  CB  ASN A  27     -23.040  -0.561  36.654  1.00 91.76           C  
ATOM    414  HB2 ASN A  27     -23.277  -1.192  37.511  1.00 91.76           H  
ATOM    415  HB3 ASN A  27     -22.106  -0.033  36.846  1.00 91.76           H  
ATOM    416  O   ASN A  27     -20.523  -1.946  34.993  1.00 91.76           O  
ATOM    417  CG  ASN A  27     -24.128   0.489  36.504  1.00 91.76           C  
ATOM    418  ND2 ASN A  27     -24.127   1.470  37.371  1.00 91.76           N  
ATOM    419 HD21 ASN A  27     -24.620   2.264  36.988  1.00 91.76           H  
ATOM    420 HD22 ASN A  27     -23.254   1.633  37.851  1.00 91.76           H  
ATOM    421  OD1 ASN A  27     -25.023   0.440  35.676  1.00 91.76           O  
ATOM    422  N   MET A  28     -21.669  -3.454  36.187  1.00 91.23           N  
ATOM    423  H   MET A  28     -22.544  -3.683  36.636  1.00 91.23           H  
ATOM    424  CA  MET A  28     -20.578  -4.428  36.255  1.00 91.23           C  
ATOM    425  HA  MET A  28     -19.697  -3.930  36.658  1.00 91.23           H  
ATOM    426  C   MET A  28     -20.204  -4.971  34.867  1.00 91.23           C  
ATOM    427  CB  MET A  28     -20.978  -5.553  37.218  1.00 91.23           C  
ATOM    428  HB2 MET A  28     -21.276  -5.106  38.167  1.00 91.23           H  
ATOM    429  HB3 MET A  28     -21.828  -6.102  36.812  1.00 91.23           H  
ATOM    430  O   MET A  28     -19.020  -5.084  34.564  1.00 91.23           O  
ATOM    431  CG  MET A  28     -19.835  -6.537  37.480  1.00 91.23           C  
ATOM    432  HG2 MET A  28     -19.525  -6.977  36.532  1.00 91.23           H  
ATOM    433  HG3 MET A  28     -18.983  -5.997  37.895  1.00 91.23           H  
ATOM    434  SD  MET A  28     -20.271  -7.898  38.599  1.00 91.23           S  
ATOM    435  CE  MET A  28     -20.410  -7.013  40.174  1.00 91.23           C  
ATOM    436  HE1 MET A  28     -20.591  -7.730  40.974  1.00 91.23           H  
ATOM    437  HE2 MET A  28     -21.241  -6.309  40.128  1.00 91.23           H  
ATOM    438  HE3 MET A  28     -19.483  -6.475  40.374  1.00 91.23           H  
ATOM    439  N   GLU A  29     -21.185  -5.253  34.004  1.00 92.50           N  
ATOM    440  H   GLU A  29     -22.142  -5.199  34.323  1.00 92.50           H  
ATOM    441  CA  GLU A  29     -20.949  -5.661  32.611  1.00 92.50           C  
ATOM    442  HA  GLU A  29     -20.313  -6.546  32.609  1.00 92.50           H  
ATOM    443  C   GLU A  29     -20.200  -4.567  31.830  1.00 92.50           C  
ATOM    444  CB  GLU A  29     -22.298  -6.035  31.960  1.00 92.50           C  
ATOM    445  HB2 GLU A  29     -22.947  -5.160  31.947  1.00 92.50           H  
ATOM    446  HB3 GLU A  29     -22.770  -6.801  32.574  1.00 92.50           H  
ATOM    447  O   GLU A  29     -19.185  -4.845  31.189  1.00 92.50           O  
ATOM    448  CG  GLU A  29     -22.181  -6.573  30.523  1.00 92.50           C  
ATOM    449  HG2 GLU A  29     -21.765  -5.788  29.891  1.00 92.50           H  
ATOM    450  HG3 GLU A  29     -21.488  -7.415  30.524  1.00 92.50           H  
ATOM    451  CD  GLU A  29     -23.527  -7.027  29.920  1.00 92.50           C  
ATOM    452  OE1 GLU A  29     -23.530  -7.748  28.891  1.00 92.50           O  
ATOM    453  OE2 GLU A  29     -24.606  -6.722  30.474  1.00 92.50           O  
ATOM    454  N   LYS A  30     -20.637  -3.307  31.942  1.00 92.78           N  
ATOM    455  H   LYS A  30     -21.472  -3.143  32.486  1.00 92.78           H  
ATOM    456  CA  LYS A  30     -19.968  -2.160  31.308  1.00 92.78           C  
ATOM    457  HA  LYS A  30     -19.889  -2.329  30.234  1.00 92.78           H  
ATOM    458  C   LYS A  30     -18.546  -1.965  31.824  1.00 92.78           C  
ATOM    459  CB  LYS A  30     -20.779  -0.887  31.524  1.00 92.78           C  
ATOM    460  HB2 LYS A  30     -20.985  -0.770  32.588  1.00 92.78           H  
ATOM    461  HB3 LYS A  30     -20.183  -0.036  31.196  1.00 92.78           H  
ATOM    462  O   LYS A  30     -17.628  -1.909  31.015  1.00 92.78           O  
ATOM    463  CG  LYS A  30     -22.091  -0.892  30.732  1.00 92.78           C  
ATOM    464  HG2 LYS A  30     -22.685  -1.778  30.959  1.00 92.78           H  
ATOM    465  HG3 LYS A  30     -21.889  -0.857  29.661  1.00 92.78           H  
ATOM    466  CD  LYS A  30     -22.846   0.356  31.162  1.00 92.78           C  
ATOM    467  HD2 LYS A  30     -23.047   0.277  32.230  1.00 92.78           H  
ATOM    468  HD3 LYS A  30     -22.215   1.229  30.993  1.00 92.78           H  
ATOM    469  CE  LYS A  30     -24.165   0.545  30.434  1.00 92.78           C  
ATOM    470  HE2 LYS A  30     -24.785  -0.340  30.578  1.00 92.78           H  
ATOM    471  HE3 LYS A  30     -23.972   0.668  29.368  1.00 92.78           H  
ATOM    472  NZ  LYS A  30     -24.795   1.749  31.015  1.00 92.78           N  
ATOM    473  HZ1 LYS A  30     -25.672   1.972  30.568  1.00 92.78           H  
ATOM    474  HZ2 LYS A  30     -24.912   1.620  32.010  1.00 92.78           H  
ATOM    475  HZ3 LYS A  30     -24.151   2.525  30.949  1.00 92.78           H  
ATOM    476  N   LEU A  31     -18.343  -1.957  33.143  1.00 93.07           N  
ATOM    477  H   LEU A  31     -19.154  -2.013  33.743  1.00 93.07           H  
ATOM    478  CA  LEU A  31     -17.021  -1.838  33.769  1.00 93.07           C  
ATOM    479  HA  LEU A  31     -16.551  -0.911  33.441  1.00 93.07           H  
ATOM    480  C   LEU A  31     -16.078  -2.974  33.362  1.00 93.07           C  
ATOM    481  CB  LEU A  31     -17.183  -1.835  35.299  1.00 93.07           C  
ATOM    482  HB2 LEU A  31     -16.209  -2.005  35.758  1.00 93.07           H  
ATOM    483  HB3 LEU A  31     -17.827  -2.668  35.580  1.00 93.07           H  
ATOM    484  O   LEU A  31     -14.901  -2.731  33.122  1.00 93.07           O  
ATOM    485  CG  LEU A  31     -17.761  -0.531  35.865  1.00 93.07           C  
ATOM    486  HG  LEU A  31     -18.653  -0.244  35.308  1.00 93.07           H  
ATOM    487  CD1 LEU A  31     -18.155  -0.746  37.327  1.00 93.07           C  
ATOM    488 HD11 LEU A  31     -18.973  -1.465  37.378  1.00 93.07           H  
ATOM    489 HD12 LEU A  31     -17.304  -1.130  37.890  1.00 93.07           H  
ATOM    490 HD13 LEU A  31     -18.488   0.198  37.757  1.00 93.07           H  
ATOM    491  CD2 LEU A  31     -16.750   0.610  35.771  1.00 93.07           C  
ATOM    492 HD21 LEU A  31     -17.155   1.495  36.263  1.00 93.07           H  
ATOM    493 HD22 LEU A  31     -16.560   0.861  34.728  1.00 93.07           H  
ATOM    494 HD23 LEU A  31     -15.815   0.325  36.253  1.00 93.07           H  
ATOM    495  N   SER A  32     -16.588  -4.203  33.257  1.00 93.53           N  
ATOM    496  H   SER A  32     -17.552  -4.356  33.517  1.00 93.53           H  
ATOM    497  CA  SER A  32     -15.781  -5.348  32.832  1.00 93.53           C  
ATOM    498  HA  SER A  32     -14.862  -5.366  33.417  1.00 93.53           H  
ATOM    499  C   SER A  32     -15.396  -5.276  31.356  1.00 93.53           C  
ATOM    500  CB  SER A  32     -16.540  -6.650  33.084  1.00 93.53           C  
ATOM    501  HB2 SER A  32     -16.838  -6.705  34.131  1.00 93.53           H  
ATOM    502  HB3 SER A  32     -17.433  -6.682  32.460  1.00 93.53           H  
ATOM    503  O   SER A  32     -14.320  -5.740  30.991  1.00 93.53           O  
ATOM    504  OG  SER A  32     -15.708  -7.753  32.779  1.00 93.53           O  
ATOM    505  HG  SER A  32     -15.090  -7.493  32.092  1.00 93.53           H  
ATOM    506  N   SER A  33     -16.279  -4.752  30.504  1.00 93.33           N  
ATOM    507  H   SER A  33     -17.186  -4.497  30.867  1.00 93.33           H  
ATOM    508  CA  SER A  33     -16.032  -4.633  29.062  1.00 93.33           C  
ATOM    509  HA  SER A  33     -15.438  -5.485  28.729  1.00 93.33           H  
ATOM    510  C   SER A  33     -15.265  -3.367  28.661  1.00 93.33           C  
ATOM    511  CB  SER A  33     -17.366  -4.673  28.321  1.00 93.33           C  
ATOM    512  HB2 SER A  33     -17.924  -5.562  28.616  1.00 93.33           H  
ATOM    513  HB3 SER A  33     -17.191  -4.703  27.246  1.00 93.33           H  
ATOM    514  O   SER A  33     -14.693  -3.333  27.577  1.00 93.33           O  
ATOM    515  OG  SER A  33     -18.108  -3.513  28.642  1.00 93.33           O  
ATOM    516  HG  SER A  33     -17.975  -3.286  29.566  1.00 93.33           H  
ATOM    517  N   GLY A  34     -15.294  -2.317  29.489  1.00 93.50           N  
ATOM    518  H   GLY A  34     -15.787  -2.413  30.366  1.00 93.50           H  
ATOM    519  CA  GLY A  34     -14.865  -0.964  29.121  1.00 93.50           C  
ATOM    520  HA2 GLY A  34     -14.805  -0.356  30.023  1.00 93.50           H  
ATOM    521  HA3 GLY A  34     -13.874  -1.012  28.670  1.00 93.50           H  
ATOM    522  C   GLY A  34     -15.800  -0.251  28.131  1.00 93.50           C  
ATOM    523  O   GLY A  34     -15.514   0.871  27.720  1.00 93.50           O  
ATOM    524  N   LEU A  35     -16.923  -0.869  27.751  1.00 93.26           N  
ATOM    525  H   LEU A  35     -17.132  -1.771  28.153  1.00 93.26           H  
ATOM    526  CA  LEU A  35     -17.838  -0.373  26.729  1.00 93.26           C  
ATOM    527  HA  LEU A  35     -17.404   0.515  26.270  1.00 93.26           H  
ATOM    528  C   LEU A  35     -19.182   0.020  27.348  1.00 93.26           C  
ATOM    529  CB  LEU A  35     -18.025  -1.427  25.624  1.00 93.26           C  
ATOM    530  HB2 LEU A  35     -18.526  -2.278  26.084  1.00 93.26           H  
ATOM    531  HB3 LEU A  35     -18.685  -1.024  24.856  1.00 93.26           H  
ATOM    532  O   LEU A  35     -19.781  -0.700  28.145  1.00 93.26           O  
ATOM    533  CG  LEU A  35     -16.733  -1.940  24.959  1.00 93.26           C  
ATOM    534  HG  LEU A  35     -16.029  -2.262  25.727  1.00 93.26           H  
ATOM    535  CD1 LEU A  35     -17.060  -3.163  24.099  1.00 93.26           C  
ATOM    536 HD11 LEU A  35     -17.855  -2.922  23.395  1.00 93.26           H  
ATOM    537 HD12 LEU A  35     -16.162  -3.495  23.578  1.00 93.26           H  
ATOM    538 HD13 LEU A  35     -17.403  -3.965  24.753  1.00 93.26           H  
ATOM    539  CD2 LEU A  35     -16.036  -0.898  24.087  1.00 93.26           C  
ATOM    540 HD21 LEU A  35     -15.064  -1.277  23.770  1.00 93.26           H  
ATOM    541 HD22 LEU A  35     -16.627  -0.650  23.206  1.00 93.26           H  
ATOM    542 HD23 LEU A  35     -15.850   0.010  24.660  1.00 93.26           H  
ATOM    543  N   ARG A  36     -19.697   1.169  26.924  1.00 91.45           N  
ATOM    544  H   ARG A  36     -19.131   1.689  26.268  1.00 91.45           H  
ATOM    545  CA  ARG A  36     -21.032   1.676  27.238  1.00 91.45           C  
ATOM    546  HA  ARG A  36     -21.209   1.555  28.306  1.00 91.45           H  
ATOM    547  C   ARG A  36     -22.127   0.904  26.500  1.00 91.45           C  
ATOM    548  CB  ARG A  36     -21.039   3.166  26.870  1.00 91.45           C  
ATOM    549  HB2 ARG A  36     -20.224   3.659  27.402  1.00 91.45           H  
ATOM    550  HB3 ARG A  36     -20.852   3.267  25.801  1.00 91.45           H  
ATOM    551  O   ARG A  36     -23.216   0.749  27.051  1.00 91.45           O  
ATOM    552  CG  ARG A  36     -22.352   3.872  27.230  1.00 91.45           C  
ATOM    553  HG2 ARG A  36     -22.517   3.778  28.304  1.00 91.45           H  
ATOM    554  HG3 ARG A  36     -23.189   3.417  26.701  1.00 91.45           H  
ATOM    555  CD  ARG A  36     -22.281   5.360  26.867  1.00 91.45           C  
ATOM    556  HD2 ARG A  36     -21.369   5.782  27.288  1.00 91.45           H  
ATOM    557  HD3 ARG A  36     -23.129   5.864  27.332  1.00 91.45           H  
ATOM    558  NE  ARG A  36     -22.278   5.574  25.404  1.00 91.45           N  
ATOM    559  HE  ARG A  36     -21.510   5.171  24.887  1.00 91.45           H  
ATOM    560  NH1 ARG A  36     -24.143   6.914  25.206  1.00 91.45           N  
ATOM    561 HH11 ARG A  36     -24.250   6.908  26.210  1.00 91.45           H  
ATOM    562 HH12 ARG A  36     -24.821   7.348  24.596  1.00 91.45           H  
ATOM    563  NH2 ARG A  36     -23.046   6.261  23.387  1.00 91.45           N  
ATOM    564 HH21 ARG A  36     -23.775   6.635  22.796  1.00 91.45           H  
ATOM    565 HH22 ARG A  36     -22.289   5.731  22.979  1.00 91.45           H  
ATOM    566  CZ  ARG A  36     -23.149   6.252  24.680  1.00 91.45           C  
ATOM    567  N   ILE A  37     -21.850   0.457  25.269  1.00 90.93           N  
ATOM    568  H   ILE A  37     -20.909   0.608  24.933  1.00 90.93           H  
ATOM    569  CA  ILE A  37     -22.791  -0.259  24.392  1.00 90.93           C  
ATOM    570  HA  ILE A  37     -23.764  -0.311  24.881  1.00 90.93           H  
ATOM    571  C   ILE A  37     -22.287  -1.693  24.189  1.00 90.93           C  
ATOM    572  CB  ILE A  37     -22.989   0.473  23.037  1.00 90.93           C  
ATOM    573  HB  ILE A  37     -22.058   0.413  22.473  1.00 90.93           H  
ATOM    574  O   ILE A  37     -21.431  -1.939  23.338  1.00 90.93           O  
ATOM    575  CG1 ILE A  37     -23.333   1.972  23.210  1.00 90.93           C  
ATOM    576 HG12 ILE A  37     -24.287   2.070  23.728  1.00 90.93           H  
ATOM    577 HG13 ILE A  37     -22.566   2.454  23.816  1.00 90.93           H  
ATOM    578  CG2 ILE A  37     -24.097  -0.240  22.233  1.00 90.93           C  
ATOM    579 HG21 ILE A  37     -23.873  -1.301  22.119  1.00 90.93           H  
ATOM    580 HG22 ILE A  37     -24.170   0.184  21.232  1.00 90.93           H  
ATOM    581 HG23 ILE A  37     -25.059  -0.131  22.735  1.00 90.93           H  
ATOM    582  CD1 ILE A  37     -23.397   2.740  21.883  1.00 90.93           C  
ATOM    583 HD11 ILE A  37     -24.237   2.395  21.281  1.00 90.93           H  
ATOM    584 HD12 ILE A  37     -23.537   3.802  22.086  1.00 90.93           H  
ATOM    585 HD13 ILE A  37     -22.468   2.601  21.330  1.00 90.93           H  
ATOM    586  N   ASN A  38     -22.830  -2.642  24.958  1.00 84.94           N  
ATOM    587  H   ASN A  38     -23.496  -2.365  25.666  1.00 84.94           H  
ATOM    588  CA  ASN A  38     -22.466  -4.063  24.853  1.00 84.94           C  
ATOM    589  HA  ASN A  38     -21.528  -4.165  24.307  1.00 84.94           H  
ATOM    590  C   ASN A  38     -23.475  -4.894  24.069  1.00 84.94           C  
ATOM    591  CB  ASN A  38     -22.283  -4.643  26.265  1.00 84.94           C  
ATOM    592  HB2 ASN A  38     -22.381  -5.728  26.236  1.00 84.94           H  
ATOM    593  HB3 ASN A  38     -23.043  -4.249  26.940  1.00 84.94           H  
ATOM    594  O   ASN A  38     -23.112  -5.872  23.417  1.00 84.94           O  
ATOM    595  CG  ASN A  38     -20.904  -4.351  26.803  1.00 84.94           C  
ATOM    596  ND2 ASN A  38     -20.773  -4.214  28.093  1.00 84.94           N  
ATOM    597 HD21 ASN A  38     -19.847  -3.951  28.397  1.00 84.94           H  
ATOM    598 HD22 ASN A  38     -21.558  -4.297  28.724  1.00 84.94           H  
ATOM    599  OD1 ASN A  38     -19.934  -4.274  26.071  1.00 84.94           O  
ATOM    600  N   ARG A  39     -24.754  -4.522  24.130  1.00 87.15           N  
ATOM    601  H   ARG A  39     -24.986  -3.709  24.684  1.00 87.15           H  
ATOM    602  CA  ARG A  39     -25.844  -5.253  23.481  1.00 87.15           C  
ATOM    603  HA  ARG A  39     -25.422  -6.013  22.824  1.00 87.15           H  
ATOM    604  C   ARG A  39     -26.651  -4.295  22.620  1.00 87.15           C  
ATOM    605  CB  ARG A  39     -26.705  -5.948  24.551  1.00 87.15           C  
ATOM    606  HB2 ARG A  39     -27.479  -6.535  24.057  1.00 87.15           H  
ATOM    607  HB3 ARG A  39     -27.188  -5.183  25.161  1.00 87.15           H  
ATOM    608  O   ARG A  39     -26.799  -3.123  22.957  1.00 87.15           O  
ATOM    609  CG  ARG A  39     -25.887  -6.871  25.474  1.00 87.15           C  
ATOM    610  HG2 ARG A  39     -25.128  -6.289  25.999  1.00 87.15           H  
ATOM    611  HG3 ARG A  39     -25.394  -7.643  24.884  1.00 87.15           H  
ATOM    612  CD  ARG A  39     -26.785  -7.523  26.525  1.00 87.15           C  
ATOM    613  HD2 ARG A  39     -27.467  -8.210  26.024  1.00 87.15           H  
ATOM    614  HD3 ARG A  39     -27.360  -6.745  27.027  1.00 87.15           H  
ATOM    615  NE  ARG A  39     -25.986  -8.236  27.532  1.00 87.15           N  
ATOM    616  HE  ARG A  39     -25.057  -7.892  27.730  1.00 87.15           H  
ATOM    617  NH1 ARG A  39     -27.605  -9.630  28.379  1.00 87.15           N  
ATOM    618 HH11 ARG A  39     -28.259  -9.253  27.708  1.00 87.15           H  
ATOM    619 HH12 ARG A  39     -27.851 -10.364  29.028  1.00 87.15           H  
ATOM    620  NH2 ARG A  39     -25.526  -9.639  29.216  1.00 87.15           N  
ATOM    621 HH21 ARG A  39     -25.773 -10.264  29.969  1.00 87.15           H  
ATOM    622 HH22 ARG A  39     -24.663  -9.115  29.258  1.00 87.15           H  
ATOM    623  CZ  ARG A  39     -26.383  -9.168  28.368  1.00 87.15           C  
ATOM    624  N   ALA A  40     -27.266  -4.814  21.558  1.00 88.33           N  
ATOM    625  H   ALA A  40     -27.067  -5.771  21.301  1.00 88.33           H  
ATOM    626  CA  ALA A  40     -28.159  -4.032  20.696  1.00 88.33           C  
ATOM    627  HA  ALA A  40     -27.590  -3.218  20.246  1.00 88.33           H  
ATOM    628  C   ALA A  40     -29.337  -3.389  21.460  1.00 88.33           C  
ATOM    629  CB  ALA A  40     -28.663  -4.953  19.578  1.00 88.33           C  
ATOM    630  HB1 ALA A  40     -29.246  -5.774  19.996  1.00 88.33           H  
ATOM    631  HB2 ALA A  40     -27.819  -5.354  19.016  1.00 88.33           H  
ATOM    632  HB3 ALA A  40     -29.293  -4.382  18.896  1.00 88.33           H  
ATOM    633  O   ALA A  40     -29.916  -2.417  20.988  1.00 88.33           O  
ATOM    634  N   GLY A  41     -29.679  -3.920  22.642  1.00 86.06           N  
ATOM    635  H   GLY A  41     -29.142  -4.706  22.979  1.00 86.06           H  
ATOM    636  CA  GLY A  41     -30.723  -3.378  23.510  1.00 86.06           C  
ATOM    637  HA2 GLY A  41     -31.598  -3.137  22.906  1.00 86.06           H  
ATOM    638  HA3 GLY A  41     -31.009  -4.141  24.234  1.00 86.06           H  
ATOM    639  C   GLY A  41     -30.344  -2.116  24.295  1.00 86.06           C  
ATOM    640  O   GLY A  41     -31.252  -1.477  24.817  1.00 86.06           O  
ATOM    641  N   ASP A  42     -29.059  -1.754  24.401  1.00 88.34           N  
ATOM    642  H   ASP A  42     -28.343  -2.293  23.937  1.00 88.34           H  
ATOM    643  CA  ASP A  42     -28.651  -0.530  25.110  1.00 88.34           C  
ATOM    644  HA  ASP A  42     -29.317  -0.367  25.957  1.00 88.34           H  
ATOM    645  C   ASP A  42     -28.779   0.705  24.205  1.00 88.34           C  
ATOM    646  CB  ASP A  42     -27.223  -0.668  25.666  1.00 88.34           C  
ATOM    647  HB2 ASP A  42     -26.919   0.293  26.079  1.00 88.34           H  
ATOM    648  HB3 ASP A  42     -26.545  -0.907  24.847  1.00 88.34           H  
ATOM    649  O   ASP A  42     -29.367   1.706  24.609  1.00 88.34           O  
ATOM    650  CG  ASP A  42     -27.083  -1.722  26.774  1.00 88.34           C  
ATOM    651  OD1 ASP A  42     -28.017  -1.870  27.608  1.00 88.34           O  
ATOM    652  OD2 ASP A  42     -26.017  -2.380  26.785  1.00 88.34           O  
ATOM    653  N   ASP A  43     -28.266   0.619  22.973  1.00 90.89           N  
ATOM    654  H   ASP A  43     -27.781  -0.232  22.726  1.00 90.89           H  
ATOM    655  CA  ASP A  43     -28.423   1.635  21.925  1.00 90.89           C  
ATOM    656  HA  ASP A  43     -29.444   2.017  21.950  1.00 90.89           H  
ATOM    657  C   ASP A  43     -28.166   1.012  20.541  1.00 90.89           C  
ATOM    658  CB  ASP A  43     -27.474   2.817  22.190  1.00 90.89           C  
ATOM    659  HB2 ASP A  43     -26.444   2.458  22.188  1.00 90.89           H  
ATOM    660  HB3 ASP A  43     -27.677   3.226  23.180  1.00 90.89           H  
ATOM    661  O   ASP A  43     -27.022   0.854  20.102  1.00 90.89           O  
ATOM    662  CG  ASP A  43     -27.610   3.958  21.172  1.00 90.89           C  
ATOM    663  OD1 ASP A  43     -28.402   3.829  20.205  1.00 90.89           O  
ATOM    664  OD2 ASP A  43     -26.868   4.952  21.338  1.00 90.89           O  
ATOM    665  N   ALA A  44     -29.243   0.644  19.843  1.00 93.10           N  
ATOM    666  H   ALA A  44     -30.151   0.749  20.272  1.00 93.10           H  
ATOM    667  CA  ALA A  44     -29.156   0.010  18.529  1.00 93.10           C  
ATOM    668  HA  ALA A  44     -28.540  -0.885  18.617  1.00 93.10           H  
ATOM    669  C   ALA A  44     -28.505   0.920  17.472  1.00 93.10           C  
ATOM    670  CB  ALA A  44     -30.569  -0.409  18.101  1.00 93.10           C  
ATOM    671  HB1 ALA A  44     -30.991  -1.092  18.838  1.00 93.10           H  
ATOM    672  HB2 ALA A  44     -31.210   0.468  18.011  1.00 93.10           H  
ATOM    673  HB3 ALA A  44     -30.520  -0.917  17.138  1.00 93.10           H  
ATOM    674  O   ALA A  44     -27.753   0.438  16.622  1.00 93.10           O  
ATOM    675  N   ALA A  45     -28.768   2.231  17.529  1.00 93.07           N  
ATOM    676  H   ALA A  45     -29.229   2.596  18.350  1.00 93.07           H  
ATOM    677  CA  ALA A  45     -28.212   3.187  16.577  1.00 93.07           C  
ATOM    678  HA  ALA A  45     -28.318   2.786  15.569  1.00 93.07           H  
ATOM    679  C   ALA A  45     -26.715   3.401  16.833  1.00 93.07           C  
ATOM    680  CB  ALA A  45     -29.009   4.494  16.665  1.00 93.07           C  
ATOM    681  HB1 ALA A  45     -30.058   4.305  16.436  1.00 93.07           H  
ATOM    682  HB2 ALA A  45     -28.931   4.912  17.668  1.00 93.07           H  
ATOM    683  HB3 ALA A  45     -28.611   5.213  15.949  1.00 93.07           H  
ATOM    684  O   ALA A  45     -25.915   3.338  15.896  1.00 93.07           O  
ATOM    685  N   GLY A  46     -26.325   3.578  18.099  1.00 92.98           N  
ATOM    686  H   GLY A  46     -27.032   3.654  18.816  1.00 92.98           H  
ATOM    687  CA  GLY A  46     -24.923   3.698  18.497  1.00 92.98           C  
ATOM    688  HA2 GLY A  46     -24.878   3.835  19.578  1.00 92.98           H  
ATOM    689  HA3 GLY A  46     -24.481   4.571  18.017  1.00 92.98           H  
ATOM    690  C   GLY A  46     -24.098   2.464  18.124  1.00 92.98           C  
ATOM    691  O   GLY A  46     -22.999   2.595  17.576  1.00 92.98           O  
ATOM    692  N   LEU A  47     -24.651   1.261  18.318  1.00 92.54           N  
ATOM    693  H   LEU A  47     -25.538   1.205  18.799  1.00 92.54           H  
ATOM    694  CA  LEU A  47     -23.995   0.021  17.903  1.00 92.54           C  
ATOM    695  HA  LEU A  47     -23.016  -0.006  18.382  1.00 92.54           H  
ATOM    696  C   LEU A  47     -23.771  -0.019  16.383  1.00 92.54           C  
ATOM    697  CB  LEU A  47     -24.805  -1.192  18.390  1.00 92.54           C  
ATOM    698  HB2 LEU A  47     -25.003  -1.091  19.457  1.00 92.54           H  
ATOM    699  HB3 LEU A  47     -25.766  -1.198  17.875  1.00 92.54           H  
ATOM    700  O   LEU A  47     -22.647  -0.243  15.945  1.00 92.54           O  
ATOM    701  CG  LEU A  47     -24.091  -2.536  18.143  1.00 92.54           C  
ATOM    702  HG  LEU A  47     -23.836  -2.629  17.087  1.00 92.54           H  
ATOM    703  CD1 LEU A  47     -22.818  -2.686  18.981  1.00 92.54           C  
ATOM    704 HD11 LEU A  47     -22.071  -1.960  18.662  1.00 92.54           H  
ATOM    705 HD12 LEU A  47     -22.393  -3.678  18.829  1.00 92.54           H  
ATOM    706 HD13 LEU A  47     -23.037  -2.542  20.040  1.00 92.54           H  
ATOM    707  CD2 LEU A  47     -25.033  -3.686  18.498  1.00 92.54           C  
ATOM    708 HD21 LEU A  47     -25.944  -3.610  17.906  1.00 92.54           H  
ATOM    709 HD22 LEU A  47     -25.277  -3.645  19.560  1.00 92.54           H  
ATOM    710 HD23 LEU A  47     -24.545  -4.635  18.274  1.00 92.54           H  
ATOM    711  N   ALA A  48     -24.795   0.262  15.572  1.00 94.36           N  
ATOM    712  H   ALA A  48     -25.699   0.463  15.977  1.00 94.36           H  
ATOM    713  CA  ALA A  48     -24.672   0.231  14.112  1.00 94.36           C  
ATOM    714  HA  ALA A  48     -24.352  -0.767  13.812  1.00 94.36           H  
ATOM    715  C   ALA A  48     -23.626   1.228  13.578  1.00 94.36           C  
ATOM    716  CB  ALA A  48     -26.054   0.504  13.508  1.00 94.36           C  
ATOM    717  HB1 ALA A  48     -26.766  -0.241  13.863  1.00 94.36           H  
ATOM    718  HB2 ALA A  48     -25.995   0.450  12.421  1.00 94.36           H  
ATOM    719  HB3 ALA A  48     -26.401   1.495  13.800  1.00 94.36           H  
ATOM    720  O   ALA A  48     -22.856   0.904  12.671  1.00 94.36           O  
ATOM    721  N   ILE A  49     -23.570   2.435  14.152  1.00 94.45           N  
ATOM    722  H   ILE A  49     -24.237   2.649  14.879  1.00 94.45           H  
ATOM    723  CA  ILE A  49     -22.586   3.455  13.768  1.00 94.45           C  
ATOM    724  HA  ILE A  49     -22.593   3.551  12.682  1.00 94.45           H  
ATOM    725  C   ILE A  49     -21.172   3.015  14.162  1.00 94.45           C  
ATOM    726  CB  ILE A  49     -22.957   4.827  14.372  1.00 94.45           C  
ATOM    727  HB  ILE A  49     -23.069   4.712  15.450  1.00 94.45           H  
ATOM    728  O   ILE A  49     -20.263   3.112  13.339  1.00 94.45           O  
ATOM    729  CG1 ILE A  49     -24.292   5.334  13.777  1.00 94.45           C  
ATOM    730 HG12 ILE A  49     -24.140   5.631  12.739  1.00 94.45           H  
ATOM    731 HG13 ILE A  49     -25.030   4.532  13.780  1.00 94.45           H  
ATOM    732  CG2 ILE A  49     -21.845   5.861  14.101  1.00 94.45           C  
ATOM    733 HG21 ILE A  49     -22.119   6.835  14.506  1.00 94.45           H  
ATOM    734 HG22 ILE A  49     -20.920   5.562  14.594  1.00 94.45           H  
ATOM    735 HG23 ILE A  49     -21.666   5.952  13.030  1.00 94.45           H  
ATOM    736  CD1 ILE A  49     -24.899   6.509  14.553  1.00 94.45           C  
ATOM    737 HD11 ILE A  49     -25.883   6.739  14.143  1.00 94.45           H  
ATOM    738 HD12 ILE A  49     -25.010   6.241  15.603  1.00 94.45           H  
ATOM    739 HD13 ILE A  49     -24.273   7.397  14.466  1.00 94.45           H  
ATOM    740  N   SER A  50     -20.983   2.501  15.381  1.00 92.94           N  
ATOM    741  H   SER A  50     -21.764   2.460  16.020  1.00 92.94           H  
ATOM    742  CA  SER A  50     -19.665   2.038  15.837  1.00 92.94           C  
ATOM    743  HA  SER A  50     -18.952   2.848  15.680  1.00 92.94           H  
ATOM    744  C   SER A  50     -19.152   0.840  15.032  1.00 92.94           C  
ATOM    745  CB  SER A  50     -19.665   1.737  17.339  1.00 92.94           C  
ATOM    746  HB2 SER A  50     -18.650   1.487  17.649  1.00 92.94           H  
ATOM    747  HB3 SER A  50     -19.978   2.627  17.886  1.00 92.94           H  
ATOM    748  O   SER A  50     -17.985   0.820  14.651  1.00 92.94           O  
ATOM    749  OG  SER A  50     -20.517   0.659  17.666  1.00 92.94           O  
ATOM    750  HG  SER A  50     -21.403   0.866  17.359  1.00 92.94           H  
ATOM    751  N   GLU A  51     -20.014  -0.114  14.667  1.00 93.51           N  
ATOM    752  H   GLU A  51     -20.945  -0.104  15.060  1.00 93.51           H  
ATOM    753  CA  GLU A  51     -19.632  -1.232  13.795  1.00 93.51           C  
ATOM    754  HA  GLU A  51     -18.737  -1.707  14.195  1.00 93.51           H  
ATOM    755  C   GLU A  51     -19.262  -0.752  12.384  1.00 93.51           C  
ATOM    756  CB  GLU A  51     -20.756  -2.281  13.745  1.00 93.51           C  
ATOM    757  HB2 GLU A  51     -21.701  -1.788  13.516  1.00 93.51           H  
ATOM    758  HB3 GLU A  51     -20.548  -2.984  12.938  1.00 93.51           H  
ATOM    759  O   GLU A  51     -18.272  -1.211  11.810  1.00 93.51           O  
ATOM    760  CG  GLU A  51     -20.908  -3.077  15.058  1.00 93.51           C  
ATOM    761  HG2 GLU A  51     -21.198  -2.396  15.857  1.00 93.51           H  
ATOM    762  HG3 GLU A  51     -21.717  -3.797  14.932  1.00 93.51           H  
ATOM    763  CD  GLU A  51     -19.629  -3.828  15.478  1.00 93.51           C  
ATOM    764  OE1 GLU A  51     -19.346  -3.901  16.703  1.00 93.51           O  
ATOM    765  OE2 GLU A  51     -18.891  -4.298  14.585  1.00 93.51           O  
ATOM    766  N   LYS A  52     -19.978   0.245  11.844  1.00 94.27           N  
ATOM    767  H   LYS A  52     -20.789   0.579  12.345  1.00 94.27           H  
ATOM    768  CA  LYS A  52     -19.588   0.891  10.583  1.00 94.27           C  
ATOM    769  HA  LYS A  52     -19.480   0.112   9.828  1.00 94.27           H  
ATOM    770  C   LYS A  52     -18.220   1.570  10.695  1.00 94.27           C  
ATOM    771  CB  LYS A  52     -20.685   1.865  10.132  1.00 94.27           C  
ATOM    772  HB2 LYS A  52     -20.801   2.657  10.872  1.00 94.27           H  
ATOM    773  HB3 LYS A  52     -21.628   1.323  10.056  1.00 94.27           H  
ATOM    774  O   LYS A  52     -17.394   1.391   9.802  1.00 94.27           O  
ATOM    775  CG  LYS A  52     -20.350   2.489   8.769  1.00 94.27           C  
ATOM    776  HG2 LYS A  52     -19.415   3.044   8.839  1.00 94.27           H  
ATOM    777  HG3 LYS A  52     -20.236   1.696   8.029  1.00 94.27           H  
ATOM    778  CD  LYS A  52     -21.449   3.452   8.318  1.00 94.27           C  
ATOM    779  HD2 LYS A  52     -22.386   2.905   8.210  1.00 94.27           H  
ATOM    780  HD3 LYS A  52     -21.569   4.232   9.070  1.00 94.27           H  
ATOM    781  CE  LYS A  52     -21.044   4.076   6.980  1.00 94.27           C  
ATOM    782  HE2 LYS A  52     -20.079   4.567   7.107  1.00 94.27           H  
ATOM    783  HE3 LYS A  52     -20.912   3.277   6.250  1.00 94.27           H  
ATOM    784  NZ  LYS A  52     -22.059   5.048   6.505  1.00 94.27           N  
ATOM    785  HZ1 LYS A  52     -21.778   5.441   5.618  1.00 94.27           H  
ATOM    786  HZ2 LYS A  52     -22.162   5.798   7.173  1.00 94.27           H  
ATOM    787  HZ3 LYS A  52     -22.952   4.591   6.386  1.00 94.27           H  
ATOM    788  N   MET A  53     -17.962   2.314  11.773  1.00 94.65           N  
ATOM    789  H   MET A  53     -18.688   2.419  12.467  1.00 94.65           H  
ATOM    790  CA  MET A  53     -16.662   2.958  12.010  1.00 94.65           C  
ATOM    791  HA  MET A  53     -16.415   3.585  11.153  1.00 94.65           H  
ATOM    792  C   MET A  53     -15.541   1.924  12.139  1.00 94.65           C  
ATOM    793  CB  MET A  53     -16.701   3.848  13.259  1.00 94.65           C  
ATOM    794  HB2 MET A  53     -17.116   3.292  14.100  1.00 94.65           H  
ATOM    795  HB3 MET A  53     -15.683   4.141  13.515  1.00 94.65           H  
ATOM    796  O   MET A  53     -14.505   2.086  11.503  1.00 94.65           O  
ATOM    797  CG  MET A  53     -17.516   5.124  13.039  1.00 94.65           C  
ATOM    798  HG2 MET A  53     -18.533   4.859  12.751  1.00 94.65           H  
ATOM    799  HG3 MET A  53     -17.065   5.691  12.224  1.00 94.65           H  
ATOM    800  SD  MET A  53     -17.588   6.178  14.510  1.00 94.65           S  
ATOM    801  CE  MET A  53     -18.560   7.559  13.866  1.00 94.65           C  
ATOM    802  HE1 MET A  53     -19.494   7.189  13.446  1.00 94.65           H  
ATOM    803  HE2 MET A  53     -18.774   8.257  14.676  1.00 94.65           H  
ATOM    804  HE3 MET A  53     -17.989   8.069  13.089  1.00 94.65           H  
ATOM    805  N   ARG A  54     -15.757   0.815  12.858  1.00 94.39           N  
ATOM    806  H   ARG A  54     -16.614   0.753  13.390  1.00 94.39           H  
ATOM    807  CA  ARG A  54     -14.794  -0.298  12.936  1.00 94.39           C  
ATOM    808  HA  ARG A  54     -13.836   0.081  13.292  1.00 94.39           H  
ATOM    809  C   ARG A  54     -14.518  -0.929  11.578  1.00 94.39           C  
ATOM    810  CB  ARG A  54     -15.304  -1.377  13.896  1.00 94.39           C  
ATOM    811  HB2 ARG A  54     -16.361  -1.576  13.715  1.00 94.39           H  
ATOM    812  HB3 ARG A  54     -14.747  -2.296  13.715  1.00 94.39           H  
ATOM    813  O   ARG A  54     -13.364  -1.208  11.262  1.00 94.39           O  
ATOM    814  CG  ARG A  54     -15.089  -0.970  15.352  1.00 94.39           C  
ATOM    815  HG2 ARG A  54     -14.036  -0.735  15.508  1.00 94.39           H  
ATOM    816  HG3 ARG A  54     -15.685  -0.089  15.590  1.00 94.39           H  
ATOM    817  CD  ARG A  54     -15.488  -2.123  16.271  1.00 94.39           C  
ATOM    818  HD2 ARG A  54     -16.562  -2.292  16.194  1.00 94.39           H  
ATOM    819  HD3 ARG A  54     -14.961  -3.024  15.956  1.00 94.39           H  
ATOM    820  NE  ARG A  54     -15.126  -1.781  17.648  1.00 94.39           N  
ATOM    821  HE  ARG A  54     -15.140  -0.800  17.886  1.00 94.39           H  
ATOM    822  NH1 ARG A  54     -14.701  -3.865  18.505  1.00 94.39           N  
ATOM    823 HH11 ARG A  54     -15.143  -4.262  17.688  1.00 94.39           H  
ATOM    824 HH12 ARG A  54     -14.392  -4.424  19.287  1.00 94.39           H  
ATOM    825  NH2 ARG A  54     -14.317  -1.999  19.718  1.00 94.39           N  
ATOM    826 HH21 ARG A  54     -13.911  -2.503  20.494  1.00 94.39           H  
ATOM    827 HH22 ARG A  54     -14.336  -0.990  19.742  1.00 94.39           H  
ATOM    828  CZ  ARG A  54     -14.711  -2.562  18.616  1.00 94.39           C  
ATOM    829  N   GLY A  55     -15.558  -1.139  10.771  1.00 94.54           N  
ATOM    830  H   GLY A  55     -16.485  -0.952  11.126  1.00 94.54           H  
ATOM    831  CA  GLY A  55     -15.410  -1.612   9.396  1.00 94.54           C  
ATOM    832  HA2 GLY A  55     -16.396  -1.677   8.935  1.00 94.54           H  
ATOM    833  HA3 GLY A  55     -14.948  -2.599   9.393  1.00 94.54           H  
ATOM    834  C   GLY A  55     -14.548  -0.664   8.562  1.00 94.54           C  
ATOM    835  O   GLY A  55     -13.637  -1.109   7.868  1.00 94.54           O  
ATOM    836  N   GLN A  56     -14.776   0.645   8.695  1.00 93.76           N  
ATOM    837  H   GLN A  56     -15.534   0.947   9.291  1.00 93.76           H  
ATOM    838  CA  GLN A  56     -13.972   1.663   8.023  1.00 93.76           C  
ATOM    839  HA  GLN A  56     -13.924   1.413   6.963  1.00 93.76           H  
ATOM    840  C   GLN A  56     -12.526   1.684   8.519  1.00 93.76           C  
ATOM    841  CB  GLN A  56     -14.618   3.046   8.162  1.00 93.76           C  
ATOM    842  HB2 GLN A  56     -13.910   3.800   7.819  1.00 93.76           H  
ATOM    843  HB3 GLN A  56     -14.858   3.245   9.206  1.00 93.76           H  
ATOM    844  O   GLN A  56     -11.634   1.666   7.683  1.00 93.76           O  
ATOM    845  CG  GLN A  56     -15.883   3.152   7.304  1.00 93.76           C  
ATOM    846  HG2 GLN A  56     -16.619   2.410   7.613  1.00 93.76           H  
ATOM    847  HG3 GLN A  56     -15.615   2.945   6.268  1.00 93.76           H  
ATOM    848  CD  GLN A  56     -16.525   4.530   7.383  1.00 93.76           C  
ATOM    849  NE2 GLN A  56     -17.017   5.046   6.277  1.00 93.76           N  
ATOM    850 HE21 GLN A  56     -16.877   4.554   5.407  1.00 93.76           H  
ATOM    851 HE22 GLN A  56     -17.273   6.021   6.343  1.00 93.76           H  
ATOM    852  OE1 GLN A  56     -16.628   5.169   8.416  1.00 93.76           O  
ATOM    853  N   ILE A  57     -12.274   1.657   9.831  1.00 94.63           N  
ATOM    854  H   ILE A  57     -13.054   1.699  10.471  1.00 94.63           H  
ATOM    855  CA  ILE A  57     -10.914   1.636  10.399  1.00 94.63           C  
ATOM    856  HA  ILE A  57     -10.383   2.531  10.075  1.00 94.63           H  
ATOM    857  C   ILE A  57     -10.131   0.436   9.854  1.00 94.63           C  
ATOM    858  CB  ILE A  57     -10.960   1.640  11.946  1.00 94.63           C  
ATOM    859  HB  ILE A  57     -11.620   0.837  12.274  1.00 94.63           H  
ATOM    860  O   ILE A  57      -9.045   0.613   9.311  1.00 94.63           O  
ATOM    861  CG1 ILE A  57     -11.500   2.989  12.476  1.00 94.63           C  
ATOM    862 HG12 ILE A  57     -10.701   3.730  12.456  1.00 94.63           H  
ATOM    863 HG13 ILE A  57     -12.298   3.361  11.832  1.00 94.63           H  
ATOM    864  CG2 ILE A  57      -9.560   1.398  12.541  1.00 94.63           C  
ATOM    865 HG21 ILE A  57      -9.173   0.414  12.278  1.00 94.63           H  
ATOM    866 HG22 ILE A  57      -9.585   1.451  13.630  1.00 94.63           H  
ATOM    867 HG23 ILE A  57      -8.858   2.151  12.182  1.00 94.63           H  
ATOM    868  CD1 ILE A  57     -12.059   2.900  13.902  1.00 94.63           C  
ATOM    869 HD11 ILE A  57     -12.358   3.894  14.233  1.00 94.63           H  
ATOM    870 HD12 ILE A  57     -12.937   2.254  13.920  1.00 94.63           H  
ATOM    871 HD13 ILE A  57     -11.311   2.512  14.593  1.00 94.63           H  
ATOM    872  N   ARG A  58     -10.718  -0.769   9.881  1.00 94.85           N  
ATOM    873  H   ARG A  58     -11.623  -0.845  10.323  1.00 94.85           H  
ATOM    874  CA  ARG A  58     -10.086  -1.973   9.310  1.00 94.85           C  
ATOM    875  HA  ARG A  58      -9.114  -2.122   9.779  1.00 94.85           H  
ATOM    876  C   ARG A  58      -9.816  -1.834   7.810  1.00 94.85           C  
ATOM    877  CB  ARG A  58     -10.976  -3.193   9.563  1.00 94.85           C  
ATOM    878  HB2 ARG A  58     -11.987  -2.977   9.219  1.00 94.85           H  
ATOM    879  HB3 ARG A  58     -10.589  -4.033   8.987  1.00 94.85           H  
ATOM    880  O   ARG A  58      -8.776  -2.281   7.329  1.00 94.85           O  
ATOM    881  CG  ARG A  58     -11.001  -3.591  11.041  1.00 94.85           C  
ATOM    882  HG2 ARG A  58     -10.002  -3.897  11.351  1.00 94.85           H  
ATOM    883  HG3 ARG A  58     -11.319  -2.750  11.657  1.00 94.85           H  
ATOM    884  CD  ARG A  58     -11.978  -4.754  11.218  1.00 94.85           C  
ATOM    885  HD2 ARG A  58     -11.639  -5.592  10.610  1.00 94.85           H  
ATOM    886  HD3 ARG A  58     -12.960  -4.433  10.870  1.00 94.85           H  
ATOM    887  NE  ARG A  58     -12.069  -5.167  12.627  1.00 94.85           N  
ATOM    888  HE  ARG A  58     -11.448  -4.694  13.268  1.00 94.85           H  
ATOM    889  NH1 ARG A  58     -13.699  -6.758  12.349  1.00 94.85           N  
ATOM    890 HH11 ARG A  58     -13.706  -6.551  11.361  1.00 94.85           H  
ATOM    891 HH12 ARG A  58     -14.346  -7.430  12.737  1.00 94.85           H  
ATOM    892  NH2 ARG A  58     -12.881  -6.356  14.388  1.00 94.85           N  
ATOM    893 HH21 ARG A  58     -13.481  -7.083  14.750  1.00 94.85           H  
ATOM    894 HH22 ARG A  58     -12.220  -5.886  14.990  1.00 94.85           H  
ATOM    895  CZ  ARG A  58     -12.880  -6.088  13.113  1.00 94.85           C  
ATOM    896  N   GLY A  59     -10.740  -1.210   7.079  1.00 94.80           N  
ATOM    897  H   GLY A  59     -11.582  -0.897   7.540  1.00 94.80           H  
ATOM    898  CA  GLY A  59     -10.560  -0.884   5.666  1.00 94.80           C  
ATOM    899  HA2 GLY A  59     -11.472  -0.419   5.291  1.00 94.80           H  
ATOM    900  HA3 GLY A  59     -10.372  -1.796   5.100  1.00 94.80           H  
ATOM    901  C   GLY A  59      -9.398   0.085   5.428  1.00 94.80           C  
ATOM    902  O   GLY A  59      -8.579  -0.161   4.550  1.00 94.80           O  
ATOM    903  N   LEU A  60      -9.278   1.143   6.238  1.00 94.24           N  
ATOM    904  H   LEU A  60      -9.970   1.267   6.963  1.00 94.24           H  
ATOM    905  CA  LEU A  60      -8.185   2.120   6.159  1.00 94.24           C  
ATOM    906  HA  LEU A  60      -8.103   2.473   5.131  1.00 94.24           H  
ATOM    907  C   LEU A  60      -6.827   1.500   6.521  1.00 94.24           C  
ATOM    908  CB  LEU A  60      -8.475   3.325   7.075  1.00 94.24           C  
ATOM    909  HB2 LEU A  60      -8.601   2.958   8.094  1.00 94.24           H  
ATOM    910  HB3 LEU A  60      -7.599   3.974   7.071  1.00 94.24           H  
ATOM    911  O   LEU A  60      -5.834   1.777   5.854  1.00 94.24           O  
ATOM    912  CG  LEU A  60      -9.701   4.179   6.705  1.00 94.24           C  
ATOM    913  HG  LEU A  60     -10.595   3.557   6.657  1.00 94.24           H  
ATOM    914  CD1 LEU A  60      -9.917   5.243   7.777  1.00 94.24           C  
ATOM    915 HD11 LEU A  60     -10.780   5.859   7.525  1.00 94.24           H  
ATOM    916 HD12 LEU A  60      -9.031   5.874   7.857  1.00 94.24           H  
ATOM    917 HD13 LEU A  60     -10.088   4.756   8.737  1.00 94.24           H  
ATOM    918  CD2 LEU A  60      -9.577   4.901   5.368  1.00 94.24           C  
ATOM    919 HD21 LEU A  60      -9.362   4.192   4.569  1.00 94.24           H  
ATOM    920 HD22 LEU A  60     -10.513   5.412   5.141  1.00 94.24           H  
ATOM    921 HD23 LEU A  60      -8.781   5.641   5.447  1.00 94.24           H  
ATOM    922  N   GLU A  61      -6.772   0.622   7.525  1.00 94.13           N  
ATOM    923  H   GLU A  61      -7.592   0.493   8.100  1.00 94.13           H  
ATOM    924  CA  GLU A  61      -5.550  -0.113   7.874  1.00 94.13           C  
ATOM    925  HA  GLU A  61      -4.743   0.589   8.084  1.00 94.13           H  
ATOM    926  C   GLU A  61      -5.088  -1.028   6.733  1.00 94.13           C  
ATOM    927  CB  GLU A  61      -5.789  -0.982   9.111  1.00 94.13           C  
ATOM    928  HB2 GLU A  61      -6.709  -1.549   8.969  1.00 94.13           H  
ATOM    929  HB3 GLU A  61      -4.963  -1.689   9.193  1.00 94.13           H  
ATOM    930  O   GLU A  61      -3.899  -1.072   6.413  1.00 94.13           O  
ATOM    931  CG  GLU A  61      -5.865  -0.194  10.424  1.00 94.13           C  
ATOM    932  HG2 GLU A  61      -6.651   0.558  10.355  1.00 94.13           H  
ATOM    933  HG3 GLU A  61      -4.916   0.321  10.574  1.00 94.13           H  
ATOM    934  CD  GLU A  61      -6.141  -1.119  11.620  1.00 94.13           C  
ATOM    935  OE1 GLU A  61      -6.254  -0.590  12.744  1.00 94.13           O  
ATOM    936  OE2 GLU A  61      -6.252  -2.354  11.406  1.00 94.13           O  
ATOM    937  N   GLN A  62      -6.019  -1.741   6.088  1.00 94.43           N  
ATOM    938  H   GLN A  62      -6.979  -1.680   6.394  1.00 94.43           H  
ATOM    939  CA  GLN A  62      -5.692  -2.546   4.911  1.00 94.43           C  
ATOM    940  HA  GLN A  62      -4.834  -3.170   5.159  1.00 94.43           H  
ATOM    941  C   GLN A  62      -5.271  -1.666   3.731  1.00 94.43           C  
ATOM    942  CB  GLN A  62      -6.874  -3.453   4.538  1.00 94.43           C  
ATOM    943  HB2 GLN A  62      -7.720  -2.835   4.237  1.00 94.43           H  
ATOM    944  HB3 GLN A  62      -7.174  -4.034   5.410  1.00 94.43           H  
ATOM    945  O   GLN A  62      -4.321  -2.005   3.037  1.00 94.43           O  
ATOM    946  CG  GLN A  62      -6.528  -4.415   3.383  1.00 94.43           C  
ATOM    947  HG2 GLN A  62      -7.410  -5.010   3.146  1.00 94.43           H  
ATOM    948  HG3 GLN A  62      -6.277  -3.841   2.491  1.00 94.43           H  
ATOM    949  CD  GLN A  62      -5.385  -5.378   3.704  1.00 94.43           C  
ATOM    950  NE2 GLN A  62      -4.561  -5.736   2.748  1.00 94.43           N  
ATOM    951 HE21 GLN A  62      -4.526  -5.229   1.875  1.00 94.43           H  
ATOM    952 HE22 GLN A  62      -3.804  -6.370   2.963  1.00 94.43           H  
ATOM    953  OE1 GLN A  62      -5.208  -5.817   4.834  1.00 94.43           O  
ATOM    954  N   ALA A  63      -5.928  -0.525   3.523  1.00 94.98           N  
ATOM    955  H   ALA A  63      -6.736  -0.316   4.092  1.00 94.98           H  
ATOM    956  CA  ALA A  63      -5.543   0.439   2.499  1.00 94.98           C  
ATOM    957  HA  ALA A  63      -5.552  -0.054   1.526  1.00 94.98           H  
ATOM    958  C   ALA A  63      -4.128   1.005   2.722  1.00 94.98           C  
ATOM    959  CB  ALA A  63      -6.583   1.558   2.483  1.00 94.98           C  
ATOM    960  HB1 ALA A  63      -6.680   2.004   3.473  1.00 94.98           H  
ATOM    961  HB2 ALA A  63      -7.548   1.166   2.162  1.00 94.98           H  
ATOM    962  HB3 ALA A  63      -6.249   2.337   1.798  1.00 94.98           H  
ATOM    963  O   ALA A  63      -3.395   1.219   1.757  1.00 94.98           O  
ATOM    964  N   SER A  64      -3.722   1.210   3.979  1.00 94.18           N  
ATOM    965  H   SER A  64      -4.399   1.103   4.721  1.00 94.18           H  
ATOM    966  CA  SER A  64      -2.354   1.606   4.329  1.00 94.18           C  
ATOM    967  HA  SER A  64      -2.095   2.506   3.771  1.00 94.18           H  
ATOM    968  C   SER A  64      -1.340   0.522   3.948  1.00 94.18           C  
ATOM    969  CB  SER A  64      -2.274   1.943   5.820  1.00 94.18           C  
ATOM    970  HB2 SER A  64      -2.480   1.054   6.415  1.00 94.18           H  
ATOM    971  HB3 SER A  64      -3.016   2.707   6.053  1.00 94.18           H  
ATOM    972  O   SER A  64      -0.361   0.823   3.268  1.00 94.18           O  
ATOM    973  OG  SER A  64      -0.989   2.434   6.135  1.00 94.18           O  
ATOM    974  HG  SER A  64      -0.979   2.722   7.051  1.00 94.18           H  
ATOM    975  N   ARG A  65      -1.622  -0.752   4.264  1.00 94.91           N  
ATOM    976  H   ARG A  65      -2.451  -0.935   4.812  1.00 94.91           H  
ATOM    977  CA  ARG A  65      -0.795  -1.893   3.819  1.00 94.91           C  
ATOM    978  HA  ARG A  65       0.234  -1.743   4.146  1.00 94.91           H  
ATOM    979  C   ARG A  65      -0.715  -1.985   2.293  1.00 94.91           C  
ATOM    980  CB  ARG A  65      -1.314  -3.210   4.411  1.00 94.91           C  
ATOM    981  HB2 ARG A  65      -2.381  -3.314   4.210  1.00 94.91           H  
ATOM    982  HB3 ARG A  65      -0.793  -4.033   3.921  1.00 94.91           H  
ATOM    983  O   ARG A  65       0.378  -2.034   1.749  1.00 94.91           O  
ATOM    984  CG  ARG A  65      -1.055  -3.304   5.920  1.00 94.91           C  
ATOM    985  HG2 ARG A  65      -1.621  -2.537   6.449  1.00 94.91           H  
ATOM    986  HG3 ARG A  65       0.006  -3.134   6.101  1.00 94.91           H  
ATOM    987  CD  ARG A  65      -1.418  -4.694   6.465  1.00 94.91           C  
ATOM    988  HD2 ARG A  65      -0.943  -5.450   5.839  1.00 94.91           H  
ATOM    989  HD3 ARG A  65      -0.999  -4.797   7.466  1.00 94.91           H  
ATOM    990  NE  ARG A  65      -2.877  -4.938   6.503  1.00 94.91           N  
ATOM    991  HE  ARG A  65      -3.294  -5.391   5.702  1.00 94.91           H  
ATOM    992  NH1 ARG A  65      -3.328  -4.006   8.562  1.00 94.91           N  
ATOM    993 HH11 ARG A  65      -3.993  -3.745   9.276  1.00 94.91           H  
ATOM    994 HH12 ARG A  65      -2.376  -3.672   8.610  1.00 94.91           H  
ATOM    995  NH2 ARG A  65      -4.962  -4.962   7.406  1.00 94.91           N  
ATOM    996 HH21 ARG A  65      -5.271  -5.414   6.557  1.00 94.91           H  
ATOM    997 HH22 ARG A  65      -5.615  -4.664   8.116  1.00 94.91           H  
ATOM    998  CZ  ARG A  65      -3.707  -4.635   7.486  1.00 94.91           C  
ATOM    999  N   ASN A  66      -1.848  -1.878   1.596  1.00 93.07           N  
ATOM   1000  H   ASN A  66      -2.721  -1.875   2.104  1.00 93.07           H  
ATOM   1001  CA  ASN A  66      -1.873  -1.880   0.130  1.00 93.07           C  
ATOM   1002  HA  ASN A  66      -1.446  -2.816  -0.232  1.00 93.07           H  
ATOM   1003  C   ASN A  66      -1.048  -0.721  -0.463  1.00 93.07           C  
ATOM   1004  CB  ASN A  66      -3.321  -1.742  -0.366  1.00 93.07           C  
ATOM   1005  HB2 ASN A  66      -3.299  -1.672  -1.454  1.00 93.07           H  
ATOM   1006  HB3 ASN A  66      -3.736  -0.807   0.011  1.00 93.07           H  
ATOM   1007  O   ASN A  66      -0.434  -0.869  -1.516  1.00 93.07           O  
ATOM   1008  CG  ASN A  66      -4.280  -2.865  -0.014  1.00 93.07           C  
ATOM   1009  ND2 ASN A  66      -5.548  -2.626  -0.261  1.00 93.07           N  
ATOM   1010 HD21 ASN A  66      -6.202  -3.368  -0.057  1.00 93.07           H  
ATOM   1011 HD22 ASN A  66      -5.814  -1.718  -0.615  1.00 93.07           H  
ATOM   1012  OD1 ASN A  66      -3.961  -3.940   0.470  1.00 93.07           O  
ATOM   1013  N   SER A  67      -1.045   0.445   0.193  1.00 93.83           N  
ATOM   1014  H   SER A  67      -1.584   0.518   1.044  1.00 93.83           H  
ATOM   1015  CA  SER A  67      -0.240   1.599  -0.228  1.00 93.83           C  
ATOM   1016  HA  SER A  67      -0.395   1.768  -1.294  1.00 93.83           H  
ATOM   1017  C   SER A  67       1.256   1.355  -0.016  1.00 93.83           C  
ATOM   1018  CB  SER A  67      -0.650   2.870   0.523  1.00 93.83           C  
ATOM   1019  HB2 SER A  67      -0.056   3.705   0.151  1.00 93.83           H  
ATOM   1020  HB3 SER A  67      -0.445   2.743   1.586  1.00 93.83           H  
ATOM   1021  O   SER A  67       2.057   1.793  -0.835  1.00 93.83           O  
ATOM   1022  OG  SER A  67      -2.023   3.168   0.355  1.00 93.83           O  
ATOM   1023  HG  SER A  67      -2.525   2.497   0.823  1.00 93.83           H  
ATOM   1024  N   GLN A  68       1.640   0.637   1.044  1.00 94.79           N  
ATOM   1025  H   GLN A  68       0.934   0.295   1.681  1.00 94.79           H  
ATOM   1026  CA  GLN A  68       3.024   0.206   1.274  1.00 94.79           C  
ATOM   1027  HA  GLN A  68       3.688   1.066   1.185  1.00 94.79           H  
ATOM   1028  C   GLN A  68       3.470  -0.810   0.215  1.00 94.79           C  
ATOM   1029  CB  GLN A  68       3.169  -0.377   2.688  1.00 94.79           C  
ATOM   1030  HB2 GLN A  68       2.427  -1.162   2.835  1.00 94.79           H  
ATOM   1031  HB3 GLN A  68       4.156  -0.827   2.792  1.00 94.79           H  
ATOM   1032  O   GLN A  68       4.536  -0.635  -0.368  1.00 94.79           O  
ATOM   1033  CG  GLN A  68       3.010   0.698   3.774  1.00 94.79           C  
ATOM   1034  HG2 GLN A  68       3.898   1.330   3.776  1.00 94.79           H  
ATOM   1035  HG3 GLN A  68       2.154   1.334   3.547  1.00 94.79           H  
ATOM   1036  CD  GLN A  68       2.801   0.132   5.176  1.00 94.79           C  
ATOM   1037  NE2 GLN A  68       2.693   0.986   6.169  1.00 94.79           N  
ATOM   1038 HE21 GLN A  68       2.573   0.581   7.087  1.00 94.79           H  
ATOM   1039 HE22 GLN A  68       2.732   1.979   5.990  1.00 94.79           H  
ATOM   1040  OE1 GLN A  68       2.708  -1.058   5.432  1.00 94.79           O  
ATOM   1041  N   ASP A  69       2.627  -1.791  -0.113  1.00 94.85           N  
ATOM   1042  H   ASP A  69       1.817  -1.949   0.469  1.00 94.85           H  
ATOM   1043  CA  ASP A  69       2.903  -2.752  -1.190  1.00 94.85           C  
ATOM   1044  HA  ASP A  69       3.833  -3.275  -0.970  1.00 94.85           H  
ATOM   1045  C   ASP A  69       3.065  -2.044  -2.546  1.00 94.85           C  
ATOM   1046  CB  ASP A  69       1.769  -3.788  -1.283  1.00 94.85           C  
ATOM   1047  HB2 ASP A  69       0.828  -3.270  -1.468  1.00 94.85           H  
ATOM   1048  HB3 ASP A  69       1.964  -4.433  -2.139  1.00 94.85           H  
ATOM   1049  O   ASP A  69       3.957  -2.374  -3.329  1.00 94.85           O  
ATOM   1050  CG  ASP A  69       1.615  -4.683  -0.046  1.00 94.85           C  
ATOM   1051  OD1 ASP A  69       2.624  -4.921   0.652  1.00 94.85           O  
ATOM   1052  OD2 ASP A  69       0.472  -5.151   0.173  1.00 94.85           O  
ATOM   1053  N   ALA A  70       2.246  -1.020  -2.810  1.00 92.89           N  
ATOM   1054  H   ALA A  70       1.499  -0.829  -2.158  1.00 92.89           H  
ATOM   1055  CA  ALA A  70       2.369  -0.186  -4.003  1.00 92.89           C  
ATOM   1056  HA  ALA A  70       2.333  -0.833  -4.880  1.00 92.89           H  
ATOM   1057  C   ALA A  70       3.703   0.577  -4.043  1.00 92.89           C  
ATOM   1058  CB  ALA A  70       1.177   0.775  -4.057  1.00 92.89           C  
ATOM   1059  HB1 ALA A  70       0.247   0.212  -3.970  1.00 92.89           H  
ATOM   1060  HB2 ALA A  70       1.188   1.315  -5.004  1.00 92.89           H  
ATOM   1061  HB3 ALA A  70       1.227   1.487  -3.234  1.00 92.89           H  
ATOM   1062  O   ALA A  70       4.328   0.654  -5.100  1.00 92.89           O  
ATOM   1063  N   ILE A  71       4.170   1.106  -2.906  1.00 95.00           N  
ATOM   1064  H   ILE A  71       3.620   1.004  -2.065  1.00 95.00           H  
ATOM   1065  CA  ILE A  71       5.496   1.734  -2.809  1.00 95.00           C  
ATOM   1066  HA  ILE A  71       5.570   2.502  -3.579  1.00 95.00           H  
ATOM   1067  C   ILE A  71       6.591   0.706  -3.115  1.00 95.00           C  
ATOM   1068  CB  ILE A  71       5.704   2.419  -1.436  1.00 95.00           C  
ATOM   1069  HB  ILE A  71       5.450   1.714  -0.644  1.00 95.00           H  
ATOM   1070  O   ILE A  71       7.473   1.002  -3.916  1.00 95.00           O  
ATOM   1071  CG1 ILE A  71       4.786   3.657  -1.315  1.00 95.00           C  
ATOM   1072 HG12 ILE A  71       5.141   4.439  -1.986  1.00 95.00           H  
ATOM   1073 HG13 ILE A  71       3.777   3.393  -1.631  1.00 95.00           H  
ATOM   1074  CG2 ILE A  71       7.173   2.846  -1.243  1.00 95.00           C  
ATOM   1075 HG21 ILE A  71       7.825   1.973  -1.213  1.00 95.00           H  
ATOM   1076 HG22 ILE A  71       7.304   3.370  -0.296  1.00 95.00           H  
ATOM   1077 HG23 ILE A  71       7.488   3.500  -2.056  1.00 95.00           H  
ATOM   1078  CD1 ILE A  71       4.684   4.225   0.106  1.00 95.00           C  
ATOM   1079 HD11 ILE A  71       4.378   3.442   0.799  1.00 95.00           H  
ATOM   1080 HD12 ILE A  71       3.940   5.022   0.117  1.00 95.00           H  
ATOM   1081 HD13 ILE A  71       5.638   4.646   0.424  1.00 95.00           H  
ATOM   1082  N   SER A  72       6.520  -0.505  -2.555  1.00 94.84           N  
ATOM   1083  H   SER A  72       5.786  -0.695  -1.887  1.00 94.84           H  
ATOM   1084  CA  SER A  72       7.500  -1.565  -2.833  1.00 94.84           C  
ATOM   1085  HA  SER A  72       8.495  -1.193  -2.587  1.00 94.84           H  
ATOM   1086  C   SER A  72       7.525  -1.980  -4.309  1.00 94.84           C  
ATOM   1087  CB  SER A  72       7.218  -2.792  -1.963  1.00 94.84           C  
ATOM   1088  HB2 SER A  72       6.215  -3.168  -2.161  1.00 94.84           H  
ATOM   1089  HB3 SER A  72       7.941  -3.572  -2.201  1.00 94.84           H  
ATOM   1090  O   SER A  72       8.603  -2.175  -4.876  1.00 94.84           O  
ATOM   1091  OG  SER A  72       7.334  -2.457  -0.594  1.00 94.84           O  
ATOM   1092  HG  SER A  72       8.072  -1.851  -0.489  1.00 94.84           H  
ATOM   1093  N   LEU A  73       6.361  -2.052  -4.963  1.00 92.72           N  
ATOM   1094  H   LEU A  73       5.506  -1.950  -4.434  1.00 92.72           H  
ATOM   1095  CA  LEU A  73       6.268  -2.288  -6.406  1.00 92.72           C  
ATOM   1096  HA  LEU A  73       6.803  -3.209  -6.639  1.00 92.72           H  
ATOM   1097  C   LEU A  73       6.944  -1.161  -7.195  1.00 92.72           C  
ATOM   1098  CB  LEU A  73       4.789  -2.484  -6.789  1.00 92.72           C  
ATOM   1099  HB2 LEU A  73       4.206  -1.614  -6.487  1.00 92.72           H  
ATOM   1100  HB3 LEU A  73       4.426  -3.334  -6.212  1.00 92.72           H  
ATOM   1101  O   LEU A  73       7.753  -1.433  -8.081  1.00 92.72           O  
ATOM   1102  CG  LEU A  73       4.552  -2.766  -8.290  1.00 92.72           C  
ATOM   1103  HG  LEU A  73       5.386  -3.344  -8.688  1.00 92.72           H  
ATOM   1104  CD1 LEU A  73       3.277  -3.595  -8.461  1.00 92.72           C  
ATOM   1105 HD11 LEU A  73       2.422  -3.073  -8.031  1.00 92.72           H  
ATOM   1106 HD12 LEU A  73       3.399  -4.558  -7.966  1.00 92.72           H  
ATOM   1107 HD13 LEU A  73       3.094  -3.779  -9.520  1.00 92.72           H  
ATOM   1108  CD2 LEU A  73       4.372  -1.490  -9.126  1.00 92.72           C  
ATOM   1109 HD21 LEU A  73       3.619  -0.843  -8.676  1.00 92.72           H  
ATOM   1110 HD22 LEU A  73       4.058  -1.754 -10.136  1.00 92.72           H  
ATOM   1111 HD23 LEU A  73       5.314  -0.948  -9.212  1.00 92.72           H  
ATOM   1112  N   ILE A  74       6.662   0.100  -6.852  1.00 93.03           N  
ATOM   1113  H   ILE A  74       5.993   0.262  -6.113  1.00 93.03           H  
ATOM   1114  CA  ILE A  74       7.268   1.250  -7.533  1.00 93.03           C  
ATOM   1115  HA  ILE A  74       7.113   1.126  -8.605  1.00 93.03           H  
ATOM   1116  C   ILE A  74       8.785   1.283  -7.315  1.00 93.03           C  
ATOM   1117  CB  ILE A  74       6.601   2.576  -7.109  1.00 93.03           C  
ATOM   1118  HB  ILE A  74       6.660   2.682  -6.026  1.00 93.03           H  
ATOM   1119  O   ILE A  74       9.515   1.559  -8.259  1.00 93.03           O  
ATOM   1120  CG1 ILE A  74       5.126   2.631  -7.565  1.00 93.03           C  
ATOM   1121 HG12 ILE A  74       5.085   2.781  -8.644  1.00 93.03           H  
ATOM   1122 HG13 ILE A  74       4.631   1.684  -7.354  1.00 93.03           H  
ATOM   1123  CG2 ILE A  74       7.336   3.744  -7.784  1.00 93.03           C  
ATOM   1124 HG21 ILE A  74       6.822   4.692  -7.625  1.00 93.03           H  
ATOM   1125 HG22 ILE A  74       8.360   3.838  -7.423  1.00 93.03           H  
ATOM   1126 HG23 ILE A  74       7.382   3.543  -8.855  1.00 93.03           H  
ATOM   1127  CD1 ILE A  74       4.327   3.742  -6.874  1.00 93.03           C  
ATOM   1128 HD11 ILE A  74       4.417   3.625  -5.794  1.00 93.03           H  
ATOM   1129 HD12 ILE A  74       4.693   4.727  -7.165  1.00 93.03           H  
ATOM   1130 HD13 ILE A  74       3.278   3.660  -7.157  1.00 93.03           H  
ATOM   1131  N   GLN A  75       9.275   0.974  -6.114  1.00 94.23           N  
ATOM   1132  H   GLN A  75       8.626   0.782  -5.364  1.00 94.23           H  
ATOM   1133  CA  GLN A  75      10.712   0.894  -5.827  1.00 94.23           C  
ATOM   1134  HA  GLN A  75      11.189   1.836  -6.098  1.00 94.23           H  
ATOM   1135  C   GLN A  75      11.400  -0.212  -6.634  1.00 94.23           C  
ATOM   1136  CB  GLN A  75      10.918   0.640  -4.329  1.00 94.23           C  
ATOM   1137  HB2 GLN A  75      11.948   0.329  -4.157  1.00 94.23           H  
ATOM   1138  HB3 GLN A  75      10.259  -0.167  -4.006  1.00 94.23           H  
ATOM   1139  O   GLN A  75      12.514  -0.019  -7.115  1.00 94.23           O  
ATOM   1140  CG  GLN A  75      10.656   1.899  -3.494  1.00 94.23           C  
ATOM   1141  HG2 GLN A  75       9.668   2.304  -3.712  1.00 94.23           H  
ATOM   1142  HG3 GLN A  75      11.392   2.655  -3.765  1.00 94.23           H  
ATOM   1143  CD  GLN A  75      10.745   1.643  -1.993  1.00 94.23           C  
ATOM   1144  NE2 GLN A  75      10.901   2.682  -1.204  1.00 94.23           N  
ATOM   1145 HE21 GLN A  75      10.939   2.496  -0.212  1.00 94.23           H  
ATOM   1146 HE22 GLN A  75      10.953   3.613  -1.593  1.00 94.23           H  
ATOM   1147  OE1 GLN A  75      10.660   0.530  -1.492  1.00 94.23           O  
ATOM   1148  N   THR A  76      10.727  -1.349  -6.828  1.00 94.38           N  
ATOM   1149  H   THR A  76       9.823  -1.451  -6.391  1.00 94.38           H  
ATOM   1150  CA  THR A  76      11.237  -2.440  -7.673  1.00 94.38           C  
ATOM   1151  HA  THR A  76      12.240  -2.705  -7.339  1.00 94.38           H  
ATOM   1152  C   THR A  76      11.345  -1.990  -9.133  1.00 94.38           C  
ATOM   1153  CB  THR A  76      10.351  -3.690  -7.555  1.00 94.38           C  
ATOM   1154  HB  THR A  76       9.362  -3.478  -7.961  1.00 94.38           H  
ATOM   1155  O   THR A  76      12.385  -2.183  -9.761  1.00 94.38           O  
ATOM   1156  CG2 THR A  76      10.942  -4.888  -8.298  1.00 94.38           C  
ATOM   1157 HG21 THR A  76      11.941  -5.106  -7.922  1.00 94.38           H  
ATOM   1158 HG22 THR A  76      10.996  -4.683  -9.367  1.00 94.38           H  
ATOM   1159 HG23 THR A  76      10.304  -5.760  -8.148  1.00 94.38           H  
ATOM   1160  OG1 THR A  76      10.211  -4.071  -6.201  1.00 94.38           O  
ATOM   1161  HG1 THR A  76       9.696  -3.399  -5.749  1.00 94.38           H  
ATOM   1162  N   ALA A  77      10.310  -1.324  -9.658  1.00 92.22           N  
ATOM   1163  H   ALA A  77       9.476  -1.199  -9.102  1.00 92.22           H  
ATOM   1164  CA  ALA A  77      10.338  -0.752 -11.004  1.00 92.22           C  
ATOM   1165  HA  ALA A  77      10.583  -1.541 -11.716  1.00 92.22           H  
ATOM   1166  C   ALA A  77      11.410   0.344 -11.151  1.00 92.22           C  
ATOM   1167  CB  ALA A  77       8.942  -0.213 -11.339  1.00 92.22           C  
ATOM   1168  HB1 ALA A  77       8.948   0.213 -12.342  1.00 92.22           H  
ATOM   1169  HB2 ALA A  77       8.211  -1.021 -11.308  1.00 92.22           H  
ATOM   1170  HB3 ALA A  77       8.654   0.559 -10.625  1.00 92.22           H  
ATOM   1171  O   ALA A  77      12.144   0.366 -12.134  1.00 92.22           O  
ATOM   1172  N   GLU A  78      11.544   1.237 -10.168  1.00 92.84           N  
ATOM   1173  H   GLU A  78      10.902   1.196  -9.389  1.00 92.84           H  
ATOM   1174  CA  GLU A  78      12.553   2.300 -10.175  1.00 92.84           C  
ATOM   1175  HA  GLU A  78      12.447   2.872 -11.097  1.00 92.84           H  
ATOM   1176  C   GLU A  78      13.980   1.736 -10.153  1.00 92.84           C  
ATOM   1177  CB  GLU A  78      12.314   3.244  -8.986  1.00 92.84           C  
ATOM   1178  HB2 GLU A  78      12.451   2.693  -8.056  1.00 92.84           H  
ATOM   1179  HB3 GLU A  78      11.291   3.616  -9.031  1.00 92.84           H  
ATOM   1180  O   GLU A  78      14.842   2.234 -10.877  1.00 92.84           O  
ATOM   1181  CG  GLU A  78      13.278   4.439  -9.025  1.00 92.84           C  
ATOM   1182  HG2 GLU A  78      14.306   4.078  -8.990  1.00 92.84           H  
ATOM   1183  HG3 GLU A  78      13.141   4.964  -9.971  1.00 92.84           H  
ATOM   1184  CD  GLU A  78      13.098   5.431  -7.871  1.00 92.84           C  
ATOM   1185  OE1 GLU A  78      13.787   6.476  -7.956  1.00 92.84           O  
ATOM   1186  OE2 GLU A  78      12.302   5.152  -6.940  1.00 92.84           O  
ATOM   1187  N   GLY A  79      14.223   0.681  -9.370  1.00 94.62           N  
ATOM   1188  H   GLY A  79      13.480   0.343  -8.775  1.00 94.62           H  
ATOM   1189  CA  GLY A  79      15.499  -0.031  -9.349  1.00 94.62           C  
ATOM   1190  HA2 GLY A  79      15.426  -0.866  -8.653  1.00 94.62           H  
ATOM   1191  HA3 GLY A  79      16.290   0.642  -9.016  1.00 94.62           H  
ATOM   1192  C   GLY A  79      15.872  -0.585 -10.723  1.00 94.62           C  
ATOM   1193  O   GLY A  79      16.978  -0.344 -11.196  1.00 94.62           O  
ATOM   1194  N   ALA A  80      14.932  -1.240 -11.406  1.00 93.20           N  
ATOM   1195  H   ALA A  80      14.034  -1.405 -10.974  1.00 93.20           H  
ATOM   1196  CA  ALA A  80      15.150  -1.729 -12.766  1.00 93.20           C  
ATOM   1197  HA  ALA A  80      16.025  -2.378 -12.773  1.00 93.20           H  
ATOM   1198  C   ALA A  80      15.428  -0.585 -13.762  1.00 93.20           C  
ATOM   1199  CB  ALA A  80      13.932  -2.562 -13.163  1.00 93.20           C  
ATOM   1200  HB1 ALA A  80      13.025  -1.961 -13.096  1.00 93.20           H  
ATOM   1201  HB2 ALA A  80      14.050  -2.922 -14.185  1.00 93.20           H  
ATOM   1202  HB3 ALA A  80      13.844  -3.421 -12.497  1.00 93.20           H  
ATOM   1203  O   ALA A  80      16.376  -0.657 -14.541  1.00 93.20           O  
ATOM   1204  N   LEU A  81      14.676   0.519 -13.685  1.00 91.90           N  
ATOM   1205  H   LEU A  81      13.899   0.521 -13.039  1.00 91.90           H  
ATOM   1206  CA  LEU A  81      14.891   1.686 -14.550  1.00 91.90           C  
ATOM   1207  HA  LEU A  81      14.947   1.338 -15.581  1.00 91.90           H  
ATOM   1208  C   LEU A  81      16.221   2.412 -14.286  1.00 91.90           C  
ATOM   1209  CB  LEU A  81      13.716   2.668 -14.405  1.00 91.90           C  
ATOM   1210  HB2 LEU A  81      13.600   2.912 -13.349  1.00 91.90           H  
ATOM   1211  HB3 LEU A  81      13.966   3.585 -14.937  1.00 91.90           H  
ATOM   1212  O   LEU A  81      16.738   3.074 -15.187  1.00 91.90           O  
ATOM   1213  CG  LEU A  81      12.375   2.155 -14.954  1.00 91.90           C  
ATOM   1214  HG  LEU A  81      12.110   1.211 -14.477  1.00 91.90           H  
ATOM   1215  CD1 LEU A  81      11.282   3.182 -14.649  1.00 91.90           C  
ATOM   1216 HD11 LEU A  81      11.239   3.347 -13.572  1.00 91.90           H  
ATOM   1217 HD12 LEU A  81      11.487   4.120 -15.164  1.00 91.90           H  
ATOM   1218 HD13 LEU A  81      10.320   2.792 -14.982  1.00 91.90           H  
ATOM   1219  CD2 LEU A  81      12.407   1.929 -16.462  1.00 91.90           C  
ATOM   1220 HD21 LEU A  81      12.624   2.855 -16.995  1.00 91.90           H  
ATOM   1221 HD22 LEU A  81      11.433   1.550 -16.769  1.00 91.90           H  
ATOM   1222 HD23 LEU A  81      13.144   1.170 -16.725  1.00 91.90           H  
ATOM   1223  N   ASN A  82      16.788   2.313 -13.080  1.00 94.75           N  
ATOM   1224  H   ASN A  82      16.300   1.795 -12.363  1.00 94.75           H  
ATOM   1225  CA  ASN A  82      18.135   2.817 -12.793  1.00 94.75           C  
ATOM   1226  HA  ASN A  82      18.214   3.848 -13.137  1.00 94.75           H  
ATOM   1227  C   ASN A  82      19.213   2.033 -13.550  1.00 94.75           C  
ATOM   1228  CB  ASN A  82      18.407   2.767 -11.280  1.00 94.75           C  
ATOM   1229  HB2 ASN A  82      19.481   2.835 -11.107  1.00 94.75           H  
ATOM   1230  HB3 ASN A  82      18.072   1.816 -10.868  1.00 94.75           H  
ATOM   1231  O   ASN A  82      20.135   2.641 -14.101  1.00 94.75           O  
ATOM   1232  CG  ASN A  82      17.764   3.904 -10.525  1.00 94.75           C  
ATOM   1233  ND2 ASN A  82      17.422   3.714  -9.274  1.00 94.75           N  
ATOM   1234 HD21 ASN A  82      16.884   4.439  -8.821  1.00 94.75           H  
ATOM   1235 HD22 ASN A  82      17.491   2.781  -8.892  1.00 94.75           H  
ATOM   1236  OD1 ASN A  82      17.613   5.000 -11.028  1.00 94.75           O  
ATOM   1237  N   GLU A  83      19.077   0.709 -13.619  1.00 94.56           N  
ATOM   1238  H   GLU A  83      18.313   0.262 -13.133  1.00 94.56           H  
ATOM   1239  CA  GLU A  83      19.984  -0.139 -14.396  1.00 94.56           C  
ATOM   1240  HA  GLU A  83      21.015   0.092 -14.130  1.00 94.56           H  
ATOM   1241  C   GLU A  83      19.844   0.158 -15.892  1.00 94.56           C  
ATOM   1242  CB  GLU A  83      19.735  -1.624 -14.086  1.00 94.56           C  
ATOM   1243  HB2 GLU A  83      20.364  -2.227 -14.741  1.00 94.56           H  
ATOM   1244  HB3 GLU A  83      18.696  -1.874 -14.303  1.00 94.56           H  
ATOM   1245  O   GLU A  83      20.839   0.463 -16.550  1.00 94.56           O  
ATOM   1246  CG  GLU A  83      20.038  -2.000 -12.626  1.00 94.56           C  
ATOM   1247  HG2 GLU A  83      19.303  -1.520 -11.980  1.00 94.56           H  
ATOM   1248  HG3 GLU A  83      19.914  -3.077 -12.514  1.00 94.56           H  
ATOM   1249  CD  GLU A  83      21.456  -1.604 -12.186  1.00 94.56           C  
ATOM   1250  OE1 GLU A  83      21.590  -1.075 -11.058  1.00 94.56           O  
ATOM   1251  OE2 GLU A  83      22.398  -1.807 -12.983  1.00 94.56           O  
ATOM   1252  N   THR A  84      18.611   0.230 -16.411  1.00 92.30           N  
ATOM   1253  H   THR A  84      17.828  -0.077 -15.851  1.00 92.30           H  
ATOM   1254  CA  THR A  84      18.354   0.649 -17.800  1.00 92.30           C  
ATOM   1255  HA  THR A  84      18.811  -0.076 -18.474  1.00 92.30           H  
ATOM   1256  C   THR A  84      18.967   2.019 -18.101  1.00 92.30           C  
ATOM   1257  CB  THR A  84      16.846   0.703 -18.091  1.00 92.30           C  
ATOM   1258  HB  THR A  84      16.400   1.497 -17.491  1.00 92.30           H  
ATOM   1259  O   THR A  84      19.598   2.201 -19.139  1.00 92.30           O  
ATOM   1260  CG2 THR A  84      16.528   0.966 -19.562  1.00 92.30           C  
ATOM   1261 HG21 THR A  84      17.022   0.227 -20.192  1.00 92.30           H  
ATOM   1262 HG22 THR A  84      16.865   1.961 -19.851  1.00 92.30           H  
ATOM   1263 HG23 THR A  84      15.451   0.906 -19.720  1.00 92.30           H  
ATOM   1264  OG1 THR A  84      16.224  -0.508 -17.741  1.00 92.30           O  
ATOM   1265  HG1 THR A  84      16.387  -1.152 -18.434  1.00 92.30           H  
ATOM   1266  N   HIS A  85      18.846   2.993 -17.191  1.00 92.75           N  
ATOM   1267  H   HIS A  85      18.315   2.805 -16.353  1.00 92.75           H  
ATOM   1268  CA  HIS A  85      19.451   4.314 -17.370  1.00 92.75           C  
ATOM   1269  HA  HIS A  85      19.094   4.730 -18.313  1.00 92.75           H  
ATOM   1270  C   HIS A  85      20.982   4.249 -17.454  1.00 92.75           C  
ATOM   1271  CB  HIS A  85      19.011   5.242 -16.231  1.00 92.75           C  
ATOM   1272  HB2 HIS A  85      19.385   4.859 -15.282  1.00 92.75           H  
ATOM   1273  HB3 HIS A  85      17.922   5.251 -16.185  1.00 92.75           H  
ATOM   1274  O   HIS A  85      21.578   4.917 -18.297  1.00 92.75           O  
ATOM   1275  CG  HIS A  85      19.488   6.661 -16.409  1.00 92.75           C  
ATOM   1276  CD2 HIS A  85      20.636   7.218 -15.909  1.00 92.75           C  
ATOM   1277  HD2 HIS A  85      21.383   6.706 -15.320  1.00 92.75           H  
ATOM   1278  ND1 HIS A  85      18.838   7.641 -17.121  1.00 92.75           N  
ATOM   1279  HD1 HIS A  85      17.977   7.529 -17.637  1.00 92.75           H  
ATOM   1280  CE1 HIS A  85      19.556   8.771 -17.023  1.00 92.75           C  
ATOM   1281  HE1 HIS A  85      19.271   9.726 -17.440  1.00 92.75           H  
ATOM   1282  NE2 HIS A  85      20.667   8.564 -16.303  1.00 92.75           N  
ATOM   1283  N   SER A  86      21.621   3.442 -16.607  1.00 95.27           N  
ATOM   1284  H   SER A  86      21.075   2.884 -15.967  1.00 95.27           H  
ATOM   1285  CA  SER A  86      23.079   3.275 -16.599  1.00 95.27           C  
ATOM   1286  HA  SER A  86      23.550   4.257 -16.545  1.00 95.27           H  
ATOM   1287  C   SER A  86      23.572   2.598 -17.881  1.00 95.27           C  
ATOM   1288  CB  SER A  86      23.507   2.481 -15.362  1.00 95.27           C  
ATOM   1289  HB2 SER A  86      24.595   2.426 -15.328  1.00 95.27           H  
ATOM   1290  HB3 SER A  86      23.103   1.469 -15.403  1.00 95.27           H  
ATOM   1291  O   SER A  86      24.564   3.035 -18.468  1.00 95.27           O  
ATOM   1292  OG  SER A  86      23.031   3.136 -14.199  1.00 95.27           O  
ATOM   1293  HG  SER A  86      22.131   2.838 -14.045  1.00 95.27           H  
ATOM   1294  N   ILE A  87      22.827   1.604 -18.375  1.00 93.80           N  
ATOM   1295  H   ILE A  87      22.046   1.270 -17.829  1.00 93.80           H  
ATOM   1296  CA  ILE A  87      23.095   0.952 -19.661  1.00 93.80           C  
ATOM   1297  HA  ILE A  87      24.127   0.601 -19.662  1.00 93.80           H  
ATOM   1298  C   ILE A  87      22.960   1.949 -20.817  1.00 93.80           C  
ATOM   1299  CB  ILE A  87      22.176  -0.274 -19.850  1.00 93.80           C  
ATOM   1300  HB  ILE A  87      21.137   0.032 -19.732  1.00 93.80           H  
ATOM   1301  O   ILE A  87      23.845   2.016 -21.667  1.00 93.80           O  
ATOM   1302  CG1 ILE A  87      22.505  -1.370 -18.812  1.00 93.80           C  
ATOM   1303 HG12 ILE A  87      22.627  -0.929 -17.823  1.00 93.80           H  
ATOM   1304 HG13 ILE A  87      23.447  -1.853 -19.074  1.00 93.80           H  
ATOM   1305  CG2 ILE A  87      22.374  -0.831 -21.267  1.00 93.80           C  
ATOM   1306 HG21 ILE A  87      21.942  -0.164 -22.014  1.00 93.80           H  
ATOM   1307 HG22 ILE A  87      23.441  -0.920 -21.468  1.00 93.80           H  
ATOM   1308 HG23 ILE A  87      21.914  -1.812 -21.383  1.00 93.80           H  
ATOM   1309  CD1 ILE A  87      21.409  -2.434 -18.703  1.00 93.80           C  
ATOM   1310 HD11 ILE A  87      21.301  -2.983 -19.638  1.00 93.80           H  
ATOM   1311 HD12 ILE A  87      21.672  -3.138 -17.913  1.00 93.80           H  
ATOM   1312 HD13 ILE A  87      20.461  -1.958 -18.451  1.00 93.80           H  
ATOM   1313  N   LEU A  88      21.916   2.784 -20.832  1.00 90.53           N  
ATOM   1314  H   LEU A  88      21.193   2.658 -20.138  1.00 90.53           H  
ATOM   1315  CA  LEU A  88      21.744   3.811 -21.865  1.00 90.53           C  
ATOM   1316  HA  LEU A  88      21.777   3.328 -22.842  1.00 90.53           H  
ATOM   1317  C   LEU A  88      22.876   4.848 -21.855  1.00 90.53           C  
ATOM   1318  CB  LEU A  88      20.389   4.511 -21.691  1.00 90.53           C  
ATOM   1319  HB2 LEU A  88      20.391   5.399 -22.324  1.00 90.53           H  
ATOM   1320  HB3 LEU A  88      20.293   4.836 -20.655  1.00 90.53           H  
ATOM   1321  O   LEU A  88      23.346   5.245 -22.920  1.00 90.53           O  
ATOM   1322  CG  LEU A  88      19.162   3.668 -22.076  1.00 90.53           C  
ATOM   1323  HG  LEU A  88      19.181   2.709 -21.558  1.00 90.53           H  
ATOM   1324  CD1 LEU A  88      17.896   4.425 -21.670  1.00 90.53           C  
ATOM   1325 HD11 LEU A  88      17.021   3.834 -21.940  1.00 90.53           H  
ATOM   1326 HD12 LEU A  88      17.894   4.578 -20.591  1.00 90.53           H  
ATOM   1327 HD13 LEU A  88      17.853   5.387 -22.183  1.00 90.53           H  
ATOM   1328  CD2 LEU A  88      19.093   3.405 -23.578  1.00 90.53           C  
ATOM   1329 HD21 LEU A  88      19.937   2.791 -23.892  1.00 90.53           H  
ATOM   1330 HD22 LEU A  88      18.180   2.850 -23.796  1.00 90.53           H  
ATOM   1331 HD23 LEU A  88      19.093   4.342 -24.134  1.00 90.53           H  
ATOM   1332  N   GLN A  89      23.360   5.262 -20.679  1.00 93.90           N  
ATOM   1333  H   GLN A  89      22.934   4.919 -19.831  1.00 93.90           H  
ATOM   1334  CA  GLN A  89      24.539   6.133 -20.595  1.00 93.90           C  
ATOM   1335  HA  GLN A  89      24.365   7.018 -21.207  1.00 93.90           H  
ATOM   1336  C   GLN A  89      25.782   5.444 -21.168  1.00 93.90           C  
ATOM   1337  CB  GLN A  89      24.800   6.575 -19.148  1.00 93.90           C  
ATOM   1338  HB2 GLN A  89      25.766   7.078 -19.098  1.00 93.90           H  
ATOM   1339  HB3 GLN A  89      24.852   5.694 -18.507  1.00 93.90           H  
ATOM   1340  O   GLN A  89      26.516   6.055 -21.942  1.00 93.90           O  
ATOM   1341  CG  GLN A  89      23.730   7.524 -18.593  1.00 93.90           C  
ATOM   1342  HG2 GLN A  89      22.752   7.048 -18.660  1.00 93.90           H  
ATOM   1343  HG3 GLN A  89      23.936   7.704 -17.538  1.00 93.90           H  
ATOM   1344  CD  GLN A  89      23.643   8.876 -19.294  1.00 93.90           C  
ATOM   1345  NE2 GLN A  89      22.579   9.604 -19.044  1.00 93.90           N  
ATOM   1346 HE21 GLN A  89      21.902   9.266 -18.375  1.00 93.90           H  
ATOM   1347 HE22 GLN A  89      22.516  10.487 -19.531  1.00 93.90           H  
ATOM   1348  OE1 GLN A  89      24.498   9.321 -20.045  1.00 93.90           O  
ATOM   1349  N   ARG A  90      25.981   4.152 -20.880  1.00 94.40           N  
ATOM   1350  H   ARG A  90      25.356   3.698 -20.229  1.00 94.40           H  
ATOM   1351  CA  ARG A  90      27.077   3.374 -21.470  1.00 94.40           C  
ATOM   1352  HA  ARG A  90      28.000   3.921 -21.277  1.00 94.40           H  
ATOM   1353  C   ARG A  90      26.951   3.263 -22.991  1.00 94.40           C  
ATOM   1354  CB  ARG A  90      27.149   1.996 -20.790  1.00 94.40           C  
ATOM   1355  HB2 ARG A  90      27.286   2.136 -19.718  1.00 94.40           H  
ATOM   1356  HB3 ARG A  90      26.211   1.461 -20.940  1.00 94.40           H  
ATOM   1357  O   ARG A  90      27.926   3.488 -23.702  1.00 94.40           O  
ATOM   1358  CG  ARG A  90      28.286   1.118 -21.324  1.00 94.40           C  
ATOM   1359  HG2 ARG A  90      28.136   0.923 -22.386  1.00 94.40           H  
ATOM   1360  HG3 ARG A  90      28.271   0.164 -20.796  1.00 94.40           H  
ATOM   1361  CD  ARG A  90      29.646   1.781 -21.125  1.00 94.40           C  
ATOM   1362  HD2 ARG A  90      29.812   1.962 -20.063  1.00 94.40           H  
ATOM   1363  HD3 ARG A  90      29.669   2.735 -21.651  1.00 94.40           H  
ATOM   1364  NE  ARG A  90      30.716   0.940 -21.663  1.00 94.40           N  
ATOM   1365  HE  ARG A  90      30.478   0.066 -22.111  1.00 94.40           H  
ATOM   1366  NH1 ARG A  90      32.411   2.452 -21.305  1.00 94.40           N  
ATOM   1367 HH11 ARG A  90      33.363   2.742 -21.478  1.00 94.40           H  
ATOM   1368 HH12 ARG A  90      31.751   3.156 -21.007  1.00 94.40           H  
ATOM   1369  NH2 ARG A  90      32.775   0.463 -22.346  1.00 94.40           N  
ATOM   1370 HH21 ARG A  90      33.720   0.718 -22.597  1.00 94.40           H  
ATOM   1371 HH22 ARG A  90      32.347  -0.336 -22.791  1.00 94.40           H  
ATOM   1372  CZ  ARG A  90      31.972   1.299 -21.754  1.00 94.40           C  
ATOM   1373  N   MET A  91      25.754   2.996 -23.513  1.00 88.97           N  
ATOM   1374  H   MET A  91      24.997   2.783 -22.880  1.00 88.97           H  
ATOM   1375  CA  MET A  91      25.501   2.996 -24.959  1.00 88.97           C  
ATOM   1376  HA  MET A  91      26.142   2.257 -25.438  1.00 88.97           H  
ATOM   1377  C   MET A  91      25.817   4.358 -25.583  1.00 88.97           C  
ATOM   1378  CB  MET A  91      24.040   2.647 -25.253  1.00 88.97           C  
ATOM   1379  HB2 MET A  91      23.382   3.306 -24.687  1.00 88.97           H  
ATOM   1380  HB3 MET A  91      23.861   2.816 -26.315  1.00 88.97           H  
ATOM   1381  O   MET A  91      26.386   4.419 -26.672  1.00 88.97           O  
ATOM   1382  CG  MET A  91      23.685   1.194 -24.942  1.00 88.97           C  
ATOM   1383  HG2 MET A  91      23.955   0.970 -23.910  1.00 88.97           H  
ATOM   1384  HG3 MET A  91      24.251   0.531 -25.596  1.00 88.97           H  
ATOM   1385  SD  MET A  91      21.920   0.852 -25.132  1.00 88.97           S  
ATOM   1386  CE  MET A  91      21.751   0.961 -26.929  1.00 88.97           C  
ATOM   1387  HE1 MET A  91      22.300   0.139 -27.387  1.00 88.97           H  
ATOM   1388  HE2 MET A  91      22.114   1.920 -27.300  1.00 88.97           H  
ATOM   1389  HE3 MET A  91      20.695   0.862 -27.179  1.00 88.97           H  
ATOM   1390  N   ARG A  92      25.495   5.456 -24.888  1.00 89.73           N  
ATOM   1391  H   ARG A  92      24.985   5.336 -24.025  1.00 89.73           H  
ATOM   1392  CA  ARG A  92      25.818   6.816 -25.330  1.00 89.73           C  
ATOM   1393  HA  ARG A  92      25.414   6.957 -26.333  1.00 89.73           H  
ATOM   1394  C   ARG A  92      27.326   7.038 -25.421  1.00 89.73           C  
ATOM   1395  CB  ARG A  92      25.168   7.822 -24.375  1.00 89.73           C  
ATOM   1396  HB2 ARG A  92      24.127   7.550 -24.199  1.00 89.73           H  
ATOM   1397  HB3 ARG A  92      25.687   7.812 -23.417  1.00 89.73           H  
ATOM   1398  O   ARG A  92      27.787   7.617 -26.400  1.00 89.73           O  
ATOM   1399  CG  ARG A  92      25.213   9.241 -24.935  1.00 89.73           C  
ATOM   1400  HG2 ARG A  92      26.243   9.527 -25.149  1.00 89.73           H  
ATOM   1401  HG3 ARG A  92      24.627   9.289 -25.852  1.00 89.73           H  
ATOM   1402  CD  ARG A  92      24.624  10.197 -23.897  1.00 89.73           C  
ATOM   1403  HD2 ARG A  92      25.181  10.130 -22.962  1.00 89.73           H  
ATOM   1404  HD3 ARG A  92      23.594   9.902 -23.697  1.00 89.73           H  
ATOM   1405  NE  ARG A  92      24.622  11.568 -24.411  1.00 89.73           N  
ATOM   1406  HE  ARG A  92      23.736  11.859 -24.799  1.00 89.73           H  
ATOM   1407  NH1 ARG A  92      26.800  12.110 -23.929  1.00 89.73           N  
ATOM   1408 HH11 ARG A  92      26.877  11.227 -23.445  1.00 89.73           H  
ATOM   1409 HH12 ARG A  92      27.589  12.735 -24.014  1.00 89.73           H  
ATOM   1410  NH2 ARG A  92      25.502  13.520 -25.109  1.00 89.73           N  
ATOM   1411 HH21 ARG A  92      26.279  14.148 -25.258  1.00 89.73           H  
ATOM   1412 HH22 ARG A  92      24.612  13.663 -25.565  1.00 89.73           H  
ATOM   1413  CZ  ARG A  92      25.644  12.393 -24.474  1.00 89.73           C  
ATOM   1414  N   GLU A  93      28.095   6.578 -24.435  1.00 91.96           N  
ATOM   1415  H   GLU A  93      27.647   6.140 -23.643  1.00 91.96           H  
ATOM   1416  CA  GLU A  93      29.563   6.635 -24.472  1.00 91.96           C  
ATOM   1417  HA  GLU A  93      29.886   7.674 -24.539  1.00 91.96           H  
ATOM   1418  C   GLU A  93      30.119   5.903 -25.699  1.00 91.96           C  
ATOM   1419  CB  GLU A  93      30.172   6.009 -23.209  1.00 91.96           C  
ATOM   1420  HB2 GLU A  93      29.782   4.998 -23.089  1.00 91.96           H  
ATOM   1421  HB3 GLU A  93      31.250   5.934 -23.348  1.00 91.96           H  
ATOM   1422  O   GLU A  93      30.953   6.456 -26.416  1.00 91.96           O  
ATOM   1423  CG  GLU A  93      29.916   6.807 -21.925  1.00 91.96           C  
ATOM   1424  HG2 GLU A  93      30.443   7.758 -22.003  1.00 91.96           H  
ATOM   1425  HG3 GLU A  93      28.852   7.028 -21.837  1.00 91.96           H  
ATOM   1426  CD  GLU A  93      30.383   6.062 -20.660  1.00 91.96           C  
ATOM   1427  OE1 GLU A  93      30.188   6.645 -19.571  1.00 91.96           O  
ATOM   1428  OE2 GLU A  93      30.952   4.941 -20.770  1.00 91.96           O  
ATOM   1429  N   LEU A  94      29.611   4.700 -25.981  1.00 89.74           N  
ATOM   1430  H   LEU A  94      28.943   4.303 -25.336  1.00 89.74           H  
ATOM   1431  CA  LEU A  94      30.024   3.902 -27.139  1.00 89.74           C  
ATOM   1432  HA  LEU A  94      31.110   3.811 -27.136  1.00 89.74           H  
ATOM   1433  C   LEU A  94      29.639   4.571 -28.463  1.00 89.74           C  
ATOM   1434  CB  LEU A  94      29.401   2.500 -27.044  1.00 89.74           C  
ATOM   1435  HB2 LEU A  94      28.317   2.607 -27.012  1.00 89.74           H  
ATOM   1436  HB3 LEU A  94      29.653   1.941 -27.946  1.00 89.74           H  
ATOM   1437  O   LEU A  94      30.444   4.592 -29.394  1.00 89.74           O  
ATOM   1438  CG  LEU A  94      29.854   1.680 -25.825  1.00 89.74           C  
ATOM   1439  HG  LEU A  94      29.722   2.261 -24.913  1.00 89.74           H  
ATOM   1440  CD1 LEU A  94      28.989   0.428 -25.723  1.00 89.74           C  
ATOM   1441 HD11 LEU A  94      29.172  -0.230 -26.573  1.00 89.74           H  
ATOM   1442 HD12 LEU A  94      27.935   0.703 -25.693  1.00 89.74           H  
ATOM   1443 HD13 LEU A  94      29.232  -0.098 -24.800  1.00 89.74           H  
ATOM   1444  CD2 LEU A  94      31.322   1.269 -25.910  1.00 89.74           C  
ATOM   1445 HD21 LEU A  94      31.475   0.610 -26.766  1.00 89.74           H  
ATOM   1446 HD22 LEU A  94      31.970   2.142 -25.985  1.00 89.74           H  
ATOM   1447 HD23 LEU A  94      31.591   0.713 -25.012  1.00 89.74           H  
ATOM   1448  N   ALA A  95      28.447   5.169 -28.543  1.00 86.37           N  
ATOM   1449  H   ALA A  95      27.809   5.071 -27.766  1.00 86.37           H  
ATOM   1450  CA  ALA A  95      28.002   5.910 -29.720  1.00 86.37           C  
ATOM   1451  HA  ALA A  95      28.089   5.258 -30.590  1.00 86.37           H  
ATOM   1452  C   ALA A  95      28.883   7.144 -29.984  1.00 86.37           C  
ATOM   1453  CB  ALA A  95      26.523   6.276 -29.546  1.00 86.37           C  
ATOM   1454  HB1 ALA A  95      26.398   6.964 -28.710  1.00 86.37           H  
ATOM   1455  HB2 ALA A  95      25.941   5.374 -29.358  1.00 86.37           H  
ATOM   1456  HB3 ALA A  95      26.155   6.744 -30.459  1.00 86.37           H  
ATOM   1457  O   ALA A  95      29.286   7.382 -31.122  1.00 86.37           O  
ATOM   1458  N   VAL A  96      29.259   7.888 -28.936  1.00 89.69           N  
ATOM   1459  H   VAL A  96      28.893   7.644 -28.027  1.00 89.69           H  
ATOM   1460  CA  VAL A  96      30.203   9.016 -29.040  1.00 89.69           C  
ATOM   1461  HA  VAL A  96      29.866   9.685 -29.832  1.00 89.69           H  
ATOM   1462  C   VAL A  96      31.599   8.538 -29.440  1.00 89.69           C  
ATOM   1463  CB  VAL A  96      30.253   9.817 -27.723  1.00 89.69           C  
ATOM   1464  HB  VAL A  96      30.437   9.136 -26.892  1.00 89.69           H  
ATOM   1465  O   VAL A  96      32.237   9.162 -30.286  1.00 89.69           O  
ATOM   1466  CG1 VAL A  96      31.352  10.890 -27.722  1.00 89.69           C  
ATOM   1467 HG11 VAL A  96      31.246  11.535 -28.594  1.00 89.69           H  
ATOM   1468 HG12 VAL A  96      31.285  11.490 -26.814  1.00 89.69           H  
ATOM   1469 HG13 VAL A  96      32.336  10.421 -27.742  1.00 89.69           H  
ATOM   1470  CG2 VAL A  96      28.926  10.549 -27.472  1.00 89.69           C  
ATOM   1471 HG21 VAL A  96      28.940  11.007 -26.483  1.00 89.69           H  
ATOM   1472 HG22 VAL A  96      28.090   9.851 -27.517  1.00 89.69           H  
ATOM   1473 HG23 VAL A  96      28.776  11.317 -28.231  1.00 89.69           H  
ATOM   1474  N   GLN A  97      32.077   7.425 -28.877  1.00 89.25           N  
ATOM   1475  H   GLN A  97      31.533   6.966 -28.160  1.00 89.25           H  
ATOM   1476  CA  GLN A  97      33.367   6.848 -29.250  1.00 89.25           C  
ATOM   1477  HA  GLN A  97      34.137   7.606 -29.105  1.00 89.25           H  
ATOM   1478  C   GLN A  97      33.380   6.458 -30.730  1.00 89.25           C  
ATOM   1479  CB  GLN A  97      33.681   5.655 -28.333  1.00 89.25           C  
ATOM   1480  HB2 GLN A  97      33.688   6.007 -27.301  1.00 89.25           H  
ATOM   1481  HB3 GLN A  97      32.903   4.898 -28.433  1.00 89.25           H  
ATOM   1482  O   GLN A  97      34.311   6.808 -31.450  1.00 89.25           O  
ATOM   1483  CG  GLN A  97      35.041   5.014 -28.652  1.00 89.25           C  
ATOM   1484  HG2 GLN A  97      35.012   4.587 -29.655  1.00 89.25           H  
ATOM   1485  HG3 GLN A  97      35.818   5.779 -28.625  1.00 89.25           H  
ATOM   1486  CD  GLN A  97      35.427   3.906 -27.677  1.00 89.25           C  
ATOM   1487  NE2 GLN A  97      36.430   3.118 -27.996  1.00 89.25           N  
ATOM   1488 HE21 GLN A  97      36.592   2.352 -27.358  1.00 89.25           H  
ATOM   1489 HE22 GLN A  97      36.880   3.180 -28.898  1.00 89.25           H  
ATOM   1490  OE1 GLN A  97      34.868   3.733 -26.609  1.00 89.25           O  
ATOM   1491  N   ALA A  98      32.341   5.778 -31.203  1.00 84.43           N  
ATOM   1492  H   ALA A  98      31.609   5.508 -30.562  1.00 84.43           H  
ATOM   1493  CA  ALA A  98      32.234   5.326 -32.583  1.00 84.43           C  
ATOM   1494  HA  ALA A  98      33.154   4.817 -32.869  1.00 84.43           H  
ATOM   1495  C   ALA A  98      31.980   6.454 -33.600  1.00 84.43           C  
ATOM   1496  CB  ALA A  98      31.107   4.323 -32.607  1.00 84.43           C  
ATOM   1497  HB1 ALA A  98      30.215   4.870 -32.301  1.00 84.43           H  
ATOM   1498  HB2 ALA A  98      31.281   3.509 -31.903  1.00 84.43           H  
ATOM   1499  HB3 ALA A  98      31.014   3.912 -33.613  1.00 84.43           H  
ATOM   1500  O   ALA A  98      32.314   6.288 -34.773  1.00 84.43           O  
ATOM   1501  N   ALA A  99      31.455   7.606 -33.162  1.00 83.56           N  
ATOM   1502  H   ALA A  99      31.107   7.649 -32.216  1.00 83.56           H  
ATOM   1503  CA  ALA A  99      31.329   8.808 -33.989  1.00 83.56           C  
ATOM   1504  HA  ALA A  99      30.849   8.532 -34.928  1.00 83.56           H  
ATOM   1505  C   ALA A  99      32.687   9.443 -34.352  1.00 83.56           C  
ATOM   1506  CB  ALA A  99      30.419   9.809 -33.263  1.00 83.56           C  
ATOM   1507  HB1 ALA A  99      30.886  10.136 -32.334  1.00 83.56           H  
ATOM   1508  HB2 ALA A  99      30.251  10.677 -33.901  1.00 83.56           H  
ATOM   1509  HB3 ALA A  99      29.457   9.349 -33.041  1.00 83.56           H  
ATOM   1510  O   ALA A  99      32.751  10.308 -35.227  1.00 83.56           O  
ATOM   1511  N   ASN A 100      33.782   9.029 -33.705  1.00 84.19           N  
ATOM   1512  H   ASN A 100      33.689   8.314 -32.998  1.00 84.19           H  
ATOM   1513  CA  ASN A 100      35.113   9.529 -34.020  1.00 84.19           C  
ATOM   1514  HA  ASN A 100      35.025  10.600 -34.199  1.00 84.19           H  
ATOM   1515  C   ASN A 100      35.677   8.886 -35.304  1.00 84.19           C  
ATOM   1516  CB  ASN A 100      36.019   9.331 -32.795  1.00 84.19           C  
ATOM   1517  HB2 ASN A 100      35.469   9.607 -31.895  1.00 84.19           H  
ATOM   1518  HB3 ASN A 100      36.301   8.281 -32.717  1.00 84.19           H  
ATOM   1519  O   ASN A 100      35.724   7.660 -35.437  1.00 84.19           O  
ATOM   1520  CG  ASN A 100      37.273  10.183 -32.844  1.00 84.19           C  
ATOM   1521  ND2 ASN A 100      38.115  10.071 -31.847  1.00 84.19           N  
ATOM   1522 HD21 ASN A 100      39.011  10.515 -31.989  1.00 84.19           H  
ATOM   1523 HD22 ASN A 100      37.957   9.364 -31.143  1.00 84.19           H  
ATOM   1524  OD1 ASN A 100      37.519  10.956 -33.756  1.00 84.19           O  
ATOM   1525  N   ASP A 101      36.174   9.715 -36.226  1.00 78.92           N  
ATOM   1526  H   ASP A 101      36.121  10.708 -36.049  1.00 78.92           H  
ATOM   1527  CA  ASP A 101      36.714   9.283 -37.528  1.00 78.92           C  
ATOM   1528  HA  ASP A 101      36.004   8.592 -37.982  1.00 78.92           H  
ATOM   1529  C   ASP A 101      38.029   8.502 -37.430  1.00 78.92           C  
ATOM   1530  CB  ASP A 101      36.914  10.505 -38.447  1.00 78.92           C  
ATOM   1531  HB2 ASP A 101      37.808  10.362 -39.055  1.00 78.92           H  
ATOM   1532  HB3 ASP A 101      37.082  11.396 -37.842  1.00 78.92           H  
ATOM   1533  O   ASP A 101      38.446   7.861 -38.391  1.00 78.92           O  
ATOM   1534  CG  ASP A 101      35.755  10.744 -39.416  1.00 78.92           C  
ATOM   1535  OD1 ASP A 101      35.004   9.782 -39.703  1.00 78.92           O  
ATOM   1536  OD2 ASP A 101      35.634  11.908 -39.859  1.00 78.92           O  
ATOM   1537  N   THR A 102      38.693   8.530 -36.274  1.00 83.34           N  
ATOM   1538  H   THR A 102      38.316   9.078 -35.514  1.00 83.34           H  
ATOM   1539  CA  THR A 102      39.923   7.758 -36.051  1.00 83.34           C  
ATOM   1540  HA  THR A 102      40.576   7.887 -36.914  1.00 83.34           H  
ATOM   1541  C   THR A 102      39.679   6.258 -35.911  1.00 83.34           C  
ATOM   1542  CB  THR A 102      40.668   8.252 -34.806  1.00 83.34           C  
ATOM   1543  HB  THR A 102      41.565   7.649 -34.666  1.00 83.34           H  
ATOM   1544  O   THR A 102      40.634   5.491 -36.001  1.00 83.34           O  
ATOM   1545  CG2 THR A 102      41.089   9.717 -34.933  1.00 83.34           C  
ATOM   1546 HG21 THR A 102      40.212  10.359 -35.009  1.00 83.34           H  
ATOM   1547 HG22 THR A 102      41.711   9.845 -35.819  1.00 83.34           H  
ATOM   1548 HG23 THR A 102      41.661  10.003 -34.050  1.00 83.34           H  
ATOM   1549  OG1 THR A 102      39.860   8.141 -33.653  1.00 83.34           O  
ATOM   1550  HG1 THR A 102      39.690   7.209 -33.500  1.00 83.34           H  
ATOM   1551  N   ASN A 103      38.438   5.836 -35.650  1.00 79.79           N  
ATOM   1552  H   ASN A 103      37.684   6.508 -35.664  1.00 79.79           H  
ATOM   1553  CA  ASN A 103      38.099   4.424 -35.502  1.00 79.79           C  
ATOM   1554  HA  ASN A 103      38.913   3.909 -34.994  1.00 79.79           H  
ATOM   1555  C   ASN A 103      37.929   3.768 -36.868  1.00 79.79           C  
ATOM   1556  CB  ASN A 103      36.833   4.279 -34.652  1.00 79.79           C  
ATOM   1557  HB2 ASN A 103      36.472   3.252 -34.714  1.00 79.79           H  
ATOM   1558  HB3 ASN A 103      36.055   4.937 -35.040  1.00 79.79           H  
ATOM   1559  O   ASN A 103      37.228   4.293 -37.737  1.00 79.79           O  
ATOM   1560  CG  ASN A 103      37.080   4.582 -33.190  1.00 79.79           C  
ATOM   1561  ND2 ASN A 103      36.053   4.950 -32.478  1.00 79.79           N  
ATOM   1562 HD21 ASN A 103      36.238   5.273 -31.539  1.00 79.79           H  
ATOM   1563 HD22 ASN A 103      35.178   5.181 -32.927  1.00 79.79           H  
ATOM   1564  OD1 ASN A 103      38.177   4.520 -32.660  1.00 79.79           O  
ATOM   1565  N   THR A 104      38.540   2.598 -37.034  1.00 83.47           N  
ATOM   1566  H   THR A 104      39.026   2.178 -36.254  1.00 83.47           H  
ATOM   1567  CA  THR A 104      38.391   1.806 -38.253  1.00 83.47           C  
ATOM   1568  HA  THR A 104      38.470   2.479 -39.107  1.00 83.47           H  
ATOM   1569  C   THR A 104      37.007   1.155 -38.315  1.00 83.47           C  
ATOM   1570  CB  THR A 104      39.504   0.756 -38.382  1.00 83.47           C  
ATOM   1571  HB  THR A 104      39.416   0.299 -39.368  1.00 83.47           H  
ATOM   1572  O   THR A 104      36.317   1.016 -37.302  1.00 83.47           O  
ATOM   1573  CG2 THR A 104      40.907   1.352 -38.260  1.00 83.47           C  
ATOM   1574 HG21 THR A 104      40.997   2.230 -38.900  1.00 83.47           H  
ATOM   1575 HG22 THR A 104      41.105   1.638 -37.227  1.00 83.47           H  
ATOM   1576 HG23 THR A 104      41.640   0.604 -38.565  1.00 83.47           H  
ATOM   1577  OG1 THR A 104      39.364  -0.256 -37.418  1.00 83.47           O  
ATOM   1578  HG1 THR A 104      39.592   0.103 -36.557  1.00 83.47           H  
ATOM   1579  N   ASP A 105      36.588   0.720 -39.505  1.00 80.62           N  
ATOM   1580  H   ASP A 105      37.123   0.935 -40.334  1.00 80.62           H  
ATOM   1581  CA  ASP A 105      35.308   0.017 -39.670  1.00 80.62           C  
ATOM   1582  HA  ASP A 105      34.501   0.662 -39.322  1.00 80.62           H  
ATOM   1583  C   ASP A 105      35.244  -1.282 -38.847  1.00 80.62           C  
ATOM   1584  CB  ASP A 105      35.074  -0.309 -41.153  1.00 80.62           C  
ATOM   1585  HB2 ASP A 105      35.938  -0.851 -41.537  1.00 80.62           H  
ATOM   1586  HB3 ASP A 105      34.209  -0.968 -41.230  1.00 80.62           H  
ATOM   1587  O   ASP A 105      34.159  -1.700 -38.441  1.00 80.62           O  
ATOM   1588  CG  ASP A 105      34.804   0.916 -42.033  1.00 80.62           C  
ATOM   1589  OD1 ASP A 105      34.333   1.949 -41.505  1.00 80.62           O  
ATOM   1590  OD2 ASP A 105      35.046   0.786 -43.254  1.00 80.62           O  
ATOM   1591  N   ASP A 106      36.388  -1.915 -38.574  1.00 83.81           N  
ATOM   1592  H   ASP A 106      37.258  -1.500 -38.878  1.00 83.81           H  
ATOM   1593  CA  ASP A 106      36.456  -3.097 -37.715  1.00 83.81           C  
ATOM   1594  HA  ASP A 106      35.611  -3.745 -37.949  1.00 83.81           H  
ATOM   1595  C   ASP A 106      36.292  -2.731 -36.232  1.00 83.81           C  
ATOM   1596  CB  ASP A 106      37.739  -3.891 -38.007  1.00 83.81           C  
ATOM   1597  HB2 ASP A 106      37.847  -4.664 -37.246  1.00 83.81           H  
ATOM   1598  HB3 ASP A 106      38.599  -3.225 -37.938  1.00 83.81           H  
ATOM   1599  O   ASP A 106      35.537  -3.403 -35.530  1.00 83.81           O  
ATOM   1600  CG  ASP A 106      37.722  -4.582 -39.383  1.00 83.81           C  
ATOM   1601  OD1 ASP A 106      36.612  -4.877 -39.915  1.00 83.81           O  
ATOM   1602  OD2 ASP A 106      38.824  -4.852 -39.908  1.00 83.81           O  
ATOM   1603  N   ASP A 107      36.864  -1.612 -35.772  1.00 85.06           N  
ATOM   1604  H   ASP A 107      37.478  -1.091 -36.381  1.00 85.06           H  
ATOM   1605  CA  ASP A 107      36.646  -1.120 -34.402  1.00 85.06           C  
ATOM   1606  HA  ASP A 107      36.928  -1.903 -33.697  1.00 85.06           H  
ATOM   1607  C   ASP A 107      35.167  -0.776 -34.166  1.00 85.06           C  
ATOM   1608  CB  ASP A 107      37.504   0.122 -34.113  1.00 85.06           C  
ATOM   1609  HB2 ASP A 107      37.328   0.437 -33.084  1.00 85.06           H  
ATOM   1610  HB3 ASP A 107      37.185   0.935 -34.765  1.00 85.06           H  
ATOM   1611  O   ASP A 107      34.592  -1.118 -33.130  1.00 85.06           O  
ATOM   1612  CG  ASP A 107      39.002  -0.110 -34.296  1.00 85.06           C  
ATOM   1613  OD1 ASP A 107      39.513  -1.137 -33.804  1.00 85.06           O  
ATOM   1614  OD2 ASP A 107      39.624   0.748 -34.971  1.00 85.06           O  
ATOM   1615  N   ARG A 108      34.507  -0.157 -35.157  1.00 82.31           N  
ATOM   1616  H   ARG A 108      35.036   0.101 -35.978  1.00 82.31           H  
ATOM   1617  CA  ARG A 108      33.067   0.141 -35.079  1.00 82.31           C  
ATOM   1618  HA  ARG A 108      32.869   0.672 -34.148  1.00 82.31           H  
ATOM   1619  C   ARG A 108      32.216  -1.127 -35.019  1.00 82.31           C  
ATOM   1620  CB  ARG A 108      32.616   1.020 -36.249  1.00 82.31           C  
ATOM   1621  HB2 ARG A 108      32.868   0.525 -37.187  1.00 82.31           H  
ATOM   1622  HB3 ARG A 108      31.532   1.122 -36.191  1.00 82.31           H  
ATOM   1623  O   ARG A 108      31.187  -1.119 -34.347  1.00 82.31           O  
ATOM   1624  CG  ARG A 108      33.222   2.429 -36.229  1.00 82.31           C  
ATOM   1625  HG2 ARG A 108      34.307   2.363 -36.316  1.00 82.31           H  
ATOM   1626  HG3 ARG A 108      32.966   2.935 -35.298  1.00 82.31           H  
ATOM   1627  CD  ARG A 108      32.661   3.218 -37.414  1.00 82.31           C  
ATOM   1628  HD2 ARG A 108      32.715   2.584 -38.298  1.00 82.31           H  
ATOM   1629  HD3 ARG A 108      31.619   3.470 -37.218  1.00 82.31           H  
ATOM   1630  NE  ARG A 108      33.427   4.446 -37.676  1.00 82.31           N  
ATOM   1631  HE  ARG A 108      34.084   4.746 -36.970  1.00 82.31           H  
ATOM   1632  NH1 ARG A 108      32.527   4.902 -39.734  1.00 82.31           N  
ATOM   1633 HH11 ARG A 108      32.810   5.219 -40.651  1.00 82.31           H  
ATOM   1634 HH12 ARG A 108      32.061   4.008 -39.672  1.00 82.31           H  
ATOM   1635  NH2 ARG A 108      34.169   6.190 -38.925  1.00 82.31           N  
ATOM   1636 HH21 ARG A 108      34.098   6.841 -39.694  1.00 82.31           H  
ATOM   1637 HH22 ARG A 108      34.880   6.364 -38.229  1.00 82.31           H  
ATOM   1638  CZ  ARG A 108      33.365   5.176 -38.771  1.00 82.31           C  
ATOM   1639  N   LYS A 109      32.627  -2.223 -35.670  1.00 83.22           N  
ATOM   1640  H   LYS A 109      33.496  -2.171 -36.181  1.00 83.22           H  
ATOM   1641  CA  LYS A 109      31.933  -3.519 -35.547  1.00 83.22           C  
ATOM   1642  HA  LYS A 109      30.870  -3.374 -35.739  1.00 83.22           H  
ATOM   1643  C   LYS A 109      32.032  -4.085 -34.134  1.00 83.22           C  
ATOM   1644  CB  LYS A 109      32.487  -4.554 -36.532  1.00 83.22           C  
ATOM   1645  HB2 LYS A 109      33.572  -4.586 -36.428  1.00 83.22           H  
ATOM   1646  HB3 LYS A 109      32.107  -5.539 -36.260  1.00 83.22           H  
ATOM   1647  O   LYS A 109      31.051  -4.653 -33.665  1.00 83.22           O  
ATOM   1648  CG  LYS A 109      32.106  -4.289 -37.992  1.00 83.22           C  
ATOM   1649  HG2 LYS A 109      31.054  -4.524 -38.151  1.00 83.22           H  
ATOM   1650  HG3 LYS A 109      32.269  -3.238 -38.234  1.00 83.22           H  
ATOM   1651  CD  LYS A 109      32.962  -5.180 -38.896  1.00 83.22           C  
ATOM   1652  HD2 LYS A 109      32.609  -6.210 -38.847  1.00 83.22           H  
ATOM   1653  HD3 LYS A 109      33.991  -5.150 -38.537  1.00 83.22           H  
ATOM   1654  CE  LYS A 109      32.950  -4.676 -40.336  1.00 83.22           C  
ATOM   1655  HE2 LYS A 109      32.010  -4.942 -40.818  1.00 83.22           H  
ATOM   1656  HE3 LYS A 109      33.031  -3.590 -40.305  1.00 83.22           H  
ATOM   1657  NZ  LYS A 109      34.123  -5.222 -41.061  1.00 83.22           N  
ATOM   1658  HZ1 LYS A 109      34.231  -4.805 -41.975  1.00 83.22           H  
ATOM   1659  HZ2 LYS A 109      34.971  -4.982 -40.567  1.00 83.22           H  
ATOM   1660  HZ3 LYS A 109      34.121  -6.230 -41.109  1.00 83.22           H  
ATOM   1661  N   GLU A 110      33.168  -3.940 -33.456  1.00 87.03           N  
ATOM   1662  H   GLU A 110      33.960  -3.501 -33.905  1.00 87.03           H  
ATOM   1663  CA  GLU A 110      33.308  -4.413 -32.073  1.00 87.03           C  
ATOM   1664  HA  GLU A 110      32.889  -5.416 -31.998  1.00 87.03           H  
ATOM   1665  C   GLU A 110      32.492  -3.557 -31.093  1.00 87.03           C  
ATOM   1666  CB  GLU A 110      34.785  -4.500 -31.659  1.00 87.03           C  
ATOM   1667  HB2 GLU A 110      35.242  -3.514 -31.744  1.00 87.03           H  
ATOM   1668  HB3 GLU A 110      34.831  -4.798 -30.611  1.00 87.03           H  
ATOM   1669  O   GLU A 110      31.750  -4.111 -30.284  1.00 87.03           O  
ATOM   1670  CG  GLU A 110      35.616  -5.504 -32.482  1.00 87.03           C  
ATOM   1671  HG2 GLU A 110      36.611  -5.570 -32.043  1.00 87.03           H  
ATOM   1672  HG3 GLU A 110      35.732  -5.111 -33.493  1.00 87.03           H  
ATOM   1673  CD  GLU A 110      35.009  -6.916 -32.559  1.00 87.03           C  
ATOM   1674  OE1 GLU A 110      34.952  -7.514 -33.659  1.00 87.03           O  
ATOM   1675  OE2 GLU A 110      34.503  -7.462 -31.555  1.00 87.03           O  
ATOM   1676  N   LEU A 111      32.517  -2.223 -31.227  1.00 87.25           N  
ATOM   1677  H   LEU A 111      33.163  -1.820 -31.890  1.00 87.25           H  
ATOM   1678  CA  LEU A 111      31.666  -1.329 -30.419  1.00 87.25           C  
ATOM   1679  HA  LEU A 111      31.887  -1.478 -29.362  1.00 87.25           H  
ATOM   1680  C   LEU A 111      30.181  -1.645 -30.602  1.00 87.25           C  
ATOM   1681  CB  LEU A 111      31.921   0.137 -30.814  1.00 87.25           C  
ATOM   1682  HB2 LEU A 111      31.181   0.767 -30.321  1.00 87.25           H  
ATOM   1683  HB3 LEU A 111      31.780   0.237 -31.891  1.00 87.25           H  
ATOM   1684  O   LEU A 111      29.396  -1.642 -29.658  1.00 87.25           O  
ATOM   1685  CG  LEU A 111      33.319   0.655 -30.443  1.00 87.25           C  
ATOM   1686  HG  LEU A 111      34.082   0.001 -30.865  1.00 87.25           H  
ATOM   1687  CD1 LEU A 111      33.525   2.063 -31.002  1.00 87.25           C  
ATOM   1688 HD11 LEU A 111      32.854   2.761 -30.501  1.00 87.25           H  
ATOM   1689 HD12 LEU A 111      34.557   2.369 -30.833  1.00 87.25           H  
ATOM   1690 HD13 LEU A 111      33.335   2.064 -32.076  1.00 87.25           H  
ATOM   1691  CD2 LEU A 111      33.526   0.734 -28.932  1.00 87.25           C  
ATOM   1692 HD21 LEU A 111      34.528   1.105 -28.717  1.00 87.25           H  
ATOM   1693 HD22 LEU A 111      32.793   1.409 -28.489  1.00 87.25           H  
ATOM   1694 HD23 LEU A 111      33.429  -0.252 -28.476  1.00 87.25           H  
ATOM   1695  N   GLN A 112      29.794  -1.965 -31.830  1.00 82.98           N  
ATOM   1696  H   GLN A 112      30.465  -1.891 -32.581  1.00 82.98           H  
ATOM   1697  CA  GLN A 112      28.430  -2.335 -32.142  1.00 82.98           C  
ATOM   1698  HA  GLN A 112      27.762  -1.563 -31.761  1.00 82.98           H  
ATOM   1699  C   GLN A 112      28.008  -3.674 -31.528  1.00 82.98           C  
ATOM   1700  CB  GLN A 112      28.343  -2.365 -33.652  1.00 82.98           C  
ATOM   1701  HB2 GLN A 112      28.619  -1.389 -34.051  1.00 82.98           H  
ATOM   1702  HB3 GLN A 112      29.032  -3.111 -34.047  1.00 82.98           H  
ATOM   1703  O   GLN A 112      26.843  -3.826 -31.167  1.00 82.98           O  
ATOM   1704  CG  GLN A 112      26.952  -2.700 -34.130  1.00 82.98           C  
ATOM   1705  HG2 GLN A 112      27.097  -2.728 -35.210  1.00 82.98           H  
ATOM   1706  HG3 GLN A 112      26.629  -3.685 -33.792  1.00 82.98           H  
ATOM   1707  CD  GLN A 112      25.912  -1.631 -33.798  1.00 82.98           C  
ATOM   1708  NE2 GLN A 112      24.827  -1.964 -33.138  1.00 82.98           N  
ATOM   1709 HE21 GLN A 112      24.042  -1.330 -33.190  1.00 82.98           H  
ATOM   1710 HE22 GLN A 112      24.686  -2.880 -32.737  1.00 82.98           H  
ATOM   1711  OE1 GLN A 112      26.038  -0.493 -34.224  1.00 82.98           O  
ATOM   1712  N   LYS A 113      28.920  -4.645 -31.391  1.00 86.82           N  
ATOM   1713  H   LYS A 113      29.871  -4.461 -31.677  1.00 86.82           H  
ATOM   1714  CA  LYS A 113      28.623  -5.874 -30.643  1.00 86.82           C  
ATOM   1715  HA  LYS A 113      27.713  -6.332 -31.031  1.00 86.82           H  
ATOM   1716  C   LYS A 113      28.342  -5.555 -29.178  1.00 86.82           C  
ATOM   1717  CB  LYS A 113      29.771  -6.878 -30.738  1.00 86.82           C  
ATOM   1718  HB2 LYS A 113      29.595  -7.675 -30.015  1.00 86.82           H  
ATOM   1719  HB3 LYS A 113      30.697  -6.378 -30.453  1.00 86.82           H  
ATOM   1720  O   LYS A 113      27.357  -6.057 -28.657  1.00 86.82           O  
ATOM   1721  CG  LYS A 113      29.919  -7.518 -32.123  1.00 86.82           C  
ATOM   1722  HG2 LYS A 113      29.932  -6.754 -32.900  1.00 86.82           H  
ATOM   1723  HG3 LYS A 113      29.093  -8.205 -32.307  1.00 86.82           H  
ATOM   1724  CD  LYS A 113      31.246  -8.275 -32.119  1.00 86.82           C  
ATOM   1725  HD2 LYS A 113      31.210  -9.067 -31.371  1.00 86.82           H  
ATOM   1726  HD3 LYS A 113      32.024  -7.570 -31.828  1.00 86.82           H  
ATOM   1727  CE  LYS A 113      31.621  -8.859 -33.474  1.00 86.82           C  
ATOM   1728  HE2 LYS A 113      31.535  -8.072 -34.223  1.00 86.82           H  
ATOM   1729  HE3 LYS A 113      30.937  -9.672 -33.721  1.00 86.82           H  
ATOM   1730  NZ  LYS A 113      33.021  -9.332 -33.405  1.00 86.82           N  
ATOM   1731  HZ1 LYS A 113      33.624  -8.555 -33.174  1.00 86.82           H  
ATOM   1732  HZ2 LYS A 113      33.387  -9.663 -34.287  1.00 86.82           H  
ATOM   1733  HZ3 LYS A 113      33.175  -9.983 -32.649  1.00 86.82           H  
ATOM   1734  N   GLU A 114      29.137  -4.684 -28.552  1.00 88.83           N  
ATOM   1735  H   GLU A 114      29.939  -4.313 -29.041  1.00 88.83           H  
ATOM   1736  CA  GLU A 114      28.881  -4.239 -27.172  1.00 88.83           C  
ATOM   1737  HA  GLU A 114      28.844  -5.117 -26.528  1.00 88.83           H  
ATOM   1738  C   GLU A 114      27.511  -3.555 -27.065  1.00 88.83           C  
ATOM   1739  CB  GLU A 114      30.030  -3.333 -26.676  1.00 88.83           C  
ATOM   1740  HB2 GLU A 114      30.027  -2.400 -27.239  1.00 88.83           H  
ATOM   1741  HB3 GLU A 114      30.971  -3.847 -26.877  1.00 88.83           H  
ATOM   1742  O   GLU A 114      26.719  -3.910 -26.200  1.00 88.83           O  
ATOM   1743  CG  GLU A 114      29.964  -3.011 -25.164  1.00 88.83           C  
ATOM   1744  HG2 GLU A 114      29.959  -3.952 -24.613  1.00 88.83           H  
ATOM   1745  HG3 GLU A 114      29.024  -2.501 -24.954  1.00 88.83           H  
ATOM   1746  CD  GLU A 114      31.141  -2.141 -24.648  1.00 88.83           C  
ATOM   1747  OE1 GLU A 114      31.051  -1.560 -23.529  1.00 88.83           O  
ATOM   1748  OE2 GLU A 114      32.164  -2.027 -25.356  1.00 88.83           O  
ATOM   1749  N   ILE A 115      27.173  -2.655 -27.993  1.00 87.36           N  
ATOM   1750  H   ILE A 115      27.874  -2.380 -28.666  1.00 87.36           H  
ATOM   1751  CA  ILE A 115      25.845  -2.022 -28.040  1.00 87.36           C  
ATOM   1752  HA  ILE A 115      25.671  -1.528 -27.084  1.00 87.36           H  
ATOM   1753  C   ILE A 115      24.729  -3.065 -28.185  1.00 87.36           C  
ATOM   1754  CB  ILE A 115      25.804  -0.950 -29.151  1.00 87.36           C  
ATOM   1755  HB  ILE A 115      26.211  -1.383 -30.065  1.00 87.36           H  
ATOM   1756  O   ILE A 115      23.721  -2.952 -27.496  1.00 87.36           O  
ATOM   1757  CG1 ILE A 115      26.691   0.239 -28.713  1.00 87.36           C  
ATOM   1758 HG12 ILE A 115      27.694  -0.121 -28.482  1.00 87.36           H  
ATOM   1759 HG13 ILE A 115      26.283   0.681 -27.804  1.00 87.36           H  
ATOM   1760  CG2 ILE A 115      24.381  -0.448 -29.464  1.00 87.36           C  
ATOM   1761 HG21 ILE A 115      23.993   0.098 -28.604  1.00 87.36           H  
ATOM   1762 HG22 ILE A 115      24.396   0.211 -30.332  1.00 87.36           H  
ATOM   1763 HG23 ILE A 115      23.713  -1.275 -29.708  1.00 87.36           H  
ATOM   1764  CD1 ILE A 115      26.834   1.337 -29.766  1.00 87.36           C  
ATOM   1765 HD11 ILE A 115      27.586   2.056 -29.442  1.00 87.36           H  
ATOM   1766 HD12 ILE A 115      25.887   1.863 -29.887  1.00 87.36           H  
ATOM   1767 HD13 ILE A 115      27.148   0.897 -30.713  1.00 87.36           H  
ATOM   1768  N   ASN A 116      24.895  -4.088 -29.027  1.00 86.31           N  
ATOM   1769  H   ASN A 116      25.746  -4.136 -29.569  1.00 86.31           H  
ATOM   1770  CA  ASN A 116      23.887  -5.138 -29.191  1.00 86.31           C  
ATOM   1771  HA  ASN A 116      22.933  -4.673 -29.439  1.00 86.31           H  
ATOM   1772  C   ASN A 116      23.660  -5.933 -27.895  1.00 86.31           C  
ATOM   1773  CB  ASN A 116      24.291  -6.082 -30.333  1.00 86.31           C  
ATOM   1774  HB2 ASN A 116      23.613  -6.935 -30.328  1.00 86.31           H  
ATOM   1775  HB3 ASN A 116      25.297  -6.460 -30.147  1.00 86.31           H  
ATOM   1776  O   ASN A 116      22.511  -6.198 -27.555  1.00 86.31           O  
ATOM   1777  CG  ASN A 116      24.238  -5.465 -31.718  1.00 86.31           C  
ATOM   1778  ND2 ASN A 116      24.781  -6.152 -32.696  1.00 86.31           N  
ATOM   1779 HD21 ASN A 116      24.704  -5.748 -33.618  1.00 86.31           H  
ATOM   1780 HD22 ASN A 116      25.242  -7.025 -32.482  1.00 86.31           H  
ATOM   1781  OD1 ASN A 116      23.694  -4.406 -31.982  1.00 86.31           O  
ATOM   1782  N   GLU A 117      24.723  -6.267 -27.157  1.00 90.57           N  
ATOM   1783  H   GLU A 117      25.648  -6.041 -27.494  1.00 90.57           H  
ATOM   1784  CA  GLU A 117      24.603  -6.934 -25.851  1.00 90.57           C  
ATOM   1785  HA  GLU A 117      24.000  -7.837 -25.950  1.00 90.57           H  
ATOM   1786  C   GLU A 117      23.902  -6.034 -24.823  1.00 90.57           C  
ATOM   1787  CB  GLU A 117      25.993  -7.326 -25.322  1.00 90.57           C  
ATOM   1788  HB2 GLU A 117      25.892  -7.697 -24.302  1.00 90.57           H  
ATOM   1789  HB3 GLU A 117      26.620  -6.436 -25.280  1.00 90.57           H  
ATOM   1790  O   GLU A 117      23.067  -6.500 -24.054  1.00 90.57           O  
ATOM   1791  CG  GLU A 117      26.721  -8.389 -26.161  1.00 90.57           C  
ATOM   1792  HG2 GLU A 117      27.718  -8.525 -25.742  1.00 90.57           H  
ATOM   1793  HG3 GLU A 117      26.851  -8.017 -27.178  1.00 90.57           H  
ATOM   1794  CD  GLU A 117      26.020  -9.754 -26.209  1.00 90.57           C  
ATOM   1795  OE1 GLU A 117      26.106 -10.403 -27.280  1.00 90.57           O  
ATOM   1796  OE2 GLU A 117      25.481 -10.182 -25.165  1.00 90.57           O  
ATOM   1797  N   LEU A 118      24.184  -4.727 -24.834  1.00 90.95           N  
ATOM   1798  H   LEU A 118      24.897  -4.399 -25.471  1.00 90.95           H  
ATOM   1799  CA  LEU A 118      23.505  -3.764 -23.962  1.00 90.95           C  
ATOM   1800  HA  LEU A 118      23.549  -4.130 -22.936  1.00 90.95           H  
ATOM   1801  C   LEU A 118      22.012  -3.632 -24.297  1.00 90.95           C  
ATOM   1802  CB  LEU A 118      24.215  -2.402 -24.051  1.00 90.95           C  
ATOM   1803  HB2 LEU A 118      23.606  -1.656 -23.539  1.00 90.95           H  
ATOM   1804  HB3 LEU A 118      24.258  -2.106 -25.099  1.00 90.95           H  
ATOM   1805  O   LEU A 118      21.195  -3.515 -23.388  1.00 90.95           O  
ATOM   1806  CG  LEU A 118      25.642  -2.369 -23.472  1.00 90.95           C  
ATOM   1807  HG  LEU A 118      26.260  -3.100 -23.995  1.00 90.95           H  
ATOM   1808  CD1 LEU A 118      26.250  -0.985 -23.702  1.00 90.95           C  
ATOM   1809 HD11 LEU A 118      27.300  -1.012 -23.411  1.00 90.95           H  
ATOM   1810 HD12 LEU A 118      26.194  -0.739 -24.762  1.00 90.95           H  
ATOM   1811 HD13 LEU A 118      25.718  -0.238 -23.113  1.00 90.95           H  
ATOM   1812  CD2 LEU A 118      25.759  -2.695 -21.981  1.00 90.95           C  
ATOM   1813 HD21 LEU A 118      26.815  -2.744 -21.712  1.00 90.95           H  
ATOM   1814 HD22 LEU A 118      25.316  -3.668 -21.773  1.00 90.95           H  
ATOM   1815 HD23 LEU A 118      25.279  -1.932 -21.367  1.00 90.95           H  
ATOM   1816  N   VAL A 119      21.642  -3.682 -25.580  1.00 87.39           N  
ATOM   1817  H   VAL A 119      22.367  -3.762 -26.278  1.00 87.39           H  
ATOM   1818  CA  VAL A 119      20.233  -3.711 -26.008  1.00 87.39           C  
ATOM   1819  HA  VAL A 119      19.707  -2.878 -25.542  1.00 87.39           H  
ATOM   1820  C   VAL A 119      19.543  -4.984 -25.525  1.00 87.39           C  
ATOM   1821  CB  VAL A 119      20.113  -3.570 -27.539  1.00 87.39           C  
ATOM   1822  HB  VAL A 119      20.776  -4.278 -28.035  1.00 87.39           H  
ATOM   1823  O   VAL A 119      18.453  -4.905 -24.959  1.00 87.39           O  
ATOM   1824  CG1 VAL A 119      18.686  -3.810 -28.047  1.00 87.39           C  
ATOM   1825 HG11 VAL A 119      18.409  -4.855 -27.907  1.00 87.39           H  
ATOM   1826 HG12 VAL A 119      18.617  -3.578 -29.109  1.00 87.39           H  
ATOM   1827 HG13 VAL A 119      17.993  -3.184 -27.485  1.00 87.39           H  
ATOM   1828  CG2 VAL A 119      20.504  -2.151 -27.964  1.00 87.39           C  
ATOM   1829 HG21 VAL A 119      21.551  -1.964 -27.725  1.00 87.39           H  
ATOM   1830 HG22 VAL A 119      20.361  -2.018 -29.036  1.00 87.39           H  
ATOM   1831 HG23 VAL A 119      19.898  -1.432 -27.411  1.00 87.39           H  
ATOM   1832  N   ASP A 120      20.187  -6.139 -25.699  1.00 89.32           N  
ATOM   1833  H   ASP A 120      21.073  -6.141 -26.184  1.00 89.32           H  
ATOM   1834  CA  ASP A 120      19.642  -7.423 -25.253  1.00 89.32           C  
ATOM   1835  HA  ASP A 120      18.634  -7.529 -25.654  1.00 89.32           H  
ATOM   1836  C   ASP A 120      19.507  -7.462 -23.714  1.00 89.32           C  
ATOM   1837  CB  ASP A 120      20.503  -8.576 -25.821  1.00 89.32           C  
ATOM   1838  HB2 ASP A 120      21.551  -8.396 -25.582  1.00 89.32           H  
ATOM   1839  HB3 ASP A 120      20.204  -9.498 -25.324  1.00 89.32           H  
ATOM   1840  O   ASP A 120      18.544  -8.021 -23.186  1.00 89.32           O  
ATOM   1841  CG  ASP A 120      20.356  -8.799 -27.347  1.00 89.32           C  
ATOM   1842  OD1 ASP A 120      19.488  -8.188 -28.015  1.00 89.32           O  
ATOM   1843  OD2 ASP A 120      21.043  -9.664 -27.940  1.00 89.32           O  
ATOM   1844  N   GLU A 121      20.403  -6.794 -22.981  1.00 90.74           N  
ATOM   1845  H   GLU A 121      21.223  -6.434 -23.447  1.00 90.74           H  
ATOM   1846  CA  GLU A 121      20.302  -6.635 -21.528  1.00 90.74           C  
ATOM   1847  HA  GLU A 121      20.075  -7.614 -21.106  1.00 90.74           H  
ATOM   1848  C   GLU A 121      19.158  -5.695 -21.104  1.00 90.74           C  
ATOM   1849  CB  GLU A 121      21.662  -6.177 -20.975  1.00 90.74           C  
ATOM   1850  HB2 GLU A 121      22.429  -6.884 -21.291  1.00 90.74           H  
ATOM   1851  HB3 GLU A 121      21.909  -5.205 -21.402  1.00 90.74           H  
ATOM   1852  O   GLU A 121      18.464  -5.988 -20.129  1.00 90.74           O  
ATOM   1853  CG  GLU A 121      21.717  -6.052 -19.447  1.00 90.74           C  
ATOM   1854  HG2 GLU A 121      22.708  -5.686 -19.176  1.00 90.74           H  
ATOM   1855  HG3 GLU A 121      20.997  -5.299 -19.127  1.00 90.74           H  
ATOM   1856  CD  GLU A 121      21.450  -7.351 -18.673  1.00 90.74           C  
ATOM   1857  OE1 GLU A 121      21.294  -7.264 -17.436  1.00 90.74           O  
ATOM   1858  OE2 GLU A 121      21.368  -8.463 -19.241  1.00 90.74           O  
ATOM   1859  N   ILE A 122      18.899  -4.603 -21.837  1.00 90.24           N  
ATOM   1860  H   ILE A 122      19.498  -4.409 -22.628  1.00 90.24           H  
ATOM   1861  CA  ILE A 122      17.718  -3.751 -21.603  1.00 90.24           C  
ATOM   1862  HA  ILE A 122      17.731  -3.423 -20.564  1.00 90.24           H  
ATOM   1863  C   ILE A 122      16.433  -4.564 -21.787  1.00 90.24           C  
ATOM   1864  CB  ILE A 122      17.724  -2.493 -22.509  1.00 90.24           C  
ATOM   1865  HB  ILE A 122      17.939  -2.798 -23.533  1.00 90.24           H  
ATOM   1866  O   ILE A 122      15.560  -4.519 -20.917  1.00 90.24           O  
ATOM   1867  CG1 ILE A 122      18.826  -1.518 -22.044  1.00 90.24           C  
ATOM   1868 HG12 ILE A 122      18.588  -1.143 -21.049  1.00 90.24           H  
ATOM   1869 HG13 ILE A 122      19.766  -2.063 -21.961  1.00 90.24           H  
ATOM   1870  CG2 ILE A 122      16.349  -1.785 -22.507  1.00 90.24           C  
ATOM   1871 HG21 ILE A 122      15.588  -2.431 -22.945  1.00 90.24           H  
ATOM   1872 HG22 ILE A 122      16.365  -0.883 -23.118  1.00 90.24           H  
ATOM   1873 HG23 ILE A 122      16.047  -1.536 -21.490  1.00 90.24           H  
ATOM   1874  CD1 ILE A 122      19.053  -0.330 -22.991  1.00 90.24           C  
ATOM   1875 HD11 ILE A 122      19.878   0.280 -22.622  1.00 90.24           H  
ATOM   1876 HD12 ILE A 122      19.297  -0.694 -23.990  1.00 90.24           H  
ATOM   1877 HD13 ILE A 122      18.171   0.309 -23.037  1.00 90.24           H  
ATOM   1878  N   ASP A 123      16.333  -5.333 -22.876  1.00 89.14           N  
ATOM   1879  H   ASP A 123      17.089  -5.321 -23.546  1.00 89.14           H  
ATOM   1880  CA  ASP A 123      15.186  -6.210 -23.131  1.00 89.14           C  
ATOM   1881  HA  ASP A 123      14.273  -5.615 -23.106  1.00 89.14           H  
ATOM   1882  C   ASP A 123      15.041  -7.263 -22.012  1.00 89.14           C  
ATOM   1883  CB  ASP A 123      15.312  -6.853 -24.532  1.00 89.14           C  
ATOM   1884  HB2 ASP A 123      14.705  -7.759 -24.545  1.00 89.14           H  
ATOM   1885  HB3 ASP A 123      16.346  -7.150 -24.706  1.00 89.14           H  
ATOM   1886  O   ASP A 123      13.944  -7.473 -21.493  1.00 89.14           O  
ATOM   1887  CG  ASP A 123      14.824  -5.968 -25.698  1.00 89.14           C  
ATOM   1888  OD1 ASP A 123      13.992  -5.054 -25.492  1.00 89.14           O  
ATOM   1889  OD2 ASP A 123      15.111  -6.268 -26.881  1.00 89.14           O  
ATOM   1890  N   ARG A 124      16.148  -7.850 -21.531  1.00 90.62           N  
ATOM   1891  H   ARG A 124      17.022  -7.664 -22.002  1.00 90.62           H  
ATOM   1892  CA  ARG A 124      16.127  -8.779 -20.389  1.00 90.62           C  
ATOM   1893  HA  ARG A 124      15.434  -9.583 -20.637  1.00 90.62           H  
ATOM   1894  C   ARG A 124      15.599  -8.118 -19.115  1.00 90.62           C  
ATOM   1895  CB  ARG A 124      17.531  -9.362 -20.158  1.00 90.62           C  
ATOM   1896  HB2 ARG A 124      17.939  -9.720 -21.103  1.00 90.62           H  
ATOM   1897  HB3 ARG A 124      18.187  -8.578 -19.780  1.00 90.62           H  
ATOM   1898  O   ARG A 124      14.802  -8.736 -18.407  1.00 90.62           O  
ATOM   1899  CG  ARG A 124      17.493 -10.533 -19.164  1.00 90.62           C  
ATOM   1900  HG2 ARG A 124      17.012 -11.383 -19.648  1.00 90.62           H  
ATOM   1901  HG3 ARG A 124      16.904 -10.262 -18.288  1.00 90.62           H  
ATOM   1902  CD  ARG A 124      18.890 -10.952 -18.690  1.00 90.62           C  
ATOM   1903  HD2 ARG A 124      19.535 -11.078 -19.560  1.00 90.62           H  
ATOM   1904  HD3 ARG A 124      18.818 -11.910 -18.176  1.00 90.62           H  
ATOM   1905  NE  ARG A 124      19.498  -9.957 -17.789  1.00 90.62           N  
ATOM   1906  HE  ARG A 124      20.183  -9.345 -18.210  1.00 90.62           H  
ATOM   1907  NH1 ARG A 124      18.394 -10.450 -15.822  1.00 90.62           N  
ATOM   1908 HH11 ARG A 124      18.182 -10.188 -14.869  1.00 90.62           H  
ATOM   1909 HH12 ARG A 124      17.789 -11.100 -16.303  1.00 90.62           H  
ATOM   1910  NH2 ARG A 124      19.861  -8.823 -15.849  1.00 90.62           N  
ATOM   1911 HH21 ARG A 124      19.616  -8.552 -14.907  1.00 90.62           H  
ATOM   1912 HH22 ARG A 124      20.472  -8.226 -16.386  1.00 90.62           H  
ATOM   1913  CZ  ARG A 124      19.250  -9.753 -16.508  1.00 90.62           C  
ATOM   1914  N   ILE A 125      16.034  -6.899 -18.790  1.00 92.07           N  
ATOM   1915  H   ILE A 125      16.704  -6.460 -19.405  1.00 92.07           H  
ATOM   1916  CA  ILE A 125      15.555  -6.166 -17.607  1.00 92.07           C  
ATOM   1917  HA  ILE A 125      15.676  -6.802 -16.731  1.00 92.07           H  
ATOM   1918  C   ILE A 125      14.057  -5.877 -17.739  1.00 92.07           C  
ATOM   1919  CB  ILE A 125      16.378  -4.876 -17.377  1.00 92.07           C  
ATOM   1920  HB  ILE A 125      16.427  -4.322 -18.315  1.00 92.07           H  
ATOM   1921  O   ILE A 125      13.317  -6.101 -16.778  1.00 92.07           O  
ATOM   1922  CG1 ILE A 125      17.813  -5.243 -16.933  1.00 92.07           C  
ATOM   1923 HG12 ILE A 125      18.210  -6.032 -17.572  1.00 92.07           H  
ATOM   1924 HG13 ILE A 125      17.793  -5.628 -15.914  1.00 92.07           H  
ATOM   1925  CG2 ILE A 125      15.724  -3.971 -16.311  1.00 92.07           C  
ATOM   1926 HG21 ILE A 125      14.747  -3.625 -16.649  1.00 92.07           H  
ATOM   1927 HG22 ILE A 125      16.326  -3.079 -16.140  1.00 92.07           H  
ATOM   1928 HG23 ILE A 125      15.612  -4.514 -15.372  1.00 92.07           H  
ATOM   1929  CD1 ILE A 125      18.791  -4.065 -17.004  1.00 92.07           C  
ATOM   1930 HD11 ILE A 125      18.518  -3.285 -16.293  1.00 92.07           H  
ATOM   1931 HD12 ILE A 125      18.792  -3.656 -18.015  1.00 92.07           H  
ATOM   1932 HD13 ILE A 125      19.793  -4.419 -16.765  1.00 92.07           H  
ATOM   1933  N   ALA A 126      13.599  -5.439 -18.913  1.00 87.94           N  
ATOM   1934  H   ALA A 126      14.248  -5.292 -19.672  1.00 87.94           H  
ATOM   1935  CA  ALA A 126      12.186  -5.177 -19.165  1.00 87.94           C  
ATOM   1936  HA  ALA A 126      11.839  -4.441 -18.440  1.00 87.94           H  
ATOM   1937  C   ALA A 126      11.328  -6.446 -18.986  1.00 87.94           C  
ATOM   1938  CB  ALA A 126      12.047  -4.562 -20.562  1.00 87.94           C  
ATOM   1939  HB1 ALA A 126      12.366  -5.275 -21.323  1.00 87.94           H  
ATOM   1940  HB2 ALA A 126      12.660  -3.664 -20.637  1.00 87.94           H  
ATOM   1941  HB3 ALA A 126      11.006  -4.296 -20.745  1.00 87.94           H  
ATOM   1942  O   ALA A 126      10.339  -6.427 -18.250  1.00 87.94           O  
ATOM   1943  N   ASP A 127      11.762  -7.573 -19.556  1.00 88.51           N  
ATOM   1944  H   ASP A 127      12.529  -7.500 -20.208  1.00 88.51           H  
ATOM   1945  CA  ASP A 127      11.015  -8.836 -19.531  1.00 88.51           C  
ATOM   1946  HA  ASP A 127       9.965  -8.633 -19.746  1.00 88.51           H  
ATOM   1947  C   ASP A 127      11.081  -9.563 -18.177  1.00 88.51           C  
ATOM   1948  CB  ASP A 127      11.568  -9.768 -20.621  1.00 88.51           C  
ATOM   1949  HB2 ASP A 127      12.652  -9.832 -20.524  1.00 88.51           H  
ATOM   1950  HB3 ASP A 127      11.167 -10.767 -20.452  1.00 88.51           H  
ATOM   1951  O   ASP A 127      10.144 -10.261 -17.773  1.00 88.51           O  
ATOM   1952  CG  ASP A 127      11.201  -9.368 -22.055  1.00 88.51           C  
ATOM   1953  OD1 ASP A 127      10.278  -8.543 -22.229  1.00 88.51           O  
ATOM   1954  OD2 ASP A 127      11.778 -10.000 -22.970  1.00 88.51           O  
ATOM   1955  N   GLN A 128      12.199  -9.462 -17.455  1.00 90.07           N  
ATOM   1956  H   GLN A 128      12.962  -8.925 -17.841  1.00 90.07           H  
ATOM   1957  CA  GLN A 128      12.409 -10.223 -16.221  1.00 90.07           C  
ATOM   1958  HA  GLN A 128      11.767 -11.103 -16.247  1.00 90.07           H  
ATOM   1959  C   GLN A 128      12.000  -9.470 -14.956  1.00 90.07           C  
ATOM   1960  CB  GLN A 128      13.843 -10.760 -16.134  1.00 90.07           C  
ATOM   1961  HB2 GLN A 128      13.964 -11.266 -15.176  1.00 90.07           H  
ATOM   1962  HB3 GLN A 128      14.560  -9.941 -16.179  1.00 90.07           H  
ATOM   1963  O   GLN A 128      11.747 -10.128 -13.946  1.00 90.07           O  
ATOM   1964  CG  GLN A 128      14.107 -11.779 -17.255  1.00 90.07           C  
ATOM   1965  HG2 GLN A 128      14.133 -11.276 -18.221  1.00 90.07           H  
ATOM   1966  HG3 GLN A 128      13.290 -12.500 -17.274  1.00 90.07           H  
ATOM   1967  CD  GLN A 128      15.410 -12.543 -17.071  1.00 90.07           C  
ATOM   1968  NE2 GLN A 128      15.519 -13.738 -17.603  1.00 90.07           N  
ATOM   1969 HE21 GLN A 128      16.416 -14.191 -17.502  1.00 90.07           H  
ATOM   1970 HE22 GLN A 128      14.787 -14.085 -18.206  1.00 90.07           H  
ATOM   1971  OE1 GLN A 128      16.364 -12.111 -16.450  1.00 90.07           O  
ATOM   1972  N   THR A 129      11.871  -8.141 -14.992  1.00 91.53           N  
ATOM   1973  H   THR A 129      12.068  -7.651 -15.852  1.00 91.53           H  
ATOM   1974  CA  THR A 129      11.461  -7.366 -13.812  1.00 91.53           C  
ATOM   1975  HA  THR A 129      12.097  -7.663 -12.978  1.00 91.53           H  
ATOM   1976  C   THR A 129      10.015  -7.672 -13.441  1.00 91.53           C  
ATOM   1977  CB  THR A 129      11.661  -5.859 -14.002  1.00 91.53           C  
ATOM   1978  HB  THR A 129      11.078  -5.504 -14.851  1.00 91.53           H  
ATOM   1979  O   THR A 129       9.068  -7.299 -14.140  1.00 91.53           O  
ATOM   1980  CG2 THR A 129      11.284  -5.064 -12.749  1.00 91.53           C  
ATOM   1981 HG21 THR A 129      11.451  -4.003 -12.937  1.00 91.53           H  
ATOM   1982 HG22 THR A 129      10.229  -5.204 -12.514  1.00 91.53           H  
ATOM   1983 HG23 THR A 129      11.894  -5.381 -11.903  1.00 91.53           H  
ATOM   1984  OG1 THR A 129      13.025  -5.611 -14.220  1.00 91.53           O  
ATOM   1985  HG1 THR A 129      13.185  -5.766 -15.153  1.00 91.53           H  
ATOM   1986  N   GLU A 130       9.842  -8.335 -12.300  1.00 91.34           N  
ATOM   1987  H   GLU A 130      10.655  -8.643 -11.786  1.00 91.34           H  
ATOM   1988  CA  GLU A 130       8.537  -8.701 -11.775  1.00 91.34           C  
ATOM   1989  HA  GLU A 130       7.797  -8.077 -12.277  1.00 91.34           H  
ATOM   1990  C   GLU A 130       8.410  -8.408 -10.285  1.00 91.34           C  
ATOM   1991  CB  GLU A 130       8.207 -10.161 -12.120  1.00 91.34           C  
ATOM   1992  HB2 GLU A 130       8.349 -10.268 -13.195  1.00 91.34           H  
ATOM   1993  HB3 GLU A 130       7.158 -10.349 -11.889  1.00 91.34           H  
ATOM   1994  O   GLU A 130       9.362  -8.533  -9.515  1.00 91.34           O  
ATOM   1995  CG  GLU A 130       9.064 -11.223 -11.411  1.00 91.34           C  
ATOM   1996  HG2 GLU A 130       8.866 -11.173 -10.340  1.00 91.34           H  
ATOM   1997  HG3 GLU A 130      10.120 -11.007 -11.577  1.00 91.34           H  
ATOM   1998  CD  GLU A 130       8.758 -12.642 -11.915  1.00 91.34           C  
ATOM   1999  OE1 GLU A 130       8.952 -13.594 -11.129  1.00 91.34           O  
ATOM   2000  OE2 GLU A 130       8.315 -12.780 -13.083  1.00 91.34           O  
ATOM   2001  N   PHE A 131       7.198  -8.057  -9.870  1.00 90.48           N  
ATOM   2002  H   PHE A 131       6.469  -7.956 -10.562  1.00 90.48           H  
ATOM   2003  CA  PHE A 131       6.822  -7.989  -8.467  1.00 90.48           C  
ATOM   2004  HA  PHE A 131       7.645  -8.347  -7.849  1.00 90.48           H  
ATOM   2005  C   PHE A 131       5.625  -8.901  -8.252  1.00 90.48           C  
ATOM   2006  CB  PHE A 131       6.537  -6.544  -8.060  1.00 90.48           C  
ATOM   2007  HB2 PHE A 131       7.424  -5.947  -8.270  1.00 90.48           H  
ATOM   2008  HB3 PHE A 131       5.711  -6.155  -8.656  1.00 90.48           H  
ATOM   2009  O   PHE A 131       4.592  -8.749  -8.904  1.00 90.48           O  
ATOM   2010  CG  PHE A 131       6.209  -6.385  -6.593  1.00 90.48           C  
ATOM   2011  CD1 PHE A 131       4.871  -6.403  -6.157  1.00 90.48           C  
ATOM   2012  HD1 PHE A 131       4.073  -6.540  -6.871  1.00 90.48           H  
ATOM   2013  CD2 PHE A 131       7.249  -6.213  -5.661  1.00 90.48           C  
ATOM   2014  HD2 PHE A 131       8.277  -6.188  -5.992  1.00 90.48           H  
ATOM   2015  CE1 PHE A 131       4.574  -6.228  -4.793  1.00 90.48           C  
ATOM   2016  HE1 PHE A 131       3.548  -6.214  -4.456  1.00 90.48           H  
ATOM   2017  CE2 PHE A 131       6.952  -6.050  -4.298  1.00 90.48           C  
ATOM   2018  HE2 PHE A 131       7.752  -5.904  -3.587  1.00 90.48           H  
ATOM   2019  CZ  PHE A 131       5.614  -6.051  -3.864  1.00 90.48           C  
ATOM   2020  HZ  PHE A 131       5.384  -5.903  -2.820  1.00 90.48           H  
ATOM   2021  N   ASN A 132       5.768  -9.876  -7.352  1.00 87.33           N  
ATOM   2022  H   ASN A 132       6.639  -9.934  -6.843  1.00 87.33           H  
ATOM   2023  CA  ASN A 132       4.729 -10.869  -7.088  1.00 87.33           C  
ATOM   2024  HA  ASN A 132       5.181 -11.677  -6.512  1.00 87.33           H  
ATOM   2025  C   ASN A 132       4.189 -11.513  -8.387  1.00 87.33           C  
ATOM   2026  CB  ASN A 132       3.648 -10.208  -6.210  1.00 87.33           C  
ATOM   2027  HB2 ASN A 132       3.111  -9.466  -6.802  1.00 87.33           H  
ATOM   2028  HB3 ASN A 132       4.116  -9.702  -5.366  1.00 87.33           H  
ATOM   2029  O   ASN A 132       2.978 -11.554  -8.607  1.00 87.33           O  
ATOM   2030  CG  ASN A 132       2.656 -11.211  -5.656  1.00 87.33           C  
ATOM   2031  ND2 ASN A 132       1.439 -10.792  -5.398  1.00 87.33           N  
ATOM   2032 HD21 ASN A 132       0.800 -11.489  -5.042  1.00 87.33           H  
ATOM   2033 HD22 ASN A 132       1.195  -9.824  -5.551  1.00 87.33           H  
ATOM   2034  OD1 ASN A 132       2.961 -12.366  -5.413  1.00 87.33           O  
ATOM   2035  N   THR A 133       5.092 -11.971  -9.268  1.00 86.90           N  
ATOM   2036  H   THR A 133       6.067 -11.876  -9.023  1.00 86.90           H  
ATOM   2037  CA  THR A 133       4.815 -12.600 -10.584  1.00 86.90           C  
ATOM   2038  HA  THR A 133       5.783 -12.882 -10.998  1.00 86.90           H  
ATOM   2039  C   THR A 133       4.193 -11.702 -11.661  1.00 86.90           C  
ATOM   2040  CB  THR A 133       4.023 -13.917 -10.457  1.00 86.90           C  
ATOM   2041  HB  THR A 133       4.013 -14.413 -11.427  1.00 86.90           H  
ATOM   2042  O   THR A 133       3.940 -12.162 -12.772  1.00 86.90           O  
ATOM   2043  CG2 THR A 133       4.648 -14.881  -9.448  1.00 86.90           C  
ATOM   2044 HG21 THR A 133       4.574 -14.483  -8.436  1.00 86.90           H  
ATOM   2045 HG22 THR A 133       5.695 -15.045  -9.702  1.00 86.90           H  
ATOM   2046 HG23 THR A 133       4.120 -15.833  -9.496  1.00 86.90           H  
ATOM   2047  OG1 THR A 133       2.689 -13.703 -10.051  1.00 86.90           O  
ATOM   2048  HG1 THR A 133       2.688 -12.935  -9.475  1.00 86.90           H  
ATOM   2049  N   GLN A 134       3.957 -10.421 -11.375  1.00 86.05           N  
ATOM   2050  H   GLN A 134       4.183 -10.066 -10.456  1.00 86.05           H  
ATOM   2051  CA  GLN A 134       3.466  -9.460 -12.363  1.00 86.05           C  
ATOM   2052  HA  GLN A 134       2.951  -9.988 -13.165  1.00 86.05           H  
ATOM   2053  C   GLN A 134       4.641  -8.709 -12.982  1.00 86.05           C  
ATOM   2054  CB  GLN A 134       2.456  -8.504 -11.717  1.00 86.05           C  
ATOM   2055  HB2 GLN A 134       2.198  -7.723 -12.432  1.00 86.05           H  
ATOM   2056  HB3 GLN A 134       2.900  -8.035 -10.838  1.00 86.05           H  
ATOM   2057  O   GLN A 134       5.454  -8.134 -12.255  1.00 86.05           O  
ATOM   2058  CG  GLN A 134       1.179  -9.255 -11.318  1.00 86.05           C  
ATOM   2059  HG2 GLN A 134       1.438 -10.128 -10.719  1.00 86.05           H  
ATOM   2060  HG3 GLN A 134       0.670  -9.604 -12.217  1.00 86.05           H  
ATOM   2061  CD  GLN A 134       0.218  -8.386 -10.521  1.00 86.05           C  
ATOM   2062  NE2 GLN A 134      -0.074  -8.742  -9.291  1.00 86.05           N  
ATOM   2063 HE21 GLN A 134      -0.692  -8.119  -8.790  1.00 86.05           H  
ATOM   2064 HE22 GLN A 134       0.393  -9.540  -8.885  1.00 86.05           H  
ATOM   2065  OE1 GLN A 134      -0.309  -7.386 -10.974  1.00 86.05           O  
ATOM   2066  N   LYS A 135       4.721  -8.712 -14.316  1.00 88.12           N  
ATOM   2067  H   LYS A 135       3.999  -9.180 -14.845  1.00 88.12           H  
ATOM   2068  CA  LYS A 135       5.700  -7.923 -15.069  1.00 88.12           C  
ATOM   2069  HA  LYS A 135       6.687  -8.063 -14.630  1.00 88.12           H  
ATOM   2070  C   LYS A 135       5.371  -6.443 -14.945  1.00 88.12           C  
ATOM   2071  CB  LYS A 135       5.740  -8.354 -16.545  1.00 88.12           C  
ATOM   2072  HB2 LYS A 135       4.767  -8.165 -16.999  1.00 88.12           H  
ATOM   2073  HB3 LYS A 135       6.469  -7.735 -17.067  1.00 88.12           H  
ATOM   2074  O   LYS A 135       4.203  -6.060 -14.963  1.00 88.12           O  
ATOM   2075  CG  LYS A 135       6.109  -9.828 -16.780  1.00 88.12           C  
ATOM   2076  HG2 LYS A 135       6.272  -9.974 -17.847  1.00 88.12           H  
ATOM   2077  HG3 LYS A 135       5.283 -10.468 -16.467  1.00 88.12           H  
ATOM   2078  CD  LYS A 135       7.372 -10.227 -16.014  1.00 88.12           C  
ATOM   2079  HD2 LYS A 135       8.153  -9.490 -16.200  1.00 88.12           H  
ATOM   2080  HD3 LYS A 135       7.131 -10.243 -14.951  1.00 88.12           H  
ATOM   2081  CE  LYS A 135       7.868 -11.613 -16.413  1.00 88.12           C  
ATOM   2082  HE2 LYS A 135       8.134 -11.582 -17.469  1.00 88.12           H  
ATOM   2083  HE3 LYS A 135       7.071 -12.341 -16.263  1.00 88.12           H  
ATOM   2084  NZ  LYS A 135       9.054 -11.969 -15.605  1.00 88.12           N  
ATOM   2085  HZ1 LYS A 135       9.726 -11.218 -15.668  1.00 88.12           H  
ATOM   2086  HZ2 LYS A 135       8.795 -12.112 -14.639  1.00 88.12           H  
ATOM   2087  HZ3 LYS A 135       9.478 -12.824 -15.934  1.00 88.12           H  
ATOM   2088  N   LEU A 136       6.404  -5.629 -14.747  1.00 86.10           N  
ATOM   2089  H   LEU A 136       7.327  -6.035 -14.704  1.00 86.10           H  
ATOM   2090  CA  LEU A 136       6.232  -4.201 -14.468  1.00 86.10           C  
ATOM   2091  HA  LEU A 136       5.196  -4.001 -14.194  1.00 86.10           H  
ATOM   2092  C   LEU A 136       6.510  -3.312 -15.683  1.00 86.10           C  
ATOM   2093  CB  LEU A 136       7.122  -3.800 -13.277  1.00 86.10           C  
ATOM   2094  HB2 LEU A 136       8.166  -3.928 -13.564  1.00 86.10           H  
ATOM   2095  HB3 LEU A 136       6.961  -2.740 -13.081  1.00 86.10           H  
ATOM   2096  O   LEU A 136       5.994  -2.202 -15.731  1.00 86.10           O  
ATOM   2097  CG  LEU A 136       6.880  -4.581 -11.972  1.00 86.10           C  
ATOM   2098  HG  LEU A 136       7.193  -5.616 -12.106  1.00 86.10           H  
ATOM   2099  CD1 LEU A 136       7.722  -3.969 -10.852  1.00 86.10           C  
ATOM   2100 HD11 LEU A 136       8.759  -3.871 -11.172  1.00 86.10           H  
ATOM   2101 HD12 LEU A 136       7.691  -4.617  -9.976  1.00 86.10           H  
ATOM   2102 HD13 LEU A 136       7.332  -2.989 -10.580  1.00 86.10           H  
ATOM   2103  CD2 LEU A 136       5.415  -4.557 -11.536  1.00 86.10           C  
ATOM   2104 HD21 LEU A 136       5.313  -4.994 -10.543  1.00 86.10           H  
ATOM   2105 HD22 LEU A 136       4.826  -5.162 -12.225  1.00 86.10           H  
ATOM   2106 HD23 LEU A 136       5.040  -3.533 -11.531  1.00 86.10           H  
ATOM   2107  N   LEU A 137       7.335  -3.778 -16.624  1.00 82.66           N  
ATOM   2108  H   LEU A 137       7.668  -4.728 -16.541  1.00 82.66           H  
ATOM   2109  CA  LEU A 137       7.973  -2.949 -17.653  1.00 82.66           C  
ATOM   2110  HA  LEU A 137       7.635  -1.917 -17.555  1.00 82.66           H  
ATOM   2111  C   LEU A 137       7.611  -3.346 -19.095  1.00 82.66           C  
ATOM   2112  CB  LEU A 137       9.497  -2.987 -17.420  1.00 82.66           C  
ATOM   2113  HB2 LEU A 137       9.819  -4.027 -17.482  1.00 82.66           H  
ATOM   2114  HB3 LEU A 137       9.990  -2.454 -18.233  1.00 82.66           H  
ATOM   2115  O   LEU A 137       8.171  -2.782 -20.027  1.00 82.66           O  
ATOM   2116  CG  LEU A 137      10.003  -2.411 -16.085  1.00 82.66           C  
ATOM   2117  HG  LEU A 137       9.643  -3.030 -15.263  1.00 82.66           H  
ATOM   2118  CD1 LEU A 137      11.530  -2.436 -16.066  1.00 82.66           C  
ATOM   2119 HD11 LEU A 137      11.927  -1.844 -16.890  1.00 82.66           H  
ATOM   2120 HD12 LEU A 137      11.895  -2.025 -15.124  1.00 82.66           H  
ATOM   2121 HD13 LEU A 137      11.884  -3.462 -16.165  1.00 82.66           H  
ATOM   2122  CD2 LEU A 137       9.555  -0.970 -15.839  1.00 82.66           C  
ATOM   2123 HD21 LEU A 137       9.838  -0.348 -16.688  1.00 82.66           H  
ATOM   2124 HD22 LEU A 137      10.015  -0.584 -14.930  1.00 82.66           H  
ATOM   2125 HD23 LEU A 137       8.471  -0.947 -15.722  1.00 82.66           H  
ATOM   2126  N   ASP A 138       6.663  -4.267 -19.281  1.00 80.51           N  
ATOM   2127  H   ASP A 138       6.175  -4.629 -18.474  1.00 80.51           H  
ATOM   2128  CA  ASP A 138       6.213  -4.781 -20.587  1.00 80.51           C  
ATOM   2129  HA  ASP A 138       7.057  -4.753 -21.276  1.00 80.51           H  
ATOM   2130  C   ASP A 138       5.092  -3.940 -21.236  1.00 80.51           C  
ATOM   2131  CB  ASP A 138       5.789  -6.256 -20.420  1.00 80.51           C  
ATOM   2132  HB2 ASP A 138       6.603  -6.804 -19.947  1.00 80.51           H  
ATOM   2133  HB3 ASP A 138       5.636  -6.687 -21.409  1.00 80.51           H  
ATOM   2134  O   ASP A 138       4.473  -4.346 -22.219  1.00 80.51           O  
ATOM   2135  CG  ASP A 138       4.506  -6.466 -19.593  1.00 80.51           C  
ATOM   2136  OD1 ASP A 138       3.974  -5.482 -19.018  1.00 80.51           O  
ATOM   2137  OD2 ASP A 138       4.061  -7.633 -19.492  1.00 80.51           O  
ATOM   2138  N   GLY A 139       4.762  -2.786 -20.645  1.00 72.93           N  
ATOM   2139  H   GLY A 139       5.319  -2.511 -19.848  1.00 72.93           H  
ATOM   2140  CA  GLY A 139       3.713  -1.883 -21.123  1.00 72.93           C  
ATOM   2141  HA2 GLY A 139       3.865  -0.897 -20.684  1.00 72.93           H  
ATOM   2142  HA3 GLY A 139       3.788  -1.813 -22.208  1.00 72.93           H  
ATOM   2143  C   GLY A 139       2.280  -2.314 -20.824  1.00 72.93           C  
ATOM   2144  O   GLY A 139       1.348  -1.562 -21.119  1.00 72.93           O  
ATOM   2145  N   ASN A 140       2.076  -3.481 -20.209  1.00 72.22           N  
ATOM   2146  H   ASN A 140       2.872  -4.070 -20.013  1.00 72.22           H  
ATOM   2147  CA  ASN A 140       0.746  -3.998 -19.892  1.00 72.22           C  
ATOM   2148  HA  ASN A 140       0.022  -3.482 -20.523  1.00 72.22           H  
ATOM   2149  C   ASN A 140       0.328  -3.713 -18.430  1.00 72.22           C  
ATOM   2150  CB  ASN A 140       0.732  -5.481 -20.287  1.00 72.22           C  
ATOM   2151  HB2 ASN A 140       1.362  -5.635 -21.163  1.00 72.22           H  
ATOM   2152  HB3 ASN A 140       1.153  -6.077 -19.477  1.00 72.22           H  
ATOM   2153  O   ASN A 140      -0.789  -4.028 -18.007  1.00 72.22           O  
ATOM   2154  CG  ASN A 140      -0.653  -5.964 -20.661  1.00 72.22           C  
ATOM   2155  ND2 ASN A 140      -1.092  -7.059 -20.088  1.00 72.22           N  
ATOM   2156 HD21 ASN A 140      -0.480  -7.538 -19.442  1.00 72.22           H  
ATOM   2157 HD22 ASN A 140      -2.008  -7.380 -20.367  1.00 72.22           H  
ATOM   2158  OD1 ASN A 140      -1.361  -5.397 -21.479  1.00 72.22           O  
ATOM   2159  N   GLY A 141       1.216  -3.092 -17.649  1.00 64.64           N  
ATOM   2160  H   GLY A 141       2.117  -2.900 -18.063  1.00 64.64           H  
ATOM   2161  CA  GLY A 141       1.064  -2.835 -16.218  1.00 64.64           C  
ATOM   2162  HA2 GLY A 141       0.635  -3.715 -15.739  1.00 64.64           H  
ATOM   2163  HA3 GLY A 141       2.056  -2.679 -15.795  1.00 64.64           H  
ATOM   2164  C   GLY A 141       0.202  -1.617 -15.869  1.00 64.64           C  
ATOM   2165  O   GLY A 141       0.720  -0.596 -15.410  1.00 64.64           O  
ATOM   2166  N   ASN A 142      -1.123  -1.730 -16.020  1.00 81.03           N  
ATOM   2167  H   ASN A 142      -1.461  -2.568 -16.471  1.00 81.03           H  
ATOM   2168  CA  ASN A 142      -2.072  -0.835 -15.345  1.00 81.03           C  
ATOM   2169  HA  ASN A 142      -1.607   0.140 -15.197  1.00 81.03           H  
ATOM   2170  C   ASN A 142      -2.401  -1.390 -13.951  1.00 81.03           C  
ATOM   2171  CB  ASN A 142      -3.340  -0.624 -16.194  1.00 81.03           C  
ATOM   2172  HB2 ASN A 142      -3.615  -1.559 -16.682  1.00 81.03           H  
ATOM   2173  HB3 ASN A 142      -4.156  -0.334 -15.533  1.00 81.03           H  
ATOM   2174  O   ASN A 142      -3.291  -2.228 -13.791  1.00 81.03           O  
ATOM   2175  CG  ASN A 142      -3.212   0.470 -17.239  1.00 81.03           C  
ATOM   2176  ND2 ASN A 142      -4.297   0.787 -17.908  1.00 81.03           N  
ATOM   2177 HD21 ASN A 142      -4.141   1.435 -18.667  1.00 81.03           H  
ATOM   2178 HD22 ASN A 142      -5.131   0.228 -17.801  1.00 81.03           H  
ATOM   2179  OD1 ASN A 142      -2.182   1.073 -17.477  1.00 81.03           O  
ATOM   2180  N   PHE A 143      -1.708  -0.897 -12.925  1.00 83.54           N  
ATOM   2181  H   PHE A 143      -1.014  -0.190 -13.116  1.00 83.54           H  
ATOM   2182  CA  PHE A 143      -1.913  -1.324 -11.543  1.00 83.54           C  
ATOM   2183  HA  PHE A 143      -2.323  -2.334 -11.549  1.00 83.54           H  
ATOM   2184  C   PHE A 143      -2.910  -0.408 -10.837  1.00 83.54           C  
ATOM   2185  CB  PHE A 143      -0.578  -1.400 -10.797  1.00 83.54           C  
ATOM   2186  HB2 PHE A 143      -0.142  -0.404 -10.730  1.00 83.54           H  
ATOM   2187  HB3 PHE A 143      -0.765  -1.750  -9.781  1.00 83.54           H  
ATOM   2188  O   PHE A 143      -2.700   0.799 -10.708  1.00 83.54           O  
ATOM   2189  CG  PHE A 143       0.418  -2.332 -11.451  1.00 83.54           C  
ATOM   2190  CD1 PHE A 143       0.316  -3.722 -11.260  1.00 83.54           C  
ATOM   2191  HD1 PHE A 143      -0.452  -4.139 -10.624  1.00 83.54           H  
ATOM   2192  CD2 PHE A 143       1.416  -1.812 -12.299  1.00 83.54           C  
ATOM   2193  HD2 PHE A 143       1.486  -0.749 -12.478  1.00 83.54           H  
ATOM   2194  CE1 PHE A 143       1.204  -4.584 -11.924  1.00 83.54           C  
ATOM   2195  HE1 PHE A 143       1.127  -5.654 -11.799  1.00 83.54           H  
ATOM   2196  CE2 PHE A 143       2.302  -2.679 -12.957  1.00 83.54           C  
ATOM   2197  HE2 PHE A 143       3.052  -2.286 -13.628  1.00 83.54           H  
ATOM   2198  CZ  PHE A 143       2.187  -4.066 -12.778  1.00 83.54           C  
ATOM   2199  HZ  PHE A 143       2.843  -4.735 -13.315  1.00 83.54           H  
ATOM   2200  N   THR A 144      -4.012  -0.978 -10.352  1.00 88.54           N  
ATOM   2201  H   THR A 144      -4.164  -1.960 -10.529  1.00 88.54           H  
ATOM   2202  CA  THR A 144      -5.015  -0.243  -9.573  1.00 88.54           C  
ATOM   2203  HA  THR A 144      -4.836   0.828  -9.669  1.00 88.54           H  
ATOM   2204  C   THR A 144      -4.891  -0.596  -8.097  1.00 88.54           C  
ATOM   2205  CB  THR A 144      -6.439  -0.490 -10.090  1.00 88.54           C  
ATOM   2206  HB  THR A 144      -7.119   0.158  -9.536  1.00 88.54           H  
ATOM   2207  O   THR A 144      -5.198  -1.719  -7.697  1.00 88.54           O  
ATOM   2208  CG2 THR A 144      -6.576  -0.193 -11.584  1.00 88.54           C  
ATOM   2209 HG21 THR A 144      -7.629  -0.065 -11.837  1.00 88.54           H  
ATOM   2210 HG22 THR A 144      -6.173  -1.024 -12.164  1.00 88.54           H  
ATOM   2211 HG23 THR A 144      -6.015   0.701 -11.854  1.00 88.54           H  
ATOM   2212  OG1 THR A 144      -6.825  -1.831  -9.902  1.00 88.54           O  
ATOM   2213  HG1 THR A 144      -6.382  -2.149  -9.113  1.00 88.54           H  
ATOM   2214  N   PHE A 145      -4.489   0.364  -7.270  1.00 87.79           N  
ATOM   2215  H   PHE A 145      -4.210   1.254  -7.658  1.00 87.79           H  
ATOM   2216  CA  PHE A 145      -4.344   0.170  -5.830  1.00 87.79           C  
ATOM   2217  HA  PHE A 145      -4.262  -0.896  -5.617  1.00 87.79           H  
ATOM   2218  C   PHE A 145      -5.559   0.717  -5.094  1.00 87.79           C  
ATOM   2219  CB  PHE A 145      -3.050   0.824  -5.345  1.00 87.79           C  
ATOM   2220  HB2 PHE A 145      -3.109   1.902  -5.499  1.00 87.79           H  
ATOM   2221  HB3 PHE A 145      -2.942   0.648  -4.274  1.00 87.79           H  
ATOM   2222  O   PHE A 145      -5.906   1.889  -5.255  1.00 87.79           O  
ATOM   2223  CG  PHE A 145      -1.828   0.282  -6.050  1.00 87.79           C  
ATOM   2224  CD1 PHE A 145      -1.341  -1.000  -5.731  1.00 87.79           C  
ATOM   2225  HD1 PHE A 145      -1.816  -1.592  -4.963  1.00 87.79           H  
ATOM   2226  CD2 PHE A 145      -1.196   1.046  -7.049  1.00 87.79           C  
ATOM   2227  HD2 PHE A 145      -1.575   2.022  -7.315  1.00 87.79           H  
ATOM   2228  CE1 PHE A 145      -0.209  -1.506  -6.392  1.00 87.79           C  
ATOM   2229  HE1 PHE A 145       0.181  -2.480  -6.136  1.00 87.79           H  
ATOM   2230  CE2 PHE A 145      -0.063   0.538  -7.705  1.00 87.79           C  
ATOM   2231  HE2 PHE A 145       0.436   1.122  -8.465  1.00 87.79           H  
ATOM   2232  CZ  PHE A 145       0.432  -0.733  -7.375  1.00 87.79           C  
ATOM   2233  HZ  PHE A 145       1.307  -1.114  -7.881  1.00 87.79           H  
ATOM   2234  N   HIS A 146      -6.203  -0.115  -4.272  1.00 88.36           N  
ATOM   2235  H   HIS A 146      -5.864  -1.062  -4.178  1.00 88.36           H  
ATOM   2236  CA  HIS A 146      -7.291   0.326  -3.404  1.00 88.36           C  
ATOM   2237  HA  HIS A 146      -7.841   1.109  -3.926  1.00 88.36           H  
ATOM   2238  C   HIS A 146      -6.717   0.937  -2.127  1.00 88.36           C  
ATOM   2239  CB  HIS A 146      -8.280  -0.813  -3.131  1.00 88.36           C  
ATOM   2240  HB2 HIS A 146      -7.905  -1.462  -2.339  1.00 88.36           H  
ATOM   2241  HB3 HIS A 146      -8.390  -1.414  -4.033  1.00 88.36           H  
ATOM   2242  O   HIS A 146      -6.173   0.236  -1.271  1.00 88.36           O  
ATOM   2243  CG  HIS A 146      -9.644  -0.287  -2.769  1.00 88.36           C  
ATOM   2244  CD2 HIS A 146     -10.302  -0.398  -1.571  1.00 88.36           C  
ATOM   2245  HD2 HIS A 146      -9.928  -0.878  -0.678  1.00 88.36           H  
ATOM   2246  ND1 HIS A 146     -10.469   0.410  -3.620  1.00 88.36           N  
ATOM   2247  HD1 HIS A 146     -10.248   0.682  -4.567  1.00 88.36           H  
ATOM   2248  CE1 HIS A 146     -11.593   0.710  -2.956  1.00 88.36           C  
ATOM   2249  HE1 HIS A 146     -12.420   1.274  -3.361  1.00 88.36           H  
ATOM   2250  NE2 HIS A 146     -11.549   0.221  -1.711  1.00 88.36           N  
ATOM   2251  N   ILE A 147      -6.838   2.256  -2.037  1.00 87.55           N  
ATOM   2252  H   ILE A 147      -7.368   2.721  -2.761  1.00 87.55           H  
ATOM   2253  CA  ILE A 147      -6.207   3.116  -1.031  1.00 87.55           C  
ATOM   2254  HA  ILE A 147      -5.586   2.500  -0.380  1.00 87.55           H  
ATOM   2255  C   ILE A 147      -7.252   3.776  -0.126  1.00 87.55           C  
ATOM   2256  CB  ILE A 147      -5.278   4.151  -1.700  1.00 87.55           C  
ATOM   2257  HB  ILE A 147      -4.889   4.800  -0.916  1.00 87.55           H  
ATOM   2258  O   ILE A 147      -7.043   4.865   0.393  1.00 87.55           O  
ATOM   2259  CG1 ILE A 147      -6.038   4.996  -2.755  1.00 87.55           C  
ATOM   2260 HG12 ILE A 147      -5.655   4.780  -3.752  1.00 87.55           H  
ATOM   2261 HG13 ILE A 147      -7.097   4.738  -2.754  1.00 87.55           H  
ATOM   2262  CG2 ILE A 147      -4.062   3.454  -2.331  1.00 87.55           C  
ATOM   2263 HG21 ILE A 147      -4.359   2.874  -3.206  1.00 87.55           H  
ATOM   2264 HG22 ILE A 147      -3.321   4.197  -2.626  1.00 87.55           H  
ATOM   2265 HG23 ILE A 147      -3.602   2.778  -1.611  1.00 87.55           H  
ATOM   2266  CD1 ILE A 147      -5.974   6.502  -2.504  1.00 87.55           C  
ATOM   2267 HD11 ILE A 147      -6.559   7.022  -3.262  1.00 87.55           H  
ATOM   2268 HD12 ILE A 147      -6.387   6.733  -1.521  1.00 87.55           H  
ATOM   2269 HD13 ILE A 147      -4.942   6.847  -2.551  1.00 87.55           H  
ATOM   2270  N   GLY A 148      -8.404   3.134   0.059  1.00 87.39           N  
ATOM   2271  H   GLY A 148      -8.534   2.226  -0.364  1.00 87.39           H  
ATOM   2272  CA  GLY A 148      -9.453   3.633   0.933  1.00 87.39           C  
ATOM   2273  HA2 GLY A 148     -10.031   4.372   0.378  1.00 87.39           H  
ATOM   2274  HA3 GLY A 148      -9.008   4.126   1.797  1.00 87.39           H  
ATOM   2275  C   GLY A 148     -10.377   2.533   1.441  1.00 87.39           C  
ATOM   2276  O   GLY A 148     -10.211   1.361   1.119  1.00 87.39           O  
ATOM   2277  N   ALA A 149     -11.340   2.922   2.276  1.00 84.14           N  
ATOM   2278  H   ALA A 149     -11.435   3.911   2.457  1.00 84.14           H  
ATOM   2279  CA  ALA A 149     -12.292   1.995   2.887  1.00 84.14           C  
ATOM   2280  HA  ALA A 149     -11.815   1.022   3.000  1.00 84.14           H  
ATOM   2281  C   ALA A 149     -13.557   1.771   2.038  1.00 84.14           C  
ATOM   2282  CB  ALA A 149     -12.635   2.517   4.288  1.00 84.14           C  
ATOM   2283  HB1 ALA A 149     -13.096   3.503   4.222  1.00 84.14           H  
ATOM   2284  HB2 ALA A 149     -11.726   2.576   4.887  1.00 84.14           H  
ATOM   2285  HB3 ALA A 149     -13.326   1.826   4.769  1.00 84.14           H  
ATOM   2286  O   ALA A 149     -14.317   0.843   2.308  1.00 84.14           O  
ATOM   2287  N   ASN A 150     -13.811   2.629   1.042  1.00 85.88           N  
ATOM   2288  H   ASN A 150     -13.100   3.306   0.806  1.00 85.88           H  
ATOM   2289  CA  ASN A 150     -15.008   2.574   0.203  1.00 85.88           C  
ATOM   2290  HA  ASN A 150     -15.669   1.786   0.566  1.00 85.88           H  
ATOM   2291  C   ASN A 150     -14.661   2.256  -1.258  1.00 85.88           C  
ATOM   2292  CB  ASN A 150     -15.763   3.910   0.286  1.00 85.88           C  
ATOM   2293  HB2 ASN A 150     -15.105   4.696  -0.085  1.00 85.88           H  
ATOM   2294  HB3 ASN A 150     -16.634   3.875  -0.369  1.00 85.88           H  
ATOM   2295  O   ASN A 150     -13.630   2.687  -1.773  1.00 85.88           O  
ATOM   2296  CG  ASN A 150     -16.252   4.282   1.676  1.00 85.88           C  
ATOM   2297  ND2 ASN A 150     -16.142   5.542   2.027  1.00 85.88           N  
ATOM   2298 HD21 ASN A 150     -16.432   5.788   2.962  1.00 85.88           H  
ATOM   2299 HD22 ASN A 150     -15.671   6.186   1.407  1.00 85.88           H  
ATOM   2300  OD1 ASN A 150     -16.775   3.495   2.448  1.00 85.88           O  
ATOM   2301  N   SER A 151     -15.592   1.600  -1.958  1.00 83.91           N  
ATOM   2302  H   SER A 151     -16.417   1.281  -1.470  1.00 83.91           H  
ATOM   2303  CA  SER A 151     -15.492   1.338  -3.401  1.00 83.91           C  
ATOM   2304  HA  SER A 151     -14.676   0.634  -3.564  1.00 83.91           H  
ATOM   2305  C   SER A 151     -15.205   2.620  -4.199  1.00 83.91           C  
ATOM   2306  CB  SER A 151     -16.781   0.690  -3.910  1.00 83.91           C  
ATOM   2307  HB2 SER A 151     -17.608   1.392  -3.800  1.00 83.91           H  
ATOM   2308  HB3 SER A 151     -16.990  -0.210  -3.333  1.00 83.91           H  
ATOM   2309  O   SER A 151     -15.804   3.665  -3.944  1.00 83.91           O  
ATOM   2310  OG  SER A 151     -16.629   0.342  -5.269  1.00 83.91           O  
ATOM   2311  HG  SER A 151     -17.464   0.016  -5.614  1.00 83.91           H  
ATOM   2312  N   GLY A 152     -14.280   2.536  -5.160  1.00 82.90           N  
ATOM   2313  H   GLY A 152     -13.901   1.622  -5.363  1.00 82.90           H  
ATOM   2314  CA  GLY A 152     -13.870   3.651  -6.025  1.00 82.90           C  
ATOM   2315  HA2 GLY A 152     -14.722   4.311  -6.188  1.00 82.90           H  
ATOM   2316  HA3 GLY A 152     -13.569   3.250  -6.993  1.00 82.90           H  
ATOM   2317  C   GLY A 152     -12.712   4.509  -5.502  1.00 82.90           C  
ATOM   2318  O   GLY A 152     -12.212   5.360  -6.232  1.00 82.90           O  
ATOM   2319  N   GLN A 153     -12.234   4.285  -4.274  1.00 87.35           N  
ATOM   2320  H   GLN A 153     -12.704   3.621  -3.675  1.00 87.35           H  
ATOM   2321  CA  GLN A 153     -11.039   4.957  -3.750  1.00 87.35           C  
ATOM   2322  HA  GLN A 153     -10.998   5.971  -4.147  1.00 87.35           H  
ATOM   2323  C   GLN A 153      -9.769   4.244  -4.236  1.00 87.35           C  
ATOM   2324  CB  GLN A 153     -11.125   5.068  -2.220  1.00 87.35           C  
ATOM   2325  HB2 GLN A 153     -11.243   4.075  -1.785  1.00 87.35           H  
ATOM   2326  HB3 GLN A 153     -10.199   5.505  -1.845  1.00 87.35           H  
ATOM   2327  O   GLN A 153      -9.153   3.471  -3.502  1.00 87.35           O  
ATOM   2328  CG  GLN A 153     -12.299   5.966  -1.799  1.00 87.35           C  
ATOM   2329  HG2 GLN A 153     -13.240   5.530  -2.135  1.00 87.35           H  
ATOM   2330  HG3 GLN A 153     -12.184   6.936  -2.283  1.00 87.35           H  
ATOM   2331  CD  GLN A 153     -12.398   6.176  -0.292  1.00 87.35           C  
ATOM   2332  NE2 GLN A 153     -12.810   7.345   0.149  1.00 87.35           N  
ATOM   2333 HE21 GLN A 153     -12.950   8.104  -0.502  1.00 87.35           H  
ATOM   2334 HE22 GLN A 153     -12.734   7.486   1.146  1.00 87.35           H  
ATOM   2335  OE1 GLN A 153     -12.165   5.309   0.534  1.00 87.35           O  
ATOM   2336  N   THR A 154      -9.405   4.462  -5.501  1.00 88.90           N  
ATOM   2337  H   THR A 154      -9.992   5.045  -6.081  1.00 88.90           H  
ATOM   2338  CA  THR A 154      -8.249   3.810  -6.134  1.00 88.90           C  
ATOM   2339  HA  THR A 154      -7.717   3.254  -5.362  1.00 88.90           H  
ATOM   2340  C   THR A 154      -7.256   4.801  -6.724  1.00 88.90           C  
ATOM   2341  CB  THR A 154      -8.662   2.808  -7.222  1.00 88.90           C  
ATOM   2342  HB  THR A 154      -7.768   2.432  -7.721  1.00 88.90           H  
ATOM   2343  O   THR A 154      -7.650   5.807  -7.310  1.00 88.90           O  
ATOM   2344  CG2 THR A 154      -9.438   1.619  -6.657  1.00 88.90           C  
ATOM   2345 HG21 THR A 154      -8.803   1.073  -5.960  1.00 88.90           H  
ATOM   2346 HG22 THR A 154     -10.345   1.965  -6.161  1.00 88.90           H  
ATOM   2347 HG23 THR A 154      -9.710   0.952  -7.475  1.00 88.90           H  
ATOM   2348  OG1 THR A 154      -9.495   3.428  -8.173  1.00 88.90           O  
ATOM   2349  HG1 THR A 154      -9.072   4.238  -8.466  1.00 88.90           H  
ATOM   2350  N   ILE A 155      -5.967   4.472  -6.640  1.00 84.40           N  
ATOM   2351  H   ILE A 155      -5.728   3.617  -6.158  1.00 84.40           H  
ATOM   2352  CA  ILE A 155      -4.907   5.116  -7.420  1.00 84.40           C  
ATOM   2353  HA  ILE A 155      -5.292   6.026  -7.879  1.00 84.40           H  
ATOM   2354  C   ILE A 155      -4.514   4.164  -8.546  1.00 84.40           C  
ATOM   2355  CB  ILE A 155      -3.713   5.515  -6.522  1.00 84.40           C  
ATOM   2356  HB  ILE A 155      -3.450   4.669  -5.887  1.00 84.40           H  
ATOM   2357  O   ILE A 155      -4.163   3.015  -8.292  1.00 84.40           O  
ATOM   2358  CG1 ILE A 155      -4.123   6.713  -5.636  1.00 84.40           C  
ATOM   2359 HG12 ILE A 155      -4.274   7.590  -6.265  1.00 84.40           H  
ATOM   2360 HG13 ILE A 155      -5.075   6.496  -5.151  1.00 84.40           H  
ATOM   2361  CG2 ILE A 155      -2.479   5.898  -7.364  1.00 84.40           C  
ATOM   2362 HG21 ILE A 155      -2.707   6.742  -8.016  1.00 84.40           H  
ATOM   2363 HG22 ILE A 155      -2.149   5.053  -7.968  1.00 84.40           H  
ATOM   2364 HG23 ILE A 155      -1.638   6.151  -6.717  1.00 84.40           H  
ATOM   2365  CD1 ILE A 155      -3.103   7.066  -4.544  1.00 84.40           C  
ATOM   2366 HD11 ILE A 155      -2.938   6.203  -3.898  1.00 84.40           H  
ATOM   2367 HD12 ILE A 155      -2.155   7.381  -4.979  1.00 84.40           H  
ATOM   2368 HD13 ILE A 155      -3.484   7.894  -3.946  1.00 84.40           H  
ATOM   2369  N   THR A 156      -4.574   4.649  -9.785  1.00 84.82           N  
ATOM   2370  H   THR A 156      -4.924   5.584  -9.944  1.00 84.82           H  
ATOM   2371  CA  THR A 156      -4.087   3.924 -10.959  1.00 84.82           C  
ATOM   2372  HA  THR A 156      -4.064   2.856 -10.740  1.00 84.82           H  
ATOM   2373  C   THR A 156      -2.661   4.363 -11.280  1.00 84.82           C  
ATOM   2374  CB  THR A 156      -5.023   4.101 -12.164  1.00 84.82           C  
ATOM   2375  HB  THR A 156      -4.637   3.527 -13.007  1.00 84.82           H  
ATOM   2376  O   THR A 156      -2.396   5.556 -11.488  1.00 84.82           O  
ATOM   2377  CG2 THR A 156      -6.447   3.640 -11.842  1.00 84.82           C  
ATOM   2378 HG21 THR A 156      -6.426   2.724 -11.251  1.00 84.82           H  
ATOM   2379 HG22 THR A 156      -6.971   4.405 -11.269  1.00 84.82           H  
ATOM   2380 HG23 THR A 156      -6.985   3.462 -12.773  1.00 84.82           H  
ATOM   2381  OG1 THR A 156      -5.115   5.465 -12.511  1.00 84.82           O  
ATOM   2382  HG1 THR A 156      -4.262   5.708 -12.878  1.00 84.82           H  
ATOM   2383  N   LEU A 157      -1.749   3.398 -11.301  1.00 84.17           N  
ATOM   2384  H   LEU A 157      -2.051   2.452 -11.116  1.00 84.17           H  
ATOM   2385  CA  LEU A 157      -0.382   3.535 -11.773  1.00 84.17           C  
ATOM   2386  HA  LEU A 157      -0.111   4.589 -11.846  1.00 84.17           H  
ATOM   2387  C   LEU A 157      -0.308   2.889 -13.154  1.00 84.17           C  
ATOM   2388  CB  LEU A 157       0.557   2.836 -10.778  1.00 84.17           C  
ATOM   2389  HB2 LEU A 157       0.286   1.780 -10.751  1.00 84.17           H  
ATOM   2390  HB3 LEU A 157       0.401   3.246  -9.780  1.00 84.17           H  
ATOM   2391  O   LEU A 157      -0.582   1.701 -13.291  1.00 84.17           O  
ATOM   2392  CG  LEU A 157       2.046   2.949 -11.148  1.00 84.17           C  
ATOM   2393  HG  LEU A 157       2.187   2.773 -12.215  1.00 84.17           H  
ATOM   2394  CD1 LEU A 157       2.571   4.338 -10.795  1.00 84.17           C  
ATOM   2395 HD11 LEU A 157       3.635   4.388 -11.029  1.00 84.17           H  
ATOM   2396 HD12 LEU A 157       2.435   4.535  -9.732  1.00 84.17           H  
ATOM   2397 HD13 LEU A 157       2.053   5.093 -11.386  1.00 84.17           H  
ATOM   2398  CD2 LEU A 157       2.858   1.909 -10.382  1.00 84.17           C  
ATOM   2399 HD21 LEU A 157       2.531   0.908 -10.662  1.00 84.17           H  
ATOM   2400 HD22 LEU A 157       2.735   2.042  -9.308  1.00 84.17           H  
ATOM   2401 HD23 LEU A 157       3.912   2.005 -10.642  1.00 84.17           H  
ATOM   2402  N   ASN A 158       0.073   3.673 -14.154  1.00 81.82           N  
ATOM   2403  H   ASN A 158       0.344   4.626 -13.956  1.00 81.82           H  
ATOM   2404  CA  ASN A 158       0.342   3.151 -15.487  1.00 81.82           C  
ATOM   2405  HA  ASN A 158      -0.003   2.122 -15.588  1.00 81.82           H  
ATOM   2406  C   ASN A 158       1.850   3.186 -15.659  1.00 81.82           C  
ATOM   2407  CB  ASN A 158      -0.370   4.013 -16.543  1.00 81.82           C  
ATOM   2408  HB2 ASN A 158       0.045   5.021 -16.528  1.00 81.82           H  
ATOM   2409  HB3 ASN A 158      -0.178   3.577 -17.524  1.00 81.82           H  
ATOM   2410  O   ASN A 158       2.407   4.280 -15.567  1.00 81.82           O  
ATOM   2411  CG  ASN A 158      -1.875   4.115 -16.370  1.00 81.82           C  
ATOM   2412  ND2 ASN A 158      -2.491   5.037 -17.070  1.00 81.82           N  
ATOM   2413 HD21 ASN A 158      -3.499   5.007 -17.007  1.00 81.82           H  
ATOM   2414 HD22 ASN A 158      -1.995   5.501 -17.817  1.00 81.82           H  
ATOM   2415  OD1 ASN A 158      -2.532   3.455 -15.585  1.00 81.82           O  
ATOM   2416  N   ILE A 159       2.488   2.046 -15.890  1.00 78.23           N  
ATOM   2417  H   ILE A 159       1.966   1.184 -15.951  1.00 78.23           H  
ATOM   2418  CA  ILE A 159       3.907   1.992 -16.247  1.00 78.23           C  
ATOM   2419  HA  ILE A 159       4.378   2.947 -16.016  1.00 78.23           H  
ATOM   2420  C   ILE A 159       3.983   1.784 -17.757  1.00 78.23           C  
ATOM   2421  CB  ILE A 159       4.661   0.914 -15.442  1.00 78.23           C  
ATOM   2422  HB  ILE A 159       4.291  -0.069 -15.733  1.00 78.23           H  
ATOM   2423  O   ILE A 159       3.361   0.868 -18.293  1.00 78.23           O  
ATOM   2424  CG1 ILE A 159       4.425   1.101 -13.922  1.00 78.23           C  
ATOM   2425 HG12 ILE A 159       4.728   2.106 -13.628  1.00 78.23           H  
ATOM   2426 HG13 ILE A 159       3.360   0.996 -13.716  1.00 78.23           H  
ATOM   2427  CG2 ILE A 159       6.158   1.007 -15.785  1.00 78.23           C  
ATOM   2428 HG21 ILE A 159       6.720   0.277 -15.203  1.00 78.23           H  
ATOM   2429 HG22 ILE A 159       6.320   0.765 -16.836  1.00 78.23           H  
ATOM   2430 HG23 ILE A 159       6.543   2.005 -15.575  1.00 78.23           H  
ATOM   2431  CD1 ILE A 159       5.142   0.080 -13.028  1.00 78.23           C  
ATOM   2432 HD11 ILE A 159       4.965  -0.930 -13.397  1.00 78.23           H  
ATOM   2433 HD12 ILE A 159       4.762   0.156 -12.009  1.00 78.23           H  
ATOM   2434 HD13 ILE A 159       6.214   0.277 -13.010  1.00 78.23           H  
ATOM   2435  N   SER A 160       4.667   2.695 -18.446  1.00 78.30           N  
ATOM   2436  H   SER A 160       5.157   3.421 -17.944  1.00 78.30           H  
ATOM   2437  CA  SER A 160       4.847   2.615 -19.899  1.00 78.30           C  
ATOM   2438  HA  SER A 160       3.876   2.437 -20.362  1.00 78.30           H  
ATOM   2439  C   SER A 160       5.768   1.443 -20.266  1.00 78.30           C  
ATOM   2440  CB  SER A 160       5.403   3.938 -20.444  1.00 78.30           C  
ATOM   2441  HB2 SER A 160       6.451   4.029 -20.160  1.00 78.30           H  
ATOM   2442  HB3 SER A 160       5.341   3.930 -21.532  1.00 78.30           H  
ATOM   2443  O   SER A 160       6.574   1.019 -19.440  1.00 78.30           O  
ATOM   2444  OG  SER A 160       4.689   5.059 -19.931  1.00 78.30           O  
ATOM   2445  HG  SER A 160       5.258   5.470 -19.275  1.00 78.30           H  
ATOM   2446  N   ASP A 161       5.662   0.937 -21.496  1.00 79.21           N  
ATOM   2447  H   ASP A 161       4.990   1.323 -22.145  1.00 79.21           H  
ATOM   2448  CA  ASP A 161       6.567  -0.100 -22.007  1.00 79.21           C  
ATOM   2449  HA  ASP A 161       6.538  -0.961 -21.339  1.00 79.21           H  
ATOM   2450  C   ASP A 161       8.005   0.424 -22.051  1.00 79.21           C  
ATOM   2451  CB  ASP A 161       6.114  -0.549 -23.407  1.00 79.21           C  
ATOM   2452  HB2 ASP A 161       5.032  -0.681 -23.418  1.00 79.21           H  
ATOM   2453  HB3 ASP A 161       6.336   0.243 -24.122  1.00 79.21           H  
ATOM   2454  O   ASP A 161       8.249   1.513 -22.582  1.00 79.21           O  
ATOM   2455  CG  ASP A 161       6.773  -1.851 -23.882  1.00 79.21           C  
ATOM   2456  OD1 ASP A 161       7.692  -2.348 -23.194  1.00 79.21           O  
ATOM   2457  OD2 ASP A 161       6.363  -2.323 -24.965  1.00 79.21           O  
ATOM   2458  N   MET A 162       8.940  -0.343 -21.497  1.00 78.72           N  
ATOM   2459  H   MET A 162       8.659  -1.264 -21.193  1.00 78.72           H  
ATOM   2460  CA  MET A 162      10.355   0.014 -21.373  1.00 78.72           C  
ATOM   2461  HA  MET A 162      10.522   0.953 -21.901  1.00 78.72           H  
ATOM   2462  C   MET A 162      11.273  -0.995 -22.069  1.00 78.72           C  
ATOM   2463  CB  MET A 162      10.709   0.235 -19.895  1.00 78.72           C  
ATOM   2464  HB2 MET A 162      10.375  -0.627 -19.317  1.00 78.72           H  
ATOM   2465  HB3 MET A 162      11.785   0.348 -19.762  1.00 78.72           H  
ATOM   2466  O   MET A 162      12.447  -1.111 -21.717  1.00 78.72           O  
ATOM   2467  CG  MET A 162      10.023   1.492 -19.368  1.00 78.72           C  
ATOM   2468  HG2 MET A 162      10.052   1.485 -18.279  1.00 78.72           H  
ATOM   2469  HG3 MET A 162       8.971   1.472 -19.654  1.00 78.72           H  
ATOM   2470  SD  MET A 162      10.751   3.033 -19.977  1.00 78.72           S  
ATOM   2471  CE  MET A 162       9.600   4.141 -19.176  1.00 78.72           C  
ATOM   2472  HE1 MET A 162       9.839   5.167 -19.459  1.00 78.72           H  
ATOM   2473  HE2 MET A 162       8.582   3.897 -19.477  1.00 78.72           H  
ATOM   2474  HE3 MET A 162       9.722   4.001 -18.102  1.00 78.72           H  
ATOM   2475  N   ASN A 163      10.757  -1.721 -23.060  1.00 75.38           N  
ATOM   2476  H   ASN A 163       9.772  -1.642 -23.268  1.00 75.38           H  
ATOM   2477  CA  ASN A 163      11.593  -2.516 -23.950  1.00 75.38           C  
ATOM   2478  HA  ASN A 163      12.330  -3.036 -23.338  1.00 75.38           H  
ATOM   2479  C   ASN A 163      12.396  -1.635 -24.930  1.00 75.38           C  
ATOM   2480  CB  ASN A 163      10.732  -3.604 -24.615  1.00 75.38           C  
ATOM   2481  HB2 ASN A 163      11.380  -4.296 -25.153  1.00 75.38           H  
ATOM   2482  HB3 ASN A 163      10.231  -4.169 -23.828  1.00 75.38           H  
ATOM   2483  O   ASN A 163      12.112  -0.454 -25.150  1.00 75.38           O  
ATOM   2484  CG  ASN A 163       9.685  -3.089 -25.586  1.00 75.38           C  
ATOM   2485  ND2 ASN A 163       8.592  -3.792 -25.724  1.00 75.38           N  
ATOM   2486 HD21 ASN A 163       7.796  -3.206 -25.931  1.00 75.38           H  
ATOM   2487 HD22 ASN A 163       8.406  -4.450 -24.981  1.00 75.38           H  
ATOM   2488  OD1 ASN A 163       9.866  -2.105 -26.276  1.00 75.38           O  
ATOM   2489  N   ALA A 164      13.414  -2.215 -25.562  1.00 68.25           N  
ATOM   2490  H   ALA A 164      13.614  -3.190 -25.388  1.00 68.25           H  
ATOM   2491  CA  ALA A 164      14.257  -1.507 -26.525  1.00 68.25           C  
ATOM   2492  HA  ALA A 164      14.604  -0.583 -26.063  1.00 68.25           H  
ATOM   2493  C   ALA A 164      13.523  -1.108 -27.828  1.00 68.25           C  
ATOM   2494  CB  ALA A 164      15.473  -2.392 -26.800  1.00 68.25           C  
ATOM   2495  HB1 ALA A 164      16.121  -1.897 -27.523  1.00 68.25           H  
ATOM   2496  HB2 ALA A 164      16.024  -2.567 -25.876  1.00 68.25           H  
ATOM   2497  HB3 ALA A 164      15.155  -3.352 -27.207  1.00 68.25           H  
ATOM   2498  O   ALA A 164      14.109  -0.474 -28.708  1.00 68.25           O  
ATOM   2499  N   ASP A 165      12.256  -1.490 -27.991  1.00 70.41           N  
ATOM   2500  H   ASP A 165      11.785  -1.931 -27.213  1.00 70.41           H  
ATOM   2501  CA  ASP A 165      11.441  -1.172 -29.165  1.00 70.41           C  
ATOM   2502  HA  ASP A 165      12.107  -0.966 -30.002  1.00 70.41           H  
ATOM   2503  C   ASP A 165      10.560   0.066 -28.942  1.00 70.41           C  
ATOM   2504  CB  ASP A 165      10.585  -2.398 -29.506  1.00 70.41           C  
ATOM   2505  HB2 ASP A 165       9.626  -2.334 -28.991  1.00 70.41           H  
ATOM   2506  HB3 ASP A 165      11.095  -3.284 -29.129  1.00 70.41           H  
ATOM   2507  O   ASP A 165      10.355   0.869 -29.849  1.00 70.41           O  
ATOM   2508  CG  ASP A 165      10.343  -2.611 -31.000  1.00 70.41           C  
ATOM   2509  OD1 ASP A 165      11.029  -1.969 -31.824  1.00 70.41           O  
ATOM   2510  OD2 ASP A 165       9.563  -3.541 -31.307  1.00 70.41           O  
ATOM   2511  N   SER A 166      10.063   0.254 -27.720  1.00 66.68           N  
ATOM   2512  H   SER A 166      10.208  -0.468 -27.030  1.00 66.68           H  
ATOM   2513  CA  SER A 166       9.271   1.408 -27.292  1.00 66.68           C  
ATOM   2514  HA  SER A 166       8.661   1.757 -28.126  1.00 66.68           H  
ATOM   2515  C   SER A 166      10.156   2.568 -26.837  1.00 66.68           C  
ATOM   2516  CB  SER A 166       8.343   0.979 -26.152  1.00 66.68           C  
ATOM   2517  HB2 SER A 166       7.718   0.147 -26.479  1.00 66.68           H  
ATOM   2518  HB3 SER A 166       7.704   1.817 -25.875  1.00 66.68           H  
ATOM   2519  O   SER A 166       9.780   3.739 -26.950  1.00 66.68           O  
ATOM   2520  OG  SER A 166       9.104   0.581 -25.031  1.00 66.68           O  
ATOM   2521  HG  SER A 166       8.715   0.921 -24.221  1.00 66.68           H  
ATOM   2522  N   ILE A 167      11.360   2.262 -26.348  1.00 65.39           N  
ATOM   2523  H   ILE A 167      11.564   1.284 -26.198  1.00 65.39           H  
ATOM   2524  CA  ILE A 167      12.355   3.254 -25.968  1.00 65.39           C  
ATOM   2525  HA  ILE A 167      11.826   4.092 -25.516  1.00 65.39           H  
ATOM   2526  C   ILE A 167      13.076   3.767 -27.231  1.00 65.39           C  
ATOM   2527  CB  ILE A 167      13.292   2.682 -24.882  1.00 65.39           C  
ATOM   2528  HB  ILE A 167      13.774   1.784 -25.268  1.00 65.39           H  
ATOM   2529  O   ILE A 167      13.673   3.020 -28.002  1.00 65.39           O  
ATOM   2530  CG1 ILE A 167      12.531   2.341 -23.581  1.00 65.39           C  
ATOM   2531 HG12 ILE A 167      11.728   1.635 -23.797  1.00 65.39           H  
ATOM   2532 HG13 ILE A 167      12.069   3.243 -23.180  1.00 65.39           H  
ATOM   2533  CG2 ILE A 167      14.367   3.717 -24.549  1.00 65.39           C  
ATOM   2534 HG21 ILE A 167      15.131   3.278 -23.908  1.00 65.39           H  
ATOM   2535 HG22 ILE A 167      13.925   4.586 -24.061  1.00 65.39           H  
ATOM   2536 HG23 ILE A 167      14.863   4.007 -25.475  1.00 65.39           H  
ATOM   2537  CD1 ILE A 167      13.429   1.724 -22.498  1.00 65.39           C  
ATOM   2538 HD11 ILE A 167      14.175   2.438 -22.149  1.00 65.39           H  
ATOM   2539 HD12 ILE A 167      13.923   0.834 -22.887  1.00 65.39           H  
ATOM   2540 HD13 ILE A 167      12.820   1.457 -21.634  1.00 65.39           H  
ATOM   2541  N   GLY A 168      13.048   5.085 -27.424  1.00 57.72           N  
ATOM   2542  H   GLY A 168      12.540   5.627 -26.739  1.00 57.72           H  
ATOM   2543  CA  GLY A 168      13.682   5.807 -28.529  1.00 57.72           C  
ATOM   2544  HA2 GLY A 168      14.407   5.157 -29.017  1.00 57.72           H  
ATOM   2545  HA3 GLY A 168      14.226   6.662 -28.127  1.00 57.72           H  
ATOM   2546  C   GLY A 168      12.729   6.321 -29.613  1.00 57.72           C  
ATOM   2547  O   GLY A 168      13.143   7.172 -30.392  1.00 57.72           O  
ATOM   2548  N   THR A 169      11.455   5.905 -29.658  1.00 59.36           N  
ATOM   2549  H   THR A 169      11.142   5.166 -29.045  1.00 59.36           H  
ATOM   2550  CA  THR A 169      10.509   6.476 -30.633  1.00 59.36           C  
ATOM   2551  HA  THR A 169      11.037   6.562 -31.583  1.00 59.36           H  
ATOM   2552  C   THR A 169      10.056   7.867 -30.176  1.00 59.36           C  
ATOM   2553  CB  THR A 169       9.290   5.581 -30.904  1.00 59.36           C  
ATOM   2554  HB  THR A 169       8.664   6.079 -31.644  1.00 59.36           H  
ATOM   2555  O   THR A 169       9.358   7.961 -29.160  1.00 59.36           O  
ATOM   2556  CG2 THR A 169       9.695   4.222 -31.460  1.00 59.36           C  
ATOM   2557 HG21 THR A 169      10.323   4.341 -32.343  1.00 59.36           H  
ATOM   2558 HG22 THR A 169      10.246   3.661 -30.705  1.00 59.36           H  
ATOM   2559 HG23 THR A 169       8.805   3.653 -31.727  1.00 59.36           H  
ATOM   2560  OG1 THR A 169       8.518   5.362 -29.749  1.00 59.36           O  
ATOM   2561  HG1 THR A 169       8.709   6.067 -29.126  1.00 59.36           H  
ATOM   2562  N   PRO A 170      10.400   8.966 -30.877  1.00 48.91           N  
ATOM   2563  CA  PRO A 170       9.874  10.273 -30.519  1.00 48.91           C  
ATOM   2564  HA  PRO A 170      10.125  10.498 -29.482  1.00 48.91           H  
ATOM   2565  C   PRO A 170       8.354  10.245 -30.683  1.00 48.91           C  
ATOM   2566  CB  PRO A 170      10.578  11.282 -31.432  1.00 48.91           C  
ATOM   2567  HB2 PRO A 170       9.930  12.114 -31.707  1.00 48.91           H  
ATOM   2568  HB3 PRO A 170      11.476  11.649 -30.935  1.00 48.91           H  
ATOM   2569  O   PRO A 170       7.833   9.901 -31.748  1.00 48.91           O  
ATOM   2570  CG  PRO A 170      10.983  10.448 -32.647  1.00 48.91           C  
ATOM   2571  HG2 PRO A 170      11.871  10.850 -33.134  1.00 48.91           H  
ATOM   2572  HG3 PRO A 170      10.150  10.397 -33.349  1.00 48.91           H  
ATOM   2573  CD  PRO A 170      11.240   9.062 -32.062  1.00 48.91           C  
ATOM   2574  HD2 PRO A 170      10.995   8.297 -32.799  1.00 48.91           H  
ATOM   2575  HD3 PRO A 170      12.289   8.990 -31.773  1.00 48.91           H  
ATOM   2576  N   ALA A 171       7.638  10.590 -29.610  1.00 44.74           N  
ATOM   2577  H   ALA A 171       8.133  10.758 -28.746  1.00 44.74           H  
ATOM   2578  CA  ALA A 171       6.190  10.730 -29.621  1.00 44.74           C  
ATOM   2579  HA  ALA A 171       5.745   9.740 -29.726  1.00 44.74           H  
ATOM   2580  C   ALA A 171       5.784  11.603 -30.815  1.00 44.74           C  
ATOM   2581  CB  ALA A 171       5.740  11.343 -28.289  1.00 44.74           C  
ATOM   2582  HB1 ALA A 171       6.200  12.322 -28.153  1.00 44.74           H  
ATOM   2583  HB2 ALA A 171       4.655  11.455 -28.284  1.00 44.74           H  
ATOM   2584  HB3 ALA A 171       6.033  10.690 -27.467  1.00 44.74           H  
ATOM   2585  O   ALA A 171       6.218  12.748 -30.907  1.00 44.74           O  
ATOM   2586  N   SER A 172       4.994  11.029 -31.727  1.00 41.27           N  
ATOM   2587  H   SER A 172       4.810  10.047 -31.579  1.00 41.27           H  
ATOM   2588  CA  SER A 172       4.520  11.601 -32.993  1.00 41.27           C  
ATOM   2589  HA  SER A 172       5.308  11.485 -33.737  1.00 41.27           H  
ATOM   2590  C   SER A 172       4.168  13.096 -32.892  1.00 41.27           C  
ATOM   2591  CB  SER A 172       3.315  10.763 -33.442  1.00 41.27           C  
ATOM   2592  HB2 SER A 172       3.641   9.739 -33.622  1.00 41.27           H  
ATOM   2593  HB3 SER A 172       2.563  10.757 -32.653  1.00 41.27           H  
ATOM   2594  O   SER A 172       3.019  13.471 -32.657  1.00 41.27           O  
ATOM   2595  OG  SER A 172       2.735  11.276 -34.621  1.00 41.27           O  
ATOM   2596  HG  SER A 172       2.310  12.101 -34.377  1.00 41.27           H  
ATOM   2597  N   GLY A 173       5.168  13.952 -33.095  1.00 40.56           N  
ATOM   2598  H   GLY A 173       6.096  13.556 -33.143  1.00 40.56           H  
ATOM   2599  CA  GLY A 173       5.087  15.405 -33.049  1.00 40.56           C  
ATOM   2600  HA2 GLY A 173       4.071  15.730 -32.825  1.00 40.56           H  
ATOM   2601  HA3 GLY A 173       5.751  15.775 -32.268  1.00 40.56           H  
ATOM   2602  C   GLY A 173       5.545  15.971 -34.385  1.00 40.56           C  
ATOM   2603  O   GLY A 173       6.709  15.862 -34.756  1.00 40.56           O  
ATOM   2604  N   SER A 174       4.594  16.539 -35.123  1.00 34.36           N  
ATOM   2605  H   SER A 174       3.669  16.559 -34.716  1.00 34.36           H  
ATOM   2606  CA  SER A 174       4.760  17.134 -36.451  1.00 34.36           C  
ATOM   2607  HA  SER A 174       4.941  16.345 -37.182  1.00 34.36           H  
ATOM   2608  C   SER A 174       5.912  18.143 -36.505  1.00 34.36           C  
ATOM   2609  CB  SER A 174       3.470  17.874 -36.826  1.00 34.36           C  
ATOM   2610  HB2 SER A 174       3.216  18.600 -36.053  1.00 34.36           H  
ATOM   2611  HB3 SER A 174       3.636  18.411 -37.760  1.00 34.36           H  
ATOM   2612  O   SER A 174       5.803  19.231 -35.945  1.00 34.36           O  
ATOM   2613  OG  SER A 174       2.391  16.979 -37.018  1.00 34.36           O  
ATOM   2614  HG  SER A 174       2.039  16.709 -36.167  1.00 34.36           H  
ATOM   2615  N   GLY A 175       6.986  17.819 -37.228  1.00 31.50           N  
ATOM   2616  H   GLY A 175       7.106  16.853 -37.497  1.00 31.50           H  
ATOM   2617  CA  GLY A 175       8.096  18.749 -37.427  1.00 31.50           C  
ATOM   2618  HA2 GLY A 175       7.737  19.628 -37.963  1.00 31.50           H  
ATOM   2619  HA3 GLY A 175       8.455  19.078 -36.451  1.00 31.50           H  
ATOM   2620  C   GLY A 175       9.286  18.168 -38.185  1.00 31.50           C  
ATOM   2621  O   GLY A 175      10.349  18.018 -37.610  1.00 31.50           O  
ATOM   2622  N   GLY A 176       9.106  17.880 -39.478  1.00 32.29           N  
ATOM   2623  H   GLY A 176       8.165  17.974 -39.834  1.00 32.29           H  
ATOM   2624  CA  GLY A 176      10.193  17.859 -40.466  1.00 32.29           C  
ATOM   2625  HA2 GLY A 176      10.764  18.781 -40.357  1.00 32.29           H  
ATOM   2626  HA3 GLY A 176       9.758  17.869 -41.465  1.00 32.29           H  
ATOM   2627  C   GLY A 176      11.211  16.712 -40.397  1.00 32.29           C  
ATOM   2628  O   GLY A 176      12.264  16.843 -39.792  1.00 32.29           O  
ATOM   2629  N   GLY A 177      10.979  15.667 -41.200  1.00 31.39           N  
ATOM   2630  H   GLY A 177      10.052  15.581 -41.591  1.00 31.39           H  
ATOM   2631  CA  GLY A 177      12.074  15.058 -41.962  1.00 31.39           C  
ATOM   2632  HA2 GLY A 177      11.668  14.715 -42.914  1.00 31.39           H  
ATOM   2633  HA3 GLY A 177      12.809  15.831 -42.188  1.00 31.39           H  
ATOM   2634  C   GLY A 177      12.844  13.878 -41.368  1.00 31.39           C  
ATOM   2635  O   GLY A 177      14.017  13.762 -41.684  1.00 31.39           O  
ATOM   2636  N   ILE A 178      12.219  12.959 -40.623  1.00 44.52           N  
ATOM   2637  H   ILE A 178      11.298  13.168 -40.265  1.00 44.52           H  
ATOM   2638  CA  ILE A 178      12.669  11.552 -40.556  1.00 44.52           C  
ATOM   2639  HA  ILE A 178      13.271  11.345 -41.441  1.00 44.52           H  
ATOM   2640  C   ILE A 178      11.425  10.662 -40.627  1.00 44.52           C  
ATOM   2641  CB  ILE A 178      13.570  11.241 -39.329  1.00 44.52           C  
ATOM   2642  HB  ILE A 178      13.017  11.467 -38.418  1.00 44.52           H  
ATOM   2643  O   ILE A 178      10.624  10.604 -39.700  1.00 44.52           O  
ATOM   2644  CG1 ILE A 178      14.853  12.109 -39.362  1.00 44.52           C  
ATOM   2645 HG12 ILE A 178      14.561  13.156 -39.278  1.00 44.52           H  
ATOM   2646 HG13 ILE A 178      15.364  11.965 -40.314  1.00 44.52           H  
ATOM   2647  CG2 ILE A 178      13.950   9.742 -39.312  1.00 44.52           C  
ATOM   2648 HG21 ILE A 178      14.506   9.513 -38.403  1.00 44.52           H  
ATOM   2649 HG22 ILE A 178      13.057   9.118 -39.295  1.00 44.52           H  
ATOM   2650 HG23 ILE A 178      14.555   9.501 -40.186  1.00 44.52           H  
ATOM   2651  CD1 ILE A 178      15.866  11.867 -38.240  1.00 44.52           C  
ATOM   2652 HD11 ILE A 178      16.336  10.890 -38.351  1.00 44.52           H  
ATOM   2653 HD12 ILE A 178      16.644  12.629 -38.288  1.00 44.52           H  
ATOM   2654 HD13 ILE A 178      15.371  11.928 -37.271  1.00 44.52           H  
ATOM   2655  N   ALA A 179      11.233  10.015 -41.776  1.00 41.14           N  
ATOM   2656  H   ALA A 179      11.943  10.092 -42.490  1.00 41.14           H  
ATOM   2657  CA  ALA A 179      10.208   9.001 -41.966  1.00 41.14           C  
ATOM   2658  HA  ALA A 179       9.263   9.384 -41.580  1.00 41.14           H  
ATOM   2659  C   ALA A 179      10.579   7.726 -41.187  1.00 41.14           C  
ATOM   2660  CB  ALA A 179      10.050   8.738 -43.470  1.00 41.14           C  
ATOM   2661  HB1 ALA A 179      10.986   8.360 -43.882  1.00 41.14           H  
ATOM   2662  HB2 ALA A 179       9.769   9.657 -43.983  1.00 41.14           H  
ATOM   2663  HB3 ALA A 179       9.272   7.990 -43.626  1.00 41.14           H  
ATOM   2664  O   ALA A 179      11.723   7.271 -41.261  1.00 41.14           O  
ATOM   2665  N   SER A 180       9.571   7.169 -40.510  1.00 42.84           N  
ATOM   2666  H   SER A 180       8.690   7.663 -40.538  1.00 42.84           H  
ATOM   2667  CA  SER A 180       9.559   5.902 -39.766  1.00 42.84           C  
ATOM   2668  HA  SER A 180       8.522   5.731 -39.480  1.00 42.84           H  
ATOM   2669  C   SER A 180      10.375   5.907 -38.471  1.00 42.84           C  
ATOM   2670  CB  SER A 180       9.918   4.723 -40.674  1.00 42.84           C  
ATOM   2671  HB2 SER A 180       9.738   3.791 -40.138  1.00 42.84           H  
ATOM   2672  HB3 SER A 180      10.974   4.774 -40.940  1.00 42.84           H  
ATOM   2673  O   SER A 180      11.590   6.101 -38.488  1.00 42.84           O  
ATOM   2674  OG  SER A 180       9.125   4.758 -41.851  1.00 42.84           O  
ATOM   2675  HG  SER A 180       9.396   4.015 -42.396  1.00 42.84           H  
ATOM   2676  N   GLY A 181       9.661   5.701 -37.356  1.00 51.77           N  
ATOM   2677  H   GLY A 181       8.680   5.481 -37.454  1.00 51.77           H  
ATOM   2678  CA  GLY A 181      10.206   5.603 -36.004  1.00 51.77           C  
ATOM   2679  HA2 GLY A 181       9.449   5.215 -35.322  1.00 51.77           H  
ATOM   2680  HA3 GLY A 181      10.512   6.591 -35.661  1.00 51.77           H  
ATOM   2681  C   GLY A 181      11.393   4.656 -35.969  1.00 51.77           C  
ATOM   2682  O   GLY A 181      11.266   3.506 -36.372  1.00 51.77           O  
ATOM   2683  N   LYS A 182      12.541   5.197 -35.563  1.00 55.31           N  
ATOM   2684  H   LYS A 182      12.531   6.150 -35.227  1.00 55.31           H  
ATOM   2685  CA  LYS A 182      13.761   4.437 -35.337  1.00 55.31           C  
ATOM   2686  HA  LYS A 182      13.705   3.495 -35.883  1.00 55.31           H  
ATOM   2687  C   LYS A 182      13.823   4.120 -33.850  1.00 55.31           C  
ATOM   2688  CB  LYS A 182      14.987   5.215 -35.829  1.00 55.31           C  
ATOM   2689  HB2 LYS A 182      14.961   6.229 -35.430  1.00 55.31           H  
ATOM   2690  HB3 LYS A 182      15.883   4.719 -35.457  1.00 55.31           H  
ATOM   2691  O   LYS A 182      13.981   5.044 -33.054  1.00 55.31           O  
ATOM   2692  CG  LYS A 182      15.045   5.245 -37.361  1.00 55.31           C  
ATOM   2693  HG2 LYS A 182      15.213   4.231 -37.723  1.00 55.31           H  
ATOM   2694  HG3 LYS A 182      14.097   5.606 -37.760  1.00 55.31           H  
ATOM   2695  CD  LYS A 182      16.171   6.169 -37.846  1.00 55.31           C  
ATOM   2696  HD2 LYS A 182      15.864   7.206 -37.716  1.00 55.31           H  
ATOM   2697  HD3 LYS A 182      17.059   6.028 -37.230  1.00 55.31           H  
ATOM   2698  CE  LYS A 182      16.504   5.896 -39.316  1.00 55.31           C  
ATOM   2699  HE2 LYS A 182      16.745   4.838 -39.427  1.00 55.31           H  
ATOM   2700  HE3 LYS A 182      17.391   6.471 -39.584  1.00 55.31           H  
ATOM   2701  NZ  LYS A 182      15.358   6.259 -40.175  1.00 55.31           N  
ATOM   2702  HZ1 LYS A 182      15.150   7.245 -40.106  1.00 55.31           H  
ATOM   2703  HZ2 LYS A 182      15.519   5.986 -41.134  1.00 55.31           H  
ATOM   2704  HZ3 LYS A 182      14.538   5.770 -39.846  1.00 55.31           H  
ATOM   2705  N   SER A 183      13.634   2.859 -33.497  1.00 56.11           N  
ATOM   2706  H   SER A 183      13.516   2.181 -34.237  1.00 56.11           H  
ATOM   2707  CA  SER A 183      13.692   2.365 -32.118  1.00 56.11           C  
ATOM   2708  HA  SER A 183      13.388   3.156 -31.432  1.00 56.11           H  
ATOM   2709  C   SER A 183      15.121   1.954 -31.756  1.00 56.11           C  
ATOM   2710  CB  SER A 183      12.713   1.204 -31.947  1.00 56.11           C  
ATOM   2711  HB2 SER A 183      12.804   0.817 -30.932  1.00 56.11           H  
ATOM   2712  HB3 SER A 183      12.935   0.408 -32.658  1.00 56.11           H  
ATOM   2713  O   SER A 183      15.952   1.760 -32.643  1.00 56.11           O  
ATOM   2714  OG  SER A 183      11.399   1.678 -32.149  1.00 56.11           O  
ATOM   2715  HG  SER A 183      10.861   1.258 -31.474  1.00 56.11           H  
ATOM   2716  N   ILE A 184      15.445   1.787 -30.468  1.00 59.74           N  
ATOM   2717  H   ILE A 184      14.742   1.924 -29.757  1.00 59.74           H  
ATOM   2718  CA  ILE A 184      16.773   1.290 -30.055  1.00 59.74           C  
ATOM   2719  HA  ILE A 184      17.527   1.988 -30.421  1.00 59.74           H  
ATOM   2720  C   ILE A 184      17.100  -0.061 -30.719  1.00 59.74           C  
ATOM   2721  CB  ILE A 184      16.869   1.246 -28.511  1.00 59.74           C  
ATOM   2722  HB  ILE A 184      15.923   0.900 -28.094  1.00 59.74           H  
ATOM   2723  O   ILE A 184      18.244  -0.290 -31.106  1.00 59.74           O  
ATOM   2724  CG1 ILE A 184      17.103   2.671 -27.976  1.00 59.74           C  
ATOM   2725 HG12 ILE A 184      18.025   3.071 -28.397  1.00 59.74           H  
ATOM   2726 HG13 ILE A 184      16.280   3.315 -28.284  1.00 59.74           H  
ATOM   2727  CG2 ILE A 184      17.959   0.291 -27.998  1.00 59.74           C  
ATOM   2728 HG21 ILE A 184      18.942   0.671 -28.277  1.00 59.74           H  
ATOM   2729 HG22 ILE A 184      17.898   0.176 -26.916  1.00 59.74           H  
ATOM   2730 HG23 ILE A 184      17.833  -0.711 -28.410  1.00 59.74           H  
ATOM   2731  CD1 ILE A 184      17.210   2.710 -26.451  1.00 59.74           C  
ATOM   2732 HD11 ILE A 184      17.303   3.748 -26.130  1.00 59.74           H  
ATOM   2733 HD12 ILE A 184      16.334   2.246 -25.997  1.00 59.74           H  
ATOM   2734 HD13 ILE A 184      18.112   2.198 -26.117  1.00 59.74           H  
ATOM   2735  N   ARG A 185      16.114  -0.938 -30.947  1.00 58.73           N  
ATOM   2736  H   ARG A 185      15.211  -0.745 -30.537  1.00 58.73           H  
ATOM   2737  CA  ARG A 185      16.328  -2.190 -31.700  1.00 58.73           C  
ATOM   2738  HA  ARG A 185      17.139  -2.741 -31.225  1.00 58.73           H  
ATOM   2739  C   ARG A 185      16.780  -1.989 -33.149  1.00 58.73           C  
ATOM   2740  CB  ARG A 185      15.069  -3.060 -31.669  1.00 58.73           C  
ATOM   2741  HB2 ARG A 185      15.158  -3.833 -32.432  1.00 58.73           H  
ATOM   2742  HB3 ARG A 185      14.192  -2.454 -31.896  1.00 58.73           H  
ATOM   2743  O   ARG A 185      17.477  -2.859 -33.672  1.00 58.73           O  
ATOM   2744  CG  ARG A 185      14.895  -3.753 -30.314  1.00 58.73           C  
ATOM   2745  HG2 ARG A 185      14.674  -3.004 -29.554  1.00 58.73           H  
ATOM   2746  HG3 ARG A 185      15.805  -4.288 -30.040  1.00 58.73           H  
ATOM   2747  CD  ARG A 185      13.738  -4.744 -30.408  1.00 58.73           C  
ATOM   2748  HD2 ARG A 185      12.871  -4.210 -30.798  1.00 58.73           H  
ATOM   2749  HD3 ARG A 185      14.000  -5.542 -31.102  1.00 58.73           H  
ATOM   2750  NE  ARG A 185      13.415  -5.323 -29.095  1.00 58.73           N  
ATOM   2751  HE  ARG A 185      14.144  -5.411 -28.402  1.00 58.73           H  
ATOM   2752  NH1 ARG A 185      11.202  -5.823 -29.513  1.00 58.73           N  
ATOM   2753 HH11 ARG A 185      10.288  -5.956 -29.103  1.00 58.73           H  
ATOM   2754 HH12 ARG A 185      11.242  -5.339 -30.398  1.00 58.73           H  
ATOM   2755  NH2 ARG A 185      12.070  -6.065 -27.458  1.00 58.73           N  
ATOM   2756 HH21 ARG A 185      12.847  -5.901 -26.834  1.00 58.73           H  
ATOM   2757 HH22 ARG A 185      11.185  -6.365 -27.074  1.00 58.73           H  
ATOM   2758  CZ  ARG A 185      12.230  -5.744 -28.706  1.00 58.73           C  
ATOM   2759  N   ASP A 186      16.489  -0.855 -33.785  1.00 59.87           N  
ATOM   2760  H   ASP A 186      15.966  -0.135 -33.306  1.00 59.87           H  
ATOM   2761  CA  ASP A 186      16.995  -0.570 -35.134  1.00 59.87           C  
ATOM   2762  HA  ASP A 186      16.789  -1.436 -35.762  1.00 59.87           H  
ATOM   2763  C   ASP A 186      18.519  -0.375 -35.154  1.00 59.87           C  
ATOM   2764  CB  ASP A 186      16.281   0.632 -35.763  1.00 59.87           C  
ATOM   2765  HB2 ASP A 186      16.374   1.505 -35.117  1.00 59.87           H  
ATOM   2766  HB3 ASP A 186      16.774   0.874 -36.705  1.00 59.87           H  
ATOM   2767  O   ASP A 186      19.139  -0.565 -36.201  1.00 59.87           O  
ATOM   2768  CG  ASP A 186      14.813   0.345 -36.074  1.00 59.87           C  
ATOM   2769  OD1 ASP A 186      14.525  -0.767 -36.570  1.00 59.87           O  
ATOM   2770  OD2 ASP A 186      14.006   1.278 -35.887  1.00 59.87           O  
ATOM   2771  N   LEU A 187      19.146  -0.114 -33.995  1.00 58.09           N  
ATOM   2772  H   LEU A 187      18.586   0.015 -33.165  1.00 58.09           H  
ATOM   2773  CA  LEU A 187      20.606  -0.149 -33.844  1.00 58.09           C  
ATOM   2774  HA  LEU A 187      21.048   0.517 -34.585  1.00 58.09           H  
ATOM   2775  C   LEU A 187      21.173  -1.555 -34.110  1.00 58.09           C  
ATOM   2776  CB  LEU A 187      21.032   0.314 -32.434  1.00 58.09           C  
ATOM   2777  HB2 LEU A 187      22.117   0.245 -32.363  1.00 58.09           H  
ATOM   2778  HB3 LEU A 187      20.637  -0.406 -31.717  1.00 58.09           H  
ATOM   2779  O   LEU A 187      22.305  -1.670 -34.575  1.00 58.09           O  
ATOM   2780  CG  LEU A 187      20.612   1.737 -32.001  1.00 58.09           C  
ATOM   2781  HG  LEU A 187      19.590   1.950 -32.316  1.00 58.09           H  
ATOM   2782  CD1 LEU A 187      20.695   1.882 -30.483  1.00 58.09           C  
ATOM   2783 HD11 LEU A 187      20.086   1.103 -30.025  1.00 58.09           H  
ATOM   2784 HD12 LEU A 187      21.724   1.762 -30.143  1.00 58.09           H  
ATOM   2785 HD13 LEU A 187      20.311   2.855 -30.175  1.00 58.09           H  
ATOM   2786  CD2 LEU A 187      21.545   2.823 -32.521  1.00 58.09           C  
ATOM   2787 HD21 LEU A 187      21.462   2.867 -33.607  1.00 58.09           H  
ATOM   2788 HD22 LEU A 187      21.239   3.790 -32.123  1.00 58.09           H  
ATOM   2789 HD23 LEU A 187      22.577   2.612 -32.241  1.00 58.09           H  
ATOM   2790  N   LYS A 188      20.401  -2.622 -33.843  1.00 56.97           N  
ATOM   2791  H   LYS A 188      19.468  -2.445 -33.500  1.00 56.97           H  
ATOM   2792  CA  LYS A 188      20.803  -4.025 -34.059  1.00 56.97           C  
ATOM   2793  HA  LYS A 188      21.843  -4.132 -33.752  1.00 56.97           H  
ATOM   2794  C   LYS A 188      20.726  -4.428 -35.532  1.00 56.97           C  
ATOM   2795  CB  LYS A 188      19.932  -4.932 -33.164  1.00 56.97           C  
ATOM   2796  HB2 LYS A 188      19.931  -4.508 -32.160  1.00 56.97           H  
ATOM   2797  HB3 LYS A 188      18.907  -4.927 -33.534  1.00 56.97           H  
ATOM   2798  O   LYS A 188      21.391  -5.384 -35.945  1.00 56.97           O  
ATOM   2799  CG  LYS A 188      20.401  -6.397 -33.065  1.00 56.97           C  
ATOM   2800  HG2 LYS A 188      21.452  -6.416 -32.776  1.00 56.97           H  
ATOM   2801  HG3 LYS A 188      20.284  -6.892 -34.029  1.00 56.97           H  
ATOM   2802  CD  LYS A 188      19.572  -7.144 -32.005  1.00 56.97           C  
ATOM   2803  HD2 LYS A 188      19.657  -6.601 -31.064  1.00 56.97           H  
ATOM   2804  HD3 LYS A 188      18.522  -7.154 -32.299  1.00 56.97           H  
ATOM   2805  CE  LYS A 188      20.058  -8.582 -31.776  1.00 56.97           C  
ATOM   2806  HE2 LYS A 188      21.142  -8.553 -31.671  1.00 56.97           H  
ATOM   2807  HE3 LYS A 188      19.807  -9.200 -32.639  1.00 56.97           H  
ATOM   2808  NZ  LYS A 188      19.485  -9.149 -30.525  1.00 56.97           N  
ATOM   2809  HZ1 LYS A 188      18.486  -9.302 -30.539  1.00 56.97           H  
ATOM   2810  HZ2 LYS A 188      19.625  -8.533 -29.737  1.00 56.97           H  
ATOM   2811  HZ3 LYS A 188      19.980  -9.955 -30.170  1.00 56.97           H  
ATOM   2812  N   ASN A 189      19.936  -3.722 -36.345  1.00 53.98           N  
ATOM   2813  H   ASN A 189      19.481  -2.897 -35.981  1.00 53.98           H  
ATOM   2814  CA  ASN A 189      19.658  -4.131 -37.717  1.00 53.98           C  
ATOM   2815  HA  ASN A 189      19.663  -5.221 -37.705  1.00 53.98           H  
ATOM   2816  C   ASN A 189      20.793  -3.714 -38.668  1.00 53.98           C  
ATOM   2817  CB  ASN A 189      18.241  -3.697 -38.131  1.00 53.98           C  
ATOM   2818  HB2 ASN A 189      17.611  -3.592 -37.248  1.00 53.98           H  
ATOM   2819  HB3 ASN A 189      18.274  -2.728 -38.628  1.00 53.98           H  
ATOM   2820  O   ASN A 189      20.744  -2.717 -39.383  1.00 53.98           O  
ATOM   2821  CG  ASN A 189      17.572  -4.733 -39.022  1.00 53.98           C  
ATOM   2822  ND2 ASN A 189      16.718  -4.315 -39.922  1.00 53.98           N  
ATOM   2823 HD21 ASN A 189      16.258  -5.028 -40.470  1.00 53.98           H  
ATOM   2824 HD22 ASN A 189      16.465  -3.337 -39.945  1.00 53.98           H  
ATOM   2825  OD1 ASN A 189      17.786  -5.931 -38.915  1.00 53.98           O  
ATOM   2826  N   ILE A 190      21.856  -4.514 -38.639  1.00 51.82           N  
ATOM   2827  H   ILE A 190      21.845  -5.214 -37.911  1.00 51.82           H  
ATOM   2828  CA  ILE A 190      23.121  -4.297 -39.352  1.00 51.82           C  
ATOM   2829  HA  ILE A 190      23.118  -3.287 -39.763  1.00 51.82           H  
ATOM   2830  C   ILE A 190      23.301  -5.175 -40.584  1.00 51.82           C  
ATOM   2831  CB  ILE A 190      24.238  -4.414 -38.305  1.00 51.82           C  
ATOM   2832  HB  ILE A 190      23.844  -4.971 -37.455  1.00 51.82           H  
ATOM   2833  O   ILE A 190      24.266  -5.027 -41.333  1.00 51.82           O  
ATOM   2834  CG1 ILE A 190      24.521  -2.975 -37.862  1.00 51.82           C  
ATOM   2835 HG12 ILE A 190      25.307  -2.538 -38.479  1.00 51.82           H  
ATOM   2836 HG13 ILE A 190      23.633  -2.347 -37.938  1.00 51.82           H  
ATOM   2837  CG2 ILE A 190      25.518  -5.158 -38.722  1.00 51.82           C  
ATOM   2838 HG21 ILE A 190      26.045  -4.606 -39.501  1.00 51.82           H  
ATOM   2839 HG22 ILE A 190      26.158  -5.296 -37.851  1.00 51.82           H  
ATOM   2840 HG23 ILE A 190      25.267  -6.153 -39.090  1.00 51.82           H  
ATOM   2841  CD1 ILE A 190      24.921  -2.962 -36.419  1.00 51.82           C  
ATOM   2842 HD11 ILE A 190      24.042  -3.119 -35.794  1.00 51.82           H  
ATOM   2843 HD12 ILE A 190      25.335  -1.971 -36.236  1.00 51.82           H  
ATOM   2844 HD13 ILE A 190      25.627  -3.770 -36.224  1.00 51.82           H  
ATOM   2845  N   ALA A 191      22.349  -6.053 -40.861  1.00 42.17           N  
ATOM   2846  H   ALA A 191      21.529  -6.085 -40.272  1.00 42.17           H  
ATOM   2847  CA  ALA A 191      22.367  -6.853 -42.067  1.00 42.17           C  
ATOM   2848  HA  ALA A 191      23.313  -6.726 -42.594  1.00 42.17           H  
ATOM   2849  C   ALA A 191      21.249  -6.391 -43.007  1.00 42.17           C  
ATOM   2850  CB  ALA A 191      22.294  -8.330 -41.671  1.00 42.17           C  
ATOM   2851  HB1 ALA A 191      23.138  -8.585 -41.031  1.00 42.17           H  
ATOM   2852  HB2 ALA A 191      21.365  -8.525 -41.136  1.00 42.17           H  
ATOM   2853  HB3 ALA A 191      22.323  -8.952 -42.567  1.00 42.17           H  
ATOM   2854  O   ALA A 191      20.075  -6.567 -42.707  1.00 42.17           O  
ATOM   2855  N   LEU A 192      21.643  -5.900 -44.187  1.00 42.54           N  
ATOM   2856  H   LEU A 192      22.630  -5.710 -44.281  1.00 42.54           H  
ATOM   2857  CA  LEU A 192      20.826  -5.873 -45.407  1.00 42.54           C  
ATOM   2858  HA  LEU A 192      21.545  -5.765 -46.219  1.00 42.54           H  
ATOM   2859  C   LEU A 192      19.845  -4.694 -45.590  1.00 42.54           C  
ATOM   2860  CB  LEU A 192      20.165  -7.263 -45.581  1.00 42.54           C  
ATOM   2861  HB2 LEU A 192      20.847  -8.040 -45.234  1.00 42.54           H  
ATOM   2862  HB3 LEU A 192      19.281  -7.302 -44.946  1.00 42.54           H  
ATOM   2863  O   LEU A 192      18.638  -4.878 -45.697  1.00 42.54           O  
ATOM   2864  CG  LEU A 192      19.731  -7.622 -47.005  1.00 42.54           C  
ATOM   2865  HG  LEU A 192      19.166  -6.804 -47.451  1.00 42.54           H  
ATOM   2866  CD1 LEU A 192      20.944  -7.931 -47.887  1.00 42.54           C  
ATOM   2867 HD11 LEU A 192      20.603  -8.239 -48.876  1.00 42.54           H  
ATOM   2868 HD12 LEU A 192      21.567  -7.044 -47.999  1.00 42.54           H  
ATOM   2869 HD13 LEU A 192      21.532  -8.736 -47.447  1.00 42.54           H  
ATOM   2870  CD2 LEU A 192      18.843  -8.866 -46.958  1.00 42.54           C  
ATOM   2871 HD21 LEU A 192      17.957  -8.654 -46.358  1.00 42.54           H  
ATOM   2872 HD22 LEU A 192      19.383  -9.700 -46.510  1.00 42.54           H  
ATOM   2873 HD23 LEU A 192      18.524  -9.133 -47.965  1.00 42.54           H  
ATOM   2874  N   SER A 193      20.371  -3.497 -45.858  1.00 36.81           N  
ATOM   2875  H   SER A 193      21.337  -3.317 -45.623  1.00 36.81           H  
ATOM   2876  CA  SER A 193      19.769  -2.670 -46.912  1.00 36.81           C  
ATOM   2877  HA  SER A 193      19.166  -3.332 -47.533  1.00 36.81           H  
ATOM   2878  C   SER A 193      20.855  -2.095 -47.817  1.00 36.81           C  
ATOM   2879  CB  SER A 193      18.765  -1.632 -46.392  1.00 36.81           C  
ATOM   2880  HB2 SER A 193      18.110  -2.091 -45.651  1.00 36.81           H  
ATOM   2881  HB3 SER A 193      18.151  -1.300 -47.229  1.00 36.81           H  
ATOM   2882  O   SER A 193      21.741  -1.336 -47.425  1.00 36.81           O  
ATOM   2883  OG  SER A 193      19.391  -0.498 -45.840  1.00 36.81           O  
ATOM   2884  HG  SER A 193      19.673  -0.681 -44.940  1.00 36.81           H  
ATOM   2885  N   THR A 194      20.832  -2.565 -49.059  1.00 35.70           N  
ATOM   2886  H   THR A 194      20.067  -3.178 -49.300  1.00 35.70           H  
ATOM   2887  CA  THR A 194      21.566  -1.959 -50.159  1.00 35.70           C  
ATOM   2888  HA  THR A 194      22.621  -1.905 -49.889  1.00 35.70           H  
ATOM   2889  C   THR A 194      21.025  -0.533 -50.326  1.00 35.70           C  
ATOM   2890  CB  THR A 194      21.409  -2.862 -51.404  1.00 35.70           C  
ATOM   2891  HB  THR A 194      21.074  -3.845 -51.072  1.00 35.70           H  
ATOM   2892  O   THR A 194      19.818  -0.343 -50.426  1.00 35.70           O  
ATOM   2893  CG2 THR A 194      20.429  -2.402 -52.483  1.00 35.70           C  
ATOM   2894 HG21 THR A 194      19.426  -2.319 -52.065  1.00 35.70           H  
ATOM   2895 HG22 THR A 194      20.411  -3.135 -53.290  1.00 35.70           H  
ATOM   2896 HG23 THR A 194      20.739  -1.439 -52.889  1.00 35.70           H  
ATOM   2897  OG1 THR A 194      22.654  -3.068 -52.024  1.00 35.70           O  
ATOM   2898  HG1 THR A 194      23.198  -3.603 -51.442  1.00 35.70           H  
ATOM   2899  N   SER A 195      21.911   0.462 -50.304  1.00 39.23           N  
ATOM   2900  H   SER A 195      22.871   0.197 -50.138  1.00 39.23           H  
ATOM   2901  CA  SER A 195      21.717   1.786 -50.908  1.00 39.23           C  
ATOM   2902  HA  SER A 195      22.407   2.470 -50.414  1.00 39.23           H  
ATOM   2903  C   SER A 195      20.318   2.426 -50.779  1.00 39.23           C  
ATOM   2904  CB  SER A 195      22.141   1.694 -52.380  1.00 39.23           C  
ATOM   2905  HB2 SER A 195      21.474   1.011 -52.904  1.00 39.23           H  
ATOM   2906  HB3 SER A 195      22.075   2.677 -52.848  1.00 39.23           H  
ATOM   2907  O   SER A 195      19.643   2.631 -51.783  1.00 39.23           O  
ATOM   2908  OG  SER A 195      23.472   1.212 -52.479  1.00 39.23           O  
ATOM   2909  HG  SER A 195      24.081   1.949 -52.394  1.00 39.23           H  
ATOM   2910  N   GLY A 196      19.900   2.828 -49.575  1.00 36.52           N  
ATOM   2911  H   GLY A 196      20.366   2.482 -48.749  1.00 36.52           H  
ATOM   2912  CA  GLY A 196      18.791   3.780 -49.436  1.00 36.52           C  
ATOM   2913  HA2 GLY A 196      19.175   4.790 -49.576  1.00 36.52           H  
ATOM   2914  HA3 GLY A 196      18.056   3.599 -50.220  1.00 36.52           H  
ATOM   2915  C   GLY A 196      18.032   3.702 -48.116  1.00 36.52           C  
ATOM   2916  O   GLY A 196      17.346   2.727 -47.853  1.00 36.52           O  
ATOM   2917  N   SER A 197      18.073   4.803 -47.359  1.00 39.72           N  
ATOM   2918  H   SER A 197      18.664   5.551 -47.692  1.00 39.72           H  
ATOM   2919  CA  SER A 197      17.265   5.088 -46.163  1.00 39.72           C  
ATOM   2920  HA  SER A 197      17.390   6.156 -45.984  1.00 39.72           H  
ATOM   2921  C   SER A 197      17.691   4.413 -44.848  1.00 39.72           C  
ATOM   2922  CB  SER A 197      15.769   4.930 -46.466  1.00 39.72           C  
ATOM   2923  HB2 SER A 197      15.540   5.410 -47.417  1.00 39.72           H  
ATOM   2924  HB3 SER A 197      15.501   3.875 -46.526  1.00 39.72           H  
ATOM   2925  O   SER A 197      17.036   3.509 -44.348  1.00 39.72           O  
ATOM   2926  OG  SER A 197      15.018   5.555 -45.448  1.00 39.72           O  
ATOM   2927  HG  SER A 197      14.897   4.891 -44.766  1.00 39.72           H  
ATOM   2928  N   GLY A 198      18.710   5.004 -44.212  1.00 44.08           N  
ATOM   2929  H   GLY A 198      19.247   5.682 -44.734  1.00 44.08           H  
ATOM   2930  CA  GLY A 198      18.793   5.094 -42.748  1.00 44.08           C  
ATOM   2931  HA2 GLY A 198      17.797   5.296 -42.354  1.00 44.08           H  
ATOM   2932  HA3 GLY A 198      19.431   5.937 -42.484  1.00 44.08           H  
ATOM   2933  C   GLY A 198      19.329   3.868 -42.016  1.00 44.08           C  
ATOM   2934  O   GLY A 198      18.614   3.306 -41.194  1.00 44.08           O  
ATOM   2935  N   ASN A 199      20.596   3.512 -42.249  1.00 49.19           N  
ATOM   2936  H   ASN A 199      21.132   4.025 -42.934  1.00 49.19           H  
ATOM   2937  CA  ASN A 199      21.315   2.605 -41.355  1.00 49.19           C  
ATOM   2938  HA  ASN A 199      20.694   1.733 -41.148  1.00 49.19           H  
ATOM   2939  C   ASN A 199      21.580   3.325 -40.028  1.00 49.19           C  
ATOM   2940  CB  ASN A 199      22.625   2.127 -42.010  1.00 49.19           C  
ATOM   2941  HB2 ASN A 199      23.239   1.637 -41.254  1.00 49.19           H  
ATOM   2942  HB3 ASN A 199      23.178   2.987 -42.387  1.00 49.19           H  
ATOM   2943  O   ASN A 199      22.517   4.112 -39.916  1.00 49.19           O  
ATOM   2944  CG  ASN A 199      22.410   1.120 -43.124  1.00 49.19           C  
ATOM   2945  ND2 ASN A 199      23.315   1.051 -44.070  1.00 49.19           N  
ATOM   2946 HD21 ASN A 199      24.170   1.584 -44.004  1.00 49.19           H  
ATOM   2947 HD22 ASN A 199      23.131   0.370 -44.794  1.00 49.19           H  
ATOM   2948  OD1 ASN A 199      21.443   0.383 -43.178  1.00 49.19           O  
ATOM   2949  N   VAL A 200      20.767   3.019 -39.023  1.00 55.47           N  
ATOM   2950  H   VAL A 200      19.988   2.407 -39.220  1.00 55.47           H  
ATOM   2951  CA  VAL A 200      20.937   3.437 -37.624  1.00 55.47           C  
ATOM   2952  HA  VAL A 200      21.293   4.467 -37.610  1.00 55.47           H  
ATOM   2953  C   VAL A 200      21.999   2.569 -36.938  1.00 55.47           C  
ATOM   2954  CB  VAL A 200      19.599   3.368 -36.857  1.00 55.47           C  
ATOM   2955  HB  VAL A 200      19.421   2.346 -36.524  1.00 55.47           H  
ATOM   2956  O   VAL A 200      21.945   2.326 -35.752  1.00 55.47           O  
ATOM   2957  CG1 VAL A 200      19.573   4.303 -35.647  1.00 55.47           C  
ATOM   2958 HG11 VAL A 200      18.696   4.065 -35.044  1.00 55.47           H  
ATOM   2959 HG12 VAL A 200      20.458   4.166 -35.025  1.00 55.47           H  
ATOM   2960 HG13 VAL A 200      19.543   5.344 -35.968  1.00 55.47           H  
ATOM   2961  CG2 VAL A 200      18.418   3.782 -37.733  1.00 55.47           C  
ATOM   2962 HG21 VAL A 200      17.522   3.815 -37.113  1.00 55.47           H  
ATOM   2963 HG22 VAL A 200      18.240   3.031 -38.502  1.00 55.47           H  
ATOM   2964 HG23 VAL A 200      18.642   4.746 -38.190  1.00 55.47           H  
ATOM   2965  N   GLY A 201      22.953   2.014 -37.680  1.00 56.70           N  
ATOM   2966  H   GLY A 201      23.032   2.323 -38.638  1.00 56.70           H  
ATOM   2967  CA  GLY A 201      24.065   1.272 -37.098  1.00 56.70           C  
ATOM   2968  HA2 GLY A 201      24.407   0.507 -37.795  1.00 56.70           H  
ATOM   2969  HA3 GLY A 201      23.761   0.776 -36.177  1.00 56.70           H  
ATOM   2970  C   GLY A 201      25.213   2.228 -36.811  1.00 56.70           C  
ATOM   2971  O   GLY A 201      25.517   3.103 -37.627  1.00 56.70           O  
ATOM   2972  N   VAL A 202      25.934   2.008 -35.716  1.00 62.07           N  
ATOM   2973  H   VAL A 202      25.671   1.251 -35.102  1.00 62.07           H  
ATOM   2974  CA  VAL A 202      27.107   2.812 -35.334  1.00 62.07           C  
ATOM   2975  HA  VAL A 202      26.847   3.858 -35.496  1.00 62.07           H  
ATOM   2976  C   VAL A 202      28.331   2.521 -36.236  1.00 62.07           C  
ATOM   2977  CB  VAL A 202      27.383   2.639 -33.827  1.00 62.07           C  
ATOM   2978  HB  VAL A 202      27.965   1.734 -33.653  1.00 62.07           H  
ATOM   2979  O   VAL A 202      29.433   3.020 -36.038  1.00 62.07           O  
ATOM   2980  CG1 VAL A 202      28.121   3.843 -33.276  1.00 62.07           C  
ATOM   2981 HG11 VAL A 202      28.908   4.148 -33.965  1.00 62.07           H  
ATOM   2982 HG12 VAL A 202      27.447   4.691 -33.149  1.00 62.07           H  
ATOM   2983 HG13 VAL A 202      28.523   3.569 -32.300  1.00 62.07           H  
ATOM   2984  CG2 VAL A 202      26.101   2.609 -32.978  1.00 62.07           C  
ATOM   2985 HG21 VAL A 202      26.332   2.791 -31.928  1.00 62.07           H  
ATOM   2986 HG22 VAL A 202      25.412   3.386 -33.310  1.00 62.07           H  
ATOM   2987 HG23 VAL A 202      25.606   1.641 -33.052  1.00 62.07           H  
ATOM   2988  N   MET A 203      28.135   1.733 -37.299  1.00 63.24           N  
ATOM   2989  H   MET A 203      27.207   1.350 -37.404  1.00 63.24           H  
ATOM   2990  CA  MET A 203      29.139   1.409 -38.317  1.00 63.24           C  
ATOM   2991  HA  MET A 203      30.053   1.083 -37.820  1.00 63.24           H  
ATOM   2992  C   MET A 203      29.516   2.599 -39.207  1.00 63.24           C  
ATOM   2993  CB  MET A 203      28.622   0.255 -39.183  1.00 63.24           C  
ATOM   2994  HB2 MET A 203      29.354   0.048 -39.964  1.00 63.24           H  
ATOM   2995  HB3 MET A 203      27.677   0.529 -39.652  1.00 63.24           H  
ATOM   2996  O   MET A 203      30.594   2.613 -39.798  1.00 63.24           O  
ATOM   2997  CG  MET A 203      28.434  -1.011 -38.349  1.00 63.24           C  
ATOM   2998  HG2 MET A 203      29.343  -1.175 -37.769  1.00 63.24           H  
ATOM   2999  HG3 MET A 203      27.606  -0.876 -37.652  1.00 63.24           H  
ATOM   3000  SD  MET A 203      28.124  -2.486 -39.341  1.00 63.24           S  
ATOM   3001  CE  MET A 203      28.307  -3.683 -38.001  1.00 63.24           C  
ATOM   3002  HE1 MET A 203      29.244  -3.503 -37.476  1.00 63.24           H  
ATOM   3003  HE2 MET A 203      28.307  -4.695 -38.406  1.00 63.24           H  
ATOM   3004  HE3 MET A 203      27.490  -3.558 -37.290  1.00 63.24           H  
ATOM   3005  N   THR A 204      28.660   3.617 -39.299  1.00 69.63           N  
ATOM   3006  H   THR A 204      27.857   3.615 -38.686  1.00 69.63           H  
ATOM   3007  CA  THR A 204      28.945   4.840 -40.063  1.00 69.63           C  
ATOM   3008  HA  THR A 204      29.958   4.792 -40.463  1.00 69.63           H  
ATOM   3009  C   THR A 204      28.887   6.053 -39.147  1.00 69.63           C  
ATOM   3010  CB  THR A 204      28.011   5.008 -41.270  1.00 69.63           C  
ATOM   3011  HB  THR A 204      28.357   5.865 -41.848  1.00 69.63           H  
ATOM   3012  O   THR A 204      28.063   6.088 -38.239  1.00 69.63           O  
ATOM   3013  CG2 THR A 204      28.001   3.788 -42.192  1.00 69.63           C  
ATOM   3014 HG21 THR A 204      27.403   4.009 -43.076  1.00 69.63           H  
ATOM   3015 HG22 THR A 204      29.019   3.555 -42.501  1.00 69.63           H  
ATOM   3016 HG23 THR A 204      27.576   2.924 -41.680  1.00 69.63           H  
ATOM   3017  OG1 THR A 204      26.684   5.261 -40.871  1.00 69.63           O  
ATOM   3018  HG1 THR A 204      26.419   4.581 -40.247  1.00 69.63           H  
ATOM   3019  N   GLN A 205      29.717   7.066 -39.405  1.00 71.34           N  
ATOM   3020  H   GLN A 205      30.423   6.952 -40.118  1.00 71.34           H  
ATOM   3021  CA  GLN A 205      29.754   8.308 -38.620  1.00 71.34           C  
ATOM   3022  HA  GLN A 205      30.101   8.084 -37.611  1.00 71.34           H  
ATOM   3023  C   GLN A 205      28.366   8.966 -38.512  1.00 71.34           C  
ATOM   3024  CB  GLN A 205      30.768   9.236 -39.300  1.00 71.34           C  
ATOM   3025  HB2 GLN A 205      30.397   9.490 -40.293  1.00 71.34           H  
ATOM   3026  HB3 GLN A 205      31.707   8.695 -39.419  1.00 71.34           H  
ATOM   3027  O   GLN A 205      27.926   9.321 -37.425  1.00 71.34           O  
ATOM   3028  CG  GLN A 205      31.069  10.529 -38.528  1.00 71.34           C  
ATOM   3029  HG2 GLN A 205      30.161  11.118 -38.397  1.00 71.34           H  
ATOM   3030  HG3 GLN A 205      31.461  10.273 -37.543  1.00 71.34           H  
ATOM   3031  CD  GLN A 205      32.093  11.375 -39.281  1.00 71.34           C  
ATOM   3032  NE2 GLN A 205      32.939  12.108 -38.598  1.00 71.34           N  
ATOM   3033 HE21 GLN A 205      33.771  12.330 -39.126  1.00 71.34           H  
ATOM   3034 HE22 GLN A 205      32.953  12.035 -37.591  1.00 71.34           H  
ATOM   3035  OE1 GLN A 205      32.141  11.374 -40.502  1.00 71.34           O  
ATOM   3036  N   SER A 206      27.619   9.018 -39.622  1.00 74.81           N  
ATOM   3037  H   SER A 206      28.039   8.719 -40.490  1.00 74.81           H  
ATOM   3038  CA  SER A 206      26.247   9.544 -39.633  1.00 74.81           C  
ATOM   3039  HA  SER A 206      26.257  10.525 -39.157  1.00 74.81           H  
ATOM   3040  C   SER A 206      25.259   8.666 -38.848  1.00 74.81           C  
ATOM   3041  CB  SER A 206      25.789   9.715 -41.084  1.00 74.81           C  
ATOM   3042  HB2 SER A 206      26.508  10.343 -41.610  1.00 74.81           H  
ATOM   3043  HB3 SER A 206      25.745   8.742 -41.574  1.00 74.81           H  
ATOM   3044  O   SER A 206      24.365   9.190 -38.188  1.00 74.81           O  
ATOM   3045  OG  SER A 206      24.519  10.329 -41.147  1.00 74.81           O  
ATOM   3046  HG  SER A 206      24.501  11.025 -40.486  1.00 74.81           H  
ATOM   3047  N   GLY A 207      25.429   7.339 -38.873  1.00 73.72           N  
ATOM   3048  H   GLY A 207      26.201   6.954 -39.398  1.00 73.72           H  
ATOM   3049  CA  GLY A 207      24.633   6.412 -38.063  1.00 73.72           C  
ATOM   3050  HA2 GLY A 207      23.571   6.605 -38.218  1.00 73.72           H  
ATOM   3051  HA3 GLY A 207      24.844   5.391 -38.381  1.00 73.72           H  
ATOM   3052  C   GLY A 207      24.936   6.522 -36.565  1.00 73.72           C  
ATOM   3053  O   GLY A 207      24.019   6.441 -35.754  1.00 73.72           O  
ATOM   3054  N   ALA A 208      26.190   6.799 -36.195  1.00 74.43           N  
ATOM   3055  H   ALA A 208      26.905   6.834 -36.907  1.00 74.43           H  
ATOM   3056  CA  ALA A 208      26.595   7.047 -34.813  1.00 74.43           C  
ATOM   3057  HA  ALA A 208      26.224   6.230 -34.195  1.00 74.43           H  
ATOM   3058  C   ALA A 208      25.992   8.349 -34.256  1.00 74.43           C  
ATOM   3059  CB  ALA A 208      28.127   7.054 -34.749  1.00 74.43           C  
ATOM   3060  HB1 ALA A 208      28.522   7.917 -35.284  1.00 74.43           H  
ATOM   3061  HB2 ALA A 208      28.446   7.107 -33.708  1.00 74.43           H  
ATOM   3062  HB3 ALA A 208      28.527   6.145 -35.198  1.00 74.43           H  
ATOM   3063  O   ALA A 208      25.488   8.363 -33.136  1.00 74.43           O  
ATOM   3064  N   GLU A 209      25.952   9.423 -35.049  1.00 77.12           N  
ATOM   3065  H   GLU A 209      26.444   9.395 -35.931  1.00 77.12           H  
ATOM   3066  CA  GLU A 209      25.275  10.669 -34.661  1.00 77.12           C  
ATOM   3067  HA  GLU A 209      25.669  11.011 -33.703  1.00 77.12           H  
ATOM   3068  C   GLU A 209      23.761  10.474 -34.475  1.00 77.12           C  
ATOM   3069  CB  GLU A 209      25.539  11.758 -35.708  1.00 77.12           C  
ATOM   3070  HB2 GLU A 209      25.300  11.364 -36.696  1.00 77.12           H  
ATOM   3071  HB3 GLU A 209      24.880  12.602 -35.502  1.00 77.12           H  
ATOM   3072  O   GLU A 209      23.183  10.970 -33.507  1.00 77.12           O  
ATOM   3073  CG  GLU A 209      26.990  12.263 -35.683  1.00 77.12           C  
ATOM   3074  HG2 GLU A 209      27.669  11.427 -35.849  1.00 77.12           H  
ATOM   3075  HG3 GLU A 209      27.195  12.668 -34.692  1.00 77.12           H  
ATOM   3076  CD  GLU A 209      27.259  13.349 -36.740  1.00 77.12           C  
ATOM   3077  OE1 GLU A 209      28.356  13.946 -36.679  1.00 77.12           O  
ATOM   3078  OE2 GLU A 209      26.376  13.589 -37.599  1.00 77.12           O  
ATOM   3079  N   GLN A 210      23.118   9.693 -35.352  1.00 77.07           N  
ATOM   3080  H   GLN A 210      23.637   9.321 -36.134  1.00 77.07           H  
ATOM   3081  CA  GLN A 210      21.707   9.323 -35.188  1.00 77.07           C  
ATOM   3082  HA  GLN A 210      21.122  10.232 -35.051  1.00 77.07           H  
ATOM   3083  C   GLN A 210      21.488   8.464 -33.936  1.00 77.07           C  
ATOM   3084  CB  GLN A 210      21.194   8.599 -36.443  1.00 77.07           C  
ATOM   3085  HB2 GLN A 210      20.218   8.164 -36.228  1.00 77.07           H  
ATOM   3086  HB3 GLN A 210      21.879   7.796 -36.715  1.00 77.07           H  
ATOM   3087  O   GLN A 210      20.543   8.715 -33.184  1.00 77.07           O  
ATOM   3088  CG  GLN A 210      21.043   9.575 -37.616  1.00 77.07           C  
ATOM   3089  HG2 GLN A 210      21.995  10.069 -37.809  1.00 77.07           H  
ATOM   3090  HG3 GLN A 210      20.322  10.346 -37.341  1.00 77.07           H  
ATOM   3091  CD  GLN A 210      20.572   8.923 -38.913  1.00 77.07           C  
ATOM   3092  NE2 GLN A 210      20.485   9.692 -39.975  1.00 77.07           N  
ATOM   3093 HE21 GLN A 210      20.842  10.636 -39.921  1.00 77.07           H  
ATOM   3094 HE22 GLN A 210      20.292   9.220 -40.847  1.00 77.07           H  
ATOM   3095  OE1 GLN A 210      20.239   7.752 -39.023  1.00 77.07           O  
ATOM   3096  N   ALA A 211      22.383   7.513 -33.660  1.00 78.14           N  
ATOM   3097  H   ALA A 211      23.119   7.328 -34.327  1.00 78.14           H  
ATOM   3098  CA  ALA A 211      22.336   6.694 -32.455  1.00 78.14           C  
ATOM   3099  HA  ALA A 211      21.385   6.161 -32.438  1.00 78.14           H  
ATOM   3100  C   ALA A 211      22.404   7.546 -31.178  1.00 78.14           C  
ATOM   3101  CB  ALA A 211      23.465   5.659 -32.506  1.00 78.14           C  
ATOM   3102  HB1 ALA A 211      23.407   5.014 -31.629  1.00 78.14           H  
ATOM   3103  HB2 ALA A 211      23.367   5.047 -33.403  1.00 78.14           H  
ATOM   3104  HB3 ALA A 211      24.438   6.150 -32.510  1.00 78.14           H  
ATOM   3105  O   ALA A 211      21.627   7.306 -30.258  1.00 78.14           O  
ATOM   3106  N   ILE A 212      23.248   8.588 -31.138  1.00 82.88           N  
ATOM   3107  H   ILE A 212      23.882   8.720 -31.913  1.00 82.88           H  
ATOM   3108  CA  ILE A 212      23.304   9.522 -29.999  1.00 82.88           C  
ATOM   3109  HA  ILE A 212      23.526   8.950 -29.098  1.00 82.88           H  
ATOM   3110  C   ILE A 212      21.940  10.181 -29.775  1.00 82.88           C  
ATOM   3111  CB  ILE A 212      24.415  10.583 -30.182  1.00 82.88           C  
ATOM   3112  HB  ILE A 212      24.275  11.071 -31.146  1.00 82.88           H  
ATOM   3113  O   ILE A 212      21.464  10.207 -28.644  1.00 82.88           O  
ATOM   3114  CG1 ILE A 212      25.810   9.920 -30.156  1.00 82.88           C  
ATOM   3115 HG12 ILE A 212      26.050   9.608 -29.140  1.00 82.88           H  
ATOM   3116 HG13 ILE A 212      25.802   9.022 -30.774  1.00 82.88           H  
ATOM   3117  CG2 ILE A 212      24.348  11.661 -29.079  1.00 82.88           C  
ATOM   3118 HG21 ILE A 212      23.412  12.217 -29.136  1.00 82.88           H  
ATOM   3119 HG22 ILE A 212      24.413  11.197 -28.095  1.00 82.88           H  
ATOM   3120 HG23 ILE A 212      25.156  12.383 -29.196  1.00 82.88           H  
ATOM   3121  CD1 ILE A 212      26.932  10.821 -30.686  1.00 82.88           C  
ATOM   3122 HD11 ILE A 212      27.849  10.238 -30.767  1.00 82.88           H  
ATOM   3123 HD12 ILE A 212      27.107  11.659 -30.011  1.00 82.88           H  
ATOM   3124 HD13 ILE A 212      26.672  11.199 -31.675  1.00 82.88           H  
ATOM   3125  N   THR A 213      21.281  10.670 -30.832  1.00 82.45           N  
ATOM   3126  H   THR A 213      21.727  10.643 -31.738  1.00 82.45           H  
ATOM   3127  CA  THR A 213      19.968  11.324 -30.678  1.00 82.45           C  
ATOM   3128  HA  THR A 213      20.067  12.089 -29.909  1.00 82.45           H  
ATOM   3129  C   THR A 213      18.883  10.369 -30.175  1.00 82.45           C  
ATOM   3130  CB  THR A 213      19.504  12.029 -31.961  1.00 82.45           C  
ATOM   3131  HB  THR A 213      18.529  12.477 -31.769  1.00 82.45           H  
ATOM   3132  O   THR A 213      18.111  10.740 -29.293  1.00 82.45           O  
ATOM   3133  CG2 THR A 213      20.460  13.152 -32.364  1.00 82.45           C  
ATOM   3134 HG21 THR A 213      20.560  13.862 -31.543  1.00 82.45           H  
ATOM   3135 HG22 THR A 213      20.059  13.669 -33.236  1.00 82.45           H  
ATOM   3136 HG23 THR A 213      21.441  12.748 -32.612  1.00 82.45           H  
ATOM   3137  OG1 THR A 213      19.382  11.170 -33.073  1.00 82.45           O  
ATOM   3138  HG1 THR A 213      19.878  10.361 -32.924  1.00 82.45           H  
ATOM   3139  N   ILE A 214      18.870   9.123 -30.658  1.00 79.93           N  
ATOM   3140  H   ILE A 214      19.552   8.869 -31.359  1.00 79.93           H  
ATOM   3141  CA  ILE A 214      17.916   8.093 -30.220  1.00 79.93           C  
ATOM   3142  HA  ILE A 214      16.906   8.500 -30.271  1.00 79.93           H  
ATOM   3143  C   ILE A 214      18.170   7.710 -28.760  1.00 79.93           C  
ATOM   3144  CB  ILE A 214      17.996   6.868 -31.158  1.00 79.93           C  
ATOM   3145  HB  ILE A 214      19.039   6.559 -31.228  1.00 79.93           H  
ATOM   3146  O   ILE A 214      17.226   7.606 -27.979  1.00 79.93           O  
ATOM   3147  CG1 ILE A 214      17.492   7.265 -32.565  1.00 79.93           C  
ATOM   3148 HG12 ILE A 214      16.409   7.387 -32.545  1.00 79.93           H  
ATOM   3149 HG13 ILE A 214      17.927   8.218 -32.867  1.00 79.93           H  
ATOM   3150  CG2 ILE A 214      17.176   5.676 -30.626  1.00 79.93           C  
ATOM   3151 HG21 ILE A 214      17.249   4.824 -31.301  1.00 79.93           H  
ATOM   3152 HG22 ILE A 214      16.127   5.959 -30.534  1.00 79.93           H  
ATOM   3153 HG23 ILE A 214      17.547   5.349 -29.655  1.00 79.93           H  
ATOM   3154  CD1 ILE A 214      17.864   6.244 -33.637  1.00 79.93           C  
ATOM   3155 HD11 ILE A 214      17.331   5.307 -33.475  1.00 79.93           H  
ATOM   3156 HD12 ILE A 214      18.940   6.071 -33.608  1.00 79.93           H  
ATOM   3157 HD13 ILE A 214      17.591   6.636 -34.617  1.00 79.93           H  
ATOM   3158  N   ILE A 215      19.437   7.544 -28.368  1.00 84.48           N  
ATOM   3159  H   ILE A 215      20.171   7.632 -29.056  1.00 84.48           H  
ATOM   3160  CA  ILE A 215      19.813   7.235 -26.985  1.00 84.48           C  
ATOM   3161  HA  ILE A 215      19.209   6.392 -26.649  1.00 84.48           H  
ATOM   3162  C   ILE A 215      19.495   8.418 -26.057  1.00 84.48           C  
ATOM   3163  CB  ILE A 215      21.293   6.800 -26.906  1.00 84.48           C  
ATOM   3164  HB  ILE A 215      21.909   7.574 -27.364  1.00 84.48           H  
ATOM   3165  O   ILE A 215      19.007   8.210 -24.949  1.00 84.48           O  
ATOM   3166  CG1 ILE A 215      21.522   5.460 -27.647  1.00 84.48           C  
ATOM   3167 HG12 ILE A 215      20.979   5.455 -28.592  1.00 84.48           H  
ATOM   3168 HG13 ILE A 215      21.131   4.639 -27.047  1.00 84.48           H  
ATOM   3169  CG2 ILE A 215      21.720   6.636 -25.437  1.00 84.48           C  
ATOM   3170 HG21 ILE A 215      22.716   6.199 -25.371  1.00 84.48           H  
ATOM   3171 HG22 ILE A 215      21.024   5.983 -24.910  1.00 84.48           H  
ATOM   3172 HG23 ILE A 215      21.748   7.607 -24.942  1.00 84.48           H  
ATOM   3173  CD1 ILE A 215      22.999   5.192 -27.966  1.00 84.48           C  
ATOM   3174 HD11 ILE A 215      23.408   6.011 -28.558  1.00 84.48           H  
ATOM   3175 HD12 ILE A 215      23.083   4.268 -28.538  1.00 84.48           H  
ATOM   3176 HD13 ILE A 215      23.580   5.089 -27.049  1.00 84.48           H  
ATOM   3177  N   ASP A 216      19.693   9.663 -26.491  1.00 87.41           N  
ATOM   3178  H   ASP A 216      20.145   9.804 -27.383  1.00 87.41           H  
ATOM   3179  CA  ASP A 216      19.318  10.838 -25.699  1.00 87.41           C  
ATOM   3180  HA  ASP A 216      19.758  10.744 -24.706  1.00 87.41           H  
ATOM   3181  C   ASP A 216      17.792  10.922 -25.497  1.00 87.41           C  
ATOM   3182  CB  ASP A 216      19.862  12.127 -26.347  1.00 87.41           C  
ATOM   3183  HB2 ASP A 216      19.305  12.971 -25.939  1.00 87.41           H  
ATOM   3184  HB3 ASP A 216      19.671  12.103 -27.420  1.00 87.41           H  
ATOM   3185  O   ASP A 216      17.327  11.234 -24.396  1.00 87.41           O  
ATOM   3186  CG  ASP A 216      21.356  12.408 -26.092  1.00 87.41           C  
ATOM   3187  OD1 ASP A 216      21.944  11.863 -25.129  1.00 87.41           O  
ATOM   3188  OD2 ASP A 216      21.918  13.293 -26.775  1.00 87.41           O  
ATOM   3189  N   ASP A 217      16.990  10.610 -26.517  1.00 85.14           N  
ATOM   3190  H   ASP A 217      17.404  10.395 -27.413  1.00 85.14           H  
ATOM   3191  CA  ASP A 217      15.528  10.572 -26.393  1.00 85.14           C  
ATOM   3192  HA  ASP A 217      15.202  11.467 -25.862  1.00 85.14           H  
ATOM   3193  C   ASP A 217      15.048   9.391 -25.536  1.00 85.14           C  
ATOM   3194  CB  ASP A 217      14.886  10.595 -27.787  1.00 85.14           C  
ATOM   3195  HB2 ASP A 217      13.836  10.320 -27.690  1.00 85.14           H  
ATOM   3196  HB3 ASP A 217      15.370   9.857 -28.426  1.00 85.14           H  
ATOM   3197  O   ASP A 217      14.147   9.546 -24.706  1.00 85.14           O  
ATOM   3198  CG  ASP A 217      14.948  11.984 -28.448  1.00 85.14           C  
ATOM   3199  OD1 ASP A 217      15.200  13.000 -27.732  1.00 85.14           O  
ATOM   3200  OD2 ASP A 217      14.651  12.055 -29.659  1.00 85.14           O  
ATOM   3201  N   ALA A 218      15.714   8.243 -25.635  1.00 85.22           N  
ATOM   3202  H   ALA A 218      16.414   8.164 -26.359  1.00 85.22           H  
ATOM   3203  CA  ALA A 218      15.528   7.107 -24.743  1.00 85.22           C  
ATOM   3204  HA  ALA A 218      14.501   6.749 -24.825  1.00 85.22           H  
ATOM   3205  C   ALA A 218      15.799   7.458 -23.274  1.00 85.22           C  
ATOM   3206  CB  ALA A 218      16.481   6.015 -25.212  1.00 85.22           C  
ATOM   3207  HB1 ALA A 218      16.497   5.198 -24.491  1.00 85.22           H  
ATOM   3208  HB2 ALA A 218      16.176   5.671 -26.200  1.00 85.22           H  
ATOM   3209  HB3 ALA A 218      17.502   6.389 -25.279  1.00 85.22           H  
ATOM   3210  O   ALA A 218      14.967   7.201 -22.400  1.00 85.22           O  
ATOM   3211  N   ILE A 219      16.932   8.112 -22.998  1.00 89.42           N  
ATOM   3212  H   ILE A 219      17.580   8.266 -23.757  1.00 89.42           H  
ATOM   3213  CA  ILE A 219      17.302   8.582 -21.659  1.00 89.42           C  
ATOM   3214  HA  ILE A 219      17.332   7.723 -20.988  1.00 89.42           H  
ATOM   3215  C   ILE A 219      16.238   9.543 -21.120  1.00 89.42           C  
ATOM   3216  CB  ILE A 219      18.706   9.232 -21.687  1.00 89.42           C  
ATOM   3217  HB  ILE A 219      18.761   9.918 -22.533  1.00 89.42           H  
ATOM   3218  O   ILE A 219      15.871   9.449 -19.943  1.00 89.42           O  
ATOM   3219  CG1 ILE A 219      19.793   8.146 -21.846  1.00 89.42           C  
ATOM   3220 HG12 ILE A 219      19.478   7.431 -22.606  1.00 89.42           H  
ATOM   3221 HG13 ILE A 219      19.901   7.600 -20.909  1.00 89.42           H  
ATOM   3222  CG2 ILE A 219      18.970  10.031 -20.398  1.00 89.42           C  
ATOM   3223 HG21 ILE A 219      19.993  10.407 -20.382  1.00 89.42           H  
ATOM   3224 HG22 ILE A 219      18.806   9.380 -19.539  1.00 89.42           H  
ATOM   3225 HG23 ILE A 219      18.308  10.896 -20.339  1.00 89.42           H  
ATOM   3226  CD1 ILE A 219      21.165   8.687 -22.269  1.00 89.42           C  
ATOM   3227 HD11 ILE A 219      21.854   7.852 -22.397  1.00 89.42           H  
ATOM   3228 HD12 ILE A 219      21.077   9.221 -23.215  1.00 89.42           H  
ATOM   3229 HD13 ILE A 219      21.574   9.362 -21.517  1.00 89.42           H  
ATOM   3230  N   LYS A 220      15.714  10.454 -21.953  1.00 89.97           N  
ATOM   3231  H   LYS A 220      16.078  10.494 -22.895  1.00 89.97           H  
ATOM   3232  CA  LYS A 220      14.631  11.370 -21.558  1.00 89.97           C  
ATOM   3233  HA  LYS A 220      14.930  11.910 -20.660  1.00 89.97           H  
ATOM   3234  C   LYS A 220      13.350  10.619 -21.203  1.00 89.97           C  
ATOM   3235  CB  LYS A 220      14.331  12.381 -22.669  1.00 89.97           C  
ATOM   3236  HB2 LYS A 220      14.194  11.832 -23.601  1.00 89.97           H  
ATOM   3237  HB3 LYS A 220      13.393  12.888 -22.442  1.00 89.97           H  
ATOM   3238  O   LYS A 220      12.739  10.961 -20.193  1.00 89.97           O  
ATOM   3239  CG  LYS A 220      15.416  13.451 -22.850  1.00 89.97           C  
ATOM   3240  HG2 LYS A 220      15.432  14.118 -21.988  1.00 89.97           H  
ATOM   3241  HG3 LYS A 220      16.393  12.975 -22.934  1.00 89.97           H  
ATOM   3242  CD  LYS A 220      15.107  14.248 -24.125  1.00 89.97           C  
ATOM   3243  HD2 LYS A 220      14.346  15.002 -23.921  1.00 89.97           H  
ATOM   3244  HD3 LYS A 220      14.711  13.562 -24.873  1.00 89.97           H  
ATOM   3245  CE  LYS A 220      16.360  14.895 -24.713  1.00 89.97           C  
ATOM   3246  HE2 LYS A 220      17.190  14.203 -24.567  1.00 89.97           H  
ATOM   3247  HE3 LYS A 220      16.587  15.825 -24.193  1.00 89.97           H  
ATOM   3248  NZ  LYS A 220      16.177  15.104 -26.172  1.00 89.97           N  
ATOM   3249  HZ1 LYS A 220      17.037  15.366 -26.633  1.00 89.97           H  
ATOM   3250  HZ2 LYS A 220      15.433  15.750 -26.396  1.00 89.97           H  
ATOM   3251  HZ3 LYS A 220      15.909  14.241 -26.623  1.00 89.97           H  
ATOM   3252  N   MET A 221      12.955   9.604 -21.972  1.00 86.68           N  
ATOM   3253  H   MET A 221      13.490   9.387 -22.801  1.00 86.68           H  
ATOM   3254  CA  MET A 221      11.762   8.803 -21.671  1.00 86.68           C  
ATOM   3255  HA  MET A 221      10.920   9.477 -21.511  1.00 86.68           H  
ATOM   3256  C   MET A 221      11.904   8.002 -20.375  1.00 86.68           C  
ATOM   3257  CB  MET A 221      11.412   7.887 -22.849  1.00 86.68           C  
ATOM   3258  HB2 MET A 221      12.297   7.355 -23.198  1.00 86.68           H  
ATOM   3259  HB3 MET A 221      10.673   7.157 -22.518  1.00 86.68           H  
ATOM   3260  O   MET A 221      11.024   8.083 -19.517  1.00 86.68           O  
ATOM   3261  CG  MET A 221      10.799   8.708 -23.986  1.00 86.68           C  
ATOM   3262  HG2 MET A 221      10.106   9.433 -23.557  1.00 86.68           H  
ATOM   3263  HG3 MET A 221      11.583   9.259 -24.506  1.00 86.68           H  
ATOM   3264  SD  MET A 221       9.859   7.738 -25.182  1.00 86.68           S  
ATOM   3265  CE  MET A 221      11.220   6.925 -26.019  1.00 86.68           C  
ATOM   3266  HE1 MET A 221      10.800   6.269 -26.782  1.00 86.68           H  
ATOM   3267  HE2 MET A 221      11.862   7.670 -26.489  1.00 86.68           H  
ATOM   3268  HE3 MET A 221      11.789   6.340 -25.296  1.00 86.68           H  
ATOM   3269  N   VAL A 222      13.038   7.324 -20.167  1.00 88.99           N  
ATOM   3270  H   VAL A 222      13.711   7.262 -20.918  1.00 88.99           H  
ATOM   3271  CA  VAL A 222      13.308   6.602 -18.910  1.00 88.99           C  
ATOM   3272  HA  VAL A 222      12.506   5.883 -18.740  1.00 88.99           H  
ATOM   3273  C   VAL A 222      13.311   7.568 -17.722  1.00 88.99           C  
ATOM   3274  CB  VAL A 222      14.636   5.822 -18.999  1.00 88.99           C  
ATOM   3275  HB  VAL A 222      15.429   6.496 -19.323  1.00 88.99           H  
ATOM   3276  O   VAL A 222      12.719   7.291 -16.679  1.00 88.99           O  
ATOM   3277  CG1 VAL A 222      15.049   5.208 -17.653  1.00 88.99           C  
ATOM   3278 HG11 VAL A 222      14.242   4.584 -17.269  1.00 88.99           H  
ATOM   3279 HG12 VAL A 222      15.284   5.985 -16.926  1.00 88.99           H  
ATOM   3280 HG13 VAL A 222      15.934   4.586 -17.784  1.00 88.99           H  
ATOM   3281  CG2 VAL A 222      14.511   4.679 -20.011  1.00 88.99           C  
ATOM   3282 HG21 VAL A 222      13.715   3.997 -19.714  1.00 88.99           H  
ATOM   3283 HG22 VAL A 222      15.445   4.118 -20.063  1.00 88.99           H  
ATOM   3284 HG23 VAL A 222      14.288   5.064 -21.007  1.00 88.99           H  
ATOM   3285  N   SER A 223      13.921   8.744 -17.882  1.00 91.47           N  
ATOM   3286  H   SER A 223      14.384   8.925 -18.761  1.00 91.47           H  
ATOM   3287  CA  SER A 223      13.950   9.772 -16.834  1.00 91.47           C  
ATOM   3288  HA  SER A 223      14.319   9.320 -15.913  1.00 91.47           H  
ATOM   3289  C   SER A 223      12.556  10.342 -16.538  1.00 91.47           C  
ATOM   3290  CB  SER A 223      14.900  10.909 -17.218  1.00 91.47           C  
ATOM   3291  HB2 SER A 223      14.933  11.631 -16.402  1.00 91.47           H  
ATOM   3292  HB3 SER A 223      14.534  11.407 -18.116  1.00 91.47           H  
ATOM   3293  O   SER A 223      12.235  10.606 -15.378  1.00 91.47           O  
ATOM   3294  OG  SER A 223      16.206  10.422 -17.457  1.00 91.47           O  
ATOM   3295  HG  SER A 223      16.209  10.065 -18.348  1.00 91.47           H  
ATOM   3296  N   ALA A 224      11.710  10.506 -17.560  1.00 90.19           N  
ATOM   3297  H   ALA A 224      12.029  10.291 -18.494  1.00 90.19           H  
ATOM   3298  CA  ALA A 224      10.331  10.960 -17.403  1.00 90.19           C  
ATOM   3299  HA  ALA A 224      10.333  11.879 -16.818  1.00 90.19           H  
ATOM   3300  C   ALA A 224       9.475   9.937 -16.641  1.00 90.19           C  
ATOM   3301  CB  ALA A 224       9.744  11.275 -18.785  1.00 90.19           C  
ATOM   3302  HB1 ALA A 224       8.727  11.651 -18.673  1.00 90.19           H  
ATOM   3303  HB2 ALA A 224       9.722  10.376 -19.401  1.00 90.19           H  
ATOM   3304  HB3 ALA A 224      10.350  12.033 -19.282  1.00 90.19           H  
ATOM   3305  O   ALA A 224       8.749  10.318 -15.720  1.00 90.19           O  
ATOM   3306  N   GLU A 225       9.592   8.644 -16.957  1.00 89.41           N  
ATOM   3307  H   GLU A 225      10.163   8.372 -17.744  1.00 89.41           H  
ATOM   3308  CA  GLU A 225       8.858   7.610 -16.221  1.00 89.41           C  
ATOM   3309  HA  GLU A 225       7.811   7.909 -16.174  1.00 89.41           H  
ATOM   3310  C   GLU A 225       9.363   7.488 -14.778  1.00 89.41           C  
ATOM   3311  CB  GLU A 225       8.920   6.269 -16.952  1.00 89.41           C  
ATOM   3312  HB2 GLU A 225       8.742   6.448 -18.013  1.00 89.41           H  
ATOM   3313  HB3 GLU A 225       9.919   5.853 -16.829  1.00 89.41           H  
ATOM   3314  O   GLU A 225       8.549   7.453 -13.859  1.00 89.41           O  
ATOM   3315  CG  GLU A 225       7.875   5.256 -16.430  1.00 89.41           C  
ATOM   3316  HG2 GLU A 225       7.965   5.182 -15.346  1.00 89.41           H  
ATOM   3317  HG3 GLU A 225       8.088   4.264 -16.827  1.00 89.41           H  
ATOM   3318  CD  GLU A 225       6.421   5.604 -16.800  1.00 89.41           C  
ATOM   3319  OE1 GLU A 225       5.500   5.361 -15.989  1.00 89.41           O  
ATOM   3320  OE2 GLU A 225       6.142   6.152 -17.890  1.00 89.41           O  
ATOM   3321  N   ARG A 226      10.680   7.549 -14.533  1.00 91.51           N  
ATOM   3322  H   ARG A 226      11.312   7.551 -15.321  1.00 91.51           H  
ATOM   3323  CA  ARG A 226      11.228   7.594 -13.163  1.00 91.51           C  
ATOM   3324  HA  ARG A 226      10.911   6.703 -12.621  1.00 91.51           H  
ATOM   3325  C   ARG A 226      10.699   8.785 -12.365  1.00 91.51           C  
ATOM   3326  CB  ARG A 226      12.758   7.641 -13.201  1.00 91.51           C  
ATOM   3327  HB2 ARG A 226      13.088   8.385 -13.925  1.00 91.51           H  
ATOM   3328  HB3 ARG A 226      13.105   7.948 -12.214  1.00 91.51           H  
ATOM   3329  O   ARG A 226      10.303   8.630 -11.212  1.00 91.51           O  
ATOM   3330  CG  ARG A 226      13.377   6.276 -13.540  1.00 91.51           C  
ATOM   3331  HG2 ARG A 226      13.036   5.945 -14.521  1.00 91.51           H  
ATOM   3332  HG3 ARG A 226      13.062   5.539 -12.801  1.00 91.51           H  
ATOM   3333  CD  ARG A 226      14.907   6.357 -13.548  1.00 91.51           C  
ATOM   3334  HD2 ARG A 226      15.213   7.064 -14.319  1.00 91.51           H  
ATOM   3335  HD3 ARG A 226      15.310   5.375 -13.795  1.00 91.51           H  
ATOM   3336  NE  ARG A 226      15.416   6.773 -12.230  1.00 91.51           N  
ATOM   3337  HE  ARG A 226      14.864   6.510 -11.426  1.00 91.51           H  
ATOM   3338  NH1 ARG A 226      17.467   7.564 -12.891  1.00 91.51           N  
ATOM   3339 HH11 ARG A 226      18.389   7.892 -12.638  1.00 91.51           H  
ATOM   3340 HH12 ARG A 226      17.313   7.139 -13.794  1.00 91.51           H  
ATOM   3341  NH2 ARG A 226      16.842   7.707 -10.739  1.00 91.51           N  
ATOM   3342 HH21 ARG A 226      17.802   7.907 -10.496  1.00 91.51           H  
ATOM   3343 HH22 ARG A 226      16.200   7.428 -10.011  1.00 91.51           H  
ATOM   3344  CZ  ARG A 226      16.571   7.351 -11.965  1.00 91.51           C  
ATOM   3345  N   SER A 227      10.639   9.966 -12.980  1.00 93.62           N  
ATOM   3346  H   SER A 227      11.001  10.030 -13.921  1.00 93.62           H  
ATOM   3347  CA  SER A 227      10.074  11.161 -12.343  1.00 93.62           C  
ATOM   3348  HA  SER A 227      10.629  11.359 -11.427  1.00 93.62           H  
ATOM   3349  C   SER A 227       8.602  10.962 -11.964  1.00 93.62           C  
ATOM   3350  CB  SER A 227      10.226  12.362 -13.279  1.00 93.62           C  
ATOM   3351  HB2 SER A 227      11.281  12.509 -13.511  1.00 93.62           H  
ATOM   3352  HB3 SER A 227       9.686  12.179 -14.209  1.00 93.62           H  
ATOM   3353  O   SER A 227       8.187  11.305 -10.854  1.00 93.62           O  
ATOM   3354  OG  SER A 227       9.713  13.529 -12.667  1.00 93.62           O  
ATOM   3355  HG  SER A 227      10.155  13.650 -11.823  1.00 93.62           H  
ATOM   3356  N   LYS A 228       7.818  10.347 -12.853  1.00 91.79           N  
ATOM   3357  H   LYS A 228       8.222  10.092 -13.743  1.00 91.79           H  
ATOM   3358  CA  LYS A 228       6.419   9.993 -12.600  1.00 91.79           C  
ATOM   3359  HA  LYS A 228       5.881  10.886 -12.284  1.00 91.79           H  
ATOM   3360  C   LYS A 228       6.295   8.974 -11.464  1.00 91.79           C  
ATOM   3361  CB  LYS A 228       5.840   9.501 -13.925  1.00 91.79           C  
ATOM   3362  HB2 LYS A 228       5.930  10.302 -14.658  1.00 91.79           H  
ATOM   3363  HB3 LYS A 228       6.459   8.672 -14.269  1.00 91.79           H  
ATOM   3364  O   LYS A 228       5.493   9.202 -10.560  1.00 91.79           O  
ATOM   3365  CG  LYS A 228       4.381   9.033 -13.887  1.00 91.79           C  
ATOM   3366  HG2 LYS A 228       4.273   8.231 -13.156  1.00 91.79           H  
ATOM   3367  HG3 LYS A 228       3.714   9.861 -13.648  1.00 91.79           H  
ATOM   3368  CD  LYS A 228       4.090   8.487 -15.286  1.00 91.79           C  
ATOM   3369  HD2 LYS A 228       4.929   7.844 -15.554  1.00 91.79           H  
ATOM   3370  HD3 LYS A 228       4.072   9.300 -16.012  1.00 91.79           H  
ATOM   3371  CE  LYS A 228       2.824   7.650 -15.408  1.00 91.79           C  
ATOM   3372  HE2 LYS A 228       1.961   8.283 -15.615  1.00 91.79           H  
ATOM   3373  HE3 LYS A 228       2.671   7.102 -14.478  1.00 91.79           H  
ATOM   3374  NZ  LYS A 228       3.060   6.669 -16.492  1.00 91.79           N  
ATOM   3375  HZ1 LYS A 228       3.157   7.056 -17.420  1.00 91.79           H  
ATOM   3376  HZ2 LYS A 228       3.943   6.207 -16.327  1.00 91.79           H  
ATOM   3377  HZ3 LYS A 228       2.440   5.873 -16.461  1.00 91.79           H  
ATOM   3378  N   LEU A 229       7.098   7.909 -11.456  1.00 92.00           N  
ATOM   3379  H   LEU A 229       7.723   7.782 -12.239  1.00 92.00           H  
ATOM   3380  CA  LEU A 229       7.136   6.919 -10.374  1.00 92.00           C  
ATOM   3381  HA  LEU A 229       6.148   6.472 -10.264  1.00 92.00           H  
ATOM   3382  C   LEU A 229       7.460   7.563  -9.016  1.00 92.00           C  
ATOM   3383  CB  LEU A 229       8.150   5.812 -10.719  1.00 92.00           C  
ATOM   3384  HB2 LEU A 229       9.101   6.273 -10.987  1.00 92.00           H  
ATOM   3385  HB3 LEU A 229       8.341   5.236  -9.813  1.00 92.00           H  
ATOM   3386  O   LEU A 229       6.736   7.330  -8.048  1.00 92.00           O  
ATOM   3387  CG  LEU A 229       7.751   4.837 -11.847  1.00 92.00           C  
ATOM   3388  HG  LEU A 229       7.817   5.351 -12.806  1.00 92.00           H  
ATOM   3389  CD1 LEU A 229       8.734   3.669 -11.870  1.00 92.00           C  
ATOM   3390 HD11 LEU A 229       8.536   3.034 -12.734  1.00 92.00           H  
ATOM   3391 HD12 LEU A 229       8.646   3.076 -10.960  1.00 92.00           H  
ATOM   3392 HD13 LEU A 229       9.753   4.050 -11.943  1.00 92.00           H  
ATOM   3393  CD2 LEU A 229       6.333   4.280 -11.724  1.00 92.00           C  
ATOM   3394 HD21 LEU A 229       6.171   3.846 -10.738  1.00 92.00           H  
ATOM   3395 HD22 LEU A 229       5.617   5.078 -11.919  1.00 92.00           H  
ATOM   3396 HD23 LEU A 229       6.188   3.511 -12.484  1.00 92.00           H  
ATOM   3397  N   GLY A 230       8.451   8.456  -8.955  1.00 94.92           N  
ATOM   3398  H   GLY A 230       9.053   8.562  -9.760  1.00 94.92           H  
ATOM   3399  CA  GLY A 230       8.766   9.219  -7.742  1.00 94.92           C  
ATOM   3400  HA2 GLY A 230       9.637   9.845  -7.936  1.00 94.92           H  
ATOM   3401  HA3 GLY A 230       9.012   8.530  -6.934  1.00 94.92           H  
ATOM   3402  C   GLY A 230       7.613  10.124  -7.284  1.00 94.92           C  
ATOM   3403  O   GLY A 230       7.300  10.204  -6.095  1.00 94.92           O  
ATOM   3404  N   ALA A 231       6.891  10.756  -8.215  1.00 94.04           N  
ATOM   3405  H   ALA A 231       7.183  10.696  -9.180  1.00 94.04           H  
ATOM   3406  CA  ALA A 231       5.684  11.512  -7.878  1.00 94.04           C  
ATOM   3407  HA  ALA A 231       5.943  12.235  -7.104  1.00 94.04           H  
ATOM   3408  C   ALA A 231       4.575  10.610  -7.303  1.00 94.04           C  
ATOM   3409  CB  ALA A 231       5.208  12.287  -9.112  1.00 94.04           C  
ATOM   3410  HB1 ALA A 231       4.366  12.924  -8.840  1.00 94.04           H  
ATOM   3411  HB2 ALA A 231       6.019  12.910  -9.490  1.00 94.04           H  
ATOM   3412  HB3 ALA A 231       4.897  11.598  -9.897  1.00 94.04           H  
ATOM   3413  O   ALA A 231       3.871  11.016  -6.375  1.00 94.04           O  
ATOM   3414  N   TYR A 232       4.418   9.385  -7.814  1.00 92.50           N  
ATOM   3415  H   TYR A 232       5.018   9.101  -8.575  1.00 92.50           H  
ATOM   3416  CA  TYR A 232       3.483   8.407  -7.254  1.00 92.50           C  
ATOM   3417  HA  TYR A 232       2.517   8.895  -7.131  1.00 92.50           H  
ATOM   3418  C   TYR A 232       3.894   7.928  -5.858  1.00 92.50           C  
ATOM   3419  CB  TYR A 232       3.280   7.225  -8.208  1.00 92.50           C  
ATOM   3420  HB2 TYR A 232       4.229   6.940  -8.662  1.00 92.50           H  
ATOM   3421  HB3 TYR A 232       2.935   6.368  -7.629  1.00 92.50           H  
ATOM   3422  O   TYR A 232       3.009   7.816  -5.010  1.00 92.50           O  
ATOM   3423  CG  TYR A 232       2.244   7.476  -9.287  1.00 92.50           C  
ATOM   3424  CD1 TYR A 232       0.875   7.358  -8.979  1.00 92.50           C  
ATOM   3425  HD1 TYR A 232       0.579   7.097  -7.974  1.00 92.50           H  
ATOM   3426  CD2 TYR A 232       2.640   7.746 -10.608  1.00 92.50           C  
ATOM   3427  HD2 TYR A 232       3.691   7.761 -10.858  1.00 92.50           H  
ATOM   3428  CE1 TYR A 232      -0.088   7.473 -10.000  1.00 92.50           C  
ATOM   3429  HE1 TYR A 232      -1.131   7.287  -9.787  1.00 92.50           H  
ATOM   3430  CE2 TYR A 232       1.679   7.920 -11.620  1.00 92.50           C  
ATOM   3431  HE2 TYR A 232       1.980   8.106 -12.640  1.00 92.50           H  
ATOM   3432  OH  TYR A 232      -0.605   7.780 -12.319  1.00 92.50           O  
ATOM   3433  HH  TYR A 232      -1.375   7.258 -12.083  1.00 92.50           H  
ATOM   3434  CZ  TYR A 232       0.316   7.749 -11.323  1.00 92.50           C  
ATOM   3435  N   GLN A 233       5.189   7.726  -5.582  1.00 94.54           N  
ATOM   3436  H   GLN A 233       5.865   7.795  -6.329  1.00 94.54           H  
ATOM   3437  CA  GLN A 233       5.674   7.428  -4.225  1.00 94.54           C  
ATOM   3438  HA  GLN A 233       5.214   6.503  -3.877  1.00 94.54           H  
ATOM   3439  C   GLN A 233       5.263   8.537  -3.246  1.00 94.54           C  
ATOM   3440  CB  GLN A 233       7.199   7.246  -4.197  1.00 94.54           C  
ATOM   3441  HB2 GLN A 233       7.517   7.208  -3.155  1.00 94.54           H  
ATOM   3442  HB3 GLN A 233       7.674   8.113  -4.656  1.00 94.54           H  
ATOM   3443  O   GLN A 233       4.565   8.262  -2.273  1.00 94.54           O  
ATOM   3444  CG  GLN A 233       7.708   5.969  -4.888  1.00 94.54           C  
ATOM   3445  HG2 GLN A 233       7.301   5.091  -4.387  1.00 94.54           H  
ATOM   3446  HG3 GLN A 233       7.369   5.972  -5.924  1.00 94.54           H  
ATOM   3447  CD  GLN A 233       9.238   5.882  -4.887  1.00 94.54           C  
ATOM   3448  NE2 GLN A 233       9.828   4.899  -5.532  1.00 94.54           N  
ATOM   3449 HE21 GLN A 233       9.302   4.205  -6.043  1.00 94.54           H  
ATOM   3450 HE22 GLN A 233      10.804   5.035  -5.751  1.00 94.54           H  
ATOM   3451  OE1 GLN A 233       9.924   6.712  -4.320  1.00 94.54           O  
ATOM   3452  N   ASN A 234       5.552   9.803  -3.569  1.00 94.81           N  
ATOM   3453  H   ASN A 234       6.181   9.958  -4.344  1.00 94.81           H  
ATOM   3454  CA  ASN A 234       5.162  10.945  -2.731  1.00 94.81           C  
ATOM   3455  HA  ASN A 234       5.628  10.843  -1.751  1.00 94.81           H  
ATOM   3456  C   ASN A 234       3.639  11.015  -2.514  1.00 94.81           C  
ATOM   3457  CB  ASN A 234       5.662  12.240  -3.396  1.00 94.81           C  
ATOM   3458  HB2 ASN A 234       5.261  13.096  -2.853  1.00 94.81           H  
ATOM   3459  HB3 ASN A 234       5.311  12.283  -4.427  1.00 94.81           H  
ATOM   3460  O   ASN A 234       3.154  11.275  -1.411  1.00 94.81           O  
ATOM   3461  CG  ASN A 234       7.173  12.374  -3.373  1.00 94.81           C  
ATOM   3462  ND2 ASN A 234       7.756  13.050  -4.334  1.00 94.81           N  
ATOM   3463 HD21 ASN A 234       8.765  13.018  -4.294  1.00 94.81           H  
ATOM   3464 HD22 ASN A 234       7.236  13.368  -5.140  1.00 94.81           H  
ATOM   3465  OD1 ASN A 234       7.858  11.907  -2.491  1.00 94.81           O  
ATOM   3466  N   ARG A 235       2.845  10.754  -3.563  1.00 94.19           N  
ATOM   3467  H   ARG A 235       3.291  10.548  -4.446  1.00 94.19           H  
ATOM   3468  CA  ARG A 235       1.379  10.694  -3.447  1.00 94.19           C  
ATOM   3469  HA  ARG A 235       1.026  11.618  -2.989  1.00 94.19           H  
ATOM   3470  C   ARG A 235       0.920   9.572  -2.517  1.00 94.19           C  
ATOM   3471  CB  ARG A 235       0.735  10.523  -4.826  1.00 94.19           C  
ATOM   3472  HB2 ARG A 235      -0.299  10.209  -4.683  1.00 94.19           H  
ATOM   3473  HB3 ARG A 235       1.252   9.735  -5.374  1.00 94.19           H  
ATOM   3474  O   ARG A 235      -0.030   9.786  -1.762  1.00 94.19           O  
ATOM   3475  CG  ARG A 235       0.744  11.820  -5.646  1.00 94.19           C  
ATOM   3476  HG2 ARG A 235       0.165  12.584  -5.128  1.00 94.19           H  
ATOM   3477  HG3 ARG A 235       1.764  12.187  -5.757  1.00 94.19           H  
ATOM   3478  CD  ARG A 235       0.142  11.582  -7.035  1.00 94.19           C  
ATOM   3479  HD2 ARG A 235       0.270  12.488  -7.628  1.00 94.19           H  
ATOM   3480  HD3 ARG A 235       0.694  10.774  -7.517  1.00 94.19           H  
ATOM   3481  NE  ARG A 235      -1.297  11.255  -6.944  1.00 94.19           N  
ATOM   3482  HE  ARG A 235      -1.740  11.444  -6.056  1.00 94.19           H  
ATOM   3483  NH1 ARG A 235      -1.561  10.402  -9.057  1.00 94.19           N  
ATOM   3484 HH11 ARG A 235      -2.133   9.992  -9.782  1.00 94.19           H  
ATOM   3485 HH12 ARG A 235      -0.569  10.511  -9.214  1.00 94.19           H  
ATOM   3486  NH2 ARG A 235      -3.312  10.487  -7.672  1.00 94.19           N  
ATOM   3487 HH21 ARG A 235      -3.720  10.701  -6.774  1.00 94.19           H  
ATOM   3488 HH22 ARG A 235      -3.872  10.058  -8.396  1.00 94.19           H  
ATOM   3489  CZ  ARG A 235      -2.047  10.719  -7.890  1.00 94.19           C  
ATOM   3490  N   LEU A 236       1.552   8.401  -2.567  1.00 93.28           N  
ATOM   3491  H   LEU A 236       2.335   8.302  -3.197  1.00 93.28           H  
ATOM   3492  CA  LEU A 236       1.237   7.274  -1.687  1.00 93.28           C  
ATOM   3493  HA  LEU A 236       0.157   7.125  -1.678  1.00 93.28           H  
ATOM   3494  C   LEU A 236       1.638   7.569  -0.239  1.00 93.28           C  
ATOM   3495  CB  LEU A 236       1.901   5.988  -2.207  1.00 93.28           C  
ATOM   3496  HB2 LEU A 236       1.856   5.225  -1.430  1.00 93.28           H  
ATOM   3497  HB3 LEU A 236       2.954   6.193  -2.402  1.00 93.28           H  
ATOM   3498  O   LEU A 236       0.833   7.316   0.650  1.00 93.28           O  
ATOM   3499  CG  LEU A 236       1.246   5.422  -3.480  1.00 93.28           C  
ATOM   3500  HG  LEU A 236       1.108   6.216  -4.214  1.00 93.28           H  
ATOM   3501  CD1 LEU A 236       2.152   4.356  -4.086  1.00 93.28           C  
ATOM   3502 HD11 LEU A 236       1.715   3.966  -5.006  1.00 93.28           H  
ATOM   3503 HD12 LEU A 236       3.120   4.802  -4.315  1.00 93.28           H  
ATOM   3504 HD13 LEU A 236       2.298   3.540  -3.379  1.00 93.28           H  
ATOM   3505  CD2 LEU A 236      -0.121   4.787  -3.200  1.00 93.28           C  
ATOM   3506 HD21 LEU A 236      -0.530   4.378  -4.124  1.00 93.28           H  
ATOM   3507 HD22 LEU A 236      -0.813   5.530  -2.804  1.00 93.28           H  
ATOM   3508 HD23 LEU A 236      -0.010   3.981  -2.476  1.00 93.28           H  
ATOM   3509  N   GLU A 237       2.786   8.199   0.010  1.00 95.68           N  
ATOM   3510  H   GLU A 237       3.443   8.332  -0.745  1.00 95.68           H  
ATOM   3511  CA  GLU A 237       3.187   8.632   1.357  1.00 95.68           C  
ATOM   3512  HA  GLU A 237       3.228   7.769   2.021  1.00 95.68           H  
ATOM   3513  C   GLU A 237       2.192   9.631   1.961  1.00 95.68           C  
ATOM   3514  CB  GLU A 237       4.575   9.278   1.318  1.00 95.68           C  
ATOM   3515  HB2 GLU A 237       4.749   9.750   2.285  1.00 95.68           H  
ATOM   3516  HB3 GLU A 237       4.597  10.047   0.547  1.00 95.68           H  
ATOM   3517  O   GLU A 237       1.726   9.462   3.091  1.00 95.68           O  
ATOM   3518  CG  GLU A 237       5.695   8.260   1.069  1.00 95.68           C  
ATOM   3519  HG2 GLU A 237       5.631   7.485   1.833  1.00 95.68           H  
ATOM   3520  HG3 GLU A 237       5.548   7.786   0.099  1.00 95.68           H  
ATOM   3521  CD  GLU A 237       7.088   8.905   1.121  1.00 95.68           C  
ATOM   3522  OE1 GLU A 237       8.064   8.139   0.973  1.00 95.68           O  
ATOM   3523  OE2 GLU A 237       7.164  10.133   1.357  1.00 95.68           O  
ATOM   3524  N   HIS A 238       1.779  10.645   1.194  1.00 94.70           N  
ATOM   3525  H   HIS A 238       2.235  10.793   0.305  1.00 94.70           H  
ATOM   3526  CA  HIS A 238       0.734  11.570   1.639  1.00 94.70           C  
ATOM   3527  HA  HIS A 238       1.030  11.996   2.597  1.00 94.70           H  
ATOM   3528  C   HIS A 238      -0.608  10.868   1.868  1.00 94.70           C  
ATOM   3529  CB  HIS A 238       0.570  12.704   0.624  1.00 94.70           C  
ATOM   3530  HB2 HIS A 238      -0.349  13.246   0.846  1.00 94.70           H  
ATOM   3531  HB3 HIS A 238       0.483  12.287  -0.379  1.00 94.70           H  
ATOM   3532  O   HIS A 238      -1.325  11.200   2.813  1.00 94.70           O  
ATOM   3533  CG  HIS A 238       1.702  13.694   0.665  1.00 94.70           C  
ATOM   3534  CD2 HIS A 238       2.459  14.113  -0.394  1.00 94.70           C  
ATOM   3535  HD2 HIS A 238       2.368  13.774  -1.416  1.00 94.70           H  
ATOM   3536  ND1 HIS A 238       2.155  14.366   1.778  1.00 94.70           N  
ATOM   3537  HD1 HIS A 238       1.829  14.249   2.727  1.00 94.70           H  
ATOM   3538  CE1 HIS A 238       3.167  15.161   1.397  1.00 94.70           C  
ATOM   3539  HE1 HIS A 238       3.747  15.793   2.054  1.00 94.70           H  
ATOM   3540  NE2 HIS A 238       3.367  15.063   0.076  1.00 94.70           N  
ATOM   3541  N   THR A 239      -0.939   9.883   1.032  1.00 92.78           N  
ATOM   3542  H   THR A 239      -0.291   9.647   0.295  1.00 92.78           H  
ATOM   3543  CA  THR A 239      -2.147   9.073   1.199  1.00 92.78           C  
ATOM   3544  HA  THR A 239      -3.005   9.740   1.281  1.00 92.78           H  
ATOM   3545  C   THR A 239      -2.080   8.260   2.490  1.00 92.78           C  
ATOM   3546  CB  THR A 239      -2.380   8.167  -0.014  1.00 92.78           C  
ATOM   3547  HB  THR A 239      -1.536   7.488  -0.140  1.00 92.78           H  
ATOM   3548  O   THR A 239      -3.036   8.302   3.255  1.00 92.78           O  
ATOM   3549  CG2 THR A 239      -3.653   7.341   0.112  1.00 92.78           C  
ATOM   3550 HG21 THR A 239      -3.611   6.707   0.998  1.00 92.78           H  
ATOM   3551 HG22 THR A 239      -3.710   6.684  -0.756  1.00 92.78           H  
ATOM   3552 HG23 THR A 239      -4.530   7.986   0.158  1.00 92.78           H  
ATOM   3553  OG1 THR A 239      -2.518   8.956  -1.176  1.00 92.78           O  
ATOM   3554  HG1 THR A 239      -1.643   9.291  -1.382  1.00 92.78           H  
ATOM   3555  N   ILE A 240      -0.960   7.597   2.791  1.00 94.70           N  
ATOM   3556  H   ILE A 240      -0.203   7.610   2.122  1.00 94.70           H  
ATOM   3557  CA  ILE A 240      -0.751   6.835   4.033  1.00 94.70           C  
ATOM   3558  HA  ILE A 240      -1.507   6.052   4.100  1.00 94.70           H  
ATOM   3559  C   ILE A 240      -0.930   7.737   5.255  1.00 94.70           C  
ATOM   3560  CB  ILE A 240       0.642   6.161   4.022  1.00 94.70           C  
ATOM   3561  HB  ILE A 240       1.386   6.902   3.730  1.00 94.70           H  
ATOM   3562  O   ILE A 240      -1.667   7.382   6.174  1.00 94.70           O  
ATOM   3563  CG1 ILE A 240       0.659   5.005   2.998  1.00 94.70           C  
ATOM   3564 HG12 ILE A 240       0.092   4.163   3.395  1.00 94.70           H  
ATOM   3565 HG13 ILE A 240       0.169   5.319   2.076  1.00 94.70           H  
ATOM   3566  CG2 ILE A 240       1.026   5.619   5.413  1.00 94.70           C  
ATOM   3567 HG21 ILE A 240       1.136   6.435   6.128  1.00 94.70           H  
ATOM   3568 HG22 ILE A 240       0.267   4.923   5.770  1.00 94.70           H  
ATOM   3569 HG23 ILE A 240       1.988   5.108   5.370  1.00 94.70           H  
ATOM   3570  CD1 ILE A 240       2.069   4.527   2.629  1.00 94.70           C  
ATOM   3571 HD11 ILE A 240       2.559   4.062   3.485  1.00 94.70           H  
ATOM   3572 HD12 ILE A 240       2.667   5.368   2.279  1.00 94.70           H  
ATOM   3573 HD13 ILE A 240       2.000   3.788   1.831  1.00 94.70           H  
ATOM   3574  N   ASN A 241      -0.329   8.928   5.244  1.00 95.38           N  
ATOM   3575  H   ASN A 241       0.302   9.138   4.483  1.00 95.38           H  
ATOM   3576  CA  ASN A 241      -0.472   9.886   6.339  1.00 95.38           C  
ATOM   3577  HA  ASN A 241      -0.180   9.402   7.270  1.00 95.38           H  
ATOM   3578  C   ASN A 241      -1.934  10.331   6.517  1.00 95.38           C  
ATOM   3579  CB  ASN A 241       0.476  11.068   6.079  1.00 95.38           C  
ATOM   3580  HB2 ASN A 241       0.310  11.460   5.075  1.00 95.38           H  
ATOM   3581  HB3 ASN A 241       0.269  11.859   6.799  1.00 95.38           H  
ATOM   3582  O   ASN A 241      -2.452  10.323   7.633  1.00 95.38           O  
ATOM   3583  CG  ASN A 241       1.936  10.676   6.246  1.00 95.38           C  
ATOM   3584  ND2 ASN A 241       2.825  11.195   5.434  1.00 95.38           N  
ATOM   3585 HD21 ASN A 241       3.760  10.829   5.539  1.00 95.38           H  
ATOM   3586 HD22 ASN A 241       2.535  11.641   4.576  1.00 95.38           H  
ATOM   3587  OD1 ASN A 241       2.299   9.908   7.118  1.00 95.38           O  
ATOM   3588  N   ASN A 242      -2.634  10.640   5.420  1.00 93.38           N  
ATOM   3589  H   ASN A 242      -2.162  10.619   4.527  1.00 93.38           H  
ATOM   3590  CA  ASN A 242      -4.051  11.004   5.458  1.00 93.38           C  
ATOM   3591  HA  ASN A 242      -4.179  11.829   6.160  1.00 93.38           H  
ATOM   3592  C   ASN A 242      -4.942   9.848   5.953  1.00 93.38           C  
ATOM   3593  CB  ASN A 242      -4.464  11.476   4.057  1.00 93.38           C  
ATOM   3594  HB2 ASN A 242      -3.818  12.296   3.743  1.00 93.38           H  
ATOM   3595  HB3 ASN A 242      -4.343  10.655   3.351  1.00 93.38           H  
ATOM   3596  O   ASN A 242      -5.850  10.064   6.755  1.00 93.38           O  
ATOM   3597  CG  ASN A 242      -5.898  11.973   4.017  1.00 93.38           C  
ATOM   3598  ND2 ASN A 242      -6.638  11.635   2.987  1.00 93.38           N  
ATOM   3599 HD21 ASN A 242      -6.259  11.037   2.267  1.00 93.38           H  
ATOM   3600 HD22 ASN A 242      -7.587  11.982   2.997  1.00 93.38           H  
ATOM   3601  OD1 ASN A 242      -6.376  12.682   4.883  1.00 93.38           O  
ATOM   3602  N   LEU A 243      -4.673   8.615   5.514  1.00 92.85           N  
ATOM   3603  H   LEU A 243      -3.911   8.498   4.860  1.00 92.85           H  
ATOM   3604  CA  LEU A 243      -5.365   7.412   5.982  1.00 92.85           C  
ATOM   3605  HA  LEU A 243      -6.439   7.546   5.851  1.00 92.85           H  
ATOM   3606  C   LEU A 243      -5.135   7.188   7.479  1.00 92.85           C  
ATOM   3607  CB  LEU A 243      -4.892   6.180   5.187  1.00 92.85           C  
ATOM   3608  HB2 LEU A 243      -3.803   6.147   5.219  1.00 92.85           H  
ATOM   3609  HB3 LEU A 243      -5.256   5.283   5.688  1.00 92.85           H  
ATOM   3610  O   LEU A 243      -6.089   6.881   8.190  1.00 92.85           O  
ATOM   3611  CG  LEU A 243      -5.345   6.121   3.718  1.00 92.85           C  
ATOM   3612  HG  LEU A 243      -5.096   7.047   3.201  1.00 92.85           H  
ATOM   3613  CD1 LEU A 243      -4.645   4.952   3.024  1.00 92.85           C  
ATOM   3614 HD11 LEU A 243      -4.966   4.892   1.984  1.00 92.85           H  
ATOM   3615 HD12 LEU A 243      -3.566   5.106   3.042  1.00 92.85           H  
ATOM   3616 HD13 LEU A 243      -4.881   4.016   3.530  1.00 92.85           H  
ATOM   3617  CD2 LEU A 243      -6.850   5.924   3.595  1.00 92.85           C  
ATOM   3618 HD21 LEU A 243      -7.128   5.954   2.541  1.00 92.85           H  
ATOM   3619 HD22 LEU A 243      -7.377   6.738   4.094  1.00 92.85           H  
ATOM   3620 HD23 LEU A 243      -7.123   4.956   4.015  1.00 92.85           H  
ATOM   3621  N   GLY A 244      -3.906   7.392   7.960  1.00 94.92           N  
ATOM   3622  H   GLY A 244      -3.167   7.607   7.306  1.00 94.92           H  
ATOM   3623  CA  GLY A 244      -3.560   7.323   9.378  1.00 94.92           C  
ATOM   3624  HA2 GLY A 244      -2.500   7.547   9.496  1.00 94.92           H  
ATOM   3625  HA3 GLY A 244      -3.755   6.320   9.756  1.00 94.92           H  
ATOM   3626  C   GLY A 244      -4.358   8.326  10.210  1.00 94.92           C  
ATOM   3627  O   GLY A 244      -5.037   7.938  11.159  1.00 94.92           O  
ATOM   3628  N   THR A 245      -4.382   9.597   9.800  1.00 96.06           N  
ATOM   3629  H   THR A 245      -3.782   9.873   9.036  1.00 96.06           H  
ATOM   3630  CA  THR A 245      -5.180  10.634  10.474  1.00 96.06           C  
ATOM   3631  HA  THR A 245      -4.894  10.666  11.525  1.00 96.06           H  
ATOM   3632  C   THR A 245      -6.682  10.338  10.420  1.00 96.06           C  
ATOM   3633  CB  THR A 245      -4.901  12.006   9.845  1.00 96.06           C  
ATOM   3634  HB  THR A 245      -5.203  11.996   8.798  1.00 96.06           H  
ATOM   3635  O   THR A 245      -7.401  10.559  11.395  1.00 96.06           O  
ATOM   3636  CG2 THR A 245      -5.625  13.149  10.555  1.00 96.06           C  
ATOM   3637 HG21 THR A 245      -5.478  13.073  11.632  1.00 96.06           H  
ATOM   3638 HG22 THR A 245      -5.232  14.102  10.202  1.00 96.06           H  
ATOM   3639 HG23 THR A 245      -6.688  13.107  10.317  1.00 96.06           H  
ATOM   3640  OG1 THR A 245      -3.529  12.307   9.906  1.00 96.06           O  
ATOM   3641  HG1 THR A 245      -3.201  12.043  10.768  1.00 96.06           H  
ATOM   3642  N   ALA A 246      -7.195   9.824   9.300  1.00 94.61           N  
ATOM   3643  H   ALA A 246      -6.591   9.693   8.501  1.00 94.61           H  
ATOM   3644  CA  ALA A 246      -8.597   9.432   9.189  1.00 94.61           C  
ATOM   3645  HA  ALA A 246      -9.219  10.274   9.491  1.00 94.61           H  
ATOM   3646  C   ALA A 246      -8.941   8.256  10.121  1.00 94.61           C  
ATOM   3647  CB  ALA A 246      -8.908   9.113   7.723  1.00 94.61           C  
ATOM   3648  HB1 ALA A 246      -8.291   8.281   7.383  1.00 94.61           H  
ATOM   3649  HB2 ALA A 246      -8.696   9.985   7.105  1.00 94.61           H  
ATOM   3650  HB3 ALA A 246      -9.960   8.845   7.620  1.00 94.61           H  
ATOM   3651  O   ALA A 246      -9.980   8.290  10.782  1.00 94.61           O  
ATOM   3652  N   ALA A 247      -8.069   7.249  10.212  1.00 94.44           N  
ATOM   3653  H   ALA A 247      -7.232   7.275   9.647  1.00 94.44           H  
ATOM   3654  CA  ALA A 247      -8.239   6.111  11.110  1.00 94.44           C  
ATOM   3655  HA  ALA A 247      -9.215   5.662  10.926  1.00 94.44           H  
ATOM   3656  C   ALA A 247      -8.203   6.542  12.584  1.00 94.44           C  
ATOM   3657  CB  ALA A 247      -7.164   5.065  10.791  1.00 94.44           C  
ATOM   3658  HB1 ALA A 247      -7.294   4.196  11.435  1.00 94.44           H  
ATOM   3659  HB2 ALA A 247      -6.171   5.483  10.957  1.00 94.44           H  
ATOM   3660  HB3 ALA A 247      -7.248   4.750   9.750  1.00 94.44           H  
ATOM   3661  O   ALA A 247      -9.055   6.112  13.363  1.00 94.44           O  
ATOM   3662  N   GLU A 248      -7.294   7.446  12.957  1.00 95.98           N  
ATOM   3663  H   GLU A 248      -6.587   7.722  12.290  1.00 95.98           H  
ATOM   3664  CA  GLU A 248      -7.205   8.001  14.312  1.00 95.98           C  
ATOM   3665  HA  GLU A 248      -7.095   7.184  15.025  1.00 95.98           H  
ATOM   3666  C   GLU A 248      -8.475   8.780  14.684  1.00 95.98           C  
ATOM   3667  CB  GLU A 248      -5.957   8.892  14.408  1.00 95.98           C  
ATOM   3668  HB2 GLU A 248      -5.091   8.314  14.086  1.00 95.98           H  
ATOM   3669  HB3 GLU A 248      -6.076   9.746  13.741  1.00 95.98           H  
ATOM   3670  O   GLU A 248      -9.092   8.526  15.720  1.00 95.98           O  
ATOM   3671  CG  GLU A 248      -5.712   9.388  15.842  1.00 95.98           C  
ATOM   3672  HG2 GLU A 248      -6.590   9.936  16.184  1.00 95.98           H  
ATOM   3673  HG3 GLU A 248      -5.583   8.521  16.490  1.00 95.98           H  
ATOM   3674  CD  GLU A 248      -4.487  10.307  15.969  1.00 95.98           C  
ATOM   3675  OE1 GLU A 248      -4.234  10.747  17.113  1.00 95.98           O  
ATOM   3676  OE2 GLU A 248      -3.838  10.591  14.935  1.00 95.98           O  
ATOM   3677  N   ASN A 249      -8.939   9.665  13.797  1.00 96.26           N  
ATOM   3678  H   ASN A 249      -8.377   9.849  12.978  1.00 96.26           H  
ATOM   3679  CA  ASN A 249     -10.162  10.436  14.017  1.00 96.26           C  
ATOM   3680  HA  ASN A 249     -10.074  10.961  14.968  1.00 96.26           H  
ATOM   3681  C   ASN A 249     -11.411   9.547  14.115  1.00 96.26           C  
ATOM   3682  CB  ASN A 249     -10.312  11.460  12.884  1.00 96.26           C  
ATOM   3683  HB2 ASN A 249     -10.133  10.976  11.924  1.00 96.26           H  
ATOM   3684  HB3 ASN A 249     -11.329  11.852  12.884  1.00 96.26           H  
ATOM   3685  O   ASN A 249     -12.286   9.803  14.948  1.00 96.26           O  
ATOM   3686  CG  ASN A 249      -9.385  12.647  13.051  1.00 96.26           C  
ATOM   3687  ND2 ASN A 249      -8.809  13.136  11.984  1.00 96.26           N  
ATOM   3688 HD21 ASN A 249      -8.121  13.849  12.177  1.00 96.26           H  
ATOM   3689 HD22 ASN A 249      -8.724  12.534  11.177  1.00 96.26           H  
ATOM   3690  OD1 ASN A 249      -9.218  13.191  14.126  1.00 96.26           O  
ATOM   3691  N   LEU A 250     -11.507   8.500  13.287  1.00 95.40           N  
ATOM   3692  H   LEU A 250     -10.774   8.351  12.609  1.00 95.40           H  
ATOM   3693  CA  LEU A 250     -12.592   7.520  13.376  1.00 95.40           C  
ATOM   3694  HA  LEU A 250     -13.543   8.052  13.419  1.00 95.40           H  
ATOM   3695  C   LEU A 250     -12.512   6.702  14.665  1.00 95.40           C  
ATOM   3696  CB  LEU A 250     -12.586   6.593  12.151  1.00 95.40           C  
ATOM   3697  HB2 LEU A 250     -13.200   5.721  12.376  1.00 95.40           H  
ATOM   3698  HB3 LEU A 250     -11.568   6.243  11.984  1.00 95.40           H  
ATOM   3699  O   LEU A 250     -13.550   6.460  15.272  1.00 95.40           O  
ATOM   3700  CG  LEU A 250     -13.126   7.231  10.859  1.00 95.40           C  
ATOM   3701  HG  LEU A 250     -12.571   8.138  10.624  1.00 95.40           H  
ATOM   3702  CD1 LEU A 250     -12.955   6.232   9.716  1.00 95.40           C  
ATOM   3703 HD11 LEU A 250     -11.899   5.974   9.636  1.00 95.40           H  
ATOM   3704 HD12 LEU A 250     -13.284   6.678   8.778  1.00 95.40           H  
ATOM   3705 HD13 LEU A 250     -13.530   5.329   9.919  1.00 95.40           H  
ATOM   3706  CD2 LEU A 250     -14.616   7.579  10.947  1.00 95.40           C  
ATOM   3707 HD21 LEU A 250     -15.185   6.698  11.245  1.00 95.40           H  
ATOM   3708 HD22 LEU A 250     -14.969   7.919   9.973  1.00 95.40           H  
ATOM   3709 HD23 LEU A 250     -14.774   8.380  11.669  1.00 95.40           H  
ATOM   3710  N   THR A 251     -11.314   6.338  15.121  1.00 95.62           N  
ATOM   3711  H   THR A 251     -10.500   6.551  14.562  1.00 95.62           H  
ATOM   3712  CA  THR A 251     -11.114   5.629  16.397  1.00 95.62           C  
ATOM   3713  HA  THR A 251     -11.741   4.738  16.415  1.00 95.62           H  
ATOM   3714  C   THR A 251     -11.537   6.507  17.572  1.00 95.62           C  
ATOM   3715  CB  THR A 251      -9.656   5.172  16.552  1.00 95.62           C  
ATOM   3716  HB  THR A 251      -8.993   6.036  16.596  1.00 95.62           H  
ATOM   3717  O   THR A 251     -12.288   6.066  18.438  1.00 95.62           O  
ATOM   3718  CG2 THR A 251      -9.447   4.317  17.801  1.00 95.62           C  
ATOM   3719 HG21 THR A 251     -10.121   3.460  17.782  1.00 95.62           H  
ATOM   3720 HG22 THR A 251      -8.418   3.958  17.826  1.00 95.62           H  
ATOM   3721 HG23 THR A 251      -9.634   4.903  18.700  1.00 95.62           H  
ATOM   3722  OG1 THR A 251      -9.300   4.374  15.447  1.00 95.62           O  
ATOM   3723  HG1 THR A 251      -9.203   4.947  14.683  1.00 95.62           H  
ATOM   3724  N   ALA A 252     -11.174   7.792  17.568  1.00 96.45           N  
ATOM   3725  H   ALA A 252     -10.523   8.112  16.864  1.00 96.45           H  
ATOM   3726  CA  ALA A 252     -11.628   8.739  18.585  1.00 96.45           C  
ATOM   3727  HA  ALA A 252     -11.366   8.346  19.567  1.00 96.45           H  
ATOM   3728  C   ALA A 252     -13.156   8.943  18.554  1.00 96.45           C  
ATOM   3729  CB  ALA A 252     -10.884  10.061  18.372  1.00 96.45           C  
ATOM   3730  HB1 ALA A 252     -11.173  10.774  19.144  1.00 96.45           H  
ATOM   3731  HB2 ALA A 252      -9.809   9.891  18.435  1.00 96.45           H  
ATOM   3732  HB3 ALA A 252     -11.116  10.473  17.389  1.00 96.45           H  
ATOM   3733  O   ALA A 252     -13.800   9.092  19.596  1.00 96.45           O  
ATOM   3734  N   ALA A 253     -13.765   8.960  17.364  1.00 95.05           N  
ATOM   3735  H   ALA A 253     -13.199   8.855  16.534  1.00 95.05           H  
ATOM   3736  CA  ALA A 253     -15.217   9.033  17.222  1.00 95.05           C  
ATOM   3737  HA  ALA A 253     -15.581   9.846  17.850  1.00 95.05           H  
ATOM   3738  C   ALA A 253     -15.915   7.756  17.717  1.00 95.05           C  
ATOM   3739  CB  ALA A 253     -15.567   9.356  15.766  1.00 95.05           C  
ATOM   3740  HB1 ALA A 253     -15.065  10.270  15.450  1.00 95.05           H  
ATOM   3741  HB2 ALA A 253     -16.646   9.478  15.667  1.00 95.05           H  
ATOM   3742  HB3 ALA A 253     -15.248   8.538  15.119  1.00 95.05           H  
ATOM   3743  O   ALA A 253     -16.930   7.861  18.405  1.00 95.05           O  
ATOM   3744  N   GLU A 254     -15.360   6.581  17.418  1.00 94.92           N  
ATOM   3745  H   GLU A 254     -14.541   6.569  16.827  1.00 94.92           H  
ATOM   3746  CA  GLU A 254     -15.868   5.286  17.871  1.00 94.92           C  
ATOM   3747  HA  GLU A 254     -16.925   5.225  17.611  1.00 94.92           H  
ATOM   3748  C   GLU A 254     -15.766   5.147  19.391  1.00 94.92           C  
ATOM   3749  CB  GLU A 254     -15.133   4.151  17.137  1.00 94.92           C  
ATOM   3750  HB2 GLU A 254     -14.072   4.177  17.383  1.00 94.92           H  
ATOM   3751  HB3 GLU A 254     -15.219   4.342  16.068  1.00 94.92           H  
ATOM   3752  O   GLU A 254     -16.765   4.807  20.024  1.00 94.92           O  
ATOM   3753  CG  GLU A 254     -15.752   2.759  17.405  1.00 94.92           C  
ATOM   3754  HG2 GLU A 254     -15.919   2.286  16.437  1.00 94.92           H  
ATOM   3755  HG3 GLU A 254     -16.737   2.881  17.854  1.00 94.92           H  
ATOM   3756  CD  GLU A 254     -14.915   1.784  18.259  1.00 94.92           C  
ATOM   3757  OE1 GLU A 254     -15.483   0.732  18.658  1.00 94.92           O  
ATOM   3758  OE2 GLU A 254     -13.696   1.977  18.406  1.00 94.92           O  
ATOM   3759  N   SER A 255     -14.630   5.529  19.981  1.00 95.12           N  
ATOM   3760  H   SER A 255     -13.834   5.716  19.387  1.00 95.12           H  
ATOM   3761  CA  SER A 255     -14.411   5.561  21.431  1.00 95.12           C  
ATOM   3762  HA  SER A 255     -14.465   4.543  21.816  1.00 95.12           H  
ATOM   3763  C   SER A 255     -15.476   6.398  22.147  1.00 95.12           C  
ATOM   3764  CB  SER A 255     -13.004   6.098  21.714  1.00 95.12           C  
ATOM   3765  HB2 SER A 255     -12.266   5.404  21.313  1.00 95.12           H  
ATOM   3766  HB3 SER A 255     -12.878   7.064  21.223  1.00 95.12           H  
ATOM   3767  O   SER A 255     -16.126   5.921  23.071  1.00 95.12           O  
ATOM   3768  OG  SER A 255     -12.791   6.258  23.097  1.00 95.12           O  
ATOM   3769  HG  SER A 255     -12.763   5.375  23.471  1.00 95.12           H  
ATOM   3770  N   ARG A 256     -15.800   7.605  21.659  1.00 92.57           N  
ATOM   3771  H   ARG A 256     -15.253   7.958  20.886  1.00 92.57           H  
ATOM   3772  CA  ARG A 256     -16.875   8.432  22.255  1.00 92.57           C  
ATOM   3773  HA  ARG A 256     -16.656   8.570  23.314  1.00 92.57           H  
ATOM   3774  C   ARG A 256     -18.258   7.781  22.216  1.00 92.57           C  
ATOM   3775  CB  ARG A 256     -16.952   9.790  21.554  1.00 92.57           C  
ATOM   3776  HB2 ARG A 256     -16.948   9.641  20.474  1.00 92.57           H  
ATOM   3777  HB3 ARG A 256     -17.887  10.277  21.830  1.00 92.57           H  
ATOM   3778  O   ARG A 256     -19.112   8.100  23.043  1.00 92.57           O  
ATOM   3779  CG  ARG A 256     -15.798  10.705  21.971  1.00 92.57           C  
ATOM   3780  HG2 ARG A 256     -15.800  10.801  23.057  1.00 92.57           H  
ATOM   3781  HG3 ARG A 256     -14.843  10.277  21.668  1.00 92.57           H  
ATOM   3782  CD  ARG A 256     -15.962  12.101  21.362  1.00 92.57           C  
ATOM   3783  HD2 ARG A 256     -16.949  12.488  21.613  1.00 92.57           H  
ATOM   3784  HD3 ARG A 256     -15.220  12.749  21.828  1.00 92.57           H  
ATOM   3785  NE  ARG A 256     -15.798  12.079  19.893  1.00 92.57           N  
ATOM   3786  HE  ARG A 256     -16.267  11.327  19.409  1.00 92.57           H  
ATOM   3787  NH1 ARG A 256     -14.242  13.765  19.703  1.00 92.57           N  
ATOM   3788 HH11 ARG A 256     -14.223  13.851  20.710  1.00 92.57           H  
ATOM   3789 HH12 ARG A 256     -13.579  14.276  19.138  1.00 92.57           H  
ATOM   3790  NH2 ARG A 256     -14.912  12.680  17.881  1.00 92.57           N  
ATOM   3791 HH21 ARG A 256     -14.226  13.200  17.352  1.00 92.57           H  
ATOM   3792 HH22 ARG A 256     -15.394  11.913  17.434  1.00 92.57           H  
ATOM   3793  CZ  ARG A 256     -14.992  12.839  19.171  1.00 92.57           C  
ATOM   3794  N   ILE A 257     -18.517   6.929  21.228  1.00 92.40           N  
ATOM   3795  H   ILE A 257     -17.761   6.685  20.604  1.00 92.40           H  
ATOM   3796  CA  ILE A 257     -19.803   6.244  21.090  1.00 92.40           C  
ATOM   3797  HA  ILE A 257     -20.596   6.902  21.445  1.00 92.40           H  
ATOM   3798  C   ILE A 257     -19.826   5.000  21.976  1.00 92.40           C  
ATOM   3799  CB  ILE A 257     -20.086   5.926  19.604  1.00 92.40           C  
ATOM   3800  HB  ILE A 257     -19.229   5.397  19.187  1.00 92.40           H  
ATOM   3801  O   ILE A 257     -20.828   4.754  22.658  1.00 92.40           O  
ATOM   3802  CG1 ILE A 257     -20.286   7.246  18.824  1.00 92.40           C  
ATOM   3803 HG12 ILE A 257     -21.199   7.735  19.165  1.00 92.40           H  
ATOM   3804 HG13 ILE A 257     -19.456   7.922  19.028  1.00 92.40           H  
ATOM   3805  CG2 ILE A 257     -21.327   5.022  19.453  1.00 92.40           C  
ATOM   3806 HG21 ILE A 257     -21.150   4.056  19.924  1.00 92.40           H  
ATOM   3807 HG22 ILE A 257     -21.528   4.821  18.401  1.00 92.40           H  
ATOM   3808 HG23 ILE A 257     -22.201   5.493  19.903  1.00 92.40           H  
ATOM   3809  CD1 ILE A 257     -20.357   7.065  17.303  1.00 92.40           C  
ATOM   3810 HD11 ILE A 257     -21.274   6.547  17.021  1.00 92.40           H  
ATOM   3811 HD12 ILE A 257     -19.492   6.500  16.958  1.00 92.40           H  
ATOM   3812 HD13 ILE A 257     -20.354   8.045  16.824  1.00 92.40           H  
ATOM   3813  N   ARG A 258     -18.750   4.216  21.951  1.00 91.26           N  
ATOM   3814  H   ARG A 258     -17.950   4.518  21.412  1.00 91.26           H  
ATOM   3815  CA  ARG A 258     -18.739   2.854  22.466  1.00 91.26           C  
ATOM   3816  HA  ARG A 258     -19.769   2.524  22.603  1.00 91.26           H  
ATOM   3817  C   ARG A 258     -18.072   2.725  23.824  1.00 91.26           C  
ATOM   3818  CB  ARG A 258     -18.075   1.944  21.429  1.00 91.26           C  
ATOM   3819  HB2 ARG A 258     -16.993   1.982  21.551  1.00 91.26           H  
ATOM   3820  HB3 ARG A 258     -18.317   2.287  20.423  1.00 91.26           H  
ATOM   3821  O   ARG A 258     -18.560   1.915  24.603  1.00 91.26           O  
ATOM   3822  CG  ARG A 258     -18.580   0.505  21.574  1.00 91.26           C  
ATOM   3823  HG2 ARG A 258     -19.631   0.460  21.287  1.00 91.26           H  
ATOM   3824  HG3 ARG A 258     -18.497   0.177  22.610  1.00 91.26           H  
ATOM   3825  CD  ARG A 258     -17.768  -0.412  20.660  1.00 91.26           C  
ATOM   3826  HD2 ARG A 258     -17.957  -0.114  19.628  1.00 91.26           H  
ATOM   3827  HD3 ARG A 258     -16.707  -0.266  20.861  1.00 91.26           H  
ATOM   3828  NE  ARG A 258     -18.113  -1.829  20.885  1.00 91.26           N  
ATOM   3829  HE  ARG A 258     -18.318  -2.089  21.839  1.00 91.26           H  
ATOM   3830  NH1 ARG A 258     -18.037  -2.518  18.698  1.00 91.26           N  
ATOM   3831 HH11 ARG A 258     -18.441  -3.121  17.995  1.00 91.26           H  
ATOM   3832 HH12 ARG A 258     -17.804  -1.572  18.433  1.00 91.26           H  
ATOM   3833  NH2 ARG A 258     -18.587  -3.973  20.276  1.00 91.26           N  
ATOM   3834 HH21 ARG A 258     -18.840  -4.194  21.229  1.00 91.26           H  
ATOM   3835 HH22 ARG A 258     -18.796  -4.601  19.514  1.00 91.26           H  
ATOM   3836  CZ  ARG A 258     -18.236  -2.762  19.960  1.00 91.26           C  
ATOM   3837  N   ASP A 259     -17.045   3.504  24.130  1.00 94.98           N  
ATOM   3838  H   ASP A 259     -16.717   4.192  23.468  1.00 94.98           H  
ATOM   3839  CA  ASP A 259     -16.313   3.393  25.391  1.00 94.98           C  
ATOM   3840  HA  ASP A 259     -16.192   2.333  25.614  1.00 94.98           H  
ATOM   3841  C   ASP A 259     -17.100   4.016  26.544  1.00 94.98           C  
ATOM   3842  CB  ASP A 259     -14.892   3.972  25.301  1.00 94.98           C  
ATOM   3843  HB2 ASP A 259     -14.939   5.040  25.090  1.00 94.98           H  
ATOM   3844  HB3 ASP A 259     -14.416   3.857  26.275  1.00 94.98           H  
ATOM   3845  O   ASP A 259     -17.937   4.912  26.372  1.00 94.98           O  
ATOM   3846  CG  ASP A 259     -14.004   3.271  24.268  1.00 94.98           C  
ATOM   3847  OD1 ASP A 259     -14.384   2.183  23.783  1.00 94.98           O  
ATOM   3848  OD2 ASP A 259     -12.943   3.856  23.956  1.00 94.98           O  
ATOM   3849  N   VAL A 260     -16.859   3.494  27.745  1.00 91.64           N  
ATOM   3850  H   VAL A 260     -16.157   2.771  27.816  1.00 91.64           H  
ATOM   3851  CA  VAL A 260     -17.453   4.004  28.979  1.00 91.64           C  
ATOM   3852  HA  VAL A 260     -18.297   4.636  28.705  1.00 91.64           H  
ATOM   3853  C   VAL A 260     -16.462   4.890  29.731  1.00 91.64           C  
ATOM   3854  CB  VAL A 260     -18.022   2.853  29.829  1.00 91.64           C  
ATOM   3855  HB  VAL A 260     -18.514   2.147  29.160  1.00 91.64           H  
ATOM   3856  O   VAL A 260     -15.279   4.577  29.848  1.00 91.64           O  
ATOM   3857  CG1 VAL A 260     -16.976   2.080  30.636  1.00 91.64           C  
ATOM   3858 HG11 VAL A 260     -16.624   2.685  31.471  1.00 91.64           H  
ATOM   3859 HG12 VAL A 260     -17.411   1.157  31.020  1.00 91.64           H  
ATOM   3860 HG13 VAL A 260     -16.120   1.837  30.006  1.00 91.64           H  
ATOM   3861  CG2 VAL A 260     -19.091   3.377  30.789  1.00 91.64           C  
ATOM   3862 HG21 VAL A 260     -19.896   3.855  30.230  1.00 91.64           H  
ATOM   3863 HG22 VAL A 260     -19.511   2.547  31.357  1.00 91.64           H  
ATOM   3864 HG23 VAL A 260     -18.654   4.096  31.482  1.00 91.64           H  
ATOM   3865  N   ASP A 261     -16.957   5.987  30.305  1.00 94.73           N  
ATOM   3866  H   ASP A 261     -17.934   6.209  30.176  1.00 94.73           H  
ATOM   3867  CA  ASP A 261     -16.205   6.730  31.314  1.00 94.73           C  
ATOM   3868  HA  ASP A 261     -15.179   6.864  30.969  1.00 94.73           H  
ATOM   3869  C   ASP A 261     -16.176   5.903  32.606  1.00 94.73           C  
ATOM   3870  CB  ASP A 261     -16.808   8.127  31.506  1.00 94.73           C  
ATOM   3871  HB2 ASP A 261     -17.850   8.031  31.812  1.00 94.73           H  
ATOM   3872  HB3 ASP A 261     -16.791   8.644  30.547  1.00 94.73           H  
ATOM   3873  O   ASP A 261     -17.152   5.854  33.363  1.00 94.73           O  
ATOM   3874  CG  ASP A 261     -16.063   8.987  32.538  1.00 94.73           C  
ATOM   3875  OD1 ASP A 261     -15.274   8.437  33.345  1.00 94.73           O  
ATOM   3876  OD2 ASP A 261     -16.365  10.199  32.565  1.00 94.73           O  
ATOM   3877  N   MET A 262     -15.046   5.232  32.839  1.00 92.89           N  
ATOM   3878  H   MET A 262     -14.351   5.244  32.107  1.00 92.89           H  
ATOM   3879  CA  MET A 262     -14.846   4.333  33.975  1.00 92.89           C  
ATOM   3880  HA  MET A 262     -15.557   3.510  33.901  1.00 92.89           H  
ATOM   3881  C   MET A 262     -15.092   5.025  35.316  1.00 92.89           C  
ATOM   3882  CB  MET A 262     -13.415   3.771  33.944  1.00 92.89           C  
ATOM   3883  HB2 MET A 262     -13.237   3.199  34.854  1.00 92.89           H  
ATOM   3884  HB3 MET A 262     -12.704   4.597  33.921  1.00 92.89           H  
ATOM   3885  O   MET A 262     -15.647   4.408  36.222  1.00 92.89           O  
ATOM   3886  CG  MET A 262     -13.160   2.864  32.734  1.00 92.89           C  
ATOM   3887  HG2 MET A 262     -13.311   3.442  31.821  1.00 92.89           H  
ATOM   3888  HG3 MET A 262     -12.118   2.545  32.749  1.00 92.89           H  
ATOM   3889  SD  MET A 262     -14.211   1.387  32.642  1.00 92.89           S  
ATOM   3890  CE  MET A 262     -13.560   0.413  34.023  1.00 92.89           C  
ATOM   3891  HE1 MET A 262     -12.498   0.223  33.866  1.00 92.89           H  
ATOM   3892  HE2 MET A 262     -13.705   0.950  34.960  1.00 92.89           H  
ATOM   3893  HE3 MET A 262     -14.087  -0.540  34.073  1.00 92.89           H  
ATOM   3894  N   ALA A 263     -14.733   6.304  35.458  1.00 93.66           N  
ATOM   3895  H   ALA A 263     -14.452   6.829  34.643  1.00 93.66           H  
ATOM   3896  CA  ALA A 263     -14.945   7.025  36.708  1.00 93.66           C  
ATOM   3897  HA  ALA A 263     -14.543   6.433  37.531  1.00 93.66           H  
ATOM   3898  C   ALA A 263     -16.441   7.227  36.967  1.00 93.66           C  
ATOM   3899  CB  ALA A 263     -14.186   8.354  36.650  1.00 93.66           C  
ATOM   3900  HB1 ALA A 263     -14.308   8.889  37.592  1.00 93.66           H  
ATOM   3901  HB2 ALA A 263     -14.567   8.973  35.838  1.00 93.66           H  
ATOM   3902  HB3 ALA A 263     -13.125   8.167  36.483  1.00 93.66           H  
ATOM   3903  O   ALA A 263     -16.933   6.964  38.069  1.00 93.66           O  
ATOM   3904  N   LYS A 264     -17.187   7.637  35.936  1.00 93.24           N  
ATOM   3905  H   LYS A 264     -16.722   7.801  35.054  1.00 93.24           H  
ATOM   3906  CA  LYS A 264     -18.638   7.807  36.031  1.00 93.24           C  
ATOM   3907  HA  LYS A 264     -18.854   8.445  36.888  1.00 93.24           H  
ATOM   3908  C   LYS A 264     -19.355   6.486  36.297  1.00 93.24           C  
ATOM   3909  CB  LYS A 264     -19.150   8.498  34.766  1.00 93.24           C  
ATOM   3910  HB2 LYS A 264     -19.019   7.835  33.911  1.00 93.24           H  
ATOM   3911  HB3 LYS A 264     -18.577   9.409  34.595  1.00 93.24           H  
ATOM   3912  O   LYS A 264     -20.201   6.423  37.190  1.00 93.24           O  
ATOM   3913  CG  LYS A 264     -20.632   8.850  34.927  1.00 93.24           C  
ATOM   3914  HG2 LYS A 264     -20.759   9.513  35.782  1.00 93.24           H  
ATOM   3915  HG3 LYS A 264     -21.211   7.941  35.092  1.00 93.24           H  
ATOM   3916  CD  LYS A 264     -21.157   9.533  33.670  1.00 93.24           C  
ATOM   3917  HD2 LYS A 264     -20.983   8.882  32.813  1.00 93.24           H  
ATOM   3918  HD3 LYS A 264     -20.634  10.478  33.521  1.00 93.24           H  
ATOM   3919  CE  LYS A 264     -22.656   9.766  33.854  1.00 93.24           C  
ATOM   3920  HE2 LYS A 264     -22.810  10.423  34.710  1.00 93.24           H  
ATOM   3921  HE3 LYS A 264     -23.130   8.813  34.090  1.00 93.24           H  
ATOM   3922  NZ  LYS A 264     -23.248  10.344  32.630  1.00 93.24           N  
ATOM   3923  HZ1 LYS A 264     -22.816  11.231  32.416  1.00 93.24           H  
ATOM   3924  HZ2 LYS A 264     -23.093   9.705  31.863  1.00 93.24           H  
ATOM   3925  HZ3 LYS A 264     -24.243  10.455  32.759  1.00 93.24           H  
ATOM   3926  N   GLU A 265     -19.001   5.431  35.573  1.00 93.01           N  
ATOM   3927  H   GLU A 265     -18.314   5.553  34.843  1.00 93.01           H  
ATOM   3928  CA  GLU A 265     -19.646   4.126  35.725  1.00 93.01           C  
ATOM   3929  HA  GLU A 265     -20.725   4.274  35.686  1.00 93.01           H  
ATOM   3930  C   GLU A 265     -19.314   3.488  37.086  1.00 93.01           C  
ATOM   3931  CB  GLU A 265     -19.254   3.236  34.540  1.00 93.01           C  
ATOM   3932  HB2 GLU A 265     -18.231   2.888  34.680  1.00 93.01           H  
ATOM   3933  HB3 GLU A 265     -19.272   3.836  33.630  1.00 93.01           H  
ATOM   3934  O   GLU A 265     -20.191   2.894  37.711  1.00 93.01           O  
ATOM   3935  CG  GLU A 265     -20.185   2.029  34.350  1.00 93.01           C  
ATOM   3936  HG2 GLU A 265     -20.257   1.486  35.292  1.00 93.01           H  
ATOM   3937  HG3 GLU A 265     -19.725   1.359  33.623  1.00 93.01           H  
ATOM   3938  CD  GLU A 265     -21.598   2.387  33.849  1.00 93.01           C  
ATOM   3939  OE1 GLU A 265     -22.550   1.706  34.286  1.00 93.01           O  
ATOM   3940  OE2 GLU A 265     -21.749   3.263  32.967  1.00 93.01           O  
ATOM   3941  N   MET A 266     -18.104   3.696  37.624  1.00 92.38           N  
ATOM   3942  H   MET A 266     -17.396   4.145  37.059  1.00 92.38           H  
ATOM   3943  CA  MET A 266     -17.748   3.292  38.992  1.00 92.38           C  
ATOM   3944  HA  MET A 266     -17.978   2.233  39.112  1.00 92.38           H  
ATOM   3945  C   MET A 266     -18.558   4.049  40.050  1.00 92.38           C  
ATOM   3946  CB  MET A 266     -16.247   3.505  39.253  1.00 92.38           C  
ATOM   3947  HB2 MET A 266     -16.069   3.505  40.328  1.00 92.38           H  
ATOM   3948  HB3 MET A 266     -15.945   4.482  38.874  1.00 92.38           H  
ATOM   3949  O   MET A 266     -18.995   3.446  41.035  1.00 92.38           O  
ATOM   3950  CG  MET A 266     -15.363   2.421  38.625  1.00 92.38           C  
ATOM   3951  HG2 MET A 266     -15.520   2.418  37.546  1.00 92.38           H  
ATOM   3952  HG3 MET A 266     -14.319   2.679  38.801  1.00 92.38           H  
ATOM   3953  SD  MET A 266     -15.646   0.731  39.221  1.00 92.38           S  
ATOM   3954  CE  MET A 266     -15.019   0.838  40.913  1.00 92.38           C  
ATOM   3955  HE1 MET A 266     -13.964   1.113  40.896  1.00 92.38           H  
ATOM   3956  HE2 MET A 266     -15.583   1.582  41.474  1.00 92.38           H  
ATOM   3957  HE3 MET A 266     -15.129  -0.132  41.399  1.00 92.38           H  
ATOM   3958  N   MET A 267     -18.805   5.351  39.861  1.00 93.74           N  
ATOM   3959  H   MET A 267     -18.396   5.807  39.058  1.00 93.74           H  
ATOM   3960  CA  MET A 267     -19.679   6.126  40.751  1.00 93.74           C  
ATOM   3961  HA  MET A 267     -19.330   6.011  41.777  1.00 93.74           H  
ATOM   3962  C   MET A 267     -21.123   5.614  40.707  1.00 93.74           C  
ATOM   3963  CB  MET A 267     -19.650   7.619  40.393  1.00 93.74           C  
ATOM   3964  HB2 MET A 267     -20.471   8.115  40.911  1.00 93.74           H  
ATOM   3965  HB3 MET A 267     -19.800   7.751  39.321  1.00 93.74           H  
ATOM   3966  O   MET A 267     -21.741   5.428  41.757  1.00 93.74           O  
ATOM   3967  CG  MET A 267     -18.353   8.310  40.818  1.00 93.74           C  
ATOM   3968  HG2 MET A 267     -17.511   7.887  40.270  1.00 93.74           H  
ATOM   3969  HG3 MET A 267     -18.191   8.111  41.878  1.00 93.74           H  
ATOM   3970  SD  MET A 267     -18.366  10.112  40.592  1.00 93.74           S  
ATOM   3971  CE  MET A 267     -18.328  10.237  38.785  1.00 93.74           C  
ATOM   3972  HE1 MET A 267     -17.507   9.638  38.392  1.00 93.74           H  
ATOM   3973  HE2 MET A 267     -18.178  11.278  38.499  1.00 93.74           H  
ATOM   3974  HE3 MET A 267     -19.277   9.889  38.377  1.00 93.74           H  
ATOM   3975  N   GLU A 268     -21.661   5.337  39.515  1.00 92.12           N  
ATOM   3976  H   GLU A 268     -21.120   5.527  38.683  1.00 92.12           H  
ATOM   3977  CA  GLU A 268     -23.006   4.775  39.364  1.00 92.12           C  
ATOM   3978  HA  GLU A 268     -23.706   5.387  39.933  1.00 92.12           H  
ATOM   3979  C   GLU A 268     -23.103   3.356  39.935  1.00 92.12           C  
ATOM   3980  CB  GLU A 268     -23.455   4.791  37.895  1.00 92.12           C  
ATOM   3981  HB2 GLU A 268     -22.690   4.339  37.265  1.00 92.12           H  
ATOM   3982  HB3 GLU A 268     -24.364   4.192  37.827  1.00 92.12           H  
ATOM   3983  O   GLU A 268     -24.069   3.044  40.633  1.00 92.12           O  
ATOM   3984  CG  GLU A 268     -23.783   6.210  37.399  1.00 92.12           C  
ATOM   3985  HG2 GLU A 268     -24.476   6.667  38.104  1.00 92.12           H  
ATOM   3986  HG3 GLU A 268     -22.872   6.808  37.397  1.00 92.12           H  
ATOM   3987  CD  GLU A 268     -24.422   6.245  35.998  1.00 92.12           C  
ATOM   3988  OE1 GLU A 268     -24.550   7.372  35.454  1.00 92.12           O  
ATOM   3989  OE2 GLU A 268     -24.869   5.180  35.520  1.00 92.12           O  
ATOM   3990  N   PHE A 269     -22.094   2.509  39.712  1.00 93.44           N  
ATOM   3991  H   PHE A 269     -21.338   2.808  39.114  1.00 93.44           H  
ATOM   3992  CA  PHE A 269     -22.007   1.179  40.315  1.00 93.44           C  
ATOM   3993  HA  PHE A 269     -22.883   0.597  40.026  1.00 93.44           H  
ATOM   3994  C   PHE A 269     -21.998   1.264  41.842  1.00 93.44           C  
ATOM   3995  CB  PHE A 269     -20.753   0.452  39.811  1.00 93.44           C  
ATOM   3996  HB2 PHE A 269     -20.838   0.290  38.737  1.00 93.44           H  
ATOM   3997  HB3 PHE A 269     -19.880   1.083  39.977  1.00 93.44           H  
ATOM   3998  O   PHE A 269     -22.786   0.587  42.499  1.00 93.44           O  
ATOM   3999  CG  PHE A 269     -20.532  -0.884  40.494  1.00 93.44           C  
ATOM   4000  CD1 PHE A 269     -19.539  -1.020  41.483  1.00 93.44           C  
ATOM   4001  HD1 PHE A 269     -18.900  -0.185  41.728  1.00 93.44           H  
ATOM   4002  CD2 PHE A 269     -21.354  -1.981  40.175  1.00 93.44           C  
ATOM   4003  HD2 PHE A 269     -22.113  -1.889  39.412  1.00 93.44           H  
ATOM   4004  CE1 PHE A 269     -19.367  -2.250  42.145  1.00 93.44           C  
ATOM   4005  HE1 PHE A 269     -18.586  -2.357  42.883  1.00 93.44           H  
ATOM   4006  CE2 PHE A 269     -21.186  -3.207  40.840  1.00 93.44           C  
ATOM   4007  HE2 PHE A 269     -21.814  -4.046  40.579  1.00 93.44           H  
ATOM   4008  CZ  PHE A 269     -20.191  -3.343  41.824  1.00 93.44           C  
ATOM   4009  HZ  PHE A 269     -20.048  -4.292  42.318  1.00 93.44           H  
ATOM   4010  N   THR A 270     -21.172   2.143  42.413  1.00 94.08           N  
ATOM   4011  H   THR A 270     -20.545   2.661  41.814  1.00 94.08           H  
ATOM   4012  CA  THR A 270     -21.087   2.346  43.866  1.00 94.08           C  
ATOM   4013  HA  THR A 270     -20.874   1.388  44.339  1.00 94.08           H  
ATOM   4014  C   THR A 270     -22.416   2.854  44.427  1.00 94.08           C  
ATOM   4015  CB  THR A 270     -19.947   3.311  44.223  1.00 94.08           C  
ATOM   4016  HB  THR A 270     -20.158   4.301  43.818  1.00 94.08           H  
ATOM   4017  O   THR A 270     -22.909   2.321  45.420  1.00 94.08           O  
ATOM   4018  CG2 THR A 270     -19.736   3.417  45.733  1.00 94.08           C  
ATOM   4019 HG21 THR A 270     -19.573   2.427  46.159  1.00 94.08           H  
ATOM   4020 HG22 THR A 270     -20.604   3.879  46.202  1.00 94.08           H  
ATOM   4021 HG23 THR A 270     -18.862   4.038  45.932  1.00 94.08           H  
ATOM   4022  OG1 THR A 270     -18.735   2.844  43.681  1.00 94.08           O  
ATOM   4023  HG1 THR A 270     -18.724   3.058  42.745  1.00 94.08           H  
ATOM   4024  N   LYS A 271     -23.061   3.820  43.758  1.00 93.90           N  
ATOM   4025  H   LYS A 271     -22.604   4.220  42.951  1.00 93.90           H  
ATOM   4026  CA  LYS A 271     -24.399   4.314  44.119  1.00 93.90           C  
ATOM   4027  HA  LYS A 271     -24.370   4.700  45.138  1.00 93.90           H  
ATOM   4028  C   LYS A 271     -25.439   3.194  44.097  1.00 93.90           C  
ATOM   4029  CB  LYS A 271     -24.780   5.451  43.158  1.00 93.90           C  
ATOM   4030  HB2 LYS A 271     -24.061   6.262  43.268  1.00 93.90           H  
ATOM   4031  HB3 LYS A 271     -24.720   5.081  42.134  1.00 93.90           H  
ATOM   4032  O   LYS A 271     -26.208   3.063  45.046  1.00 93.90           O  
ATOM   4033  CG  LYS A 271     -26.196   5.998  43.400  1.00 93.90           C  
ATOM   4034  HG2 LYS A 271     -26.924   5.190  43.324  1.00 93.90           H  
ATOM   4035  HG3 LYS A 271     -26.255   6.439  44.394  1.00 93.90           H  
ATOM   4036  CD  LYS A 271     -26.538   7.048  42.341  1.00 93.90           C  
ATOM   4037  HD2 LYS A 271     -26.387   6.615  41.352  1.00 93.90           H  
ATOM   4038  HD3 LYS A 271     -25.875   7.905  42.458  1.00 93.90           H  
ATOM   4039  CE  LYS A 271     -27.999   7.482  42.486  1.00 93.90           C  
ATOM   4040  HE2 LYS A 271     -28.626   6.592  42.427  1.00 93.90           H  
ATOM   4041  HE3 LYS A 271     -28.135   7.928  43.471  1.00 93.90           H  
ATOM   4042  NZ  LYS A 271     -28.373   8.442  41.419  1.00 93.90           N  
ATOM   4043  HZ1 LYS A 271     -28.239   8.018  40.512  1.00 93.90           H  
ATOM   4044  HZ2 LYS A 271     -29.340   8.721  41.505  1.00 93.90           H  
ATOM   4045  HZ3 LYS A 271     -27.788   9.264  41.465  1.00 93.90           H  
ATOM   4046  N   ASN A 272     -25.466   2.387  43.038  1.00 93.20           N  
ATOM   4047  H   ASN A 272     -24.816   2.559  42.284  1.00 93.20           H  
ATOM   4048  CA  ASN A 272     -26.408   1.277  42.909  1.00 93.20           C  
ATOM   4049  HA  ASN A 272     -27.414   1.647  43.107  1.00 93.20           H  
ATOM   4050  C   ASN A 272     -26.141   0.195  43.962  1.00 93.20           C  
ATOM   4051  CB  ASN A 272     -26.369   0.735  41.469  1.00 93.20           C  
ATOM   4052  HB2 ASN A 272     -26.898  -0.218  41.426  1.00 93.20           H  
ATOM   4053  HB3 ASN A 272     -25.337   0.564  41.165  1.00 93.20           H  
ATOM   4054  O   ASN A 272     -27.089  -0.317  44.548  1.00 93.20           O  
ATOM   4055  CG  ASN A 272     -27.045   1.669  40.477  1.00 93.20           C  
ATOM   4056  ND2 ASN A 272     -26.662   1.630  39.222  1.00 93.20           N  
ATOM   4057 HD21 ASN A 272     -27.083   2.297  38.590  1.00 93.20           H  
ATOM   4058 HD22 ASN A 272     -25.856   1.098  38.927  1.00 93.20           H  
ATOM   4059  OD1 ASN A 272     -27.943   2.431  40.810  1.00 93.20           O  
ATOM   4060  N   ASN A 273     -24.878  -0.085  44.285  1.00 91.60           N  
ATOM   4061  H   ASN A 273     -24.136   0.342  43.749  1.00 91.60           H  
ATOM   4062  CA  ASN A 273     -24.508  -1.021  45.343  1.00 91.60           C  
ATOM   4063  HA  ASN A 273     -25.001  -1.971  45.140  1.00 91.60           H  
ATOM   4064  C   ASN A 273     -24.998  -0.531  46.720  1.00 91.60           C  
ATOM   4065  CB  ASN A 273     -22.990  -1.256  45.266  1.00 91.60           C  
ATOM   4066  HB2 ASN A 273     -22.450  -0.394  45.656  1.00 91.60           H  
ATOM   4067  HB3 ASN A 273     -22.709  -1.389  44.221  1.00 91.60           H  
ATOM   4068  O   ASN A 273     -25.709  -1.256  47.417  1.00 91.60           O  
ATOM   4069  CG  ASN A 273     -22.539  -2.497  46.012  1.00 91.60           C  
ATOM   4070  ND2 ASN A 273     -21.442  -3.085  45.599  1.00 91.60           N  
ATOM   4071 HD21 ASN A 273     -21.151  -3.911  46.102  1.00 91.60           H  
ATOM   4072 HD22 ASN A 273     -20.943  -2.728  44.797  1.00 91.60           H  
ATOM   4073  OD1 ASN A 273     -23.142  -2.956  46.967  1.00 91.60           O  
ATOM   4074  N   ILE A 274     -24.756   0.740  47.063  1.00 93.31           N  
ATOM   4075  H   ILE A 274     -24.174   1.298  46.455  1.00 93.31           H  
ATOM   4076  CA  ILE A 274     -25.276   1.356  48.297  1.00 93.31           C  
ATOM   4077  HA  ILE A 274     -24.919   0.778  49.150  1.00 93.31           H  
ATOM   4078  C   ILE A 274     -26.811   1.306  48.334  1.00 93.31           C  
ATOM   4079  CB  ILE A 274     -24.752   2.805  48.446  1.00 93.31           C  
ATOM   4080  HB  ILE A 274     -24.989   3.352  47.533  1.00 93.31           H  
ATOM   4081  O   ILE A 274     -27.386   0.950  49.360  1.00 93.31           O  
ATOM   4082  CG1 ILE A 274     -23.220   2.814  48.652  1.00 93.31           C  
ATOM   4083 HG12 ILE A 274     -22.986   2.457  49.655  1.00 93.31           H  
ATOM   4084 HG13 ILE A 274     -22.742   2.130  47.950  1.00 93.31           H  
ATOM   4085  CG2 ILE A 274     -25.430   3.520  49.633  1.00 93.31           C  
ATOM   4086 HG21 ILE A 274     -26.503   3.620  49.465  1.00 93.31           H  
ATOM   4087 HG22 ILE A 274     -25.030   4.527  49.757  1.00 93.31           H  
ATOM   4088 HG23 ILE A 274     -25.264   2.958  50.552  1.00 93.31           H  
ATOM   4089  CD1 ILE A 274     -22.582   4.195  48.451  1.00 93.31           C  
ATOM   4090 HD11 ILE A 274     -22.919   4.895  49.216  1.00 93.31           H  
ATOM   4091 HD12 ILE A 274     -21.499   4.102  48.527  1.00 93.31           H  
ATOM   4092 HD13 ILE A 274     -22.835   4.581  47.463  1.00 93.31           H  
ATOM   4093  N   LEU A 275     -27.491   1.599  47.220  1.00 91.31           N  
ATOM   4094  H   LEU A 275     -26.973   1.905  46.409  1.00 91.31           H  
ATOM   4095  CA  LEU A 275     -28.952   1.498  47.132  1.00 91.31           C  
ATOM   4096  HA  LEU A 275     -29.389   2.081  47.942  1.00 91.31           H  
ATOM   4097  C   LEU A 275     -29.448   0.063  47.326  1.00 91.31           C  
ATOM   4098  CB  LEU A 275     -29.448   2.043  45.782  1.00 91.31           C  
ATOM   4099  HB2 LEU A 275     -28.832   1.619  44.988  1.00 91.31           H  
ATOM   4100  HB3 LEU A 275     -30.469   1.699  45.619  1.00 91.31           H  
ATOM   4101  O   LEU A 275     -30.458  -0.130  47.997  1.00 91.31           O  
ATOM   4102  CG  LEU A 275     -29.437   3.575  45.665  1.00 91.31           C  
ATOM   4103  HG  LEU A 275     -28.456   3.968  45.932  1.00 91.31           H  
ATOM   4104  CD1 LEU A 275     -29.749   3.972  44.220  1.00 91.31           C  
ATOM   4105 HD11 LEU A 275     -28.992   3.553  43.557  1.00 91.31           H  
ATOM   4106 HD12 LEU A 275     -29.736   5.058  44.127  1.00 91.31           H  
ATOM   4107 HD13 LEU A 275     -30.727   3.590  43.928  1.00 91.31           H  
ATOM   4108  CD2 LEU A 275     -30.487   4.229  46.570  1.00 91.31           C  
ATOM   4109 HD21 LEU A 275     -30.492   5.306  46.407  1.00 91.31           H  
ATOM   4110 HD22 LEU A 275     -30.244   4.049  47.617  1.00 91.31           H  
ATOM   4111 HD23 LEU A 275     -31.476   3.824  46.354  1.00 91.31           H  
ATOM   4112  N   THR A 276     -28.757  -0.942  46.782  1.00 91.66           N  
ATOM   4113  H   THR A 276     -27.974  -0.728  46.181  1.00 91.66           H  
ATOM   4114  CA  THR A 276     -29.125  -2.348  47.004  1.00 91.66           C  
ATOM   4115  HA  THR A 276     -30.191  -2.450  46.802  1.00 91.66           H  
ATOM   4116  C   THR A 276     -28.928  -2.766  48.458  1.00 91.66           C  
ATOM   4117  CB  THR A 276     -28.404  -3.325  46.065  1.00 91.66           C  
ATOM   4118  HB  THR A 276     -28.671  -4.337  46.370  1.00 91.66           H  
ATOM   4119  O   THR A 276     -29.824  -3.392  49.018  1.00 91.66           O  
ATOM   4120  CG2 THR A 276     -28.852  -3.163  44.613  1.00 91.66           C  
ATOM   4121 HG21 THR A 276     -29.900  -3.450  44.527  1.00 91.66           H  
ATOM   4122 HG22 THR A 276     -28.735  -2.132  44.278  1.00 91.66           H  
ATOM   4123 HG23 THR A 276     -28.255  -3.815  43.976  1.00 91.66           H  
ATOM   4124  OG1 THR A 276     -27.001  -3.234  46.101  1.00 91.66           O  
ATOM   4125  HG1 THR A 276     -26.711  -2.475  46.614  1.00 91.66           H  
ATOM   4126  N   GLN A 277     -27.838  -2.349  49.108  1.00 91.46           N  
ATOM   4127  H   GLN A 277     -27.134  -1.828  48.604  1.00 91.46           H  
ATOM   4128  CA  GLN A 277     -27.603  -2.607  50.534  1.00 91.46           C  
ATOM   4129  HA  GLN A 277     -27.685  -3.677  50.725  1.00 91.46           H  
ATOM   4130  C   GLN A 277     -28.647  -1.899  51.413  1.00 91.46           C  
ATOM   4131  CB  GLN A 277     -26.188  -2.147  50.914  1.00 91.46           C  
ATOM   4132  HB2 GLN A 277     -26.085  -2.213  51.997  1.00 91.46           H  
ATOM   4133  HB3 GLN A 277     -26.054  -1.106  50.623  1.00 91.46           H  
ATOM   4134  O   GLN A 277     -29.221  -2.503  52.320  1.00 91.46           O  
ATOM   4135  CG  GLN A 277     -25.083  -2.999  50.269  1.00 91.46           C  
ATOM   4136  HG2 GLN A 277     -25.169  -4.028  50.617  1.00 91.46           H  
ATOM   4137  HG3 GLN A 277     -25.195  -3.002  49.185  1.00 91.46           H  
ATOM   4138  CD  GLN A 277     -23.690  -2.488  50.623  1.00 91.46           C  
ATOM   4139  NE2 GLN A 277     -22.722  -2.626  49.747  1.00 91.46           N  
ATOM   4140 HE21 GLN A 277     -22.923  -2.959  48.814  1.00 91.46           H  
ATOM   4141 HE22 GLN A 277     -21.815  -2.281  50.024  1.00 91.46           H  
ATOM   4142  OE1 GLN A 277     -23.439  -1.950  51.688  1.00 91.46           O  
ATOM   4143  N   ALA A 278     -28.974  -0.641  51.102  1.00 91.00           N  
ATOM   4144  H   ALA A 278     -28.445  -0.171  50.382  1.00 91.00           H  
ATOM   4145  CA  ALA A 278     -30.020   0.109  51.791  1.00 91.00           C  
ATOM   4146  HA  ALA A 278     -29.812   0.094  52.861  1.00 91.00           H  
ATOM   4147  C   ALA A 278     -31.408  -0.518  51.579  1.00 91.00           C  
ATOM   4148  CB  ALA A 278     -29.982   1.564  51.310  1.00 91.00           C  
ATOM   4149  HB1 ALA A 278     -28.998   1.990  51.506  1.00 91.00           H  
ATOM   4150  HB2 ALA A 278     -30.732   2.146  51.844  1.00 91.00           H  
ATOM   4151  HB3 ALA A 278     -30.184   1.611  50.240  1.00 91.00           H  
ATOM   4152  O   ALA A 278     -32.187  -0.623  52.524  1.00 91.00           O  
ATOM   4153  N   ALA A 279     -31.718  -0.985  50.365  1.00 87.25           N  
ATOM   4154  H   ALA A 279     -31.061  -0.840  49.611  1.00 87.25           H  
ATOM   4155  CA  ALA A 279     -32.967  -1.677  50.064  1.00 87.25           C  
ATOM   4156  HA  ALA A 279     -33.794  -1.057  50.410  1.00 87.25           H  
ATOM   4157  C   ALA A 279     -33.066  -3.024  50.796  1.00 87.25           C  
ATOM   4158  CB  ALA A 279     -33.110  -1.846  48.547  1.00 87.25           C  
ATOM   4159  HB1 ALA A 279     -32.300  -2.463  48.160  1.00 87.25           H  
ATOM   4160  HB2 ALA A 279     -34.064  -2.323  48.322  1.00 87.25           H  
ATOM   4161  HB3 ALA A 279     -33.081  -0.871  48.061  1.00 87.25           H  
ATOM   4162  O   ALA A 279     -34.147  -3.362  51.272  1.00 87.25           O  
ATOM   4163  N   GLN A 280     -31.959  -3.759  50.952  1.00 89.32           N  
ATOM   4164  H   GLN A 280     -31.107  -3.452  50.505  1.00 89.32           H  
ATOM   4165  CA  GLN A 280     -31.906  -4.975  51.773  1.00 89.32           C  
ATOM   4166  HA  GLN A 280     -32.678  -5.666  51.435  1.00 89.32           H  
ATOM   4167  C   GLN A 280     -32.190  -4.671  53.247  1.00 89.32           C  
ATOM   4168  CB  GLN A 280     -30.537  -5.662  51.634  1.00 89.32           C  
ATOM   4169  HB2 GLN A 280     -30.426  -6.399  52.430  1.00 89.32           H  
ATOM   4170  HB3 GLN A 280     -29.740  -4.926  51.740  1.00 89.32           H  
ATOM   4171  O   GLN A 280     -33.039  -5.329  53.850  1.00 89.32           O  
ATOM   4172  CG  GLN A 280     -30.392  -6.390  50.295  1.00 89.32           C  
ATOM   4173  HG2 GLN A 280     -30.553  -5.680  49.484  1.00 89.32           H  
ATOM   4174  HG3 GLN A 280     -31.144  -7.177  50.242  1.00 89.32           H  
ATOM   4175  CD  GLN A 280     -29.020  -7.008  50.068  1.00 89.32           C  
ATOM   4176  NE2 GLN A 280     -28.891  -7.907  49.117  1.00 89.32           N  
ATOM   4177 HE21 GLN A 280     -29.671  -8.177  48.535  1.00 89.32           H  
ATOM   4178 HE22 GLN A 280     -27.957  -8.274  49.000  1.00 89.32           H  
ATOM   4179  OE1 GLN A 280     -28.040  -6.698  50.718  1.00 89.32           O  
ATOM   4180  N   ALA A 281     -31.554  -3.640  53.812  1.00 88.52           N  
ATOM   4181  H   ALA A 281     -30.835  -3.166  53.285  1.00 88.52           H  
ATOM   4182  CA  ALA A 281     -31.804  -3.210  55.189  1.00 88.52           C  
ATOM   4183  HA  ALA A 281     -31.638  -4.055  55.856  1.00 88.52           H  
ATOM   4184  C   ALA A 281     -33.258  -2.738  55.391  1.00 88.52           C  
ATOM   4185  CB  ALA A 281     -30.793  -2.112  55.539  1.00 88.52           C  
ATOM   4186  HB1 ALA A 281     -30.927  -1.249  54.887  1.00 88.52           H  
ATOM   4187  HB2 ALA A 281     -30.933  -1.802  56.575  1.00 88.52           H  
ATOM   4188  HB3 ALA A 281     -29.778  -2.493  55.419  1.00 88.52           H  
ATOM   4189  O   ALA A 281     -33.919  -3.118  56.357  1.00 88.52           O  
ATOM   4190  N   MET A 282     -33.798  -1.974  54.439  1.00 86.52           N  
ATOM   4191  H   MET A 282     -33.192  -1.659  53.695  1.00 86.52           H  
ATOM   4192  CA  MET A 282     -35.191  -1.516  54.439  1.00 86.52           C  
ATOM   4193  HA  MET A 282     -35.411  -1.027  55.388  1.00 86.52           H  
ATOM   4194  C   MET A 282     -36.186  -2.666  54.275  1.00 86.52           C  
ATOM   4195  CB  MET A 282     -35.392  -0.507  53.302  1.00 86.52           C  
ATOM   4196  HB2 MET A 282     -34.928  -0.894  52.394  1.00 86.52           H  
ATOM   4197  HB3 MET A 282     -36.457  -0.387  53.104  1.00 86.52           H  
ATOM   4198  O   MET A 282     -37.254  -2.635  54.876  1.00 86.52           O  
ATOM   4199  CG  MET A 282     -34.794   0.865  53.629  1.00 86.52           C  
ATOM   4200  HG2 MET A 282     -34.545   1.368  52.695  1.00 86.52           H  
ATOM   4201  HG3 MET A 282     -33.865   0.731  54.183  1.00 86.52           H  
ATOM   4202  SD  MET A 282     -35.893   1.951  54.580  1.00 86.52           S  
ATOM   4203  CE  MET A 282     -37.040   2.461  53.270  1.00 86.52           C  
ATOM   4204  HE1 MET A 282     -37.578   1.595  52.885  1.00 86.52           H  
ATOM   4205  HE2 MET A 282     -36.485   2.937  52.462  1.00 86.52           H  
ATOM   4206  HE3 MET A 282     -37.756   3.174  53.681  1.00 86.52           H  
ATOM   4207  N   LEU A 283     -35.861  -3.691  53.484  1.00 85.60           N  
ATOM   4208  H   LEU A 283     -34.994  -3.647  52.968  1.00 85.60           H  
ATOM   4209  CA  LEU A 283     -36.687  -4.888  53.338  1.00 85.60           C  
ATOM   4210  HA  LEU A 283     -37.716  -4.577  53.162  1.00 85.60           H  
ATOM   4211  C   LEU A 283     -36.691  -5.714  54.629  1.00 85.60           C  
ATOM   4212  CB  LEU A 283     -36.206  -5.664  52.100  1.00 85.60           C  
ATOM   4213  HB2 LEU A 283     -36.221  -4.965  51.264  1.00 85.60           H  
ATOM   4214  HB3 LEU A 283     -35.174  -5.987  52.236  1.00 85.60           H  
ATOM   4215  O   LEU A 283     -37.754  -6.164  55.055  1.00 85.60           O  
ATOM   4216  CG  LEU A 283     -37.093  -6.870  51.736  1.00 85.60           C  
ATOM   4217  HG  LEU A 283     -38.104  -6.711  52.112  1.00 85.60           H  
ATOM   4218  CD1 LEU A 283     -37.175  -7.015  50.216  1.00 85.60           C  
ATOM   4219 HD11 LEU A 283     -36.178  -7.146  49.796  1.00 85.60           H  
ATOM   4220 HD12 LEU A 283     -37.634  -6.121  49.792  1.00 85.60           H  
ATOM   4221 HD13 LEU A 283     -37.796  -7.874  49.964  1.00 85.60           H  
ATOM   4222  CD2 LEU A 283     -36.543  -8.180  52.303  1.00 85.60           C  
ATOM   4223 HD21 LEU A 283     -37.195  -9.006  52.019  1.00 85.60           H  
ATOM   4224 HD22 LEU A 283     -36.496  -8.127  53.391  1.00 85.60           H  
ATOM   4225 HD23 LEU A 283     -35.542  -8.366  51.914  1.00 85.60           H  
ATOM   4226  N   ALA A 284     -35.542  -5.841  55.299  1.00 85.19           N  
ATOM   4227  H   ALA A 284     -34.693  -5.478  54.889  1.00 85.19           H  
ATOM   4228  CA  ALA A 284     -35.465  -6.444  56.627  1.00 85.19           C  
ATOM   4229  HA  ALA A 284     -35.862  -7.458  56.569  1.00 85.19           H  
ATOM   4230  C   ALA A 284     -36.331  -5.672  57.644  1.00 85.19           C  
ATOM   4231  CB  ALA A 284     -33.993  -6.536  57.048  1.00 85.19           C  
ATOM   4232  HB1 ALA A 284     -33.558  -5.541  57.142  1.00 85.19           H  
ATOM   4233  HB2 ALA A 284     -33.920  -7.043  58.010  1.00 85.19           H  
ATOM   4234  HB3 ALA A 284     -33.430  -7.102  56.306  1.00 85.19           H  
ATOM   4235  O   ALA A 284     -37.132  -6.285  58.351  1.00 85.19           O  
ATOM   4236  N   GLN A 285     -36.264  -4.335  57.646  1.00 84.56           N  
ATOM   4237  H   GLN A 285     -35.544  -3.898  57.088  1.00 84.56           H  
ATOM   4238  CA  GLN A 285     -37.083  -3.473  58.509  1.00 84.56           C  
ATOM   4239  HA  GLN A 285     -36.950  -3.807  59.538  1.00 84.56           H  
ATOM   4240  C   GLN A 285     -38.585  -3.556  58.182  1.00 84.56           C  
ATOM   4241  CB  GLN A 285     -36.570  -2.025  58.379  1.00 84.56           C  
ATOM   4242  HB2 GLN A 285     -35.490  -2.012  58.524  1.00 84.56           H  
ATOM   4243  HB3 GLN A 285     -36.772  -1.665  57.370  1.00 84.56           H  
ATOM   4244  O   GLN A 285     -39.425  -3.650  59.079  1.00 84.56           O  
ATOM   4245  CG  GLN A 285     -37.211  -1.046  59.379  1.00 84.56           C  
ATOM   4246  HG2 GLN A 285     -36.876  -0.038  59.135  1.00 84.56           H  
ATOM   4247  HG3 GLN A 285     -38.296  -1.067  59.279  1.00 84.56           H  
ATOM   4248  CD  GLN A 285     -36.836  -1.322  60.835  1.00 84.56           C  
ATOM   4249  NE2 GLN A 285     -37.413  -0.615  61.780  1.00 84.56           N  
ATOM   4250 HE21 GLN A 285     -38.057   0.133  61.561  1.00 84.56           H  
ATOM   4251 HE22 GLN A 285     -37.110  -0.832  62.718  1.00 84.56           H  
ATOM   4252  OE1 GLN A 285     -36.022  -2.166  61.160  1.00 84.56           O  
ATOM   4253  N   ALA A 286     -38.943  -3.564  56.897  1.00 79.98           N  
ATOM   4254  H   ALA A 286     -38.222  -3.441  56.201  1.00 79.98           H  
ATOM   4255  CA  ALA A 286     -40.326  -3.673  56.437  1.00 79.98           C  
ATOM   4256  HA  ALA A 286     -40.920  -2.907  56.936  1.00 79.98           H  
ATOM   4257  C   ALA A 286     -40.945  -5.034  56.787  1.00 79.98           C  
ATOM   4258  CB  ALA A 286     -40.372  -3.414  54.926  1.00 79.98           C  
ATOM   4259  HB1 ALA A 286     -39.971  -2.425  54.708  1.00 79.98           H  
ATOM   4260  HB2 ALA A 286     -41.404  -3.460  54.580  1.00 79.98           H  
ATOM   4261  HB3 ALA A 286     -39.785  -4.167  54.401  1.00 79.98           H  
ATOM   4262  O   ALA A 286     -42.153  -5.114  57.005  1.00 79.98           O  
ATOM   4263  N   ASN A 287     -40.138  -6.094  56.884  1.00 76.69           N  
ATOM   4264  H   ASN A 287     -39.170  -5.986  56.617  1.00 76.69           H  
ATOM   4265  CA  ASN A 287     -40.584  -7.408  57.351  1.00 76.69           C  
ATOM   4266  HA  ASN A 287     -41.568  -7.617  56.931  1.00 76.69           H  
ATOM   4267  C   ASN A 287     -40.768  -7.482  58.876  1.00 76.69           C  
ATOM   4268  CB  ASN A 287     -39.602  -8.473  56.838  1.00 76.69           C  
ATOM   4269  HB2 ASN A 287     -39.744  -9.395  57.402  1.00 76.69           H  
ATOM   4270  HB3 ASN A 287     -38.576  -8.138  56.993  1.00 76.69           H  
ATOM   4271  O   ASN A 287     -41.547  -8.309  59.350  1.00 76.69           O  
ATOM   4272  CG  ASN A 287     -39.815  -8.813  55.373  1.00 76.69           C  
ATOM   4273  ND2 ASN A 287     -38.822  -9.374  54.726  1.00 76.69           N  
ATOM   4274 HD21 ASN A 287     -38.982  -9.579  53.750  1.00 76.69           H  
ATOM   4275 HD22 ASN A 287     -37.926  -9.500  55.176  1.00 76.69           H  
ATOM   4276  OD1 ASN A 287     -40.878  -8.625  54.801  1.00 76.69           O  
ATOM   4277  N   GLN A 288     -40.114  -6.610  59.647  1.00 80.53           N  
ATOM   4278  H   GLN A 288     -39.456  -5.979  59.210  1.00 80.53           H  
ATOM   4279  CA  GLN A 288     -40.244  -6.559  61.108  1.00 80.53           C  
ATOM   4280  HA  GLN A 288     -40.326  -7.575  61.495  1.00 80.53           H  
ATOM   4281  C   GLN A 288     -41.504  -5.804  61.569  1.00 80.53           C  
ATOM   4282  CB  GLN A 288     -38.976  -5.932  61.708  1.00 80.53           C  
ATOM   4283  HB2 GLN A 288     -38.814  -4.951  61.262  1.00 80.53           H  
ATOM   4284  HB3 GLN A 288     -39.148  -5.770  62.773  1.00 80.53           H  
ATOM   4285  O   GLN A 288     -42.096  -6.166  62.586  1.00 80.53           O  
ATOM   4286  CG  GLN A 288     -37.710  -6.791  61.491  1.00 80.53           C  
ATOM   4287  HG2 GLN A 288     -37.921  -7.611  60.804  1.00 80.53           H  
ATOM   4288  HG3 GLN A 288     -36.943  -6.168  61.033  1.00 80.53           H  
ATOM   4289  CD  GLN A 288     -37.114  -7.368  62.774  1.00 80.53           C  
ATOM   4290  NE2 GLN A 288     -36.447  -8.499  62.707  1.00 80.53           N  
ATOM   4291 HE21 GLN A 288     -36.063  -8.825  63.583  1.00 80.53           H  
ATOM   4292 HE22 GLN A 288     -36.331  -8.986  61.830  1.00 80.53           H  
ATOM   4293  OE1 GLN A 288     -37.210  -6.816  63.855  1.00 80.53           O  
ATOM   4294  N   GLN A 289     -41.979  -4.805  60.812  1.00 73.39           N  
ATOM   4295  H   GLN A 289     -41.436  -4.527  60.007  1.00 73.39           H  
ATOM   4296  CA  GLN A 289     -43.178  -4.023  61.169  1.00 73.39           C  
ATOM   4297  HA  GLN A 289     -42.981  -3.537  62.124  1.00 73.39           H  
ATOM   4298  C   GLN A 289     -44.450  -4.873  61.396  1.00 73.39           C  
ATOM   4299  CB  GLN A 289     -43.442  -2.924  60.123  1.00 73.39           C  
ATOM   4300  HB2 GLN A 289     -43.180  -3.278  59.126  1.00 73.39           H  
ATOM   4301  HB3 GLN A 289     -44.504  -2.681  60.132  1.00 73.39           H  
ATOM   4302  O   GLN A 289     -45.115  -4.667  62.413  1.00 73.39           O  
ATOM   4303  CG  GLN A 289     -42.667  -1.632  60.404  1.00 73.39           C  
ATOM   4304  HG2 GLN A 289     -42.894  -1.292  61.415  1.00 73.39           H  
ATOM   4305  HG3 GLN A 289     -41.596  -1.827  60.337  1.00 73.39           H  
ATOM   4306  CD  GLN A 289     -43.027  -0.518  59.423  1.00 73.39           C  
ATOM   4307  NE2 GLN A 289     -42.695   0.716  59.730  1.00 73.39           N  
ATOM   4308 HE21 GLN A 289     -42.940   1.423  59.052  1.00 73.39           H  
ATOM   4309 HE22 GLN A 289     -42.217   0.925  60.595  1.00 73.39           H  
ATOM   4310  OE1 GLN A 289     -43.613  -0.720  58.371  1.00 73.39           O  
ATOM   4311  N   PRO A 290     -44.803  -5.851  60.535  1.00 66.95           N  
ATOM   4312  CA  PRO A 290     -45.948  -6.730  60.781  1.00 66.95           C  
ATOM   4313  HA  PRO A 290     -46.836  -6.119  60.940  1.00 66.95           H  
ATOM   4314  C   PRO A 290     -45.749  -7.643  61.999  1.00 66.95           C  
ATOM   4315  CB  PRO A 290     -46.124  -7.561  59.503  1.00 66.95           C  
ATOM   4316  HB2 PRO A 290     -47.176  -7.683  59.248  1.00 66.95           H  
ATOM   4317  HB3 PRO A 290     -45.651  -8.536  59.619  1.00 66.95           H  
ATOM   4318  O   PRO A 290     -46.711  -7.948  62.700  1.00 66.95           O  
ATOM   4319  CG  PRO A 290     -45.376  -6.778  58.429  1.00 66.95           C  
ATOM   4320  HG2 PRO A 290     -44.982  -7.431  57.650  1.00 66.95           H  
ATOM   4321  HG3 PRO A 290     -46.035  -6.022  58.001  1.00 66.95           H  
ATOM   4322  CD  PRO A 290     -44.263  -6.094  59.210  1.00 66.95           C  
ATOM   4323  HD2 PRO A 290     -43.988  -5.171  58.700  1.00 66.95           H  
ATOM   4324  HD3 PRO A 290     -43.403  -6.760  59.284  1.00 66.95           H  
ATOM   4325  N   GLN A 291     -44.510  -8.068  62.274  1.00 68.44           N  
ATOM   4326  H   GLN A 291     -43.743  -7.729  61.711  1.00 68.44           H  
ATOM   4327  CA  GLN A 291     -44.194  -8.958  63.396  1.00 68.44           C  
ATOM   4328  HA  GLN A 291     -44.931  -9.760  63.426  1.00 68.44           H  
ATOM   4329  C   GLN A 291     -44.276  -8.233  64.745  1.00 68.44           C  
ATOM   4330  CB  GLN A 291     -42.810  -9.592  63.199  1.00 68.44           C  
ATOM   4331  HB2 GLN A 291     -42.568 -10.173  64.090  1.00 68.44           H  
ATOM   4332  HB3 GLN A 291     -42.060  -8.810  63.088  1.00 68.44           H  
ATOM   4333  O   GLN A 291     -44.799  -8.803  65.701  1.00 68.44           O  
ATOM   4334  CG  GLN A 291     -42.762 -10.528  61.980  1.00 68.44           C  
ATOM   4335  HG2 GLN A 291     -43.521 -11.302  62.091  1.00 68.44           H  
ATOM   4336  HG3 GLN A 291     -42.978  -9.962  61.073  1.00 68.44           H  
ATOM   4337  CD  GLN A 291     -41.404 -11.203  61.805  1.00 68.44           C  
ATOM   4338  NE2 GLN A 291     -41.249 -12.053  60.814  1.00 68.44           N  
ATOM   4339 HE21 GLN A 291     -41.987 -12.216  60.145  1.00 68.44           H  
ATOM   4340 HE22 GLN A 291     -40.332 -12.471  60.743  1.00 68.44           H  
ATOM   4341  OE1 GLN A 291     -40.463 -11.004  62.552  1.00 68.44           O  
ATOM   4342  N   GLY A 292     -43.855  -6.966  64.811  1.00 68.04           N  
ATOM   4343  H   GLY A 292     -43.370  -6.576  64.015  1.00 68.04           H  
ATOM   4344  CA  GLY A 292     -44.030  -6.131  66.004  1.00 68.04           C  
ATOM   4345  HA2 GLY A 292     -43.573  -5.157  65.827  1.00 68.04           H  
ATOM   4346  HA3 GLY A 292     -43.534  -6.599  66.854  1.00 68.04           H  
ATOM   4347  C   GLY A 292     -45.506  -5.913  66.359  1.00 68.04           C  
ATOM   4348  O   GLY A 292     -45.884  -5.985  67.525  1.00 68.04           O  
ATOM   4349  N   VAL A 293     -46.373  -5.748  65.354  1.00 59.39           N  
ATOM   4350  H   VAL A 293     -46.008  -5.680  64.415  1.00 59.39           H  
ATOM   4351  CA  VAL A 293     -47.828  -5.615  65.564  1.00 59.39           C  
ATOM   4352  HA  VAL A 293     -47.994  -4.906  66.375  1.00 59.39           H  
ATOM   4353  C   VAL A 293     -48.463  -6.939  66.016  1.00 59.39           C  
ATOM   4354  CB  VAL A 293     -48.506  -5.048  64.302  1.00 59.39           C  
ATOM   4355  HB  VAL A 293     -48.290  -5.698  63.454  1.00 59.39           H  
ATOM   4356  O   VAL A 293     -49.356  -6.935  66.860  1.00 59.39           O  
ATOM   4357  CG1 VAL A 293     -50.029  -4.932  64.451  1.00 59.39           C  
ATOM   4358 HG11 VAL A 293     -50.456  -4.452  63.571  1.00 59.39           H  
ATOM   4359 HG12 VAL A 293     -50.275  -4.350  65.339  1.00 59.39           H  
ATOM   4360 HG13 VAL A 293     -50.473  -5.923  64.545  1.00 59.39           H  
ATOM   4361  CG2 VAL A 293     -47.985  -3.637  63.988  1.00 59.39           C  
ATOM   4362 HG21 VAL A 293     -48.237  -2.958  64.802  1.00 59.39           H  
ATOM   4363 HG22 VAL A 293     -46.902  -3.643  63.865  1.00 59.39           H  
ATOM   4364 HG23 VAL A 293     -48.432  -3.274  63.062  1.00 59.39           H  
ATOM   4365  N   LEU A 294     -47.977  -8.084  65.525  1.00 60.53           N  
ATOM   4366  H   LEU A 294     -47.263  -8.038  64.812  1.00 60.53           H  
ATOM   4367  CA  LEU A 294     -48.426  -9.403  65.991  1.00 60.53           C  
ATOM   4368  HA  LEU A 294     -49.516  -9.416  66.007  1.00 60.53           H  
ATOM   4369  C   LEU A 294     -47.980  -9.711  67.428  1.00 60.53           C  
ATOM   4370  CB  LEU A 294     -47.921 -10.489  65.027  1.00 60.53           C  
ATOM   4371  HB2 LEU A 294     -46.856 -10.331  64.857  1.00 60.53           H  
ATOM   4372  HB3 LEU A 294     -48.037 -11.464  65.501  1.00 60.53           H  
ATOM   4373  O   LEU A 294     -48.704 -10.395  68.147  1.00 60.53           O  
ATOM   4374  CG  LEU A 294     -48.655 -10.519  63.675  1.00 60.53           C  
ATOM   4375  HG  LEU A 294     -48.709  -9.515  63.254  1.00 60.53           H  
ATOM   4376  CD1 LEU A 294     -47.886 -11.415  62.702  1.00 60.53           C  
ATOM   4377 HD11 LEU A 294     -46.885 -11.011  62.550  1.00 60.53           H  
ATOM   4378 HD12 LEU A 294     -48.399 -11.435  61.740  1.00 60.53           H  
ATOM   4379 HD13 LEU A 294     -47.816 -12.429  63.096  1.00 60.53           H  
ATOM   4380  CD2 LEU A 294     -50.078 -11.068  63.806  1.00 60.53           C  
ATOM   4381 HD21 LEU A 294     -50.679 -10.410  64.434  1.00 60.53           H  
ATOM   4382 HD22 LEU A 294     -50.061 -12.066  64.245  1.00 60.53           H  
ATOM   4383 HD23 LEU A 294     -50.544 -11.117  62.822  1.00 60.53           H  
ATOM   4384  N   GLN A 295     -46.821  -9.209  67.864  1.00 66.36           N  
ATOM   4385  H   GLN A 295     -46.237  -8.695  67.220  1.00 66.36           H  
ATOM   4386  CA  GLN A 295     -46.392  -9.325  69.261  1.00 66.36           C  
ATOM   4387  HA  GLN A 295     -46.509 -10.360  69.582  1.00 66.36           H  
ATOM   4388  C   GLN A 295     -47.275  -8.487  70.195  1.00 66.36           C  
ATOM   4389  CB  GLN A 295     -44.912  -8.949  69.404  1.00 66.36           C  
ATOM   4390  HB2 GLN A 295     -44.687  -8.811  70.462  1.00 66.36           H  
ATOM   4391  HB3 GLN A 295     -44.719  -8.009  68.887  1.00 66.36           H  
ATOM   4392  O   GLN A 295     -47.647  -8.982  71.254  1.00 66.36           O  
ATOM   4393  CG  GLN A 295     -43.987 -10.047  68.854  1.00 66.36           C  
ATOM   4394  HG2 GLN A 295     -44.229 -10.240  67.809  1.00 66.36           H  
ATOM   4395  HG3 GLN A 295     -44.145 -10.967  69.417  1.00 66.36           H  
ATOM   4396  CD  GLN A 295     -42.509  -9.675  68.946  1.00 66.36           C  
ATOM   4397  NE2 GLN A 295     -41.629 -10.427  68.324  1.00 66.36           N  
ATOM   4398 HE21 GLN A 295     -40.671 -10.120  68.413  1.00 66.36           H  
ATOM   4399 HE22 GLN A 295     -41.907 -11.213  67.755  1.00 66.36           H  
ATOM   4400  OE1 GLN A 295     -42.107  -8.714  69.573  1.00 66.36           O  
ATOM   4401  N   LEU A 296     -47.690  -7.285  69.779  1.00 59.53           N  
ATOM   4402  H   LEU A 296     -47.310  -6.916  68.919  1.00 59.53           H  
ATOM   4403  CA  LEU A 296     -48.622  -6.446  70.547  1.00 59.53           C  
ATOM   4404  HA  LEU A 296     -48.250  -6.357  71.567  1.00 59.53           H  
ATOM   4405  C   LEU A 296     -50.018  -7.081  70.666  1.00 59.53           C  
ATOM   4406  CB  LEU A 296     -48.683  -5.044  69.914  1.00 59.53           C  
ATOM   4407  HB2 LEU A 296     -49.521  -4.498  70.348  1.00 59.53           H  
ATOM   4408  HB3 LEU A 296     -48.878  -5.152  68.847  1.00 59.53           H  
ATOM   4409  O   LEU A 296     -50.569  -7.139  71.761  1.00 59.53           O  
ATOM   4410  CG  LEU A 296     -47.402  -4.213  70.119  1.00 59.53           C  
ATOM   4411  HG  LEU A 296     -46.528  -4.805  69.846  1.00 59.53           H  
ATOM   4412  CD1 LEU A 296     -47.438  -2.974  69.223  1.00 59.53           C  
ATOM   4413 HD11 LEU A 296     -46.526  -2.394  69.367  1.00 59.53           H  
ATOM   4414 HD12 LEU A 296     -47.496  -3.282  68.179  1.00 59.53           H  
ATOM   4415 HD13 LEU A 296     -48.302  -2.359  69.474  1.00 59.53           H  
ATOM   4416  CD2 LEU A 296     -47.244  -3.749  71.569  1.00 59.53           C  
ATOM   4417 HD21 LEU A 296     -47.123  -4.607  72.231  1.00 59.53           H  
ATOM   4418 HD22 LEU A 296     -48.120  -3.180  71.881  1.00 59.53           H  
ATOM   4419 HD23 LEU A 296     -46.357  -3.123  71.663  1.00 59.53           H  
ATOM   4420  N   LEU A 297     -50.548  -7.655  69.579  1.00 57.13           N  
ATOM   4421  H   LEU A 297     -50.072  -7.533  68.697  1.00 57.13           H  
ATOM   4422  CA  LEU A 297     -51.831  -8.377  69.602  1.00 57.13           C  
ATOM   4423  HA  LEU A 297     -52.575  -7.756  70.101  1.00 57.13           H  
ATOM   4424  C   LEU A 297     -51.769  -9.691  70.403  1.00 57.13           C  
ATOM   4425  CB  LEU A 297     -52.276  -8.635  68.151  1.00 57.13           C  
ATOM   4426  HB2 LEU A 297     -53.033  -9.419  68.142  1.00 57.13           H  
ATOM   4427  HB3 LEU A 297     -51.417  -9.000  67.587  1.00 57.13           H  
ATOM   4428  O   LEU A 297     -52.769 -10.117  70.977  1.00 57.13           O  
ATOM   4429  CG  LEU A 297     -52.859  -7.385  67.466  1.00 57.13           C  
ATOM   4430  HG  LEU A 297     -52.251  -6.512  67.704  1.00 57.13           H  
ATOM   4431  CD1 LEU A 297     -52.847  -7.568  65.946  1.00 57.13           C  
ATOM   4432 HD11 LEU A 297     -53.245  -6.672  65.470  1.00 57.13           H  
ATOM   4433 HD12 LEU A 297     -53.456  -8.430  65.673  1.00 57.13           H  
ATOM   4434 HD13 LEU A 297     -51.822  -7.724  65.610  1.00 57.13           H  
ATOM   4435  CD2 LEU A 297     -54.304  -7.130  67.900  1.00 57.13           C  
ATOM   4436 HD21 LEU A 297     -54.343  -6.942  68.973  1.00 57.13           H  
ATOM   4437 HD22 LEU A 297     -54.697  -6.247  67.396  1.00 57.13           H  
ATOM   4438 HD23 LEU A 297     -54.933  -7.991  67.673  1.00 57.13           H  
ATOM   4439  N   ARG A 298     -50.598 -10.340  70.474  1.00 56.71           N  
ATOM   4440  H   ARG A 298     -49.821  -9.969  69.945  1.00 56.71           H  
ATOM   4441  CA  ARG A 298     -50.386 -11.537  71.307  1.00 56.71           C  
ATOM   4442  HA  ARG A 298     -51.276 -12.163  71.235  1.00 56.71           H  
ATOM   4443  C   ARG A 298     -50.249 -11.195  72.795  1.00 56.71           C  
ATOM   4444  CB  ARG A 298     -49.183 -12.322  70.764  1.00 56.71           C  
ATOM   4445  HB2 ARG A 298     -49.322 -12.456  69.691  1.00 56.71           H  
ATOM   4446  HB3 ARG A 298     -48.273 -11.745  70.925  1.00 56.71           H  
ATOM   4447  O   ARG A 298     -50.663 -11.997  73.627  1.00 56.71           O  
ATOM   4448  CG  ARG A 298     -49.041 -13.706  71.419  1.00 56.71           C  
ATOM   4449  HG2 ARG A 298     -48.853 -13.584  72.485  1.00 56.71           H  
ATOM   4450  HG3 ARG A 298     -49.965 -14.270  71.294  1.00 56.71           H  
ATOM   4451  CD  ARG A 298     -47.874 -14.498  70.818  1.00 56.71           C  
ATOM   4452  HD2 ARG A 298     -47.751 -15.415  71.394  1.00 56.71           H  
ATOM   4453  HD3 ARG A 298     -46.969 -13.900  70.925  1.00 56.71           H  
ATOM   4454  NE  ARG A 298     -48.113 -14.844  69.400  1.00 56.71           N  
ATOM   4455  HE  ARG A 298     -49.082 -14.937  69.129  1.00 56.71           H  
ATOM   4456  NH1 ARG A 298     -45.924 -14.925  68.714  1.00 56.71           N  
ATOM   4457 HH11 ARG A 298     -45.232 -15.100  67.999  1.00 56.71           H  
ATOM   4458 HH12 ARG A 298     -45.642 -14.723  69.663  1.00 56.71           H  
ATOM   4459  NH2 ARG A 298     -47.556 -15.344  67.250  1.00 56.71           N  
ATOM   4460 HH21 ARG A 298     -48.536 -15.444  67.030  1.00 56.71           H  
ATOM   4461 HH22 ARG A 298     -46.855 -15.516  66.543  1.00 56.71           H  
ATOM   4462  CZ  ARG A 298     -47.200 -15.033  68.465  1.00 56.71           C  
ATOM   4463  N   LEU A 299     -49.700 -10.025  73.125  1.00 53.92           N  
ATOM   4464  H   LEU A 299     -49.352  -9.435  72.383  1.00 53.92           H  
ATOM   4465  CA  LEU A 299     -49.589  -9.528  74.500  1.00 53.92           C  
ATOM   4466  HA  LEU A 299     -49.277 -10.350  75.144  1.00 53.92           H  
ATOM   4467  C   LEU A 299     -50.941  -9.066  75.072  1.00 53.92           C  
ATOM   4468  CB  LEU A 299     -48.508  -8.427  74.552  1.00 53.92           C  
ATOM   4469  HB2 LEU A 299     -48.405  -7.971  73.568  1.00 53.92           H  
ATOM   4470  HB3 LEU A 299     -48.828  -7.634  75.227  1.00 53.92           H  
ATOM   4471  O   LEU A 299     -51.211  -9.341  76.237  1.00 53.92           O  
ATOM   4472  CG  LEU A 299     -47.148  -8.976  75.032  1.00 53.92           C  
ATOM   4473  HG  LEU A 299     -47.077 -10.039  74.803  1.00 53.92           H  
ATOM   4474  CD1 LEU A 299     -45.975  -8.282  74.341  1.00 53.92           C  
ATOM   4475 HD11 LEU A 299     -46.016  -7.209  74.530  1.00 53.92           H  
ATOM   4476 HD12 LEU A 299     -46.026  -8.459  73.266  1.00 53.92           H  
ATOM   4477 HD13 LEU A 299     -45.034  -8.681  74.720  1.00 53.92           H  
ATOM   4478  CD2 LEU A 299     -46.996  -8.778  76.541  1.00 53.92           C  
ATOM   4479 HD21 LEU A 299     -46.066  -9.231  76.885  1.00 53.92           H  
ATOM   4480 HD22 LEU A 299     -47.828  -9.254  77.059  1.00 53.92           H  
ATOM   4481 HD23 LEU A 299     -46.991  -7.716  76.786  1.00 53.92           H  
ATOM   4482  N   GLU A 300     -51.827  -8.466  74.269  1.00 48.18           N  
ATOM   4483  H   GLU A 300     -51.539  -8.170  73.347  1.00 48.18           H  
ATOM   4484  CA  GLU A 300     -53.184  -8.110  74.728  1.00 48.18           C  
ATOM   4485  HA  GLU A 300     -53.100  -7.569  75.671  1.00 48.18           H  
ATOM   4486  C   GLU A 300     -54.059  -9.337  75.033  1.00 48.18           C  
ATOM   4487  CB  GLU A 300     -53.884  -7.194  73.706  1.00 48.18           C  
ATOM   4488  HB2 GLU A 300     -54.925  -7.504  73.606  1.00 48.18           H  
ATOM   4489  HB3 GLU A 300     -53.410  -7.292  72.729  1.00 48.18           H  
ATOM   4490  O   GLU A 300     -54.803  -9.340  76.013  1.00 48.18           O  
ATOM   4491  CG  GLU A 300     -53.870  -5.726  74.160  1.00 48.18           C  
ATOM   4492  HG2 GLU A 300     -52.839  -5.372  74.174  1.00 48.18           H  
ATOM   4493  HG3 GLU A 300     -54.258  -5.676  75.177  1.00 48.18           H  
ATOM   4494  CD  GLU A 300     -54.717  -4.811  73.258  1.00 48.18           C  
ATOM   4495  OE1 GLU A 300     -55.134  -3.740  73.754  1.00 48.18           O  
ATOM   4496  OE2 GLU A 300     -54.916  -5.159  72.070  1.00 48.18           O  
ATOM   4497  N   HIS A 301     -53.935 -10.426  74.266  1.00 52.19           N  
ATOM   4498  H   HIS A 301     -53.341 -10.378  73.450  1.00 52.19           H  
ATOM   4499  CA  HIS A 301     -54.724 -11.640  74.515  1.00 52.19           C  
ATOM   4500  HA  HIS A 301     -55.745 -11.325  74.731  1.00 52.19           H  
ATOM   4501  C   HIS A 301     -54.293 -12.443  75.755  1.00 52.19           C  
ATOM   4502  CB  HIS A 301     -54.772 -12.507  73.249  1.00 52.19           C  
ATOM   4503  HB2 HIS A 301     -54.771 -13.560  73.531  1.00 52.19           H  
ATOM   4504  HB3 HIS A 301     -53.890 -12.331  72.633  1.00 52.19           H  
ATOM   4505  O   HIS A 301     -55.061 -13.284  76.218  1.00 52.19           O  
ATOM   4506  CG  HIS A 301     -56.021 -12.255  72.444  1.00 52.19           C  
ATOM   4507  CD2 HIS A 301     -56.140 -11.489  71.316  1.00 52.19           C  
ATOM   4508  HD2 HIS A 301     -55.342 -10.946  70.832  1.00 52.19           H  
ATOM   4509  ND1 HIS A 301     -57.276 -12.728  72.750  1.00 52.19           N  
ATOM   4510  HD1 HIS A 301     -57.520 -13.271  73.566  1.00 52.19           H  
ATOM   4511  CE1 HIS A 301     -58.132 -12.266  71.824  1.00 52.19           C  
ATOM   4512  HE1 HIS A 301     -59.195 -12.454  71.813  1.00 52.19           H  
ATOM   4513  NE2 HIS A 301     -57.482 -11.521  70.916  1.00 52.19           N  
ATOM   4514  N   HIS A 302     -53.114 -12.181  76.328  1.00 49.93           N  
ATOM   4515  H   HIS A 302     -52.533 -11.457  75.931  1.00 49.93           H  
ATOM   4516  CA  HIS A 302     -52.648 -12.861  77.543  1.00 49.93           C  
ATOM   4517  HA  HIS A 302     -53.172 -13.815  77.615  1.00 49.93           H  
ATOM   4518  C   HIS A 302     -53.005 -12.143  78.856  1.00 49.93           C  
ATOM   4519  CB  HIS A 302     -51.152 -13.195  77.425  1.00 49.93           C  
ATOM   4520  HB2 HIS A 302     -50.658 -13.015  78.380  1.00 49.93           H  
ATOM   4521  HB3 HIS A 302     -50.676 -12.549  76.687  1.00 49.93           H  
ATOM   4522  O   HIS A 302     -52.802 -12.722  79.918  1.00 49.93           O  
ATOM   4523  CG  HIS A 302     -50.928 -14.641  77.060  1.00 49.93           C  
ATOM   4524  CD2 HIS A 302     -50.551 -15.137  75.843  1.00 49.93           C  
ATOM   4525  HD2 HIS A 302     -50.349 -14.547  74.961  1.00 49.93           H  
ATOM   4526  ND1 HIS A 302     -51.119 -15.718  77.896  1.00 49.93           N  
ATOM   4527  HD1 HIS A 302     -51.430 -15.671  78.856  1.00 49.93           H  
ATOM   4528  CE1 HIS A 302     -50.854 -16.836  77.200  1.00 49.93           C  
ATOM   4529  HE1 HIS A 302     -50.924 -17.840  77.593  1.00 49.93           H  
ATOM   4530  NE2 HIS A 302     -50.495 -16.534  75.940  1.00 49.93           N  
ATOM   4531  N   HIS A 303     -53.588 -10.940  78.813  1.00 46.16           N  
ATOM   4532  H   HIS A 303     -53.734 -10.500  77.915  1.00 46.16           H  
ATOM   4533  CA  HIS A 303     -53.969 -10.186  80.018  1.00 46.16           C  
ATOM   4534  HA  HIS A 303     -53.396 -10.588  80.854  1.00 46.16           H  
ATOM   4535  C   HIS A 303     -55.434 -10.365  80.470  1.00 46.16           C  
ATOM   4536  CB  HIS A 303     -53.535  -8.716  79.871  1.00 46.16           C  
ATOM   4537  HB2 HIS A 303     -54.301  -8.058  80.281  1.00 46.16           H  
ATOM   4538  HB3 HIS A 303     -53.420  -8.457  78.819  1.00 46.16           H  
ATOM   4539  O   HIS A 303     -55.847  -9.728  81.434  1.00 46.16           O  
ATOM   4540  CG  HIS A 303     -52.249  -8.435  80.607  1.00 46.16           C  
ATOM   4541  CD2 HIS A 303     -50.996  -8.307  80.069  1.00 46.16           C  
ATOM   4542  HD2 HIS A 303     -50.750  -8.374  79.020  1.00 46.16           H  
ATOM   4543  ND1 HIS A 303     -52.120  -8.310  81.971  1.00 46.16           N  
ATOM   4544  HD1 HIS A 303     -52.869  -8.396  82.644  1.00 46.16           H  
ATOM   4545  CE1 HIS A 303     -50.822  -8.104  82.250  1.00 46.16           C  
ATOM   4546  HE1 HIS A 303     -50.413  -7.980  83.242  1.00 46.16           H  
ATOM   4547  NE2 HIS A 303     -50.096  -8.090  81.121  1.00 46.16           N  
ATOM   4548  N   HIS A 304     -56.214 -11.251  79.835  1.00 45.29           N  
ATOM   4549  H   HIS A 304     -55.825 -11.734  79.038  1.00 45.29           H  
ATOM   4550  CA  HIS A 304     -57.628 -11.499  80.183  1.00 45.29           C  
ATOM   4551  HA  HIS A 304     -57.891 -10.817  80.992  1.00 45.29           H  
ATOM   4552  C   HIS A 304     -57.939 -12.880  80.790  1.00 45.29           C  
ATOM   4553  CB  HIS A 304     -58.534 -11.131  78.994  1.00 45.29           C  
ATOM   4554  HB2 HIS A 304     -57.958 -11.120  78.069  1.00 45.29           H  
ATOM   4555  HB3 HIS A 304     -59.322 -11.875  78.874  1.00 45.29           H  
ATOM   4556  O   HIS A 304     -59.103 -13.206  81.010  1.00 45.29           O  
ATOM   4557  CG  HIS A 304     -59.195  -9.793  79.194  1.00 45.29           C  
ATOM   4558  CD2 HIS A 304     -58.957  -8.640  78.496  1.00 45.29           C  
ATOM   4559  HD2 HIS A 304     -58.261  -8.522  77.679  1.00 45.29           H  
ATOM   4560  ND1 HIS A 304     -60.124  -9.497  80.166  1.00 45.29           N  
ATOM   4561  HD1 HIS A 304     -60.467 -10.137  80.867  1.00 45.29           H  
ATOM   4562  CE1 HIS A 304     -60.440  -8.197  80.055  1.00 45.29           C  
ATOM   4563  HE1 HIS A 304     -61.133  -7.669  80.693  1.00 45.29           H  
ATOM   4564  NE2 HIS A 304     -59.765  -7.635  79.042  1.00 45.29           N  
ATOM   4565  N   HIS A 305     -56.924 -13.676  81.124  1.00 39.97           N  
ATOM   4566  H   HIS A 305     -55.982 -13.347  80.970  1.00 39.97           H  
ATOM   4567  CA  HIS A 305     -57.087 -14.920  81.877  1.00 39.97           C  
ATOM   4568  HA  HIS A 305     -58.055 -14.935  82.378  1.00 39.97           H  
ATOM   4569  C   HIS A 305     -56.022 -14.998  82.970  1.00 39.97           C  
ATOM   4570  CB  HIS A 305     -57.016 -16.133  80.928  1.00 39.97           C  
ATOM   4571  HB2 HIS A 305     -56.224 -15.981  80.195  1.00 39.97           H  
ATOM   4572  HB3 HIS A 305     -56.752 -17.016  81.511  1.00 39.97           H  
ATOM   4573  O   HIS A 305     -54.954 -15.546  82.724  1.00 39.97           O  
ATOM   4574  CG  HIS A 305     -58.309 -16.450  80.224  1.00 39.97           C  
ATOM   4575  CD2 HIS A 305     -58.616 -16.218  78.911  1.00 39.97           C  
ATOM   4576  HD2 HIS A 305     -57.973 -15.741  78.186  1.00 39.97           H  
ATOM   4577  ND1 HIS A 305     -59.389 -17.090  80.786  1.00 39.97           N  
ATOM   4578  HD1 HIS A 305     -59.474 -17.366  81.754  1.00 39.97           H  
ATOM   4579  CE1 HIS A 305     -60.327 -17.236  79.836  1.00 39.97           C  
ATOM   4580  HE1 HIS A 305     -61.295 -17.691  79.984  1.00 39.97           H  
ATOM   4581  NE2 HIS A 305     -59.898 -16.729  78.670  1.00 39.97           N  
ATOM   4582  N   HIS A 306     -56.295 -14.397  84.130  1.00 38.11           N  
ATOM   4583  H   HIS A 306     -57.012 -13.685  84.128  1.00 38.11           H  
ATOM   4584  CA  HIS A 306     -55.997 -14.897  85.481  1.00 38.11           C  
ATOM   4585  HA  HIS A 306     -56.656 -15.744  85.675  1.00 38.11           H  
ATOM   4586  C   HIS A 306     -56.387 -13.859  86.534  1.00 38.11           C  
ATOM   4587  CB  HIS A 306     -54.541 -15.364  85.668  1.00 38.11           C  
ATOM   4588  HB2 HIS A 306     -53.874 -14.828  84.992  1.00 38.11           H  
ATOM   4589  HB3 HIS A 306     -54.224 -15.140  86.687  1.00 38.11           H  
ATOM   4590  O   HIS A 306     -56.154 -12.655  86.292  1.00 38.11           O  
ATOM   4591  CG  HIS A 306     -54.424 -16.857  85.474  1.00 38.11           C  
ATOM   4592  CD2 HIS A 306     -53.788 -17.533  84.468  1.00 38.11           C  
ATOM   4593  HD2 HIS A 306     -53.236 -17.080  83.658  1.00 38.11           H  
ATOM   4594  ND1 HIS A 306     -55.030 -17.800  86.268  1.00 38.11           N  
ATOM   4595  HD1 HIS A 306     -55.606 -17.583  87.068  1.00 38.11           H  
ATOM   4596  CE1 HIS A 306     -54.772 -19.012  85.751  1.00 38.11           C  
ATOM   4597  HE1 HIS A 306     -55.131 -19.947  86.156  1.00 38.11           H  
ATOM   4598  NE2 HIS A 306     -54.014 -18.906  84.650  1.00 38.11           N  
ATOM   4599  OXT HIS A 306     -56.954 -14.325  87.543  1.00 38.11           O  
TER    4600      HIS A 306                                                       
END   
