# Supplementary material for: Harnessing the acceptor substrate promiscuity of Clostridium botulinum Maf glycosyltransferase to glyco-engineer mini-flagellin protein chimeras
Source: Commun Biol. 2024 Aug 21;7:1029. doi: 10.1038/s42003-024-06736-y (PMC11339370; doi:10.1038/s42003-024-06736-y)
Supplement: Supplementary file 5 — Supplementary Data 2 [file 42003_2024_6736_MOESM5_ESM.zip › SupplementaryData2/GKGAKS_SrNaFLD.pdb]

ATOM      1  N   MET A   1      53.880   4.599 -35.149  1.00 35.80           N  
ATOM      2  H   MET A   1      54.708   4.093 -35.429  1.00 35.80           H  
ATOM      3  H2  MET A   1      53.610   5.226 -35.893  1.00 35.80           H  
ATOM      4  H3  MET A   1      54.100   5.150 -34.332  1.00 35.80           H  
ATOM      5  CA  MET A   1      52.782   3.662 -34.825  1.00 35.80           C  
ATOM      6  HA  MET A   1      52.504   3.098 -35.715  1.00 35.80           H  
ATOM      7  C   MET A   1      51.571   4.467 -34.379  1.00 35.80           C  
ATOM      8  CB  MET A   1      53.198   2.662 -33.732  1.00 35.80           C  
ATOM      9  HB2 MET A   1      53.678   3.179 -32.901  1.00 35.80           H  
ATOM     10  HB3 MET A   1      52.300   2.171 -33.359  1.00 35.80           H  
ATOM     11  O   MET A   1      51.622   5.081 -33.323  1.00 35.80           O  
ATOM     12  CG  MET A   1      54.131   1.578 -34.280  1.00 35.80           C  
ATOM     13  HG2 MET A   1      53.716   1.213 -35.219  1.00 35.80           H  
ATOM     14  HG3 MET A   1      55.117   1.996 -34.482  1.00 35.80           H  
ATOM     15  SD  MET A   1      54.293   0.150 -33.180  1.00 35.80           S  
ATOM     16  CE  MET A   1      55.844   0.526 -32.316  1.00 35.80           C  
ATOM     17  HE1 MET A   1      56.067  -0.272 -31.608  1.00 35.80           H  
ATOM     18  HE2 MET A   1      55.750   1.466 -31.772  1.00 35.80           H  
ATOM     19  HE3 MET A   1      56.661   0.597 -33.034  1.00 35.80           H  
ATOM     20  N   ALA A   2      50.526   4.551 -35.205  1.00 36.88           N  
ATOM     21  H   ALA A   2      50.504   4.019 -36.064  1.00 36.88           H  
ATOM     22  CA  ALA A   2      49.305   5.269 -34.850  1.00 36.88           C  
ATOM     23  HA  ALA A   2      49.569   6.254 -34.466  1.00 36.88           H  
ATOM     24  C   ALA A   2      48.559   4.498 -33.750  1.00 36.88           C  
ATOM     25  CB  ALA A   2      48.455   5.467 -36.112  1.00 36.88           C  
ATOM     26  HB1 ALA A   2      48.173   4.502 -36.533  1.00 36.88           H  
ATOM     27  HB2 ALA A   2      47.549   6.018 -35.858  1.00 36.88           H  
ATOM     28  HB3 ALA A   2      49.014   6.037 -36.854  1.00 36.88           H  
ATOM     29  O   ALA A   2      48.168   3.346 -33.948  1.00 36.88           O  
ATOM     30  N   GLY A   3      48.399   5.130 -32.585  1.00 31.92           N  
ATOM     31  H   GLY A   3      48.789   6.056 -32.483  1.00 31.92           H  
ATOM     32  CA  GLY A   3      47.655   4.581 -31.459  1.00 31.92           C  
ATOM     33  HA2 GLY A   3      47.645   5.300 -30.640  1.00 31.92           H  
ATOM     34  HA3 GLY A   3      48.136   3.666 -31.114  1.00 31.92           H  
ATOM     35  C   GLY A   3      46.215   4.292 -31.869  1.00 31.92           C  
ATOM     36  O   GLY A   3      45.435   5.205 -32.137  1.00 31.92           O  
ATOM     37  N   LYS A   4      45.854   3.007 -31.923  1.00 34.26           N  
ATOM     38  H   LYS A   4      46.567   2.312 -31.755  1.00 34.26           H  
ATOM     39  CA  LYS A   4      44.462   2.576 -32.045  1.00 34.26           C  
ATOM     40  HA  LYS A   4      43.988   3.106 -32.871  1.00 34.26           H  
ATOM     41  C   LYS A   4      43.749   2.981 -30.758  1.00 34.26           C  
ATOM     42  CB  LYS A   4      44.378   1.061 -32.304  1.00 34.26           C  
ATOM     43  HB2 LYS A   4      43.358   0.733 -32.101  1.00 34.26           H  
ATOM     44  HB3 LYS A   4      45.044   0.535 -31.620  1.00 34.26           H  
ATOM     45  O   LYS A   4      43.858   2.300 -29.744  1.00 34.26           O  
ATOM     46  CG  LYS A   4      44.719   0.692 -33.757  1.00 34.26           C  
ATOM     47  HG2 LYS A   4      45.739   1.004 -33.981  1.00 34.26           H  
ATOM     48  HG3 LYS A   4      44.037   1.214 -34.427  1.00 34.26           H  
ATOM     49  CD  LYS A   4      44.592  -0.823 -33.985  1.00 34.26           C  
ATOM     50  HD2 LYS A   4      45.307  -1.336 -33.343  1.00 34.26           H  
ATOM     51  HD3 LYS A   4      43.585  -1.144 -33.718  1.00 34.26           H  
ATOM     52  CE  LYS A   4      44.869  -1.180 -35.453  1.00 34.26           C  
ATOM     53  HE2 LYS A   4      44.139  -0.671 -36.082  1.00 34.26           H  
ATOM     54  HE3 LYS A   4      45.855  -0.799 -35.719  1.00 34.26           H  
ATOM     55  NZ  LYS A   4      44.818  -2.648 -35.693  1.00 34.26           N  
ATOM     56  HZ1 LYS A   4      45.514  -3.125 -35.137  1.00 34.26           H  
ATOM     57  HZ2 LYS A   4      43.912  -3.031 -35.462  1.00 34.26           H  
ATOM     58  HZ3 LYS A   4      45.013  -2.859 -36.661  1.00 34.26           H  
ATOM     59  N   GLY A   5      43.055   4.118 -30.803  1.00 31.21           N  
ATOM     60  H   GLY A   5      43.165   4.700 -31.621  1.00 31.21           H  
ATOM     61  CA  GLY A   5      42.204   4.581 -29.717  1.00 31.21           C  
ATOM     62  HA2 GLY A   5      41.615   5.439 -30.042  1.00 31.21           H  
ATOM     63  HA3 GLY A   5      42.825   4.878 -28.872  1.00 31.21           H  
ATOM     64  C   GLY A   5      41.257   3.463 -29.299  1.00 31.21           C  
ATOM     65  O   GLY A   5      40.475   2.965 -30.113  1.00 31.21           O  
ATOM     66  N   ALA A   6      41.353   3.049 -28.036  1.00 33.37           N  
ATOM     67  H   ALA A   6      42.089   3.422 -27.453  1.00 33.37           H  
ATOM     68  CA  ALA A   6      40.388   2.149 -27.434  1.00 33.37           C  
ATOM     69  HA  ALA A   6      40.466   1.172 -27.911  1.00 33.37           H  
ATOM     70  C   ALA A   6      38.997   2.739 -27.686  1.00 33.37           C  
ATOM     71  CB  ALA A   6      40.707   2.004 -25.940  1.00 33.37           C  
ATOM     72  HB1 ALA A   6      40.657   2.975 -25.447  1.00 33.37           H  
ATOM     73  HB2 ALA A   6      39.987   1.331 -25.475  1.00 33.37           H  
ATOM     74  HB3 ALA A   6      41.707   1.588 -25.814  1.00 33.37           H  
ATOM     75  O   ALA A   6      38.708   3.864 -27.265  1.00 33.37           O  
ATOM     76  N   LYS A   7      38.154   2.009 -28.426  1.00 36.45           N  
ATOM     77  H   LYS A   7      38.499   1.132 -28.791  1.00 36.45           H  
ATOM     78  CA  LYS A   7      36.744   2.348 -28.631  1.00 36.45           C  
ATOM     79  HA  LYS A   7      36.666   3.367 -29.010  1.00 36.45           H  
ATOM     80  C   LYS A   7      36.066   2.304 -27.262  1.00 36.45           C  
ATOM     81  CB  LYS A   7      36.087   1.384 -29.639  1.00 36.45           C  
ATOM     82  HB2 LYS A   7      35.005   1.461 -29.531  1.00 36.45           H  
ATOM     83  HB3 LYS A   7      36.374   0.361 -29.399  1.00 36.45           H  
ATOM     84  O   LYS A   7      35.549   1.280 -26.841  1.00 36.45           O  
ATOM     85  CG  LYS A   7      36.438   1.693 -31.105  1.00 36.45           C  
ATOM     86  HG2 LYS A   7      37.519   1.651 -31.240  1.00 36.45           H  
ATOM     87  HG3 LYS A   7      36.088   2.696 -31.353  1.00 36.45           H  
ATOM     88  CD  LYS A   7      35.766   0.671 -32.038  1.00 36.45           C  
ATOM     89  HD2 LYS A   7      36.160  -0.318 -31.808  1.00 36.45           H  
ATOM     90  HD3 LYS A   7      34.692   0.669 -31.852  1.00 36.45           H  
ATOM     91  CE  LYS A   7      36.025   0.994 -33.517  1.00 36.45           C  
ATOM     92  HE2 LYS A   7      35.584   1.965 -33.744  1.00 36.45           H  
ATOM     93  HE3 LYS A   7      37.101   1.075 -33.670  1.00 36.45           H  
ATOM     94  NZ  LYS A   7      35.462  -0.051 -34.414  1.00 36.45           N  
ATOM     95  HZ1 LYS A   7      34.467  -0.154 -34.278  1.00 36.45           H  
ATOM     96  HZ2 LYS A   7      35.630   0.176 -35.384  1.00 36.45           H  
ATOM     97  HZ3 LYS A   7      35.893  -0.946 -34.231  1.00 36.45           H  
ATOM     98  N   SER A   8      36.147   3.422 -26.549  1.00 38.39           N  
ATOM     99  H   SER A   8      36.780   4.122 -26.908  1.00 38.39           H  
ATOM    100  CA  SER A   8      35.528   3.661 -25.253  1.00 38.39           C  
ATOM    101  HA  SER A   8      35.940   2.973 -24.515  1.00 38.39           H  
ATOM    102  C   SER A   8      34.035   3.401 -25.403  1.00 38.39           C  
ATOM    103  CB  SER A   8      35.853   5.106 -24.826  1.00 38.39           C  
ATOM    104  HB2 SER A   8      36.018   5.711 -25.717  1.00 38.39           H  
ATOM    105  HB3 SER A   8      36.780   5.102 -24.252  1.00 38.39           H  
ATOM    106  O   SER A   8      33.336   4.183 -26.052  1.00 38.39           O  
ATOM    107  OG  SER A   8      34.835   5.737 -24.070  1.00 38.39           O  
ATOM    108  HG  SER A   8      33.996   5.541 -24.494  1.00 38.39           H  
ATOM    109  N   VAL A   9      33.563   2.299 -24.823  1.00 44.08           N  
ATOM    110  H   VAL A   9      34.221   1.667 -24.391  1.00 44.08           H  
ATOM    111  CA  VAL A   9      32.144   1.950 -24.745  1.00 44.08           C  
ATOM    112  HA  VAL A   9      31.768   1.747 -25.747  1.00 44.08           H  
ATOM    113  C   VAL A   9      31.408   3.154 -24.160  1.00 44.08           C  
ATOM    114  CB  VAL A   9      31.952   0.684 -23.882  1.00 44.08           C  
ATOM    115  HB  VAL A   9      32.337   0.870 -22.880  1.00 44.08           H  
ATOM    116  O   VAL A   9      31.710   3.603 -23.055  1.00 44.08           O  
ATOM    117  CG1 VAL A   9      30.476   0.288 -23.775  1.00 44.08           C  
ATOM    118 HG11 VAL A   9      30.052   0.116 -24.764  1.00 44.08           H  
ATOM    119 HG12 VAL A   9      29.908   1.069 -23.268  1.00 44.08           H  
ATOM    120 HG13 VAL A   9      30.382  -0.625 -23.187  1.00 44.08           H  
ATOM    121  CG2 VAL A   9      32.715  -0.508 -24.481  1.00 44.08           C  
ATOM    122 HG21 VAL A   9      33.788  -0.319 -24.493  1.00 44.08           H  
ATOM    123 HG22 VAL A   9      32.539  -1.396 -23.874  1.00 44.08           H  
ATOM    124 HG23 VAL A   9      32.373  -0.704 -25.497  1.00 44.08           H  
ATOM    125  N   ARG A  10      30.492   3.746 -24.933  1.00 53.78           N  
ATOM    126  H   ARG A  10      30.274   3.314 -25.819  1.00 53.78           H  
ATOM    127  CA  ARG A  10      29.597   4.783 -24.409  1.00 53.78           C  
ATOM    128  HA  ARG A  10      30.179   5.576 -23.941  1.00 53.78           H  
ATOM    129  C   ARG A  10      28.755   4.114 -23.324  1.00 53.78           C  
ATOM    130  CB  ARG A  10      28.716   5.358 -25.529  1.00 53.78           C  
ATOM    131  HB2 ARG A  10      27.893   5.904 -25.068  1.00 53.78           H  
ATOM    132  HB3 ARG A  10      28.302   4.534 -26.111  1.00 53.78           H  
ATOM    133  O   ARG A  10      28.072   3.139 -23.616  1.00 53.78           O  
ATOM    134  CG  ARG A  10      29.458   6.314 -26.472  1.00 53.78           C  
ATOM    135  HG2 ARG A  10      29.863   7.145 -25.894  1.00 53.78           H  
ATOM    136  HG3 ARG A  10      30.276   5.785 -26.960  1.00 53.78           H  
ATOM    137  CD  ARG A  10      28.486   6.852 -27.532  1.00 53.78           C  
ATOM    138  HD2 ARG A  10      28.099   6.011 -28.107  1.00 53.78           H  
ATOM    139  HD3 ARG A  10      27.654   7.339 -27.022  1.00 53.78           H  
ATOM    140  NE  ARG A  10      29.141   7.817 -28.438  1.00 53.78           N  
ATOM    141  HE  ARG A  10      30.124   7.987 -28.276  1.00 53.78           H  
ATOM    142  NH1 ARG A  10      27.299   8.353 -29.698  1.00 53.78           N  
ATOM    143 HH11 ARG A  10      26.756   7.727 -29.121  1.00 53.78           H  
ATOM    144 HH12 ARG A  10      26.875   8.924 -30.415  1.00 53.78           H  
ATOM    145  NH2 ARG A  10      29.252   9.345 -30.129  1.00 53.78           N  
ATOM    146 HH21 ARG A  10      28.813   9.892 -30.856  1.00 53.78           H  
ATOM    147 HH22 ARG A  10      30.227   9.509 -29.921  1.00 53.78           H  
ATOM    148  CZ  ARG A  10      28.566   8.496 -29.415  1.00 53.78           C  
ATOM    149  N   SER A  11      28.828   4.600 -22.089  1.00 60.28           N  
ATOM    150  H   SER A  11      29.413   5.399 -21.888  1.00 60.28           H  
ATOM    151  CA  SER A  11      27.996   4.082 -21.004  1.00 60.28           C  
ATOM    152  HA  SER A  11      28.163   3.008 -20.911  1.00 60.28           H  
ATOM    153  C   SER A  11      26.524   4.325 -21.327  1.00 60.28           C  
ATOM    154  CB  SER A  11      28.365   4.741 -19.674  1.00 60.28           C  
ATOM    155  HB2 SER A  11      29.370   4.432 -19.387  1.00 60.28           H  
ATOM    156  HB3 SER A  11      27.666   4.428 -18.898  1.00 60.28           H  
ATOM    157  O   SER A  11      26.145   5.438 -21.703  1.00 60.28           O  
ATOM    158  OG  SER A  11      28.335   6.146 -19.813  1.00 60.28           O  
ATOM    159  HG  SER A  11      27.424   6.433 -19.909  1.00 60.28           H  
ATOM    160  N   LEU A  12      25.699   3.290 -21.180  1.00 77.29           N  
ATOM    161  H   LEU A  12      26.076   2.401 -20.882  1.00 77.29           H  
ATOM    162  CA  LEU A  12      24.248   3.431 -21.216  1.00 77.29           C  
ATOM    163  HA  LEU A  12      23.962   3.945 -22.133  1.00 77.29           H  
ATOM    164  C   LEU A  12      23.805   4.300 -20.032  1.00 77.29           C  
ATOM    165  CB  LEU A  12      23.592   2.037 -21.190  1.00 77.29           C  
ATOM    166  HB2 LEU A  12      22.529   2.142 -20.973  1.00 77.29           H  
ATOM    167  HB3 LEU A  12      24.032   1.467 -20.371  1.00 77.29           H  
ATOM    168  O   LEU A  12      24.352   4.189 -18.932  1.00 77.29           O  
ATOM    169  CG  LEU A  12      23.756   1.256 -22.510  1.00 77.29           C  
ATOM    170  HG  LEU A  12      24.772   1.377 -22.884  1.00 77.29           H  
ATOM    171  CD1 LEU A  12      23.516  -0.233 -22.280  1.00 77.29           C  
ATOM    172 HD11 LEU A  12      23.641  -0.780 -23.215  1.00 77.29           H  
ATOM    173 HD12 LEU A  12      24.232  -0.620 -21.555  1.00 77.29           H  
ATOM    174 HD13 LEU A  12      22.506  -0.399 -21.906  1.00 77.29           H  
ATOM    175  CD2 LEU A  12      22.772   1.746 -23.577  1.00 77.29           C  
ATOM    176 HD21 LEU A  12      21.748   1.618 -23.227  1.00 77.29           H  
ATOM    177 HD22 LEU A  12      22.908   1.164 -24.489  1.00 77.29           H  
ATOM    178 HD23 LEU A  12      22.951   2.798 -23.802  1.00 77.29           H  
ATOM    179  N   LEU A  13      22.834   5.182 -20.270  1.00 90.39           N  
ATOM    180  H   LEU A  13      22.394   5.190 -21.179  1.00 90.39           H  
ATOM    181  CA  LEU A  13      22.193   5.925 -19.191  1.00 90.39           C  
ATOM    182  HA  LEU A  13      22.957   6.423 -18.593  1.00 90.39           H  
ATOM    183  C   LEU A  13      21.463   4.938 -18.278  1.00 90.39           C  
ATOM    184  CB  LEU A  13      21.232   6.980 -19.764  1.00 90.39           C  
ATOM    185  HB2 LEU A  13      20.657   7.406 -18.942  1.00 90.39           H  
ATOM    186  HB3 LEU A  13      20.532   6.486 -20.438  1.00 90.39           H  
ATOM    187  O   LEU A  13      20.808   4.012 -18.758  1.00 90.39           O  
ATOM    188  CG  LEU A  13      21.940   8.123 -20.512  1.00 90.39           C  
ATOM    189  HG  LEU A  13      22.571   7.716 -21.301  1.00 90.39           H  
ATOM    190  CD1 LEU A  13      20.917   9.044 -21.161  1.00 90.39           C  
ATOM    191 HD11 LEU A  13      20.290   9.511 -20.401  1.00 90.39           H  
ATOM    192 HD12 LEU A  13      20.303   8.457 -21.843  1.00 90.39           H  
ATOM    193 HD13 LEU A  13      21.435   9.825 -21.718  1.00 90.39           H  
ATOM    194  CD2 LEU A  13      22.795   8.975 -19.581  1.00 90.39           C  
ATOM    195 HD21 LEU A  13      23.699   8.423 -19.322  1.00 90.39           H  
ATOM    196 HD22 LEU A  13      23.070   9.908 -20.072  1.00 90.39           H  
ATOM    197 HD23 LEU A  13      22.235   9.216 -18.677  1.00 90.39           H  
ATOM    198  N   ARG A  14      21.576   5.143 -16.967  1.00 92.14           N  
ATOM    199  H   ARG A  14      22.036   5.992 -16.670  1.00 92.14           H  
ATOM    200  CA  ARG A  14      20.767   4.427 -15.981  1.00 92.14           C  
ATOM    201  HA  ARG A  14      20.539   3.429 -16.356  1.00 92.14           H  
ATOM    202  C   ARG A  14      19.462   5.191 -15.816  1.00 92.14           C  
ATOM    203  CB  ARG A  14      21.544   4.310 -14.661  1.00 92.14           C  
ATOM    204  HB2 ARG A  14      22.487   3.800 -14.855  1.00 92.14           H  
ATOM    205  HB3 ARG A  14      21.764   5.311 -14.292  1.00 92.14           H  
ATOM    206  O   ARG A  14      19.502   6.407 -15.662  1.00 92.14           O  
ATOM    207  CG  ARG A  14      20.761   3.537 -13.586  1.00 92.14           C  
ATOM    208  HG2 ARG A  14      19.786   4.001 -13.439  1.00 92.14           H  
ATOM    209  HG3 ARG A  14      20.608   2.508 -13.910  1.00 92.14           H  
ATOM    210  CD  ARG A  14      21.481   3.555 -12.232  1.00 92.14           C  
ATOM    211  HD2 ARG A  14      21.673   4.591 -11.952  1.00 92.14           H  
ATOM    212  HD3 ARG A  14      20.813   3.144 -11.476  1.00 92.14           H  
ATOM    213  NE  ARG A  14      22.760   2.813 -12.262  1.00 92.14           N  
ATOM    214  HE  ARG A  14      23.538   3.282 -12.702  1.00 92.14           H  
ATOM    215  NH1 ARG A  14      22.108   0.938 -11.085  1.00 92.14           N  
ATOM    216 HH11 ARG A  14      21.176   1.315 -10.986  1.00 92.14           H  
ATOM    217 HH12 ARG A  14      22.332   0.054 -10.651  1.00 92.14           H  
ATOM    218  NH2 ARG A  14      24.211   1.121 -11.788  1.00 92.14           N  
ATOM    219 HH21 ARG A  14      24.399   0.236 -11.338  1.00 92.14           H  
ATOM    220 HH22 ARG A  14      24.966   1.635 -12.219  1.00 92.14           H  
ATOM    221  CZ  ARG A  14      23.014   1.633 -11.715  1.00 92.14           C  
ATOM    222  N   THR A  15      18.339   4.483 -15.790  1.00 93.79           N  
ATOM    223  H   THR A  15      18.368   3.483 -15.931  1.00 93.79           H  
ATOM    224  CA  THR A  15      17.039   5.102 -15.526  1.00 93.79           C  
ATOM    225  HA  THR A  15      17.202   6.124 -15.184  1.00 93.79           H  
ATOM    226  C   THR A  15      16.313   4.352 -14.428  1.00 93.79           C  
ATOM    227  CB  THR A  15      16.170   5.188 -16.782  1.00 93.79           C  
ATOM    228  HB  THR A  15      15.834   4.192 -17.069  1.00 93.79           H  
ATOM    229  O   THR A  15      16.136   3.140 -14.530  1.00 93.79           O  
ATOM    230  CG2 THR A  15      14.958   6.094 -16.563  1.00 93.79           C  
ATOM    231 HG21 THR A  15      14.215   5.577 -15.957  1.00 93.79           H  
ATOM    232 HG22 THR A  15      14.516   6.364 -17.522  1.00 93.79           H  
ATOM    233 HG23 THR A  15      15.258   7.008 -16.051  1.00 93.79           H  
ATOM    234  OG1 THR A  15      16.918   5.726 -17.845  1.00 93.79           O  
ATOM    235  HG1 THR A  15      16.792   5.115 -18.575  1.00 93.79           H  
ATOM    236  N   SER A  16      15.891   5.069 -13.394  1.00 93.71           N  
ATOM    237  H   SER A  16      16.102   6.057 -13.367  1.00 93.71           H  
ATOM    238  CA  SER A  16      14.932   4.584 -12.400  1.00 93.71           C  
ATOM    239  HA  SER A  16      14.758   3.518 -12.550  1.00 93.71           H  
ATOM    240  C   SER A  16      13.592   5.292 -12.585  1.00 93.71           C  
ATOM    241  CB  SER A  16      15.473   4.760 -10.978  1.00 93.71           C  
ATOM    242  HB2 SER A  16      16.387   4.178 -10.865  1.00 93.71           H  
ATOM    243  HB3 SER A  16      14.735   4.395 -10.264  1.00 93.71           H  
ATOM    244  O   SER A  16      13.533   6.376 -13.167  1.00 93.71           O  
ATOM    245  OG  SER A  16      15.749   6.119 -10.712  1.00 93.71           O  
ATOM    246  HG  SER A  16      15.901   6.230  -9.771  1.00 93.71           H  
ATOM    247  N   SER A  17      12.514   4.673 -12.108  1.00 93.77           N  
ATOM    248  H   SER A  17      12.622   3.809 -11.595  1.00 93.77           H  
ATOM    249  CA  SER A  17      11.174   5.253 -12.122  1.00 93.77           C  
ATOM    250  HA  SER A  17      11.232   6.287 -12.462  1.00 93.77           H  
ATOM    251  C   SER A  17      10.587   5.241 -10.717  1.00 93.77           C  
ATOM    252  CB  SER A  17      10.266   4.489 -13.087  1.00 93.77           C  
ATOM    253  HB2 SER A  17      10.730   4.446 -14.072  1.00 93.77           H  
ATOM    254  HB3 SER A  17      10.114   3.473 -12.722  1.00 93.77           H  
ATOM    255  O   SER A  17      10.708   4.239 -10.016  1.00 93.77           O  
ATOM    256  OG  SER A  17       9.020   5.145 -13.184  1.00 93.77           O  
ATOM    257  HG  SER A  17       9.152   6.032 -13.526  1.00 93.77           H  
ATOM    258  N   SER A  18       9.949   6.343 -10.329  1.00 93.42           N  
ATOM    259  H   SER A  18       9.979   7.158 -10.925  1.00 93.42           H  
ATOM    260  CA  SER A  18       9.098   6.436  -9.137  1.00 93.42           C  
ATOM    261  HA  SER A  18       9.353   5.627  -8.453  1.00 93.42           H  
ATOM    262  C   SER A  18       7.608   6.271  -9.459  1.00 93.42           C  
ATOM    263  CB  SER A  18       9.351   7.753  -8.401  1.00 93.42           C  
ATOM    264  HB2 SER A  18       8.748   7.782  -7.494  1.00 93.42           H  
ATOM    265  HB3 SER A  18      10.402   7.813  -8.118  1.00 93.42           H  
ATOM    266  O   SER A  18       6.765   6.570  -8.620  1.00 93.42           O  
ATOM    267  OG  SER A  18       9.022   8.858  -9.221  1.00 93.42           O  
ATOM    268  HG  SER A  18       8.999   9.638  -8.662  1.00 93.42           H  
ATOM    269  N   LEU A  19       7.266   5.831 -10.677  1.00 92.64           N  
ATOM    270  H   LEU A  19       7.997   5.536 -11.309  1.00 92.64           H  
ATOM    271  CA  LEU A  19       5.886   5.540 -11.054  1.00 92.64           C  
ATOM    272  HA  LEU A  19       5.300   6.449 -10.923  1.00 92.64           H  
ATOM    273  C   LEU A  19       5.315   4.456 -10.127  1.00 92.64           C  
ATOM    274  CB  LEU A  19       5.856   5.110 -12.533  1.00 92.64           C  
ATOM    275  HB2 LEU A  19       6.358   4.147 -12.617  1.00 92.64           H  
ATOM    276  HB3 LEU A  19       6.412   5.835 -13.127  1.00 92.64           H  
ATOM    277  O   LEU A  19       5.987   3.459  -9.850  1.00 92.64           O  
ATOM    278  CG  LEU A  19       4.444   4.987 -13.126  1.00 92.64           C  
ATOM    279  HG  LEU A  19       3.845   4.339 -12.486  1.00 92.64           H  
ATOM    280  CD1 LEU A  19       3.777   6.361 -13.247  1.00 92.64           C  
ATOM    281 HD11 LEU A  19       4.459   7.080 -13.700  1.00 92.64           H  
ATOM    282 HD12 LEU A  19       2.890   6.292 -13.878  1.00 92.64           H  
ATOM    283 HD13 LEU A  19       3.475   6.714 -12.261  1.00 92.64           H  
ATOM    284  CD2 LEU A  19       4.500   4.349 -14.513  1.00 92.64           C  
ATOM    285 HD21 LEU A  19       3.483   4.176 -14.863  1.00 92.64           H  
ATOM    286 HD22 LEU A  19       5.008   3.387 -14.451  1.00 92.64           H  
ATOM    287 HD23 LEU A  19       5.026   5.003 -15.208  1.00 92.64           H  
ATOM    288  N   ALA A  20       4.079   4.648  -9.665  1.00 87.97           N  
ATOM    289  H   ALA A  20       3.596   5.508  -9.885  1.00 87.97           H  
ATOM    290  CA  ALA A  20       3.391   3.656  -8.849  1.00 87.97           C  
ATOM    291  HA  ALA A  20       3.944   3.548  -7.916  1.00 87.97           H  
ATOM    292  C   ALA A  20       3.361   2.288  -9.556  1.00 87.97           C  
ATOM    293  CB  ALA A  20       1.982   4.158  -8.515  1.00 87.97           C  
ATOM    294  HB1 ALA A  20       2.039   5.117  -8.001  1.00 87.97           H  
ATOM    295  HB2 ALA A  20       1.399   4.268  -9.429  1.00 87.97           H  
ATOM    296  HB3 ALA A  20       1.478   3.441  -7.866  1.00 87.97           H  
ATOM    297  O   ALA A  20       3.143   2.195 -10.764  1.00 87.97           O  
ATOM    298  N   LYS A  21       3.580   1.216  -8.789  1.00 89.12           N  
ATOM    299  H   LYS A  21       3.764   1.364  -7.808  1.00 89.12           H  
ATOM    300  CA  LYS A  21       3.582  -0.163  -9.309  1.00 89.12           C  
ATOM    301  HA  LYS A  21       4.047  -0.174 -10.295  1.00 89.12           H  
ATOM    302  C   LYS A  21       2.177  -0.726  -9.506  1.00 89.12           C  
ATOM    303  CB  LYS A  21       4.385  -1.072  -8.374  1.00 89.12           C  
ATOM    304  HB2 LYS A  21       3.950  -1.028  -7.376  1.00 89.12           H  
ATOM    305  HB3 LYS A  21       4.308  -2.099  -8.733  1.00 89.12           H  
ATOM    306  O   LYS A  21       2.022  -1.771 -10.127  1.00 89.12           O  
ATOM    307  CG  LYS A  21       5.870  -0.690  -8.311  1.00 89.12           C  
ATOM    308  HG2 LYS A  21       6.313  -0.775  -9.303  1.00 89.12           H  
ATOM    309  HG3 LYS A  21       5.978   0.334  -7.955  1.00 89.12           H  
ATOM    310  CD  LYS A  21       6.586  -1.635  -7.342  1.00 89.12           C  
ATOM    311  HD2 LYS A  21       6.500  -2.659  -7.707  1.00 89.12           H  
ATOM    312  HD3 LYS A  21       6.100  -1.568  -6.369  1.00 89.12           H  
ATOM    313  CE  LYS A  21       8.061  -1.259  -7.198  1.00 89.12           C  
ATOM    314  HE2 LYS A  21       8.122  -0.200  -6.945  1.00 89.12           H  
ATOM    315  HE3 LYS A  21       8.559  -1.409  -8.156  1.00 89.12           H  
ATOM    316  NZ  LYS A  21       8.703  -2.071  -6.133  1.00 89.12           N  
ATOM    317  HZ1 LYS A  21       9.673  -1.817  -6.010  1.00 89.12           H  
ATOM    318  HZ2 LYS A  21       8.234  -1.917  -5.252  1.00 89.12           H  
ATOM    319  HZ3 LYS A  21       8.639  -3.057  -6.340  1.00 89.12           H  
ATOM    320  N   GLU A  22       1.164  -0.045  -8.984  1.00 91.57           N  
ATOM    321  H   GLU A  22       1.357   0.844  -8.545  1.00 91.57           H  
ATOM    322  CA  GLU A  22      -0.235  -0.412  -9.136  1.00 91.57           C  
ATOM    323  HA  GLU A  22      -0.310  -1.248  -9.831  1.00 91.57           H  
ATOM    324  C   GLU A  22      -1.041   0.746  -9.714  1.00 91.57           C  
ATOM    325  CB  GLU A  22      -0.852  -0.854  -7.808  1.00 91.57           C  
ATOM    326  HB2 GLU A  22      -1.911  -1.036  -7.989  1.00 91.57           H  
ATOM    327  HB3 GLU A  22      -0.758  -0.050  -7.078  1.00 91.57           H  
ATOM    328  O   GLU A  22      -0.773   1.914  -9.433  1.00 91.57           O  
ATOM    329  CG  GLU A  22      -0.229  -2.137  -7.240  1.00 91.57           C  
ATOM    330  HG2 GLU A  22       0.785  -1.926  -6.899  1.00 91.57           H  
ATOM    331  HG3 GLU A  22      -0.178  -2.883  -8.033  1.00 91.57           H  
ATOM    332  CD  GLU A  22      -1.060  -2.702  -6.081  1.00 91.57           C  
ATOM    333  OE1 GLU A  22      -0.798  -3.839  -5.644  1.00 91.57           O  
ATOM    334  OE2 GLU A  22      -2.042  -2.057  -5.645  1.00 91.57           O  
ATOM    335  N   ILE A  23      -2.057   0.405 -10.498  1.00 94.08           N  
ATOM    336  H   ILE A  23      -2.206  -0.576 -10.687  1.00 94.08           H  
ATOM    337  CA  ILE A  23      -3.023   1.345 -11.058  1.00 94.08           C  
ATOM    338  HA  ILE A  23      -3.049   2.233 -10.426  1.00 94.08           H  
ATOM    339  C   ILE A  23      -4.404   0.707 -11.034  1.00 94.08           C  
ATOM    340  CB  ILE A  23      -2.588   1.774 -12.470  1.00 94.08           C  
ATOM    341  HB  ILE A  23      -1.574   2.162 -12.377  1.00 94.08           H  
ATOM    342  O   ILE A  23      -4.546  -0.492 -11.271  1.00 94.08           O  
ATOM    343  CG1 ILE A  23      -3.466   2.908 -13.037  1.00 94.08           C  
ATOM    344 HG12 ILE A  23      -4.465   2.534 -13.259  1.00 94.08           H  
ATOM    345 HG13 ILE A  23      -3.563   3.691 -12.285  1.00 94.08           H  
ATOM    346  CG2 ILE A  23      -2.537   0.594 -13.446  1.00 94.08           C  
ATOM    347 HG21 ILE A  23      -1.991  -0.246 -13.017  1.00 94.08           H  
ATOM    348 HG22 ILE A  23      -2.010   0.920 -14.343  1.00 94.08           H  
ATOM    349 HG23 ILE A  23      -3.547   0.275 -13.705  1.00 94.08           H  
ATOM    350  CD1 ILE A  23      -2.886   3.528 -14.315  1.00 94.08           C  
ATOM    351 HD11 ILE A  23      -1.811   3.354 -14.379  1.00 94.08           H  
ATOM    352 HD12 ILE A  23      -3.075   4.601 -14.325  1.00 94.08           H  
ATOM    353 HD13 ILE A  23      -3.344   3.073 -15.193  1.00 94.08           H  
ATOM    354  N   ALA A  24      -5.429   1.505 -10.754  1.00 91.75           N  
ATOM    355  H   ALA A  24      -5.267   2.492 -10.614  1.00 91.75           H  
ATOM    356  CA  ALA A  24      -6.797   1.026 -10.857  1.00 91.75           C  
ATOM    357  HA  ALA A  24      -6.774  -0.055 -10.717  1.00 91.75           H  
ATOM    358  C   ALA A  24      -7.373   1.270 -12.257  1.00 91.75           C  
ATOM    359  CB  ALA A  24      -7.649   1.597  -9.727  1.00 91.75           C  
ATOM    360  HB1 ALA A  24      -8.093   2.546 -10.030  1.00 91.75           H  
ATOM    361  HB2 ALA A  24      -7.052   1.729  -8.824  1.00 91.75           H  
ATOM    362  HB3 ALA A  24      -8.451   0.888  -9.520  1.00 91.75           H  
ATOM    363  O   ALA A  24      -6.958   2.225 -12.921  1.00 91.75           O  
ATOM    364  N   PRO A  25      -8.343   0.455 -12.707  1.00 92.13           N  
ATOM    365  CA  PRO A  25      -9.030   0.716 -13.964  1.00 92.13           C  
ATOM    366  HA  PRO A  25      -8.311   0.599 -14.775  1.00 92.13           H  
ATOM    367  C   PRO A  25      -9.605   2.140 -14.007  1.00 92.13           C  
ATOM    368  CB  PRO A  25     -10.105  -0.367 -14.081  1.00 92.13           C  
ATOM    369  HB2 PRO A  25     -11.063   0.008 -13.721  1.00 92.13           H  
ATOM    370  HB3 PRO A  25     -10.183  -0.723 -15.108  1.00 92.13           H  
ATOM    371  O   PRO A  25     -10.129   2.637 -13.007  1.00 92.13           O  
ATOM    372  CG  PRO A  25      -9.620  -1.491 -13.168  1.00 92.13           C  
ATOM    373  HG2 PRO A  25      -8.937  -2.139 -13.718  1.00 92.13           H  
ATOM    374  HG3 PRO A  25     -10.450  -2.070 -12.764  1.00 92.13           H  
ATOM    375  CD  PRO A  25      -8.856  -0.754 -12.074  1.00 92.13           C  
ATOM    376  HD2 PRO A  25      -8.053  -1.391 -11.702  1.00 92.13           H  
ATOM    377  HD3 PRO A  25      -9.535  -0.482 -11.267  1.00 92.13           H  
ATOM    378  N   GLY A  26      -9.441   2.820 -15.144  1.00 91.79           N  
ATOM    379  H   GLY A  26      -9.029   2.345 -15.934  1.00 91.79           H  
ATOM    380  CA  GLY A  26      -9.906   4.200 -15.344  1.00 91.79           C  
ATOM    381  HA2 GLY A  26      -9.881   4.437 -16.408  1.00 91.79           H  
ATOM    382  HA3 GLY A  26     -10.938   4.276 -15.002  1.00 91.79           H  
ATOM    383  C   GLY A  26      -9.109   5.275 -14.601  1.00 91.79           C  
ATOM    384  O   GLY A  26      -9.515   6.436 -14.576  1.00 91.79           O  
ATOM    385  N   ARG A  27      -7.998   4.922 -13.943  1.00 93.37           N  
ATOM    386  H   ARG A  27      -7.707   3.955 -13.983  1.00 93.37           H  
ATOM    387  CA  ARG A  27      -7.171   5.876 -13.191  1.00 93.37           C  
ATOM    388  HA  ARG A  27      -7.715   6.817 -13.113  1.00 93.37           H  
ATOM    389  C   ARG A  27      -5.897   6.235 -13.936  1.00 93.37           C  
ATOM    390  CB  ARG A  27      -6.890   5.362 -11.768  1.00 93.37           C  
ATOM    391  HB2 ARG A  27      -6.286   6.098 -11.237  1.00 93.37           H  
ATOM    392  HB3 ARG A  27      -6.308   4.443 -11.827  1.00 93.37           H  
ATOM    393  O   ARG A  27      -5.412   5.491 -14.787  1.00 93.37           O  
ATOM    394  CG  ARG A  27      -8.161   5.100 -10.946  1.00 93.37           C  
ATOM    395  HG2 ARG A  27      -7.858   4.769  -9.953  1.00 93.37           H  
ATOM    396  HG3 ARG A  27      -8.744   4.309 -11.418  1.00 93.37           H  
ATOM    397  CD  ARG A  27      -9.038   6.346 -10.788  1.00 93.37           C  
ATOM    398  HD2 ARG A  27      -8.442   7.136 -10.331  1.00 93.37           H  
ATOM    399  HD3 ARG A  27      -9.375   6.674 -11.772  1.00 93.37           H  
ATOM    400  NE  ARG A  27     -10.224   6.068  -9.960  1.00 93.37           N  
ATOM    401  HE  ARG A  27     -10.471   5.096  -9.838  1.00 93.37           H  
ATOM    402  NH1 ARG A  27     -10.910   8.245  -9.712  1.00 93.37           N  
ATOM    403 HH11 ARG A  27     -11.607   8.910  -9.408  1.00 93.37           H  
ATOM    404 HH12 ARG A  27     -10.160   8.536 -10.323  1.00 93.37           H  
ATOM    405  NH2 ARG A  27     -12.121   6.600  -8.814  1.00 93.37           N  
ATOM    406 HH21 ARG A  27     -12.797   7.288  -8.515  1.00 93.37           H  
ATOM    407 HH22 ARG A  27     -12.328   5.619  -8.696  1.00 93.37           H  
ATOM    408  CZ  ARG A  27     -11.074   6.968  -9.498  1.00 93.37           C  
ATOM    409  N   THR A  28      -5.341   7.375 -13.544  1.00 95.54           N  
ATOM    410  H   THR A  28      -5.825   7.927 -12.851  1.00 95.54           H  
ATOM    411  CA  THR A  28      -4.019   7.844 -13.949  1.00 95.54           C  
ATOM    412  HA  THR A  28      -3.629   7.191 -14.730  1.00 95.54           H  
ATOM    413  C   THR A  28      -3.085   7.788 -12.752  1.00 95.54           C  
ATOM    414  CB  THR A  28      -4.078   9.269 -14.513  1.00 95.54           C  
ATOM    415  HB  THR A  28      -4.421   9.942 -13.727  1.00 95.54           H  
ATOM    416  O   THR A  28      -3.437   8.245 -11.666  1.00 95.54           O  
ATOM    417  CG2 THR A  28      -2.734   9.777 -15.039  1.00 95.54           C  
ATOM    418 HG21 THR A  28      -2.874  10.754 -15.501  1.00 95.54           H  
ATOM    419 HG22 THR A  28      -2.024   9.882 -14.218  1.00 95.54           H  
ATOM    420 HG23 THR A  28      -2.331   9.085 -15.778  1.00 95.54           H  
ATOM    421  OG1 THR A  28      -4.999   9.329 -15.574  1.00 95.54           O  
ATOM    422  HG1 THR A  28      -4.581   9.000 -16.373  1.00 95.54           H  
ATOM    423  N   ILE A  29      -1.886   7.260 -12.962  1.00 94.31           N  
ATOM    424  H   ILE A  29      -1.678   6.916 -13.889  1.00 94.31           H  
ATOM    425  CA  ILE A  29      -0.772   7.357 -12.019  1.00 94.31           C  
ATOM    426  HA  ILE A  29      -1.120   7.840 -11.107  1.00 94.31           H  
ATOM    427  C   ILE A  29       0.307   8.257 -12.604  1.00 94.31           C  
ATOM    428  CB  ILE A  29      -0.221   5.975 -11.618  1.00 94.31           C  
ATOM    429  HB  ILE A  29       0.666   6.135 -11.005  1.00 94.31           H  
ATOM    430  O   ILE A  29       0.502   8.308 -13.820  1.00 94.31           O  
ATOM    431  CG1 ILE A  29       0.190   5.146 -12.851  1.00 94.31           C  
ATOM    432 HG12 ILE A  29       0.832   5.747 -13.496  1.00 94.31           H  
ATOM    433 HG13 ILE A  29      -0.698   4.892 -13.430  1.00 94.31           H  
ATOM    434  CG2 ILE A  29      -1.264   5.258 -10.749  1.00 94.31           C  
ATOM    435 HG21 ILE A  29      -2.180   5.093 -11.316  1.00 94.31           H  
ATOM    436 HG22 ILE A  29      -1.499   5.864  -9.874  1.00 94.31           H  
ATOM    437 HG23 ILE A  29      -0.880   4.299 -10.400  1.00 94.31           H  
ATOM    438  CD1 ILE A  29       0.951   3.866 -12.503  1.00 94.31           C  
ATOM    439 HD11 ILE A  29       1.317   3.394 -13.415  1.00 94.31           H  
ATOM    440 HD12 ILE A  29       1.792   4.121 -11.858  1.00 94.31           H  
ATOM    441 HD13 ILE A  29       0.313   3.162 -11.968  1.00 94.31           H  
ATOM    442  N   SER A  30       1.019   8.948 -11.723  1.00 95.38           N  
ATOM    443  H   SER A  30       0.844   8.808 -10.738  1.00 95.38           H  
ATOM    444  CA  SER A  30       2.118   9.838 -12.082  1.00 95.38           C  
ATOM    445  HA  SER A  30       2.370   9.691 -13.132  1.00 95.38           H  
ATOM    446  C   SER A  30       3.355   9.502 -11.262  1.00 95.38           C  
ATOM    447  CB  SER A  30       1.719  11.304 -11.896  1.00 95.38           C  
ATOM    448  HB2 SER A  30       1.388  11.459 -10.869  1.00 95.38           H  
ATOM    449  HB3 SER A  30       2.580  11.943 -12.091  1.00 95.38           H  
ATOM    450  O   SER A  30       3.262   8.951 -10.168  1.00 95.38           O  
ATOM    451  OG  SER A  30       0.678  11.643 -12.796  1.00 95.38           O  
ATOM    452  HG  SER A  30       0.153  12.343 -12.399  1.00 95.38           H  
ATOM    453  N   GLY A  31       4.518   9.837 -11.800  1.00 95.26           N  
ATOM    454  H   GLY A  31       4.515  10.255 -12.720  1.00 95.26           H  
ATOM    455  CA  GLY A  31       5.805   9.690 -11.140  1.00 95.26           C  
ATOM    456  HA2 GLY A  31       5.753  10.087 -10.126  1.00 95.26           H  
ATOM    457  HA3 GLY A  31       6.067   8.633 -11.083  1.00 95.26           H  
ATOM    458  C   GLY A  31       6.885  10.436 -11.907  1.00 95.26           C  
ATOM    459  O   GLY A  31       6.609  11.313 -12.727  1.00 95.26           O  
ATOM    460  N   GLU A  32       8.134  10.058 -11.674  1.00 96.64           N  
ATOM    461  H   GLU A  32       8.310   9.368 -10.958  1.00 96.64           H  
ATOM    462  CA  GLU A  32       9.294  10.633 -12.343  1.00 96.64           C  
ATOM    463  HA  GLU A  32       8.969  11.215 -13.205  1.00 96.64           H  
ATOM    464  C   GLU A  32      10.216   9.524 -12.847  1.00 96.64           C  
ATOM    465  CB  GLU A  32      10.061  11.578 -11.402  1.00 96.64           C  
ATOM    466  HB2 GLU A  32      10.461  11.001 -10.569  1.00 96.64           H  
ATOM    467  HB3 GLU A  32      10.902  11.997 -11.956  1.00 96.64           H  
ATOM    468  O   GLU A  32      10.410   8.495 -12.197  1.00 96.64           O  
ATOM    469  CG  GLU A  32       9.215  12.739 -10.853  1.00 96.64           C  
ATOM    470  HG2 GLU A  32       8.432  12.344 -10.205  1.00 96.64           H  
ATOM    471  HG3 GLU A  32       8.744  13.251 -11.692  1.00 96.64           H  
ATOM    472  CD  GLU A  32      10.072  13.734 -10.050  1.00 96.64           C  
ATOM    473  OE1 GLU A  32       9.970  14.948 -10.320  1.00 96.64           O  
ATOM    474  OE2 GLU A  32      10.908  13.307  -9.209  1.00 96.64           O  
ATOM    475  N   LEU A  33      10.828   9.746 -14.005  1.00 96.81           N  
ATOM    476  H   LEU A  33      10.576  10.579 -14.518  1.00 96.81           H  
ATOM    477  CA  LEU A  33      12.019   9.028 -14.432  1.00 96.81           C  
ATOM    478  HA  LEU A  33      12.038   8.044 -13.965  1.00 96.81           H  
ATOM    479  C   LEU A  33      13.243   9.815 -13.972  1.00 96.81           C  
ATOM    480  CB  LEU A  33      12.028   8.854 -15.959  1.00 96.81           C  
ATOM    481  HB2 LEU A  33      12.919   8.290 -16.234  1.00 96.81           H  
ATOM    482  HB3 LEU A  33      12.109   9.842 -16.412  1.00 96.81           H  
ATOM    483  O   LEU A  33      13.354  10.997 -14.291  1.00 96.81           O  
ATOM    484  CG  LEU A  33      10.792   8.155 -16.546  1.00 96.81           C  
ATOM    485  HG  LEU A  33       9.891   8.713 -16.293  1.00 96.81           H  
ATOM    486  CD1 LEU A  33      10.916   8.120 -18.069  1.00 96.81           C  
ATOM    487 HD11 LEU A  33      11.816   7.577 -18.359  1.00 96.81           H  
ATOM    488 HD12 LEU A  33      10.038   7.630 -18.490  1.00 96.81           H  
ATOM    489 HD13 LEU A  33      10.965   9.140 -18.450  1.00 96.81           H  
ATOM    490  CD2 LEU A  33      10.655   6.725 -16.025  1.00 96.81           C  
ATOM    491 HD21 LEU A  33      10.468   6.756 -14.951  1.00 96.81           H  
ATOM    492 HD22 LEU A  33       9.809   6.233 -16.507  1.00 96.81           H  
ATOM    493 HD23 LEU A  33      11.568   6.161 -16.214  1.00 96.81           H  
ATOM    494  N   THR A  34      14.184   9.172 -13.287  1.00 97.01           N  
ATOM    495  H   THR A  34      14.037   8.193 -13.082  1.00 97.01           H  
ATOM    496  CA  THR A  34      15.509   9.753 -13.027  1.00 97.01           C  
ATOM    497  HA  THR A  34      15.483  10.829 -13.197  1.00 97.01           H  
ATOM    498  C   THR A  34      16.498   9.142 -14.001  1.00 97.01           C  
ATOM    499  CB  THR A  34      15.958   9.553 -11.577  1.00 97.01           C  
ATOM    500  HB  THR A  34      16.031   8.489 -11.353  1.00 97.01           H  
ATOM    501  O   THR A  34      16.834   7.964 -13.891  1.00 97.01           O  
ATOM    502  CG2 THR A  34      17.303  10.224 -11.296  1.00 97.01           C  
ATOM    503 HG21 THR A  34      17.239  11.291 -11.509  1.00 97.01           H  
ATOM    504 HG22 THR A  34      18.087   9.772 -11.903  1.00 97.01           H  
ATOM    505 HG23 THR A  34      17.560  10.084 -10.246  1.00 97.01           H  
ATOM    506  OG1 THR A  34      15.019  10.154 -10.717  1.00 97.01           O  
ATOM    507  HG1 THR A  34      14.192   9.676 -10.809  1.00 97.01           H  
ATOM    508  N   VAL A  35      16.938   9.937 -14.974  1.00 95.83           N  
ATOM    509  H   VAL A  35      16.616  10.894 -14.985  1.00 95.83           H  
ATOM    510  CA  VAL A  35      17.897   9.531 -16.003  1.00 95.83           C  
ATOM    511  HA  VAL A  35      17.920   8.443 -16.066  1.00 95.83           H  
ATOM    512  C   VAL A  35      19.280  10.027 -15.603  1.00 95.83           C  
ATOM    513  CB  VAL A  35      17.493  10.073 -17.387  1.00 95.83           C  
ATOM    514  HB  VAL A  35      17.540  11.162 -17.387  1.00 95.83           H  
ATOM    515  O   VAL A  35      19.522  11.231 -15.588  1.00 95.83           O  
ATOM    516  CG1 VAL A  35      18.442   9.540 -18.465  1.00 95.83           C  
ATOM    517 HG11 VAL A  35      18.429   8.450 -18.462  1.00 95.83           H  
ATOM    518 HG12 VAL A  35      19.455   9.892 -18.268  1.00 95.83           H  
ATOM    519 HG13 VAL A  35      18.128   9.908 -19.442  1.00 95.83           H  
ATOM    520  CG2 VAL A  35      16.070   9.655 -17.778  1.00 95.83           C  
ATOM    521 HG21 VAL A  35      15.834  10.016 -18.779  1.00 95.83           H  
ATOM    522 HG22 VAL A  35      15.349  10.085 -17.083  1.00 95.83           H  
ATOM    523 HG23 VAL A  35      15.983   8.569 -17.758  1.00 95.83           H  
ATOM    524  N   THR A  36      20.189   9.104 -15.311  1.00 96.29           N  
ATOM    525  H   THR A  36      19.893   8.138 -15.332  1.00 96.29           H  
ATOM    526  CA  THR A  36      21.531   9.380 -14.791  1.00 96.29           C  
ATOM    527  HA  THR A  36      21.647  10.450 -14.623  1.00 96.29           H  
ATOM    528  C   THR A  36      22.595   8.929 -15.779  1.00 96.29           C  
ATOM    529  CB  THR A  36      21.742   8.672 -13.444  1.00 96.29           C  
ATOM    530  HB  THR A  36      21.652   7.597 -13.597  1.00 96.29           H  
ATOM    531  O   THR A  36      22.504   7.842 -16.357  1.00 96.29           O  
ATOM    532  CG2 THR A  36      23.103   8.958 -12.807  1.00 96.29           C  
ATOM    533 HG21 THR A  36      23.302  10.030 -12.801  1.00 96.29           H  
ATOM    534 HG22 THR A  36      23.892   8.449 -13.359  1.00 96.29           H  
ATOM    535 HG23 THR A  36      23.109   8.591 -11.780  1.00 96.29           H  
ATOM    536  OG1 THR A  36      20.754   9.061 -12.525  1.00 96.29           O  
ATOM    537  HG1 THR A  36      20.939   9.961 -12.247  1.00 96.29           H  
ATOM    538  N   ASN A  37      23.648   9.730 -15.937  1.00 95.79           N  
ATOM    539  H   ASN A  37      23.653  10.616 -15.454  1.00 95.79           H  
ATOM    540  CA  ASN A  37      24.859   9.319 -16.637  1.00 95.79           C  
ATOM    541  HA  ASN A  37      24.612   8.556 -17.374  1.00 95.79           H  
ATOM    542  C   ASN A  37      25.890   8.731 -15.657  1.00 95.79           C  
ATOM    543  CB  ASN A  37      25.413  10.519 -17.407  1.00 95.79           C  
ATOM    544  HB2 ASN A  37      25.621  11.323 -16.701  1.00 95.79           H  
ATOM    545  HB3 ASN A  37      24.664  10.872 -18.117  1.00 95.79           H  
ATOM    546  O   ASN A  37      26.610   9.492 -15.009  1.00 95.79           O  
ATOM    547  CG  ASN A  37      26.683  10.185 -18.169  1.00 95.79           C  
ATOM    548  ND2 ASN A  37      27.352  11.193 -18.665  1.00 95.79           N  
ATOM    549 HD21 ASN A  37      28.217  11.009 -19.152  1.00 95.79           H  
ATOM    550 HD22 ASN A  37      27.071  12.127 -18.405  1.00 95.79           H  
ATOM    551  OD1 ASN A  37      27.056   9.035 -18.367  1.00 95.79           O  
ATOM    552  N   PRO A  38      26.034   7.394 -15.568  1.00 93.85           N  
ATOM    553  CA  PRO A  38      27.043   6.775 -14.709  1.00 93.85           C  
ATOM    554  HA  PRO A  38      27.081   7.277 -13.742  1.00 93.85           H  
ATOM    555  C   PRO A  38      28.456   6.802 -15.322  1.00 93.85           C  
ATOM    556  CB  PRO A  38      26.539   5.341 -14.523  1.00 93.85           C  
ATOM    557  HB2 PRO A  38      27.339   4.644 -14.277  1.00 93.85           H  
ATOM    558  HB3 PRO A  38      25.771   5.323 -13.750  1.00 93.85           H  
ATOM    559  O   PRO A  38      29.397   6.267 -14.740  1.00 93.85           O  
ATOM    560  CG  PRO A  38      25.909   5.031 -15.881  1.00 93.85           C  
ATOM    561  HG2 PRO A  38      25.178   4.225 -15.820  1.00 93.85           H  
ATOM    562  HG3 PRO A  38      26.686   4.791 -16.607  1.00 93.85           H  
ATOM    563  CD  PRO A  38      25.253   6.359 -16.244  1.00 93.85           C  
ATOM    564  HD2 PRO A  38      24.240   6.351 -15.843  1.00 93.85           H  
ATOM    565  HD3 PRO A  38      25.243   6.492 -17.326  1.00 93.85           H  
ATOM    566  N   GLY A  39      28.610   7.333 -16.537  1.00 92.83           N  
ATOM    567  H   GLY A  39      27.828   7.813 -16.960  1.00 92.83           H  
ATOM    568  CA  GLY A  39      29.862   7.322 -17.278  1.00 92.83           C  
ATOM    569  HA2 GLY A  39      30.349   6.355 -17.153  1.00 92.83           H  
ATOM    570  HA3 GLY A  39      29.641   7.469 -18.336  1.00 92.83           H  
ATOM    571  C   GLY A  39      30.833   8.426 -16.890  1.00 92.83           C  
ATOM    572  O   GLY A  39      30.519   9.355 -16.156  1.00 92.83           O  
ATOM    573  N   LYS A  40      32.027   8.355 -17.485  1.00 92.94           N  
ATOM    574  H   LYS A  40      32.202   7.538 -18.052  1.00 92.94           H  
ATOM    575  CA  LYS A  40      33.116   9.337 -17.318  1.00 92.94           C  
ATOM    576  HA  LYS A  40      32.951   9.888 -16.393  1.00 92.94           H  
ATOM    577  C   LYS A  40      33.166  10.400 -18.424  1.00 92.94           C  
ATOM    578  CB  LYS A  40      34.461   8.601 -17.197  1.00 92.94           C  
ATOM    579  HB2 LYS A  40      35.253   9.339 -17.074  1.00 92.94           H  
ATOM    580  HB3 LYS A  40      34.652   8.045 -18.116  1.00 92.94           H  
ATOM    581  O   LYS A  40      34.125  11.159 -18.510  1.00 92.94           O  
ATOM    582  CG  LYS A  40      34.515   7.641 -15.999  1.00 92.94           C  
ATOM    583  HG2 LYS A  40      33.775   6.850 -16.122  1.00 92.94           H  
ATOM    584  HG3 LYS A  40      34.288   8.197 -15.089  1.00 92.94           H  
ATOM    585  CD  LYS A  40      35.907   7.007 -15.870  1.00 92.94           C  
ATOM    586  HD2 LYS A  40      36.649   7.798 -15.756  1.00 92.94           H  
ATOM    587  HD3 LYS A  40      36.129   6.431 -16.768  1.00 92.94           H  
ATOM    588  CE  LYS A  40      35.946   6.089 -14.641  1.00 92.94           C  
ATOM    589  HE2 LYS A  40      35.647   6.672 -13.770  1.00 92.94           H  
ATOM    590  HE3 LYS A  40      35.210   5.295 -14.768  1.00 92.94           H  
ATOM    591  NZ  LYS A  40      37.294   5.507 -14.409  1.00 92.94           N  
ATOM    592  HZ1 LYS A  40      37.979   6.235 -14.262  1.00 92.94           H  
ATOM    593  HZ2 LYS A  40      37.588   4.927 -15.182  1.00 92.94           H  
ATOM    594  HZ3 LYS A  40      37.287   4.936 -13.576  1.00 92.94           H  
ATOM    595  N   ARG A  41      32.187  10.418 -19.333  1.00 92.25           N  
ATOM    596  H   ARG A  41      31.372   9.853 -19.142  1.00 92.25           H  
ATOM    597  CA  ARG A  41      32.120  11.349 -20.473  1.00 92.25           C  
ATOM    598  HA  ARG A  41      32.766  12.204 -20.277  1.00 92.25           H  
ATOM    599  C   ARG A  41      30.706  11.888 -20.629  1.00 92.25           C  
ATOM    600  CB  ARG A  41      32.567  10.658 -21.774  1.00 92.25           C  
ATOM    601  HB2 ARG A  41      31.932   9.790 -21.952  1.00 92.25           H  
ATOM    602  HB3 ARG A  41      32.428  11.352 -22.603  1.00 92.25           H  
ATOM    603  O   ARG A  41      29.755  11.246 -20.188  1.00 92.25           O  
ATOM    604  CG  ARG A  41      34.037  10.214 -21.759  1.00 92.25           C  
ATOM    605  HG2 ARG A  41      34.180   9.450 -20.995  1.00 92.25           H  
ATOM    606  HG3 ARG A  41      34.674  11.068 -21.529  1.00 92.25           H  
ATOM    607  CD  ARG A  41      34.428   9.633 -23.126  1.00 92.25           C  
ATOM    608  HD2 ARG A  41      34.345  10.406 -23.890  1.00 92.25           H  
ATOM    609  HD3 ARG A  41      33.725   8.838 -23.378  1.00 92.25           H  
ATOM    610  NE  ARG A  41      35.789   9.061 -23.118  1.00 92.25           N  
ATOM    611  HE  ARG A  41      35.847   8.061 -22.988  1.00 92.25           H  
ATOM    612  NH1 ARG A  41      36.982  10.993 -23.517  1.00 92.25           N  
ATOM    613 HH11 ARG A  41      37.869  11.468 -23.604  1.00 92.25           H  
ATOM    614 HH12 ARG A  41      36.127  11.531 -23.518  1.00 92.25           H  
ATOM    615  NH2 ARG A  41      38.065   9.069 -23.226  1.00 92.25           N  
ATOM    616 HH21 ARG A  41      38.085   8.082 -23.013  1.00 92.25           H  
ATOM    617 HH22 ARG A  41      38.934   9.573 -23.326  1.00 92.25           H  
ATOM    618  CZ  ARG A  41      36.931   9.710 -23.287  1.00 92.25           C  
ATOM    619  N   HIS A  42      30.578  13.020 -21.316  1.00 93.22           N  
ATOM    620  H   HIS A  42      31.403  13.506 -21.637  1.00 93.22           H  
ATOM    621  CA  HIS A  42      29.273  13.538 -21.707  1.00 93.22           C  
ATOM    622  HA  HIS A  42      28.691  13.670 -20.795  1.00 93.22           H  
ATOM    623  C   HIS A  42      28.530  12.553 -22.611  1.00 93.22           C  
ATOM    624  CB  HIS A  42      29.392  14.906 -22.387  1.00 93.22           C  
ATOM    625  HB2 HIS A  42      28.448  15.137 -22.880  1.00 93.22           H  
ATOM    626  HB3 HIS A  42      30.170  14.878 -23.150  1.00 93.22           H  
ATOM    627  O   HIS A  42      29.105  11.947 -23.522  1.00 93.22           O  
ATOM    628  CG  HIS A  42      29.677  16.009 -21.407  1.00 93.22           C  
ATOM    629  CD2 HIS A  42      30.897  16.343 -20.885  1.00 93.22           C  
ATOM    630  HD2 HIS A  42      31.845  15.882 -21.119  1.00 93.22           H  
ATOM    631  ND1 HIS A  42      28.746  16.847 -20.832  1.00 93.22           N  
ATOM    632  HD1 HIS A  42      27.748  16.850 -20.986  1.00 93.22           H  
ATOM    633  CE1 HIS A  42      29.391  17.666 -19.985  1.00 93.22           C  
ATOM    634  HE1 HIS A  42      28.929  18.430 -19.378  1.00 93.22           H  
ATOM    635  NE2 HIS A  42      30.701  17.380 -19.978  1.00 93.22           N  
ATOM    636  N   THR A  43      27.233  12.429 -22.374  1.00 92.68           N  
ATOM    637  H   THR A  43      26.836  12.966 -21.616  1.00 92.68           H  
ATOM    638  CA  THR A  43      26.323  11.685 -23.243  1.00 92.68           C  
ATOM    639  HA  THR A  43      26.886  10.887 -23.727  1.00 92.68           H  
ATOM    640  C   THR A  43      25.745  12.615 -24.309  1.00 92.68           C  
ATOM    641  CB  THR A  43      25.202  11.015 -22.442  1.00 92.68           C  
ATOM    642  HB  THR A  43      24.481  10.576 -23.132  1.00 92.68           H  
ATOM    643  O   THR A  43      25.532  13.796 -24.044  1.00 92.68           O  
ATOM    644  CG2 THR A  43      25.756   9.905 -21.543  1.00 92.68           C  
ATOM    645 HG21 THR A  43      25.658   8.945 -22.050  1.00 92.68           H  
ATOM    646 HG22 THR A  43      26.807  10.067 -21.304  1.00 92.68           H  
ATOM    647 HG23 THR A  43      25.203   9.858 -20.605  1.00 92.68           H  
ATOM    648  OG1 THR A  43      24.531  11.959 -21.648  1.00 92.68           O  
ATOM    649  HG1 THR A  43      25.074  12.128 -20.874  1.00 92.68           H  
ATOM    650  N   PRO A  44      25.477  12.129 -25.532  1.00 93.70           N  
ATOM    651  CA  PRO A  44      24.630  12.850 -26.474  1.00 93.70           C  
ATOM    652  HA  PRO A  44      25.084  13.816 -26.696  1.00 93.70           H  
ATOM    653  C   PRO A  44      23.216  13.059 -25.917  1.00 93.70           C  
ATOM    654  CB  PRO A  44      24.589  11.986 -27.740  1.00 93.70           C  
ATOM    655  HB2 PRO A  44      24.621  12.596 -28.643  1.00 93.70           H  
ATOM    656  HB3 PRO A  44      23.695  11.361 -27.737  1.00 93.70           H  
ATOM    657  O   PRO A  44      22.784  12.346 -25.009  1.00 93.70           O  
ATOM    658  CG  PRO A  44      25.821  11.090 -27.619  1.00 93.70           C  
ATOM    659  HG2 PRO A  44      26.693  11.613 -28.010  1.00 93.70           H  
ATOM    660  HG3 PRO A  44      25.677  10.138 -28.130  1.00 93.70           H  
ATOM    661  CD  PRO A  44      25.976  10.899 -26.113  1.00 93.70           C  
ATOM    662  HD2 PRO A  44      25.369  10.063 -25.767  1.00 93.70           H  
ATOM    663  HD3 PRO A  44      27.025  10.737 -25.867  1.00 93.70           H  
ATOM    664  N   ALA A  45      22.457  13.959 -26.544  1.00 94.19           N  
ATOM    665  H   ALA A  45      22.857  14.526 -27.277  1.00 94.19           H  
ATOM    666  CA  ALA A  45      21.025  14.060 -26.288  1.00 94.19           C  
ATOM    667  HA  ALA A  45      20.888  14.372 -25.253  1.00 94.19           H  
ATOM    668  C   ALA A  45      20.342  12.692 -26.476  1.00 94.19           C  
ATOM    669  CB  ALA A  45      20.414  15.126 -27.204  1.00 94.19           C  
ATOM    670  HB1 ALA A  45      20.921  16.079 -27.055  1.00 94.19           H  
ATOM    671  HB2 ALA A  45      19.359  15.250 -26.960  1.00 94.19           H  
ATOM    672  HB3 ALA A  45      20.511  14.825 -28.247  1.00 94.19           H  
ATOM    673  O   ALA A  45      20.628  11.957 -27.430  1.00 94.19           O  
ATOM    674  N   THR A  46      19.434  12.362 -25.562  1.00 95.02           N  
ATOM    675  H   THR A  46      19.212  13.040 -24.848  1.00 95.02           H  
ATOM    676  CA  THR A  46      18.761  11.063 -25.513  1.00 95.02           C  
ATOM    677  HA  THR A  46      19.172  10.413 -26.285  1.00 95.02           H  
ATOM    678  C   THR A  46      17.281  11.240 -25.781  1.00 95.02           C  
ATOM    679  CB  THR A  46      19.016  10.372 -24.171  1.00 95.02           C  
ATOM    680  HB  THR A  46      18.739  11.030 -23.347  1.00 95.02           H  
ATOM    681  O   THR A  46      16.617  11.993 -25.080  1.00 95.02           O  
ATOM    682  CG2 THR A  46      18.257   9.048 -24.039  1.00 95.02           C  
ATOM    683 HG21 THR A  46      18.499   8.385 -24.870  1.00 95.02           H  
ATOM    684 HG22 THR A  46      17.183   9.231 -24.022  1.00 95.02           H  
ATOM    685 HG23 THR A  46      18.522   8.558 -23.102  1.00 95.02           H  
ATOM    686  OG1 THR A  46      20.399  10.098 -24.114  1.00 95.02           O  
ATOM    687  HG1 THR A  46      20.856  10.925 -23.944  1.00 95.02           H  
ATOM    688  N   LYS A  47      16.744  10.550 -26.791  1.00 96.43           N  
ATOM    689  H   LYS A  47      17.336   9.877 -27.256  1.00 96.43           H  
ATOM    690  CA  LYS A  47      15.294  10.498 -27.022  1.00 96.43           C  
ATOM    691  HA  LYS A  47      14.860  11.466 -26.770  1.00 96.43           H  
ATOM    692  C   LYS A  47      14.671   9.480 -26.070  1.00 96.43           C  
ATOM    693  CB  LYS A  47      14.987  10.194 -28.498  1.00 96.43           C  
ATOM    694  HB2 LYS A  47      15.516  10.914 -29.123  1.00 96.43           H  
ATOM    695  HB3 LYS A  47      15.339   9.191 -28.737  1.00 96.43           H  
ATOM    696  O   LYS A  47      15.215   8.388 -25.930  1.00 96.43           O  
ATOM    697  CG  LYS A  47      13.481  10.287 -28.798  1.00 96.43           C  
ATOM    698  HG2 LYS A  47      12.945   9.584 -28.161  1.00 96.43           H  
ATOM    699  HG3 LYS A  47      13.136  11.295 -28.567  1.00 96.43           H  
ATOM    700  CD  LYS A  47      13.130   9.961 -30.259  1.00 96.43           C  
ATOM    701  HD2 LYS A  47      13.480   8.957 -30.495  1.00 96.43           H  
ATOM    702  HD3 LYS A  47      13.600  10.687 -30.922  1.00 96.43           H  
ATOM    703  CE  LYS A  47      11.600  10.024 -30.401  1.00 96.43           C  
ATOM    704  HE2 LYS A  47      11.265  11.033 -30.160  1.00 96.43           H  
ATOM    705  HE3 LYS A  47      11.165   9.367 -29.648  1.00 96.43           H  
ATOM    706  NZ  LYS A  47      11.101   9.626 -31.746  1.00 96.43           N  
ATOM    707  HZ1 LYS A  47      10.092   9.671 -31.751  1.00 96.43           H  
ATOM    708  HZ2 LYS A  47      11.336   8.666 -31.951  1.00 96.43           H  
ATOM    709  HZ3 LYS A  47      11.434  10.237 -32.478  1.00 96.43           H  
ATOM    710  N   LEU A  48      13.537   9.836 -25.481  1.00 96.66           N  
ATOM    711  H   LEU A  48      13.146  10.742 -25.693  1.00 96.66           H  
ATOM    712  CA  LEU A  48      12.701   8.959 -24.673  1.00 96.66           C  
ATOM    713  HA  LEU A  48      13.183   7.989 -24.553  1.00 96.66           H  
ATOM    714  C   LEU A  48      11.365   8.735 -25.387  1.00 96.66           C  
ATOM    715  CB  LEU A  48      12.484   9.572 -23.279  1.00 96.66           C  
ATOM    716  HB2 LEU A  48      11.915  10.495 -23.390  1.00 96.66           H  
ATOM    717  HB3 LEU A  48      11.876   8.878 -22.699  1.00 96.66           H  
ATOM    718  O   LEU A  48      10.814   9.651 -25.999  1.00 96.66           O  
ATOM    719  CG  LEU A  48      13.759   9.890 -22.476  1.00 96.66           C  
ATOM    720  HG  LEU A  48      14.349  10.640 -23.002  1.00 96.66           H  
ATOM    721  CD1 LEU A  48      13.352  10.455 -21.117  1.00 96.66           C  
ATOM    722 HD11 LEU A  48      12.713   9.747 -20.588  1.00 96.66           H  
ATOM    723 HD12 LEU A  48      12.801  11.385 -21.256  1.00 96.66           H  
ATOM    724 HD13 LEU A  48      14.231  10.651 -20.504  1.00 96.66           H  
ATOM    725  CD2 LEU A  48      14.630   8.659 -22.232  1.00 96.66           C  
ATOM    726 HD21 LEU A  48      14.978   8.245 -23.179  1.00 96.66           H  
ATOM    727 HD22 LEU A  48      14.044   7.913 -21.697  1.00 96.66           H  
ATOM    728 HD23 LEU A  48      15.492   8.940 -21.626  1.00 96.66           H  
ATOM    729  N   SER A  49      10.845   7.518 -25.311  1.00 96.36           N  
ATOM    730  H   SER A  49      11.382   6.783 -24.875  1.00 96.36           H  
ATOM    731  CA  SER A  49       9.465   7.206 -25.681  1.00 96.36           C  
ATOM    732  HA  SER A  49       8.841   8.077 -25.483  1.00 96.36           H  
ATOM    733  C   SER A  49       8.948   6.068 -24.821  1.00 96.36           C  
ATOM    734  CB  SER A  49       9.332   6.856 -27.167  1.00 96.36           C  
ATOM    735  HB2 SER A  49       8.306   6.554 -27.377  1.00 96.36           H  
ATOM    736  HB3 SER A  49       9.554   7.745 -27.758  1.00 96.36           H  
ATOM    737  O   SER A  49       9.720   5.211 -24.397  1.00 96.36           O  
ATOM    738  OG  SER A  49      10.212   5.822 -27.551  1.00 96.36           O  
ATOM    739  HG  SER A  49      10.080   5.083 -26.954  1.00 96.36           H  
ATOM    740  N   LEU A  50       7.643   6.048 -24.594  1.00 96.38           N  
ATOM    741  H   LEU A  50       7.043   6.747 -25.009  1.00 96.38           H  
ATOM    742  CA  LEU A  50       6.990   5.032 -23.791  1.00 96.38           C  
ATOM    743  HA  LEU A  50       7.736   4.345 -23.393  1.00 96.38           H  
ATOM    744  C   LEU A  50       6.025   4.241 -24.671  1.00 96.38           C  
ATOM    745  CB  LEU A  50       6.306   5.737 -22.617  1.00 96.38           C  
ATOM    746  HB2 LEU A  50       5.455   6.297 -23.005  1.00 96.38           H  
ATOM    747  HB3 LEU A  50       7.002   6.450 -22.176  1.00 96.38           H  
ATOM    748  O   LEU A  50       5.227   4.824 -25.399  1.00 96.38           O  
ATOM    749  CG  LEU A  50       5.828   4.790 -21.506  1.00 96.38           C  
ATOM    750  HG  LEU A  50       5.149   4.042 -21.915  1.00 96.38           H  
ATOM    751  CD1 LEU A  50       6.979   4.104 -20.770  1.00 96.38           C  
ATOM    752 HD11 LEU A  50       7.458   3.374 -21.422  1.00 96.38           H  
ATOM    753 HD12 LEU A  50       7.710   4.840 -20.435  1.00 96.38           H  
ATOM    754 HD13 LEU A  50       6.587   3.574 -19.902  1.00 96.38           H  
ATOM    755  CD2 LEU A  50       5.089   5.644 -20.494  1.00 96.38           C  
ATOM    756 HD21 LEU A  50       4.625   5.019 -19.731  1.00 96.38           H  
ATOM    757 HD22 LEU A  50       4.318   6.199 -21.029  1.00 96.38           H  
ATOM    758 HD23 LEU A  50       5.767   6.363 -20.034  1.00 96.38           H  
ATOM    759  N   THR A  51       6.129   2.920 -24.613  1.00 96.95           N  
ATOM    760  H   THR A  51       6.826   2.528 -23.995  1.00 96.95           H  
ATOM    761  CA  THR A  51       5.171   1.993 -25.218  1.00 96.95           C  
ATOM    762  HA  THR A  51       4.580   2.506 -25.976  1.00 96.95           H  
ATOM    763  C   THR A  51       4.250   1.505 -24.116  1.00 96.95           C  
ATOM    764  CB  THR A  51       5.881   0.811 -25.887  1.00 96.95           C  
ATOM    765  HB  THR A  51       6.374   0.205 -25.127  1.00 96.95           H  
ATOM    766  O   THR A  51       4.734   1.046 -23.081  1.00 96.95           O  
ATOM    767  CG2 THR A  51       4.920  -0.067 -26.685  1.00 96.95           C  
ATOM    768 HG21 THR A  51       4.406   0.529 -27.439  1.00 96.95           H  
ATOM    769 HG22 THR A  51       4.186  -0.525 -26.023  1.00 96.95           H  
ATOM    770 HG23 THR A  51       5.482  -0.859 -27.180  1.00 96.95           H  
ATOM    771  OG1 THR A  51       6.860   1.305 -26.773  1.00 96.95           O  
ATOM    772  HG1 THR A  51       7.466   1.823 -26.239  1.00 96.95           H  
ATOM    773  N   VAL A  52       2.944   1.616 -24.325  1.00 97.35           N  
ATOM    774  H   VAL A  52       2.609   1.935 -25.223  1.00 97.35           H  
ATOM    775  CA  VAL A  52       1.922   1.203 -23.358  1.00 97.35           C  
ATOM    776  HA  VAL A  52       2.419   0.748 -22.501  1.00 97.35           H  
ATOM    777  C   VAL A  52       1.010   0.136 -23.973  1.00 97.35           C  
ATOM    778  CB  VAL A  52       1.128   2.411 -22.829  1.00 97.35           C  
ATOM    779  HB  VAL A  52       0.439   2.054 -22.064  1.00 97.35           H  
ATOM    780  O   VAL A  52       0.944   0.055 -25.204  1.00 97.35           O  
ATOM    781  CG1 VAL A  52       2.061   3.433 -22.168  1.00 97.35           C  
ATOM    782 HG11 VAL A  52       2.516   4.079 -22.919  1.00 97.35           H  
ATOM    783 HG12 VAL A  52       2.858   2.937 -21.615  1.00 97.35           H  
ATOM    784 HG13 VAL A  52       1.470   4.033 -21.477  1.00 97.35           H  
ATOM    785  CG2 VAL A  52       0.324   3.146 -23.908  1.00 97.35           C  
ATOM    786 HG21 VAL A  52      -0.412   2.475 -24.350  1.00 97.35           H  
ATOM    787 HG22 VAL A  52      -0.212   3.981 -23.457  1.00 97.35           H  
ATOM    788 HG23 VAL A  52       0.978   3.525 -24.693  1.00 97.35           H  
ATOM    789  N   PRO A  53       0.328  -0.692 -23.159  1.00 96.52           N  
ATOM    790  CA  PRO A  53      -0.650  -1.650 -23.665  1.00 96.52           C  
ATOM    791  HA  PRO A  53      -0.133  -2.354 -24.319  1.00 96.52           H  
ATOM    792  C   PRO A  53      -1.779  -0.973 -24.457  1.00 96.52           C  
ATOM    793  CB  PRO A  53      -1.177  -2.406 -22.440  1.00 96.52           C  
ATOM    794  HB2 PRO A  53      -1.335  -3.462 -22.658  1.00 96.52           H  
ATOM    795  HB3 PRO A  53      -2.108  -1.956 -22.094  1.00 96.52           H  
ATOM    796  O   PRO A  53      -2.035   0.224 -24.324  1.00 96.52           O  
ATOM    797  CG  PRO A  53      -0.096  -2.208 -21.380  1.00 96.52           C  
ATOM    798  HG2 PRO A  53       0.679  -2.965 -21.499  1.00 96.52           H  
ATOM    799  HG3 PRO A  53      -0.511  -2.232 -20.372  1.00 96.52           H  
ATOM    800  CD  PRO A  53       0.475  -0.835 -21.716  1.00 96.52           C  
ATOM    801  HD2 PRO A  53       1.522  -0.802 -21.415  1.00 96.52           H  
ATOM    802  HD3 PRO A  53      -0.101  -0.062 -21.208  1.00 96.52           H  
ATOM    803  N   GLN A  54      -2.482  -1.747 -25.283  1.00 95.35           N  
ATOM    804  H   GLN A  54      -2.277  -2.735 -25.329  1.00 95.35           H  
ATOM    805  CA  GLN A  54      -3.581  -1.230 -26.101  1.00 95.35           C  
ATOM    806  HA  GLN A  54      -3.172  -0.479 -26.777  1.00 95.35           H  
ATOM    807  C   GLN A  54      -4.670  -0.568 -25.241  1.00 95.35           C  
ATOM    808  CB  GLN A  54      -4.163  -2.374 -26.938  1.00 95.35           C  
ATOM    809  HB2 GLN A  54      -4.584  -3.126 -26.271  1.00 95.35           H  
ATOM    810  HB3 GLN A  54      -3.361  -2.833 -27.515  1.00 95.35           H  
ATOM    811  O   GLN A  54      -5.098  -1.126 -24.234  1.00 95.35           O  
ATOM    812  CG  GLN A  54      -5.254  -1.891 -27.909  1.00 95.35           C  
ATOM    813  HG2 GLN A  54      -4.835  -1.135 -28.572  1.00 95.35           H  
ATOM    814  HG3 GLN A  54      -6.081  -1.449 -27.354  1.00 95.35           H  
ATOM    815  CD  GLN A  54      -5.823  -3.024 -28.754  1.00 95.35           C  
ATOM    816  NE2 GLN A  54      -6.609  -2.721 -29.761  1.00 95.35           N  
ATOM    817 HE21 GLN A  54      -6.884  -1.768 -29.952  1.00 95.35           H  
ATOM    818 HE22 GLN A  54      -6.987  -3.511 -30.264  1.00 95.35           H  
ATOM    819  OE1 GLN A  54      -5.575  -4.195 -28.535  1.00 95.35           O  
ATOM    820  N   GLY A  55      -5.129   0.616 -25.659  1.00 96.18           N  
ATOM    821  H   GLY A  55      -4.704   1.034 -26.474  1.00 96.18           H  
ATOM    822  CA  GLY A  55      -6.166   1.389 -24.964  1.00 96.18           C  
ATOM    823  HA2 GLY A  55      -6.650   2.059 -25.675  1.00 96.18           H  
ATOM    824  HA3 GLY A  55      -6.921   0.708 -24.571  1.00 96.18           H  
ATOM    825  C   GLY A  55      -5.654   2.238 -23.796  1.00 96.18           C  
ATOM    826  O   GLY A  55      -6.406   3.044 -23.257  1.00 96.18           O  
ATOM    827  N   TRP A  56      -4.382   2.098 -23.423  1.00 97.92           N  
ATOM    828  H   TRP A  56      -3.792   1.438 -23.909  1.00 97.92           H  
ATOM    829  CA  TRP A  56      -3.751   2.941 -22.415  1.00 97.92           C  
ATOM    830  HA  TRP A  56      -4.485   3.217 -21.659  1.00 97.92           H  
ATOM    831  C   TRP A  56      -3.223   4.226 -23.041  1.00 97.92           C  
ATOM    832  CB  TRP A  56      -2.627   2.178 -21.718  1.00 97.92           C  
ATOM    833  HB2 TRP A  56      -2.100   2.873 -21.064  1.00 97.92           H  
ATOM    834  HB3 TRP A  56      -1.905   1.834 -22.459  1.00 97.92           H  
ATOM    835  O   TRP A  56      -2.889   4.279 -24.227  1.00 97.92           O  
ATOM    836  CG  TRP A  56      -3.061   1.014 -20.889  1.00 97.92           C  
ATOM    837  CD1 TRP A  56      -3.765  -0.062 -21.304  1.00 97.92           C  
ATOM    838  HD1 TRP A  56      -4.112  -0.224 -22.314  1.00 97.92           H  
ATOM    839  CD2 TRP A  56      -2.818   0.801 -19.476  1.00 97.92           C  
ATOM    840  CE2 TRP A  56      -3.382  -0.454 -19.106  1.00 97.92           C  
ATOM    841  CE3 TRP A  56      -2.164   1.546 -18.477  1.00 97.92           C  
ATOM    842  HE3 TRP A  56      -1.751   2.511 -18.732  1.00 97.92           H  
ATOM    843  NE1 TRP A  56      -3.961  -0.933 -20.255  1.00 97.92           N  
ATOM    844  HE1 TRP A  56      -4.462  -1.806 -20.337  1.00 97.92           H  
ATOM    845  CH2 TRP A  56      -2.645  -0.185 -16.835  1.00 97.92           C  
ATOM    846  HH2 TRP A  56      -2.582  -0.571 -15.828  1.00 97.92           H  
ATOM    847  CZ2 TRP A  56      -3.275  -0.960 -17.812  1.00 97.92           C  
ATOM    848  HZ2 TRP A  56      -3.649  -1.944 -17.570  1.00 97.92           H  
ATOM    849  CZ3 TRP A  56      -2.079   1.060 -17.163  1.00 97.92           C  
ATOM    850  HZ3 TRP A  56      -1.580   1.649 -16.407  1.00 97.92           H  
ATOM    851  N   THR A  57      -3.083   5.259 -22.218  1.00 97.71           N  
ATOM    852  H   THR A  57      -3.347   5.144 -21.250  1.00 97.71           H  
ATOM    853  CA  THR A  57      -2.411   6.501 -22.607  1.00 97.71           C  
ATOM    854  HA  THR A  57      -1.992   6.386 -23.606  1.00 97.71           H  
ATOM    855  C   THR A  57      -1.249   6.776 -21.671  1.00 97.71           C  
ATOM    856  CB  THR A  57      -3.369   7.699 -22.664  1.00 97.71           C  
ATOM    857  HB  THR A  57      -2.819   8.562 -23.040  1.00 97.71           H  
ATOM    858  O   THR A  57      -1.250   6.356 -20.514  1.00 97.71           O  
ATOM    859  CG2 THR A  57      -4.560   7.453 -23.588  1.00 97.71           C  
ATOM    860 HG21 THR A  57      -5.194   6.658 -23.194  1.00 97.71           H  
ATOM    861 HG22 THR A  57      -4.205   7.160 -24.576  1.00 97.71           H  
ATOM    862 HG23 THR A  57      -5.148   8.366 -23.682  1.00 97.71           H  
ATOM    863  OG1 THR A  57      -3.873   8.015 -21.392  1.00 97.71           O  
ATOM    864  HG1 THR A  57      -4.825   8.098 -21.484  1.00 97.71           H  
ATOM    865  N   ALA A  58      -0.234   7.479 -22.165  1.00 96.68           N  
ATOM    866  H   ALA A  58      -0.252   7.802 -23.122  1.00 96.68           H  
ATOM    867  CA  ALA A  58       0.833   7.959 -21.309  1.00 96.68           C  
ATOM    868  HA  ALA A  58       0.395   8.224 -20.346  1.00 96.68           H  
ATOM    869  C   ALA A  58       1.509   9.209 -21.856  1.00 96.68           C  
ATOM    870  CB  ALA A  58       1.850   6.849 -21.089  1.00 96.68           C  
ATOM    871  HB1 ALA A  58       1.362   6.004 -20.604  1.00 96.68           H  
ATOM    872  HB2 ALA A  58       2.288   6.545 -22.039  1.00 96.68           H  
ATOM    873  HB3 ALA A  58       2.611   7.230 -20.408  1.00 96.68           H  
ATOM    874  O   ALA A  58       1.541   9.452 -23.063  1.00 96.68           O  
ATOM    875  N   THR A  59       2.085   9.981 -20.944  1.00 96.75           N  
ATOM    876  H   THR A  59       2.023   9.703 -19.975  1.00 96.75           H  
ATOM    877  CA  THR A  59       2.812  11.209 -21.235  1.00 96.75           C  
ATOM    878  HA  THR A  59       2.953  11.287 -22.313  1.00 96.75           H  
ATOM    879  C   THR A  59       4.194  11.166 -20.594  1.00 96.75           C  
ATOM    880  CB  THR A  59       2.028  12.454 -20.793  1.00 96.75           C  
ATOM    881  HB  THR A  59       2.610  13.343 -21.037  1.00 96.75           H  
ATOM    882  O   THR A  59       4.401  10.614 -19.513  1.00 96.75           O  
ATOM    883  CG2 THR A  59       0.664  12.560 -21.477  1.00 96.75           C  
ATOM    884 HG21 THR A  59       0.012  11.750 -21.151  1.00 96.75           H  
ATOM    885 HG22 THR A  59       0.199  13.512 -21.222  1.00 96.75           H  
ATOM    886 HG23 THR A  59       0.788  12.507 -22.558  1.00 96.75           H  
ATOM    887  OG1 THR A  59       1.805  12.421 -19.409  1.00 96.75           O  
ATOM    888  HG1 THR A  59       1.240  13.157 -19.165  1.00 96.75           H  
ATOM    889  N   LEU A  60       5.161  11.755 -21.294  1.00 97.13           N  
ATOM    890  H   LEU A  60       4.907  12.205 -22.162  1.00 97.13           H  
ATOM    891  CA  LEU A  60       6.482  12.071 -20.767  1.00 97.13           C  
ATOM    892  HA  LEU A  60       6.573  11.730 -19.735  1.00 97.13           H  
ATOM    893  C   LEU A  60       6.614  13.590 -20.780  1.00 97.13           C  
ATOM    894  CB  LEU A  60       7.577  11.412 -21.628  1.00 97.13           C  
ATOM    895  HB2 LEU A  60       8.544  11.816 -21.325  1.00 97.13           H  
ATOM    896  HB3 LEU A  60       7.413  11.700 -22.667  1.00 97.13           H  
ATOM    897  O   LEU A  60       6.436  14.205 -21.831  1.00 97.13           O  
ATOM    898  CG  LEU A  60       7.643   9.877 -21.541  1.00 97.13           C  
ATOM    899  HG  LEU A  60       6.663   9.448 -21.751  1.00 97.13           H  
ATOM    900  CD1 LEU A  60       8.632   9.355 -22.588  1.00 97.13           C  
ATOM    901 HD11 LEU A  60       8.696   8.269 -22.521  1.00 97.13           H  
ATOM    902 HD12 LEU A  60       9.615   9.789 -22.409  1.00 97.13           H  
ATOM    903 HD13 LEU A  60       8.287   9.634 -23.584  1.00 97.13           H  
ATOM    904  CD2 LEU A  60       8.116   9.405 -20.166  1.00 97.13           C  
ATOM    905 HD21 LEU A  60       7.385   9.690 -19.410  1.00 97.13           H  
ATOM    906 HD22 LEU A  60       9.079   9.853 -19.920  1.00 97.13           H  
ATOM    907 HD23 LEU A  60       8.201   8.318 -20.156  1.00 97.13           H  
ATOM    908  N   GLY A  61       6.976  14.187 -19.646  1.00 96.18           N  
ATOM    909  H   GLY A  61       7.057  13.620 -18.815  1.00 96.18           H  
ATOM    910  CA  GLY A  61       7.171  15.634 -19.521  1.00 96.18           C  
ATOM    911  HA2 GLY A  61       6.241  16.146 -19.770  1.00 96.18           H  
ATOM    912  HA3 GLY A  61       7.431  15.870 -18.490  1.00 96.18           H  
ATOM    913  C   GLY A  61       8.274  16.177 -20.435  1.00 96.18           C  
ATOM    914  O   GLY A  61       8.292  17.361 -20.752  1.00 96.18           O  
ATOM    915  N   ALA A  62       9.171  15.308 -20.911  1.00 94.67           N  
ATOM    916  H   ALA A  62       9.097  14.347 -20.609  1.00 94.67           H  
ATOM    917  CA  ALA A  62      10.134  15.623 -21.954  1.00 94.67           C  
ATOM    918  HA  ALA A  62       9.729  16.444 -22.547  1.00 94.67           H  
ATOM    919  C   ALA A  62      10.388  14.397 -22.856  1.00 94.67           C  
ATOM    920  CB  ALA A  62      11.428  16.122 -21.300  1.00 94.67           C  
ATOM    921  HB1 ALA A  62      11.870  15.335 -20.689  1.00 94.67           H  
ATOM    922  HB2 ALA A  62      12.140  16.421 -22.069  1.00 94.67           H  
ATOM    923  HB3 ALA A  62      11.213  16.985 -20.670  1.00 94.67           H  
ATOM    924  O   ALA A  62      10.833  13.355 -22.367  1.00 94.67           O  
ATOM    925  N   PRO A  63      10.204  14.500 -24.188  1.00 95.47           N  
ATOM    926  CA  PRO A  63      10.515  13.411 -25.119  1.00 95.47           C  
ATOM    927  HA  PRO A  63      10.160  12.460 -24.724  1.00 95.47           H  
ATOM    928  C   PRO A  63      12.022  13.291 -25.400  1.00 95.47           C  
ATOM    929  CB  PRO A  63       9.735  13.765 -26.387  1.00 95.47           C  
ATOM    930  HB2 PRO A  63       8.705  13.424 -26.284  1.00 95.47           H  
ATOM    931  HB3 PRO A  63      10.184  13.343 -27.286  1.00 95.47           H  
ATOM    932  O   PRO A  63      12.465  12.395 -26.125  1.00 95.47           O  
ATOM    933  CG  PRO A  63       9.767  15.294 -26.393  1.00 95.47           C  
ATOM    934  HG2 PRO A  63      10.723  15.643 -26.782  1.00 95.47           H  
ATOM    935  HG3 PRO A  63       8.941  15.714 -26.967  1.00 95.47           H  
ATOM    936  CD  PRO A  63       9.655  15.644 -24.909  1.00 95.47           C  
ATOM    937  HD2 PRO A  63      10.211  16.557 -24.697  1.00 95.47           H  
ATOM    938  HD3 PRO A  63       8.607  15.771 -24.638  1.00 95.47           H  
ATOM    939  N   ARG A  64      12.832  14.230 -24.896  1.00 95.70           N  
ATOM    940  H   ARG A  64      12.423  14.924 -24.286  1.00 95.70           H  
ATOM    941  CA  ARG A  64      14.290  14.224 -25.017  1.00 95.70           C  
ATOM    942  HA  ARG A  64      14.614  13.190 -25.141  1.00 95.70           H  
ATOM    943  C   ARG A  64      14.939  14.755 -23.748  1.00 95.70           C  
ATOM    944  CB  ARG A  64      14.773  15.057 -26.215  1.00 95.70           C  
ATOM    945  HB2 ARG A  64      14.421  16.082 -26.099  1.00 95.70           H  
ATOM    946  HB3 ARG A  64      15.863  15.070 -26.205  1.00 95.70           H  
ATOM    947  O   ARG A  64      14.521  15.776 -23.217  1.00 95.70           O  
ATOM    948  CG  ARG A  64      14.306  14.513 -27.568  1.00 95.70           C  
ATOM    949  HG2 ARG A  64      13.219  14.588 -27.616  1.00 95.70           H  
ATOM    950  HG3 ARG A  64      14.597  13.468 -27.679  1.00 95.70           H  
ATOM    951  CD  ARG A  64      14.912  15.329 -28.712  1.00 95.70           C  
ATOM    952  HD2 ARG A  64      14.935  16.378 -28.417  1.00 95.70           H  
ATOM    953  HD3 ARG A  64      15.938  15.002 -28.878  1.00 95.70           H  
ATOM    954  NE  ARG A  64      14.081  15.219 -29.927  1.00 95.70           N  
ATOM    955  HE  ARG A  64      13.122  15.517 -29.813  1.00 95.70           H  
ATOM    956  NH1 ARG A  64      15.677  14.558 -31.444  1.00 95.70           N  
ATOM    957 HH11 ARG A  64      15.971  14.525 -32.410  1.00 95.70           H  
ATOM    958 HH12 ARG A  64      16.365  14.617 -30.707  1.00 95.70           H  
ATOM    959  NH2 ARG A  64      13.598  15.002 -32.135  1.00 95.70           N  
ATOM    960 HH21 ARG A  64      13.902  14.917 -33.094  1.00 95.70           H  
ATOM    961 HH22 ARG A  64      12.683  15.393 -31.964  1.00 95.70           H  
ATOM    962  CZ  ARG A  64      14.457  14.922 -31.156  1.00 95.70           C  
ATOM    963  N   VAL A  65      16.017  14.101 -23.344  1.00 95.15           N  
ATOM    964  H   VAL A  65      16.279  13.277 -23.868  1.00 95.15           H  
ATOM    965  CA  VAL A  65      16.945  14.556 -22.311  1.00 95.15           C  
ATOM    966  HA  VAL A  65      16.455  15.314 -21.700  1.00 95.15           H  
ATOM    967  C   VAL A  65      18.148  15.190 -23.000  1.00 95.15           C  
ATOM    968  CB  VAL A  65      17.338  13.392 -21.381  1.00 95.15           C  
ATOM    969  HB  VAL A  65      17.798  12.599 -21.970  1.00 95.15           H  
ATOM    970  O   VAL A  65      18.671  14.654 -23.984  1.00 95.15           O  
ATOM    971  CG1 VAL A  65      18.313  13.817 -20.281  1.00 95.15           C  
ATOM    972 HG11 VAL A  65      18.458  12.997 -19.578  1.00 95.15           H  
ATOM    973 HG12 VAL A  65      17.924  14.680 -19.739  1.00 95.15           H  
ATOM    974 HG13 VAL A  65      19.286  14.060 -20.708  1.00 95.15           H  
ATOM    975  CG2 VAL A  65      16.093  12.828 -20.689  1.00 95.15           C  
ATOM    976 HG21 VAL A  65      15.384  12.455 -21.427  1.00 95.15           H  
ATOM    977 HG22 VAL A  65      15.611  13.602 -20.093  1.00 95.15           H  
ATOM    978 HG23 VAL A  65      16.375  12.004 -20.032  1.00 95.15           H  
ATOM    979  N   ARG A  66      18.570  16.352 -22.501  1.00 95.26           N  
ATOM    980  H   ARG A  66      18.086  16.721 -21.695  1.00 95.26           H  
ATOM    981  CA  ARG A  66      19.772  17.053 -22.972  1.00 95.26           C  
ATOM    982  HA  ARG A  66      19.666  17.222 -24.044  1.00 95.26           H  
ATOM    983  C   ARG A  66      21.040  16.207 -22.760  1.00 95.26           C  
ATOM    984  CB  ARG A  66      19.863  18.422 -22.275  1.00 95.26           C  
ATOM    985  HB2 ARG A  66      20.701  18.983 -22.691  1.00 95.26           H  
ATOM    986  HB3 ARG A  66      18.957  18.988 -22.491  1.00 95.26           H  
ATOM    987  O   ARG A  66      20.999  15.240 -22.005  1.00 95.26           O  
ATOM    988  CG  ARG A  66      20.042  18.334 -20.751  1.00 95.26           C  
ATOM    989  HG2 ARG A  66      19.138  17.928 -20.297  1.00 95.26           H  
ATOM    990  HG3 ARG A  66      20.885  17.690 -20.503  1.00 95.26           H  
ATOM    991  CD  ARG A  66      20.305  19.737 -20.200  1.00 95.26           C  
ATOM    992  HD2 ARG A  66      21.246  20.115 -20.597  1.00 95.26           H  
ATOM    993  HD3 ARG A  66      19.507  20.404 -20.528  1.00 95.26           H  
ATOM    994  NE  ARG A  66      20.350  19.743 -18.733  1.00 95.26           N  
ATOM    995  HE  ARG A  66      19.548  20.120 -18.249  1.00 95.26           H  
ATOM    996  NH1 ARG A  66      22.497  18.925 -18.411  1.00 95.26           N  
ATOM    997 HH11 ARG A  66      22.648  18.648 -19.370  1.00 95.26           H  
ATOM    998 HH12 ARG A  66      23.181  18.669 -17.713  1.00 95.26           H  
ATOM    999  NH2 ARG A  66      21.262  19.575 -16.687  1.00 95.26           N  
ATOM   1000 HH21 ARG A  66      22.062  19.294 -16.139  1.00 95.26           H  
ATOM   1001 HH22 ARG A  66      20.451  19.970 -16.233  1.00 95.26           H  
ATOM   1002  CZ  ARG A  66      21.372  19.414 -17.967  1.00 95.26           C  
ATOM   1003  N   PRO A  67      22.173  16.553 -23.395  1.00 95.55           N  
ATOM   1004  CA  PRO A  67      23.462  15.981 -23.027  1.00 95.55           C  
ATOM   1005  HA  PRO A  67      23.486  14.942 -23.355  1.00 95.55           H  
ATOM   1006  C   PRO A  67      23.699  16.057 -21.513  1.00 95.55           C  
ATOM   1007  CB  PRO A  67      24.497  16.810 -23.800  1.00 95.55           C  
ATOM   1008  HB2 PRO A  67      24.770  17.697 -23.229  1.00 95.55           H  
ATOM   1009  HB3 PRO A  67      25.395  16.247 -24.054  1.00 95.55           H  
ATOM   1010  O   PRO A  67      23.500  17.119 -20.918  1.00 95.55           O  
ATOM   1011  CG  PRO A  67      23.724  17.241 -25.043  1.00 95.55           C  
ATOM   1012  HG2 PRO A  67      23.676  16.417 -25.755  1.00 95.55           H  
ATOM   1013  HG3 PRO A  67      24.158  18.128 -25.504  1.00 95.55           H  
ATOM   1014  CD  PRO A  67      22.338  17.522 -24.469  1.00 95.55           C  
ATOM   1015  HD2 PRO A  67      21.575  17.408 -25.239  1.00 95.55           H  
ATOM   1016  HD3 PRO A  67      22.321  18.533 -24.062  1.00 95.55           H  
ATOM   1017  N   LEU A  68      24.113  14.939 -20.912  1.00 95.77           N  
ATOM   1018  H   LEU A  68      24.197  14.098 -21.466  1.00 95.77           H  
ATOM   1019  CA  LEU A  68      24.429  14.853 -19.484  1.00 95.77           C  
ATOM   1020  HA  LEU A  68      24.143  15.786 -18.999  1.00 95.77           H  
ATOM   1021  C   LEU A  68      25.929  14.676 -19.274  1.00 95.77           C  
ATOM   1022  CB  LEU A  68      23.654  13.711 -18.802  1.00 95.77           C  
ATOM   1023  HB2 LEU A  68      23.932  13.693 -17.749  1.00 95.77           H  
ATOM   1024  HB3 LEU A  68      23.967  12.763 -19.238  1.00 95.77           H  
ATOM   1025  O   LEU A  68      26.536  13.819 -19.924  1.00 95.77           O  
ATOM   1026  CG  LEU A  68      22.124  13.797 -18.893  1.00 95.77           C  
ATOM   1027  HG  LEU A  68      21.821  13.716 -19.937  1.00 95.77           H  
ATOM   1028  CD1 LEU A  68      21.504  12.628 -18.126  1.00 95.77           C  
ATOM   1029 HD11 LEU A  68      20.416  12.680 -18.175  1.00 95.77           H  
ATOM   1030 HD12 LEU A  68      21.832  11.683 -18.559  1.00 95.77           H  
ATOM   1031 HD13 LEU A  68      21.804  12.665 -17.079  1.00 95.77           H  
ATOM   1032  CD2 LEU A  68      21.573  15.096 -18.317  1.00 95.77           C  
ATOM   1033 HD21 LEU A  68      20.488  15.080 -18.415  1.00 95.77           H  
ATOM   1034 HD22 LEU A  68      21.854  15.188 -17.268  1.00 95.77           H  
ATOM   1035 HD23 LEU A  68      21.955  15.953 -18.872  1.00 95.77           H  
ATOM   1036  N   GLY A  69      26.513  15.451 -18.363  1.00 95.82           N  
ATOM   1037  H   GLY A  69      25.919  16.095 -17.861  1.00 95.82           H  
ATOM   1038  CA  GLY A  69      27.877  15.268 -17.865  1.00 95.82           C  
ATOM   1039  HA2 GLY A  69      28.167  16.143 -17.284  1.00 95.82           H  
ATOM   1040  HA3 GLY A  69      28.556  15.177 -18.713  1.00 95.82           H  
ATOM   1041  C   GLY A  69      28.028  14.026 -16.972  1.00 95.82           C  
ATOM   1042  O   GLY A  69      27.033  13.375 -16.651  1.00 95.82           O  
ATOM   1043  N   PRO A  70      29.262  13.641 -16.603  1.00 96.09           N  
ATOM   1044  CA  PRO A  70      29.514  12.540 -15.668  1.00 96.09           C  
ATOM   1045  HA  PRO A  70      29.197  11.603 -16.126  1.00 96.09           H  
ATOM   1046  C   PRO A  70      28.791  12.734 -14.327  1.00 96.09           C  
ATOM   1047  CB  PRO A  70      31.036  12.530 -15.470  1.00 96.09           C  
ATOM   1048  HB2 PRO A  70      31.429  11.529 -15.293  1.00 96.09           H  
ATOM   1049  HB3 PRO A  70      31.316  13.184 -14.644  1.00 96.09           H  
ATOM   1050  O   PRO A  70      28.901  13.797 -13.726  1.00 96.09           O  
ATOM   1051  CG  PRO A  70      31.558  13.132 -16.771  1.00 96.09           C  
ATOM   1052  HG2 PRO A  70      31.532  12.380 -17.559  1.00 96.09           H  
ATOM   1053  HG3 PRO A  70      32.558  13.552 -16.658  1.00 96.09           H  
ATOM   1054  CD  PRO A  70      30.518  14.205 -17.074  1.00 96.09           C  
ATOM   1055  HD2 PRO A  70      30.743  15.111 -16.512  1.00 96.09           H  
ATOM   1056  HD3 PRO A  70      30.501  14.415 -18.143  1.00 96.09           H  
ATOM   1057  N   GLY A  71      28.051  11.723 -13.862  1.00 95.44           N  
ATOM   1058  H   GLY A  71      27.938  10.896 -14.429  1.00 95.44           H  
ATOM   1059  CA  GLY A  71      27.306  11.760 -12.594  1.00 95.44           C  
ATOM   1060  HA2 GLY A  71      27.952  12.162 -11.813  1.00 95.44           H  
ATOM   1061  HA3 GLY A  71      27.027  10.743 -12.320  1.00 95.44           H  
ATOM   1062  C   GLY A  71      26.028  12.607 -12.614  1.00 95.44           C  
ATOM   1063  O   GLY A  71      25.242  12.561 -11.670  1.00 95.44           O  
ATOM   1064  N   GLU A  72      25.780  13.351 -13.691  1.00 97.53           N  
ATOM   1065  H   GLU A  72      26.445  13.346 -14.451  1.00 97.53           H  
ATOM   1066  CA  GLU A  72      24.612  14.213 -13.801  1.00 97.53           C  
ATOM   1067  HA  GLU A  72      24.530  14.780 -12.873  1.00 97.53           H  
ATOM   1068  C   GLU A  72      23.323  13.398 -13.977  1.00 97.53           C  
ATOM   1069  CB  GLU A  72      24.827  15.210 -14.943  1.00 97.53           C  
ATOM   1070  HB2 GLU A  72      24.820  14.672 -15.891  1.00 97.53           H  
ATOM   1071  HB3 GLU A  72      25.800  15.687 -14.818  1.00 97.53           H  
ATOM   1072  O   GLU A  72      23.304  12.362 -14.654  1.00 97.53           O  
ATOM   1073  CG  GLU A  72      23.749  16.293 -14.960  1.00 97.53           C  
ATOM   1074  HG2 GLU A  72      22.778  15.839 -15.158  1.00 97.53           H  
ATOM   1075  HG3 GLU A  72      23.712  16.769 -13.981  1.00 97.53           H  
ATOM   1076  CD  GLU A  72      24.014  17.346 -16.033  1.00 97.53           C  
ATOM   1077  OE1 GLU A  72      23.504  18.471 -15.880  1.00 97.53           O  
ATOM   1078  OE2 GLU A  72      24.624  17.052 -17.082  1.00 97.53           O  
ATOM   1079  N   SER A  73      22.235  13.895 -13.384  1.00 97.31           N  
ATOM   1080  H   SER A  73      22.310  14.779 -12.901  1.00 97.31           H  
ATOM   1081  CA  SER A  73      20.896  13.322 -13.504  1.00 97.31           C  
ATOM   1082  HA  SER A  73      20.923  12.538 -14.261  1.00 97.31           H  
ATOM   1083  C   SER A  73      19.879  14.366 -13.952  1.00 97.31           C  
ATOM   1084  CB  SER A  73      20.450  12.682 -12.188  1.00 97.31           C  
ATOM   1085  HB2 SER A  73      19.456  12.252 -12.317  1.00 97.31           H  
ATOM   1086  HB3 SER A  73      20.410  13.437 -11.403  1.00 97.31           H  
ATOM   1087  O   SER A  73      19.968  15.533 -13.580  1.00 97.31           O  
ATOM   1088  OG  SER A  73      21.352  11.656 -11.820  1.00 97.31           O  
ATOM   1089  HG  SER A  73      22.192  12.065 -11.601  1.00 97.31           H  
ATOM   1090  N   VAL A  74      18.884  13.933 -14.723  1.00 97.22           N  
ATOM   1091  H   VAL A  74      18.896  12.963 -15.005  1.00 97.22           H  
ATOM   1092  CA  VAL A  74      17.708  14.732 -15.085  1.00 97.22           C  
ATOM   1093  HA  VAL A  74      17.700  15.646 -14.491  1.00 97.22           H  
ATOM   1094  C   VAL A  74      16.448  13.959 -14.728  1.00 97.22           C  
ATOM   1095  CB  VAL A  74      17.743  15.143 -16.571  1.00 97.22           C  
ATOM   1096  HB  VAL A  74      18.069  14.295 -17.174  1.00 97.22           H  
ATOM   1097  O   VAL A  74      16.349  12.759 -14.991  1.00 97.22           O  
ATOM   1098  CG1 VAL A  74      16.391  15.627 -17.117  1.00 97.22           C  
ATOM   1099 HG11 VAL A  74      15.674  14.806 -17.131  1.00 97.22           H  
ATOM   1100 HG12 VAL A  74      15.997  16.434 -16.500  1.00 97.22           H  
ATOM   1101 HG13 VAL A  74      16.505  15.988 -18.140  1.00 97.22           H  
ATOM   1102  CG2 VAL A  74      18.731  16.301 -16.757  1.00 97.22           C  
ATOM   1103 HG21 VAL A  74      18.393  17.172 -16.196  1.00 97.22           H  
ATOM   1104 HG22 VAL A  74      19.714  16.017 -16.380  1.00 97.22           H  
ATOM   1105 HG23 VAL A  74      18.811  16.564 -17.812  1.00 97.22           H  
ATOM   1106  N   LYS A  75      15.482  14.669 -14.144  1.00 97.63           N  
ATOM   1107  H   LYS A  75      15.635  15.656 -13.992  1.00 97.63           H  
ATOM   1108  CA  LYS A  75      14.149  14.151 -13.855  1.00 97.63           C  
ATOM   1109  HA  LYS A  75      14.209  13.071 -13.717  1.00 97.63           H  
ATOM   1110  C   LYS A  75      13.204  14.431 -15.018  1.00 97.63           C  
ATOM   1111  CB  LYS A  75      13.614  14.754 -12.556  1.00 97.63           C  
ATOM   1112  HB2 LYS A  75      13.637  15.841 -12.620  1.00 97.63           H  
ATOM   1113  HB3 LYS A  75      12.576  14.443 -12.437  1.00 97.63           H  
ATOM   1114  O   LYS A  75      13.208  15.532 -15.566  1.00 97.63           O  
ATOM   1115  CG  LYS A  75      14.409  14.286 -11.328  1.00 97.63           C  
ATOM   1116  HG2 LYS A  75      15.455  14.580 -11.404  1.00 97.63           H  
ATOM   1117  HG3 LYS A  75      14.341  13.200 -11.255  1.00 97.63           H  
ATOM   1118  CD  LYS A  75      13.786  14.928 -10.087  1.00 97.63           C  
ATOM   1119  HD2 LYS A  75      14.048  15.985 -10.041  1.00 97.63           H  
ATOM   1120  HD3 LYS A  75      12.703  14.863 -10.186  1.00 97.63           H  
ATOM   1121  CE  LYS A  75      14.207  14.228  -8.795  1.00 97.63           C  
ATOM   1122  HE2 LYS A  75      15.127  14.671  -8.413  1.00 97.63           H  
ATOM   1123  HE3 LYS A  75      14.385  13.175  -9.014  1.00 97.63           H  
ATOM   1124  NZ  LYS A  75      13.100  14.334  -7.817  1.00 97.63           N  
ATOM   1125  HZ1 LYS A  75      13.275  13.821  -6.965  1.00 97.63           H  
ATOM   1126  HZ2 LYS A  75      12.861  15.294  -7.613  1.00 97.63           H  
ATOM   1127  HZ3 LYS A  75      12.268  13.943  -8.234  1.00 97.63           H  
ATOM   1128  N   VAL A  76      12.399  13.443 -15.387  1.00 97.53           N  
ATOM   1129  H   VAL A  76      12.496  12.559 -14.909  1.00 97.53           H  
ATOM   1130  CA  VAL A  76      11.369  13.562 -16.424  1.00 97.53           C  
ATOM   1131  HA  VAL A  76      11.277  14.606 -16.725  1.00 97.53           H  
ATOM   1132  C   VAL A  76      10.042  13.085 -15.840  1.00 97.53           C  
ATOM   1133  CB  VAL A  76      11.741  12.767 -17.692  1.00 97.53           C  
ATOM   1134  HB  VAL A  76      11.808  11.704 -17.460  1.00 97.53           H  
ATOM   1135  O   VAL A  76       9.926  11.891 -15.560  1.00 97.53           O  
ATOM   1136  CG1 VAL A  76      10.683  12.954 -18.786  1.00 97.53           C  
ATOM   1137 HG11 VAL A  76      10.994  12.446 -19.699  1.00 97.53           H  
ATOM   1138 HG12 VAL A  76      10.551  14.017 -18.985  1.00 97.53           H  
ATOM   1139 HG13 VAL A  76       9.735  12.523 -18.466  1.00 97.53           H  
ATOM   1140  CG2 VAL A  76      13.097  13.213 -18.257  1.00 97.53           C  
ATOM   1141 HG21 VAL A  76      13.295  12.699 -19.197  1.00 97.53           H  
ATOM   1142 HG22 VAL A  76      13.094  14.290 -18.424  1.00 97.53           H  
ATOM   1143 HG23 VAL A  76      13.892  12.959 -17.555  1.00 97.53           H  
ATOM   1144  N   PRO A  77       9.044  13.966 -15.659  1.00 97.87           N  
ATOM   1145  CA  PRO A  77       7.714  13.550 -15.229  1.00 97.87           C  
ATOM   1146  HA  PRO A  77       7.783  13.138 -14.222  1.00 97.87           H  
ATOM   1147  C   PRO A  77       7.128  12.501 -16.179  1.00 97.87           C  
ATOM   1148  CB  PRO A  77       6.866  14.825 -15.189  1.00 97.87           C  
ATOM   1149  HB2 PRO A  77       6.372  14.982 -16.148  1.00 97.87           H  
ATOM   1150  HB3 PRO A  77       6.133  14.795 -14.383  1.00 97.87           H  
ATOM   1151  O   PRO A  77       7.311  12.587 -17.395  1.00 97.87           O  
ATOM   1152  CG  PRO A  77       7.903  15.926 -14.970  1.00 97.87           C  
ATOM   1153  HG2 PRO A  77       7.557  16.891 -15.343  1.00 97.87           H  
ATOM   1154  HG3 PRO A  77       8.150  15.989 -13.910  1.00 97.87           H  
ATOM   1155  CD  PRO A  77       9.114  15.418 -15.749  1.00 97.87           C  
ATOM   1156  HD2 PRO A  77      10.030  15.804 -15.301  1.00 97.87           H  
ATOM   1157  HD3 PRO A  77       9.042  15.724 -16.792  1.00 97.87           H  
ATOM   1158  N   ILE A  78       6.427  11.517 -15.631  1.00 97.35           N  
ATOM   1159  H   ILE A  78       6.317  11.510 -14.627  1.00 97.35           H  
ATOM   1160  CA  ILE A  78       5.730  10.468 -16.376  1.00 97.35           C  
ATOM   1161  HA  ILE A  78       5.633  10.783 -17.416  1.00 97.35           H  
ATOM   1162  C   ILE A  78       4.317  10.329 -15.816  1.00 97.35           C  
ATOM   1163  CB  ILE A  78       6.530   9.137 -16.365  1.00 97.35           C  
ATOM   1164  HB  ILE A  78       7.444   9.314 -16.932  1.00 97.35           H  
ATOM   1165  O   ILE A  78       4.146  10.292 -14.599  1.00 97.35           O  
ATOM   1166  CG1 ILE A  78       5.750   8.010 -17.082  1.00 97.35           C  
ATOM   1167 HG12 ILE A  78       4.861   7.760 -16.502  1.00 97.35           H  
ATOM   1168 HG13 ILE A  78       5.427   8.370 -18.059  1.00 97.35           H  
ATOM   1169  CG2 ILE A  78       6.956   8.708 -14.946  1.00 97.35           C  
ATOM   1170 HG21 ILE A  78       7.570   9.488 -14.497  1.00 97.35           H  
ATOM   1171 HG22 ILE A  78       6.081   8.538 -14.319  1.00 97.35           H  
ATOM   1172 HG23 ILE A  78       7.564   7.804 -14.972  1.00 97.35           H  
ATOM   1173  CD1 ILE A  78       6.551   6.717 -17.295  1.00 97.35           C  
ATOM   1174 HD11 ILE A  78       7.432   6.918 -17.904  1.00 97.35           H  
ATOM   1175 HD12 ILE A  78       6.855   6.281 -16.343  1.00 97.35           H  
ATOM   1176 HD13 ILE A  78       5.920   5.982 -17.797  1.00 97.35           H  
ATOM   1177  N   SER A  79       3.324  10.212 -16.694  1.00 97.43           N  
ATOM   1178  H   SER A  79       3.527  10.299 -17.679  1.00 97.43           H  
ATOM   1179  CA  SER A  79       1.957   9.845 -16.313  1.00 97.43           C  
ATOM   1180  HA  SER A  79       1.970   9.455 -15.295  1.00 97.43           H  
ATOM   1181  C   SER A  79       1.435   8.743 -17.219  1.00 97.43           C  
ATOM   1182  CB  SER A  79       1.000  11.039 -16.333  1.00 97.43           C  
ATOM   1183  HB2 SER A  79       0.012  10.711 -16.008  1.00 97.43           H  
ATOM   1184  HB3 SER A  79       0.917  11.421 -17.351  1.00 97.43           H  
ATOM   1185  O   SER A  79       1.729   8.725 -18.413  1.00 97.43           O  
ATOM   1186  OG  SER A  79       1.447  12.070 -15.478  1.00 97.43           O  
ATOM   1187  HG  SER A  79       1.275  11.804 -14.571  1.00 97.43           H  
ATOM   1188  N   VAL A  80       0.671   7.814 -16.654  1.00 97.85           N  
ATOM   1189  H   VAL A  80       0.472   7.902 -15.667  1.00 97.85           H  
ATOM   1190  CA  VAL A  80       0.122   6.641 -17.343  1.00 97.85           C  
ATOM   1191  HA  VAL A  80       0.149   6.794 -18.422  1.00 97.85           H  
ATOM   1192  C   VAL A  80      -1.325   6.467 -16.912  1.00 97.85           C  
ATOM   1193  CB  VAL A  80       0.936   5.378 -17.003  1.00 97.85           C  
ATOM   1194  HB  VAL A  80       0.905   5.211 -15.926  1.00 97.85           H  
ATOM   1195  O   VAL A  80      -1.600   6.480 -15.715  1.00 97.85           O  
ATOM   1196  CG1 VAL A  80       0.370   4.135 -17.701  1.00 97.85           C  
ATOM   1197 HG11 VAL A  80      -0.625   3.920 -17.311  1.00 97.85           H  
ATOM   1198 HG12 VAL A  80       1.002   3.271 -17.494  1.00 97.85           H  
ATOM   1199 HG13 VAL A  80       0.314   4.296 -18.778  1.00 97.85           H  
ATOM   1200  CG2 VAL A  80       2.405   5.536 -17.415  1.00 97.85           C  
ATOM   1201 HG21 VAL A  80       2.849   6.404 -16.928  1.00 97.85           H  
ATOM   1202 HG22 VAL A  80       2.967   4.665 -17.079  1.00 97.85           H  
ATOM   1203 HG23 VAL A  80       2.487   5.642 -18.496  1.00 97.85           H  
ATOM   1204  N   SER A  81      -2.236   6.290 -17.868  1.00 97.58           N  
ATOM   1205  H   SER A  81      -1.932   6.256 -18.830  1.00 97.58           H  
ATOM   1206  CA  SER A  81      -3.664   6.088 -17.604  1.00 97.58           C  
ATOM   1207  HA  SER A  81      -3.827   6.091 -16.526  1.00 97.58           H  
ATOM   1208  C   SER A  81      -4.138   4.740 -18.132  1.00 97.58           C  
ATOM   1209  CB  SER A  81      -4.537   7.203 -18.184  1.00 97.58           C  
ATOM   1210  HB2 SER A  81      -5.513   7.170 -17.700  1.00 97.58           H  
ATOM   1211  HB3 SER A  81      -4.682   7.034 -19.251  1.00 97.58           H  
ATOM   1212  O   SER A  81      -3.902   4.409 -19.299  1.00 97.58           O  
ATOM   1213  OG  SER A  81      -3.958   8.479 -17.983  1.00 97.58           O  
ATOM   1214  HG  SER A  81      -3.492   8.694 -18.794  1.00 97.58           H  
ATOM   1215  N   ALA A  82      -4.825   3.993 -17.271  1.00 96.49           N  
ATOM   1216  H   ALA A  82      -5.019   4.376 -16.357  1.00 96.49           H  
ATOM   1217  CA  ALA A  82      -5.501   2.750 -17.617  1.00 96.49           C  
ATOM   1218  HA  ALA A  82      -4.931   2.241 -18.394  1.00 96.49           H  
ATOM   1219  C   ALA A  82      -6.924   3.035 -18.117  1.00 96.49           C  
ATOM   1220  CB  ALA A  82      -5.562   1.845 -16.383  1.00 96.49           C  
ATOM   1221  HB1 ALA A  82      -4.564   1.509 -16.100  1.00 96.49           H  
ATOM   1222  HB2 ALA A  82      -6.016   2.380 -15.549  1.00 96.49           H  
ATOM   1223  HB3 ALA A  82      -6.173   0.973 -16.614  1.00 96.49           H  
ATOM   1224  O   ALA A  82      -7.599   3.894 -17.544  1.00 96.49           O  
ATOM   1225  N   PRO A  83      -7.430   2.299 -19.122  1.00 95.88           N  
ATOM   1226  CA  PRO A  83      -8.838   2.387 -19.495  1.00 95.88           C  
ATOM   1227  HA  PRO A  83      -9.114   3.431 -19.649  1.00 95.88           H  
ATOM   1228  C   PRO A  83      -9.738   1.806 -18.389  1.00 95.88           C  
ATOM   1229  CB  PRO A  83      -8.940   1.645 -20.830  1.00 95.88           C  
ATOM   1230  HB2 PRO A  83      -9.910   1.165 -20.961  1.00 95.88           H  
ATOM   1231  HB3 PRO A  83      -8.757   2.348 -21.642  1.00 95.88           H  
ATOM   1232  O   PRO A  83      -9.297   0.982 -17.592  1.00 95.88           O  
ATOM   1233  CG  PRO A  83      -7.804   0.625 -20.785  1.00 95.88           C  
ATOM   1234  HG2 PRO A  83      -8.176  -0.290 -20.324  1.00 95.88           H  
ATOM   1235  HG3 PRO A  83      -7.420   0.410 -21.782  1.00 95.88           H  
ATOM   1236  CD  PRO A  83      -6.738   1.283 -19.905  1.00 95.88           C  
ATOM   1237  HD2 PRO A  83      -6.271   0.537 -19.261  1.00 95.88           H  
ATOM   1238  HD3 PRO A  83      -5.989   1.761 -20.535  1.00 95.88           H  
ATOM   1239  N   GLU A  84     -11.004   2.220 -18.320  1.00 90.77           N  
ATOM   1240  H   GLU A  84     -11.324   2.936 -18.956  1.00 90.77           H  
ATOM   1241  CA  GLU A  84     -11.952   1.786 -17.270  1.00 90.77           C  
ATOM   1242  HA  GLU A  84     -11.561   2.034 -16.283  1.00 90.77           H  
ATOM   1243  C   GLU A  84     -12.214   0.273 -17.251  1.00 90.77           C  
ATOM   1244  CB  GLU A  84     -13.283   2.528 -17.439  1.00 90.77           C  
ATOM   1245  HB2 GLU A  84     -14.034   2.045 -16.813  1.00 90.77           H  
ATOM   1246  HB3 GLU A  84     -13.598   2.463 -18.480  1.00 90.77           H  
ATOM   1247  O   GLU A  84     -12.355  -0.313 -16.183  1.00 90.77           O  
ATOM   1248  CG  GLU A  84     -13.173   3.998 -17.009  1.00 90.77           C  
ATOM   1249  HG2 GLU A  84     -12.404   4.487 -17.606  1.00 90.77           H  
ATOM   1250  HG3 GLU A  84     -12.864   4.023 -15.964  1.00 90.77           H  
ATOM   1251  CD  GLU A  84     -14.492   4.771 -17.148  1.00 90.77           C  
ATOM   1252  OE1 GLU A  84     -14.506   5.934 -16.687  1.00 90.77           O  
ATOM   1253  OE2 GLU A  84     -15.446   4.211 -17.728  1.00 90.77           O  
ATOM   1254  N   GLY A  85     -12.231  -0.375 -18.418  1.00 89.49           N  
ATOM   1255  H   GLY A  85     -12.142   0.180 -19.258  1.00 89.49           H  
ATOM   1256  CA  GLY A  85     -12.514  -1.808 -18.558  1.00 89.49           C  
ATOM   1257  HA2 GLY A  85     -13.188  -2.120 -17.761  1.00 89.49           H  
ATOM   1258  HA3 GLY A  85     -13.023  -1.977 -19.507  1.00 89.49           H  
ATOM   1259  C   GLY A  85     -11.286  -2.720 -18.510  1.00 89.49           C  
ATOM   1260  O   GLY A  85     -11.374  -3.867 -18.945  1.00 89.49           O  
ATOM   1261  N   VAL A  86     -10.119  -2.233 -18.074  1.00 93.52           N  
ATOM   1262  H   VAL A  86     -10.090  -1.304 -17.678  1.00 93.52           H  
ATOM   1263  CA  VAL A  86      -8.913  -3.072 -18.073  1.00 93.52           C  
ATOM   1264  HA  VAL A  86      -8.866  -3.535 -19.058  1.00 93.52           H  
ATOM   1265  C   VAL A  86      -9.022  -4.214 -17.055  1.00 93.52           C  
ATOM   1266  CB  VAL A  86      -7.622  -2.255 -17.922  1.00 93.52           C  
ATOM   1267  HB  VAL A  86      -7.626  -1.469 -18.678  1.00 93.52           H  
ATOM   1268  O   VAL A  86      -9.396  -4.013 -15.900  1.00 93.52           O  
ATOM   1269  CG1 VAL A  86      -7.443  -1.577 -16.566  1.00 93.52           C  
ATOM   1270 HG11 VAL A  86      -6.427  -1.194 -16.466  1.00 93.52           H  
ATOM   1271 HG12 VAL A  86      -7.644  -2.276 -15.755  1.00 93.52           H  
ATOM   1272 HG13 VAL A  86      -8.158  -0.760 -16.470  1.00 93.52           H  
ATOM   1273  CG2 VAL A  86      -6.411  -3.133 -18.218  1.00 93.52           C  
ATOM   1274 HG21 VAL A  86      -6.562  -3.686 -19.145  1.00 93.52           H  
ATOM   1275 HG22 VAL A  86      -6.249  -3.832 -17.397  1.00 93.52           H  
ATOM   1276 HG23 VAL A  86      -5.533  -2.499 -18.339  1.00 93.52           H  
ATOM   1277  N   ALA A  87      -8.664  -5.426 -17.480  1.00 91.35           N  
ATOM   1278  H   ALA A  87      -8.392  -5.547 -18.445  1.00 91.35           H  
ATOM   1279  CA  ALA A  87      -8.684  -6.599 -16.615  1.00 91.35           C  
ATOM   1280  HA  ALA A  87      -9.675  -6.659 -16.166  1.00 91.35           H  
ATOM   1281  C   ALA A  87      -7.606  -6.502 -15.515  1.00 91.35           C  
ATOM   1282  CB  ALA A  87      -8.492  -7.854 -17.473  1.00 91.35           C  
ATOM   1283  HB1 ALA A  87      -7.547  -7.802 -18.014  1.00 91.35           H  
ATOM   1284  HB2 ALA A  87      -9.312  -7.944 -18.185  1.00 91.35           H  
ATOM   1285  HB3 ALA A  87      -8.484  -8.737 -16.833  1.00 91.35           H  
ATOM   1286  O   ALA A  87      -6.464  -6.145 -15.835  1.00 91.35           O  
ATOM   1287  N   PRO A  88      -7.915  -6.863 -14.252  1.00 89.90           N  
ATOM   1288  CA  PRO A  88      -6.919  -6.974 -13.188  1.00 89.90           C  
ATOM   1289  HA  PRO A  88      -6.428  -6.008 -13.074  1.00 89.90           H  
ATOM   1290  C   PRO A  88      -5.870  -8.043 -13.512  1.00 89.90           C  
ATOM   1291  CB  PRO A  88      -7.698  -7.289 -11.903  1.00 89.90           C  
ATOM   1292  HB2 PRO A  88      -7.732  -8.363 -11.720  1.00 89.90           H  
ATOM   1293  HB3 PRO A  88      -7.271  -6.775 -11.042  1.00 89.90           H  
ATOM   1294  O   PRO A  88      -6.167  -9.236 -13.522  1.00 89.90           O  
ATOM   1295  CG  PRO A  88      -9.110  -6.797 -12.209  1.00 89.90           C  
ATOM   1296  HG2 PRO A  88      -9.172  -5.724 -12.024  1.00 89.90           H  
ATOM   1297  HG3 PRO A  88      -9.862  -7.332 -11.630  1.00 89.90           H  
ATOM   1298  CD  PRO A  88      -9.249  -7.065 -13.704  1.00 89.90           C  
ATOM   1299  HD2 PRO A  88      -9.561  -8.096 -13.874  1.00 89.90           H  
ATOM   1300  HD3 PRO A  88      -9.974  -6.369 -14.127  1.00 89.90           H  
ATOM   1301  N   ALA A  89      -4.647  -7.610 -13.811  1.00 93.38           N  
ATOM   1302  H   ALA A  89      -4.470  -6.617 -13.763  1.00 93.38           H  
ATOM   1303  CA  ALA A  89      -3.523  -8.465 -14.181  1.00 93.38           C  
ATOM   1304  HA  ALA A  89      -3.478  -9.303 -13.484  1.00 93.38           H  
ATOM   1305  C   ALA A  89      -2.202  -7.673 -14.121  1.00 93.38           C  
ATOM   1306  CB  ALA A  89      -3.749  -9.006 -15.604  1.00 93.38           C  
ATOM   1307  HB1 ALA A  89      -3.832  -8.180 -16.310  1.00 93.38           H  
ATOM   1308  HB2 ALA A  89      -2.916  -9.641 -15.906  1.00 93.38           H  
ATOM   1309  HB3 ALA A  89      -4.663  -9.599 -15.642  1.00 93.38           H  
ATOM   1310  O   ALA A  89      -2.222  -6.437 -14.074  1.00 93.38           O  
ATOM   1311  N   PRO A  90      -1.042  -8.348 -14.159  1.00 95.35           N  
ATOM   1312  CA  PRO A  90       0.229  -7.704 -14.463  1.00 95.35           C  
ATOM   1313  HA  PRO A  90       0.373  -6.865 -13.783  1.00 95.35           H  
ATOM   1314  C   PRO A  90       0.274  -7.212 -15.919  1.00 95.35           C  
ATOM   1315  CB  PRO A  90       1.311  -8.757 -14.187  1.00 95.35           C  
ATOM   1316  HB2 PRO A  90       2.164  -8.323 -13.665  1.00 95.35           H  
ATOM   1317  HB3 PRO A  90       1.635  -9.220 -15.119  1.00 95.35           H  
ATOM   1318  O   PRO A  90      -0.100  -7.929 -16.844  1.00 95.35           O  
ATOM   1319  CG  PRO A  90       0.602  -9.805 -13.328  1.00 95.35           C  
ATOM   1320  HG2 PRO A  90       1.038 -10.796 -13.454  1.00 95.35           H  
ATOM   1321  HG3 PRO A  90       0.630  -9.500 -12.282  1.00 95.35           H  
ATOM   1322  CD  PRO A  90      -0.834  -9.749 -13.839  1.00 95.35           C  
ATOM   1323  HD2 PRO A  90      -1.517 -10.101 -13.066  1.00 95.35           H  
ATOM   1324  HD3 PRO A  90      -0.932 -10.351 -14.742  1.00 95.35           H  
ATOM   1325  N   TYR A  91       0.799  -6.008 -16.124  1.00 97.01           N  
ATOM   1326  H   TYR A  91       1.104  -5.498 -15.307  1.00 97.01           H  
ATOM   1327  CA  TYR A  91       1.108  -5.406 -17.420  1.00 97.01           C  
ATOM   1328  HA  TYR A  91       1.039  -6.168 -18.197  1.00 97.01           H  
ATOM   1329  C   TYR A  91       2.545  -4.875 -17.409  1.00 97.01           C  
ATOM   1330  CB  TYR A  91       0.111  -4.284 -17.761  1.00 97.01           C  
ATOM   1331  HB2 TYR A  91       0.121  -3.548 -16.956  1.00 97.01           H  
ATOM   1332  HB3 TYR A  91       0.435  -3.777 -18.670  1.00 97.01           H  
ATOM   1333  O   TYR A  91       3.237  -4.856 -16.390  1.00 97.01           O  
ATOM   1334  CG  TYR A  91      -1.318  -4.732 -17.956  1.00 97.01           C  
ATOM   1335  CD1 TYR A  91      -1.838  -4.956 -19.246  1.00 97.01           C  
ATOM   1336  HD1 TYR A  91      -1.217  -4.812 -20.118  1.00 97.01           H  
ATOM   1337  CD2 TYR A  91      -2.127  -4.936 -16.828  1.00 97.01           C  
ATOM   1338  HD2 TYR A  91      -1.723  -4.767 -15.841  1.00 97.01           H  
ATOM   1339  CE1 TYR A  91      -3.167  -5.403 -19.399  1.00 97.01           C  
ATOM   1340  HE1 TYR A  91      -3.578  -5.602 -20.378  1.00 97.01           H  
ATOM   1341  CE2 TYR A  91      -3.441  -5.403 -16.976  1.00 97.01           C  
ATOM   1342  HE2 TYR A  91      -4.044  -5.604 -16.103  1.00 97.01           H  
ATOM   1343  OH  TYR A  91      -5.237  -6.099 -18.386  1.00 97.01           O  
ATOM   1344  HH  TYR A  91      -5.643  -6.201 -17.523  1.00 97.01           H  
ATOM   1345  CZ  TYR A  91      -3.966  -5.641 -18.260  1.00 97.01           C  
ATOM   1346  N   THR A  92       3.039  -4.444 -18.565  1.00 96.40           N  
ATOM   1347  H   THR A  92       2.457  -4.472 -19.391  1.00 96.40           H  
ATOM   1348  CA  THR A  92       4.383  -3.874 -18.691  1.00 96.40           C  
ATOM   1349  HA  THR A  92       4.716  -3.494 -17.725  1.00 96.40           H  
ATOM   1350  C   THR A  92       4.366  -2.703 -19.659  1.00 96.40           C  
ATOM   1351  CB  THR A  92       5.375  -4.953 -19.143  1.00 96.40           C  
ATOM   1352  HB  THR A  92       5.037  -5.391 -20.082  1.00 96.40           H  
ATOM   1353  O   THR A  92       3.824  -2.811 -20.758  1.00 96.40           O  
ATOM   1354  CG2 THR A  92       6.799  -4.429 -19.315  1.00 96.40           C  
ATOM   1355 HG21 THR A  92       7.116  -3.919 -18.405  1.00 96.40           H  
ATOM   1356 HG22 THR A  92       7.464  -5.269 -19.516  1.00 96.40           H  
ATOM   1357 HG23 THR A  92       6.847  -3.742 -20.160  1.00 96.40           H  
ATOM   1358  OG1 THR A  92       5.448  -5.961 -18.162  1.00 96.40           O  
ATOM   1359  HG1 THR A  92       4.702  -5.856 -17.568  1.00 96.40           H  
ATOM   1360  N   LEU A  93       4.988  -1.592 -19.265  1.00 96.91           N  
ATOM   1361  H   LEU A  93       5.373  -1.564 -18.331  1.00 96.91           H  
ATOM   1362  CA  LEU A  93       5.307  -0.486 -20.167  1.00 96.91           C  
ATOM   1363  HA  LEU A  93       4.625  -0.522 -21.016  1.00 96.91           H  
ATOM   1364  C   LEU A  93       6.734  -0.655 -20.686  1.00 96.91           C  
ATOM   1365  CB  LEU A  93       5.141   0.892 -19.499  1.00 96.91           C  
ATOM   1366  HB2 LEU A  93       6.058   1.127 -18.959  1.00 96.91           H  
ATOM   1367  HB3 LEU A  93       5.034   1.640 -20.285  1.00 96.91           H  
ATOM   1368  O   LEU A  93       7.628  -1.080 -19.954  1.00 96.91           O  
ATOM   1369  CG  LEU A  93       3.965   1.024 -18.526  1.00 96.91           C  
ATOM   1370  HG  LEU A  93       4.093   0.286 -17.734  1.00 96.91           H  
ATOM   1371  CD1 LEU A  93       3.991   2.387 -17.857  1.00 96.91           C  
ATOM   1372 HD11 LEU A  93       4.956   2.550 -17.376  1.00 96.91           H  
ATOM   1373 HD12 LEU A  93       3.805   3.163 -18.599  1.00 96.91           H  
ATOM   1374 HD13 LEU A  93       3.220   2.412 -17.087  1.00 96.91           H  
ATOM   1375  CD2 LEU A  93       2.619   0.832 -19.228  1.00 96.91           C  
ATOM   1376 HD21 LEU A  93       2.538   1.493 -20.091  1.00 96.91           H  
ATOM   1377 HD22 LEU A  93       1.801   1.057 -18.542  1.00 96.91           H  
ATOM   1378 HD23 LEU A  93       2.525  -0.205 -19.549  1.00 96.91           H  
ATOM   1379  N   GLY A  94       6.973  -0.278 -21.936  1.00 96.44           N  
ATOM   1380  H   GLY A  94       6.193   0.081 -22.468  1.00 96.44           H  
ATOM   1381  CA  GLY A  94       8.307  -0.255 -22.529  1.00 96.44           C  
ATOM   1382  HA2 GLY A  94       8.988  -0.900 -21.974  1.00 96.44           H  
ATOM   1383  HA3 GLY A  94       8.251  -0.628 -23.552  1.00 96.44           H  
ATOM   1384  C   GLY A  94       8.869   1.159 -22.562  1.00 96.44           C  
ATOM   1385  O   GLY A  94       8.486   1.945 -23.430  1.00 96.44           O  
ATOM   1386  N   LEU A  95       9.798   1.493 -21.665  1.00 96.16           N  
ATOM   1387  H   LEU A  95      10.082   0.804 -20.983  1.00 96.16           H  
ATOM   1388  CA  LEU A  95      10.548   2.745 -21.736  1.00 96.16           C  
ATOM   1389  HA  LEU A  95       9.888   3.527 -22.111  1.00 96.16           H  
ATOM   1390  C   LEU A  95      11.710   2.586 -22.715  1.00 96.16           C  
ATOM   1391  CB  LEU A  95      11.024   3.162 -20.336  1.00 96.16           C  
ATOM   1392  HB2 LEU A  95      10.153   3.335 -19.705  1.00 96.16           H  
ATOM   1393  HB3 LEU A  95      11.597   2.343 -19.903  1.00 96.16           H  
ATOM   1394  O   LEU A  95      12.740   2.003 -22.385  1.00 96.16           O  
ATOM   1395  CG  LEU A  95      11.903   4.430 -20.350  1.00 96.16           C  
ATOM   1396  HG  LEU A  95      12.763   4.287 -21.005  1.00 96.16           H  
ATOM   1397  CD1 LEU A  95      11.138   5.668 -20.827  1.00 96.16           C  
ATOM   1398 HD11 LEU A  95      10.846   5.552 -21.871  1.00 96.16           H  
ATOM   1399 HD12 LEU A  95      10.245   5.810 -20.218  1.00 96.16           H  
ATOM   1400 HD13 LEU A  95      11.773   6.550 -20.746  1.00 96.16           H  
ATOM   1401  CD2 LEU A  95      12.443   4.694 -18.951  1.00 96.16           C  
ATOM   1402 HD21 LEU A  95      13.077   5.580 -18.977  1.00 96.16           H  
ATOM   1403 HD22 LEU A  95      11.617   4.852 -18.257  1.00 96.16           H  
ATOM   1404 HD23 LEU A  95      13.036   3.842 -18.617  1.00 96.16           H  
ATOM   1405  N   TYR A  96      11.558   3.136 -23.913  1.00 95.84           N  
ATOM   1406  H   TYR A  96      10.706   3.645 -24.101  1.00 95.84           H  
ATOM   1407  CA  TYR A  96      12.609   3.148 -24.919  1.00 95.84           C  
ATOM   1408  HA  TYR A  96      13.255   2.285 -24.754  1.00 95.84           H  
ATOM   1409  C   TYR A  96      13.470   4.407 -24.805  1.00 95.84           C  
ATOM   1410  CB  TYR A  96      12.006   2.984 -26.311  1.00 95.84           C  
ATOM   1411  HB2 TYR A  96      11.286   3.784 -26.478  1.00 95.84           H  
ATOM   1412  HB3 TYR A  96      11.465   2.038 -26.347  1.00 95.84           H  
ATOM   1413  O   TYR A  96      12.972   5.536 -24.795  1.00 95.84           O  
ATOM   1414  CG  TYR A  96      13.043   2.983 -27.417  1.00 95.84           C  
ATOM   1415  CD1 TYR A  96      13.079   4.017 -28.373  1.00 95.84           C  
ATOM   1416  HD1 TYR A  96      12.362   4.822 -28.316  1.00 95.84           H  
ATOM   1417  CD2 TYR A  96      13.981   1.938 -27.484  1.00 95.84           C  
ATOM   1418  HD2 TYR A  96      13.960   1.148 -26.747  1.00 95.84           H  
ATOM   1419  CE1 TYR A  96      14.022   3.980 -29.417  1.00 95.84           C  
ATOM   1420  HE1 TYR A  96      14.020   4.755 -30.169  1.00 95.84           H  
ATOM   1421  CE2 TYR A  96      14.944   1.908 -28.507  1.00 95.84           C  
ATOM   1422  HE2 TYR A  96      15.646   1.090 -28.567  1.00 95.84           H  
ATOM   1423  OH  TYR A  96      15.847   2.870 -30.507  1.00 95.84           O  
ATOM   1424  HH  TYR A  96      15.524   3.364 -31.265  1.00 95.84           H  
ATOM   1425  CZ  TYR A  96      14.955   2.921 -29.483  1.00 95.84           C  
ATOM   1426  N   GLN A  97      14.784   4.208 -24.769  1.00 95.13           N  
ATOM   1427  H   GLN A  97      15.109   3.251 -24.764  1.00 95.13           H  
ATOM   1428  CA  GLN A  97      15.792   5.256 -24.707  1.00 95.13           C  
ATOM   1429  HA  GLN A  97      15.304   6.231 -24.741  1.00 95.13           H  
ATOM   1430  C   GLN A  97      16.737   5.131 -25.893  1.00 95.13           C  
ATOM   1431  CB  GLN A  97      16.587   5.173 -23.400  1.00 95.13           C  
ATOM   1432  HB2 GLN A  97      17.218   4.284 -23.410  1.00 95.13           H  
ATOM   1433  HB3 GLN A  97      17.234   6.048 -23.339  1.00 95.13           H  
ATOM   1434  O   GLN A  97      17.326   4.075 -26.110  1.00 95.13           O  
ATOM   1435  CG  GLN A  97      15.692   5.113 -22.159  1.00 95.13           C  
ATOM   1436  HG2 GLN A  97      15.153   4.166 -22.139  1.00 95.13           H  
ATOM   1437  HG3 GLN A  97      14.961   5.921 -22.188  1.00 95.13           H  
ATOM   1438  CD  GLN A  97      16.523   5.216 -20.893  1.00 95.13           C  
ATOM   1439  NE2 GLN A  97      17.105   6.361 -20.605  1.00 95.13           N  
ATOM   1440 HE21 GLN A  97      16.950   7.179 -21.178  1.00 95.13           H  
ATOM   1441 HE22 GLN A  97      17.604   6.398 -19.728  1.00 95.13           H  
ATOM   1442  OE1 GLN A  97      16.673   4.273 -20.136  1.00 95.13           O  
ATOM   1443  N   ARG A  98      16.938   6.222 -26.635  1.00 94.97           N  
ATOM   1444  H   ARG A  98      16.400   7.044 -26.401  1.00 94.97           H  
ATOM   1445  CA  ARG A  98      17.893   6.271 -27.748  1.00 94.97           C  
ATOM   1446  HA  ARG A  98      18.421   5.318 -27.780  1.00 94.97           H  
ATOM   1447  C   ARG A  98      18.940   7.355 -27.534  1.00 94.97           C  
ATOM   1448  CB  ARG A  98      17.139   6.405 -29.074  1.00 94.97           C  
ATOM   1449  HB2 ARG A  98      16.668   7.387 -29.129  1.00 94.97           H  
ATOM   1450  HB3 ARG A  98      16.361   5.643 -29.112  1.00 94.97           H  
ATOM   1451  O   ARG A  98      18.639   8.539 -27.696  1.00 94.97           O  
ATOM   1452  CG  ARG A  98      18.084   6.202 -30.267  1.00 94.97           C  
ATOM   1453  HG2 ARG A  98      18.892   6.933 -30.243  1.00 94.97           H  
ATOM   1454  HG3 ARG A  98      18.521   5.205 -30.200  1.00 94.97           H  
ATOM   1455  CD  ARG A  98      17.345   6.315 -31.604  1.00 94.97           C  
ATOM   1456  HD2 ARG A  98      16.491   5.638 -31.590  1.00 94.97           H  
ATOM   1457  HD3 ARG A  98      18.030   5.994 -32.389  1.00 94.97           H  
ATOM   1458  NE  ARG A  98      16.899   7.696 -31.878  1.00 94.97           N  
ATOM   1459  HE  ARG A  98      17.138   8.384 -31.178  1.00 94.97           H  
ATOM   1460  NH1 ARG A  98      15.978   7.289 -33.944  1.00 94.97           N  
ATOM   1461 HH11 ARG A  98      16.206   6.310 -33.847  1.00 94.97           H  
ATOM   1462 HH12 ARG A  98      15.553   7.607 -34.804  1.00 94.97           H  
ATOM   1463  NH2 ARG A  98      16.028   9.374 -33.152  1.00 94.97           N  
ATOM   1464 HH21 ARG A  98      15.673   9.675 -34.048  1.00 94.97           H  
ATOM   1465 HH22 ARG A  98      16.375  10.047 -32.484  1.00 94.97           H  
ATOM   1466  CZ  ARG A  98      16.303   8.110 -32.983  1.00 94.97           C  
ATOM   1467  N   THR A  99      20.172   6.946 -27.247  1.00 91.91           N  
ATOM   1468  H   THR A  99      20.314   5.948 -27.186  1.00 91.91           H  
ATOM   1469  CA  THR A  99      21.336   7.815 -27.017  1.00 91.91           C  
ATOM   1470  HA  THR A  99      21.007   8.852 -26.962  1.00 91.91           H  
ATOM   1471  C   THR A  99      22.320   7.679 -28.181  1.00 91.91           C  
ATOM   1472  CB  THR A  99      22.012   7.485 -25.678  1.00 91.91           C  
ATOM   1473  HB  THR A  99      22.436   6.481 -25.730  1.00 91.91           H  
ATOM   1474  O   THR A  99      23.116   6.738 -28.273  1.00 91.91           O  
ATOM   1475  CG2 THR A  99      23.124   8.474 -25.333  1.00 91.91           C  
ATOM   1476 HG21 THR A  99      23.949   8.354 -26.036  1.00 91.91           H  
ATOM   1477 HG22 THR A  99      22.753   9.498 -25.370  1.00 91.91           H  
ATOM   1478 HG23 THR A  99      23.491   8.264 -24.329  1.00 91.91           H  
ATOM   1479  OG1 THR A  99      21.079   7.507 -24.630  1.00 91.91           O  
ATOM   1480  HG1 THR A  99      20.875   8.418 -24.408  1.00 91.91           H  
ATOM   1481  N   GLY A 100      22.277   8.628 -29.117  1.00 87.98           N  
ATOM   1482  H   GLY A 100      21.600   9.370 -29.011  1.00 87.98           H  
ATOM   1483  CA  GLY A 100      23.017   8.518 -30.376  1.00 87.98           C  
ATOM   1484  HA2 GLY A 100      24.081   8.411 -30.162  1.00 87.98           H  
ATOM   1485  HA3 GLY A 100      22.870   9.426 -30.962  1.00 87.98           H  
ATOM   1486  C   GLY A 100      22.537   7.325 -31.214  1.00 87.98           C  
ATOM   1487  O   GLY A 100      21.370   7.274 -31.591  1.00 87.98           O  
ATOM   1488  N   ARG A 101      23.436   6.375 -31.514  1.00 87.74           N  
ATOM   1489  H   ARG A 101      24.358   6.455 -31.110  1.00 87.74           H  
ATOM   1490  CA  ARG A 101      23.117   5.140 -32.262  1.00 87.74           C  
ATOM   1491  HA  ARG A 101      22.269   5.327 -32.922  1.00 87.74           H  
ATOM   1492  C   ARG A 101      22.658   3.978 -31.375  1.00 87.74           C  
ATOM   1493  CB  ARG A 101      24.310   4.694 -33.129  1.00 87.74           C  
ATOM   1494  HB2 ARG A 101      25.185   4.547 -32.495  1.00 87.74           H  
ATOM   1495  HB3 ARG A 101      24.066   3.736 -33.589  1.00 87.74           H  
ATOM   1496  O   ARG A 101      22.257   2.953 -31.906  1.00 87.74           O  
ATOM   1497  CG  ARG A 101      24.645   5.682 -34.254  1.00 87.74           C  
ATOM   1498  HG2 ARG A 101      24.994   6.621 -33.823  1.00 87.74           H  
ATOM   1499  HG3 ARG A 101      23.750   5.871 -34.846  1.00 87.74           H  
ATOM   1500  CD  ARG A 101      25.735   5.100 -35.163  1.00 87.74           C  
ATOM   1501  HD2 ARG A 101      25.355   4.190 -35.627  1.00 87.74           H  
ATOM   1502  HD3 ARG A 101      26.601   4.844 -34.552  1.00 87.74           H  
ATOM   1503  NE  ARG A 101      26.137   6.055 -36.215  1.00 87.74           N  
ATOM   1504  HE  ARG A 101      25.527   6.842 -36.380  1.00 87.74           H  
ATOM   1505  NH1 ARG A 101      27.975   4.907 -36.984  1.00 87.74           N  
ATOM   1506 HH11 ARG A 101      28.708   4.807 -37.673  1.00 87.74           H  
ATOM   1507 HH12 ARG A 101      27.736   4.127 -36.389  1.00 87.74           H  
ATOM   1508  NH2 ARG A 101      27.428   6.855 -37.918  1.00 87.74           N  
ATOM   1509 HH21 ARG A 101      26.805   7.639 -38.047  1.00 87.74           H  
ATOM   1510 HH22 ARG A 101      28.188   6.737 -38.572  1.00 87.74           H  
ATOM   1511  CZ  ARG A 101      27.175   5.936 -37.029  1.00 87.74           C  
ATOM   1512  N   MET A 102      22.750   4.116 -30.054  1.00 88.60           N  
ATOM   1513  H   MET A 102      22.969   5.020 -29.661  1.00 88.60           H  
ATOM   1514  CA  MET A 102      22.360   3.057 -29.124  1.00 88.60           C  
ATOM   1515  HA  MET A 102      22.453   2.087 -29.612  1.00 88.60           H  
ATOM   1516  C   MET A 102      20.904   3.244 -28.717  1.00 88.60           C  
ATOM   1517  CB  MET A 102      23.277   3.050 -27.897  1.00 88.60           C  
ATOM   1518  HB2 MET A 102      22.957   2.258 -27.219  1.00 88.60           H  
ATOM   1519  HB3 MET A 102      23.185   4.007 -27.384  1.00 88.60           H  
ATOM   1520  O   MET A 102      20.499   4.362 -28.396  1.00 88.60           O  
ATOM   1521  CG  MET A 102      24.740   2.805 -28.288  1.00 88.60           C  
ATOM   1522  HG2 MET A 102      24.790   1.893 -28.882  1.00 88.60           H  
ATOM   1523  HG3 MET A 102      25.083   3.633 -28.909  1.00 88.60           H  
ATOM   1524  SD  MET A 102      25.900   2.628 -26.907  1.00 88.60           S  
ATOM   1525  CE  MET A 102      25.554   4.128 -25.950  1.00 88.60           C  
ATOM   1526  HE1 MET A 102      24.522   4.113 -25.601  1.00 88.60           H  
ATOM   1527  HE2 MET A 102      26.197   4.149 -25.071  1.00 88.60           H  
ATOM   1528  HE3 MET A 102      25.723   5.015 -26.561  1.00 88.60           H  
ATOM   1529  N   GLY A 103      20.145   2.154 -28.731  1.00 91.83           N  
ATOM   1530  H   GLY A 103      20.566   1.269 -28.977  1.00 91.83           H  
ATOM   1531  CA  GLY A 103      18.789   2.071 -28.204  1.00 91.83           C  
ATOM   1532  HA2 GLY A 103      18.100   1.773 -28.994  1.00 91.83           H  
ATOM   1533  HA3 GLY A 103      18.473   3.042 -27.823  1.00 91.83           H  
ATOM   1534  C   GLY A 103      18.732   1.023 -27.098  1.00 91.83           C  
ATOM   1535  O   GLY A 103      19.382  -0.011 -27.214  1.00 91.83           O  
ATOM   1536  N   THR A 104      17.977   1.285 -26.039  1.00 93.02           N  
ATOM   1537  H   THR A 104      17.490   2.169 -25.994  1.00 93.02           H  
ATOM   1538  CA  THR A 104      17.656   0.299 -25.002  1.00 93.02           C  
ATOM   1539  HA  THR A 104      17.792  -0.702 -25.410  1.00 93.02           H  
ATOM   1540  C   THR A 104      16.193   0.434 -24.610  1.00 93.02           C  
ATOM   1541  CB  THR A 104      18.582   0.415 -23.781  1.00 93.02           C  
ATOM   1542  HB  THR A 104      19.613   0.315 -24.120  1.00 93.02           H  
ATOM   1543  O   THR A 104      15.651   1.541 -24.635  1.00 93.02           O  
ATOM   1544  CG2 THR A 104      18.463   1.720 -22.994  1.00 93.02           C  
ATOM   1545 HG21 THR A 104      19.164   1.711 -22.160  1.00 93.02           H  
ATOM   1546 HG22 THR A 104      17.452   1.844 -22.605  1.00 93.02           H  
ATOM   1547 HG23 THR A 104      18.709   2.558 -23.646  1.00 93.02           H  
ATOM   1548  OG1 THR A 104      18.307  -0.644 -22.903  1.00 93.02           O  
ATOM   1549  HG1 THR A 104      18.328  -0.316 -22.001  1.00 93.02           H  
ATOM   1550  N   THR A 105      15.562  -0.679 -24.252  1.00 93.85           N  
ATOM   1551  H   THR A 105      16.097  -1.532 -24.173  1.00 93.85           H  
ATOM   1552  CA  THR A 105      14.198  -0.702 -23.724  1.00 93.85           C  
ATOM   1553  HA  THR A 105      13.796   0.311 -23.701  1.00 93.85           H  
ATOM   1554  C   THR A 105      14.239  -1.241 -22.306  1.00 93.85           C  
ATOM   1555  CB  THR A 105      13.251  -1.545 -24.588  1.00 93.85           C  
ATOM   1556  HB  THR A 105      13.581  -2.584 -24.590  1.00 93.85           H  
ATOM   1557  O   THR A 105      14.709  -2.354 -22.081  1.00 93.85           O  
ATOM   1558  CG2 THR A 105      11.804  -1.469 -24.096  1.00 93.85           C  
ATOM   1559 HG21 THR A 105      11.156  -2.034 -24.766  1.00 93.85           H  
ATOM   1560 HG22 THR A 105      11.475  -0.431 -24.064  1.00 93.85           H  
ATOM   1561 HG23 THR A 105      11.722  -1.903 -23.099  1.00 93.85           H  
ATOM   1562  OG1 THR A 105      13.238  -1.062 -25.912  1.00 93.85           O  
ATOM   1563  HG1 THR A 105      12.698  -1.669 -26.423  1.00 93.85           H  
ATOM   1564  N   THR A 106      13.720  -0.466 -21.363  1.00 93.66           N  
ATOM   1565  H   THR A 106      13.377   0.447 -21.627  1.00 93.66           H  
ATOM   1566  CA  THR A 106      13.536  -0.878 -19.972  1.00 93.66           C  
ATOM   1567  HA  THR A 106      14.140  -1.762 -19.768  1.00 93.66           H  
ATOM   1568  C   THR A 106      12.068  -1.222 -19.754  1.00 93.66           C  
ATOM   1569  CB  THR A 106      13.997   0.226 -19.012  1.00 93.66           C  
ATOM   1570  HB  THR A 106      13.380   1.113 -19.155  1.00 93.66           H  
ATOM   1571  O   THR A 106      11.190  -0.414 -20.062  1.00 93.66           O  
ATOM   1572  CG2 THR A 106      13.932  -0.200 -17.547  1.00 93.66           C  
ATOM   1573 HG21 THR A 106      14.547  -1.085 -17.387  1.00 93.66           H  
ATOM   1574 HG22 THR A 106      14.293   0.608 -16.910  1.00 93.66           H  
ATOM   1575 HG23 THR A 106      12.903  -0.421 -17.263  1.00 93.66           H  
ATOM   1576  OG1 THR A 106      15.342   0.560 -19.281  1.00 93.66           O  
ATOM   1577  HG1 THR A 106      15.544   1.365 -18.799  1.00 93.66           H  
ATOM   1578  N   ALA A 107      11.798  -2.413 -19.225  1.00 95.40           N  
ATOM   1579  H   ALA A 107      12.559  -3.032 -18.986  1.00 95.40           H  
ATOM   1580  CA  ALA A 107      10.459  -2.806 -18.806  1.00 95.40           C  
ATOM   1581  HA  ALA A 107       9.741  -2.518 -19.574  1.00 95.40           H  
ATOM   1582  C   ALA A 107      10.087  -2.095 -17.498  1.00 95.40           C  
ATOM   1583  CB  ALA A 107      10.417  -4.330 -18.659  1.00 95.40           C  
ATOM   1584  HB1 ALA A 107      10.594  -4.804 -19.625  1.00 95.40           H  
ATOM   1585  HB2 ALA A 107       9.442  -4.640 -18.283  1.00 95.40           H  
ATOM   1586  HB3 ALA A 107      11.176  -4.659 -17.949  1.00 95.40           H  
ATOM   1587  O   ALA A 107      10.846  -2.132 -16.530  1.00 95.40           O  
ATOM   1588  N   LEU A 108       8.915  -1.467 -17.470  1.00 95.09           N  
ATOM   1589  H   LEU A 108       8.373  -1.438 -18.322  1.00 95.09           H  
ATOM   1590  CA  LEU A 108       8.300  -0.917 -16.267  1.00 95.09           C  
ATOM   1591  HA  LEU A 108       8.998  -0.968 -15.431  1.00 95.09           H  
ATOM   1592  C   LEU A 108       7.071  -1.780 -15.946  1.00 95.09           C  
ATOM   1593  CB  LEU A 108       7.949   0.567 -16.471  1.00 95.09           C  
ATOM   1594  HB2 LEU A 108       7.531   0.948 -15.539  1.00 95.09           H  
ATOM   1595  HB3 LEU A 108       7.168   0.632 -17.228  1.00 95.09           H  
ATOM   1596  O   LEU A 108       6.021  -1.578 -16.565  1.00 95.09           O  
ATOM   1597  CG  LEU A 108       9.114   1.477 -16.904  1.00 95.09           C  
ATOM   1598  HG  LEU A 108       9.511   1.139 -17.861  1.00 95.09           H  
ATOM   1599  CD1 LEU A 108       8.599   2.906 -17.083  1.00 95.09           C  
ATOM   1600 HD11 LEU A 108       7.820   2.921 -17.845  1.00 95.09           H  
ATOM   1601 HD12 LEU A 108       8.183   3.273 -16.144  1.00 95.09           H  
ATOM   1602 HD13 LEU A 108       9.414   3.560 -17.393  1.00 95.09           H  
ATOM   1603  CD2 LEU A 108      10.251   1.506 -15.880  1.00 95.09           C  
ATOM   1604 HD21 LEU A 108      11.019   2.210 -16.200  1.00 95.09           H  
ATOM   1605 HD22 LEU A 108       9.863   1.804 -14.906  1.00 95.09           H  
ATOM   1606 HD23 LEU A 108      10.701   0.517 -15.799  1.00 95.09           H  
ATOM   1607  N   PRO A 109       7.198  -2.791 -15.069  1.00 95.00           N  
ATOM   1608  CA  PRO A 109       6.067  -3.620 -14.685  1.00 95.00           C  
ATOM   1609  HA  PRO A 109       5.573  -4.016 -15.572  1.00 95.00           H  
ATOM   1610  C   PRO A 109       5.068  -2.798 -13.872  1.00 95.00           C  
ATOM   1611  CB  PRO A 109       6.653  -4.779 -13.877  1.00 95.00           C  
ATOM   1612  HB2 PRO A 109       6.943  -5.583 -14.555  1.00 95.00           H  
ATOM   1613  HB3 PRO A 109       5.959  -5.150 -13.123  1.00 95.00           H  
ATOM   1614  O   PRO A 109       5.452  -1.958 -13.057  1.00 95.00           O  
ATOM   1615  CG  PRO A 109       7.903  -4.163 -13.251  1.00 95.00           C  
ATOM   1616  HG2 PRO A 109       7.629  -3.616 -12.349  1.00 95.00           H  
ATOM   1617  HG3 PRO A 109       8.657  -4.918 -13.026  1.00 95.00           H  
ATOM   1618  CD  PRO A 109       8.386  -3.182 -14.319  1.00 95.00           C  
ATOM   1619  HD2 PRO A 109       9.089  -3.678 -14.987  1.00 95.00           H  
ATOM   1620  HD3 PRO A 109       8.859  -2.326 -13.836  1.00 95.00           H  
ATOM   1621  N   LEU A 110       3.789  -3.072 -14.084  1.00 94.59           N  
ATOM   1622  H   LEU A 110       3.549  -3.793 -14.750  1.00 94.59           H  
ATOM   1623  CA  LEU A 110       2.694  -2.516 -13.303  1.00 94.59           C  
ATOM   1624  HA  LEU A 110       3.071  -2.226 -12.322  1.00 94.59           H  
ATOM   1625  C   LEU A 110       1.623  -3.584 -13.099  1.00 94.59           C  
ATOM   1626  CB  LEU A 110       2.137  -1.263 -13.999  1.00 94.59           C  
ATOM   1627  HB2 LEU A 110       1.431  -0.783 -13.322  1.00 94.59           H  
ATOM   1628  HB3 LEU A 110       2.954  -0.559 -14.158  1.00 94.59           H  
ATOM   1629  O   LEU A 110       1.481  -4.490 -13.917  1.00 94.59           O  
ATOM   1630  CG  LEU A 110       1.444  -1.592 -15.337  1.00 94.59           C  
ATOM   1631  HG  LEU A 110       1.505  -2.659 -15.551  1.00 94.59           H  
ATOM   1632  CD1 LEU A 110      -0.020  -1.194 -15.308  1.00 94.59           C  
ATOM   1633 HD11 LEU A 110      -0.479  -1.474 -16.257  1.00 94.59           H  
ATOM   1634 HD12 LEU A 110      -0.106  -0.118 -15.158  1.00 94.59           H  
ATOM   1635 HD13 LEU A 110      -0.528  -1.723 -14.502  1.00 94.59           H  
ATOM   1636  CD2 LEU A 110       2.110  -0.898 -16.505  1.00 94.59           C  
ATOM   1637 HD21 LEU A 110       2.095   0.179 -16.341  1.00 94.59           H  
ATOM   1638 HD22 LEU A 110       1.584  -1.151 -17.425  1.00 94.59           H  
ATOM   1639 HD23 LEU A 110       3.137  -1.261 -16.564  1.00 94.59           H  
ATOM   1640  N   THR A 111       0.828  -3.456 -12.052  1.00 94.00           N  
ATOM   1641  H   THR A 111       1.042  -2.747 -11.366  1.00 94.00           H  
ATOM   1642  CA  THR A 111      -0.313  -4.336 -11.813  1.00 94.00           C  
ATOM   1643  HA  THR A 111      -0.378  -5.093 -12.594  1.00 94.00           H  
ATOM   1644  C   THR A 111      -1.585  -3.513 -11.862  1.00 94.00           C  
ATOM   1645  CB  THR A 111      -0.155  -5.087 -10.488  1.00 94.00           C  
ATOM   1646  HB  THR A 111      -0.116  -4.374  -9.665  1.00 94.00           H  
ATOM   1647  O   THR A 111      -1.721  -2.514 -11.156  1.00 94.00           O  
ATOM   1648  CG2 THR A 111      -1.281  -6.089 -10.247  1.00 94.00           C  
ATOM   1649 HG21 THR A 111      -1.096  -6.633  -9.320  1.00 94.00           H  
ATOM   1650 HG22 THR A 111      -1.339  -6.795 -11.075  1.00 94.00           H  
ATOM   1651 HG23 THR A 111      -2.233  -5.567 -10.152  1.00 94.00           H  
ATOM   1652  OG1 THR A 111       1.039  -5.836 -10.512  1.00 94.00           O  
ATOM   1653  HG1 THR A 111       1.221  -6.100  -9.607  1.00 94.00           H  
ATOM   1654  N   VAL A 112      -2.535  -3.934 -12.691  1.00 94.24           N  
ATOM   1655  H   VAL A 112      -2.378  -4.773 -13.232  1.00 94.24           H  
ATOM   1656  CA  VAL A 112      -3.902  -3.437 -12.578  1.00 94.24           C  
ATOM   1657  HA  VAL A 112      -3.872  -2.364 -12.386  1.00 94.24           H  
ATOM   1658  C   VAL A 112      -4.550  -4.143 -11.406  1.00 94.24           C  
ATOM   1659  CB  VAL A 112      -4.714  -3.648 -13.853  1.00 94.24           C  
ATOM   1660  HB  VAL A 112      -4.646  -4.697 -14.142  1.00 94.24           H  
ATOM   1661  O   VAL A 112      -4.666  -5.369 -11.402  1.00 94.24           O  
ATOM   1662  CG1 VAL A 112      -6.192  -3.282 -13.675  1.00 94.24           C  
ATOM   1663 HG11 VAL A 112      -6.739  -3.679 -14.530  1.00 94.24           H  
ATOM   1664 HG12 VAL A 112      -6.320  -2.203 -13.600  1.00 94.24           H  
ATOM   1665 HG13 VAL A 112      -6.628  -3.753 -12.793  1.00 94.24           H  
ATOM   1666  CG2 VAL A 112      -4.154  -2.771 -14.973  1.00 94.24           C  
ATOM   1667 HG21 VAL A 112      -4.687  -3.004 -15.895  1.00 94.24           H  
ATOM   1668 HG22 VAL A 112      -4.301  -1.719 -14.730  1.00 94.24           H  
ATOM   1669 HG23 VAL A 112      -3.091  -2.964 -15.117  1.00 94.24           H  
ATOM   1670  N   ASN A 113      -4.989  -3.371 -10.423  1.00 91.44           N  
ATOM   1671  H   ASN A 113      -4.889  -2.369 -10.509  1.00 91.44           H  
ATOM   1672  CA  ASN A 113      -5.695  -3.896  -9.267  1.00 91.44           C  
ATOM   1673  HA  ASN A 113      -6.169  -4.837  -9.548  1.00 91.44           H  
ATOM   1674  C   ASN A 113      -6.814  -2.940  -8.850  1.00 91.44           C  
ATOM   1675  CB  ASN A 113      -4.675  -4.182  -8.148  1.00 91.44           C  
ATOM   1676  HB2 ASN A 113      -4.408  -3.256  -7.639  1.00 91.44           H  
ATOM   1677  HB3 ASN A 113      -3.765  -4.595  -8.585  1.00 91.44           H  
ATOM   1678  O   ASN A 113      -6.886  -1.798  -9.296  1.00 91.44           O  
ATOM   1679  CG  ASN A 113      -5.171  -5.192  -7.127  1.00 91.44           C  
ATOM   1680  ND2 ASN A 113      -4.337  -5.561  -6.186  1.00 91.44           N  
ATOM   1681 HD21 ASN A 113      -4.730  -6.046  -5.393  1.00 91.44           H  
ATOM   1682 HD22 ASN A 113      -3.431  -5.121  -6.114  1.00 91.44           H  
ATOM   1683  OD1 ASN A 113      -6.306  -5.647  -7.147  1.00 91.44           O  
ATOM   1684  N   ARG A 114      -7.715  -3.398  -7.989  1.00 89.96           N  
ATOM   1685  H   ARG A 114      -7.563  -4.318  -7.600  1.00 89.96           H  
ATOM   1686  CA  ARG A 114      -8.766  -2.547  -7.431  1.00 89.96           C  
ATOM   1687  HA  ARG A 114      -9.326  -2.127  -8.266  1.00 89.96           H  
ATOM   1688  C   ARG A 114      -8.145  -1.393  -6.627  1.00 89.96           C  
ATOM   1689  CB  ARG A 114      -9.710  -3.392  -6.577  1.00 89.96           C  
ATOM   1690  HB2 ARG A 114      -9.136  -3.874  -5.785  1.00 89.96           H  
ATOM   1691  HB3 ARG A 114     -10.456  -2.741  -6.123  1.00 89.96           H  
ATOM   1692  O   ARG A 114      -7.080  -1.587  -6.025  1.00 89.96           O  
ATOM   1693  CG  ARG A 114     -10.412  -4.463  -7.423  1.00 89.96           C  
ATOM   1694  HG2 ARG A 114      -9.678  -5.132  -7.871  1.00 89.96           H  
ATOM   1695  HG3 ARG A 114     -10.996  -3.987  -8.211  1.00 89.96           H  
ATOM   1696  CD  ARG A 114     -11.336  -5.282  -6.532  1.00 89.96           C  
ATOM   1697  HD2 ARG A 114     -10.769  -5.692  -5.696  1.00 89.96           H  
ATOM   1698  HD3 ARG A 114     -12.090  -4.603  -6.134  1.00 89.96           H  
ATOM   1699  NE  ARG A 114     -11.981  -6.387  -7.263  1.00 89.96           N  
ATOM   1700  HE  ARG A 114     -11.402  -6.944  -7.875  1.00 89.96           H  
ATOM   1701  NH1 ARG A 114     -13.974  -6.212  -6.199  1.00 89.96           N  
ATOM   1702 HH11 ARG A 114     -14.596  -6.780  -5.641  1.00 89.96           H  
ATOM   1703 HH12 ARG A 114     -13.603  -5.389  -5.746  1.00 89.96           H  
ATOM   1704  NH2 ARG A 114     -13.638  -7.960  -7.499  1.00 89.96           N  
ATOM   1705 HH21 ARG A 114     -13.078  -8.525  -8.122  1.00 89.96           H  
ATOM   1706 HH22 ARG A 114     -14.587  -8.222  -7.274  1.00 89.96           H  
ATOM   1707  CZ  ARG A 114     -13.181  -6.857  -6.986  1.00 89.96           C  
ATOM   1708  N   PRO A 115      -8.785  -0.206  -6.596  1.00 91.53           N  
ATOM   1709  CA  PRO A 115      -8.261   0.945  -5.867  1.00 91.53           C  
ATOM   1710  HA  PRO A 115      -7.374   1.311  -6.384  1.00 91.53           H  
ATOM   1711  C   PRO A 115      -7.912   0.596  -4.417  1.00 91.53           C  
ATOM   1712  CB  PRO A 115      -9.362   2.011  -5.919  1.00 91.53           C  
ATOM   1713  HB2 PRO A 115     -10.009   1.934  -5.045  1.00 91.53           H  
ATOM   1714  HB3 PRO A 115      -8.944   3.015  -5.986  1.00 91.53           H  
ATOM   1715  O   PRO A 115      -8.744   0.022  -3.714  1.00 91.53           O  
ATOM   1716  CG  PRO A 115     -10.175   1.652  -7.160  1.00 91.53           C  
ATOM   1717  HG2 PRO A 115     -11.216   1.957  -7.057  1.00 91.53           H  
ATOM   1718  HG3 PRO A 115      -9.733   2.127  -8.036  1.00 91.53           H  
ATOM   1719  CD  PRO A 115     -10.043   0.132  -7.255  1.00 91.53           C  
ATOM   1720  HD2 PRO A 115     -10.868  -0.349  -6.729  1.00 91.53           H  
ATOM   1721  HD3 PRO A 115     -10.052  -0.169  -8.303  1.00 91.53           H  
ATOM   1722  N   ASN A 116      -6.701   0.957  -3.982  1.00 93.99           N  
ATOM   1723  H   ASN A 116      -6.068   1.420  -4.619  1.00 93.99           H  
ATOM   1724  CA  ASN A 116      -6.306   0.899  -2.577  1.00 93.99           C  
ATOM   1725  HA  ASN A 116      -6.783   0.041  -2.104  1.00 93.99           H  
ATOM   1726  C   ASN A 116      -6.791   2.169  -1.860  1.00 93.99           C  
ATOM   1727  CB  ASN A 116      -4.777   0.725  -2.453  1.00 93.99           C  
ATOM   1728  HB2 ASN A 116      -4.268   1.576  -2.906  1.00 93.99           H  
ATOM   1729  HB3 ASN A 116      -4.459  -0.190  -2.952  1.00 93.99           H  
ATOM   1730  O   ASN A 116      -6.281   3.258  -2.115  1.00 93.99           O  
ATOM   1731  CG  ASN A 116      -4.364   0.637  -0.993  1.00 93.99           C  
ATOM   1732  ND2 ASN A 116      -3.095   0.743  -0.676  1.00 93.99           N  
ATOM   1733 HD21 ASN A 116      -2.847   0.690   0.302  1.00 93.99           H  
ATOM   1734 HD22 ASN A 116      -2.374   0.883  -1.369  1.00 93.99           H  
ATOM   1735  OD1 ASN A 116      -5.202   0.462  -0.127  1.00 93.99           O  
ATOM   1736  N   LEU A 117      -7.778   2.030  -0.979  1.00 96.51           N  
ATOM   1737  H   LEU A 117      -8.121   1.098  -0.796  1.00 96.51           H  
ATOM   1738  CA  LEU A 117      -8.384   3.141  -0.249  1.00 96.51           C  
ATOM   1739  HA  LEU A 117      -8.412   4.019  -0.893  1.00 96.51           H  
ATOM   1740  C   LEU A 117      -7.599   3.546   0.999  1.00 96.51           C  
ATOM   1741  CB  LEU A 117      -9.820   2.768   0.151  1.00 96.51           C  
ATOM   1742  HB2 LEU A 117      -9.774   1.925   0.841  1.00 96.51           H  
ATOM   1743  HB3 LEU A 117     -10.257   3.611   0.685  1.00 96.51           H  
ATOM   1744  O   LEU A 117      -7.813   4.655   1.485  1.00 96.51           O  
ATOM   1745  CG  LEU A 117     -10.752   2.391  -1.009  1.00 96.51           C  
ATOM   1746  HG  LEU A 117     -10.390   1.481  -1.489  1.00 96.51           H  
ATOM   1747  CD1 LEU A 117     -12.137   2.109  -0.432  1.00 96.51           C  
ATOM   1748 HD11 LEU A 117     -12.055   1.428   0.414  1.00 96.51           H  
ATOM   1749 HD12 LEU A 117     -12.752   1.619  -1.187  1.00 96.51           H  
ATOM   1750 HD13 LEU A 117     -12.611   3.034  -0.104  1.00 96.51           H  
ATOM   1751  CD2 LEU A 117     -10.860   3.500  -2.061  1.00 96.51           C  
ATOM   1752 HD21 LEU A 117     -11.619   3.233  -2.797  1.00 96.51           H  
ATOM   1753 HD22 LEU A 117      -9.905   3.615  -2.572  1.00 96.51           H  
ATOM   1754 HD23 LEU A 117     -11.137   4.440  -1.583  1.00 96.51           H  
ATOM   1755  N   SER A 118      -6.731   2.675   1.522  1.00 98.05           N  
ATOM   1756  H   SER A 118      -6.561   1.795   1.057  1.00 98.05           H  
ATOM   1757  CA  SER A 118      -5.971   2.932   2.751  1.00 98.05           C  
ATOM   1758  HA  SER A 118      -6.581   3.545   3.414  1.00 98.05           H  
ATOM   1759  C   SER A 118      -4.679   3.714   2.514  1.00 98.05           C  
ATOM   1760  CB  SER A 118      -5.694   1.626   3.502  1.00 98.05           C  
ATOM   1761  HB2 SER A 118      -5.079   1.827   4.379  1.00 98.05           H  
ATOM   1762  HB3 SER A 118      -6.642   1.207   3.840  1.00 98.05           H  
ATOM   1763  O   SER A 118      -4.154   4.274   3.468  1.00 98.05           O  
ATOM   1764  OG  SER A 118      -5.056   0.697   2.658  1.00 98.05           O  
ATOM   1765  HG  SER A 118      -4.341   0.257   3.122  1.00 98.05           H  
ATOM   1766  N   LEU A 119      -4.194   3.824   1.270  1.00 95.95           N  
ATOM   1767  H   LEU A 119      -4.682   3.343   0.528  1.00 95.95           H  
ATOM   1768  CA  LEU A 119      -2.944   4.523   0.949  1.00 95.95           C  
ATOM   1769  HA  LEU A 119      -2.135   3.978   1.435  1.00 95.95           H  
ATOM   1770  C   LEU A 119      -2.939   5.968   1.483  1.00 95.95           C  
ATOM   1771  CB  LEU A 119      -2.715   4.498  -0.574  1.00 95.95           C  
ATOM   1772  HB2 LEU A 119      -3.525   5.050  -1.051  1.00 95.95           H  
ATOM   1773  HB3 LEU A 119      -2.759   3.467  -0.924  1.00 95.95           H  
ATOM   1774  O   LEU A 119      -3.797   6.780   1.129  1.00 95.95           O  
ATOM   1775  CG  LEU A 119      -1.368   5.113  -1.010  1.00 95.95           C  
ATOM   1776  HG  LEU A 119      -1.276   6.124  -0.613  1.00 95.95           H  
ATOM   1777  CD1 LEU A 119      -0.176   4.282  -0.539  1.00 95.95           C  
ATOM   1778 HD11 LEU A 119       0.756   4.718  -0.901  1.00 95.95           H  
ATOM   1779 HD12 LEU A 119      -0.122   4.267   0.550  1.00 95.95           H  
ATOM   1780 HD13 LEU A 119      -0.255   3.254  -0.893  1.00 95.95           H  
ATOM   1781  CD2 LEU A 119      -1.311   5.201  -2.536  1.00 95.95           C  
ATOM   1782 HD21 LEU A 119      -2.132   5.822  -2.896  1.00 95.95           H  
ATOM   1783 HD22 LEU A 119      -0.367   5.656  -2.836  1.00 95.95           H  
ATOM   1784 HD23 LEU A 119      -1.386   4.204  -2.970  1.00 95.95           H  
ATOM   1785  N   GLY A 120      -1.951   6.284   2.322  1.00 97.02           N  
ATOM   1786  H   GLY A 120      -1.291   5.560   2.570  1.00 97.02           H  
ATOM   1787  CA  GLY A 120      -1.749   7.596   2.936  1.00 97.02           C  
ATOM   1788  HA2 GLY A 120      -0.803   7.576   3.477  1.00 97.02           H  
ATOM   1789  HA3 GLY A 120      -1.685   8.352   2.152  1.00 97.02           H  
ATOM   1790  C   GLY A 120      -2.840   8.019   3.922  1.00 97.02           C  
ATOM   1791  O   GLY A 120      -2.915   9.196   4.280  1.00 97.02           O  
ATOM   1792  N   LYS A 121      -3.725   7.106   4.333  1.00 98.62           N  
ATOM   1793  H   LYS A 121      -3.606   6.149   4.031  1.00 98.62           H  
ATOM   1794  CA  LYS A 121      -4.823   7.418   5.250  1.00 98.62           C  
ATOM   1795  HA  LYS A 121      -5.190   8.412   4.995  1.00 98.62           H  
ATOM   1796  C   LYS A 121      -4.365   7.481   6.707  1.00 98.62           C  
ATOM   1797  CB  LYS A 121      -5.951   6.397   5.091  1.00 98.62           C  
ATOM   1798  HB2 LYS A 121      -6.689   6.562   5.877  1.00 98.62           H  
ATOM   1799  HB3 LYS A 121      -5.545   5.397   5.243  1.00 98.62           H  
ATOM   1800  O   LYS A 121      -3.377   6.848   7.069  1.00 98.62           O  
ATOM   1801  CG  LYS A 121      -6.659   6.453   3.737  1.00 98.62           C  
ATOM   1802  HG2 LYS A 121      -7.430   5.683   3.751  1.00 98.62           H  
ATOM   1803  HG3 LYS A 121      -5.951   6.228   2.939  1.00 98.62           H  
ATOM   1804  CD  LYS A 121      -7.323   7.801   3.456  1.00 98.62           C  
ATOM   1805  HD2 LYS A 121      -6.569   8.584   3.378  1.00 98.62           H  
ATOM   1806  HD3 LYS A 121      -8.017   8.027   4.265  1.00 98.62           H  
ATOM   1807  CE  LYS A 121      -8.065   7.698   2.128  1.00 98.62           C  
ATOM   1808  HE2 LYS A 121      -8.662   6.787   2.144  1.00 98.62           H  
ATOM   1809  HE3 LYS A 121      -7.335   7.602   1.324  1.00 98.62           H  
ATOM   1810  NZ  LYS A 121      -8.948   8.865   1.938  1.00 98.62           N  
ATOM   1811  HZ1 LYS A 121      -9.673   8.804   2.638  1.00 98.62           H  
ATOM   1812  HZ2 LYS A 121      -8.428   9.725   2.041  1.00 98.62           H  
ATOM   1813  HZ3 LYS A 121      -9.391   8.817   1.032  1.00 98.62           H  
ATOM   1814  N   PRO A 122      -5.089   8.210   7.576  1.00 98.65           N  
ATOM   1815  CA  PRO A 122      -4.837   8.168   9.008  1.00 98.65           C  
ATOM   1816  HA  PRO A 122      -3.828   8.534   9.195  1.00 98.65           H  
ATOM   1817  C   PRO A 122      -4.986   6.746   9.551  1.00 98.65           C  
ATOM   1818  CB  PRO A 122      -5.849   9.127   9.645  1.00 98.65           C  
ATOM   1819  HB2 PRO A 122      -6.739   8.586   9.966  1.00 98.65           H  
ATOM   1820  HB3 PRO A 122      -5.414   9.671  10.484  1.00 98.65           H  
ATOM   1821  O   PRO A 122      -6.014   6.097   9.346  1.00 98.65           O  
ATOM   1822  CG  PRO A 122      -6.224  10.064   8.499  1.00 98.65           C  
ATOM   1823  HG2 PRO A 122      -7.218  10.490   8.632  1.00 98.65           H  
ATOM   1824  HG3 PRO A 122      -5.474  10.850   8.406  1.00 98.65           H  
ATOM   1825  CD  PRO A 122      -6.161   9.149   7.280  1.00 98.65           C  
ATOM   1826  HD2 PRO A 122      -7.101   8.607   7.174  1.00 98.65           H  
ATOM   1827  HD3 PRO A 122      -5.955   9.743   6.390  1.00 98.65           H  
ATOM   1828  N   ALA A 123      -3.969   6.286  10.272  1.00 98.86           N  
ATOM   1829  H   ALA A 123      -3.153   6.867  10.401  1.00 98.86           H  
ATOM   1830  CA  ALA A 123      -3.965   4.991  10.928  1.00 98.86           C  
ATOM   1831  HA  ALA A 123      -4.982   4.598  10.930  1.00 98.86           H  
ATOM   1832  C   ALA A 123      -3.529   5.122  12.389  1.00 98.86           C  
ATOM   1833  CB  ALA A 123      -3.087   4.019  10.133  1.00 98.86           C  
ATOM   1834  HB1 ALA A 123      -2.055   4.369  10.115  1.00 98.86           H  
ATOM   1835  HB2 ALA A 123      -3.459   3.936   9.112  1.00 98.86           H  
ATOM   1836  HB3 ALA A 123      -3.128   3.036  10.603  1.00 98.86           H  
ATOM   1837  O   ALA A 123      -2.711   5.975  12.739  1.00 98.86           O  
ATOM   1838  N   THR A 124      -4.073   4.257  13.235  1.00 98.83           N  
ATOM   1839  H   THR A 124      -4.708   3.569  12.855  1.00 98.83           H  
ATOM   1840  CA  THR A 124      -3.727   4.106  14.647  1.00 98.83           C  
ATOM   1841  HA  THR A 124      -2.809   4.656  14.852  1.00 98.83           H  
ATOM   1842  C   THR A 124      -3.454   2.640  14.948  1.00 98.83           C  
ATOM   1843  CB  THR A 124      -4.820   4.652  15.580  1.00 98.83           C  
ATOM   1844  HB  THR A 124      -4.511   4.487  16.612  1.00 98.83           H  
ATOM   1845  O   THR A 124      -3.805   1.745  14.186  1.00 98.83           O  
ATOM   1846  CG2 THR A 124      -5.053   6.150  15.386  1.00 98.83           C  
ATOM   1847 HG21 THR A 124      -5.461   6.342  14.394  1.00 98.83           H  
ATOM   1848 HG22 THR A 124      -5.752   6.514  16.139  1.00 98.83           H  
ATOM   1849 HG23 THR A 124      -4.108   6.683  15.494  1.00 98.83           H  
ATOM   1850  OG1 THR A 124      -6.054   4.005  15.373  1.00 98.83           O  
ATOM   1851  HG1 THR A 124      -6.657   4.303  16.058  1.00 98.83           H  
ATOM   1852  N   GLN A 125      -2.798   2.378  16.066  1.00 98.87           N  
ATOM   1853  H   GLN A 125      -2.562   3.126  16.701  1.00 98.87           H  
ATOM   1854  CA  GLN A 125      -2.561   1.028  16.561  1.00 98.87           C  
ATOM   1855  HA  GLN A 125      -3.389   0.385  16.260  1.00 98.87           H  
ATOM   1856  C   GLN A 125      -2.556   1.062  18.085  1.00 98.87           C  
ATOM   1857  CB  GLN A 125      -1.269   0.459  15.958  1.00 98.87           C  
ATOM   1858  HB2 GLN A 125      -1.138  -0.573  16.283  1.00 98.87           H  
ATOM   1859  HB3 GLN A 125      -1.372   0.457  14.873  1.00 98.87           H  
ATOM   1860  O   GLN A 125      -2.392   2.139  18.665  1.00 98.87           O  
ATOM   1861  CG  GLN A 125      -0.022   1.255  16.353  1.00 98.87           C  
ATOM   1862  HG2 GLN A 125      -0.142   2.313  16.123  1.00 98.87           H  
ATOM   1863  HG3 GLN A 125       0.088   1.190  17.436  1.00 98.87           H  
ATOM   1864  CD  GLN A 125       1.242   0.764  15.656  1.00 98.87           C  
ATOM   1865  NE2 GLN A 125       2.369   0.888  16.306  1.00 98.87           N  
ATOM   1866 HE21 GLN A 125       3.233   0.612  15.861  1.00 98.87           H  
ATOM   1867 HE22 GLN A 125       2.321   1.040  17.303  1.00 98.87           H  
ATOM   1868  OE1 GLN A 125       1.233   0.331  14.515  1.00 98.87           O  
ATOM   1869  N   LYS A 126      -2.733  -0.101  18.712  1.00 98.70           N  
ATOM   1870  H   LYS A 126      -2.880  -0.919  18.139  1.00 98.70           H  
ATOM   1871  CA  LYS A 126      -2.914  -0.224  20.163  1.00 98.70           C  
ATOM   1872  HA  LYS A 126      -3.859   0.243  20.441  1.00 98.70           H  
ATOM   1873  C   LYS A 126      -1.833   0.499  20.969  1.00 98.70           C  
ATOM   1874  CB  LYS A 126      -2.971  -1.713  20.511  1.00 98.70           C  
ATOM   1875  HB2 LYS A 126      -3.710  -2.201  19.876  1.00 98.70           H  
ATOM   1876  HB3 LYS A 126      -2.000  -2.181  20.343  1.00 98.70           H  
ATOM   1877  O   LYS A 126      -2.130   1.259  21.885  1.00 98.70           O  
ATOM   1878  CG  LYS A 126      -3.379  -1.875  21.973  1.00 98.70           C  
ATOM   1879  HG2 LYS A 126      -2.588  -1.502  22.623  1.00 98.70           H  
ATOM   1880  HG3 LYS A 126      -4.282  -1.294  22.162  1.00 98.70           H  
ATOM   1881  CD  LYS A 126      -3.665  -3.335  22.296  1.00 98.70           C  
ATOM   1882  HD2 LYS A 126      -4.541  -3.659  21.734  1.00 98.70           H  
ATOM   1883  HD3 LYS A 126      -2.812  -3.962  22.038  1.00 98.70           H  
ATOM   1884  CE  LYS A 126      -3.937  -3.409  23.792  1.00 98.70           C  
ATOM   1885  HE2 LYS A 126      -2.989  -3.323  24.324  1.00 98.70           H  
ATOM   1886  HE3 LYS A 126      -4.559  -2.559  24.073  1.00 98.70           H  
ATOM   1887  NZ  LYS A 126      -4.638  -4.660  24.126  1.00 98.70           N  
ATOM   1888  HZ1 LYS A 126      -5.518  -4.693  23.632  1.00 98.70           H  
ATOM   1889  HZ2 LYS A 126      -4.100  -5.463  23.831  1.00 98.70           H  
ATOM   1890  HZ3 LYS A 126      -4.826  -4.703  25.117  1.00 98.70           H  
ATOM   1891  N   SER A 127      -0.582   0.302  20.577  1.00 98.75           N  
ATOM   1892  H   SER A 127      -0.419  -0.377  19.847  1.00 98.75           H  
ATOM   1893  CA  SER A 127       0.588   0.982  21.124  1.00 98.75           C  
ATOM   1894  HA  SER A 127       0.311   1.993  21.424  1.00 98.75           H  
ATOM   1895  C   SER A 127       1.682   1.069  20.060  1.00 98.75           C  
ATOM   1896  CB  SER A 127       1.086   0.226  22.355  1.00 98.75           C  
ATOM   1897  HB2 SER A 127       0.293   0.170  23.101  1.00 98.75           H  
ATOM   1898  HB3 SER A 127       1.941   0.747  22.786  1.00 98.75           H  
ATOM   1899  O   SER A 127       1.601   0.414  19.025  1.00 98.75           O  
ATOM   1900  OG  SER A 127       1.468  -1.071  21.977  1.00 98.75           O  
ATOM   1901  HG  SER A 127       0.781  -1.669  22.279  1.00 98.75           H  
ATOM   1902  N   THR A 128       2.714   1.886  20.271  1.00 98.71           N  
ATOM   1903  H   THR A 128       2.800   2.341  21.168  1.00 98.71           H  
ATOM   1904  CA  THR A 128       3.862   1.968  19.350  1.00 98.71           C  
ATOM   1905  HA  THR A 128       3.694   1.341  18.474  1.00 98.71           H  
ATOM   1906  C   THR A 128       5.109   1.424  20.028  1.00 98.71           C  
ATOM   1907  CB  THR A 128       4.067   3.397  18.828  1.00 98.71           C  
ATOM   1908  HB  THR A 128       4.269   4.070  19.662  1.00 98.71           H  
ATOM   1909  O   THR A 128       5.522   1.947  21.059  1.00 98.71           O  
ATOM   1910  CG2 THR A 128       5.206   3.492  17.814  1.00 98.71           C  
ATOM   1911 HG21 THR A 128       5.059   2.757  17.023  1.00 98.71           H  
ATOM   1912 HG22 THR A 128       6.161   3.305  18.306  1.00 98.71           H  
ATOM   1913 HG23 THR A 128       5.229   4.491  17.380  1.00 98.71           H  
ATOM   1914  OG1 THR A 128       2.891   3.821  18.169  1.00 98.71           O  
ATOM   1915  HG1 THR A 128       2.184   3.811  18.818  1.00 98.71           H  
ATOM   1916  N   GLY A 129       5.701   0.383  19.443  1.00 98.21           N  
ATOM   1917  H   GLY A 129       5.308   0.031  18.582  1.00 98.21           H  
ATOM   1918  CA  GLY A 129       7.009  -0.152  19.814  1.00 98.21           C  
ATOM   1919  HA2 GLY A 129       7.304   0.213  20.798  1.00 98.21           H  
ATOM   1920  HA3 GLY A 129       6.960  -1.240  19.854  1.00 98.21           H  
ATOM   1921  C   GLY A 129       8.071   0.245  18.788  1.00 98.21           C  
ATOM   1922  O   GLY A 129       7.766   0.401  17.607  1.00 98.21           O  
ATOM   1923  N   TYR A 130       9.322   0.397  19.233  1.00 97.13           N  
ATOM   1924  H   TYR A 130       9.494   0.241  20.216  1.00 97.13           H  
ATOM   1925  CA  TYR A 130      10.498   0.597  18.368  1.00 97.13           C  
ATOM   1926  HA  TYR A 130      11.327   0.881  19.017  1.00 97.13           H  
ATOM   1927  C   TYR A 130      10.373   1.734  17.334  1.00 97.13           C  
ATOM   1928  CB  TYR A 130      10.877  -0.732  17.697  1.00 97.13           C  
ATOM   1929  HB2 TYR A 130      11.832  -0.600  17.188  1.00 97.13           H  
ATOM   1930  HB3 TYR A 130      10.128  -0.966  16.940  1.00 97.13           H  
ATOM   1931  O   TYR A 130      10.847   1.600  16.205  1.00 97.13           O  
ATOM   1932  CG  TYR A 130      11.005  -1.915  18.629  1.00 97.13           C  
ATOM   1933  CD1 TYR A 130      12.212  -2.130  19.320  1.00 97.13           C  
ATOM   1934  HD1 TYR A 130      13.037  -1.447  19.187  1.00 97.13           H  
ATOM   1935  CD2 TYR A 130       9.925  -2.803  18.794  1.00 97.13           C  
ATOM   1936  HD2 TYR A 130       9.006  -2.650  18.246  1.00 97.13           H  
ATOM   1937  CE1 TYR A 130      12.343  -3.239  20.177  1.00 97.13           C  
ATOM   1938  HE1 TYR A 130      13.269  -3.408  20.707  1.00 97.13           H  
ATOM   1939  CE2 TYR A 130      10.051  -3.907  19.657  1.00 97.13           C  
ATOM   1940  HE2 TYR A 130       9.238  -4.606  19.789  1.00 97.13           H  
ATOM   1941  OH  TYR A 130      11.375  -5.198  21.172  1.00 97.13           O  
ATOM   1942  HH  TYR A 130      12.239  -5.257  21.588  1.00 97.13           H  
ATOM   1943  CZ  TYR A 130      11.259  -4.128  20.345  1.00 97.13           C  
ATOM   1944  N   ASP A 131       9.695   2.830  17.691  1.00 97.77           N  
ATOM   1945  H   ASP A 131       9.412   2.928  18.656  1.00 97.77           H  
ATOM   1946  CA  ASP A 131       9.446   3.974  16.801  1.00 97.77           C  
ATOM   1947  HA  ASP A 131       8.694   4.593  17.290  1.00 97.77           H  
ATOM   1948  C   ASP A 131       8.831   3.575  15.443  1.00 97.77           C  
ATOM   1949  CB  ASP A 131      10.710   4.842  16.677  1.00 97.77           C  
ATOM   1950  HB2 ASP A 131      10.487   5.710  16.057  1.00 97.77           H  
ATOM   1951  HB3 ASP A 131      11.499   4.270  16.188  1.00 97.77           H  
ATOM   1952  O   ASP A 131       9.138   4.152  14.395  1.00 97.77           O  
ATOM   1953  CG  ASP A 131      11.198   5.344  18.037  1.00 97.77           C  
ATOM   1954  OD1 ASP A 131      10.330   5.764  18.836  1.00 97.77           O  
ATOM   1955  OD2 ASP A 131      12.426   5.299  18.264  1.00 97.77           O  
ATOM   1956  N   ALA A 132       7.962   2.559  15.451  1.00 98.46           N  
ATOM   1957  H   ALA A 132       7.842   2.054  16.317  1.00 98.46           H  
ATOM   1958  CA  ALA A 132       7.315   2.005  14.267  1.00 98.46           C  
ATOM   1959  HA  ALA A 132       7.754   2.450  13.374  1.00 98.46           H  
ATOM   1960  C   ALA A 132       5.805   2.313  14.247  1.00 98.46           C  
ATOM   1961  CB  ALA A 132       7.654   0.520  14.211  1.00 98.46           C  
ATOM   1962  HB1 ALA A 132       7.265   0.022  15.099  1.00 98.46           H  
ATOM   1963  HB2 ALA A 132       7.216   0.069  13.321  1.00 98.46           H  
ATOM   1964  HB3 ALA A 132       8.738   0.413  14.178  1.00 98.46           H  
ATOM   1965  O   ALA A 132       4.988   1.459  14.615  1.00 98.46           O  
ATOM   1966  N   PRO A 133       5.417   3.540  13.841  1.00 98.71           N  
ATOM   1967  CA  PRO A 133       4.042   4.019  13.927  1.00 98.71           C  
ATOM   1968  HA  PRO A 133       3.661   3.868  14.937  1.00 98.71           H  
ATOM   1969  C   PRO A 133       3.114   3.315  12.935  1.00 98.71           C  
ATOM   1970  CB  PRO A 133       4.122   5.520  13.624  1.00 98.71           C  
ATOM   1971  HB2 PRO A 133       3.208   5.906  13.173  1.00 98.71           H  
ATOM   1972  HB3 PRO A 133       4.352   6.064  14.540  1.00 98.71           H  
ATOM   1973  O   PRO A 133       3.543   2.858  11.876  1.00 98.71           O  
ATOM   1974  CG  PRO A 133       5.307   5.611  12.665  1.00 98.71           C  
ATOM   1975  HG2 PRO A 133       5.001   5.308  11.664  1.00 98.71           H  
ATOM   1976  HG3 PRO A 133       5.746   6.608  12.654  1.00 98.71           H  
ATOM   1977  CD  PRO A 133       6.260   4.579  13.258  1.00 98.71           C  
ATOM   1978  HD2 PRO A 133       6.914   4.187  12.479  1.00 98.71           H  
ATOM   1979  HD3 PRO A 133       6.844   5.052  14.048  1.00 98.71           H  
ATOM   1980  N   ALA A 134       1.814   3.350  13.235  1.00 98.85           N  
ATOM   1981  H   ALA A 134       1.553   3.714  14.140  1.00 98.85           H  
ATOM   1982  CA  ALA A 134       0.749   2.778  12.411  1.00 98.85           C  
ATOM   1983  HA  ALA A 134       0.854   1.693  12.400  1.00 98.85           H  
ATOM   1984  C   ALA A 134       0.744   3.260  10.952  1.00 98.85           C  
ATOM   1985  CB  ALA A 134      -0.586   3.146  13.066  1.00 98.85           C  
ATOM   1986  HB1 ALA A 134      -0.667   4.228  13.174  1.00 98.85           H  
ATOM   1987  HB2 ALA A 134      -1.417   2.792  12.457  1.00 98.85           H  
ATOM   1988  HB3 ALA A 134      -0.659   2.675  14.046  1.00 98.85           H  
ATOM   1989  O   ALA A 134       0.342   2.510  10.066  1.00 98.85           O  
ATOM   1990  N   SER A 135       1.190   4.491  10.688  1.00 98.75           N  
ATOM   1991  H   SER A 135       1.571   5.046  11.441  1.00 98.75           H  
ATOM   1992  CA  SER A 135       1.206   5.077   9.343  1.00 98.75           C  
ATOM   1993  HA  SER A 135       0.196   5.034   8.935  1.00 98.75           H  
ATOM   1994  C   SER A 135       2.117   4.347   8.354  1.00 98.75           C  
ATOM   1995  CB  SER A 135       1.623   6.546   9.416  1.00 98.75           C  
ATOM   1996  HB2 SER A 135       1.699   6.950   8.407  1.00 98.75           H  
ATOM   1997  HB3 SER A 135       0.862   7.108   9.959  1.00 98.75           H  
ATOM   1998  O   SER A 135       1.946   4.527   7.153  1.00 98.75           O  
ATOM   1999  OG  SER A 135       2.866   6.679  10.085  1.00 98.75           O  
ATOM   2000  HG  SER A 135       3.406   7.297   9.587  1.00 98.75           H  
ATOM   2001  N   ARG A 136       3.059   3.519   8.827  1.00 98.66           N  
ATOM   2002  H   ARG A 136       3.149   3.410   9.827  1.00 98.66           H  
ATOM   2003  CA  ARG A 136       3.922   2.714   7.952  1.00 98.66           C  
ATOM   2004  HA  ARG A 136       4.390   3.346   7.197  1.00 98.66           H  
ATOM   2005  C   ARG A 136       3.138   1.676   7.146  1.00 98.66           C  
ATOM   2006  CB  ARG A 136       5.024   2.049   8.777  1.00 98.66           C  
ATOM   2007  HB2 ARG A 136       5.520   1.326   8.129  1.00 98.66           H  
ATOM   2008  HB3 ARG A 136       4.591   1.510   9.619  1.00 98.66           H  
ATOM   2009  O   ARG A 136       3.386   1.531   5.967  1.00 98.66           O  
ATOM   2010  CG  ARG A 136       6.093   3.026   9.272  1.00 98.66           C  
ATOM   2011  HG2 ARG A 136       6.546   3.530   8.419  1.00 98.66           H  
ATOM   2012  HG3 ARG A 136       5.647   3.761   9.941  1.00 98.66           H  
ATOM   2013  CD  ARG A 136       7.159   2.224  10.021  1.00 98.66           C  
ATOM   2014  HD2 ARG A 136       7.547   1.453   9.355  1.00 98.66           H  
ATOM   2015  HD3 ARG A 136       6.688   1.743  10.878  1.00 98.66           H  
ATOM   2016  NE  ARG A 136       8.274   3.064  10.480  1.00 98.66           N  
ATOM   2017  HE  ARG A 136       8.337   3.997  10.096  1.00 98.66           H  
ATOM   2018  NH1 ARG A 136       9.434   1.384  11.530  1.00 98.66           N  
ATOM   2019 HH11 ARG A 136      10.190   1.083  12.129  1.00 98.66           H  
ATOM   2020 HH12 ARG A 136       8.739   0.715  11.234  1.00 98.66           H  
ATOM   2021  NH2 ARG A 136      10.165   3.489  11.669  1.00 98.66           N  
ATOM   2022 HH21 ARG A 136      10.747   3.196  12.441  1.00 98.66           H  
ATOM   2023 HH22 ARG A 136       9.996   4.479  11.563  1.00 98.66           H  
ATOM   2024  CZ  ARG A 136       9.292   2.642  11.207  1.00 98.66           C  
ATOM   2025  N   ALA A 137       2.096   1.068   7.719  1.00 98.71           N  
ATOM   2026  H   ALA A 137       1.869   1.289   8.678  1.00 98.71           H  
ATOM   2027  CA  ALA A 137       1.273   0.082   7.006  1.00 98.71           C  
ATOM   2028  HA  ALA A 137       1.957  -0.571   6.464  1.00 98.71           H  
ATOM   2029  C   ALA A 137       0.322   0.685   5.946  1.00 98.71           C  
ATOM   2030  CB  ALA A 137       0.516  -0.770   8.031  1.00 98.71           C  
ATOM   2031  HB1 ALA A 137      -0.064  -0.129   8.696  1.00 98.71           H  
ATOM   2032  HB2 ALA A 137       1.223  -1.372   8.601  1.00 98.71           H  
ATOM   2033  HB3 ALA A 137      -0.160  -1.452   7.516  1.00 98.71           H  
ATOM   2034  O   ALA A 137      -0.553  -0.013   5.436  1.00 98.71           O  
ATOM   2035  N   VAL A 138       0.428   1.984   5.669  1.00 98.29           N  
ATOM   2036  H   VAL A 138       1.206   2.477   6.082  1.00 98.29           H  
ATOM   2037  CA  VAL A 138      -0.334   2.705   4.638  1.00 98.29           C  
ATOM   2038  HA  VAL A 138      -0.711   1.978   3.918  1.00 98.29           H  
ATOM   2039  C   VAL A 138       0.573   3.632   3.828  1.00 98.29           C  
ATOM   2040  CB  VAL A 138      -1.532   3.467   5.242  1.00 98.29           C  
ATOM   2041  HB  VAL A 138      -1.942   4.141   4.490  1.00 98.29           H  
ATOM   2042  O   VAL A 138       0.093   4.581   3.202  1.00 98.29           O  
ATOM   2043  CG1 VAL A 138      -2.645   2.491   5.618  1.00 98.29           C  
ATOM   2044 HG11 VAL A 138      -2.956   1.963   4.717  1.00 98.29           H  
ATOM   2045 HG12 VAL A 138      -3.491   3.026   6.050  1.00 98.29           H  
ATOM   2046 HG13 VAL A 138      -2.262   1.746   6.316  1.00 98.29           H  
ATOM   2047  CG2 VAL A 138      -1.168   4.319   6.460  1.00 98.29           C  
ATOM   2048 HG21 VAL A 138      -0.439   5.076   6.171  1.00 98.29           H  
ATOM   2049 HG22 VAL A 138      -0.761   3.691   7.253  1.00 98.29           H  
ATOM   2050 HG23 VAL A 138      -2.066   4.810   6.837  1.00 98.29           H  
ATOM   2051  N   ASP A 139       1.885   3.401   3.851  1.00 96.37           N  
ATOM   2052  H   ASP A 139       2.222   2.541   4.260  1.00 96.37           H  
ATOM   2053  CA  ASP A 139       2.861   4.221   3.132  1.00 96.37           C  
ATOM   2054  HA  ASP A 139       2.465   5.235   3.079  1.00 96.37           H  
ATOM   2055  C   ASP A 139       3.043   3.775   1.663  1.00 96.37           C  
ATOM   2056  CB  ASP A 139       4.168   4.325   3.950  1.00 96.37           C  
ATOM   2057  HB2 ASP A 139       4.773   5.121   3.516  1.00 96.37           H  
ATOM   2058  HB3 ASP A 139       3.920   4.627   4.967  1.00 96.37           H  
ATOM   2059  O   ASP A 139       3.617   4.510   0.853  1.00 96.37           O  
ATOM   2060  CG  ASP A 139       5.027   3.056   4.000  1.00 96.37           C  
ATOM   2061  OD1 ASP A 139       4.802   2.174   3.154  1.00 96.37           O  
ATOM   2062  OD2 ASP A 139       5.999   3.024   4.798  1.00 96.37           O  
ATOM   2063  N   GLY A 140       2.486   2.613   1.293  1.00 93.31           N  
ATOM   2064  H   GLY A 140       2.123   2.022   2.026  1.00 93.31           H  
ATOM   2065  CA  GLY A 140       2.543   2.043  -0.051  1.00 93.31           C  
ATOM   2066  HA2 GLY A 140       2.551   2.848  -0.786  1.00 93.31           H  
ATOM   2067  HA3 GLY A 140       1.648   1.439  -0.200  1.00 93.31           H  
ATOM   2068  C   GLY A 140       3.759   1.150  -0.305  1.00 93.31           C  
ATOM   2069  O   GLY A 140       3.928   0.661  -1.429  1.00 93.31           O  
ATOM   2070  N   ASN A 141       4.610   0.921   0.695  1.00 93.78           N  
ATOM   2071  H   ASN A 141       4.421   1.324   1.601  1.00 93.78           H  
ATOM   2072  CA  ASN A 141       5.763   0.041   0.609  1.00 93.78           C  
ATOM   2073  HA  ASN A 141       5.993  -0.136  -0.441  1.00 93.78           H  
ATOM   2074  C   ASN A 141       5.453  -1.321   1.237  1.00 93.78           C  
ATOM   2075  CB  ASN A 141       6.985   0.744   1.194  1.00 93.78           C  
ATOM   2076  HB2 ASN A 141       7.227   1.617   0.588  1.00 93.78           H  
ATOM   2077  HB3 ASN A 141       6.729   1.110   2.189  1.00 93.78           H  
ATOM   2078  O   ASN A 141       5.491  -1.554   2.434  1.00 93.78           O  
ATOM   2079  CG  ASN A 141       8.212  -0.140   1.292  1.00 93.78           C  
ATOM   2080  ND2 ASN A 141       9.215   0.325   1.990  1.00 93.78           N  
ATOM   2081 HD21 ASN A 141       8.959   1.050   2.644  1.00 93.78           H  
ATOM   2082 HD22 ASN A 141       9.953  -0.333   2.199  1.00 93.78           H  
ATOM   2083  OD1 ASN A 141       8.335  -1.196   0.682  1.00 93.78           O  
ATOM   2084  N   THR A 142       5.249  -2.292   0.359  1.00 95.19           N  
ATOM   2085  H   THR A 142       5.222  -2.044  -0.620  1.00 95.19           H  
ATOM   2086  CA  THR A 142       4.913  -3.671   0.711  1.00 95.19           C  
ATOM   2087  HA  THR A 142       4.198  -3.656   1.533  1.00 95.19           H  
ATOM   2088  C   THR A 142       6.113  -4.510   1.185  1.00 95.19           C  
ATOM   2089  CB  THR A 142       4.246  -4.319  -0.504  1.00 95.19           C  
ATOM   2090  HB  THR A 142       3.979  -5.341  -0.238  1.00 95.19           H  
ATOM   2091  O   THR A 142       6.032  -5.739   1.232  1.00 95.19           O  
ATOM   2092  CG2 THR A 142       2.973  -3.604  -0.960  1.00 95.19           C  
ATOM   2093 HG21 THR A 142       2.577  -4.103  -1.845  1.00 95.19           H  
ATOM   2094 HG22 THR A 142       2.231  -3.666  -0.164  1.00 95.19           H  
ATOM   2095 HG23 THR A 142       3.168  -2.559  -1.197  1.00 95.19           H  
ATOM   2096  OG1 THR A 142       5.147  -4.371  -1.594  1.00 95.19           O  
ATOM   2097  HG1 THR A 142       5.712  -5.121  -1.394  1.00 95.19           H  
ATOM   2098  N   GLY A 143       7.270  -3.888   1.427  1.00 94.52           N  
ATOM   2099  H   GLY A 143       7.263  -2.879   1.454  1.00 94.52           H  
ATOM   2100  CA  GLY A 143       8.507  -4.563   1.808  1.00 94.52           C  
ATOM   2101  HA2 GLY A 143       8.684  -5.408   1.143  1.00 94.52           H  
ATOM   2102  HA3 GLY A 143       9.335  -3.861   1.707  1.00 94.52           H  
ATOM   2103  C   GLY A 143       8.474  -5.048   3.256  1.00 94.52           C  
ATOM   2104  O   GLY A 143       8.476  -4.246   4.181  1.00 94.52           O  
ATOM   2105  N   GLY A 144       8.518  -6.365   3.457  1.00 95.64           N  
ATOM   2106  H   GLY A 144       8.443  -6.972   2.653  1.00 95.64           H  
ATOM   2107  CA  GLY A 144       8.504  -6.981   4.789  1.00 95.64           C  
ATOM   2108  HA2 GLY A 144       7.803  -6.434   5.420  1.00 95.64           H  
ATOM   2109  HA3 GLY A 144       8.147  -8.007   4.706  1.00 95.64           H  
ATOM   2110  C   GLY A 144       9.847  -6.994   5.529  1.00 95.64           C  
ATOM   2111  O   GLY A 144       9.984  -7.763   6.472  1.00 95.64           O  
ATOM   2112  N   ASP A 145      10.846  -6.224   5.098  1.00 97.17           N  
ATOM   2113  H   ASP A 145      10.628  -5.505   4.423  1.00 97.17           H  
ATOM   2114  CA  ASP A 145      12.138  -6.131   5.789  1.00 97.17           C  
ATOM   2115  HA  ASP A 145      12.336  -7.064   6.316  1.00 97.17           H  
ATOM   2116  C   ASP A 145      12.094  -5.007   6.828  1.00 97.17           C  
ATOM   2117  CB  ASP A 145      13.268  -5.936   4.764  1.00 97.17           C  
ATOM   2118  HB2 ASP A 145      13.069  -5.032   4.188  1.00 97.17           H  
ATOM   2119  HB3 ASP A 145      13.253  -6.779   4.074  1.00 97.17           H  
ATOM   2120  O   ASP A 145      11.997  -3.828   6.478  1.00 97.17           O  
ATOM   2121  CG  ASP A 145      14.679  -5.829   5.367  1.00 97.17           C  
ATOM   2122  OD1 ASP A 145      14.843  -5.791   6.609  1.00 97.17           O  
ATOM   2123  OD2 ASP A 145      15.624  -5.729   4.559  1.00 97.17           O  
ATOM   2124  N   TRP A 146      12.204  -5.370   8.107  1.00 96.87           N  
ATOM   2125  H   TRP A 146      12.210  -6.356   8.325  1.00 96.87           H  
ATOM   2126  CA  TRP A 146      12.252  -4.422   9.218  1.00 96.87           C  
ATOM   2127  HA  TRP A 146      11.269  -3.965   9.338  1.00 96.87           H  
ATOM   2128  C   TRP A 146      13.271  -3.293   9.021  1.00 96.87           C  
ATOM   2129  CB  TRP A 146      12.610  -5.198  10.485  1.00 96.87           C  
ATOM   2130  HB2 TRP A 146      13.561  -5.710  10.338  1.00 96.87           H  
ATOM   2131  HB3 TRP A 146      11.837  -5.950  10.646  1.00 96.87           H  
ATOM   2132  O   TRP A 146      12.983  -2.131   9.323  1.00 96.87           O  
ATOM   2133  CG  TRP A 146      12.702  -4.349  11.708  1.00 96.87           C  
ATOM   2134  CD1 TRP A 146      13.836  -3.982  12.347  1.00 96.87           C  
ATOM   2135  HD1 TRP A 146      14.829  -4.288  12.054  1.00 96.87           H  
ATOM   2136  CD2 TRP A 146      11.613  -3.680  12.400  1.00 96.87           C  
ATOM   2137  CE2 TRP A 146      12.164  -2.908  13.463  1.00 96.87           C  
ATOM   2138  CE3 TRP A 146      10.217  -3.643  12.219  1.00 96.87           C  
ATOM   2139  HE3 TRP A 146       9.778  -4.225  11.421  1.00 96.87           H  
ATOM   2140  NE1 TRP A 146      13.521  -3.134  13.391  1.00 96.87           N  
ATOM   2141  HE1 TRP A 146      14.209  -2.710  13.997  1.00 96.87           H  
ATOM   2142  CH2 TRP A 146       9.974  -2.137  14.121  1.00 96.87           C  
ATOM   2143  HH2 TRP A 146       9.346  -1.578  14.799  1.00 96.87           H  
ATOM   2144  CZ2 TRP A 146      11.364  -2.141  14.316  1.00 96.87           C  
ATOM   2145  HZ2 TRP A 146      11.810  -1.569  15.116  1.00 96.87           H  
ATOM   2146  CZ3 TRP A 146       9.403  -2.867  13.062  1.00 96.87           C  
ATOM   2147  HZ3 TRP A 146       8.336  -2.843  12.896  1.00 96.87           H  
ATOM   2148  N   SER A 147      14.452  -3.610   8.483  1.00 95.87           N  
ATOM   2149  H   SER A 147      14.572  -4.541   8.110  1.00 95.87           H  
ATOM   2150  CA  SER A 147      15.538  -2.640   8.312  1.00 95.87           C  
ATOM   2151  HA  SER A 147      15.676  -2.123   9.261  1.00 95.87           H  
ATOM   2152  C   SER A 147      15.230  -1.561   7.265  1.00 95.87           C  
ATOM   2153  CB  SER A 147      16.843  -3.369   7.991  1.00 95.87           C  
ATOM   2154  HB2 SER A 147      16.998  -4.176   8.707  1.00 95.87           H  
ATOM   2155  HB3 SER A 147      17.668  -2.662   8.085  1.00 95.87           H  
ATOM   2156  O   SER A 147      15.838  -0.491   7.290  1.00 95.87           O  
ATOM   2157  OG  SER A 147      16.853  -3.893   6.681  1.00 95.87           O  
ATOM   2158  HG  SER A 147      16.238  -4.626   6.595  1.00 95.87           H  
ATOM   2159  N   ALA A 148      14.234  -1.791   6.400  1.00 94.39           N  
ATOM   2160  H   ALA A 148      13.754  -2.678   6.447  1.00 94.39           H  
ATOM   2161  CA  ALA A 148      13.747  -0.804   5.441  1.00 94.39           C  
ATOM   2162  HA  ALA A 148      14.612  -0.312   4.996  1.00 94.39           H  
ATOM   2163  C   ALA A 148      12.888   0.302   6.089  1.00 94.39           C  
ATOM   2164  CB  ALA A 148      12.991  -1.534   4.324  1.00 94.39           C  
ATOM   2165  HB1 ALA A 148      12.742  -0.828   3.532  1.00 94.39           H  
ATOM   2166  HB2 ALA A 148      13.614  -2.329   3.913  1.00 94.39           H  
ATOM   2167  HB3 ALA A 148      12.069  -1.965   4.714  1.00 94.39           H  
ATOM   2168  O   ALA A 148      12.550   1.276   5.417  1.00 94.39           O  
ATOM   2169  N   GLY A 149      12.528   0.175   7.374  1.00 95.18           N  
ATOM   2170  H   GLY A 149      12.828  -0.650   7.873  1.00 95.18           H  
ATOM   2171  CA  GLY A 149      11.847   1.230   8.134  1.00 95.18           C  
ATOM   2172  HA2 GLY A 149      11.869   0.960   9.190  1.00 95.18           H  
ATOM   2173  HA3 GLY A 149      12.389   2.167   8.007  1.00 95.18           H  
ATOM   2174  C   GLY A 149      10.386   1.470   7.741  1.00 95.18           C  
ATOM   2175  O   GLY A 149       9.861   2.548   8.004  1.00 95.18           O  
ATOM   2176  N   SER A 150       9.737   0.479   7.126  1.00 96.44           N  
ATOM   2177  H   SER A 150      10.269  -0.352   6.910  1.00 96.44           H  
ATOM   2178  CA  SER A 150       8.365   0.563   6.593  1.00 96.44           C  
ATOM   2179  HA  SER A 150       7.946   1.547   6.805  1.00 96.44           H  
ATOM   2180  C   SER A 150       7.408  -0.462   7.221  1.00 96.44           C  
ATOM   2181  CB  SER A 150       8.464   0.443   5.080  1.00 96.44           C  
ATOM   2182  HB2 SER A 150       8.906  -0.521   4.831  1.00 96.44           H  
ATOM   2183  HB3 SER A 150       9.122   1.230   4.714  1.00 96.44           H  
ATOM   2184  O   SER A 150       6.234  -0.529   6.904  1.00 96.44           O  
ATOM   2185  OG  SER A 150       7.238   0.546   4.417  1.00 96.44           O  
ATOM   2186  HG  SER A 150       6.708   1.302   4.679  1.00 96.44           H  
ATOM   2187  N   THR A 151       7.867  -1.235   8.205  1.00 98.22           N  
ATOM   2188  H   THR A 151       8.843  -1.175   8.457  1.00 98.22           H  
ATOM   2189  CA  THR A 151       6.992  -2.112   8.998  1.00 98.22           C  
ATOM   2190  HA  THR A 151       6.093  -2.339   8.425  1.00 98.22           H  
ATOM   2191  C   THR A 151       6.550  -1.412  10.287  1.00 98.22           C  
ATOM   2192  CB  THR A 151       7.702  -3.442   9.269  1.00 98.22           C  
ATOM   2193  HB  THR A 151       8.573  -3.240   9.893  1.00 98.22           H  
ATOM   2194  O   THR A 151       7.365  -0.751  10.943  1.00 98.22           O  
ATOM   2195  CG2 THR A 151       6.838  -4.495   9.964  1.00 98.22           C  
ATOM   2196 HG21 THR A 151       7.228  -4.661  10.968  1.00 98.22           H  
ATOM   2197 HG22 THR A 151       5.801  -4.168  10.041  1.00 98.22           H  
ATOM   2198 HG23 THR A 151       6.863  -5.435   9.412  1.00 98.22           H  
ATOM   2199  OG1 THR A 151       8.165  -4.000   8.059  1.00 98.22           O  
ATOM   2200  HG1 THR A 151       7.759  -3.530   7.328  1.00 98.22           H  
ATOM   2201  N   THR A 152       5.270  -1.539  10.652  1.00 98.76           N  
ATOM   2202  H   THR A 152       4.654  -2.052  10.038  1.00 98.76           H  
ATOM   2203  CA  THR A 152       4.730  -1.123  11.959  1.00 98.76           C  
ATOM   2204  HA  THR A 152       5.107  -0.128  12.194  1.00 98.76           H  
ATOM   2205  C   THR A 152       5.178  -2.078  13.066  1.00 98.76           C  
ATOM   2206  CB  THR A 152       3.191  -1.048  11.985  1.00 98.76           C  
ATOM   2207  HB  THR A 152       2.902  -0.541  12.905  1.00 98.76           H  
ATOM   2208  O   THR A 152       5.580  -3.215  12.803  1.00 98.76           O  
ATOM   2209  CG2 THR A 152       2.574  -0.294  10.813  1.00 98.76           C  
ATOM   2210 HG21 THR A 152       1.487  -0.343  10.875  1.00 98.76           H  
ATOM   2211 HG22 THR A 152       2.876   0.752  10.849  1.00 98.76           H  
ATOM   2212 HG23 THR A 152       2.908  -0.728   9.870  1.00 98.76           H  
ATOM   2213  OG1 THR A 152       2.607  -2.329  11.997  1.00 98.76           O  
ATOM   2214  HG1 THR A 152       1.698  -2.210  12.283  1.00 98.76           H  
ATOM   2215  N   HIS A 153       5.090  -1.642  14.322  1.00 98.70           N  
ATOM   2216  H   HIS A 153       4.834  -0.682  14.504  1.00 98.70           H  
ATOM   2217  CA  HIS A 153       5.263  -2.530  15.469  1.00 98.70           C  
ATOM   2218  HA  HIS A 153       4.859  -3.510  15.217  1.00 98.70           H  
ATOM   2219  C   HIS A 153       4.508  -1.989  16.682  1.00 98.70           C  
ATOM   2220  CB  HIS A 153       6.760  -2.691  15.779  1.00 98.70           C  
ATOM   2221  HB2 HIS A 153       7.312  -2.655  14.840  1.00 98.70           H  
ATOM   2222  HB3 HIS A 153       7.103  -1.862  16.398  1.00 98.70           H  
ATOM   2223  O   HIS A 153       4.662  -0.817  17.035  1.00 98.70           O  
ATOM   2224  CG  HIS A 153       7.128  -3.982  16.457  1.00 98.70           C  
ATOM   2225  CD2 HIS A 153       7.883  -4.995  15.933  1.00 98.70           C  
ATOM   2226  HD2 HIS A 153       8.307  -5.013  14.940  1.00 98.70           H  
ATOM   2227  ND1 HIS A 153       6.821  -4.353  17.740  1.00 98.70           N  
ATOM   2228  HD1 HIS A 153       6.258  -3.837  18.400  1.00 98.70           H  
ATOM   2229  CE1 HIS A 153       7.358  -5.555  17.986  1.00 98.70           C  
ATOM   2230  HE1 HIS A 153       7.283  -6.093  18.920  1.00 98.70           H  
ATOM   2231  NE2 HIS A 153       8.012  -5.997  16.903  1.00 98.70           N  
ATOM   2232  N   THR A 154       3.721  -2.832  17.345  1.00 98.79           N  
ATOM   2233  H   THR A 154       3.552  -3.755  16.970  1.00 98.79           H  
ATOM   2234  CA  THR A 154       3.132  -2.494  18.648  1.00 98.79           C  
ATOM   2235  HA  THR A 154       3.011  -1.412  18.693  1.00 98.79           H  
ATOM   2236  C   THR A 154       4.070  -2.842  19.809  1.00 98.79           C  
ATOM   2237  CB  THR A 154       1.730  -3.074  18.821  1.00 98.79           C  
ATOM   2238  HB  THR A 154       1.324  -2.594  19.712  1.00 98.79           H  
ATOM   2239  O   THR A 154       5.183  -3.312  19.586  1.00 98.79           O  
ATOM   2240  CG2 THR A 154       0.774  -2.747  17.675  1.00 98.79           C  
ATOM   2241 HG21 THR A 154      -0.223  -3.114  17.920  1.00 98.79           H  
ATOM   2242 HG22 THR A 154       1.117  -3.209  16.750  1.00 98.79           H  
ATOM   2243 HG23 THR A 154       0.729  -1.666  17.539  1.00 98.79           H  
ATOM   2244  OG1 THR A 154       1.742  -4.468  19.000  1.00 98.79           O  
ATOM   2245  HG1 THR A 154       1.234  -4.570  19.809  1.00 98.79           H  
ATOM   2246  N   ALA A 155       3.715  -2.553  21.057  1.00 98.42           N  
ATOM   2247  H   ALA A 155       2.795  -2.182  21.247  1.00 98.42           H  
ATOM   2248  CA  ALA A 155       4.534  -2.963  22.196  1.00 98.42           C  
ATOM   2249  HA  ALA A 155       5.540  -2.567  22.055  1.00 98.42           H  
ATOM   2250  C   ALA A 155       4.646  -4.499  22.276  1.00 98.42           C  
ATOM   2251  CB  ALA A 155       3.966  -2.358  23.483  1.00 98.42           C  
ATOM   2252  HB1 ALA A 155       4.598  -2.628  24.329  1.00 98.42           H  
ATOM   2253  HB2 ALA A 155       3.929  -1.272  23.398  1.00 98.42           H  
ATOM   2254  HB3 ALA A 155       2.961  -2.743  23.657  1.00 98.42           H  
ATOM   2255  O   ALA A 155       3.754  -5.224  21.841  1.00 98.42           O  
ATOM   2256  N   GLU A 156       5.744  -5.000  22.840  1.00 96.08           N  
ATOM   2257  H   GLU A 156       6.437  -4.370  23.218  1.00 96.08           H  
ATOM   2258  CA  GLU A 156       5.973  -6.432  23.051  1.00 96.08           C  
ATOM   2259  HA  GLU A 156       5.059  -6.970  22.797  1.00 96.08           H  
ATOM   2260  C   GLU A 156       6.329  -6.684  24.527  1.00 96.08           C  
ATOM   2261  CB  GLU A 156       7.067  -6.939  22.089  1.00 96.08           C  
ATOM   2262  HB2 GLU A 156       6.740  -6.734  21.070  1.00 96.08           H  
ATOM   2263  HB3 GLU A 156       7.992  -6.391  22.266  1.00 96.08           H  
ATOM   2264  O   GLU A 156       7.274  -6.063  25.023  1.00 96.08           O  
ATOM   2265  CG  GLU A 156       7.340  -8.449  22.238  1.00 96.08           C  
ATOM   2266  HG2 GLU A 156       7.814  -8.624  23.204  1.00 96.08           H  
ATOM   2267  HG3 GLU A 156       6.385  -8.975  22.248  1.00 96.08           H  
ATOM   2268  CD  GLU A 156       8.228  -9.057  21.129  1.00 96.08           C  
ATOM   2269  OE1 GLU A 156       8.529 -10.270  21.196  1.00 96.08           O  
ATOM   2270  OE2 GLU A 156       8.580  -8.384  20.134  1.00 96.08           O  
ATOM   2271  N   PRO A 157       5.618  -7.585  25.237  1.00 97.48           N  
ATOM   2272  CA  PRO A 157       4.422  -8.320  24.807  1.00 97.48           C  
ATOM   2273  HA  PRO A 157       4.555  -8.738  23.808  1.00 97.48           H  
ATOM   2274  C   PRO A 157       3.154  -7.451  24.828  1.00 97.48           C  
ATOM   2275  CB  PRO A 157       4.302  -9.476  25.801  1.00 97.48           C  
ATOM   2276  HB2 PRO A 157       3.275  -9.827  25.908  1.00 97.48           H  
ATOM   2277  HB3 PRO A 157       4.952 -10.293  25.488  1.00 97.48           H  
ATOM   2278  O   PRO A 157       3.049  -6.508  25.611  1.00 97.48           O  
ATOM   2279  CG  PRO A 157       4.833  -8.863  27.097  1.00 97.48           C  
ATOM   2280  HG2 PRO A 157       5.213  -9.625  27.778  1.00 97.48           H  
ATOM   2281  HG3 PRO A 157       4.050  -8.277  27.576  1.00 97.48           H  
ATOM   2282  CD  PRO A 157       5.946  -7.933  26.612  1.00 97.48           C  
ATOM   2283  HD2 PRO A 157       5.997  -7.043  27.238  1.00 97.48           H  
ATOM   2284  HD3 PRO A 157       6.902  -8.457  26.630  1.00 97.48           H  
ATOM   2285  N   GLU A 158       2.149  -7.810  24.029  1.00 98.31           N  
ATOM   2286  H   GLU A 158       2.272  -8.591  23.400  1.00 98.31           H  
ATOM   2287  CA  GLU A 158       0.858  -7.120  24.035  1.00 98.31           C  
ATOM   2288  HA  GLU A 158       0.694  -6.716  25.034  1.00 98.31           H  
ATOM   2289  C   GLU A 158      -0.311  -8.063  23.722  1.00 98.31           C  
ATOM   2290  CB  GLU A 158       0.911  -5.924  23.080  1.00 98.31           C  
ATOM   2291  HB2 GLU A 158       1.042  -6.275  22.056  1.00 98.31           H  
ATOM   2292  HB3 GLU A 158       1.763  -5.304  23.361  1.00 98.31           H  
ATOM   2293  O   GLU A 158      -0.318  -8.787  22.730  1.00 98.31           O  
ATOM   2294  CG  GLU A 158      -0.335  -5.045  23.183  1.00 98.31           C  
ATOM   2295  HG2 GLU A 158      -0.509  -4.785  24.227  1.00 98.31           H  
ATOM   2296  HG3 GLU A 158      -1.203  -5.598  22.825  1.00 98.31           H  
ATOM   2297  CD  GLU A 158      -0.155  -3.780  22.349  1.00 98.31           C  
ATOM   2298  OE1 GLU A 158      -0.329  -2.669  22.896  1.00 98.31           O  
ATOM   2299  OE2 GLU A 158       0.097  -3.911  21.135  1.00 98.31           O  
ATOM   2300  N   LYS A 159      -1.332  -8.057  24.585  1.00 98.59           N  
ATOM   2301  H   LYS A 159      -1.267  -7.452  25.392  1.00 98.59           H  
ATOM   2302  CA  LYS A 159      -2.546  -8.862  24.396  1.00 98.59           C  
ATOM   2303  HA  LYS A 159      -2.246  -9.862  24.084  1.00 98.59           H  
ATOM   2304  C   LYS A 159      -3.404  -8.278  23.281  1.00 98.59           C  
ATOM   2305  CB  LYS A 159      -3.324  -8.963  25.721  1.00 98.59           C  
ATOM   2306  HB2 LYS A 159      -2.710  -9.482  26.456  1.00 98.59           H  
ATOM   2307  HB3 LYS A 159      -3.531  -7.959  26.092  1.00 98.59           H  
ATOM   2308  O   LYS A 159      -3.755  -7.101  23.359  1.00 98.59           O  
ATOM   2309  CG  LYS A 159      -4.656  -9.714  25.551  1.00 98.59           C  
ATOM   2310  HG2 LYS A 159      -5.277  -9.180  24.833  1.00 98.59           H  
ATOM   2311  HG3 LYS A 159      -4.460 -10.714  25.164  1.00 98.59           H  
ATOM   2312  CD  LYS A 159      -5.457  -9.824  26.852  1.00 98.59           C  
ATOM   2313  HD2 LYS A 159      -4.911 -10.434  27.572  1.00 98.59           H  
ATOM   2314  HD3 LYS A 159      -5.613  -8.826  27.260  1.00 98.59           H  
ATOM   2315  CE  LYS A 159      -6.811 -10.469  26.520  1.00 98.59           C  
ATOM   2316  HE2 LYS A 159      -6.644 -11.495  26.192  1.00 98.59           H  
ATOM   2317  HE3 LYS A 159      -7.250  -9.929  25.680  1.00 98.59           H  
ATOM   2318  NZ  LYS A 159      -7.763 -10.437  27.658  1.00 98.59           N  
ATOM   2319  HZ1 LYS A 159      -8.650 -10.821  27.365  1.00 98.59           H  
ATOM   2320  HZ2 LYS A 159      -7.418 -10.964  28.447  1.00 98.59           H  
ATOM   2321  HZ3 LYS A 159      -7.947  -9.483  27.933  1.00 98.59           H  
ATOM   2322  N   GLN A 160      -3.834  -9.114  22.337  1.00 98.74           N  
ATOM   2323  H   GLN A 160      -3.474 -10.058  22.334  1.00 98.74           H  
ATOM   2324  CA  GLN A 160      -4.789  -8.766  21.280  1.00 98.74           C  
ATOM   2325  HA  GLN A 160      -4.702  -9.543  20.521  1.00 98.74           H  
ATOM   2326  C   GLN A 160      -4.429  -7.450  20.574  1.00 98.74           C  
ATOM   2327  CB  GLN A 160      -6.233  -8.788  21.818  1.00 98.74           C  
ATOM   2328  HB2 GLN A 160      -6.307  -8.093  22.654  1.00 98.74           H  
ATOM   2329  HB3 GLN A 160      -6.910  -8.451  21.033  1.00 98.74           H  
ATOM   2330  O   GLN A 160      -5.277  -6.568  20.402  1.00 98.74           O  
ATOM   2331  CG  GLN A 160      -6.703 -10.184  22.251  1.00 98.74           C  
ATOM   2332  HG2 GLN A 160      -6.757 -10.824  21.371  1.00 98.74           H  
ATOM   2333  HG3 GLN A 160      -5.990 -10.629  22.945  1.00 98.74           H  
ATOM   2334  CD  GLN A 160      -8.070 -10.152  22.930  1.00 98.74           C  
ATOM   2335  NE2 GLN A 160      -8.803 -11.242  22.921  1.00 98.74           N  
ATOM   2336 HE21 GLN A 160      -8.506 -12.057  22.404  1.00 98.74           H  
ATOM   2337 HE22 GLN A 160      -9.725 -11.175  23.329  1.00 98.74           H  
ATOM   2338  OE1 GLN A 160      -8.480  -9.181  23.543  1.00 98.74           O  
ATOM   2339  N   ALA A 161      -3.143  -7.294  20.236  1.00 98.86           N  
ATOM   2340  H   ALA A 161      -2.488  -8.034  20.442  1.00 98.86           H  
ATOM   2341  CA  ALA A 161      -2.630  -6.118  19.548  1.00 98.86           C  
ATOM   2342  HA  ALA A 161      -2.740  -5.254  20.204  1.00 98.86           H  
ATOM   2343  C   ALA A 161      -3.421  -5.851  18.259  1.00 98.86           C  
ATOM   2344  CB  ALA A 161      -1.139  -6.317  19.273  1.00 98.86           C  
ATOM   2345  HB1 ALA A 161      -0.741  -5.433  18.774  1.00 98.86           H  
ATOM   2346  HB2 ALA A 161      -0.602  -6.464  20.210  1.00 98.86           H  
ATOM   2347  HB3 ALA A 161      -0.984  -7.189  18.637  1.00 98.86           H  
ATOM   2348  O   ALA A 161      -3.785  -6.782  17.531  1.00 98.86           O  
ATOM   2349  N   TRP A 162      -3.696  -4.577  17.984  1.00 98.91           N  
ATOM   2350  H   TRP A 162      -3.348  -3.854  18.598  1.00 98.91           H  
ATOM   2351  CA  TRP A 162      -4.490  -4.159  16.834  1.00 98.91           C  
ATOM   2352  HA  TRP A 162      -4.494  -4.976  16.113  1.00 98.91           H  
ATOM   2353  C   TRP A 162      -3.891  -2.957  16.115  1.00 98.91           C  
ATOM   2354  CB  TRP A 162      -5.946  -3.892  17.242  1.00 98.91           C  
ATOM   2355  HB2 TRP A 162      -6.371  -4.825  17.612  1.00 98.91           H  
ATOM   2356  HB3 TRP A 162      -6.514  -3.610  16.356  1.00 98.91           H  
ATOM   2357  O   TRP A 162      -3.186  -2.137  16.702  1.00 98.91           O  
ATOM   2358  CG  TRP A 162      -6.160  -2.851  18.293  1.00 98.91           C  
ATOM   2359  CD1 TRP A 162      -6.446  -3.101  19.591  1.00 98.91           C  
ATOM   2360  HD1 TRP A 162      -6.566  -4.084  20.023  1.00 98.91           H  
ATOM   2361  CD2 TRP A 162      -6.118  -1.395  18.162  1.00 98.91           C  
ATOM   2362  CE2 TRP A 162      -6.341  -0.827  19.448  1.00 98.91           C  
ATOM   2363  CE3 TRP A 162      -5.927  -0.491  17.094  1.00 98.91           C  
ATOM   2364  HE3 TRP A 162      -5.788  -0.875  16.094  1.00 98.91           H  
ATOM   2365  NE1 TRP A 162      -6.559  -1.903  20.266  1.00 98.91           N  
ATOM   2366  HE1 TRP A 162      -6.839  -1.798  21.231  1.00 98.91           H  
ATOM   2367  CH2 TRP A 162      -6.094   1.423  18.605  1.00 98.91           C  
ATOM   2368  HH2 TRP A 162      -6.066   2.490  18.773  1.00 98.91           H  
ATOM   2369  CZ2 TRP A 162      -6.334   0.553  19.680  1.00 98.91           C  
ATOM   2370  HZ2 TRP A 162      -6.501   0.925  20.680  1.00 98.91           H  
ATOM   2371  CZ3 TRP A 162      -5.910   0.901  17.312  1.00 98.91           C  
ATOM   2372  HZ3 TRP A 162      -5.751   1.570  16.479  1.00 98.91           H  
ATOM   2373  N   TRP A 163      -4.233  -2.853  14.836  1.00 98.91           N  
ATOM   2374  H   TRP A 163      -4.787  -3.604  14.450  1.00 98.91           H  
ATOM   2375  CA  TRP A 163      -3.972  -1.728  13.948  1.00 98.91           C  
ATOM   2376  HA  TRP A 163      -3.642  -0.859  14.519  1.00 98.91           H  
ATOM   2377  C   TRP A 163      -5.264  -1.368  13.215  1.00 98.91           C  
ATOM   2378  CB  TRP A 163      -2.866  -2.114  12.970  1.00 98.91           C  
ATOM   2379  HB2 TRP A 163      -1.958  -2.333  13.532  1.00 98.91           H  
ATOM   2380  HB3 TRP A 163      -3.167  -3.021  12.446  1.00 98.91           H  
ATOM   2381  O   TRP A 163      -6.031  -2.259  12.853  1.00 98.91           O  
ATOM   2382  CG  TRP A 163      -2.558  -1.070  11.950  1.00 98.91           C  
ATOM   2383  CD1 TRP A 163      -1.540  -0.185  12.015  1.00 98.91           C  
ATOM   2384  HD1 TRP A 163      -0.808  -0.134  12.808  1.00 98.91           H  
ATOM   2385  CD2 TRP A 163      -3.254  -0.802  10.694  1.00 98.91           C  
ATOM   2386  CE2 TRP A 163      -2.598   0.285  10.056  1.00 98.91           C  
ATOM   2387  CE3 TRP A 163      -4.359  -1.370  10.018  1.00 98.91           C  
ATOM   2388  HE3 TRP A 163      -4.884  -2.199  10.468  1.00 98.91           H  
ATOM   2389  NE1 TRP A 163      -1.568   0.618  10.897  1.00 98.91           N  
ATOM   2390  HE1 TRP A 163      -0.859   1.299  10.667  1.00 98.91           H  
ATOM   2391  CH2 TRP A 163      -4.041   0.147   8.133  1.00 98.91           C  
ATOM   2392  HH2 TRP A 163      -4.313   0.473   7.140  1.00 98.91           H  
ATOM   2393  CZ2 TRP A 163      -2.984   0.772   8.810  1.00 98.91           C  
ATOM   2394  HZ2 TRP A 163      -2.433   1.594   8.376  1.00 98.91           H  
ATOM   2395  CZ3 TRP A 163      -4.753  -0.894   8.753  1.00 98.91           C  
ATOM   2396  HZ3 TRP A 163      -5.588  -1.352   8.243  1.00 98.91           H  
ATOM   2397  N   GLN A 164      -5.524  -0.083  12.996  1.00 98.92           N  
ATOM   2398  H   GLN A 164      -4.832   0.600  13.268  1.00 98.92           H  
ATOM   2399  CA  GLN A 164      -6.756   0.421  12.403  1.00 98.92           C  
ATOM   2400  HA  GLN A 164      -7.217  -0.379  11.823  1.00 98.92           H  
ATOM   2401  C   GLN A 164      -6.494   1.595  11.463  1.00 98.92           C  
ATOM   2402  CB  GLN A 164      -7.708   0.826  13.536  1.00 98.92           C  
ATOM   2403  HB2 GLN A 164      -7.214   1.567  14.165  1.00 98.92           H  
ATOM   2404  HB3 GLN A 164      -7.907  -0.056  14.144  1.00 98.92           H  
ATOM   2405  O   GLN A 164      -5.742   2.503  11.798  1.00 98.92           O  
ATOM   2406  CG  GLN A 164      -9.042   1.411  13.048  1.00 98.92           C  
ATOM   2407  HG2 GLN A 164      -9.538   0.708  12.379  1.00 98.92           H  
ATOM   2408  HG3 GLN A 164      -8.867   2.345  12.513  1.00 98.92           H  
ATOM   2409  CD  GLN A 164      -9.952   1.672  14.233  1.00 98.92           C  
ATOM   2410  NE2 GLN A 164     -10.374   2.890  14.485  1.00 98.92           N  
ATOM   2411 HE21 GLN A 164     -10.074   3.663  13.909  1.00 98.92           H  
ATOM   2412 HE22 GLN A 164     -10.879   3.014  15.351  1.00 98.92           H  
ATOM   2413  OE1 GLN A 164     -10.271   0.771  14.986  1.00 98.92           O  
ATOM   2414  N   VAL A 165      -7.202   1.632  10.337  1.00 98.90           N  
ATOM   2415  H   VAL A 165      -7.812   0.853  10.137  1.00 98.90           H  
ATOM   2416  CA  VAL A 165      -7.207   2.761   9.397  1.00 98.90           C  
ATOM   2417  HA  VAL A 165      -6.526   3.527   9.767  1.00 98.90           H  
ATOM   2418  C   VAL A 165      -8.583   3.402   9.306  1.00 98.90           C  
ATOM   2419  CB  VAL A 165      -6.665   2.336   8.025  1.00 98.90           C  
ATOM   2420  HB  VAL A 165      -5.652   1.975   8.206  1.00 98.90           H  
ATOM   2421  O   VAL A 165      -9.601   2.710   9.307  1.00 98.90           O  
ATOM   2422  CG1 VAL A 165      -7.476   1.221   7.349  1.00 98.90           C  
ATOM   2423 HG11 VAL A 165      -7.518   0.350   8.002  1.00 98.90           H  
ATOM   2424 HG12 VAL A 165      -6.988   0.926   6.420  1.00 98.90           H  
ATOM   2425 HG13 VAL A 165      -8.487   1.563   7.131  1.00 98.90           H  
ATOM   2426  CG2 VAL A 165      -6.514   3.497   7.043  1.00 98.90           C  
ATOM   2427 HG21 VAL A 165      -5.900   4.277   7.493  1.00 98.90           H  
ATOM   2428 HG22 VAL A 165      -6.011   3.148   6.141  1.00 98.90           H  
ATOM   2429 HG23 VAL A 165      -7.488   3.906   6.773  1.00 98.90           H  
ATOM   2430  N   ASP A 166      -8.602   4.729   9.202  1.00 98.82           N  
ATOM   2431  H   ASP A 166      -7.716   5.213   9.220  1.00 98.82           H  
ATOM   2432  CA  ASP A 166      -9.767   5.519   8.810  1.00 98.82           C  
ATOM   2433  HA  ASP A 166     -10.677   4.939   8.962  1.00 98.82           H  
ATOM   2434  C   ASP A 166      -9.663   5.879   7.321  1.00 98.82           C  
ATOM   2435  CB  ASP A 166      -9.858   6.782   9.685  1.00 98.82           C  
ATOM   2436  HB2 ASP A 166      -9.848   6.484  10.733  1.00 98.82           H  
ATOM   2437  HB3 ASP A 166      -8.982   7.407   9.512  1.00 98.82           H  
ATOM   2438  O   ASP A 166      -8.858   6.719   6.919  1.00 98.82           O  
ATOM   2439  CG  ASP A 166     -11.122   7.612   9.412  1.00 98.82           C  
ATOM   2440  OD1 ASP A 166     -11.875   7.319   8.456  1.00 98.82           O  
ATOM   2441  OD2 ASP A 166     -11.412   8.560  10.176  1.00 98.82           O  
ATOM   2442  N   LEU A 167     -10.506   5.278   6.482  1.00 98.70           N  
ATOM   2443  H   LEU A 167     -11.176   4.627   6.866  1.00 98.70           H  
ATOM   2444  CA  LEU A 167     -10.534   5.540   5.039  1.00 98.70           C  
ATOM   2445  HA  LEU A 167      -9.516   5.461   4.657  1.00 98.70           H  
ATOM   2446  C   LEU A 167     -11.029   6.966   4.706  1.00 98.70           C  
ATOM   2447  CB  LEU A 167     -11.402   4.465   4.361  1.00 98.70           C  
ATOM   2448  HB2 LEU A 167     -11.376   4.627   3.283  1.00 98.70           H  
ATOM   2449  HB3 LEU A 167     -12.432   4.603   4.690  1.00 98.70           H  
ATOM   2450  O   LEU A 167     -10.866   7.453   3.580  1.00 98.70           O  
ATOM   2451  CG  LEU A 167     -10.991   3.004   4.649  1.00 98.70           C  
ATOM   2452  HG  LEU A 167     -11.017   2.802   5.720  1.00 98.70           H  
ATOM   2453  CD1 LEU A 167     -11.987   2.064   3.972  1.00 98.70           C  
ATOM   2454 HD11 LEU A 167     -11.814   1.044   4.316  1.00 98.70           H  
ATOM   2455 HD12 LEU A 167     -11.887   2.116   2.888  1.00 98.70           H  
ATOM   2456 HD13 LEU A 167     -13.003   2.339   4.253  1.00 98.70           H  
ATOM   2457  CD2 LEU A 167      -9.577   2.682   4.165  1.00 98.70           C  
ATOM   2458 HD21 LEU A 167      -9.368   1.625   4.334  1.00 98.70           H  
ATOM   2459 HD22 LEU A 167      -8.851   3.268   4.728  1.00 98.70           H  
ATOM   2460 HD23 LEU A 167      -9.484   2.909   3.103  1.00 98.70           H  
ATOM   2461  N   GLY A 168     -11.623   7.657   5.682  1.00 98.45           N  
ATOM   2462  H   GLY A 168     -11.645   7.229   6.596  1.00 98.45           H  
ATOM   2463  CA  GLY A 168     -12.190   9.003   5.599  1.00 98.45           C  
ATOM   2464  HA2 GLY A 168     -11.635   9.591   4.868  1.00 98.45           H  
ATOM   2465  HA3 GLY A 168     -12.091   9.481   6.574  1.00 98.45           H  
ATOM   2466  C   GLY A 168     -13.668   9.024   5.209  1.00 98.45           C  
ATOM   2467  O   GLY A 168     -14.392   9.937   5.599  1.00 98.45           O  
ATOM   2468  N   ALA A 169     -14.140   8.010   4.484  1.00 97.96           N  
ATOM   2469  H   ALA A 169     -13.507   7.266   4.229  1.00 97.96           H  
ATOM   2470  CA  ALA A 169     -15.541   7.842   4.118  1.00 97.96           C  
ATOM   2471  HA  ALA A 169     -16.166   8.290   4.890  1.00 97.96           H  
ATOM   2472  C   ALA A 169     -15.902   6.356   4.021  1.00 97.96           C  
ATOM   2473  CB  ALA A 169     -15.808   8.566   2.792  1.00 97.96           C  
ATOM   2474  HB1 ALA A 169     -15.192   8.135   2.003  1.00 97.96           H  
ATOM   2475  HB2 ALA A 169     -15.574   9.626   2.896  1.00 97.96           H  
ATOM   2476  HB3 ALA A 169     -16.858   8.463   2.517  1.00 97.96           H  
ATOM   2477  O   ALA A 169     -15.040   5.515   3.768  1.00 97.96           O  
ATOM   2478  N   SER A 170     -17.186   6.051   4.205  1.00 98.17           N  
ATOM   2479  H   SER A 170     -17.841   6.802   4.370  1.00 98.17           H  
ATOM   2480  CA  SER A 170     -17.722   4.704   4.004  1.00 98.17           C  
ATOM   2481  HA  SER A 170     -17.129   3.996   4.582  1.00 98.17           H  
ATOM   2482  C   SER A 170     -17.660   4.318   2.526  1.00 98.17           C  
ATOM   2483  CB  SER A 170     -19.166   4.638   4.501  1.00 98.17           C  
ATOM   2484  HB2 SER A 170     -19.767   5.363   3.953  1.00 98.17           H  
ATOM   2485  HB3 SER A 170     -19.197   4.885   5.563  1.00 98.17           H  
ATOM   2486  O   SER A 170     -18.114   5.075   1.664  1.00 98.17           O  
ATOM   2487  OG  SER A 170     -19.709   3.351   4.307  1.00 98.17           O  
ATOM   2488  HG  SER A 170     -19.664   2.916   5.162  1.00 98.17           H  
ATOM   2489  N   ALA A 171     -17.137   3.131   2.237  1.00 97.67           N  
ATOM   2490  H   ALA A 171     -16.764   2.575   2.993  1.00 97.67           H  
ATOM   2491  CA  ALA A 171     -17.055   2.572   0.894  1.00 97.67           C  
ATOM   2492  HA  ALA A 171     -17.734   3.110   0.233  1.00 97.67           H  
ATOM   2493  C   ALA A 171     -17.471   1.098   0.889  1.00 97.67           C  
ATOM   2494  CB  ALA A 171     -15.628   2.771   0.374  1.00 97.67           C  
ATOM   2495  HB1 ALA A 171     -15.377   3.831   0.380  1.00 97.67           H  
ATOM   2496  HB2 ALA A 171     -15.547   2.390  -0.644  1.00 97.67           H  
ATOM   2497  HB3 ALA A 171     -14.925   2.237   1.014  1.00 97.67           H  
ATOM   2498  O   ALA A 171     -17.462   0.441   1.928  1.00 97.67           O  
ATOM   2499  N   ARG A 172     -17.837   0.577  -0.287  1.00 97.25           N  
ATOM   2500  H   ARG A 172     -17.753   1.159  -1.109  1.00 97.25           H  
ATOM   2501  CA  ARG A 172     -18.010  -0.866  -0.499  1.00 97.25           C  
ATOM   2502  HA  ARG A 172     -18.480  -1.324   0.372  1.00 97.25           H  
ATOM   2503  C   ARG A 172     -16.637  -1.510  -0.660  1.00 97.25           C  
ATOM   2504  CB  ARG A 172     -18.885  -1.135  -1.726  1.00 97.25           C  
ATOM   2505  HB2 ARG A 172     -18.790  -2.191  -1.977  1.00 97.25           H  
ATOM   2506  HB3 ARG A 172     -18.524  -0.547  -2.570  1.00 97.25           H  
ATOM   2507  O   ARG A 172     -15.870  -1.102  -1.531  1.00 97.25           O  
ATOM   2508  CG  ARG A 172     -20.367  -0.841  -1.470  1.00 97.25           C  
ATOM   2509  HG2 ARG A 172     -20.487   0.161  -1.059  1.00 97.25           H  
ATOM   2510  HG3 ARG A 172     -20.752  -1.573  -0.759  1.00 97.25           H  
ATOM   2511  CD  ARG A 172     -21.150  -0.941  -2.781  1.00 97.25           C  
ATOM   2512  HD2 ARG A 172     -20.857  -0.116  -3.430  1.00 97.25           H  
ATOM   2513  HD3 ARG A 172     -20.869  -1.858  -3.299  1.00 97.25           H  
ATOM   2514  NE  ARG A 172     -22.610  -0.895  -2.560  1.00 97.25           N  
ATOM   2515  HE  ARG A 172     -23.014   0.003  -2.333  1.00 97.25           H  
ATOM   2516  NH1 ARG A 172     -23.035  -3.114  -3.019  1.00 97.25           N  
ATOM   2517 HH11 ARG A 172     -22.051  -3.299  -3.147  1.00 97.25           H  
ATOM   2518 HH12 ARG A 172     -23.664  -3.896  -3.132  1.00 97.25           H  
ATOM   2519  NH2 ARG A 172     -24.724  -1.726  -2.527  1.00 97.25           N  
ATOM   2520 HH21 ARG A 172     -25.096  -0.814  -2.300  1.00 97.25           H  
ATOM   2521 HH22 ARG A 172     -25.343  -2.516  -2.639  1.00 97.25           H  
ATOM   2522  CZ  ARG A 172     -23.443  -1.913  -2.702  1.00 97.25           C  
ATOM   2523  N   LEU A 173     -16.312  -2.463   0.201  1.00 97.76           N  
ATOM   2524  H   LEU A 173     -17.032  -2.821   0.812  1.00 97.76           H  
ATOM   2525  CA  LEU A 173     -14.984  -3.055   0.316  1.00 97.76           C  
ATOM   2526  HA  LEU A 173     -14.268  -2.474  -0.265  1.00 97.76           H  
ATOM   2527  C   LEU A 173     -15.001  -4.478  -0.242  1.00 97.76           C  
ATOM   2528  CB  LEU A 173     -14.530  -3.040   1.787  1.00 97.76           C  
ATOM   2529  HB2 LEU A 173     -13.492  -3.371   1.820  1.00 97.76           H  
ATOM   2530  HB3 LEU A 173     -15.135  -3.764   2.331  1.00 97.76           H  
ATOM   2531  O   LEU A 173     -15.897  -5.255   0.064  1.00 97.76           O  
ATOM   2532  CG  LEU A 173     -14.642  -1.695   2.526  1.00 97.76           C  
ATOM   2533  HG  LEU A 173     -15.692  -1.420   2.620  1.00 97.76           H  
ATOM   2534  CD1 LEU A 173     -14.070  -1.846   3.936  1.00 97.76           C  
ATOM   2535 HD11 LEU A 173     -14.607  -2.636   4.460  1.00 97.76           H  
ATOM   2536 HD12 LEU A 173     -13.011  -2.101   3.888  1.00 97.76           H  
ATOM   2537 HD13 LEU A 173     -14.194  -0.912   4.484  1.00 97.76           H  
ATOM   2538  CD2 LEU A 173     -13.897  -0.567   1.810  1.00 97.76           C  
ATOM   2539 HD21 LEU A 173     -13.922   0.332   2.426  1.00 97.76           H  
ATOM   2540 HD22 LEU A 173     -14.381  -0.349   0.859  1.00 97.76           H  
ATOM   2541 HD23 LEU A 173     -12.865  -0.866   1.628  1.00 97.76           H  
ATOM   2542  N   ASP A 174     -13.991  -4.824  -1.034  1.00 96.24           N  
ATOM   2543  H   ASP A 174     -13.270  -4.141  -1.218  1.00 96.24           H  
ATOM   2544  CA  ASP A 174     -13.852  -6.160  -1.615  1.00 96.24           C  
ATOM   2545  HA  ASP A 174     -14.835  -6.620  -1.713  1.00 96.24           H  
ATOM   2546  C   ASP A 174     -12.976  -7.086  -0.775  1.00 96.24           C  
ATOM   2547  CB  ASP A 174     -13.218  -6.046  -2.999  1.00 96.24           C  
ATOM   2548  HB2 ASP A 174     -13.758  -5.301  -3.583  1.00 96.24           H  
ATOM   2549  HB3 ASP A 174     -12.179  -5.724  -2.929  1.00 96.24           H  
ATOM   2550  O   ASP A 174     -13.315  -8.241  -0.514  1.00 96.24           O  
ATOM   2551  CG  ASP A 174     -13.309  -7.396  -3.696  1.00 96.24           C  
ATOM   2552  OD1 ASP A 174     -14.432  -7.744  -4.125  1.00 96.24           O  
ATOM   2553  OD2 ASP A 174     -12.293  -8.079  -3.925  1.00 96.24           O  
ATOM   2554  N   SER A 175     -11.798  -6.589  -0.412  1.00 97.37           N  
ATOM   2555  H   SER A 175     -11.580  -5.629  -0.640  1.00 97.37           H  
ATOM   2556  CA  SER A 175     -10.771  -7.365   0.262  1.00 97.37           C  
ATOM   2557  HA  SER A 175     -11.259  -8.018   0.985  1.00 97.37           H  
ATOM   2558  C   SER A 175      -9.819  -6.457   1.024  1.00 97.37           C  
ATOM   2559  CB  SER A 175      -9.997  -8.243  -0.741  1.00 97.37           C  
ATOM   2560  HB2 SER A 175     -10.710  -8.782  -1.364  1.00 97.37           H  
ATOM   2561  HB3 SER A 175      -9.411  -8.979  -0.190  1.00 97.37           H  
ATOM   2562  O   SER A 175      -9.728  -5.251   0.773  1.00 97.37           O  
ATOM   2563  OG  SER A 175      -9.120  -7.503  -1.575  1.00 97.37           O  
ATOM   2564  HG  SER A 175      -8.224  -7.607  -1.245  1.00 97.37           H  
ATOM   2565  N   VAL A 176      -9.073  -7.064   1.936  1.00 98.57           N  
ATOM   2566  H   VAL A 176      -9.244  -8.042   2.117  1.00 98.57           H  
ATOM   2567  CA  VAL A 176      -7.940  -6.442   2.612  1.00 98.57           C  
ATOM   2568  HA  VAL A 176      -7.772  -5.441   2.216  1.00 98.57           H  
ATOM   2569  C   VAL A 176      -6.710  -7.287   2.306  1.00 98.57           C  
ATOM   2570  CB  VAL A 176      -8.214  -6.306   4.118  1.00 98.57           C  
ATOM   2571  HB  VAL A 176      -8.342  -7.299   4.551  1.00 98.57           H  
ATOM   2572  O   VAL A 176      -6.645  -8.456   2.683  1.00 98.57           O  
ATOM   2573  CG1 VAL A 176      -7.054  -5.606   4.829  1.00 98.57           C  
ATOM   2574 HG11 VAL A 176      -6.897  -4.616   4.401  1.00 98.57           H  
ATOM   2575 HG12 VAL A 176      -6.142  -6.193   4.720  1.00 98.57           H  
ATOM   2576 HG13 VAL A 176      -7.274  -5.512   5.892  1.00 98.57           H  
ATOM   2577  CG2 VAL A 176      -9.489  -5.483   4.365  1.00 98.57           C  
ATOM   2578 HG21 VAL A 176      -9.415  -4.516   3.868  1.00 98.57           H  
ATOM   2579 HG22 VAL A 176     -10.358  -6.019   3.983  1.00 98.57           H  
ATOM   2580 HG23 VAL A 176      -9.634  -5.331   5.435  1.00 98.57           H  
ATOM   2581  N   ASP A 177      -5.755  -6.712   1.578  1.00 98.01           N  
ATOM   2582  H   ASP A 177      -5.860  -5.739   1.327  1.00 98.01           H  
ATOM   2583  CA  ASP A 177      -4.463  -7.350   1.336  1.00 98.01           C  
ATOM   2584  HA  ASP A 177      -4.596  -8.431   1.290  1.00 98.01           H  
ATOM   2585  C   ASP A 177      -3.539  -7.017   2.518  1.00 98.01           C  
ATOM   2586  CB  ASP A 177      -3.845  -6.905  -0.003  1.00 98.01           C  
ATOM   2587  HB2 ASP A 177      -2.897  -7.429  -0.126  1.00 98.01           H  
ATOM   2588  HB3 ASP A 177      -3.608  -5.843   0.059  1.00 98.01           H  
ATOM   2589  O   ASP A 177      -3.178  -5.855   2.718  1.00 98.01           O  
ATOM   2590  CG  ASP A 177      -4.682  -7.159  -1.268  1.00 98.01           C  
ATOM   2591  OD1 ASP A 177      -5.452  -8.142  -1.341  1.00 98.01           O  
ATOM   2592  OD2 ASP A 177      -4.459  -6.477  -2.298  1.00 98.01           O  
ATOM   2593  N   VAL A 178      -3.180  -8.027   3.310  1.00 98.76           N  
ATOM   2594  H   VAL A 178      -3.532  -8.948   3.089  1.00 98.76           H  
ATOM   2595  CA  VAL A 178      -2.330  -7.897   4.502  1.00 98.76           C  
ATOM   2596  HA  VAL A 178      -2.291  -6.852   4.810  1.00 98.76           H  
ATOM   2597  C   VAL A 178      -0.918  -8.350   4.161  1.00 98.76           C  
ATOM   2598  CB  VAL A 178      -2.895  -8.721   5.677  1.00 98.76           C  
ATOM   2599  HB  VAL A 178      -2.882  -9.780   5.421  1.00 98.76           H  
ATOM   2600  O   VAL A 178      -0.725  -9.500   3.770  1.00 98.76           O  
ATOM   2601  CG1 VAL A 178      -2.055  -8.518   6.943  1.00 98.76           C  
ATOM   2602 HG11 VAL A 178      -2.497  -9.068   7.774  1.00 98.76           H  
ATOM   2603 HG12 VAL A 178      -1.043  -8.890   6.790  1.00 98.76           H  
ATOM   2604 HG13 VAL A 178      -2.014  -7.458   7.192  1.00 98.76           H  
ATOM   2605  CG2 VAL A 178      -4.345  -8.326   5.986  1.00 98.76           C  
ATOM   2606 HG21 VAL A 178      -4.686  -8.829   6.890  1.00 98.76           H  
ATOM   2607 HG22 VAL A 178      -4.412  -7.246   6.120  1.00 98.76           H  
ATOM   2608 HG23 VAL A 178      -4.996  -8.622   5.164  1.00 98.76           H  
ATOM   2609  N   TRP A 179       0.067  -7.467   4.309  1.00 98.48           N  
ATOM   2610  H   TRP A 179      -0.153  -6.528   4.609  1.00 98.48           H  
ATOM   2611  CA  TRP A 179       1.472  -7.764   4.046  1.00 98.48           C  
ATOM   2612  HA  TRP A 179       1.548  -8.696   3.486  1.00 98.48           H  
ATOM   2613  C   TRP A 179       2.228  -7.951   5.359  1.00 98.48           C  
ATOM   2614  CB  TRP A 179       2.087  -6.663   3.182  1.00 98.48           C  
ATOM   2615  HB2 TRP A 179       3.146  -6.885   3.050  1.00 98.48           H  
ATOM   2616  HB3 TRP A 179       2.025  -5.717   3.719  1.00 98.48           H  
ATOM   2617  O   TRP A 179       2.341  -7.027   6.167  1.00 98.48           O  
ATOM   2618  CG  TRP A 179       1.475  -6.482   1.827  1.00 98.48           C  
ATOM   2619  CD1 TRP A 179       0.302  -5.866   1.546  1.00 98.48           C  
ATOM   2620  HD1 TRP A 179      -0.353  -5.428   2.284  1.00 98.48           H  
ATOM   2621  CD2 TRP A 179       2.022  -6.900   0.546  1.00 98.48           C  
ATOM   2622  CE2 TRP A 179       1.136  -6.473  -0.486  1.00 98.48           C  
ATOM   2623  CE3 TRP A 179       3.199  -7.569   0.154  1.00 98.48           C  
ATOM   2624  HE3 TRP A 179       3.912  -7.853   0.914  1.00 98.48           H  
ATOM   2625  NE1 TRP A 179       0.096  -5.861   0.179  1.00 98.48           N  
ATOM   2626  HE1 TRP A 179      -0.694  -5.419  -0.270  1.00 98.48           H  
ATOM   2627  CH2 TRP A 179       2.600  -7.345  -2.202  1.00 98.48           C  
ATOM   2628  HH2 TRP A 179       2.833  -7.513  -3.244  1.00 98.48           H  
ATOM   2629  CZ2 TRP A 179       1.409  -6.690  -1.843  1.00 98.48           C  
ATOM   2630  HZ2 TRP A 179       0.720  -6.336  -2.595  1.00 98.48           H  
ATOM   2631  CZ3 TRP A 179       3.488  -7.789  -1.205  1.00 98.48           C  
ATOM   2632  HZ3 TRP A 179       4.399  -8.299  -1.482  1.00 98.48           H  
ATOM   2633  N   ASN A 180       2.742  -9.160   5.569  1.00 98.49           N  
ATOM   2634  H   ASN A 180       2.596  -9.885   4.881  1.00 98.49           H  
ATOM   2635  CA  ASN A 180       3.477  -9.523   6.771  1.00 98.49           C  
ATOM   2636  HA  ASN A 180       2.991  -9.049   7.624  1.00 98.49           H  
ATOM   2637  C   ASN A 180       4.935  -9.025   6.729  1.00 98.49           C  
ATOM   2638  CB  ASN A 180       3.366 -11.050   6.943  1.00 98.49           C  
ATOM   2639  HB2 ASN A 180       4.038 -11.547   6.244  1.00 98.49           H  
ATOM   2640  HB3 ASN A 180       2.348 -11.362   6.708  1.00 98.49           H  
ATOM   2641  O   ASN A 180       5.511  -8.789   5.660  1.00 98.49           O  
ATOM   2642  CG  ASN A 180       3.661 -11.550   8.347  1.00 98.49           C  
ATOM   2643  ND2 ASN A 180       3.497 -12.832   8.563  1.00 98.49           N  
ATOM   2644 HD21 ASN A 180       3.142 -13.423   7.825  1.00 98.49           H  
ATOM   2645 HD22 ASN A 180       3.660 -13.188   9.494  1.00 98.49           H  
ATOM   2646  OD1 ASN A 180       3.977 -10.803   9.260  1.00 98.49           O  
ATOM   2647  N   ARG A 181       5.546  -8.926   7.912  1.00 97.92           N  
ATOM   2648  H   ARG A 181       5.006  -9.230   8.709  1.00 97.92           H  
ATOM   2649  CA  ARG A 181       7.001  -8.887   8.084  1.00 97.92           C  
ATOM   2650  HA  ARG A 181       7.417  -8.090   7.467  1.00 97.92           H  
ATOM   2651  C   ARG A 181       7.610 -10.224   7.635  1.00 97.92           C  
ATOM   2652  CB  ARG A 181       7.299  -8.598   9.561  1.00 97.92           C  
ATOM   2653  HB2 ARG A 181       6.934  -9.427  10.167  1.00 97.92           H  
ATOM   2654  HB3 ARG A 181       6.774  -7.693   9.866  1.00 97.92           H  
ATOM   2655  O   ARG A 181       7.017 -11.277   7.852  1.00 97.92           O  
ATOM   2656  CG  ARG A 181       8.797  -8.414   9.805  1.00 97.92           C  
ATOM   2657  HG2 ARG A 181       9.332  -9.315   9.503  1.00 97.92           H  
ATOM   2658  HG3 ARG A 181       9.159  -7.567   9.223  1.00 97.92           H  
ATOM   2659  CD  ARG A 181       9.083  -8.174  11.283  1.00 97.92           C  
ATOM   2660  HD2 ARG A 181       8.620  -7.236  11.591  1.00 97.92           H  
ATOM   2661  HD3 ARG A 181       8.664  -8.996  11.863  1.00 97.92           H  
ATOM   2662  NE  ARG A 181      10.532  -8.118  11.496  1.00 97.92           N  
ATOM   2663  HE  ARG A 181      11.106  -8.216  10.671  1.00 97.92           H  
ATOM   2664  NH1 ARG A 181      10.530  -7.656  13.739  1.00 97.92           N  
ATOM   2665 HH11 ARG A 181      11.035  -7.435  14.586  1.00 97.92           H  
ATOM   2666 HH12 ARG A 181       9.521  -7.625  13.720  1.00 97.92           H  
ATOM   2667  NH2 ARG A 181      12.467  -7.872  12.627  1.00 97.92           N  
ATOM   2668 HH21 ARG A 181      12.998  -7.694  13.467  1.00 97.92           H  
ATOM   2669 HH22 ARG A 181      12.941  -8.043  11.751  1.00 97.92           H  
ATOM   2670  CZ  ARG A 181      11.168  -7.888  12.622  1.00 97.92           C  
ATOM   2671  N   LEU A 182       8.788 -10.188   7.013  1.00 95.95           N  
ATOM   2672  H   LEU A 182       9.235  -9.287   6.928  1.00 95.95           H  
ATOM   2673  CA  LEU A 182       9.430 -11.336   6.362  1.00 95.95           C  
ATOM   2674  HA  LEU A 182       8.910 -12.252   6.642  1.00 95.95           H  
ATOM   2675  C   LEU A 182      10.897 -11.563   6.761  1.00 95.95           C  
ATOM   2676  CB  LEU A 182       9.341 -11.160   4.834  1.00 95.95           C  
ATOM   2677  HB2 LEU A 182       9.921 -11.956   4.367  1.00 95.95           H  
ATOM   2678  HB3 LEU A 182       9.814 -10.214   4.572  1.00 95.95           H  
ATOM   2679  O   LEU A 182      11.388 -12.673   6.573  1.00 95.95           O  
ATOM   2680  CG  LEU A 182       7.925 -11.188   4.233  1.00 95.95           C  
ATOM   2681  HG  LEU A 182       7.326 -10.381   4.655  1.00 95.95           H  
ATOM   2682  CD1 LEU A 182       8.041 -10.961   2.723  1.00 95.95           C  
ATOM   2683 HD11 LEU A 182       8.436  -9.963   2.537  1.00 95.95           H  
ATOM   2684 HD12 LEU A 182       7.058 -11.043   2.258  1.00 95.95           H  
ATOM   2685 HD13 LEU A 182       8.705 -11.705   2.284  1.00 95.95           H  
ATOM   2686  CD2 LEU A 182       7.208 -12.518   4.474  1.00 95.95           C  
ATOM   2687 HD21 LEU A 182       7.813 -13.345   4.101  1.00 95.95           H  
ATOM   2688 HD22 LEU A 182       7.027 -12.654   5.540  1.00 95.95           H  
ATOM   2689 HD23 LEU A 182       6.241 -12.519   3.972  1.00 95.95           H  
ATOM   2690  N   ASP A 183      11.607 -10.563   7.295  1.00 95.59           N  
ATOM   2691  H   ASP A 183      11.174  -9.665   7.454  1.00 95.59           H  
ATOM   2692  CA  ASP A 183      13.017 -10.713   7.701  1.00 95.59           C  
ATOM   2693  HA  ASP A 183      13.564 -11.186   6.885  1.00 95.59           H  
ATOM   2694  C   ASP A 183      13.195 -11.614   8.937  1.00 95.59           C  
ATOM   2695  CB  ASP A 183      13.647  -9.331   7.945  1.00 95.59           C  
ATOM   2696  HB2 ASP A 183      14.707  -9.461   8.160  1.00 95.59           H  
ATOM   2697  HB3 ASP A 183      13.567  -8.738   7.034  1.00 95.59           H  
ATOM   2698  O   ASP A 183      14.187 -12.331   9.056  1.00 95.59           O  
ATOM   2699  CG  ASP A 183      12.984  -8.580   9.104  1.00 95.59           C  
ATOM   2700  OD1 ASP A 183      11.784  -8.254   8.993  1.00 95.59           O  
ATOM   2701  OD2 ASP A 183      13.612  -8.358  10.162  1.00 95.59           O  
ATOM   2702  N   CYS A 184      12.218 -11.610   9.843  1.00 93.78           N  
ATOM   2703  H   CYS A 184      11.444 -10.979   9.690  1.00 93.78           H  
ATOM   2704  CA  CYS A 184      12.085 -12.562  10.940  1.00 93.78           C  
ATOM   2705  HA  CYS A 184      12.369 -13.550  10.578  1.00 93.78           H  
ATOM   2706  C   CYS A 184      10.634 -12.602  11.413  1.00 93.78           C  
ATOM   2707  CB  CYS A 184      13.002 -12.176  12.117  1.00 93.78           C  
ATOM   2708  HB2 CYS A 184      13.923 -11.762  11.706  1.00 93.78           H  
ATOM   2709  HB3 CYS A 184      13.274 -13.081  12.660  1.00 93.78           H  
ATOM   2710  O   CYS A 184       9.832 -11.730  11.071  1.00 93.78           O  
ATOM   2711  SG  CYS A 184      12.330 -10.985  13.326  1.00 93.78           S  
ATOM   2712  N   CYS A 185      10.335 -13.554  12.301  1.00 94.84           N  
ATOM   2713  H   CYS A 185      11.047 -14.229  12.542  1.00 94.84           H  
ATOM   2714  CA  CYS A 185       9.210 -13.417  13.223  1.00 94.84           C  
ATOM   2715  HA  CYS A 185       9.205 -14.302  13.859  1.00 94.84           H  
ATOM   2716  C   CYS A 185       7.827 -13.372  12.542  1.00 94.84           C  
ATOM   2717  CB  CYS A 185       9.494 -12.198  14.117  1.00 94.84           C  
ATOM   2718  HB2 CYS A 185       8.828 -12.275  14.977  1.00 94.84           H  
ATOM   2719  HB3 CYS A 185       9.228 -11.290  13.576  1.00 94.84           H  
ATOM   2720  O   CYS A 185       6.847 -12.925  13.139  1.00 94.84           O  
ATOM   2721  SG  CYS A 185      11.206 -12.016  14.738  1.00 94.84           S  
ATOM   2722  N   ALA A 186       7.750 -13.824  11.286  1.00 97.14           N  
ATOM   2723  H   ALA A 186       8.610 -14.106  10.837  1.00 97.14           H  
ATOM   2724  CA  ALA A 186       6.537 -13.818  10.473  1.00 97.14           C  
ATOM   2725  HA  ALA A 186       6.189 -12.791  10.360  1.00 97.14           H  
ATOM   2726  C   ALA A 186       5.406 -14.640  11.115  1.00 97.14           C  
ATOM   2727  CB  ALA A 186       6.908 -14.367   9.089  1.00 97.14           C  
ATOM   2728  HB1 ALA A 186       7.230 -15.405   9.169  1.00 97.14           H  
ATOM   2729  HB2 ALA A 186       6.040 -14.305   8.433  1.00 97.14           H  
ATOM   2730  HB3 ALA A 186       7.710 -13.768   8.658  1.00 97.14           H  
ATOM   2731  O   ALA A 186       4.230 -14.349  10.906  1.00 97.14           O  
ATOM   2732  N   ASP A 187       5.756 -15.625  11.946  1.00 97.64           N  
ATOM   2733  H   ASP A 187       6.737 -15.744  12.156  1.00 97.64           H  
ATOM   2734  CA  ASP A 187       4.844 -16.482  12.704  1.00 97.64           C  
ATOM   2735  HA  ASP A 187       4.112 -16.910  12.018  1.00 97.64           H  
ATOM   2736  C   ASP A 187       4.041 -15.745  13.786  1.00 97.64           C  
ATOM   2737  CB  ASP A 187       5.659 -17.630  13.315  1.00 97.64           C  
ATOM   2738  HB2 ASP A 187       6.241 -18.120  12.534  1.00 97.64           H  
ATOM   2739  HB3 ASP A 187       4.971 -18.368  13.728  1.00 97.64           H  
ATOM   2740  O   ASP A 187       3.081 -16.307  14.320  1.00 97.64           O  
ATOM   2741  CG  ASP A 187       6.601 -17.135  14.416  1.00 97.64           C  
ATOM   2742  OD1 ASP A 187       7.545 -16.381  14.076  1.00 97.64           O  
ATOM   2743  OD2 ASP A 187       6.332 -17.488  15.586  1.00 97.64           O  
ATOM   2744  N   ARG A 188       4.397 -14.490  14.097  1.00 98.33           N  
ATOM   2745  H   ARG A 188       5.221 -14.115  13.648  1.00 98.33           H  
ATOM   2746  CA  ARG A 188       3.662 -13.637  15.042  1.00 98.33           C  
ATOM   2747  HA  ARG A 188       3.444 -14.218  15.939  1.00 98.33           H  
ATOM   2748  C   ARG A 188       2.316 -13.175  14.488  1.00 98.33           C  
ATOM   2749  CB  ARG A 188       4.515 -12.423  15.432  1.00 98.33           C  
ATOM   2750  HB2 ARG A 188       4.811 -11.889  14.529  1.00 98.33           H  
ATOM   2751  HB3 ARG A 188       3.913 -11.747  16.040  1.00 98.33           H  
ATOM   2752  O   ARG A 188       1.361 -13.089  15.260  1.00 98.33           O  
ATOM   2753  CG  ARG A 188       5.762 -12.815  16.236  1.00 98.33           C  
ATOM   2754  HG2 ARG A 188       5.455 -13.235  17.194  1.00 98.33           H  
ATOM   2755  HG3 ARG A 188       6.346 -13.560  15.695  1.00 98.33           H  
ATOM   2756  CD  ARG A 188       6.630 -11.574  16.471  1.00 98.33           C  
ATOM   2757  HD2 ARG A 188       6.931 -11.165  15.507  1.00 98.33           H  
ATOM   2758  HD3 ARG A 188       6.030 -10.829  16.993  1.00 98.33           H  
ATOM   2759  NE  ARG A 188       7.825 -11.895  17.274  1.00 98.33           N  
ATOM   2760  HE  ARG A 188       7.990 -12.871  17.476  1.00 98.33           H  
ATOM   2761  NH1 ARG A 188       8.498  -9.734  17.706  1.00 98.33           N  
ATOM   2762 HH11 ARG A 188       8.799  -9.134  18.461  1.00 98.33           H  
ATOM   2763 HH12 ARG A 188       7.836  -9.353  17.046  1.00 98.33           H  
ATOM   2764  NH2 ARG A 188       9.402 -11.409  18.832  1.00 98.33           N  
ATOM   2765 HH21 ARG A 188       9.484 -10.749  19.593  1.00 98.33           H  
ATOM   2766 HH22 ARG A 188       9.419 -12.379  19.112  1.00 98.33           H  
ATOM   2767  CZ  ARG A 188       8.581 -11.016  17.909  1.00 98.33           C  
ATOM   2768  N   LEU A 189       2.234 -12.914  13.178  1.00 98.64           N  
ATOM   2769  H   LEU A 189       3.056 -13.074  12.614  1.00 98.64           H  
ATOM   2770  CA  LEU A 189       1.000 -12.525  12.492  1.00 98.64           C  
ATOM   2771  HA  LEU A 189       0.354 -12.033  13.219  1.00 98.64           H  
ATOM   2772  C   LEU A 189       0.261 -13.770  11.991  1.00 98.64           C  
ATOM   2773  CB  LEU A 189       1.305 -11.501  11.384  1.00 98.64           C  
ATOM   2774  HB2 LEU A 189       1.966 -11.969  10.654  1.00 98.64           H  
ATOM   2775  HB3 LEU A 189       1.833 -10.656  11.824  1.00 98.64           H  
ATOM   2776  O   LEU A 189       0.372 -14.172  10.835  1.00 98.64           O  
ATOM   2777  CG  LEU A 189       0.054 -10.978  10.648  1.00 98.64           C  
ATOM   2778  HG  LEU A 189      -0.440 -11.799  10.129  1.00 98.64           H  
ATOM   2779  CD1 LEU A 189      -0.974 -10.348  11.587  1.00 98.64           C  
ATOM   2780 HD11 LEU A 189      -1.439 -11.120  12.200  1.00 98.64           H  
ATOM   2781 HD12 LEU A 189      -1.761  -9.866  11.007  1.00 98.64           H  
ATOM   2782 HD13 LEU A 189      -0.482  -9.613  12.224  1.00 98.64           H  
ATOM   2783  CD2 LEU A 189       0.466  -9.927   9.619  1.00 98.64           C  
ATOM   2784 HD21 LEU A 189       0.961  -9.095  10.120  1.00 98.64           H  
ATOM   2785 HD22 LEU A 189       1.161 -10.363   8.901  1.00 98.64           H  
ATOM   2786 HD23 LEU A 189      -0.413  -9.565   9.086  1.00 98.64           H  
ATOM   2787  N   LYS A 190      -0.485 -14.387  12.900  1.00 98.37           N  
ATOM   2788  H   LYS A 190      -0.505 -13.988  13.828  1.00 98.37           H  
ATOM   2789  CA  LYS A 190      -1.392 -15.516  12.671  1.00 98.37           C  
ATOM   2790  HA  LYS A 190      -1.793 -15.469  11.658  1.00 98.37           H  
ATOM   2791  C   LYS A 190      -2.559 -15.410  13.642  1.00 98.37           C  
ATOM   2792  CB  LYS A 190      -0.642 -16.845  12.848  1.00 98.37           C  
ATOM   2793  HB2 LYS A 190      -1.285 -17.662  12.520  1.00 98.37           H  
ATOM   2794  HB3 LYS A 190       0.247 -16.831  12.217  1.00 98.37           H  
ATOM   2795  O   LYS A 190      -2.448 -14.670  14.620  1.00 98.37           O  
ATOM   2796  CG  LYS A 190      -0.194 -17.106  14.291  1.00 98.37           C  
ATOM   2797  HG2 LYS A 190      -1.061 -17.231  14.940  1.00 98.37           H  
ATOM   2798  HG3 LYS A 190       0.395 -16.260  14.646  1.00 98.37           H  
ATOM   2799  CD  LYS A 190       0.658 -18.375  14.348  1.00 98.37           C  
ATOM   2800  HD2 LYS A 190       0.039 -19.244  14.125  1.00 98.37           H  
ATOM   2801  HD3 LYS A 190       1.454 -18.300  13.607  1.00 98.37           H  
ATOM   2802  CE  LYS A 190       1.268 -18.496  15.743  1.00 98.37           C  
ATOM   2803  HE2 LYS A 190       0.478 -18.724  16.459  1.00 98.37           H  
ATOM   2804  HE3 LYS A 190       1.697 -17.527  15.999  1.00 98.37           H  
ATOM   2805  NZ  LYS A 190       2.336 -19.518  15.767  1.00 98.37           N  
ATOM   2806  HZ1 LYS A 190       1.982 -20.419  15.477  1.00 98.37           H  
ATOM   2807  HZ2 LYS A 190       2.748 -19.583  16.687  1.00 98.37           H  
ATOM   2808  HZ3 LYS A 190       3.070 -19.229  15.137  1.00 98.37           H  
ATOM   2809  N   ASP A 191      -3.624 -16.167  13.399  1.00 98.53           N  
ATOM   2810  H   ASP A 191      -3.633 -16.757  12.579  1.00 98.53           H  
ATOM   2811  CA  ASP A 191      -4.811 -16.179  14.259  1.00 98.53           C  
ATOM   2812  HA  ASP A 191      -5.603 -16.684  13.706  1.00 98.53           H  
ATOM   2813  C   ASP A 191      -5.325 -14.755  14.543  1.00 98.53           C  
ATOM   2814  CB  ASP A 191      -4.530 -17.019  15.514  1.00 98.53           C  
ATOM   2815  HB2 ASP A 191      -3.792 -16.515  16.137  1.00 98.53           H  
ATOM   2816  HB3 ASP A 191      -4.113 -17.979  15.209  1.00 98.53           H  
ATOM   2817  O   ASP A 191      -5.308 -14.243  15.666  1.00 98.53           O  
ATOM   2818  CG  ASP A 191      -5.792 -17.288  16.333  1.00 98.53           C  
ATOM   2819  OD1 ASP A 191      -6.890 -17.299  15.731  1.00 98.53           O  
ATOM   2820  OD2 ASP A 191      -5.645 -17.517  17.553  1.00 98.53           O  
ATOM   2821  N   PHE A 192      -5.689 -14.061  13.467  1.00 98.81           N  
ATOM   2822  H   PHE A 192      -5.734 -14.549  12.584  1.00 98.81           H  
ATOM   2823  CA  PHE A 192      -6.078 -12.657  13.497  1.00 98.81           C  
ATOM   2824  HA  PHE A 192      -6.226 -12.356  14.534  1.00 98.81           H  
ATOM   2825  C   PHE A 192      -7.406 -12.427  12.793  1.00 98.81           C  
ATOM   2826  CB  PHE A 192      -4.953 -11.786  12.926  1.00 98.81           C  
ATOM   2827  HB2 PHE A 192      -5.148 -10.742  13.171  1.00 98.81           H  
ATOM   2828  HB3 PHE A 192      -4.033 -12.081  13.431  1.00 98.81           H  
ATOM   2829  O   PHE A 192      -7.899 -13.256  12.031  1.00 98.81           O  
ATOM   2830  CG  PHE A 192      -4.723 -11.902  11.434  1.00 98.81           C  
ATOM   2831  CD1 PHE A 192      -3.840 -12.881  10.947  1.00 98.81           C  
ATOM   2832  HD1 PHE A 192      -3.360 -13.565  11.631  1.00 98.81           H  
ATOM   2833  CD2 PHE A 192      -5.374 -11.037  10.533  1.00 98.81           C  
ATOM   2834  HD2 PHE A 192      -6.076 -10.303  10.900  1.00 98.81           H  
ATOM   2835  CE1 PHE A 192      -3.599 -12.994   9.569  1.00 98.81           C  
ATOM   2836  HE1 PHE A 192      -2.952 -13.779   9.206  1.00 98.81           H  
ATOM   2837  CE2 PHE A 192      -5.117 -11.136   9.154  1.00 98.81           C  
ATOM   2838  HE2 PHE A 192      -5.615 -10.474   8.461  1.00 98.81           H  
ATOM   2839  CZ  PHE A 192      -4.225 -12.110   8.673  1.00 98.81           C  
ATOM   2840  HZ  PHE A 192      -4.041 -12.200   7.612  1.00 98.81           H  
ATOM   2841  N   TRP A 193      -7.992 -11.269  13.060  1.00 98.86           N  
ATOM   2842  H   TRP A 193      -7.548 -10.655  13.727  1.00 98.86           H  
ATOM   2843  CA  TRP A 193      -9.261 -10.852  12.495  1.00 98.86           C  
ATOM   2844  HA  TRP A 193      -9.649 -11.636  11.845  1.00 98.86           H  
ATOM   2845  C   TRP A 193      -9.079  -9.600  11.660  1.00 98.86           C  
ATOM   2846  CB  TRP A 193     -10.273 -10.649  13.620  1.00 98.86           C  
ATOM   2847  HB2 TRP A 193     -11.159 -10.165  13.210  1.00 98.86           H  
ATOM   2848  HB3 TRP A 193      -9.852  -9.984  14.375  1.00 98.86           H  
ATOM   2849  O   TRP A 193      -8.453  -8.635  12.103  1.00 98.86           O  
ATOM   2850  CG  TRP A 193     -10.702 -11.927  14.267  1.00 98.86           C  
ATOM   2851  CD1 TRP A 193     -10.003 -12.631  15.184  1.00 98.86           C  
ATOM   2852  HD1 TRP A 193      -9.034 -12.350  15.570  1.00 98.86           H  
ATOM   2853  CD2 TRP A 193     -11.911 -12.698  14.010  1.00 98.86           C  
ATOM   2854  CE2 TRP A 193     -11.909 -13.841  14.862  1.00 98.86           C  
ATOM   2855  CE3 TRP A 193     -13.002 -12.549  13.129  1.00 98.86           C  
ATOM   2856  HE3 TRP A 193     -12.997 -11.725  12.431  1.00 98.86           H  
ATOM   2857  NE1 TRP A 193     -10.708 -13.767  15.534  1.00 98.86           N  
ATOM   2858  HE1 TRP A 193     -10.343 -14.480  16.149  1.00 98.86           H  
ATOM   2859  CH2 TRP A 193     -14.056 -14.567  14.012  1.00 98.86           C  
ATOM   2860  HH2 TRP A 193     -14.864 -15.284  13.991  1.00 98.86           H  
ATOM   2861  CZ2 TRP A 193     -12.963 -14.765  14.875  1.00 98.86           C  
ATOM   2862  HZ2 TRP A 193     -12.915 -15.631  15.518  1.00 98.86           H  
ATOM   2863  CZ3 TRP A 193     -14.069 -13.467  13.133  1.00 98.86           C  
ATOM   2864  HZ3 TRP A 193     -14.891 -13.339  12.444  1.00 98.86           H  
ATOM   2865  N   VAL A 194      -9.668  -9.613  10.469  1.00 98.90           N  
ATOM   2866  H   VAL A 194     -10.142 -10.461  10.191  1.00 98.90           H  
ATOM   2867  CA  VAL A 194      -9.896  -8.421   9.657  1.00 98.90           C  
ATOM   2868  HA  VAL A 194      -9.236  -7.619   9.987  1.00 98.90           H  
ATOM   2869  C   VAL A 194     -11.334  -7.991   9.872  1.00 98.90           C  
ATOM   2870  CB  VAL A 194      -9.614  -8.682   8.172  1.00 98.90           C  
ATOM   2871  HB  VAL A 194     -10.260  -9.484   7.814  1.00 98.90           H  
ATOM   2872  O   VAL A 194     -12.264  -8.743   9.585  1.00 98.90           O  
ATOM   2873  CG1 VAL A 194      -9.882  -7.431   7.329  1.00 98.90           C  
ATOM   2874 HG11 VAL A 194      -9.213  -6.624   7.627  1.00 98.90           H  
ATOM   2875 HG12 VAL A 194      -9.724  -7.678   6.280  1.00 98.90           H  
ATOM   2876 HG13 VAL A 194     -10.917  -7.107   7.437  1.00 98.90           H  
ATOM   2877  CG2 VAL A 194      -8.151  -9.091   7.966  1.00 98.90           C  
ATOM   2878 HG21 VAL A 194      -7.920  -9.115   6.901  1.00 98.90           H  
ATOM   2879 HG22 VAL A 194      -7.487  -8.379   8.456  1.00 98.90           H  
ATOM   2880 HG23 VAL A 194      -7.988 -10.083   8.386  1.00 98.90           H  
ATOM   2881  N   MET A 195     -11.517  -6.782  10.385  1.00 98.86           N  
ATOM   2882  H   MET A 195     -10.703  -6.228  10.614  1.00 98.86           H  
ATOM   2883  CA  MET A 195     -12.826  -6.228  10.698  1.00 98.86           C  
ATOM   2884  HA  MET A 195     -13.586  -6.949  10.398  1.00 98.86           H  
ATOM   2885  C   MET A 195     -13.063  -4.938   9.923  1.00 98.86           C  
ATOM   2886  CB  MET A 195     -12.966  -6.006  12.205  1.00 98.86           C  
ATOM   2887  HB2 MET A 195     -13.949  -5.582  12.409  1.00 98.86           H  
ATOM   2888  HB3 MET A 195     -12.204  -5.297  12.531  1.00 98.86           H  
ATOM   2889  O   MET A 195     -12.153  -4.121   9.794  1.00 98.86           O  
ATOM   2890  CG  MET A 195     -12.848  -7.303  13.009  1.00 98.86           C  
ATOM   2891  HG2 MET A 195     -11.943  -7.840  12.725  1.00 98.86           H  
ATOM   2892  HG3 MET A 195     -13.706  -7.932  12.770  1.00 98.86           H  
ATOM   2893  SD  MET A 195     -12.807  -7.039  14.797  1.00 98.86           S  
ATOM   2894  CE  MET A 195     -11.096  -6.478  14.967  1.00 98.86           C  
ATOM   2895  HE1 MET A 195     -10.889  -6.291  16.021  1.00 98.86           H  
ATOM   2896  HE2 MET A 195     -10.423  -7.250  14.596  1.00 98.86           H  
ATOM   2897  HE3 MET A 195     -10.947  -5.563  14.395  1.00 98.86           H  
ATOM   2898  N   ALA A 196     -14.286  -4.737   9.442  1.00 98.87           N  
ATOM   2899  H   ALA A 196     -14.977  -5.457   9.600  1.00 98.87           H  
ATOM   2900  CA  ALA A 196     -14.728  -3.521   8.771  1.00 98.87           C  
ATOM   2901  HA  ALA A 196     -13.953  -2.761   8.868  1.00 98.87           H  
ATOM   2902  C   ALA A 196     -16.005  -2.982   9.425  1.00 98.87           C  
ATOM   2903  CB  ALA A 196     -14.921  -3.801   7.277  1.00 98.87           C  
ATOM   2904  HB1 ALA A 196     -13.983  -4.142   6.840  1.00 98.87           H  
ATOM   2905  HB2 ALA A 196     -15.684  -4.567   7.138  1.00 98.87           H  
ATOM   2906  HB3 ALA A 196     -15.241  -2.888   6.775  1.00 98.87           H  
ATOM   2907  O   ALA A 196     -16.886  -3.757   9.798  1.00 98.87           O  
ATOM   2908  N   SER A 197     -16.097  -1.660   9.569  1.00 98.70           N  
ATOM   2909  H   SER A 197     -15.313  -1.090   9.284  1.00 98.70           H  
ATOM   2910  CA  SER A 197     -17.258  -0.977  10.151  1.00 98.70           C  
ATOM   2911  HA  SER A 197     -18.167  -1.513   9.878  1.00 98.70           H  
ATOM   2912  C   SER A 197     -17.372   0.462   9.652  1.00 98.70           C  
ATOM   2913  CB  SER A 197     -17.135  -0.979  11.676  1.00 98.70           C  
ATOM   2914  HB2 SER A 197     -16.240  -0.431  11.970  1.00 98.70           H  
ATOM   2915  HB3 SER A 197     -17.035  -2.012  12.011  1.00 98.70           H  
ATOM   2916  O   SER A 197     -16.377   1.094   9.294  1.00 98.70           O  
ATOM   2917  OG  SER A 197     -18.276  -0.397  12.281  1.00 98.70           O  
ATOM   2918  HG  SER A 197     -18.190  -0.529  13.228  1.00 98.70           H  
ATOM   2919  N   ASP A 198     -18.583   1.016   9.643  1.00 98.65           N  
ATOM   2920  H   ASP A 198     -19.362   0.443   9.936  1.00 98.65           H  
ATOM   2921  CA  ASP A 198     -18.801   2.453   9.431  1.00 98.65           C  
ATOM   2922  HA  ASP A 198     -18.128   2.808   8.650  1.00 98.65           H  
ATOM   2923  C   ASP A 198     -18.457   3.290  10.678  1.00 98.65           C  
ATOM   2924  CB  ASP A 198     -20.249   2.700   8.964  1.00 98.65           C  
ATOM   2925  HB2 ASP A 198     -20.504   3.741   9.161  1.00 98.65           H  
ATOM   2926  HB3 ASP A 198     -20.931   2.078   9.544  1.00 98.65           H  
ATOM   2927  O   ASP A 198     -18.162   4.480  10.553  1.00 98.65           O  
ATOM   2928  CG  ASP A 198     -20.466   2.457   7.462  1.00 98.65           C  
ATOM   2929  OD1 ASP A 198     -19.471   2.477   6.699  1.00 98.65           O  
ATOM   2930  OD2 ASP A 198     -21.635   2.358   7.026  1.00 98.65           O  
ATOM   2931  N   GLN A 199     -18.451   2.675  11.865  1.00 98.30           N  
ATOM   2932  H   GLN A 199     -18.581   1.673  11.875  1.00 98.30           H  
ATOM   2933  CA  GLN A 199     -18.085   3.309  13.136  1.00 98.30           C  
ATOM   2934  HA  GLN A 199     -18.105   4.391  13.003  1.00 98.30           H  
ATOM   2935  C   GLN A 199     -16.662   2.916  13.562  1.00 98.30           C  
ATOM   2936  CB  GLN A 199     -19.101   2.936  14.230  1.00 98.30           C  
ATOM   2937  HB2 GLN A 199     -18.793   3.386  15.174  1.00 98.30           H  
ATOM   2938  HB3 GLN A 199     -19.102   1.854  14.363  1.00 98.30           H  
ATOM   2939  O   GLN A 199     -16.226   1.800  13.271  1.00 98.30           O  
ATOM   2940  CG  GLN A 199     -20.533   3.395  13.914  1.00 98.30           C  
ATOM   2941  HG2 GLN A 199     -21.180   3.148  14.756  1.00 98.30           H  
ATOM   2942  HG3 GLN A 199     -20.900   2.851  13.045  1.00 98.30           H  
ATOM   2943  CD  GLN A 199     -20.631   4.896  13.657  1.00 98.30           C  
ATOM   2944  NE2 GLN A 199     -21.300   5.313  12.605  1.00 98.30           N  
ATOM   2945 HE21 GLN A 199     -21.710   4.650  11.963  1.00 98.30           H  
ATOM   2946 HE22 GLN A 199     -21.314   6.312  12.462  1.00 98.30           H  
ATOM   2947  OE1 GLN A 199     -20.099   5.724  14.378  1.00 98.30           O  
ATOM   2948  N   PRO A 200     -15.921   3.797  14.260  1.00 98.04           N  
ATOM   2949  CA  PRO A 200     -14.598   3.453  14.763  1.00 98.04           C  
ATOM   2950  HA  PRO A 200     -13.970   3.090  13.950  1.00 98.04           H  
ATOM   2951  C   PRO A 200     -14.699   2.369  15.841  1.00 98.04           C  
ATOM   2952  CB  PRO A 200     -14.019   4.758  15.316  1.00 98.04           C  
ATOM   2953  HB2 PRO A 200     -13.498   5.290  14.520  1.00 98.04           H  
ATOM   2954  HB3 PRO A 200     -13.348   4.587  16.158  1.00 98.04           H  
ATOM   2955  O   PRO A 200     -15.576   2.415  16.703  1.00 98.04           O  
ATOM   2956  CG  PRO A 200     -15.260   5.549  15.729  1.00 98.04           C  
ATOM   2957  HG2 PRO A 200     -15.583   5.232  16.721  1.00 98.04           H  
ATOM   2958  HG3 PRO A 200     -15.080   6.624  15.711  1.00 98.04           H  
ATOM   2959  CD  PRO A 200     -16.306   5.134  14.695  1.00 98.04           C  
ATOM   2960  HD2 PRO A 200     -16.277   5.818  13.847  1.00 98.04           H  
ATOM   2961  HD3 PRO A 200     -17.298   5.143  15.147  1.00 98.04           H  
ATOM   2962  N   PHE A 201     -13.760   1.424  15.843  1.00 98.59           N  
ATOM   2963  H   PHE A 201     -13.065   1.405  15.111  1.00 98.59           H  
ATOM   2964  CA  PHE A 201     -13.623   0.484  16.952  1.00 98.59           C  
ATOM   2965  HA  PHE A 201     -14.613   0.154  17.267  1.00 98.59           H  
ATOM   2966  C   PHE A 201     -12.930   1.195  18.123  1.00 98.59           C  
ATOM   2967  CB  PHE A 201     -12.829  -0.747  16.518  1.00 98.59           C  
ATOM   2968  HB2 PHE A 201     -11.819  -0.407  16.290  1.00 98.59           H  
ATOM   2969  HB3 PHE A 201     -12.772  -1.438  17.359  1.00 98.59           H  
ATOM   2970  O   PHE A 201     -11.850   1.767  17.956  1.00 98.59           O  
ATOM   2971  CG  PHE A 201     -13.318  -1.491  15.298  1.00 98.59           C  
ATOM   2972  CD1 PHE A 201     -14.109  -2.640  15.459  1.00 98.59           C  
ATOM   2973  HD1 PHE A 201     -14.384  -2.987  16.444  1.00 98.59           H  
ATOM   2974  CD2 PHE A 201     -12.948  -1.069  14.004  1.00 98.59           C  
ATOM   2975  HD2 PHE A 201     -12.322  -0.199  13.872  1.00 98.59           H  
ATOM   2976  CE1 PHE A 201     -14.553  -3.343  14.330  1.00 98.59           C  
ATOM   2977  HE1 PHE A 201     -15.152  -4.232  14.464  1.00 98.59           H  
ATOM   2978  CE2 PHE A 201     -13.408  -1.765  12.874  1.00 98.59           C  
ATOM   2979  HE2 PHE A 201     -13.146  -1.430  11.881  1.00 98.59           H  
ATOM   2980  CZ  PHE A 201     -14.226  -2.894  13.039  1.00 98.59           C  
ATOM   2981  HZ  PHE A 201     -14.601  -3.418  12.173  1.00 98.59           H  
ATOM   2982  N   THR A 202     -13.546   1.166  19.302  1.00 96.92           N  
ATOM   2983  H   THR A 202     -14.487   0.801  19.343  1.00 96.92           H  
ATOM   2984  CA  THR A 202     -13.069   1.884  20.500  1.00 96.92           C  
ATOM   2985  HA  THR A 202     -12.211   2.507  20.247  1.00 96.92           H  
ATOM   2986  C   THR A 202     -12.610   0.965  21.629  1.00 96.92           C  
ATOM   2987  CB  THR A 202     -14.170   2.805  21.037  1.00 96.92           C  
ATOM   2988  HB  THR A 202     -13.849   3.246  21.981  1.00 96.92           H  
ATOM   2989  O   THR A 202     -11.905   1.414  22.525  1.00 96.92           O  
ATOM   2990  CG2 THR A 202     -14.509   3.929  20.059  1.00 96.92           C  
ATOM   2991 HG21 THR A 202     -15.233   4.605  20.514  1.00 96.92           H  
ATOM   2992 HG22 THR A 202     -14.931   3.521  19.141  1.00 96.92           H  
ATOM   2993 HG23 THR A 202     -13.605   4.489  19.820  1.00 96.92           H  
ATOM   2994  OG1 THR A 202     -15.347   2.054  21.244  1.00 96.92           O  
ATOM   2995  HG1 THR A 202     -16.007   2.643  21.616  1.00 96.92           H  
ATOM   2996  N   THR A 203     -12.991  -0.312  21.589  1.00 98.22           N  
ATOM   2997  H   THR A 203     -13.553  -0.615  20.807  1.00 98.22           H  
ATOM   2998  CA  THR A 203     -12.570  -1.328  22.562  1.00 98.22           C  
ATOM   2999  HA  THR A 203     -12.367  -0.833  23.511  1.00 98.22           H  
ATOM   3000  C   THR A 203     -11.277  -2.014  22.123  1.00 98.22           C  
ATOM   3001  CB  THR A 203     -13.698  -2.339  22.825  1.00 98.22           C  
ATOM   3002  HB  THR A 203     -14.579  -1.788  23.154  1.00 98.22           H  
ATOM   3003  O   THR A 203     -11.033  -2.187  20.926  1.00 98.22           O  
ATOM   3004  CG2 THR A 203     -14.069  -3.162  21.590  1.00 98.22           C  
ATOM   3005 HG21 THR A 203     -14.230  -2.519  20.724  1.00 98.22           H  
ATOM   3006 HG22 THR A 203     -13.276  -3.876  21.369  1.00 98.22           H  
ATOM   3007 HG23 THR A 203     -14.994  -3.704  21.785  1.00 98.22           H  
ATOM   3008  OG1 THR A 203     -13.312  -3.220  23.855  1.00 98.22           O  
ATOM   3009  HG1 THR A 203     -14.098  -3.653  24.196  1.00 98.22           H  
ATOM   3010  N   ASP A 204     -10.463  -2.424  23.093  1.00 98.52           N  
ATOM   3011  H   ASP A 204     -10.728  -2.222  24.046  1.00 98.52           H  
ATOM   3012  CA  ASP A 204      -9.298  -3.288  22.881  1.00 98.52           C  
ATOM   3013  HA  ASP A 204      -8.858  -3.088  21.904  1.00 98.52           H  
ATOM   3014  C   ASP A 204      -9.659  -4.777  22.921  1.00 98.52           C  
ATOM   3015  CB  ASP A 204      -8.252  -3.014  23.971  1.00 98.52           C  
ATOM   3016  HB2 ASP A 204      -8.743  -2.978  24.943  1.00 98.52           H  
ATOM   3017  HB3 ASP A 204      -7.545  -3.844  23.993  1.00 98.52           H  
ATOM   3018  O   ASP A 204      -8.859  -5.605  22.488  1.00 98.52           O  
ATOM   3019  CG  ASP A 204      -7.433  -1.745  23.764  1.00 98.52           C  
ATOM   3020  OD1 ASP A 204      -7.521  -1.141  22.676  1.00 98.52           O  
ATOM   3021  OD2 ASP A 204      -6.609  -1.480  24.661  1.00 98.52           O  
ATOM   3022  N   ASP A 205     -10.830  -5.130  23.453  1.00 98.60           N  
ATOM   3023  H   ASP A 205     -11.493  -4.410  23.704  1.00 98.60           H  
ATOM   3024  CA  ASP A 205     -11.264  -6.517  23.574  1.00 98.60           C  
ATOM   3025  HA  ASP A 205     -10.417  -7.121  23.899  1.00 98.60           H  
ATOM   3026  C   ASP A 205     -11.739  -7.050  22.217  1.00 98.60           C  
ATOM   3027  CB  ASP A 205     -12.344  -6.633  24.652  1.00 98.60           C  
ATOM   3028  HB2 ASP A 205     -13.213  -6.038  24.371  1.00 98.60           H  
ATOM   3029  HB3 ASP A 205     -11.956  -6.251  25.596  1.00 98.60           H  
ATOM   3030  O   ASP A 205     -12.644  -6.492  21.590  1.00 98.60           O  
ATOM   3031  CG  ASP A 205     -12.747  -8.094  24.821  1.00 98.60           C  
ATOM   3032  OD1 ASP A 205     -13.727  -8.495  24.154  1.00 98.60           O  
ATOM   3033  OD2 ASP A 205     -12.030  -8.804  25.562  1.00 98.60           O  
ATOM   3034  N   LEU A 206     -11.108  -8.129  21.748  1.00 98.78           N  
ATOM   3035  H   LEU A 206     -10.354  -8.515  22.298  1.00 98.78           H  
ATOM   3036  CA  LEU A 206     -11.396  -8.693  20.428  1.00 98.78           C  
ATOM   3037  HA  LEU A 206     -11.262  -7.906  19.686  1.00 98.78           H  
ATOM   3038  C   LEU A 206     -12.839  -9.198  20.305  1.00 98.78           C  
ATOM   3039  CB  LEU A 206     -10.394  -9.821  20.138  1.00 98.78           C  
ATOM   3040  HB2 LEU A 206      -9.389  -9.401  20.094  1.00 98.78           H  
ATOM   3041  HB3 LEU A 206     -10.442 -10.529  20.966  1.00 98.78           H  
ATOM   3042  O   LEU A 206     -13.452  -9.010  19.255  1.00 98.78           O  
ATOM   3043  CG  LEU A 206     -10.673 -10.610  18.844  1.00 98.78           C  
ATOM   3044  HG  LEU A 206     -11.649 -11.090  18.915  1.00 98.78           H  
ATOM   3045  CD1 LEU A 206     -10.632  -9.747  17.581  1.00 98.78           C  
ATOM   3046 HD11 LEU A 206     -11.364  -8.941  17.640  1.00 98.78           H  
ATOM   3047 HD12 LEU A 206      -9.637  -9.325  17.443  1.00 98.78           H  
ATOM   3048 HD13 LEU A 206     -10.881 -10.363  16.717  1.00 98.78           H  
ATOM   3049  CD2 LEU A 206      -9.629 -11.712  18.705  1.00 98.78           C  
ATOM   3050 HD21 LEU A 206      -8.651 -11.268  18.518  1.00 98.78           H  
ATOM   3051 HD22 LEU A 206      -9.599 -12.314  19.612  1.00 98.78           H  
ATOM   3052 HD23 LEU A 206      -9.897 -12.362  17.872  1.00 98.78           H  
ATOM   3053  N   ASP A 207     -13.388  -9.834  21.342  1.00 98.62           N  
ATOM   3054  H   ASP A 207     -12.926  -9.813  22.240  1.00 98.62           H  
ATOM   3055  CA  ASP A 207     -14.737 -10.399  21.277  1.00 98.62           C  
ATOM   3056  HA  ASP A 207     -14.828 -10.986  20.363  1.00 98.62           H  
ATOM   3057  C   ASP A 207     -15.782  -9.292  21.166  1.00 98.62           C  
ATOM   3058  CB  ASP A 207     -15.010 -11.324  22.475  1.00 98.62           C  
ATOM   3059  HB2 ASP A 207     -16.087 -11.458  22.568  1.00 98.62           H  
ATOM   3060  HB3 ASP A 207     -14.650 -10.860  23.394  1.00 98.62           H  
ATOM   3061  O   ASP A 207     -16.677  -9.373  20.321  1.00 98.62           O  
ATOM   3062  CG  ASP A 207     -14.388 -12.716  22.319  1.00 98.62           C  
ATOM   3063  OD1 ASP A 207     -14.136 -13.131  21.159  1.00 98.62           O  
ATOM   3064  OD2 ASP A 207     -14.257 -13.420  23.339  1.00 98.62           O  
ATOM   3065  N   GLN A 208     -15.623  -8.210  21.928  1.00 98.65           N  
ATOM   3066  H   GLN A 208     -14.884  -8.217  22.617  1.00 98.65           H  
ATOM   3067  CA  GLN A 208     -16.457  -7.019  21.782  1.00 98.65           C  
ATOM   3068  HA  GLN A 208     -17.505  -7.304  21.877  1.00 98.65           H  
ATOM   3069  C   GLN A 208     -16.283  -6.361  20.407  1.00 98.65           C  
ATOM   3070  CB  GLN A 208     -16.116  -6.012  22.881  1.00 98.65           C  
ATOM   3071  HB2 GLN A 208     -15.046  -5.807  22.854  1.00 98.65           H  
ATOM   3072  HB3 GLN A 208     -16.655  -5.086  22.679  1.00 98.65           H  
ATOM   3073  O   GLN A 208     -17.276  -6.008  19.775  1.00 98.65           O  
ATOM   3074  CG  GLN A 208     -16.506  -6.492  24.283  1.00 98.65           C  
ATOM   3075  HG2 GLN A 208     -16.024  -7.445  24.503  1.00 98.65           H  
ATOM   3076  HG3 GLN A 208     -17.585  -6.641  24.322  1.00 98.65           H  
ATOM   3077  CD  GLN A 208     -16.109  -5.488  25.358  1.00 98.65           C  
ATOM   3078  NE2 GLN A 208     -16.410  -5.770  26.606  1.00 98.65           N  
ATOM   3079 HE21 GLN A 208     -16.798  -6.673  26.837  1.00 98.65           H  
ATOM   3080 HE22 GLN A 208     -16.092  -5.106  27.298  1.00 98.65           H  
ATOM   3081  OE1 GLN A 208     -15.543  -4.429  25.112  1.00 98.65           O  
ATOM   3082  N   ALA A 209     -15.046  -6.215  19.917  1.00 98.66           N  
ATOM   3083  H   ALA A 209     -14.262  -6.510  20.481  1.00 98.66           H  
ATOM   3084  CA  ALA A 209     -14.777  -5.571  18.631  1.00 98.66           C  
ATOM   3085  HA  ALA A 209     -15.228  -4.579  18.643  1.00 98.66           H  
ATOM   3086  C   ALA A 209     -15.400  -6.337  17.455  1.00 98.66           C  
ATOM   3087  CB  ALA A 209     -13.262  -5.410  18.448  1.00 98.66           C  
ATOM   3088  HB1 ALA A 209     -12.846  -4.813  19.260  1.00 98.66           H  
ATOM   3089  HB2 ALA A 209     -13.055  -4.915  17.499  1.00 98.66           H  
ATOM   3090  HB3 ALA A 209     -12.779  -6.387  18.447  1.00 98.66           H  
ATOM   3091  O   ALA A 209     -16.053  -5.729  16.609  1.00 98.66           O  
ATOM   3092  N   ARG A 210     -15.243  -7.667  17.409  1.00 98.33           N  
ATOM   3093  H   ARG A 210     -14.681  -8.097  18.130  1.00 98.33           H  
ATOM   3094  CA  ARG A 210     -15.712  -8.497  16.286  1.00 98.33           C  
ATOM   3095  HA  ARG A 210     -15.531  -7.943  15.365  1.00 98.33           H  
ATOM   3096  C   ARG A 210     -17.217  -8.774  16.296  1.00 98.33           C  
ATOM   3097  CB  ARG A 210     -14.881  -9.792  16.214  1.00 98.33           C  
ATOM   3098  HB2 ARG A 210     -15.003 -10.236  15.227  1.00 98.33           H  
ATOM   3099  HB3 ARG A 210     -13.826  -9.553  16.350  1.00 98.33           H  
ATOM   3100  O   ARG A 210     -17.748  -9.188  15.272  1.00 98.33           O  
ATOM   3101  CG  ARG A 210     -15.319 -10.819  17.265  1.00 98.33           C  
ATOM   3102  HG2 ARG A 210     -15.338 -10.349  18.249  1.00 98.33           H  
ATOM   3103  HG3 ARG A 210     -16.327 -11.157  17.026  1.00 98.33           H  
ATOM   3104  CD  ARG A 210     -14.398 -12.040  17.312  1.00 98.33           C  
ATOM   3105  HD2 ARG A 210     -13.373 -11.701  17.463  1.00 98.33           H  
ATOM   3106  HD3 ARG A 210     -14.439 -12.573  16.362  1.00 98.33           H  
ATOM   3107  NE  ARG A 210     -14.771 -12.931  18.424  1.00 98.33           N  
ATOM   3108  HE  ARG A 210     -14.222 -12.882  19.271  1.00 98.33           H  
ATOM   3109  NH1 ARG A 210     -16.679 -13.869  17.544  1.00 98.33           N  
ATOM   3110 HH11 ARG A 210     -17.472 -14.485  17.652  1.00 98.33           H  
ATOM   3111 HH12 ARG A 210     -16.508 -13.363  16.686  1.00 98.33           H  
ATOM   3112  NH2 ARG A 210     -16.003 -14.379  19.621  1.00 98.33           N  
ATOM   3113 HH21 ARG A 210     -15.346 -14.174  20.360  1.00 98.33           H  
ATOM   3114 HH22 ARG A 210     -16.801 -14.975  19.788  1.00 98.33           H  
ATOM   3115  CZ  ARG A 210     -15.818 -13.724  18.515  1.00 98.33           C  
ATOM   3116  N   THR A 211     -17.890  -8.600  17.438  1.00 98.27           N  
ATOM   3117  H   THR A 211     -17.371  -8.303  18.252  1.00 98.27           H  
ATOM   3118  CA  THR A 211     -19.341  -8.845  17.584  1.00 98.27           C  
ATOM   3119  HA  THR A 211     -19.707  -9.335  16.681  1.00 98.27           H  
ATOM   3120  C   THR A 211     -20.176  -7.570  17.702  1.00 98.27           C  
ATOM   3121  CB  THR A 211     -19.665  -9.786  18.754  1.00 98.27           C  
ATOM   3122  HB  THR A 211     -20.743  -9.951  18.772  1.00 98.27           H  
ATOM   3123  O   THR A 211     -21.403  -7.648  17.791  1.00 98.27           O  
ATOM   3124  CG2 THR A 211     -18.993 -11.154  18.626  1.00 98.27           C  
ATOM   3125 HG21 THR A 211     -19.372 -11.810  19.409  1.00 98.27           H  
ATOM   3126 HG22 THR A 211     -19.225 -11.586  17.652  1.00 98.27           H  
ATOM   3127 HG23 THR A 211     -17.913 -11.061  18.738  1.00 98.27           H  
ATOM   3128  OG1 THR A 211     -19.285  -9.216  19.981  1.00 98.27           O  
ATOM   3129  HG1 THR A 211     -18.331  -9.286  20.071  1.00 98.27           H  
ATOM   3130  N   ALA A 212     -19.544  -6.392  17.683  1.00 98.12           N  
ATOM   3131  H   ALA A 212     -18.535  -6.371  17.647  1.00 98.12           H  
ATOM   3132  CA  ALA A 212     -20.258  -5.126  17.748  1.00 98.12           C  
ATOM   3133  HA  ALA A 212     -20.829  -5.146  18.677  1.00 98.12           H  
ATOM   3134  C   ALA A 212     -21.233  -4.953  16.557  1.00 98.12           C  
ATOM   3135  CB  ALA A 212     -19.255  -3.973  17.848  1.00 98.12           C  
ATOM   3136  HB1 ALA A 212     -18.676  -4.066  18.767  1.00 98.12           H  
ATOM   3137  HB2 ALA A 212     -18.574  -3.996  16.997  1.00 98.12           H  
ATOM   3138  HB3 ALA A 212     -19.785  -3.021  17.858  1.00 98.12           H  
ATOM   3139  O   ALA A 212     -20.940  -5.391  15.439  1.00 98.12           O  
ATOM   3140  N   PRO A 213     -22.389  -4.290  16.755  1.00 97.77           N  
ATOM   3141  CA  PRO A 213     -23.358  -4.070  15.686  1.00 97.77           C  
ATOM   3142  HA  PRO A 213     -23.759  -5.039  15.389  1.00 97.77           H  
ATOM   3143  C   PRO A 213     -22.749  -3.369  14.464  1.00 97.77           C  
ATOM   3144  CB  PRO A 213     -24.480  -3.233  16.309  1.00 97.77           C  
ATOM   3145  HB2 PRO A 213     -25.452  -3.478  15.880  1.00 97.77           H  
ATOM   3146  HB3 PRO A 213     -24.270  -2.170  16.192  1.00 97.77           H  
ATOM   3147  O   PRO A 213     -22.063  -2.357  14.593  1.00 97.77           O  
ATOM   3148  CG  PRO A 213     -24.408  -3.595  17.790  1.00 97.77           C  
ATOM   3149  HG2 PRO A 213     -24.812  -2.805  18.423  1.00 97.77           H  
ATOM   3150  HG3 PRO A 213     -24.933  -4.535  17.963  1.00 97.77           H  
ATOM   3151  CD  PRO A 213     -22.913  -3.796  18.022  1.00 97.77           C  
ATOM   3152  HD2 PRO A 213     -22.771  -4.512  18.832  1.00 97.77           H  
ATOM   3153  HD3 PRO A 213     -22.440  -2.845  18.264  1.00 97.77           H  
ATOM   3154  N   GLY A 214     -23.034  -3.893  13.269  1.00 97.68           N  
ATOM   3155  H   GLY A 214     -23.558  -4.755  13.239  1.00 97.68           H  
ATOM   3156  CA  GLY A 214     -22.547  -3.336  12.001  1.00 97.68           C  
ATOM   3157  HA2 GLY A 214     -22.604  -2.248  12.040  1.00 97.68           H  
ATOM   3158  HA3 GLY A 214     -23.191  -3.684  11.194  1.00 97.68           H  
ATOM   3159  C   GLY A 214     -21.107  -3.712  11.640  1.00 97.68           C  
ATOM   3160  O   GLY A 214     -20.632  -3.298  10.584  1.00 97.68           O  
ATOM   3161  N   VAL A 215     -20.420  -4.504  12.468  1.00 98.65           N  
ATOM   3162  H   VAL A 215     -20.839  -4.801  13.338  1.00 98.65           H  
ATOM   3163  CA  VAL A 215     -19.087  -5.018  12.150  1.00 98.65           C  
ATOM   3164  HA  VAL A 215     -18.542  -4.244  11.610  1.00 98.65           H  
ATOM   3165  C   VAL A 215     -19.194  -6.238  11.243  1.00 98.65           C  
ATOM   3166  CB  VAL A 215     -18.282  -5.334  13.423  1.00 98.65           C  
ATOM   3167  HB  VAL A 215     -18.842  -6.027  14.051  1.00 98.65           H  
ATOM   3168  O   VAL A 215     -19.876  -7.213  11.551  1.00 98.65           O  
ATOM   3169  CG1 VAL A 215     -16.927  -5.976  13.097  1.00 98.65           C  
ATOM   3170 HG11 VAL A 215     -16.369  -5.350  12.402  1.00 98.65           H  
ATOM   3171 HG12 VAL A 215     -17.081  -6.964  12.662  1.00 98.65           H  
ATOM   3172 HG13 VAL A 215     -16.356  -6.113  14.015  1.00 98.65           H  
ATOM   3173  CG2 VAL A 215     -18.028  -4.037  14.200  1.00 98.65           C  
ATOM   3174 HG21 VAL A 215     -18.973  -3.584  14.499  1.00 98.65           H  
ATOM   3175 HG22 VAL A 215     -17.453  -4.262  15.098  1.00 98.65           H  
ATOM   3176 HG23 VAL A 215     -17.461  -3.335  13.589  1.00 98.65           H  
ATOM   3177  N   THR A 216     -18.457  -6.203  10.138  1.00 98.75           N  
ATOM   3178  H   THR A 216     -17.928  -5.361   9.962  1.00 98.75           H  
ATOM   3179  CA  THR A 216     -18.089  -7.409   9.392  1.00 98.75           C  
ATOM   3180  HA  THR A 216     -18.832  -8.192   9.548  1.00 98.75           H  
ATOM   3181  C   THR A 216     -16.740  -7.891   9.902  1.00 98.75           C  
ATOM   3182  CB  THR A 216     -18.017  -7.109   7.897  1.00 98.75           C  
ATOM   3183  HB  THR A 216     -17.292  -6.315   7.716  1.00 98.75           H  
ATOM   3184  O   THR A 216     -15.808  -7.093   9.952  1.00 98.75           O  
ATOM   3185  CG2 THR A 216     -17.637  -8.337   7.079  1.00 98.75           C  
ATOM   3186 HG21 THR A 216     -17.710  -8.072   6.024  1.00 98.75           H  
ATOM   3187 HG22 THR A 216     -18.324  -9.155   7.292  1.00 98.75           H  
ATOM   3188 HG23 THR A 216     -16.612  -8.641   7.294  1.00 98.75           H  
ATOM   3189  OG1 THR A 216     -19.285  -6.683   7.463  1.00 98.75           O  
ATOM   3190  HG1 THR A 216     -19.574  -5.997   8.068  1.00 98.75           H  
ATOM   3191  N   ALA A 217     -16.614  -9.167  10.264  1.00 98.69           N  
ATOM   3192  H   ALA A 217     -17.417  -9.777  10.205  1.00 98.69           H  
ATOM   3193  CA  ALA A 217     -15.386  -9.739  10.809  1.00 98.69           C  
ATOM   3194  HA  ALA A 217     -14.560  -9.042  10.664  1.00 98.69           H  
ATOM   3195  C   ALA A 217     -15.027 -11.048  10.092  1.00 98.69           C  
ATOM   3196  CB  ALA A 217     -15.572  -9.932  12.320  1.00 98.69           C  
ATOM   3197  HB1 ALA A 217     -15.875  -8.993  12.783  1.00 98.69           H  
ATOM   3198  HB2 ALA A 217     -16.340 -10.681  12.511  1.00 98.69           H  
ATOM   3199  HB3 ALA A 217     -14.634 -10.252  12.773  1.00 98.69           H  
ATOM   3200  O   ALA A 217     -15.846 -11.963  10.020  1.00 98.69           O  
ATOM   3201  N   VAL A 218     -13.801 -11.140   9.577  1.00 98.83           N  
ATOM   3202  H   VAL A 218     -13.193 -10.336   9.651  1.00 98.83           H  
ATOM   3203  CA  VAL A 218     -13.257 -12.324   8.900  1.00 98.83           C  
ATOM   3204  HA  VAL A 218     -14.005 -13.117   8.902  1.00 98.83           H  
ATOM   3205  C   VAL A 218     -12.040 -12.817   9.673  1.00 98.83           C  
ATOM   3206  CB  VAL A 218     -12.899 -12.026   7.431  1.00 98.83           C  
ATOM   3207  HB  VAL A 218     -12.118 -11.266   7.393  1.00 98.83           H  
ATOM   3208  O   VAL A 218     -11.106 -12.052   9.917  1.00 98.83           O  
ATOM   3209  CG1 VAL A 218     -12.393 -13.286   6.715  1.00 98.83           C  
ATOM   3210 HG11 VAL A 218     -11.459 -13.628   7.161  1.00 98.83           H  
ATOM   3211 HG12 VAL A 218     -12.205 -13.064   5.664  1.00 98.83           H  
ATOM   3212 HG13 VAL A 218     -13.134 -14.082   6.779  1.00 98.83           H  
ATOM   3213  CG2 VAL A 218     -14.117 -11.505   6.656  1.00 98.83           C  
ATOM   3214 HG21 VAL A 218     -14.940 -12.217   6.732  1.00 98.83           H  
ATOM   3215 HG22 VAL A 218     -13.854 -11.372   5.607  1.00 98.83           H  
ATOM   3216 HG23 VAL A 218     -14.434 -10.542   7.056  1.00 98.83           H  
ATOM   3217  N   HIS A 219     -12.061 -14.088  10.066  1.00 98.73           N  
ATOM   3218  H   HIS A 219     -12.844 -14.666   9.796  1.00 98.73           H  
ATOM   3219  CA  HIS A 219     -10.957 -14.744  10.762  1.00 98.73           C  
ATOM   3220  HA  HIS A 219     -10.448 -14.020  11.397  1.00 98.73           H  
ATOM   3221  C   HIS A 219      -9.941 -15.305   9.769  1.00 98.73           C  
ATOM   3222  CB  HIS A 219     -11.512 -15.860  11.651  1.00 98.73           C  
ATOM   3223  HB2 HIS A 219     -12.015 -16.595  11.023  1.00 98.73           H  
ATOM   3224  HB3 HIS A 219     -12.256 -15.437  12.327  1.00 98.73           H  
ATOM   3225  O   HIS A 219     -10.318 -15.881   8.750  1.00 98.73           O  
ATOM   3226  CG  HIS A 219     -10.479 -16.575  12.482  1.00 98.73           C  
ATOM   3227  CD2 HIS A 219      -9.503 -15.998  13.242  1.00 98.73           C  
ATOM   3228  HD2 HIS A 219      -9.312 -14.942  13.360  1.00 98.73           H  
ATOM   3229  ND1 HIS A 219     -10.399 -17.960  12.613  1.00 98.73           N  
ATOM   3230  CE1 HIS A 219      -9.371 -18.189  13.442  1.00 98.73           C  
ATOM   3231  HE1 HIS A 219      -9.045 -19.165  13.770  1.00 98.73           H  
ATOM   3232  NE2 HIS A 219      -8.820 -17.033  13.836  1.00 98.73           N  
ATOM   3233  HE2 HIS A 219      -8.072 -16.970  14.511  1.00 98.73           H  
ATOM   3234  N   VAL A 220      -8.662 -15.157  10.097  1.00 98.57           N  
ATOM   3235  H   VAL A 220      -8.441 -14.638  10.934  1.00 98.57           H  
ATOM   3236  CA  VAL A 220      -7.528 -15.754   9.393  1.00 98.57           C  
ATOM   3237  HA  VAL A 220      -7.882 -16.441   8.625  1.00 98.57           H  
ATOM   3238  C   VAL A 220      -6.722 -16.537  10.424  1.00 98.57           C  
ATOM   3239  CB  VAL A 220      -6.670 -14.672   8.716  1.00 98.57           C  
ATOM   3240  HB  VAL A 220      -6.231 -14.031   9.481  1.00 98.57           H  
ATOM   3241  O   VAL A 220      -6.047 -15.952  11.273  1.00 98.57           O  
ATOM   3242  CG1 VAL A 220      -5.549 -15.318   7.894  1.00 98.57           C  
ATOM   3243 HG11 VAL A 220      -4.883 -15.888   8.542  1.00 98.57           H  
ATOM   3244 HG12 VAL A 220      -4.961 -14.552   7.387  1.00 98.57           H  
ATOM   3245 HG13 VAL A 220      -5.977 -15.987   7.147  1.00 98.57           H  
ATOM   3246  CG2 VAL A 220      -7.494 -13.784   7.775  1.00 98.57           C  
ATOM   3247 HG21 VAL A 220      -8.245 -13.231   8.340  1.00 98.57           H  
ATOM   3248 HG22 VAL A 220      -6.827 -13.066   7.297  1.00 98.57           H  
ATOM   3249 HG23 VAL A 220      -7.985 -14.397   7.020  1.00 98.57           H  
ATOM   3250  N   GLY A 221      -6.838 -17.864  10.390  1.00 98.13           N  
ATOM   3251  H   GLY A 221      -7.353 -18.283   9.629  1.00 98.13           H  
ATOM   3252  CA  GLY A 221      -6.206 -18.743  11.378  1.00 98.13           C  
ATOM   3253  HA2 GLY A 221      -6.316 -18.321  12.377  1.00 98.13           H  
ATOM   3254  HA3 GLY A 221      -6.709 -19.710  11.355  1.00 98.13           H  
ATOM   3255  C   GLY A 221      -4.722 -18.976  11.100  1.00 98.13           C  
ATOM   3256  O   GLY A 221      -3.907 -19.057  12.018  1.00 98.13           O  
ATOM   3257  N   GLU A 222      -4.360 -19.071   9.826  1.00 97.61           N  
ATOM   3258  H   GLU A 222      -5.082 -19.025   9.121  1.00 97.61           H  
ATOM   3259  CA  GLU A 222      -3.001 -19.303   9.362  1.00 97.61           C  
ATOM   3260  HA  GLU A 222      -2.576 -20.082   9.995  1.00 97.61           H  
ATOM   3261  C   GLU A 222      -2.085 -18.079   9.511  1.00 97.61           C  
ATOM   3262  CB  GLU A 222      -3.012 -19.858   7.923  1.00 97.61           C  
ATOM   3263  HB2 GLU A 222      -1.987 -20.134   7.675  1.00 97.61           H  
ATOM   3264  HB3 GLU A 222      -3.593 -20.779   7.894  1.00 97.61           H  
ATOM   3265  O   GLU A 222      -2.517 -16.947   9.734  1.00 97.61           O  
ATOM   3266  CG  GLU A 222      -3.511 -18.897   6.825  1.00 97.61           C  
ATOM   3267  HG2 GLU A 222      -3.121 -19.266   5.876  1.00 97.61           H  
ATOM   3268  HG3 GLU A 222      -3.077 -17.910   6.983  1.00 97.61           H  
ATOM   3269  CD  GLU A 222      -5.041 -18.773   6.687  1.00 97.61           C  
ATOM   3270  OE1 GLU A 222      -5.462 -18.078   5.737  1.00 97.61           O  
ATOM   3271  OE2 GLU A 222      -5.784 -19.353   7.514  1.00 97.61           O  
ATOM   3272  N   GLN A 223      -0.778 -18.317   9.378  1.00 98.28           N  
ATOM   3273  H   GLN A 223      -0.484 -19.251   9.132  1.00 98.28           H  
ATOM   3274  CA  GLN A 223       0.211 -17.248   9.291  1.00 98.28           C  
ATOM   3275  HA  GLN A 223       0.095 -16.589  10.152  1.00 98.28           H  
ATOM   3276  C   GLN A 223      -0.022 -16.408   8.032  1.00 98.28           C  
ATOM   3277  CB  GLN A 223       1.616 -17.863   9.315  1.00 98.28           C  
ATOM   3278  HB2 GLN A 223       1.710 -18.499  10.195  1.00 98.28           H  
ATOM   3279  HB3 GLN A 223       1.753 -18.479   8.426  1.00 98.28           H  
ATOM   3280  O   GLN A 223      -0.121 -16.950   6.931  1.00 98.28           O  
ATOM   3281  CG  GLN A 223       2.715 -16.797   9.362  1.00 98.28           C  
ATOM   3282  HG2 GLN A 223       2.591 -16.095   8.538  1.00 98.28           H  
ATOM   3283  HG3 GLN A 223       2.631 -16.243  10.297  1.00 98.28           H  
ATOM   3284  CD  GLN A 223       4.100 -17.422   9.268  1.00 98.28           C  
ATOM   3285  NE2 GLN A 223       4.886 -17.068   8.277  1.00 98.28           N  
ATOM   3286 HE21 GLN A 223       5.796 -17.505   8.249  1.00 98.28           H  
ATOM   3287 HE22 GLN A 223       4.577 -16.367   7.618  1.00 98.28           H  
ATOM   3288  OE1 GLN A 223       4.491 -18.264  10.059  1.00 98.28           O  
ATOM   3289  N   ALA A 224      -0.048 -15.084   8.183  1.00 98.19           N  
ATOM   3290  H   ALA A 224       0.051 -14.696   9.110  1.00 98.19           H  
ATOM   3291  CA  ALA A 224      -0.168 -14.178   7.053  1.00 98.19           C  
ATOM   3292  HA  ALA A 224      -1.066 -14.463   6.504  1.00 98.19           H  
ATOM   3293  C   ALA A 224       1.038 -14.285   6.107  1.00 98.19           C  
ATOM   3294  CB  ALA A 224      -0.344 -12.743   7.544  1.00 98.19           C  
ATOM   3295  HB1 ALA A 224      -0.439 -12.069   6.692  1.00 98.19           H  
ATOM   3296  HB2 ALA A 224       0.533 -12.460   8.127  1.00 98.19           H  
ATOM   3297  HB3 ALA A 224      -1.240 -12.663   8.159  1.00 98.19           H  
ATOM   3298  O   ALA A 224       2.193 -14.375   6.539  1.00 98.19           O  
ATOM   3299  N   GLY A 225       0.759 -14.222   4.808  1.00 97.26           N  
ATOM   3300  H   GLY A 225      -0.214 -14.141   4.549  1.00 97.26           H  
ATOM   3301  CA  GLY A 225       1.747 -14.063   3.750  1.00 97.26           C  
ATOM   3302  HA2 GLY A 225       1.390 -14.584   2.862  1.00 97.26           H  
ATOM   3303  HA3 GLY A 225       2.695 -14.508   4.051  1.00 97.26           H  
ATOM   3304  C   GLY A 225       1.990 -12.594   3.395  1.00 97.26           C  
ATOM   3305  O   GLY A 225       1.676 -11.679   4.155  1.00 97.26           O  
ATOM   3306  N   SER A 226       2.523 -12.376   2.193  1.00 95.12           N  
ATOM   3307  H   SER A 226       2.757 -13.176   1.623  1.00 95.12           H  
ATOM   3308  CA  SER A 226       2.845 -11.045   1.663  1.00 95.12           C  
ATOM   3309  HA  SER A 226       2.276 -10.286   2.201  1.00 95.12           H  
ATOM   3310  C   SER A 226       2.479 -10.950   0.171  1.00 95.12           C  
ATOM   3311  CB  SER A 226       4.316 -10.716   1.940  1.00 95.12           C  
ATOM   3312  HB2 SER A 226       4.589  -9.781   1.450  1.00 95.12           H  
ATOM   3313  HB3 SER A 226       4.950 -11.516   1.559  1.00 95.12           H  
ATOM   3314  O   SER A 226       3.359 -11.114  -0.677  1.00 95.12           O  
ATOM   3315  OG  SER A 226       4.485 -10.581   3.341  1.00 95.12           O  
ATOM   3316  HG  SER A 226       5.171  -9.948   3.565  1.00 95.12           H  
ATOM   3317  N   PRO A 227       1.191 -10.721  -0.171  1.00 96.58           N  
ATOM   3318  CA  PRO A 227       0.064 -10.516   0.745  1.00 96.58           C  
ATOM   3319  HA  PRO A 227       0.382 -10.045   1.676  1.00 96.58           H  
ATOM   3320  C   PRO A 227      -0.715 -11.798   1.077  1.00 96.58           C  
ATOM   3321  CB  PRO A 227      -0.843  -9.526   0.018  1.00 96.58           C  
ATOM   3322  HB2 PRO A 227      -0.479  -8.514   0.190  1.00 96.58           H  
ATOM   3323  HB3 PRO A 227      -1.882  -9.607   0.338  1.00 96.58           H  
ATOM   3324  O   PRO A 227      -0.847 -12.690   0.239  1.00 96.58           O  
ATOM   3325  CG  PRO A 227      -0.669  -9.903  -1.453  1.00 96.58           C  
ATOM   3326  HG2 PRO A 227      -0.806  -9.039  -2.102  1.00 96.58           H  
ATOM   3327  HG3 PRO A 227      -1.375 -10.692  -1.713  1.00 96.58           H  
ATOM   3328  CD  PRO A 227       0.761 -10.450  -1.538  1.00 96.58           C  
ATOM   3329  HD2 PRO A 227       0.783 -11.363  -2.132  1.00 96.58           H  
ATOM   3330  HD3 PRO A 227       1.417  -9.703  -1.986  1.00 96.58           H  
ATOM   3331  N   SER A 228      -1.358 -11.822   2.245  1.00 97.48           N  
ATOM   3332  H   SER A 228      -1.151 -11.090   2.908  1.00 97.48           H  
ATOM   3333  CA  SER A 228      -2.607 -12.570   2.442  1.00 97.48           C  
ATOM   3334  HA  SER A 228      -2.568 -13.506   1.886  1.00 97.48           H  
ATOM   3335  C   SER A 228      -3.781 -11.739   1.931  1.00 97.48           C  
ATOM   3336  CB  SER A 228      -2.842 -12.907   3.916  1.00 97.48           C  
ATOM   3337  HB2 SER A 228      -2.596 -12.050   4.544  1.00 97.48           H  
ATOM   3338  HB3 SER A 228      -3.889 -13.168   4.065  1.00 97.48           H  
ATOM   3339  O   SER A 228      -4.019 -10.634   2.417  1.00 97.48           O  
ATOM   3340  OG  SER A 228      -2.049 -14.017   4.270  1.00 97.48           O  
ATOM   3341  HG  SER A 228      -2.597 -14.646   4.745  1.00 97.48           H  
ATOM   3342  N   LYS A 229      -4.534 -12.261   0.959  1.00 96.83           N  
ATOM   3343  H   LYS A 229      -4.306 -13.186   0.624  1.00 96.83           H  
ATOM   3344  CA  LYS A 229      -5.738 -11.600   0.435  1.00 96.83           C  
ATOM   3345  HA  LYS A 229      -5.646 -10.520   0.554  1.00 96.83           H  
ATOM   3346  C   LYS A 229      -6.963 -12.034   1.230  1.00 96.83           C  
ATOM   3347  CB  LYS A 229      -5.917 -11.891  -1.061  1.00 96.83           C  
ATOM   3348  HB2 LYS A 229      -6.837 -11.404  -1.385  1.00 96.83           H  
ATOM   3349  HB3 LYS A 229      -6.016 -12.964  -1.228  1.00 96.83           H  
ATOM   3350  O   LYS A 229      -7.520 -13.096   0.968  1.00 96.83           O  
ATOM   3351  CG  LYS A 229      -4.747 -11.355  -1.889  1.00 96.83           C  
ATOM   3352  HG2 LYS A 229      -4.491 -10.355  -1.537  1.00 96.83           H  
ATOM   3353  HG3 LYS A 229      -3.872 -11.986  -1.737  1.00 96.83           H  
ATOM   3354  CD  LYS A 229      -5.089 -11.326  -3.386  1.00 96.83           C  
ATOM   3355  HD2 LYS A 229      -5.028 -12.341  -3.780  1.00 96.83           H  
ATOM   3356  HD3 LYS A 229      -6.101 -10.952  -3.540  1.00 96.83           H  
ATOM   3357  CE  LYS A 229      -4.094 -10.425  -4.118  1.00 96.83           C  
ATOM   3358  HE2 LYS A 229      -4.143 -10.627  -5.188  1.00 96.83           H  
ATOM   3359  HE3 LYS A 229      -3.091 -10.664  -3.767  1.00 96.83           H  
ATOM   3360  NZ  LYS A 229      -4.407  -8.996  -3.854  1.00 96.83           N  
ATOM   3361  HZ1 LYS A 229      -5.246  -8.693  -4.328  1.00 96.83           H  
ATOM   3362  HZ2 LYS A 229      -4.623  -8.834  -2.881  1.00 96.83           H  
ATOM   3363  HZ3 LYS A 229      -3.648  -8.365  -4.067  1.00 96.83           H  
ATOM   3364  N   VAL A 230      -7.396 -11.212   2.182  1.00 98.31           N  
ATOM   3365  H   VAL A 230      -6.897 -10.351   2.354  1.00 98.31           H  
ATOM   3366  CA  VAL A 230      -8.574 -11.504   3.005  1.00 98.31           C  
ATOM   3367  HA  VAL A 230      -8.668 -12.586   3.107  1.00 98.31           H  
ATOM   3368  C   VAL A 230      -9.814 -10.985   2.293  1.00 98.31           C  
ATOM   3369  CB  VAL A 230      -8.440 -10.937   4.428  1.00 98.31           C  
ATOM   3370  HB  VAL A 230      -8.464  -9.848   4.404  1.00 98.31           H  
ATOM   3371  O   VAL A 230     -10.041  -9.776   2.215  1.00 98.31           O  
ATOM   3372  CG1 VAL A 230      -9.598 -11.445   5.296  1.00 98.31           C  
ATOM   3373 HG11 VAL A 230     -10.549 -11.058   4.930  1.00 98.31           H  
ATOM   3374 HG12 VAL A 230      -9.623 -12.535   5.292  1.00 98.31           H  
ATOM   3375 HG13 VAL A 230      -9.465 -11.113   6.326  1.00 98.31           H  
ATOM   3376  CG2 VAL A 230      -7.114 -11.385   5.055  1.00 98.31           C  
ATOM   3377 HG21 VAL A 230      -7.016 -12.469   4.989  1.00 98.31           H  
ATOM   3378 HG22 VAL A 230      -7.075 -11.088   6.103  1.00 98.31           H  
ATOM   3379 HG23 VAL A 230      -6.275 -10.914   4.544  1.00 98.31           H  
ATOM   3380  N   LYS A 231     -10.601 -11.900   1.724  1.00 97.84           N  
ATOM   3381  H   LYS A 231     -10.350 -12.873   1.830  1.00 97.84           H  
ATOM   3382  CA  LYS A 231     -11.854 -11.568   1.045  1.00 97.84           C  
ATOM   3383  HA  LYS A 231     -11.671 -10.709   0.398  1.00 97.84           H  
ATOM   3384  C   LYS A 231     -12.908 -11.161   2.073  1.00 97.84           C  
ATOM   3385  CB  LYS A 231     -12.308 -12.771   0.199  1.00 97.84           C  
ATOM   3386  HB2 LYS A 231     -11.502 -13.065  -0.474  1.00 97.84           H  
ATOM   3387  HB3 LYS A 231     -12.509 -13.610   0.865  1.00 97.84           H  
ATOM   3388  O   LYS A 231     -13.149 -11.895   3.027  1.00 97.84           O  
ATOM   3389  CG  LYS A 231     -13.573 -12.502  -0.628  1.00 97.84           C  
ATOM   3390  HG2 LYS A 231     -13.910 -13.443  -1.063  1.00 97.84           H  
ATOM   3391  HG3 LYS A 231     -14.366 -12.139   0.026  1.00 97.84           H  
ATOM   3392  CD  LYS A 231     -13.324 -11.505  -1.764  1.00 97.84           C  
ATOM   3393  HD2 LYS A 231     -12.693 -11.977  -2.517  1.00 97.84           H  
ATOM   3394  HD3 LYS A 231     -12.821 -10.613  -1.391  1.00 97.84           H  
ATOM   3395  CE  LYS A 231     -14.652 -11.077  -2.377  1.00 97.84           C  
ATOM   3396  HE2 LYS A 231     -15.258 -11.953  -2.609  1.00 97.84           H  
ATOM   3397  HE3 LYS A 231     -15.188 -10.486  -1.634  1.00 97.84           H  
ATOM   3398  NZ  LYS A 231     -14.413 -10.272  -3.587  1.00 97.84           N  
ATOM   3399  HZ1 LYS A 231     -13.565  -9.728  -3.514  1.00 97.84           H  
ATOM   3400  HZ2 LYS A 231     -14.395 -10.825  -4.431  1.00 97.84           H  
ATOM   3401  HZ3 LYS A 231     -15.098  -9.536  -3.679  1.00 97.84           H  
ATOM   3402  N   LEU A 232     -13.548 -10.015   1.856  1.00 98.25           N  
ATOM   3403  H   LEU A 232     -13.353  -9.487   1.018  1.00 98.25           H  
ATOM   3404  CA  LEU A 232     -14.706  -9.606   2.644  1.00 98.25           C  
ATOM   3405  HA  LEU A 232     -14.607 -10.025   3.645  1.00 98.25           H  
ATOM   3406  C   LEU A 232     -15.989 -10.171   2.009  1.00 98.25           C  
ATOM   3407  CB  LEU A 232     -14.736  -8.074   2.774  1.00 98.25           C  
ATOM   3408  HB2 LEU A 232     -15.643  -7.787   3.307  1.00 98.25           H  
ATOM   3409  HB3 LEU A 232     -14.792  -7.643   1.774  1.00 98.25           H  
ATOM   3410  O   LEU A 232     -16.036 -10.332   0.783  1.00 98.25           O  
ATOM   3411  CG  LEU A 232     -13.521  -7.485   3.517  1.00 98.25           C  
ATOM   3412  HG  LEU A 232     -12.598  -7.823   3.047  1.00 98.25           H  
ATOM   3413  CD1 LEU A 232     -13.554  -5.962   3.422  1.00 98.25           C  
ATOM   3414 HD11 LEU A 232     -14.472  -5.579   3.868  1.00 98.25           H  
ATOM   3415 HD12 LEU A 232     -12.696  -5.534   3.940  1.00 98.25           H  
ATOM   3416 HD13 LEU A 232     -13.513  -5.678   2.371  1.00 98.25           H  
ATOM   3417  CD2 LEU A 232     -13.489  -7.876   4.997  1.00 98.25           C  
ATOM   3418 HD21 LEU A 232     -12.665  -7.367   5.496  1.00 98.25           H  
ATOM   3419 HD22 LEU A 232     -13.329  -8.950   5.096  1.00 98.25           H  
ATOM   3420 HD23 LEU A 232     -14.427  -7.602   5.480  1.00 98.25           H  
ATOM   3421  N   PRO A 233     -17.025 -10.480   2.809  1.00 97.60           N  
ATOM   3422  CA  PRO A 233     -18.351 -10.806   2.295  1.00 97.60           C  
ATOM   3423  HA  PRO A 233     -18.308 -11.786   1.821  1.00 97.60           H  
ATOM   3424  C   PRO A 233     -18.841  -9.764   1.281  1.00 97.60           C  
ATOM   3425  CB  PRO A 233     -19.264 -10.872   3.523  1.00 97.60           C  
ATOM   3426  HB2 PRO A 233     -19.684  -9.888   3.733  1.00 97.60           H  
ATOM   3427  HB3 PRO A 233     -20.060 -11.605   3.396  1.00 97.60           H  
ATOM   3428  O   PRO A 233     -18.594  -8.566   1.437  1.00 97.60           O  
ATOM   3429  CG  PRO A 233     -18.308 -11.259   4.650  1.00 97.60           C  
ATOM   3430  HG2 PRO A 233     -18.149 -12.337   4.641  1.00 97.60           H  
ATOM   3431  HG3 PRO A 233     -18.675 -10.933   5.624  1.00 97.60           H  
ATOM   3432  CD  PRO A 233     -17.014 -10.549   4.262  1.00 97.60           C  
ATOM   3433  HD2 PRO A 233     -16.997  -9.536   4.664  1.00 97.60           H  
ATOM   3434  HD3 PRO A 233     -16.160 -11.119   4.629  1.00 97.60           H  
ATOM   3435  N   GLU A 234     -19.540 -10.211   0.242  1.00 95.38           N  
ATOM   3436  H   GLU A 234     -19.762 -11.194   0.174  1.00 95.38           H  
ATOM   3437  CA  GLU A 234     -20.079  -9.319  -0.787  1.00 95.38           C  
ATOM   3438  HA  GLU A 234     -19.246  -8.822  -1.284  1.00 95.38           H  
ATOM   3439  C   GLU A 234     -20.981  -8.235  -0.175  1.00 95.38           C  
ATOM   3440  CB  GLU A 234     -20.824 -10.157  -1.830  1.00 95.38           C  
ATOM   3441  HB2 GLU A 234     -20.154 -10.950  -2.163  1.00 95.38           H  
ATOM   3442  HB3 GLU A 234     -21.701 -10.611  -1.369  1.00 95.38           H  
ATOM   3443  O   GLU A 234     -21.756  -8.496   0.746  1.00 95.38           O  
ATOM   3444  CG  GLU A 234     -21.253  -9.328  -3.049  1.00 95.38           C  
ATOM   3445  HG2 GLU A 234     -21.943  -8.550  -2.725  1.00 95.38           H  
ATOM   3446  HG3 GLU A 234     -20.369  -8.849  -3.470  1.00 95.38           H  
ATOM   3447  CD  GLU A 234     -21.932 -10.172  -4.137  1.00 95.38           C  
ATOM   3448  OE1 GLU A 234     -22.466  -9.554  -5.084  1.00 95.38           O  
ATOM   3449  OE2 GLU A 234     -21.908 -11.420  -4.028  1.00 95.38           O  
ATOM   3450  N   GLY A 235     -20.853  -6.997  -0.663  1.00 95.27           N  
ATOM   3451  H   GLY A 235     -20.254  -6.843  -1.461  1.00 95.27           H  
ATOM   3452  CA  GLY A 235     -21.604  -5.861  -0.131  1.00 95.27           C  
ATOM   3453  HA2 GLY A 235     -21.542  -5.048  -0.855  1.00 95.27           H  
ATOM   3454  HA3 GLY A 235     -22.649  -6.149  -0.018  1.00 95.27           H  
ATOM   3455  C   GLY A 235     -21.114  -5.323   1.219  1.00 95.27           C  
ATOM   3456  O   GLY A 235     -21.749  -4.407   1.750  1.00 95.27           O  
ATOM   3457  N   THR A 236     -19.993  -5.821   1.763  1.00 97.85           N  
ATOM   3458  H   THR A 236     -19.548  -6.607   1.311  1.00 97.85           H  
ATOM   3459  CA  THR A 236     -19.370  -5.249   2.968  1.00 97.85           C  
ATOM   3460  HA  THR A 236     -20.050  -5.394   3.807  1.00 97.85           H  
ATOM   3461  C   THR A 236     -19.129  -3.753   2.778  1.00 97.85           C  
ATOM   3462  CB  THR A 236     -18.039  -5.932   3.325  1.00 97.85           C  
ATOM   3463  HB  THR A 236     -17.355  -5.891   2.477  1.00 97.85           H  
ATOM   3464  O   THR A 236     -18.462  -3.330   1.832  1.00 97.85           O  
ATOM   3465  CG2 THR A 236     -17.364  -5.308   4.551  1.00 97.85           C  
ATOM   3466 HG21 THR A 236     -16.551  -5.951   4.887  1.00 97.85           H  
ATOM   3467 HG22 THR A 236     -16.955  -4.329   4.300  1.00 97.85           H  
ATOM   3468 HG23 THR A 236     -18.087  -5.207   5.361  1.00 97.85           H  
ATOM   3469  OG1 THR A 236     -18.274  -7.270   3.668  1.00 97.85           O  
ATOM   3470  HG1 THR A 236     -18.435  -7.744   2.848  1.00 97.85           H  
ATOM   3471  N   ARG A 237     -19.652  -2.934   3.697  1.00 97.72           N  
ATOM   3472  H   ARG A 237     -20.154  -3.350   4.468  1.00 97.72           H  
ATOM   3473  CA  ARG A 237     -19.378  -1.492   3.758  1.00 97.72           C  
ATOM   3474  HA  ARG A 237     -18.738  -1.228   2.916  1.00 97.72           H  
ATOM   3475  C   ARG A 237     -18.591  -1.156   5.013  1.00 97.72           C  
ATOM   3476  CB  ARG A 237     -20.664  -0.655   3.660  1.00 97.72           C  
ATOM   3477  HB2 ARG A 237     -21.357  -0.961   4.443  1.00 97.72           H  
ATOM   3478  HB3 ARG A 237     -20.407   0.392   3.818  1.00 97.72           H  
ATOM   3479  O   ARG A 237     -18.816  -1.747   6.064  1.00 97.72           O  
ATOM   3480  CG  ARG A 237     -21.332  -0.802   2.285  1.00 97.72           C  
ATOM   3481  HG2 ARG A 237     -20.608  -0.572   1.503  1.00 97.72           H  
ATOM   3482  HG3 ARG A 237     -21.655  -1.836   2.160  1.00 97.72           H  
ATOM   3483  CD  ARG A 237     -22.560   0.104   2.129  1.00 97.72           C  
ATOM   3484  HD2 ARG A 237     -23.202  -0.020   3.001  1.00 97.72           H  
ATOM   3485  HD3 ARG A 237     -23.121  -0.241   1.261  1.00 97.72           H  
ATOM   3486  NE  ARG A 237     -22.188   1.520   1.914  1.00 97.72           N  
ATOM   3487  HE  ARG A 237     -21.580   1.712   1.130  1.00 97.72           H  
ATOM   3488  NH1 ARG A 237     -23.161   2.438   3.790  1.00 97.72           N  
ATOM   3489 HH11 ARG A 237     -23.329   1.506   4.140  1.00 97.72           H  
ATOM   3490 HH12 ARG A 237     -23.100   3.160   4.494  1.00 97.72           H  
ATOM   3491  NH2 ARG A 237     -22.095   3.753   2.341  1.00 97.72           N  
ATOM   3492 HH21 ARG A 237     -22.243   4.497   3.007  1.00 97.72           H  
ATOM   3493 HH22 ARG A 237     -21.396   3.870   1.621  1.00 97.72           H  
ATOM   3494  CZ  ARG A 237     -22.489   2.557   2.680  1.00 97.72           C  
ATOM   3495  N   GLY A 238     -17.683  -0.196   4.897  1.00 98.22           N  
ATOM   3496  H   GLY A 238     -17.512   0.212   3.989  1.00 98.22           H  
ATOM   3497  CA  GLY A 238     -16.960   0.322   6.048  1.00 98.22           C  
ATOM   3498  HA2 GLY A 238     -16.266  -0.432   6.420  1.00 98.22           H  
ATOM   3499  HA3 GLY A 238     -17.679   0.539   6.838  1.00 98.22           H  
ATOM   3500  C   GLY A 238     -16.181   1.591   5.739  1.00 98.22           C  
ATOM   3501  O   GLY A 238     -15.757   1.828   4.606  1.00 98.22           O  
ATOM   3502  N   ARG A 239     -15.987   2.401   6.779  1.00 98.64           N  
ATOM   3503  H   ARG A 239     -16.419   2.112   7.646  1.00 98.64           H  
ATOM   3504  CA  ARG A 239     -15.043   3.525   6.830  1.00 98.64           C  
ATOM   3505  HA  ARG A 239     -14.730   3.795   5.821  1.00 98.64           H  
ATOM   3506  C   ARG A 239     -13.777   3.148   7.597  1.00 98.64           C  
ATOM   3507  CB  ARG A 239     -15.745   4.728   7.479  1.00 98.64           C  
ATOM   3508  HB2 ARG A 239     -16.160   4.428   8.441  1.00 98.64           H  
ATOM   3509  HB3 ARG A 239     -16.564   5.052   6.837  1.00 98.64           H  
ATOM   3510  O   ARG A 239     -12.704   3.643   7.273  1.00 98.64           O  
ATOM   3511  CG  ARG A 239     -14.778   5.895   7.708  1.00 98.64           C  
ATOM   3512  HG2 ARG A 239     -14.020   5.597   8.432  1.00 98.64           H  
ATOM   3513  HG3 ARG A 239     -14.287   6.163   6.772  1.00 98.64           H  
ATOM   3514  CD  ARG A 239     -15.497   7.113   8.274  1.00 98.64           C  
ATOM   3515  HD2 ARG A 239     -16.097   6.803   9.129  1.00 98.64           H  
ATOM   3516  HD3 ARG A 239     -16.147   7.537   7.508  1.00 98.64           H  
ATOM   3517  NE  ARG A 239     -14.507   8.102   8.707  1.00 98.64           N  
ATOM   3518  HE  ARG A 239     -13.538   7.819   8.663  1.00 98.64           H  
ATOM   3519  NH1 ARG A 239     -15.929   9.752   9.399  1.00 98.64           N  
ATOM   3520 HH11 ARG A 239     -16.702   9.159   9.131  1.00 98.64           H  
ATOM   3521 HH12 ARG A 239     -16.071  10.646   9.847  1.00 98.64           H  
ATOM   3522  NH2 ARG A 239     -13.717   9.984   9.670  1.00 98.64           N  
ATOM   3523 HH21 ARG A 239     -12.820   9.522   9.713  1.00 98.64           H  
ATOM   3524 HH22 ARG A 239     -13.844  10.866  10.146  1.00 98.64           H  
ATOM   3525  CZ  ARG A 239     -14.723   9.277   9.251  1.00 98.64           C  
ATOM   3526  N   TYR A 240     -13.905   2.290   8.601  1.00 98.90           N  
ATOM   3527  H   TYR A 240     -14.820   1.911   8.799  1.00 98.90           H  
ATOM   3528  CA  TYR A 240     -12.814   1.827   9.441  1.00 98.90           C  
ATOM   3529  HA  TYR A 240     -11.924   2.416   9.221  1.00 98.90           H  
ATOM   3530  C   TYR A 240     -12.518   0.368   9.138  1.00 98.90           C  
ATOM   3531  CB  TYR A 240     -13.156   2.040  10.919  1.00 98.90           C  
ATOM   3532  HB2 TYR A 240     -14.053   1.475  11.171  1.00 98.90           H  
ATOM   3533  HB3 TYR A 240     -12.340   1.654  11.530  1.00 98.90           H  
ATOM   3534  O   TYR A 240     -13.434  -0.453   9.080  1.00 98.90           O  
ATOM   3535  CG  TYR A 240     -13.371   3.499  11.259  1.00 98.90           C  
ATOM   3536  CD1 TYR A 240     -12.271   4.314  11.583  1.00 98.90           C  
ATOM   3537  HD1 TYR A 240     -11.275   3.896  11.589  1.00 98.90           H  
ATOM   3538  CD2 TYR A 240     -14.665   4.049  11.199  1.00 98.90           C  
ATOM   3539  HD2 TYR A 240     -15.504   3.419  10.942  1.00 98.90           H  
ATOM   3540  CE1 TYR A 240     -12.468   5.680  11.856  1.00 98.90           C  
ATOM   3541  HE1 TYR A 240     -11.629   6.315  12.099  1.00 98.90           H  
ATOM   3542  CE2 TYR A 240     -14.865   5.415  11.466  1.00 98.90           C  
ATOM   3543  HE2 TYR A 240     -15.857   5.840  11.416  1.00 98.90           H  
ATOM   3544  OH  TYR A 240     -13.930   7.567  11.989  1.00 98.90           O  
ATOM   3545  HH  TYR A 240     -13.076   8.005  11.999  1.00 98.90           H  
ATOM   3546  CZ  TYR A 240     -13.763   6.235  11.785  1.00 98.90           C  
ATOM   3547  N   VAL A 241     -11.236   0.051   8.976  1.00 98.91           N  
ATOM   3548  H   VAL A 241     -10.549   0.787   9.048  1.00 98.91           H  
ATOM   3549  CA  VAL A 241     -10.751  -1.329   8.872  1.00 98.91           C  
ATOM   3550  HA  VAL A 241     -11.590  -2.007   9.030  1.00 98.91           H  
ATOM   3551  C   VAL A 241      -9.738  -1.566   9.978  1.00 98.91           C  
ATOM   3552  CB  VAL A 241     -10.171  -1.642   7.481  1.00 98.91           C  
ATOM   3553  HB  VAL A 241      -9.369  -0.939   7.255  1.00 98.91           H  
ATOM   3554  O   VAL A 241      -8.840  -0.746  10.162  1.00 98.91           O  
ATOM   3555  CG1 VAL A 241      -9.601  -3.064   7.401  1.00 98.91           C  
ATOM   3556 HG11 VAL A 241     -10.378  -3.794   7.628  1.00 98.91           H  
ATOM   3557 HG12 VAL A 241      -8.774  -3.188   8.100  1.00 98.91           H  
ATOM   3558 HG13 VAL A 241      -9.217  -3.247   6.397  1.00 98.91           H  
ATOM   3559  CG2 VAL A 241     -11.256  -1.506   6.406  1.00 98.91           C  
ATOM   3560 HG21 VAL A 241     -11.582  -0.469   6.333  1.00 98.91           H  
ATOM   3561 HG22 VAL A 241     -10.862  -1.821   5.439  1.00 98.91           H  
ATOM   3562 HG23 VAL A 241     -12.111  -2.132   6.660  1.00 98.91           H  
ATOM   3563  N   ARG A 242      -9.878  -2.670  10.711  1.00 98.92           N  
ATOM   3564  H   ARG A 242     -10.635  -3.295  10.473  1.00 98.92           H  
ATOM   3565  CA  ARG A 242      -8.986  -3.068  11.802  1.00 98.92           C  
ATOM   3566  HA  ARG A 242      -8.131  -2.392  11.811  1.00 98.92           H  
ATOM   3567  C   ARG A 242      -8.443  -4.475  11.568  1.00 98.92           C  
ATOM   3568  CB  ARG A 242      -9.719  -2.920  13.148  1.00 98.92           C  
ATOM   3569  HB2 ARG A 242     -10.010  -1.878  13.280  1.00 98.92           H  
ATOM   3570  HB3 ARG A 242     -10.624  -3.527  13.127  1.00 98.92           H  
ATOM   3571  O   ARG A 242      -9.202  -5.380  11.234  1.00 98.92           O  
ATOM   3572  CG  ARG A 242      -8.853  -3.352  14.342  1.00 98.92           C  
ATOM   3573  HG2 ARG A 242      -7.956  -2.736  14.404  1.00 98.92           H  
ATOM   3574  HG3 ARG A 242      -8.552  -4.391  14.207  1.00 98.92           H  
ATOM   3575  CD  ARG A 242      -9.604  -3.275  15.668  1.00 98.92           C  
ATOM   3576  HD2 ARG A 242      -9.082  -3.929  16.367  1.00 98.92           H  
ATOM   3577  HD3 ARG A 242     -10.619  -3.651  15.543  1.00 98.92           H  
ATOM   3578  NE  ARG A 242      -9.645  -1.917  16.233  1.00 98.92           N  
ATOM   3579  HE  ARG A 242      -9.549  -1.120  15.619  1.00 98.92           H  
ATOM   3580  NH1 ARG A 242     -10.194  -2.604  18.343  1.00 98.92           N  
ATOM   3581 HH11 ARG A 242     -10.389  -2.392  19.312  1.00 98.92           H  
ATOM   3582 HH12 ARG A 242     -10.131  -3.573  18.068  1.00 98.92           H  
ATOM   3583  NH2 ARG A 242      -9.876  -0.435  17.943  1.00 98.92           N  
ATOM   3584 HH21 ARG A 242      -9.978  -0.265  18.934  1.00 98.92           H  
ATOM   3585 HH22 ARG A 242      -9.792   0.336  17.296  1.00 98.92           H  
ATOM   3586  CZ  ARG A 242      -9.892  -1.657  17.502  1.00 98.92           C  
ATOM   3587  N   ILE A 243      -7.146  -4.651  11.794  1.00 98.94           N  
ATOM   3588  H   ILE A 243      -6.622  -3.844  12.102  1.00 98.94           H  
ATOM   3589  CA  ILE A 243      -6.489  -5.952  11.939  1.00 98.94           C  
ATOM   3590  HA  ILE A 243      -7.164  -6.740  11.604  1.00 98.94           H  
ATOM   3591  C   ILE A 243      -6.198  -6.143  13.421  1.00 98.94           C  
ATOM   3592  CB  ILE A 243      -5.206  -6.040  11.090  1.00 98.94           C  
ATOM   3593  HB  ILE A 243      -4.538  -5.229  11.380  1.00 98.94           H  
ATOM   3594  O   ILE A 243      -5.578  -5.273  14.031  1.00 98.94           O  
ATOM   3595  CG1 ILE A 243      -5.570  -5.869   9.600  1.00 98.94           C  
ATOM   3596 HG12 ILE A 243      -6.056  -4.904   9.454  1.00 98.94           H  
ATOM   3597 HG13 ILE A 243      -6.268  -6.650   9.300  1.00 98.94           H  
ATOM   3598  CG2 ILE A 243      -4.479  -7.378  11.343  1.00 98.94           C  
ATOM   3599 HG21 ILE A 243      -5.125  -8.211  11.066  1.00 98.94           H  
ATOM   3600 HG22 ILE A 243      -3.559  -7.432  10.761  1.00 98.94           H  
ATOM   3601 HG23 ILE A 243      -4.194  -7.473  12.390  1.00 98.94           H  
ATOM   3602  CD1 ILE A 243      -4.357  -5.905   8.674  1.00 98.94           C  
ATOM   3603 HD11 ILE A 243      -3.581  -5.247   9.064  1.00 98.94           H  
ATOM   3604 HD12 ILE A 243      -4.657  -5.567   7.682  1.00 98.94           H  
ATOM   3605 HD13 ILE A 243      -3.968  -6.921   8.600  1.00 98.94           H  
ATOM   3606  N   GLN A 244      -6.645  -7.249  14.007  1.00 98.91           N  
ATOM   3607  H   GLN A 244      -7.182  -7.906  13.460  1.00 98.91           H  
ATOM   3608  CA  GLN A 244      -6.452  -7.522  15.431  1.00 98.91           C  
ATOM   3609  HA  GLN A 244      -5.627  -6.914  15.802  1.00 98.91           H  
ATOM   3610  C   GLN A 244      -6.076  -8.982  15.668  1.00 98.91           C  
ATOM   3611  CB  GLN A 244      -7.718  -7.104  16.190  1.00 98.91           C  
ATOM   3612  HB2 GLN A 244      -8.565  -7.700  15.849  1.00 98.91           H  
ATOM   3613  HB3 GLN A 244      -7.913  -6.056  15.962  1.00 98.91           H  
ATOM   3614  O   GLN A 244      -6.760  -9.887  15.194  1.00 98.91           O  
ATOM   3615  CG  GLN A 244      -7.571  -7.263  17.709  1.00 98.91           C  
ATOM   3616  HG2 GLN A 244      -7.666  -8.315  17.976  1.00 98.91           H  
ATOM   3617  HG3 GLN A 244      -6.572  -6.954  18.015  1.00 98.91           H  
ATOM   3618  CD  GLN A 244      -8.593  -6.458  18.513  1.00 98.91           C  
ATOM   3619  NE2 GLN A 244      -8.409  -6.421  19.810  1.00 98.91           N  
ATOM   3620 HE21 GLN A 244      -7.575  -6.820  20.215  1.00 98.91           H  
ATOM   3621 HE22 GLN A 244      -9.070  -5.947  20.410  1.00 98.91           H  
ATOM   3622  OE1 GLN A 244      -9.517  -5.832  18.006  1.00 98.91           O  
ATOM   3623  N   LEU A 245      -4.991  -9.212  16.407  1.00 98.91           N  
ATOM   3624  H   LEU A 245      -4.497  -8.420  16.793  1.00 98.91           H  
ATOM   3625  CA  LEU A 245      -4.566 -10.552  16.811  1.00 98.91           C  
ATOM   3626  HA  LEU A 245      -4.585 -11.215  15.946  1.00 98.91           H  
ATOM   3627  C   LEU A 245      -5.526 -11.124  17.866  1.00 98.91           C  
ATOM   3628  CB  LEU A 245      -3.128 -10.490  17.366  1.00 98.91           C  
ATOM   3629  HB2 LEU A 245      -2.866 -11.475  17.752  1.00 98.91           H  
ATOM   3630  HB3 LEU A 245      -3.113  -9.793  18.205  1.00 98.91           H  
ATOM   3631  O   LEU A 245      -5.979 -10.399  18.750  1.00 98.91           O  
ATOM   3632  CG  LEU A 245      -2.042 -10.065  16.360  1.00 98.91           C  
ATOM   3633  HG  LEU A 245      -2.263  -9.066  15.983  1.00 98.91           H  
ATOM   3634  CD1 LEU A 245      -0.683 -10.022  17.047  1.00 98.91           C  
ATOM   3635 HD11 LEU A 245      -0.393 -11.024  17.365  1.00 98.91           H  
ATOM   3636 HD12 LEU A 245       0.071  -9.640  16.358  1.00 98.91           H  
ATOM   3637 HD13 LEU A 245      -0.722  -9.364  17.915  1.00 98.91           H  
ATOM   3638  CD2 LEU A 245      -1.931 -11.031  15.184  1.00 98.91           C  
ATOM   3639 HD21 LEU A 245      -2.721 -10.794  14.472  1.00 98.91           H  
ATOM   3640 HD22 LEU A 245      -2.020 -12.065  15.518  1.00 98.91           H  
ATOM   3641 HD23 LEU A 245      -0.973 -10.899  14.680  1.00 98.91           H  
ATOM   3642  N   ALA A 246      -5.770 -12.435  17.839  1.00 98.77           N  
ATOM   3643  H   ALA A 246      -5.473 -12.986  17.046  1.00 98.77           H  
ATOM   3644  CA  ALA A 246      -6.358 -13.158  18.971  1.00 98.77           C  
ATOM   3645  HA  ALA A 246      -7.103 -12.527  19.456  1.00 98.77           H  
ATOM   3646  C   ALA A 246      -5.315 -13.509  20.047  1.00 98.77           C  
ATOM   3647  CB  ALA A 246      -7.068 -14.403  18.436  1.00 98.77           C  
ATOM   3648  HB1 ALA A 246      -6.339 -15.080  17.992  1.00 98.77           H  
ATOM   3649  HB2 ALA A 246      -7.573 -14.923  19.251  1.00 98.77           H  
ATOM   3650  HB3 ALA A 246      -7.801 -14.126  17.679  1.00 98.77           H  
ATOM   3651  O   ALA A 246      -5.671 -13.804  21.189  1.00 98.77           O  
ATOM   3652  N   SER A 247      -4.026 -13.430  19.693  1.00 98.50           N  
ATOM   3653  H   SER A 247      -3.838 -13.221  18.724  1.00 98.50           H  
ATOM   3654  CA  SER A 247      -2.903 -13.773  20.565  1.00 98.50           C  
ATOM   3655  HA  SER A 247      -2.937 -14.854  20.701  1.00 98.50           H  
ATOM   3656  C   SER A 247      -2.961 -13.068  21.932  1.00 98.50           C  
ATOM   3657  CB  SER A 247      -1.578 -13.426  19.884  1.00 98.50           C  
ATOM   3658  HB2 SER A 247      -1.508 -13.957  18.935  1.00 98.50           H  
ATOM   3659  HB3 SER A 247      -1.536 -12.353  19.698  1.00 98.50           H  
ATOM   3660  O   SER A 247      -3.209 -11.859  21.999  1.00 98.50           O  
ATOM   3661  OG  SER A 247      -0.498 -13.802  20.722  1.00 98.50           O  
ATOM   3662  HG  SER A 247       0.112 -14.334  20.206  1.00 98.50           H  
ATOM   3663  N   PRO A 248      -2.666 -13.780  23.036  1.00 98.05           N  
ATOM   3664  CA  PRO A 248      -2.621 -13.188  24.368  1.00 98.05           C  
ATOM   3665  HA  PRO A 248      -3.495 -12.553  24.515  1.00 98.05           H  
ATOM   3666  C   PRO A 248      -1.364 -12.341  24.628  1.00 98.05           C  
ATOM   3667  CB  PRO A 248      -2.703 -14.379  25.326  1.00 98.05           C  
ATOM   3668  HB2 PRO A 248      -3.748 -14.651  25.479  1.00 98.05           H  
ATOM   3669  HB3 PRO A 248      -2.219 -14.182  26.282  1.00 98.05           H  
ATOM   3670  O   PRO A 248      -1.322 -11.654  25.647  1.00 98.05           O  
ATOM   3671  CG  PRO A 248      -1.997 -15.491  24.552  1.00 98.05           C  
ATOM   3672  HG2 PRO A 248      -0.918 -15.378  24.648  1.00 98.05           H  
ATOM   3673  HG3 PRO A 248      -2.313 -16.480  24.883  1.00 98.05           H  
ATOM   3674  CD  PRO A 248      -2.418 -15.215  23.111  1.00 98.05           C  
ATOM   3675  HD2 PRO A 248      -3.339 -15.752  22.887  1.00 98.05           H  
ATOM   3676  HD3 PRO A 248      -1.626 -15.524  22.429  1.00 98.05           H  
ATOM   3677  N   SER A 249      -0.348 -12.389  23.757  1.00 98.07           N  
ATOM   3678  H   SER A 249      -0.431 -12.995  22.953  1.00 98.07           H  
ATOM   3679  CA  SER A 249       0.954 -11.761  24.030  1.00 98.07           C  
ATOM   3680  HA  SER A 249       0.800 -10.884  24.660  1.00 98.07           H  
ATOM   3681  C   SER A 249       1.744 -11.272  22.814  1.00 98.07           C  
ATOM   3682  CB  SER A 249       1.831 -12.754  24.803  1.00 98.07           C  
ATOM   3683  HB2 SER A 249       1.338 -13.002  25.744  1.00 98.07           H  
ATOM   3684  HB3 SER A 249       2.795 -12.298  25.031  1.00 98.07           H  
ATOM   3685  O   SER A 249       2.704 -10.526  23.006  1.00 98.07           O  
ATOM   3686  OG  SER A 249       2.031 -13.947  24.061  1.00 98.07           O  
ATOM   3687  HG  SER A 249       2.678 -13.786  23.370  1.00 98.07           H  
ATOM   3688  N   ASN A 250       1.422 -11.704  21.590  1.00 98.40           N  
ATOM   3689  H   ASN A 250       0.599 -12.274  21.456  1.00 98.40           H  
ATOM   3690  CA  ASN A 250       2.214 -11.317  20.422  1.00 98.40           C  
ATOM   3691  HA  ASN A 250       3.261 -11.491  20.670  1.00 98.40           H  
ATOM   3692  C   ASN A 250       2.019  -9.830  20.091  1.00 98.40           C  
ATOM   3693  CB  ASN A 250       1.868 -12.157  19.181  1.00 98.40           C  
ATOM   3694  HB2 ASN A 250       0.790 -12.136  19.020  1.00 98.40           H  
ATOM   3695  HB3 ASN A 250       2.330 -11.696  18.307  1.00 98.40           H  
ATOM   3696  O   ASN A 250       0.875  -9.377  20.022  1.00 98.40           O  
ATOM   3697  CG  ASN A 250       2.350 -13.588  19.231  1.00 98.40           C  
ATOM   3698  ND2 ASN A 250       1.955 -14.385  18.266  1.00 98.40           N  
ATOM   3699 HD21 ASN A 250       1.476 -13.997  17.466  1.00 98.40           H  
ATOM   3700 HD22 ASN A 250       2.372 -15.304  18.252  1.00 98.40           H  
ATOM   3701  OD1 ASN A 250       3.059 -14.023  20.121  1.00 98.40           O  
ATOM   3702  N   PRO A 251       3.103  -9.097  19.782  1.00 98.55           N  
ATOM   3703  CA  PRO A 251       2.979  -7.790  19.155  1.00 98.55           C  
ATOM   3704  HA  PRO A 251       2.324  -7.141  19.736  1.00 98.55           H  
ATOM   3705  C   PRO A 251       2.435  -7.938  17.730  1.00 98.55           C  
ATOM   3706  CB  PRO A 251       4.395  -7.220  19.137  1.00 98.55           C  
ATOM   3707  HB2 PRO A 251       4.624  -6.774  20.105  1.00 98.55           H  
ATOM   3708  HB3 PRO A 251       4.543  -6.495  18.337  1.00 98.55           H  
ATOM   3709  O   PRO A 251       2.599  -8.981  17.087  1.00 98.55           O  
ATOM   3710  CG  PRO A 251       5.243  -8.473  18.945  1.00 98.55           C  
ATOM   3711  HG2 PRO A 251       6.265  -8.324  19.294  1.00 98.55           H  
ATOM   3712  HG3 PRO A 251       5.243  -8.759  17.893  1.00 98.55           H  
ATOM   3713  CD  PRO A 251       4.499  -9.522  19.772  1.00 98.55           C  
ATOM   3714  HD2 PRO A 251       4.876  -9.534  20.795  1.00 98.55           H  
ATOM   3715  HD3 PRO A 251       4.622 -10.502  19.310  1.00 98.55           H  
ATOM   3716  N   LEU A 252       1.849  -6.863  17.208  1.00 98.81           N  
ATOM   3717  H   LEU A 252       1.786  -6.032  17.779  1.00 98.81           H  
ATOM   3718  CA  LEU A 252       1.438  -6.772  15.812  1.00 98.81           C  
ATOM   3719  HA  LEU A 252       1.389  -7.778  15.395  1.00 98.81           H  
ATOM   3720  C   LEU A 252       2.473  -5.980  15.007  1.00 98.81           C  
ATOM   3721  CB  LEU A 252       0.022  -6.178  15.747  1.00 98.81           C  
ATOM   3722  HB2 LEU A 252       0.028  -5.212  16.251  1.00 98.81           H  
ATOM   3723  HB3 LEU A 252      -0.651  -6.837  16.297  1.00 98.81           H  
ATOM   3724  O   LEU A 252       2.825  -4.855  15.362  1.00 98.81           O  
ATOM   3725  CG  LEU A 252      -0.537  -5.984  14.328  1.00 98.81           C  
ATOM   3726  HG  LEU A 252       0.095  -5.289  13.774  1.00 98.81           H  
ATOM   3727  CD1 LEU A 252      -0.638  -7.295  13.552  1.00 98.81           C  
ATOM   3728 HD11 LEU A 252      -1.137  -7.120  12.598  1.00 98.81           H  
ATOM   3729 HD12 LEU A 252      -1.209  -8.027  14.123  1.00 98.81           H  
ATOM   3730 HD13 LEU A 252       0.357  -7.687  13.344  1.00 98.81           H  
ATOM   3731  CD2 LEU A 252      -1.936  -5.385  14.431  1.00 98.81           C  
ATOM   3732 HD21 LEU A 252      -2.351  -5.223  13.436  1.00 98.81           H  
ATOM   3733 HD22 LEU A 252      -1.870  -4.429  14.949  1.00 98.81           H  
ATOM   3734 HD23 LEU A 252      -2.592  -6.057  14.986  1.00 98.81           H  
ATOM   3735  N   SER A 253       2.917  -6.559  13.892  1.00 98.60           N  
ATOM   3736  H   SER A 253       2.605  -7.495  13.678  1.00 98.60           H  
ATOM   3737  CA  SER A 253       3.745  -5.894  12.886  1.00 98.60           C  
ATOM   3738  HA  SER A 253       3.775  -4.824  13.090  1.00 98.60           H  
ATOM   3739  C   SER A 253       3.137  -6.094  11.507  1.00 98.60           C  
ATOM   3740  CB  SER A 253       5.175  -6.437  12.882  1.00 98.60           C  
ATOM   3741  HB2 SER A 253       5.756  -5.904  12.131  1.00 98.60           H  
ATOM   3742  HB3 SER A 253       5.162  -7.497  12.627  1.00 98.60           H  
ATOM   3743  O   SER A 253       2.782  -7.213  11.141  1.00 98.60           O  
ATOM   3744  OG  SER A 253       5.786  -6.273  14.141  1.00 98.60           O  
ATOM   3745  HG  SER A 253       5.625  -5.372  14.429  1.00 98.60           H  
ATOM   3746  N   LEU A 254       3.017  -5.011  10.747  1.00 98.76           N  
ATOM   3747  H   LEU A 254       3.290  -4.119  11.134  1.00 98.76           H  
ATOM   3748  CA  LEU A 254       2.433  -4.994   9.409  1.00 98.76           C  
ATOM   3749  HA  LEU A 254       2.325  -6.009   9.026  1.00 98.76           H  
ATOM   3750  C   LEU A 254       3.370  -4.230   8.480  1.00 98.76           C  
ATOM   3751  CB  LEU A 254       1.051  -4.320   9.473  1.00 98.76           C  
ATOM   3752  HB2 LEU A 254       0.674  -4.183   8.459  1.00 98.76           H  
ATOM   3753  HB3 LEU A 254       1.179  -3.329   9.910  1.00 98.76           H  
ATOM   3754  O   LEU A 254       3.757  -3.107   8.800  1.00 98.76           O  
ATOM   3755  CG  LEU A 254       0.005  -5.090  10.298  1.00 98.76           C  
ATOM   3756  HG  LEU A 254       0.434  -5.429  11.241  1.00 98.76           H  
ATOM   3757  CD1 LEU A 254      -1.168  -4.172  10.631  1.00 98.76           C  
ATOM   3758 HD11 LEU A 254      -0.821  -3.368  11.279  1.00 98.76           H  
ATOM   3759 HD12 LEU A 254      -1.576  -3.737   9.718  1.00 98.76           H  
ATOM   3760 HD13 LEU A 254      -1.945  -4.738  11.144  1.00 98.76           H  
ATOM   3761  CD2 LEU A 254      -0.523  -6.299   9.530  1.00 98.76           C  
ATOM   3762 HD21 LEU A 254       0.301  -6.967   9.283  1.00 98.76           H  
ATOM   3763 HD22 LEU A 254      -1.000  -5.964   8.608  1.00 98.76           H  
ATOM   3764 HD23 LEU A 254      -1.243  -6.845  10.140  1.00 98.76           H  
ATOM   3765  N   ALA A 255       3.738  -4.830   7.351  1.00 98.41           N  
ATOM   3766  H   ALA A 255       3.351  -5.736   7.126  1.00 98.41           H  
ATOM   3767  CA  ALA A 255       4.499  -4.139   6.316  1.00 98.41           C  
ATOM   3768  HA  ALA A 255       5.290  -3.545   6.774  1.00 98.41           H  
ATOM   3769  C   ALA A 255       3.598  -3.167   5.547  1.00 98.41           C  
ATOM   3770  CB  ALA A 255       5.153  -5.180   5.402  1.00 98.41           C  
ATOM   3771  HB1 ALA A 255       4.393  -5.762   4.881  1.00 98.41           H  
ATOM   3772  HB2 ALA A 255       5.771  -5.849   6.001  1.00 98.41           H  
ATOM   3773  HB3 ALA A 255       5.776  -4.670   4.667  1.00 98.41           H  
ATOM   3774  O   ALA A 255       3.947  -2.018   5.360  1.00 98.41           O  
ATOM   3775  N   GLU A 256       2.405  -3.613   5.159  1.00 98.31           N  
ATOM   3776  H   GLU A 256       2.149  -4.565   5.381  1.00 98.31           H  
ATOM   3777  CA  GLU A 256       1.422  -2.800   4.440  1.00 98.31           C  
ATOM   3778  HA  GLU A 256       1.410  -1.790   4.850  1.00 98.31           H  
ATOM   3779  C   GLU A 256       0.029  -3.427   4.609  1.00 98.31           C  
ATOM   3780  CB  GLU A 256       1.837  -2.689   2.958  1.00 98.31           C  
ATOM   3781  HB2 GLU A 256       2.842  -2.271   2.893  1.00 98.31           H  
ATOM   3782  HB3 GLU A 256       1.883  -3.694   2.539  1.00 98.31           H  
ATOM   3783  O   GLU A 256      -0.119  -4.647   4.732  1.00 98.31           O  
ATOM   3784  CG  GLU A 256       0.915  -1.855   2.052  1.00 98.31           C  
ATOM   3785  HG2 GLU A 256      -0.105  -2.227   2.149  1.00 98.31           H  
ATOM   3786  HG3 GLU A 256       1.209  -2.044   1.020  1.00 98.31           H  
ATOM   3787  CD  GLU A 256       0.918  -0.330   2.253  1.00 98.31           C  
ATOM   3788  OE1 GLU A 256       0.108   0.314   1.544  1.00 98.31           O  
ATOM   3789  OE2 GLU A 256       1.726   0.208   3.030  1.00 98.31           O  
ATOM   3790  N   VAL A 257      -1.011  -2.601   4.587  1.00 98.79           N  
ATOM   3791  H   VAL A 257      -0.827  -1.608   4.571  1.00 98.79           H  
ATOM   3792  CA  VAL A 257      -2.413  -3.016   4.547  1.00 98.79           C  
ATOM   3793  HA  VAL A 257      -2.471  -4.083   4.331  1.00 98.79           H  
ATOM   3794  C   VAL A 257      -3.109  -2.254   3.434  1.00 98.79           C  
ATOM   3795  CB  VAL A 257      -3.118  -2.764   5.889  1.00 98.79           C  
ATOM   3796  HB  VAL A 257      -3.073  -1.703   6.136  1.00 98.79           H  
ATOM   3797  O   VAL A 257      -3.228  -1.031   3.483  1.00 98.79           O  
ATOM   3798  CG1 VAL A 257      -4.589  -3.200   5.816  1.00 98.79           C  
ATOM   3799 HG11 VAL A 257      -5.047  -3.123   6.803  1.00 98.79           H  
ATOM   3800 HG12 VAL A 257      -5.142  -2.557   5.131  1.00 98.79           H  
ATOM   3801 HG13 VAL A 257      -4.645  -4.234   5.478  1.00 98.79           H  
ATOM   3802  CG2 VAL A 257      -2.460  -3.558   7.019  1.00 98.79           C  
ATOM   3803 HG21 VAL A 257      -2.504  -4.626   6.805  1.00 98.79           H  
ATOM   3804 HG22 VAL A 257      -2.974  -3.333   7.954  1.00 98.79           H  
ATOM   3805 HG23 VAL A 257      -1.416  -3.267   7.128  1.00 98.79           H  
ATOM   3806  N   GLN A 258      -3.622  -2.979   2.441  1.00 97.84           N  
ATOM   3807  H   GLN A 258      -3.503  -3.982   2.472  1.00 97.84           H  
ATOM   3808  CA  GLN A 258      -4.291  -2.382   1.286  1.00 97.84           C  
ATOM   3809  HA  GLN A 258      -4.207  -1.297   1.346  1.00 97.84           H  
ATOM   3810  C   GLN A 258      -5.774  -2.738   1.305  1.00 97.84           C  
ATOM   3811  CB  GLN A 258      -3.609  -2.782  -0.029  1.00 97.84           C  
ATOM   3812  HB2 GLN A 258      -3.837  -3.826  -0.245  1.00 97.84           H  
ATOM   3813  HB3 GLN A 258      -4.025  -2.187  -0.841  1.00 97.84           H  
ATOM   3814  O   GLN A 258      -6.154  -3.890   1.090  1.00 97.84           O  
ATOM   3815  CG  GLN A 258      -2.085  -2.581   0.012  1.00 97.84           C  
ATOM   3816  HG2 GLN A 258      -1.850  -1.525   0.140  1.00 97.84           H  
ATOM   3817  HG3 GLN A 258      -1.664  -3.128   0.856  1.00 97.84           H  
ATOM   3818  CD  GLN A 258      -1.390  -3.133  -1.216  1.00 97.84           C  
ATOM   3819  NE2 GLN A 258      -0.432  -2.432  -1.774  1.00 97.84           N  
ATOM   3820 HE21 GLN A 258      -0.088  -1.607  -1.304  1.00 97.84           H  
ATOM   3821 HE22 GLN A 258       0.045  -2.848  -2.562  1.00 97.84           H  
ATOM   3822  OE1 GLN A 258      -1.673  -4.236  -1.666  1.00 97.84           O  
ATOM   3823  N   VAL A 259      -6.622  -1.744   1.559  1.00 98.42           N  
ATOM   3824  H   VAL A 259      -6.233  -0.822   1.698  1.00 98.42           H  
ATOM   3825  CA  VAL A 259      -8.079  -1.916   1.584  1.00 98.42           C  
ATOM   3826  HA  VAL A 259      -8.311  -2.938   1.880  1.00 98.42           H  
ATOM   3827  C   VAL A 259      -8.628  -1.695   0.179  1.00 98.42           C  
ATOM   3828  CB  VAL A 259      -8.730  -0.984   2.616  1.00 98.42           C  
ATOM   3829  HB  VAL A 259      -8.504   0.054   2.371  1.00 98.42           H  
ATOM   3830  O   VAL A 259      -8.588  -0.582  -0.344  1.00 98.42           O  
ATOM   3831  CG1 VAL A 259     -10.248  -1.178   2.607  1.00 98.42           C  
ATOM   3832 HG11 VAL A 259     -10.499  -2.231   2.737  1.00 98.42           H  
ATOM   3833 HG12 VAL A 259     -10.698  -0.602   3.414  1.00 98.42           H  
ATOM   3834 HG13 VAL A 259     -10.653  -0.817   1.661  1.00 98.42           H  
ATOM   3835  CG2 VAL A 259      -8.209  -1.278   4.029  1.00 98.42           C  
ATOM   3836 HG21 VAL A 259      -8.695  -0.623   4.753  1.00 98.42           H  
ATOM   3837 HG22 VAL A 259      -7.134  -1.108   4.082  1.00 98.42           H  
ATOM   3838 HG23 VAL A 259      -8.412  -2.316   4.292  1.00 98.42           H  
ATOM   3839  N   ARG A 260      -9.124  -2.758  -0.456  1.00 96.11           N  
ATOM   3840  H   ARG A 260      -9.188  -3.630   0.050  1.00 96.11           H  
ATOM   3841  CA  ARG A 260      -9.517  -2.755  -1.868  1.00 96.11           C  
ATOM   3842  HA  ARG A 260      -8.953  -1.977  -2.383  1.00 96.11           H  
ATOM   3843  C   ARG A 260     -10.994  -2.412  -2.036  1.00 96.11           C  
ATOM   3844  CB  ARG A 260      -9.163  -4.110  -2.505  1.00 96.11           C  
ATOM   3845  HB2 ARG A 260      -9.741  -4.891  -2.010  1.00 96.11           H  
ATOM   3846  HB3 ARG A 260      -9.467  -4.095  -3.551  1.00 96.11           H  
ATOM   3847  O   ARG A 260     -11.853  -3.047  -1.430  1.00 96.11           O  
ATOM   3848  CG  ARG A 260      -7.670  -4.486  -2.424  1.00 96.11           C  
ATOM   3849  HG2 ARG A 260      -7.535  -5.447  -2.921  1.00 96.11           H  
ATOM   3850  HG3 ARG A 260      -7.372  -4.603  -1.382  1.00 96.11           H  
ATOM   3851  CD  ARG A 260      -6.764  -3.449  -3.100  1.00 96.11           C  
ATOM   3852  HD2 ARG A 260      -6.812  -2.513  -2.543  1.00 96.11           H  
ATOM   3853  HD3 ARG A 260      -7.134  -3.279  -4.111  1.00 96.11           H  
ATOM   3854  NE  ARG A 260      -5.362  -3.896  -3.159  1.00 96.11           N  
ATOM   3855  HE  ARG A 260      -5.103  -4.725  -2.644  1.00 96.11           H  
ATOM   3856  NH1 ARG A 260      -4.586  -2.354  -4.693  1.00 96.11           N  
ATOM   3857 HH11 ARG A 260      -5.513  -2.027  -4.928  1.00 96.11           H  
ATOM   3858 HH12 ARG A 260      -3.756  -2.026  -5.166  1.00 96.11           H  
ATOM   3859  NH2 ARG A 260      -3.199  -3.813  -3.832  1.00 96.11           N  
ATOM   3860 HH21 ARG A 260      -2.477  -3.387  -4.396  1.00 96.11           H  
ATOM   3861 HH22 ARG A 260      -2.906  -4.420  -3.080  1.00 96.11           H  
ATOM   3862  CZ  ARG A 260      -4.402  -3.348  -3.875  1.00 96.11           C  
ATOM   3863  N   LEU A 261     -11.292  -1.434  -2.891  1.00 93.40           N  
ATOM   3864  H   LEU A 261     -10.523  -0.925  -3.303  1.00 93.40           H  
ATOM   3865  CA  LEU A 261     -12.665  -1.054  -3.247  1.00 93.40           C  
ATOM   3866  HA  LEU A 261     -13.228  -0.898  -2.327  1.00 93.40           H  
ATOM   3867  C   LEU A 261     -13.364  -2.166  -4.054  1.00 93.40           C  
ATOM   3868  CB  LEU A 261     -12.613   0.269  -4.038  1.00 93.40           C  
ATOM   3869  HB2 LEU A 261     -12.009   0.991  -3.490  1.00 93.40           H  
ATOM   3870  HB3 LEU A 261     -12.109   0.064  -4.983  1.00 93.40           H  
ATOM   3871  O   LEU A 261     -12.757  -2.763  -4.944  1.00 93.40           O  
ATOM   3872  CG  LEU A 261     -13.983   0.904  -4.351  1.00 93.40           C  
ATOM   3873  HG  LEU A 261     -14.666   0.144  -4.730  1.00 93.40           H  
ATOM   3874  CD1 LEU A 261     -14.629   1.567  -3.139  1.00 93.40           C  
ATOM   3875 HD11 LEU A 261     -14.071   2.458  -2.849  1.00 93.40           H  
ATOM   3876 HD12 LEU A 261     -14.655   0.867  -2.303  1.00 93.40           H  
ATOM   3877 HD13 LEU A 261     -15.653   1.847  -3.387  1.00 93.40           H  
ATOM   3878  CD2 LEU A 261     -13.828   1.984  -5.423  1.00 93.40           C  
ATOM   3879 HD21 LEU A 261     -13.486   1.520  -6.348  1.00 93.40           H  
ATOM   3880 HD22 LEU A 261     -14.798   2.444  -5.612  1.00 93.40           H  
ATOM   3881 HD23 LEU A 261     -13.117   2.742  -5.095  1.00 93.40           H  
ATOM   3882  N   GLU A 262     -14.648  -2.406  -3.796  1.00 88.11           N  
ATOM   3883  H   GLU A 262     -15.097  -1.891  -3.052  1.00 88.11           H  
ATOM   3884  CA  GLU A 262     -15.508  -3.244  -4.642  1.00 88.11           C  
ATOM   3885  HA  GLU A 262     -15.048  -4.227  -4.745  1.00 88.11           H  
ATOM   3886  C   GLU A 262     -15.638  -2.648  -6.056  1.00 88.11           C  
ATOM   3887  CB  GLU A 262     -16.864  -3.462  -3.949  1.00 88.11           C  
ATOM   3888  HB2 GLU A 262     -16.680  -3.775  -2.921  1.00 88.11           H  
ATOM   3889  HB3 GLU A 262     -17.405  -2.516  -3.932  1.00 88.11           H  
ATOM   3890  O   GLU A 262     -15.796  -1.439  -6.227  1.00 88.11           O  
ATOM   3891  CG  GLU A 262     -17.727  -4.535  -4.631  1.00 88.11           C  
ATOM   3892  HG2 GLU A 262     -18.001  -4.188  -5.627  1.00 88.11           H  
ATOM   3893  HG3 GLU A 262     -17.127  -5.439  -4.746  1.00 88.11           H  
ATOM   3894  CD  GLU A 262     -19.009  -4.850  -3.831  1.00 88.11           C  
ATOM   3895  OE1 GLU A 262     -19.245  -6.041  -3.546  1.00 88.11           O  
ATOM   3896  OE2 GLU A 262     -19.760  -3.901  -3.488  1.00 88.11           O  
ATOM   3897  N   HIS A 263     -15.539  -3.482  -7.095  1.00 75.92           N  
ATOM   3898  H   HIS A 263     -15.535  -4.478  -6.927  1.00 75.92           H  
ATOM   3899  CA  HIS A 263     -15.780  -3.019  -8.460  1.00 75.92           C  
ATOM   3900  HA  HIS A 263     -15.322  -2.039  -8.588  1.00 75.92           H  
ATOM   3901  C   HIS A 263     -17.291  -2.879  -8.673  1.00 75.92           C  
ATOM   3902  CB  HIS A 263     -15.133  -3.975  -9.474  1.00 75.92           C  
ATOM   3903  HB2 HIS A 263     -14.090  -4.130  -9.197  1.00 75.92           H  
ATOM   3904  HB3 HIS A 263     -15.639  -4.939  -9.433  1.00 75.92           H  
ATOM   3905  O   HIS A 263     -18.030  -3.841  -8.484  1.00 75.92           O  
ATOM   3906  CG  HIS A 263     -15.175  -3.460 -10.895  1.00 75.92           C  
ATOM   3907  CD2 HIS A 263     -16.217  -3.574 -11.778  1.00 75.92           C  
ATOM   3908  HD2 HIS A 263     -17.167  -4.050 -11.586  1.00 75.92           H  
ATOM   3909  ND1 HIS A 263     -14.161  -2.798 -11.556  1.00 75.92           N  
ATOM   3910  HD1 HIS A 263     -13.259  -2.547 -11.177  1.00 75.92           H  
ATOM   3911  CE1 HIS A 263     -14.581  -2.520 -12.802  1.00 75.92           C  
ATOM   3912  HE1 HIS A 263     -14.013  -1.999 -13.559  1.00 75.92           H  
ATOM   3913  NE2 HIS A 263     -15.824  -2.981 -12.981  1.00 75.92           N  
ATOM   3914  N   HIS A 264     -17.753  -1.697  -9.085  1.00 63.05           N  
ATOM   3915  H   HIS A 264     -17.108  -0.934  -9.228  1.00 63.05           H  
ATOM   3916  CA  HIS A 264     -19.147  -1.511  -9.472  1.00 63.05           C  
ATOM   3917  HA  HIS A 264     -19.793  -1.911  -8.692  1.00 63.05           H  
ATOM   3918  C   HIS A 264     -19.425  -2.288 -10.761  1.00 63.05           C  
ATOM   3919  CB  HIS A 264     -19.462  -0.017  -9.647  1.00 63.05           C  
ATOM   3920  HB2 HIS A 264     -18.638   0.482 -10.159  1.00 63.05           H  
ATOM   3921  HB3 HIS A 264     -20.343   0.082 -10.281  1.00 63.05           H  
ATOM   3922  O   HIS A 264     -18.998  -1.881 -11.838  1.00 63.05           O  
ATOM   3923  CG  HIS A 264     -19.763   0.684  -8.349  1.00 63.05           C  
ATOM   3924  CD2 HIS A 264     -18.940   1.516  -7.637  1.00 63.05           C  
ATOM   3925  HD2 HIS A 264     -17.929   1.786  -7.904  1.00 63.05           H  
ATOM   3926  ND1 HIS A 264     -20.955   0.612  -7.666  1.00 63.05           N  
ATOM   3927  HD1 HIS A 264     -21.767   0.086  -7.953  1.00 63.05           H  
ATOM   3928  CE1 HIS A 264     -20.854   1.384  -6.572  1.00 63.05           C  
ATOM   3929  HE1 HIS A 264     -21.641   1.535  -5.848  1.00 63.05           H  
ATOM   3930  NE2 HIS A 264     -19.643   1.958  -6.508  1.00 63.05           N  
ATOM   3931  N   HIS A 265     -20.176  -3.385 -10.672  1.00 52.53           N  
ATOM   3932  H   HIS A 265     -20.423  -3.752  -9.764  1.00 52.53           H  
ATOM   3933  CA  HIS A 265     -20.856  -3.907 -11.848  1.00 52.53           C  
ATOM   3934  HA  HIS A 265     -20.153  -3.959 -12.679  1.00 52.53           H  
ATOM   3935  C   HIS A 265     -21.960  -2.914 -12.224  1.00 52.53           C  
ATOM   3936  CB  HIS A 265     -21.379  -5.328 -11.586  1.00 52.53           C  
ATOM   3937  HB2 HIS A 265     -21.903  -5.365 -10.631  1.00 52.53           H  
ATOM   3938  HB3 HIS A 265     -22.094  -5.588 -12.367  1.00 52.53           H  
ATOM   3939  O   HIS A 265     -22.973  -2.801 -11.533  1.00 52.53           O  
ATOM   3940  CG  HIS A 265     -20.272  -6.355 -11.603  1.00 52.53           C  
ATOM   3941  CD2 HIS A 265     -19.727  -7.010 -10.530  1.00 52.53           C  
ATOM   3942  HD2 HIS A 265     -20.028  -6.898  -9.499  1.00 52.53           H  
ATOM   3943  ND1 HIS A 265     -19.594  -6.781 -12.723  1.00 52.53           N  
ATOM   3944  HD1 HIS A 265     -19.789  -6.503 -13.674  1.00 52.53           H  
ATOM   3945  CE1 HIS A 265     -18.665  -7.669 -12.336  1.00 52.53           C  
ATOM   3946  HE1 HIS A 265     -17.987  -8.186 -12.999  1.00 52.53           H  
ATOM   3947  NE2 HIS A 265     -18.696  -7.833 -11.006  1.00 52.53           N  
ATOM   3948  N   HIS A 266     -21.762  -2.165 -13.309  1.00 39.21           N  
ATOM   3949  H   HIS A 266     -20.868  -2.206 -13.779  1.00 39.21           H  
ATOM   3950  CA  HIS A 266     -22.886  -1.562 -14.012  1.00 39.21           C  
ATOM   3951  HA  HIS A 266     -23.510  -1.013 -13.307  1.00 39.21           H  
ATOM   3952  C   HIS A 266     -23.714  -2.712 -14.592  1.00 39.21           C  
ATOM   3953  CB  HIS A 266     -22.400  -0.581 -15.093  1.00 39.21           C  
ATOM   3954  HB2 HIS A 266     -21.611  -1.043 -15.685  1.00 39.21           H  
ATOM   3955  HB3 HIS A 266     -23.230  -0.365 -15.766  1.00 39.21           H  
ATOM   3956  O   HIS A 266     -23.357  -3.293 -15.614  1.00 39.21           O  
ATOM   3957  CG  HIS A 266     -21.913   0.732 -14.529  1.00 39.21           C  
ATOM   3958  CD2 HIS A 266     -20.622   1.187 -14.483  1.00 39.21           C  
ATOM   3959  HD2 HIS A 266     -19.750   0.662 -14.845  1.00 39.21           H  
ATOM   3960  ND1 HIS A 266     -22.705   1.708 -13.969  1.00 39.21           N  
ATOM   3961  HD1 HIS A 266     -23.713   1.686 -13.906  1.00 39.21           H  
ATOM   3962  CE1 HIS A 266     -21.912   2.724 -13.592  1.00 39.21           C  
ATOM   3963  HE1 HIS A 266     -22.250   3.644 -13.138  1.00 39.21           H  
ATOM   3964  NE2 HIS A 266     -20.632   2.449 -13.877  1.00 39.21           N  
ATOM   3965  N   HIS A 267     -24.792  -3.085 -13.905  1.00 35.62           N  
ATOM   3966  H   HIS A 267     -24.974  -2.657 -13.008  1.00 35.62           H  
ATOM   3967  CA  HIS A 267     -25.876  -3.808 -14.553  1.00 35.62           C  
ATOM   3968  HA  HIS A 267     -25.471  -4.631 -15.142  1.00 35.62           H  
ATOM   3969  C   HIS A 267     -26.550  -2.816 -15.508  1.00 35.62           C  
ATOM   3970  CB  HIS A 267     -26.832  -4.396 -13.506  1.00 35.62           C  
ATOM   3971  HB2 HIS A 267     -27.125  -3.621 -12.797  1.00 35.62           H  
ATOM   3972  HB3 HIS A 267     -27.733  -4.738 -14.015  1.00 35.62           H  
ATOM   3973  O   HIS A 267     -27.129  -1.826 -15.059  1.00 35.62           O  
ATOM   3974  CG  HIS A 267     -26.238  -5.570 -12.765  1.00 35.62           C  
ATOM   3975  CD2 HIS A 267     -25.739  -5.580 -11.489  1.00 35.62           C  
ATOM   3976  HD2 HIS A 267     -25.695  -4.735 -10.818  1.00 35.62           H  
ATOM   3977  ND1 HIS A 267     -26.085  -6.843 -13.266  1.00 35.62           N  
ATOM   3978  HD1 HIS A 267     -26.386  -7.157 -14.178  1.00 35.62           H  
ATOM   3979  CE1 HIS A 267     -25.512  -7.601 -12.317  1.00 35.62           C  
ATOM   3980  HE1 HIS A 267     -25.276  -8.651 -12.413  1.00 35.62           H  
ATOM   3981  NE2 HIS A 267     -25.280  -6.872 -11.216  1.00 35.62           N  
ATOM   3982  N   HIS A 268     -26.364  -3.040 -16.809  1.00 31.19           N  
ATOM   3983  H   HIS A 268     -25.856  -3.873 -17.070  1.00 31.19           H  
ATOM   3984  CA  HIS A 268     -27.187  -2.447 -17.859  1.00 31.19           C  
ATOM   3985  HA  HIS A 268     -27.419  -1.412 -17.608  1.00 31.19           H  
ATOM   3986  C   HIS A 268     -28.528  -3.173 -17.942  1.00 31.19           C  
ATOM   3987  CB  HIS A 268     -26.448  -2.496 -19.204  1.00 31.19           C  
ATOM   3988  HB2 HIS A 268     -26.062  -3.501 -19.372  1.00 31.19           H  
ATOM   3989  HB3 HIS A 268     -27.165  -2.283 -19.996  1.00 31.19           H  
ATOM   3990  O   HIS A 268     -28.532  -4.408 -17.727  1.00 31.19           O  
ATOM   3991  CG  HIS A 268     -25.334  -1.491 -19.312  1.00 31.19           C  
ATOM   3992  CD2 HIS A 268     -23.995  -1.741 -19.441  1.00 31.19           C  
ATOM   3993  HD2 HIS A 268     -23.535  -2.718 -19.465  1.00 31.19           H  
ATOM   3994  ND1 HIS A 268     -25.494  -0.128 -19.320  1.00 31.19           N  
ATOM   3995  HD1 HIS A 268     -26.378   0.346 -19.202  1.00 31.19           H  
ATOM   3996  CE1 HIS A 268     -24.283   0.435 -19.452  1.00 31.19           C  
ATOM   3997  HE1 HIS A 268     -24.090   1.497 -19.478  1.00 31.19           H  
ATOM   3998  NE2 HIS A 268     -23.333  -0.510 -19.538  1.00 31.19           N  
ATOM   3999  OXT HIS A 268     -29.505  -2.456 -18.240  1.00 31.19           O  
TER    4000      HIS A 268                                                       
END   
