# Supplementary material for: Harnessing the acceptor substrate promiscuity of Clostridium botulinum Maf glycosyltransferase to glyco-engineer mini-flagellin protein chimeras
Source: Commun Biol. 2024 Aug 21;7:1029. doi: 10.1038/s42003-024-06736-y (PMC11339370; doi:10.1038/s42003-024-06736-y)
Supplement: Supplementary file 5 — Supplementary Data 2 [file 42003_2024_6736_MOESM5_ESM.zip › SupplementaryData2/SrNaA1FLD.pdb]

ATOM      1  N   MET A   1      37.866   6.633 -42.259  1.00 34.03           N  
ATOM      2  H   MET A   1      38.208   6.883 -43.176  1.00 34.03           H  
ATOM      3  H2  MET A   1      37.311   5.794 -42.346  1.00 34.03           H  
ATOM      4  H3  MET A   1      38.649   6.433 -41.652  1.00 34.03           H  
ATOM      5  CA  MET A   1      37.021   7.717 -41.702  1.00 34.03           C  
ATOM      6  HA  MET A   1      37.604   8.628 -41.568  1.00 34.03           H  
ATOM      7  C   MET A   1      36.492   7.273 -40.345  1.00 34.03           C  
ATOM      8  CB  MET A   1      35.833   8.013 -42.636  1.00 34.03           C  
ATOM      9  HB2 MET A   1      34.997   8.383 -42.043  1.00 34.03           H  
ATOM     10  HB3 MET A   1      35.510   7.092 -43.122  1.00 34.03           H  
ATOM     11  O   MET A   1      35.710   6.338 -40.302  1.00 34.03           O  
ATOM     12  CG  MET A   1      36.125   9.074 -43.698  1.00 34.03           C  
ATOM     13  HG2 MET A   1      37.012   8.797 -44.267  1.00 34.03           H  
ATOM     14  HG3 MET A   1      36.304  10.030 -43.206  1.00 34.03           H  
ATOM     15  SD  MET A   1      34.734   9.252 -44.841  1.00 34.03           S  
ATOM     16  CE  MET A   1      35.161  10.787 -45.702  1.00 34.03           C  
ATOM     17  HE1 MET A   1      36.130  10.681 -46.190  1.00 34.03           H  
ATOM     18  HE2 MET A   1      34.406  10.996 -46.459  1.00 34.03           H  
ATOM     19  HE3 MET A   1      35.195  11.614 -44.993  1.00 34.03           H  
ATOM     20  N   ALA A   2      36.943   7.861 -39.234  1.00 42.77           N  
ATOM     21  H   ALA A   2      37.564   8.656 -39.286  1.00 42.77           H  
ATOM     22  CA  ALA A   2      36.390   7.531 -37.918  1.00 42.77           C  
ATOM     23  HA  ALA A   2      36.180   6.462 -37.869  1.00 42.77           H  
ATOM     24  C   ALA A   2      35.072   8.293 -37.718  1.00 42.77           C  
ATOM     25  CB  ALA A   2      37.427   7.848 -36.833  1.00 42.77           C  
ATOM     26  HB1 ALA A   2      38.337   7.274 -37.009  1.00 42.77           H  
ATOM     27  HB2 ALA A   2      37.660   8.913 -36.836  1.00 42.77           H  
ATOM     28  HB3 ALA A   2      37.022   7.577 -35.858  1.00 42.77           H  
ATOM     29  O   ALA A   2      35.063   9.524 -37.791  1.00 42.77           O  
ATOM     30  N   VAL A   3      33.971   7.572 -37.496  1.00 44.26           N  
ATOM     31  H   VAL A   3      34.044   6.565 -37.494  1.00 44.26           H  
ATOM     32  CA  VAL A   3      32.658   8.152 -37.186  1.00 44.26           C  
ATOM     33  HA  VAL A   3      32.333   8.772 -38.022  1.00 44.26           H  
ATOM     34  C   VAL A   3      32.812   9.028 -35.940  1.00 44.26           C  
ATOM     35  CB  VAL A   3      31.609   7.036 -36.972  1.00 44.26           C  
ATOM     36  HB  VAL A   3      31.914   6.415 -36.130  1.00 44.26           H  
ATOM     37  O   VAL A   3      33.162   8.535 -34.868  1.00 44.26           O  
ATOM     38  CG1 VAL A   3      30.217   7.607 -36.679  1.00 44.26           C  
ATOM     39 HG11 VAL A   3      29.883   8.238 -37.502  1.00 44.26           H  
ATOM     40 HG12 VAL A   3      30.229   8.191 -35.758  1.00 44.26           H  
ATOM     41 HG13 VAL A   3      29.505   6.792 -36.550  1.00 44.26           H  
ATOM     42  CG2 VAL A   3      31.496   6.139 -38.214  1.00 44.26           C  
ATOM     43 HG21 VAL A   3      30.727   5.384 -38.053  1.00 44.26           H  
ATOM     44 HG22 VAL A   3      31.223   6.733 -39.087  1.00 44.26           H  
ATOM     45 HG23 VAL A   3      32.435   5.620 -38.410  1.00 44.26           H  
ATOM     46  N   ARG A   4      32.621  10.346 -36.073  1.00 54.13           N  
ATOM     47  H   ARG A   4      32.330  10.693 -36.975  1.00 54.13           H  
ATOM     48  CA  ARG A   4      32.554  11.236 -34.908  1.00 54.13           C  
ATOM     49  HA  ARG A   4      33.425  11.078 -34.272  1.00 54.13           H  
ATOM     50  C   ARG A   4      31.311  10.829 -34.114  1.00 54.13           C  
ATOM     51  CB  ARG A   4      32.480  12.710 -35.339  1.00 54.13           C  
ATOM     52  HB2 ARG A   4      31.700  12.820 -36.093  1.00 54.13           H  
ATOM     53  HB3 ARG A   4      32.200  13.294 -34.462  1.00 54.13           H  
ATOM     54  O   ARG A   4      30.206  10.941 -34.632  1.00 54.13           O  
ATOM     55  CG  ARG A   4      33.792  13.289 -35.884  1.00 54.13           C  
ATOM     56  HG2 ARG A   4      34.572  13.178 -35.130  1.00 54.13           H  
ATOM     57  HG3 ARG A   4      34.085  12.751 -36.785  1.00 54.13           H  
ATOM     58  CD  ARG A   4      33.599  14.779 -36.207  1.00 54.13           C  
ATOM     59  HD2 ARG A   4      33.223  15.272 -35.310  1.00 54.13           H  
ATOM     60  HD3 ARG A   4      32.851  14.872 -36.994  1.00 54.13           H  
ATOM     61  NE  ARG A   4      34.858  15.421 -36.639  1.00 54.13           N  
ATOM     62  HE  ARG A   4      35.579  14.803 -36.983  1.00 54.13           H  
ATOM     63  NH1 ARG A   4      34.268  17.599 -36.203  1.00 54.13           N  
ATOM     64 HH11 ARG A   4      33.369  17.268 -35.883  1.00 54.13           H  
ATOM     65 HH12 ARG A   4      34.533  18.572 -36.133  1.00 54.13           H  
ATOM     66  NH2 ARG A   4      36.306  17.149 -36.989  1.00 54.13           N  
ATOM     67 HH21 ARG A   4      36.540  18.131 -36.945  1.00 54.13           H  
ATOM     68 HH22 ARG A   4      37.010  16.499 -37.310  1.00 54.13           H  
ATOM     69  CZ  ARG A   4      35.136  16.714 -36.611  1.00 54.13           C  
ATOM     70  N   SER A   5      31.483  10.335 -32.892  1.00 60.16           N  
ATOM     71  H   SER A   5      32.414  10.220 -32.517  1.00 60.16           H  
ATOM     72  CA  SER A   5      30.352   9.976 -32.034  1.00 60.16           C  
ATOM     73  HA  SER A   5      29.692   9.306 -32.583  1.00 60.16           H  
ATOM     74  C   SER A   5      29.569  11.233 -31.655  1.00 60.16           C  
ATOM     75  CB  SER A   5      30.833   9.245 -30.777  1.00 60.16           C  
ATOM     76  HB2 SER A   5      29.982   9.039 -30.128  1.00 60.16           H  
ATOM     77  HB3 SER A   5      31.292   8.298 -31.064  1.00 60.16           H  
ATOM     78  O   SER A   5      30.160  12.209 -31.186  1.00 60.16           O  
ATOM     79  OG  SER A   5      31.781  10.033 -30.087  1.00 60.16           O  
ATOM     80  HG  SER A   5      31.360  10.855 -29.827  1.00 60.16           H  
ATOM     81  N   LEU A   6      28.250  11.212 -31.853  1.00 74.79           N  
ATOM     82  H   LEU A   6      27.828  10.388 -32.255  1.00 74.79           H  
ATOM     83  CA  LEU A   6      27.358  12.245 -31.330  1.00 74.79           C  
ATOM     84  HA  LEU A   6      27.721  13.222 -31.650  1.00 74.79           H  
ATOM     85  C   LEU A   6      27.392  12.219 -29.796  1.00 74.79           C  
ATOM     86  CB  LEU A   6      25.933  12.030 -31.877  1.00 74.79           C  
ATOM     87  HB2 LEU A   6      25.653  10.990 -31.705  1.00 74.79           H  
ATOM     88  HB3 LEU A   6      25.234  12.648 -31.314  1.00 74.79           H  
ATOM     89  O   LEU A   6      27.520  11.154 -29.187  1.00 74.79           O  
ATOM     90  CG  LEU A   6      25.782  12.358 -33.376  1.00 74.79           C  
ATOM     91  HG  LEU A   6      26.616  11.929 -33.931  1.00 74.79           H  
ATOM     92  CD1 LEU A   6      24.490  11.759 -33.925  1.00 74.79           C  
ATOM     93 HD11 LEU A   6      24.393  11.987 -34.987  1.00 74.79           H  
ATOM     94 HD12 LEU A   6      24.500  10.676 -33.804  1.00 74.79           H  
ATOM     95 HD13 LEU A   6      23.630  12.168 -33.396  1.00 74.79           H  
ATOM     96  CD2 LEU A   6      25.749  13.870 -33.623  1.00 74.79           C  
ATOM     97 HD21 LEU A   6      26.680  14.329 -33.291  1.00 74.79           H  
ATOM     98 HD22 LEU A   6      24.911  14.316 -33.088  1.00 74.79           H  
ATOM     99 HD23 LEU A   6      25.625  14.057 -34.690  1.00 74.79           H  
ATOM    100  N   LEU A   7      27.293  13.396 -29.175  1.00 87.66           N  
ATOM    101  H   LEU A   7      27.133  14.227 -29.727  1.00 87.66           H  
ATOM    102  CA  LEU A   7      27.096  13.484 -27.731  1.00 87.66           C  
ATOM    103  HA  LEU A   7      27.882  12.922 -27.227  1.00 87.66           H  
ATOM    104  C   LEU A   7      25.760  12.830 -27.374  1.00 87.66           C  
ATOM    105  CB  LEU A   7      27.144  14.951 -27.268  1.00 87.66           C  
ATOM    106  HB2 LEU A   7      26.825  14.996 -26.227  1.00 87.66           H  
ATOM    107  HB3 LEU A   7      26.431  15.528 -27.857  1.00 87.66           H  
ATOM    108  O   LEU A   7      24.768  12.995 -28.082  1.00 87.66           O  
ATOM    109  CG  LEU A   7      28.538  15.594 -27.381  1.00 87.66           C  
ATOM    110  HG  LEU A   7      28.899  15.515 -28.406  1.00 87.66           H  
ATOM    111  CD1 LEU A   7      28.475  17.069 -27.018  1.00 87.66           C  
ATOM    112 HD11 LEU A   7      27.751  17.559 -27.668  1.00 87.66           H  
ATOM    113 HD12 LEU A   7      28.180  17.191 -25.976  1.00 87.66           H  
ATOM    114 HD13 LEU A   7      29.458  17.518 -27.160  1.00 87.66           H  
ATOM    115  CD2 LEU A   7      29.548  14.941 -26.444  1.00 87.66           C  
ATOM    116 HD21 LEU A   7      29.830  13.969 -26.849  1.00 87.66           H  
ATOM    117 HD22 LEU A   7      29.115  14.824 -25.451  1.00 87.66           H  
ATOM    118 HD23 LEU A   7      30.443  15.557 -26.357  1.00 87.66           H  
ATOM    119  N   ARG A   8      25.734  12.091 -26.266  1.00 89.77           N  
ATOM    120  H   ARG A   8      26.566  12.087 -25.693  1.00 89.77           H  
ATOM    121  CA  ARG A   8      24.487  11.598 -25.681  1.00 89.77           C  
ATOM    122  HA  ARG A   8      23.769  11.412 -26.480  1.00 89.77           H  
ATOM    123  C   ARG A   8      23.931  12.692 -24.788  1.00 89.77           C  
ATOM    124  CB  ARG A   8      24.747  10.290 -24.926  1.00 89.77           C  
ATOM    125  HB2 ARG A   8      25.214   9.582 -25.611  1.00 89.77           H  
ATOM    126  HB3 ARG A   8      25.440  10.483 -24.107  1.00 89.77           H  
ATOM    127  O   ARG A   8      24.688  13.339 -24.066  1.00 89.77           O  
ATOM    128  CG  ARG A   8      23.456   9.673 -24.361  1.00 89.77           C  
ATOM    129  HG2 ARG A   8      22.973  10.387 -23.693  1.00 89.77           H  
ATOM    130  HG3 ARG A   8      22.771   9.437 -25.176  1.00 89.77           H  
ATOM    131  CD  ARG A   8      23.742   8.405 -23.548  1.00 89.77           C  
ATOM    132  HD2 ARG A   8      22.823   8.086 -23.056  1.00 89.77           H  
ATOM    133  HD3 ARG A   8      24.456   8.649 -22.761  1.00 89.77           H  
ATOM    134  NE  ARG A   8      24.295   7.316 -24.382  1.00 89.77           N  
ATOM    135  HE  ARG A   8      25.287   7.356 -24.566  1.00 89.77           H  
ATOM    136  NH1 ARG A   8      22.374   6.073 -24.663  1.00 89.77           N  
ATOM    137 HH11 ARG A   8      21.910   5.253 -25.026  1.00 89.77           H  
ATOM    138 HH12 ARG A   8      21.857   6.732 -24.099  1.00 89.77           H  
ATOM    139  NH2 ARG A   8      24.283   5.370 -25.567  1.00 89.77           N  
ATOM    140 HH21 ARG A   8      23.786   4.559 -25.908  1.00 89.77           H  
ATOM    141 HH22 ARG A   8      25.279   5.441 -25.716  1.00 89.77           H  
ATOM    142  CZ  ARG A   8      23.648   6.266 -24.864  1.00 89.77           C  
ATOM    143  N   THR A   9      22.623  12.912 -24.809  1.00 90.64           N  
ATOM    144  H   THR A   9      22.032  12.414 -25.458  1.00 90.64           H  
ATOM    145  CA  THR A   9      21.996  13.850 -23.876  1.00 90.64           C  
ATOM    146  HA  THR A   9      22.670  13.992 -23.032  1.00 90.64           H  
ATOM    147  C   THR A   9      20.725  13.276 -23.297  1.00 90.64           C  
ATOM    148  CB  THR A   9      21.808  15.228 -24.505  1.00 90.64           C  
ATOM    149  HB  THR A   9      21.209  15.163 -25.413  1.00 90.64           H  
ATOM    150  O   THR A   9      19.831  12.866 -24.031  1.00 90.64           O  
ATOM    151  CG2 THR A   9      21.210  16.256 -23.547  1.00 90.64           C  
ATOM    152 HG21 THR A   9      21.720  16.215 -22.585  1.00 90.64           H  
ATOM    153 HG22 THR A   9      20.149  16.053 -23.400  1.00 90.64           H  
ATOM    154 HG23 THR A   9      21.328  17.256 -23.965  1.00 90.64           H  
ATOM    155  OG1 THR A   9      23.111  15.666 -24.810  1.00 90.64           O  
ATOM    156  HG1 THR A   9      23.708  14.959 -24.552  1.00 90.64           H  
ATOM    157  N   SER A  10      20.678  13.225 -21.971  1.00 91.00           N  
ATOM    158  H   SER A  10      21.465  13.573 -21.442  1.00 91.00           H  
ATOM    159  CA  SER A  10      19.486  12.891 -21.199  1.00 91.00           C  
ATOM    160  HA  SER A  10      18.699  12.554 -21.873  1.00 91.00           H  
ATOM    161  C   SER A  10      18.977  14.139 -20.485  1.00 91.00           C  
ATOM    162  CB  SER A  10      19.771  11.749 -20.218  1.00 91.00           C  
ATOM    163  HB2 SER A  10      20.043  10.856 -20.779  1.00 91.00           H  
ATOM    164  HB3 SER A  10      18.871  11.538 -19.640  1.00 91.00           H  
ATOM    165  O   SER A  10      19.739  15.071 -20.228  1.00 91.00           O  
ATOM    166  OG  SER A  10      20.824  12.085 -19.338  1.00 91.00           O  
ATOM    167  HG  SER A  10      20.918  11.393 -18.679  1.00 91.00           H  
ATOM    168  N   SER A  11      17.683  14.165 -20.183  1.00 90.72           N  
ATOM    169  H   SER A  11      17.112  13.354 -20.373  1.00 90.72           H  
ATOM    170  CA  SER A  11      17.041  15.254 -19.451  1.00 90.72           C  
ATOM    171  HA  SER A  11      17.791  15.979 -19.135  1.00 90.72           H  
ATOM    172  C   SER A  11      16.351  14.703 -18.212  1.00 90.72           C  
ATOM    173  CB  SER A  11      16.032  15.970 -20.349  1.00 90.72           C  
ATOM    174  HB2 SER A  11      16.519  16.298 -21.267  1.00 90.72           H  
ATOM    175  HB3 SER A  11      15.223  15.286 -20.605  1.00 90.72           H  
ATOM    176  O   SER A  11      15.672  13.680 -18.295  1.00 90.72           O  
ATOM    177  OG  SER A  11      15.502  17.085 -19.669  1.00 90.72           O  
ATOM    178  HG  SER A  11      16.159  17.784 -19.641  1.00 90.72           H  
ATOM    179  N   SER A  12      16.514  15.388 -17.082  1.00 90.28           N  
ATOM    180  H   SER A  12      17.164  16.161 -17.073  1.00 90.28           H  
ATOM    181  CA  SER A  12      15.721  15.183 -15.866  1.00 90.28           C  
ATOM    182  HA  SER A  12      15.282  14.186 -15.893  1.00 90.28           H  
ATOM    183  C   SER A  12      14.550  16.166 -15.750  1.00 90.28           C  
ATOM    184  CB  SER A  12      16.617  15.254 -14.626  1.00 90.28           C  
ATOM    185  HB2 SER A  12      16.024  15.032 -13.739  1.00 90.28           H  
ATOM    186  HB3 SER A  12      17.409  14.510 -14.712  1.00 90.28           H  
ATOM    187  O   SER A  12      13.922  16.236 -14.697  1.00 90.28           O  
ATOM    188  OG  SER A  12      17.191  16.539 -14.497  1.00 90.28           O  
ATOM    189  HG  SER A  12      17.660  16.575 -13.660  1.00 90.28           H  
ATOM    190  N   LEU A  13      14.257  16.938 -16.807  1.00 89.29           N  
ATOM    191  H   LEU A  13      14.767  16.797 -17.667  1.00 89.29           H  
ATOM    192  CA  LEU A  13      13.123  17.860 -16.833  1.00 89.29           C  
ATOM    193  HA  LEU A  13      13.261  18.587 -16.033  1.00 89.29           H  
ATOM    194  C   LEU A  13      11.821  17.090 -16.567  1.00 89.29           C  
ATOM    195  CB  LEU A  13      13.095  18.590 -18.191  1.00 89.29           C  
ATOM    196  HB2 LEU A  13      12.850  17.861 -18.962  1.00 89.29           H  
ATOM    197  HB3 LEU A  13      14.088  18.988 -18.403  1.00 89.29           H  
ATOM    198  O   LEU A  13      11.593  16.025 -17.150  1.00 89.29           O  
ATOM    199  CG  LEU A  13      12.088  19.750 -18.268  1.00 89.29           C  
ATOM    200  HG  LEU A  13      11.112  19.405 -17.928  1.00 89.29           H  
ATOM    201  CD1 LEU A  13      12.539  20.932 -17.406  1.00 89.29           C  
ATOM    202 HD11 LEU A  13      13.562  21.217 -17.651  1.00 89.29           H  
ATOM    203 HD12 LEU A  13      12.471  20.674 -16.349  1.00 89.29           H  
ATOM    204 HD13 LEU A  13      11.897  21.793 -17.591  1.00 89.29           H  
ATOM    205  CD2 LEU A  13      11.941  20.235 -19.710  1.00 89.29           C  
ATOM    206 HD21 LEU A  13      11.165  20.999 -19.750  1.00 89.29           H  
ATOM    207 HD22 LEU A  13      12.883  20.648 -20.071  1.00 89.29           H  
ATOM    208 HD23 LEU A  13      11.633  19.404 -20.345  1.00 89.29           H  
ATOM    209  N   ALA A  14      10.973  17.634 -15.690  1.00 83.34           N  
ATOM    210  H   ALA A  14      11.232  18.490 -15.222  1.00 83.34           H  
ATOM    211  CA  ALA A  14       9.657  17.068 -15.422  1.00 83.34           C  
ATOM    212  HA  ALA A  14       9.794  16.089 -14.963  1.00 83.34           H  
ATOM    213  C   ALA A  14       8.877  16.891 -16.734  1.00 83.34           C  
ATOM    214  CB  ALA A  14       8.906  17.971 -14.436  1.00 83.34           C  
ATOM    215  HB1 ALA A  14       7.936  17.535 -14.197  1.00 83.34           H  
ATOM    216  HB2 ALA A  14       8.745  18.953 -14.880  1.00 83.34           H  
ATOM    217  HB3 ALA A  14       9.481  18.080 -13.516  1.00 83.34           H  
ATOM    218  O   ALA A  14       8.920  17.749 -17.607  1.00 83.34           O  
ATOM    219  N   LYS A  15       8.162  15.772 -16.879  1.00 86.08           N  
ATOM    220  H   LYS A  15       8.163  15.105 -16.122  1.00 86.08           H  
ATOM    221  CA  LYS A  15       7.395  15.460 -18.100  1.00 86.08           C  
ATOM    222  HA  LYS A  15       7.920  15.876 -18.960  1.00 86.08           H  
ATOM    223  C   LYS A  15       6.005  16.103 -18.124  1.00 86.08           C  
ATOM    224  CB  LYS A  15       7.312  13.942 -18.296  1.00 86.08           C  
ATOM    225  HB2 LYS A  15       6.687  13.735 -19.164  1.00 86.08           H  
ATOM    226  HB3 LYS A  15       6.845  13.490 -17.421  1.00 86.08           H  
ATOM    227  O   LYS A  15       5.273  15.946 -19.097  1.00 86.08           O  
ATOM    228  CG  LYS A  15       8.695  13.321 -18.535  1.00 86.08           C  
ATOM    229  HG2 LYS A  15       9.156  13.785 -19.407  1.00 86.08           H  
ATOM    230  HG3 LYS A  15       9.333  13.483 -17.666  1.00 86.08           H  
ATOM    231  CD  LYS A  15       8.548  11.817 -18.776  1.00 86.08           C  
ATOM    232  HD2 LYS A  15       7.917  11.657 -19.650  1.00 86.08           H  
ATOM    233  HD3 LYS A  15       8.072  11.363 -17.906  1.00 86.08           H  
ATOM    234  CE  LYS A  15       9.921  11.183 -19.005  1.00 86.08           C  
ATOM    235  HE2 LYS A  15      10.550  11.398 -18.141  1.00 86.08           H  
ATOM    236  HE3 LYS A  15      10.377  11.653 -19.875  1.00 86.08           H  
ATOM    237  NZ  LYS A  15       9.798   9.718 -19.206  1.00 86.08           N  
ATOM    238  HZ1 LYS A  15       9.378   9.289 -18.394  1.00 86.08           H  
ATOM    239  HZ2 LYS A  15       9.211   9.522 -20.004  1.00 86.08           H  
ATOM    240  HZ3 LYS A  15      10.706   9.301 -19.356  1.00 86.08           H  
ATOM    241  N   GLU A  16       5.642  16.803 -17.056  1.00 84.59           N  
ATOM    242  H   GLU A  16       6.336  16.988 -16.347  1.00 84.59           H  
ATOM    243  CA  GLU A  16       4.336  17.421 -16.854  1.00 84.59           C  
ATOM    244  HA  GLU A  16       3.786  17.429 -17.795  1.00 84.59           H  
ATOM    245  C   GLU A  16       4.502  18.864 -16.374  1.00 84.59           C  
ATOM    246  CB  GLU A  16       3.511  16.637 -15.825  1.00 84.59           C  
ATOM    247  HB2 GLU A  16       4.058  16.606 -14.882  1.00 84.59           H  
ATOM    248  HB3 GLU A  16       2.580  17.179 -15.664  1.00 84.59           H  
ATOM    249  O   GLU A  16       5.415  19.163 -15.604  1.00 84.59           O  
ATOM    250  CG  GLU A  16       3.175  15.201 -16.257  1.00 84.59           C  
ATOM    251  HG2 GLU A  16       2.638  15.237 -17.205  1.00 84.59           H  
ATOM    252  HG3 GLU A  16       4.101  14.646 -16.409  1.00 84.59           H  
ATOM    253  CD  GLU A  16       2.316  14.462 -15.217  1.00 84.59           C  
ATOM    254  OE1 GLU A  16       2.183  13.226 -15.347  1.00 84.59           O  
ATOM    255  OE2 GLU A  16       1.766  15.123 -14.302  1.00 84.59           O  
ATOM    256  N   ILE A  17       3.604  19.744 -16.809  1.00 87.20           N  
ATOM    257  H   ILE A  17       2.894  19.426 -17.454  1.00 87.20           H  
ATOM    258  CA  ILE A  17       3.553  21.160 -16.429  1.00 87.20           C  
ATOM    259  HA  ILE A  17       3.955  21.261 -15.421  1.00 87.20           H  
ATOM    260  C   ILE A  17       2.092  21.627 -16.404  1.00 87.20           C  
ATOM    261  CB  ILE A  17       4.446  21.973 -17.393  1.00 87.20           C  
ATOM    262  HB  ILE A  17       5.419  21.482 -17.395  1.00 87.20           H  
ATOM    263  O   ILE A  17       1.271  21.098 -17.145  1.00 87.20           O  
ATOM    264  CG1 ILE A  17       4.677  23.420 -16.912  1.00 87.20           C  
ATOM    265 HG12 ILE A  17       4.971  23.400 -15.862  1.00 87.20           H  
ATOM    266 HG13 ILE A  17       3.754  23.994 -16.990  1.00 87.20           H  
ATOM    267  CG2 ILE A  17       3.929  21.958 -18.838  1.00 87.20           C  
ATOM    268 HG21 ILE A  17       3.687  20.943 -19.155  1.00 87.20           H  
ATOM    269 HG22 ILE A  17       3.040  22.583 -18.920  1.00 87.20           H  
ATOM    270 HG23 ILE A  17       4.709  22.344 -19.494  1.00 87.20           H  
ATOM    271  CD1 ILE A  17       5.768  24.140 -17.715  1.00 87.20           C  
ATOM    272 HD11 ILE A  17       6.283  24.863 -17.081  1.00 87.20           H  
ATOM    273 HD12 ILE A  17       5.327  24.656 -18.568  1.00 87.20           H  
ATOM    274 HD13 ILE A  17       6.492  23.425 -18.104  1.00 87.20           H  
ATOM    275  N   ALA A  18       1.739  22.593 -15.556  1.00 83.07           N  
ATOM    276  H   ALA A  18       2.450  23.026 -14.985  1.00 83.07           H  
ATOM    277  CA  ALA A  18       0.433  23.261 -15.628  1.00 83.07           C  
ATOM    278  HA  ALA A  18      -0.260  22.637 -16.193  1.00 83.07           H  
ATOM    279  C   ALA A  18       0.537  24.611 -16.350  1.00 83.07           C  
ATOM    280  CB  ALA A  18      -0.170  23.440 -14.234  1.00 83.07           C  
ATOM    281  HB1 ALA A  18       0.603  23.707 -13.514  1.00 83.07           H  
ATOM    282  HB2 ALA A  18      -0.685  22.522 -13.950  1.00 83.07           H  
ATOM    283  HB3 ALA A  18      -0.918  24.233 -14.240  1.00 83.07           H  
ATOM    284  O   ALA A  18       1.626  25.195 -16.395  1.00 83.07           O  
ATOM    285  N   PRO A  19      -0.587  25.147 -16.860  1.00 85.64           N  
ATOM    286  CA  PRO A  19      -0.648  26.503 -17.381  1.00 85.64           C  
ATOM    287  HA  PRO A  19      -0.073  26.537 -18.306  1.00 85.64           H  
ATOM    288  C   PRO A  19      -0.066  27.527 -16.404  1.00 85.64           C  
ATOM    289  CB  PRO A  19      -2.127  26.772 -17.671  1.00 85.64           C  
ATOM    290  HB2 PRO A  19      -2.254  27.390 -18.560  1.00 85.64           H  
ATOM    291  HB3 PRO A  19      -2.596  27.245 -16.808  1.00 85.64           H  
ATOM    292  O   PRO A  19      -0.301  27.451 -15.198  1.00 85.64           O  
ATOM    293  CG  PRO A  19      -2.737  25.385 -17.866  1.00 85.64           C  
ATOM    294  HG2 PRO A  19      -2.638  25.076 -18.907  1.00 85.64           H  
ATOM    295  HG3 PRO A  19      -3.783  25.356 -17.561  1.00 85.64           H  
ATOM    296  CD  PRO A  19      -1.873  24.481 -17.002  1.00 85.64           C  
ATOM    297  HD2 PRO A  19      -1.735  23.539 -17.533  1.00 85.64           H  
ATOM    298  HD3 PRO A  19      -2.343  24.325 -16.031  1.00 85.64           H  
ATOM    299  N   GLY A  20       0.721  28.468 -16.925  1.00 86.39           N  
ATOM    300  H   GLY A  20       0.857  28.490 -17.925  1.00 86.39           H  
ATOM    301  CA  GLY A  20       1.369  29.523 -16.136  1.00 86.39           C  
ATOM    302  HA2 GLY A  20       0.617  30.016 -15.520  1.00 86.39           H  
ATOM    303  HA3 GLY A  20       1.785  30.266 -16.816  1.00 86.39           H  
ATOM    304  C   GLY A  20       2.495  29.055 -15.204  1.00 86.39           C  
ATOM    305  O   GLY A  20       3.062  29.867 -14.474  1.00 86.39           O  
ATOM    306  N   ARG A  21       2.840  27.759 -15.177  1.00 89.73           N  
ATOM    307  H   ARG A  21       2.355  27.125 -15.796  1.00 89.73           H  
ATOM    308  CA  ARG A  21       3.904  27.231 -14.310  1.00 89.73           C  
ATOM    309  HA  ARG A  21       4.085  27.961 -13.520  1.00 89.73           H  
ATOM    310  C   ARG A  21       5.234  27.117 -15.039  1.00 89.73           C  
ATOM    311  CB  ARG A  21       3.477  25.911 -13.643  1.00 89.73           C  
ATOM    312  HB2 ARG A  21       3.300  25.161 -14.413  1.00 89.73           H  
ATOM    313  HB3 ARG A  21       4.292  25.550 -13.015  1.00 89.73           H  
ATOM    314  O   ARG A  21       5.307  27.054 -16.264  1.00 89.73           O  
ATOM    315  CG  ARG A  21       2.219  26.037 -12.767  1.00 89.73           C  
ATOM    316  HG2 ARG A  21       2.024  25.066 -12.312  1.00 89.73           H  
ATOM    317  HG3 ARG A  21       1.366  26.298 -13.393  1.00 89.73           H  
ATOM    318  CD  ARG A  21       2.363  27.075 -11.644  1.00 89.73           C  
ATOM    319  HD2 ARG A  21       2.516  28.062 -12.082  1.00 89.73           H  
ATOM    320  HD3 ARG A  21       3.234  26.817 -11.041  1.00 89.73           H  
ATOM    321  NE  ARG A  21       1.145  27.129 -10.817  1.00 89.73           N  
ATOM    322  HE  ARG A  21       0.270  27.133 -11.321  1.00 89.73           H  
ATOM    323  NH1 ARG A  21       2.104  27.230  -8.721  1.00 89.73           N  
ATOM    324 HH11 ARG A  21       3.025  27.243  -9.137  1.00 89.73           H  
ATOM    325 HH12 ARG A  21       1.985  27.218  -7.719  1.00 89.73           H  
ATOM    326  NH2 ARG A  21      -0.111  27.183  -8.923  1.00 89.73           N  
ATOM    327 HH21 ARG A  21      -0.948  27.066  -9.476  1.00 89.73           H  
ATOM    328 HH22 ARG A  21      -0.187  27.110  -7.918  1.00 89.73           H  
ATOM    329  CZ  ARG A  21       1.057  27.184  -9.498  1.00 89.73           C  
ATOM    330  N   THR A  22       6.295  27.063 -14.238  1.00 92.27           N  
ATOM    331  H   THR A  22       6.131  27.067 -13.241  1.00 92.27           H  
ATOM    332  CA  THR A  22       7.664  26.800 -14.683  1.00 92.27           C  
ATOM    333  HA  THR A  22       7.683  26.707 -15.769  1.00 92.27           H  
ATOM    334  C   THR A  22       8.145  25.491 -14.084  1.00 92.27           C  
ATOM    335  CB  THR A  22       8.607  27.944 -14.295  1.00 92.27           C  
ATOM    336  HB  THR A  22       8.617  28.057 -13.211  1.00 92.27           H  
ATOM    337  O   THR A  22       7.982  25.260 -12.887  1.00 92.27           O  
ATOM    338  CG2 THR A  22      10.040  27.739 -14.791  1.00 92.27           C  
ATOM    339 HG21 THR A  22      10.628  28.632 -14.575  1.00 92.27           H  
ATOM    340 HG22 THR A  22      10.501  26.893 -14.282  1.00 92.27           H  
ATOM    341 HG23 THR A  22      10.047  27.562 -15.866  1.00 92.27           H  
ATOM    342  OG1 THR A  22       8.134  29.138 -14.876  1.00 92.27           O  
ATOM    343  HG1 THR A  22       7.287  29.352 -14.478  1.00 92.27           H  
ATOM    344  N   ILE A  23       8.763  24.654 -14.908  1.00 90.06           N  
ATOM    345  H   ILE A  23       8.864  24.931 -15.874  1.00 90.06           H  
ATOM    346  CA  ILE A  23       9.476  23.453 -14.477  1.00 90.06           C  
ATOM    347  HA  ILE A  23       9.353  23.334 -13.401  1.00 90.06           H  
ATOM    348  C   ILE A  23      10.967  23.627 -14.731  1.00 90.06           C  
ATOM    349  CB  ILE A  23       8.921  22.179 -15.144  1.00 90.06           C  
ATOM    350  HB  ILE A  23       9.557  21.344 -14.849  1.00 90.06           H  
ATOM    351  O   ILE A  23      11.376  24.260 -15.705  1.00 90.06           O  
ATOM    352  CG1 ILE A  23       8.947  22.288 -16.682  1.00 90.06           C  
ATOM    353 HG12 ILE A  23       8.274  23.081 -17.005  1.00 90.06           H  
ATOM    354 HG13 ILE A  23       9.949  22.567 -17.008  1.00 90.06           H  
ATOM    355  CG2 ILE A  23       7.510  21.906 -14.599  1.00 90.06           C  
ATOM    356 HG21 ILE A  23       7.130  20.959 -14.983  1.00 90.06           H  
ATOM    357 HG22 ILE A  23       7.535  21.845 -13.511  1.00 90.06           H  
ATOM    358 HG23 ILE A  23       6.834  22.709 -14.890  1.00 90.06           H  
ATOM    359  CD1 ILE A  23       8.579  20.991 -17.400  1.00 90.06           C  
ATOM    360 HD11 ILE A  23       7.538  20.725 -17.218  1.00 90.06           H  
ATOM    361 HD12 ILE A  23       8.730  21.116 -18.472  1.00 90.06           H  
ATOM    362 HD13 ILE A  23       9.221  20.191 -17.032  1.00 90.06           H  
ATOM    363  N   SER A  24      11.773  23.034 -13.858  1.00 93.01           N  
ATOM    364  H   SER A  24      11.365  22.497 -13.107  1.00 93.01           H  
ATOM    365  CA  SER A  24      13.230  23.044 -13.957  1.00 93.01           C  
ATOM    366  HA  SER A  24      13.523  23.486 -14.910  1.00 93.01           H  
ATOM    367  C   SER A  24      13.773  21.622 -13.923  1.00 93.01           C  
ATOM    368  CB  SER A  24      13.849  23.898 -12.848  1.00 93.01           C  
ATOM    369  HB2 SER A  24      14.936  23.832 -12.900  1.00 93.01           H  
ATOM    370  HB3 SER A  24      13.519  23.529 -11.877  1.00 93.01           H  
ATOM    371  O   SER A  24      13.150  20.715 -13.373  1.00 93.01           O  
ATOM    372  OG  SER A  24      13.457  25.249 -13.011  1.00 93.01           O  
ATOM    373  HG  SER A  24      13.420  25.663 -12.146  1.00 93.01           H  
ATOM    374  N   GLY A  25      14.941  21.426 -14.517  1.00 93.35           N  
ATOM    375  H   GLY A  25      15.374  22.209 -14.987  1.00 93.35           H  
ATOM    376  CA  GLY A  25      15.665  20.164 -14.510  1.00 93.35           C  
ATOM    377  HA2 GLY A  25      15.163  19.454 -15.166  1.00 93.35           H  
ATOM    378  HA3 GLY A  25      15.681  19.751 -13.501  1.00 93.35           H  
ATOM    379  C   GLY A  25      17.100  20.351 -14.983  1.00 93.35           C  
ATOM    380  O   GLY A  25      17.610  21.469 -15.070  1.00 93.35           O  
ATOM    381  N   GLU A  26      17.750  19.247 -15.328  1.00 95.29           N  
ATOM    382  H   GLU A  26      17.296  18.353 -15.208  1.00 95.29           H  
ATOM    383  CA  GLU A  26      19.117  19.233 -15.840  1.00 95.29           C  
ATOM    384  HA  GLU A  26      19.439  20.251 -16.054  1.00 95.29           H  
ATOM    385  C   GLU A  26      19.188  18.438 -17.147  1.00 95.29           C  
ATOM    386  CB  GLU A  26      20.093  18.646 -14.804  1.00 95.29           C  
ATOM    387  HB2 GLU A  26      19.834  17.603 -14.622  1.00 95.29           H  
ATOM    388  HB3 GLU A  26      21.095  18.674 -15.233  1.00 95.29           H  
ATOM    389  O   GLU A  26      18.574  17.381 -17.298  1.00 95.29           O  
ATOM    390  CG  GLU A  26      20.121  19.398 -13.463  1.00 95.29           C  
ATOM    391  HG2 GLU A  26      20.269  20.459 -13.667  1.00 95.29           H  
ATOM    392  HG3 GLU A  26      19.162  19.275 -12.959  1.00 95.29           H  
ATOM    393  CD  GLU A  26      21.246  18.886 -12.543  1.00 95.29           C  
ATOM    394  OE1 GLU A  26      21.990  19.725 -11.999  1.00 95.29           O  
ATOM    395  OE2 GLU A  26      21.442  17.647 -12.416  1.00 95.29           O  
ATOM    396  N   LEU A  27      19.976  18.932 -18.096  1.00 94.72           N  
ATOM    397  H   LEU A  27      20.403  19.833 -17.937  1.00 94.72           H  
ATOM    398  CA  LEU A  27      20.471  18.147 -19.219  1.00 94.72           C  
ATOM    399  HA  LEU A  27      19.790  17.320 -19.414  1.00 94.72           H  
ATOM    400  C   LEU A  27      21.835  17.572 -18.845  1.00 94.72           C  
ATOM    401  CB  LEU A  27      20.572  19.015 -20.483  1.00 94.72           C  
ATOM    402  HB2 LEU A  27      20.958  18.396 -21.293  1.00 94.72           H  
ATOM    403  HB3 LEU A  27      21.300  19.804 -20.295  1.00 94.72           H  
ATOM    404  O   LEU A  27      22.745  18.331 -18.520  1.00 94.72           O  
ATOM    405  CG  LEU A  27      19.263  19.675 -20.942  1.00 94.72           C  
ATOM    406  HG  LEU A  27      18.877  20.324 -20.156  1.00 94.72           H  
ATOM    407  CD1 LEU A  27      19.540  20.531 -22.177  1.00 94.72           C  
ATOM    408 HD11 LEU A  27      18.615  21.001 -22.509  1.00 94.72           H  
ATOM    409 HD12 LEU A  27      20.258  21.310 -21.920  1.00 94.72           H  
ATOM    410 HD13 LEU A  27      19.947  19.913 -22.978  1.00 94.72           H  
ATOM    411  CD2 LEU A  27      18.203  18.635 -21.295  1.00 94.72           C  
ATOM    412 HD21 LEU A  27      17.941  18.087 -20.390  1.00 94.72           H  
ATOM    413 HD22 LEU A  27      18.588  17.941 -22.042  1.00 94.72           H  
ATOM    414 HD23 LEU A  27      17.310  19.131 -21.677  1.00 94.72           H  
ATOM    415  N   THR A  28      22.005  16.256 -18.940  1.00 95.26           N  
ATOM    416  H   THR A  28      21.221  15.696 -19.241  1.00 95.26           H  
ATOM    417  CA  THR A  28      23.323  15.620 -18.821  1.00 95.26           C  
ATOM    418  HA  THR A  28      24.015  16.297 -18.319  1.00 95.26           H  
ATOM    419  C   THR A  28      23.851  15.345 -20.218  1.00 95.26           C  
ATOM    420  CB  THR A  28      23.281  14.336 -17.984  1.00 95.26           C  
ATOM    421  HB  THR A  28      22.616  13.609 -18.450  1.00 95.26           H  
ATOM    422  O   THR A  28      23.328  14.485 -20.926  1.00 95.26           O  
ATOM    423  CG2 THR A  28      24.671  13.721 -17.820  1.00 95.26           C  
ATOM    424 HG21 THR A  28      24.608  12.860 -17.154  1.00 95.26           H  
ATOM    425 HG22 THR A  28      25.049  13.382 -18.784  1.00 95.26           H  
ATOM    426 HG23 THR A  28      25.355  14.455 -17.393  1.00 95.26           H  
ATOM    427  OG1 THR A  28      22.822  14.616 -16.682  1.00 95.26           O  
ATOM    428  HG1 THR A  28      21.884  14.413 -16.650  1.00 95.26           H  
ATOM    429  N   VAL A  29      24.877  16.090 -20.626  1.00 94.26           N  
ATOM    430  H   VAL A  29      25.244  16.779 -19.985  1.00 94.26           H  
ATOM    431  CA  VAL A  29      25.542  15.948 -21.923  1.00 94.26           C  
ATOM    432  HA  VAL A  29      24.881  15.420 -22.610  1.00 94.26           H  
ATOM    433  C   VAL A  29      26.811  15.127 -21.735  1.00 94.26           C  
ATOM    434  CB  VAL A  29      25.861  17.323 -22.536  1.00 94.26           C  
ATOM    435  HB  VAL A  29      26.591  17.843 -21.917  1.00 94.26           H  
ATOM    436  O   VAL A  29      27.742  15.587 -21.080  1.00 94.26           O  
ATOM    437  CG1 VAL A  29      26.442  17.161 -23.945  1.00 94.26           C  
ATOM    438 HG11 VAL A  29      25.732  16.641 -24.588  1.00 94.26           H  
ATOM    439 HG12 VAL A  29      27.372  16.596 -23.896  1.00 94.26           H  
ATOM    440 HG13 VAL A  29      26.655  18.144 -24.365  1.00 94.26           H  
ATOM    441  CG2 VAL A  29      24.613  18.207 -22.642  1.00 94.26           C  
ATOM    442 HG21 VAL A  29      24.867  19.143 -23.139  1.00 94.26           H  
ATOM    443 HG22 VAL A  29      23.834  17.696 -23.209  1.00 94.26           H  
ATOM    444 HG23 VAL A  29      24.235  18.443 -21.647  1.00 94.26           H  
ATOM    445  N   THR A  30      26.861  13.936 -22.322  1.00 94.96           N  
ATOM    446  H   THR A  30      26.049  13.633 -22.842  1.00 94.96           H  
ATOM    447  CA  THR A  30      27.959  12.974 -22.159  1.00 94.96           C  
ATOM    448  HA  THR A  30      28.688  13.364 -21.450  1.00 94.96           H  
ATOM    449  C   THR A  30      28.665  12.729 -23.483  1.00 94.96           C  
ATOM    450  CB  THR A  30      27.438  11.641 -21.603  1.00 94.96           C  
ATOM    451  HB  THR A  30      26.739  11.214 -22.321  1.00 94.96           H  
ATOM    452  O   THR A  30      28.011  12.558 -24.516  1.00 94.96           O  
ATOM    453  CG2 THR A  30      28.541  10.615 -21.335  1.00 94.96           C  
ATOM    454 HG21 THR A  30      29.354  11.070 -20.768  1.00 94.96           H  
ATOM    455 HG22 THR A  30      28.135   9.780 -20.765  1.00 94.96           H  
ATOM    456 HG23 THR A  30      28.935  10.231 -22.276  1.00 94.96           H  
ATOM    457  OG1 THR A  30      26.743  11.843 -20.399  1.00 94.96           O  
ATOM    458  HG1 THR A  30      27.388  12.023 -19.711  1.00 94.96           H  
ATOM    459  N   ASN A  31      29.995  12.641 -23.454  1.00 94.11           N  
ATOM    460  H   ASN A  31      30.469  12.815 -22.580  1.00 94.11           H  
ATOM    461  CA  ASN A  31      30.789  12.167 -24.582  1.00 94.11           C  
ATOM    462  HA  ASN A  31      30.266  12.392 -25.512  1.00 94.11           H  
ATOM    463  C   ASN A  31      31.012  10.646 -24.509  1.00 94.11           C  
ATOM    464  CB  ASN A  31      32.113  12.936 -24.619  1.00 94.11           C  
ATOM    465  HB2 ASN A  31      31.913  14.002 -24.726  1.00 94.11           H  
ATOM    466  HB3 ASN A  31      32.636  12.781 -23.675  1.00 94.11           H  
ATOM    467  O   ASN A  31      31.887  10.199 -23.768  1.00 94.11           O  
ATOM    468  CG  ASN A  31      33.011  12.494 -25.762  1.00 94.11           C  
ATOM    469  ND2 ASN A  31      34.251  12.908 -25.733  1.00 94.11           N  
ATOM    470 HD21 ASN A  31      34.874  12.654 -26.486  1.00 94.11           H  
ATOM    471 HD22 ASN A  31      34.564  13.442 -24.934  1.00 94.11           H  
ATOM    472  OD1 ASN A  31      32.602  11.823 -26.703  1.00 94.11           O  
ATOM    473  N   PRO A  32      30.287   9.831 -25.298  1.00 91.19           N  
ATOM    474  CA  PRO A  32      30.505   8.384 -25.329  1.00 91.19           C  
ATOM    475  HA  PRO A  32      30.651   7.998 -24.321  1.00 91.19           H  
ATOM    476  C   PRO A  32      31.720   7.975 -26.183  1.00 91.19           C  
ATOM    477  CB  PRO A  32      29.201   7.830 -25.908  1.00 91.19           C  
ATOM    478  HB2 PRO A  32      29.332   6.856 -26.379  1.00 91.19           H  
ATOM    479  HB3 PRO A  32      28.449   7.771 -25.120  1.00 91.19           H  
ATOM    480  O   PRO A  32      32.010   6.789 -26.320  1.00 91.19           O  
ATOM    481  CG  PRO A  32      28.802   8.904 -26.920  1.00 91.19           C  
ATOM    482  HG2 PRO A  32      29.389   8.791 -27.832  1.00 91.19           H  
ATOM    483  HG3 PRO A  32      27.736   8.879 -27.143  1.00 91.19           H  
ATOM    484  CD  PRO A  32      29.200  10.191 -26.206  1.00 91.19           C  
ATOM    485  HD2 PRO A  32      28.340  10.529 -25.627  1.00 91.19           H  
ATOM    486  HD3 PRO A  32      29.503  10.947 -26.930  1.00 91.19           H  
ATOM    487  N   GLY A  33      32.386   8.929 -26.838  1.00 90.15           N  
ATOM    488  H   GLY A  33      32.159   9.895 -26.652  1.00 90.15           H  
ATOM    489  CA  GLY A  33      33.477   8.675 -27.767  1.00 90.15           C  
ATOM    490  HA2 GLY A  33      33.578   9.539 -28.425  1.00 90.15           H  
ATOM    491  HA3 GLY A  33      33.235   7.804 -28.376  1.00 90.15           H  
ATOM    492  C   GLY A  33      34.828   8.456 -27.096  1.00 90.15           C  
ATOM    493  O   GLY A  33      35.028   8.724 -25.918  1.00 90.15           O  
ATOM    494  N   LYS A  34      35.807   8.030 -27.902  1.00 89.94           N  
ATOM    495  H   LYS A  34      35.546   7.802 -28.851  1.00 89.94           H  
ATOM    496  CA  LYS A  34      37.209   7.820 -27.488  1.00 89.94           C  
ATOM    497  HA  LYS A  34      37.230   7.658 -26.411  1.00 89.94           H  
ATOM    498  C   LYS A  34      38.119   9.033 -27.731  1.00 89.94           C  
ATOM    499  CB  LYS A  34      37.776   6.558 -28.161  1.00 89.94           C  
ATOM    500  HB2 LYS A  34      38.807   6.425 -27.832  1.00 89.94           H  
ATOM    501  HB3 LYS A  34      37.780   6.693 -29.243  1.00 89.94           H  
ATOM    502  O   LYS A  34      39.337   8.917 -27.662  1.00 89.94           O  
ATOM    503  CG  LYS A  34      37.000   5.280 -27.809  1.00 89.94           C  
ATOM    504  HG2 LYS A  34      36.923   5.197 -26.725  1.00 89.94           H  
ATOM    505  HG3 LYS A  34      35.996   5.329 -28.232  1.00 89.94           H  
ATOM    506  CD  LYS A  34      37.722   4.040 -28.358  1.00 89.94           C  
ATOM    507  HD2 LYS A  34      37.796   4.111 -29.443  1.00 89.94           H  
ATOM    508  HD3 LYS A  34      38.725   3.999 -27.933  1.00 89.94           H  
ATOM    509  CE  LYS A  34      36.956   2.768 -27.972  1.00 89.94           C  
ATOM    510  HE2 LYS A  34      35.970   2.795 -28.436  1.00 89.94           H  
ATOM    511  HE3 LYS A  34      36.807   2.772 -26.892  1.00 89.94           H  
ATOM    512  NZ  LYS A  34      37.678   1.530 -28.369  1.00 89.94           N  
ATOM    513  HZ1 LYS A  34      38.577   1.478 -27.912  1.00 89.94           H  
ATOM    514  HZ2 LYS A  34      37.156   0.714 -28.085  1.00 89.94           H  
ATOM    515  HZ3 LYS A  34      37.815   1.481 -29.369  1.00 89.94           H  
ATOM    516  N   ARG A  35      37.558  10.185 -28.106  1.00 90.15           N  
ATOM    517  H   ARG A  35      36.553  10.253 -28.026  1.00 90.15           H  
ATOM    518  CA  ARG A  35      38.300  11.420 -28.416  1.00 90.15           C  
ATOM    519  HA  ARG A  35      39.283  11.378 -27.948  1.00 90.15           H  
ATOM    520  C   ARG A  35      37.578  12.623 -27.828  1.00 90.15           C  
ATOM    521  CB  ARG A  35      38.463  11.594 -29.938  1.00 90.15           C  
ATOM    522  HB2 ARG A  35      38.922  12.564 -30.132  1.00 90.15           H  
ATOM    523  HB3 ARG A  35      37.479  11.588 -30.405  1.00 90.15           H  
ATOM    524  O   ARG A  35      36.371  12.555 -27.604  1.00 90.15           O  
ATOM    525  CG  ARG A  35      39.340  10.509 -30.581  1.00 90.15           C  
ATOM    526  HG2 ARG A  35      40.313  10.491 -30.089  1.00 90.15           H  
ATOM    527  HG3 ARG A  35      38.866   9.536 -30.459  1.00 90.15           H  
ATOM    528  CD  ARG A  35      39.532  10.783 -32.078  1.00 90.15           C  
ATOM    529  HD2 ARG A  35      38.551  10.834 -32.549  1.00 90.15           H  
ATOM    530  HD3 ARG A  35      40.013  11.753 -32.209  1.00 90.15           H  
ATOM    531  NE  ARG A  35      40.317   9.713 -32.729  1.00 90.15           N  
ATOM    532  HE  ARG A  35      39.824   8.855 -32.930  1.00 90.15           H  
ATOM    533  NH1 ARG A  35      42.376  10.753 -32.789  1.00 90.15           N  
ATOM    534 HH11 ARG A  35      42.007  11.544 -32.281  1.00 90.15           H  
ATOM    535 HH12 ARG A  35      43.364  10.715 -32.998  1.00 90.15           H  
ATOM    536  NH2 ARG A  35      42.157   8.696 -33.608  1.00 90.15           N  
ATOM    537 HH21 ARG A  35      43.149   8.700 -33.799  1.00 90.15           H  
ATOM    538 HH22 ARG A  35      41.633   7.849 -33.775  1.00 90.15           H  
ATOM    539  CZ  ARG A  35      41.606   9.730 -33.037  1.00 90.15           C  
ATOM    540  N   HIS A  36      38.303  13.725 -27.649  1.00 90.89           N  
ATOM    541  H   HIS A  36      39.294  13.708 -27.839  1.00 90.89           H  
ATOM    542  CA  HIS A  36      37.692  14.991 -27.260  1.00 90.89           C  
ATOM    543  HA  HIS A  36      37.176  14.821 -26.315  1.00 90.89           H  
ATOM    544  C   HIS A  36      36.666  15.459 -28.295  1.00 90.89           C  
ATOM    545  CB  HIS A  36      38.752  16.074 -27.034  1.00 90.89           C  
ATOM    546  HB2 HIS A  36      38.263  17.048 -27.024  1.00 90.89           H  
ATOM    547  HB3 HIS A  36      39.472  16.072 -27.853  1.00 90.89           H  
ATOM    548  O   HIS A  36      36.921  15.408 -29.505  1.00 90.89           O  
ATOM    549  CG  HIS A  36      39.468  15.912 -25.723  1.00 90.89           C  
ATOM    550  CD2 HIS A  36      40.542  15.104 -25.469  1.00 90.89           C  
ATOM    551  HD2 HIS A  36      41.059  14.477 -26.181  1.00 90.89           H  
ATOM    552  ND1 HIS A  36      39.132  16.526 -24.536  1.00 90.89           N  
ATOM    553  HD1 HIS A  36      38.365  17.163 -24.374  1.00 90.89           H  
ATOM    554  CE1 HIS A  36      39.984  16.097 -23.590  1.00 90.89           C  
ATOM    555  HE1 HIS A  36      39.967  16.393 -22.552  1.00 90.89           H  
ATOM    556  NE2 HIS A  36      40.849  15.217 -24.115  1.00 90.89           N  
ATOM    557  N   THR A  37      35.520  15.948 -27.829  1.00 90.27           N  
ATOM    558  H   THR A  37      35.345  15.938 -26.834  1.00 90.27           H  
ATOM    559  CA  THR A  37      34.556  16.612 -28.708  1.00 90.27           C  
ATOM    560  HA  THR A  37      34.576  16.095 -29.667  1.00 90.27           H  
ATOM    561  C   THR A  37      34.934  18.073 -28.925  1.00 90.27           C  
ATOM    562  CB  THR A  37      33.113  16.529 -28.202  1.00 90.27           C  
ATOM    563  HB  THR A  37      32.462  16.973 -28.956  1.00 90.27           H  
ATOM    564  O   THR A  37      35.458  18.717 -28.020  1.00 90.27           O  
ATOM    565  CG2 THR A  37      32.690  15.078 -28.006  1.00 90.27           C  
ATOM    566 HG21 THR A  37      33.263  14.405 -28.644  1.00 90.27           H  
ATOM    567 HG22 THR A  37      31.635  14.973 -28.259  1.00 90.27           H  
ATOM    568 HG23 THR A  37      32.842  14.806 -26.961  1.00 90.27           H  
ATOM    569  OG1 THR A  37      32.949  17.239 -26.994  1.00 90.27           O  
ATOM    570  HG1 THR A  37      32.823  18.166 -27.209  1.00 90.27           H  
ATOM    571  N   PRO A  38      34.609  18.661 -30.087  1.00 91.79           N  
ATOM    572  CA  PRO A  38      34.550  20.110 -30.219  1.00 91.79           C  
ATOM    573  HA  PRO A  38      35.544  20.523 -30.046  1.00 91.79           H  
ATOM    574  C   PRO A  38      33.554  20.730 -29.228  1.00 91.79           C  
ATOM    575  CB  PRO A  38      34.123  20.372 -31.668  1.00 91.79           C  
ATOM    576  HB2 PRO A  38      33.043  20.514 -31.718  1.00 91.79           H  
ATOM    577  HB3 PRO A  38      34.639  21.235 -32.088  1.00 91.79           H  
ATOM    578  O   PRO A  38      32.686  20.041 -28.681  1.00 91.79           O  
ATOM    579  CG  PRO A  38      34.490  19.081 -32.399  1.00 91.79           C  
ATOM    580  HG2 PRO A  38      35.542  19.107 -32.682  1.00 91.79           H  
ATOM    581  HG3 PRO A  38      33.858  18.916 -33.272  1.00 91.79           H  
ATOM    582  CD  PRO A  38      34.275  18.008 -31.337  1.00 91.79           C  
ATOM    583  HD2 PRO A  38      34.928  17.156 -31.531  1.00 91.79           H  
ATOM    584  HD3 PRO A  38      33.232  17.694 -31.317  1.00 91.79           H  
ATOM    585  N   ALA A  39      33.630  22.052 -29.068  1.00 91.65           N  
ATOM    586  H   ALA A  39      34.369  22.566 -29.525  1.00 91.65           H  
ATOM    587  CA  ALA A  39      32.590  22.805 -28.377  1.00 91.65           C  
ATOM    588  HA  ALA A  39      32.554  22.466 -27.342  1.00 91.65           H  
ATOM    589  C   ALA A  39      31.217  22.542 -29.020  1.00 91.65           C  
ATOM    590  CB  ALA A  39      32.946  24.295 -28.386  1.00 91.65           C  
ATOM    591  HB1 ALA A  39      32.978  24.667 -29.410  1.00 91.65           H  
ATOM    592  HB2 ALA A  39      33.918  24.446 -27.915  1.00 91.65           H  
ATOM    593  HB3 ALA A  39      32.196  24.850 -27.824  1.00 91.65           H  
ATOM    594  O   ALA A  39      31.088  22.469 -30.250  1.00 91.65           O  
ATOM    595  N   THR A  40      30.197  22.404 -28.178  1.00 93.26           N  
ATOM    596  H   THR A  40      30.370  22.532 -27.191  1.00 93.26           H  
ATOM    597  CA  THR A  40      28.833  22.081 -28.599  1.00 93.26           C  
ATOM    598  HA  THR A  40      28.814  21.938 -29.679  1.00 93.26           H  
ATOM    599  C   THR A  40      27.904  23.231 -28.265  1.00 93.26           C  
ATOM    600  CB  THR A  40      28.363  20.765 -27.974  1.00 93.26           C  
ATOM    601  HB  THR A  40      28.464  20.807 -26.890  1.00 93.26           H  
ATOM    602  O   THR A  40      27.890  23.713 -27.138  1.00 93.26           O  
ATOM    603  CG2 THR A  40      26.916  20.414 -28.332  1.00 93.26           C  
ATOM    604 HG21 THR A  40      26.233  21.158 -27.921  1.00 93.26           H  
ATOM    605 HG22 THR A  40      26.649  19.451 -27.896  1.00 93.26           H  
ATOM    606 HG23 THR A  40      26.790  20.364 -29.414  1.00 93.26           H  
ATOM    607  OG1 THR A  40      29.203  19.756 -28.485  1.00 93.26           O  
ATOM    608  HG1 THR A  40      30.049  19.840 -28.039  1.00 93.26           H  
ATOM    609  N   LYS A  41      27.120  23.682 -29.244  1.00 94.86           N  
ATOM    610  H   LYS A  41      27.143  23.187 -30.124  1.00 94.86           H  
ATOM    611  CA  LYS A  41      26.040  24.644 -29.016  1.00 94.86           C  
ATOM    612  HA  LYS A  41      26.266  25.234 -28.128  1.00 94.86           H  
ATOM    613  C   LYS A  41      24.748  23.882 -28.733  1.00 94.86           C  
ATOM    614  CB  LYS A  41      25.922  25.603 -30.209  1.00 94.86           C  
ATOM    615  HB2 LYS A  41      26.898  26.049 -30.402  1.00 94.86           H  
ATOM    616  HB3 LYS A  41      25.610  25.044 -31.092  1.00 94.86           H  
ATOM    617  O   LYS A  41      24.428  22.946 -29.462  1.00 94.86           O  
ATOM    618  CG  LYS A  41      24.910  26.725 -29.928  1.00 94.86           C  
ATOM    619  HG2 LYS A  41      23.929  26.287 -29.743  1.00 94.86           H  
ATOM    620  HG3 LYS A  41      25.221  27.269 -29.036  1.00 94.86           H  
ATOM    621  CD  LYS A  41      24.786  27.711 -31.099  1.00 94.86           C  
ATOM    622  HD2 LYS A  41      24.482  27.166 -31.992  1.00 94.86           H  
ATOM    623  HD3 LYS A  41      25.746  28.198 -31.271  1.00 94.86           H  
ATOM    624  CE  LYS A  41      23.719  28.757 -30.741  1.00 94.86           C  
ATOM    625  HE2 LYS A  41      22.800  28.230 -30.486  1.00 94.86           H  
ATOM    626  HE3 LYS A  41      24.035  29.286 -29.842  1.00 94.86           H  
ATOM    627  NZ  LYS A  41      23.448  29.726 -31.837  1.00 94.86           N  
ATOM    628  HZ1 LYS A  41      22.737  30.379 -31.541  1.00 94.86           H  
ATOM    629  HZ2 LYS A  41      23.080  29.255 -32.651  1.00 94.86           H  
ATOM    630  HZ3 LYS A  41      24.269  30.258 -32.087  1.00 94.86           H  
ATOM    631  N   LEU A  42      24.021  24.317 -27.715  1.00 94.87           N  
ATOM    632  H   LEU A  42      24.359  25.111 -27.191  1.00 94.87           H  
ATOM    633  CA  LEU A  42      22.685  23.853 -27.368  1.00 94.87           C  
ATOM    634  HA  LEU A  42      22.404  23.011 -27.999  1.00 94.87           H  
ATOM    635  C   LEU A  42      21.686  24.987 -27.613  1.00 94.87           C  
ATOM    636  CB  LEU A  42      22.653  23.402 -25.897  1.00 94.87           C  
ATOM    637  HB2 LEU A  42      22.848  24.273 -25.271  1.00 94.87           H  
ATOM    638  HB3 LEU A  42      21.647  23.049 -25.671  1.00 94.87           H  
ATOM    639  O   LEU A  42      21.965  26.148 -27.308  1.00 94.87           O  
ATOM    640  CG  LEU A  42      23.660  22.306 -25.511  1.00 94.87           C  
ATOM    641  HG  LEU A  42      24.676  22.660 -25.686  1.00 94.87           H  
ATOM    642  CD1 LEU A  42      23.506  21.995 -24.025  1.00 94.87           C  
ATOM    643 HD11 LEU A  42      22.499  21.634 -23.811  1.00 94.87           H  
ATOM    644 HD12 LEU A  42      23.688  22.897 -23.440  1.00 94.87           H  
ATOM    645 HD13 LEU A  42      24.228  21.237 -23.721  1.00 94.87           H  
ATOM    646  CD2 LEU A  42      23.449  21.010 -26.293  1.00 94.87           C  
ATOM    647 HD21 LEU A  42      23.596  21.187 -27.359  1.00 94.87           H  
ATOM    648 HD22 LEU A  42      22.436  20.651 -26.115  1.00 94.87           H  
ATOM    649 HD23 LEU A  42      24.177  20.271 -25.957  1.00 94.87           H  
ATOM    650  N   SER A  43      20.523  24.655 -28.155  1.00 94.60           N  
ATOM    651  H   SER A  43      20.378  23.703 -28.460  1.00 94.60           H  
ATOM    652  CA  SER A  43      19.378  25.562 -28.227  1.00 94.60           C  
ATOM    653  HA  SER A  43      19.440  26.272 -27.402  1.00 94.60           H  
ATOM    654  C   SER A  43      18.083  24.786 -28.063  1.00 94.60           C  
ATOM    655  CB  SER A  43      19.366  26.364 -29.534  1.00 94.60           C  
ATOM    656  HB2 SER A  43      20.220  27.041 -29.538  1.00 94.60           H  
ATOM    657  HB3 SER A  43      18.455  26.960 -29.583  1.00 94.60           H  
ATOM    658  O   SER A  43      17.989  23.641 -28.499  1.00 94.60           O  
ATOM    659  OG  SER A  43      19.441  25.529 -30.670  1.00 94.60           O  
ATOM    660  HG  SER A  43      18.751  24.866 -30.595  1.00 94.60           H  
ATOM    661  N   LEU A  44      17.086  25.424 -27.459  1.00 94.95           N  
ATOM    662  H   LEU A  44      17.209  26.384 -27.170  1.00 94.95           H  
ATOM    663  CA  LEU A  44      15.747  24.872 -27.315  1.00 94.95           C  
ATOM    664  HA  LEU A  44      15.758  23.806 -27.542  1.00 94.95           H  
ATOM    665  C   LEU A  44      14.799  25.545 -28.302  1.00 94.95           C  
ATOM    666  CB  LEU A  44      15.256  25.055 -25.872  1.00 94.95           C  
ATOM    667  HB2 LEU A  44      14.181  24.881 -25.833  1.00 94.95           H  
ATOM    668  HB3 LEU A  44      15.428  26.091 -25.579  1.00 94.95           H  
ATOM    669  O   LEU A  44      14.802  26.765 -28.447  1.00 94.95           O  
ATOM    670  CG  LEU A  44      15.937  24.110 -24.870  1.00 94.95           C  
ATOM    671  HG  LEU A  44      17.013  24.106 -25.043  1.00 94.95           H  
ATOM    672  CD1 LEU A  44      15.677  24.614 -23.455  1.00 94.95           C  
ATOM    673 HD11 LEU A  44      14.626  24.479 -23.199  1.00 94.95           H  
ATOM    674 HD12 LEU A  44      15.924  25.672 -23.369  1.00 94.95           H  
ATOM    675 HD13 LEU A  44      16.289  24.057 -22.746  1.00 94.95           H  
ATOM    676  CD2 LEU A  44      15.407  22.678 -24.976  1.00 94.95           C  
ATOM    677 HD21 LEU A  44      14.332  22.662 -24.799  1.00 94.95           H  
ATOM    678 HD22 LEU A  44      15.896  22.048 -24.232  1.00 94.95           H  
ATOM    679 HD23 LEU A  44      15.607  22.271 -25.968  1.00 94.95           H  
ATOM    680  N   THR A  45      13.970  24.734 -28.939  1.00 95.50           N  
ATOM    681  H   THR A  45      14.101  23.739 -28.821  1.00 95.50           H  
ATOM    682  CA  THR A  45      12.773  25.161 -29.653  1.00 95.50           C  
ATOM    683  HA  THR A  45      12.787  26.242 -29.793  1.00 95.50           H  
ATOM    684  C   THR A  45      11.577  24.793 -28.792  1.00 95.50           C  
ATOM    685  CB  THR A  45      12.688  24.492 -31.029  1.00 95.50           C  
ATOM    686  HB  THR A  45      12.619  23.411 -30.907  1.00 95.50           H  
ATOM    687  O   THR A  45      11.441  23.638 -28.389  1.00 95.50           O  
ATOM    688  CG2 THR A  45      11.490  24.990 -31.835  1.00 95.50           C  
ATOM    689 HG21 THR A  45      11.514  24.551 -32.832  1.00 95.50           H  
ATOM    690 HG22 THR A  45      10.562  24.686 -31.352  1.00 95.50           H  
ATOM    691 HG23 THR A  45      11.509  26.077 -31.918  1.00 95.50           H  
ATOM    692  OG1 THR A  45      13.843  24.795 -31.779  1.00 95.50           O  
ATOM    693  HG1 THR A  45      13.796  25.726 -32.008  1.00 95.50           H  
ATOM    694  N   VAL A  46      10.723  25.768 -28.502  1.00 95.90           N  
ATOM    695  H   VAL A  46      10.852  26.683 -28.911  1.00 95.90           H  
ATOM    696  CA  VAL A  46       9.523  25.589 -27.679  1.00 95.90           C  
ATOM    697  HA  VAL A  46       9.423  24.531 -27.437  1.00 95.90           H  
ATOM    698  C   VAL A  46       8.276  25.997 -28.467  1.00 95.90           C  
ATOM    699  CB  VAL A  46       9.642  26.344 -26.342  1.00 95.90           C  
ATOM    700  HB  VAL A  46       8.766  26.104 -25.741  1.00 95.90           H  
ATOM    701  O   VAL A  46       8.408  26.766 -29.425  1.00 95.90           O  
ATOM    702  CG1 VAL A  46      10.880  25.874 -25.569  1.00 95.90           C  
ATOM    703 HG11 VAL A  46      11.765  26.424 -25.889  1.00 95.90           H  
ATOM    704 HG12 VAL A  46      10.697  26.046 -24.509  1.00 95.90           H  
ATOM    705 HG13 VAL A  46      11.063  24.812 -25.735  1.00 95.90           H  
ATOM    706  CG2 VAL A  46       9.733  27.867 -26.489  1.00 95.90           C  
ATOM    707 HG21 VAL A  46       8.831  28.253 -26.963  1.00 95.90           H  
ATOM    708 HG22 VAL A  46       9.815  28.323 -25.503  1.00 95.90           H  
ATOM    709 HG23 VAL A  46      10.599  28.151 -27.088  1.00 95.90           H  
ATOM    710  N   PRO A  47       7.080  25.487 -28.115  1.00 94.37           N  
ATOM    711  CA  PRO A  47       5.831  25.923 -28.728  1.00 94.37           C  
ATOM    712  HA  PRO A  47       5.855  25.656 -29.784  1.00 94.37           H  
ATOM    713  C   PRO A  47       5.613  27.435 -28.595  1.00 94.37           C  
ATOM    714  CB  PRO A  47       4.718  25.130 -28.036  1.00 94.37           C  
ATOM    715  HB2 PRO A  47       4.295  25.715 -27.218  1.00 94.37           H  
ATOM    716  HB3 PRO A  47       3.931  24.848 -28.735  1.00 94.37           H  
ATOM    717  O   PRO A  47       6.178  28.096 -27.723  1.00 94.37           O  
ATOM    718  CG  PRO A  47       5.425  23.905 -27.463  1.00 94.37           C  
ATOM    719  HG2 PRO A  47       4.935  23.545 -26.559  1.00 94.37           H  
ATOM    720  HG3 PRO A  47       5.469  23.121 -28.219  1.00 94.37           H  
ATOM    721  CD  PRO A  47       6.833  24.410 -27.169  1.00 94.37           C  
ATOM    722  HD2 PRO A  47       6.887  24.787 -26.148  1.00 94.37           H  
ATOM    723  HD3 PRO A  47       7.533  23.589 -27.328  1.00 94.37           H  
ATOM    724  N   GLN A  48       4.758  27.992 -29.453  1.00 93.35           N  
ATOM    725  H   GLN A  48       4.280  27.407 -30.122  1.00 93.35           H  
ATOM    726  CA  GLN A  48       4.434  29.418 -29.424  1.00 93.35           C  
ATOM    727  HA  GLN A  48       5.344  29.975 -29.643  1.00 93.35           H  
ATOM    728  C   GLN A  48       3.914  29.850 -28.043  1.00 93.35           C  
ATOM    729  CB  GLN A  48       3.403  29.715 -30.519  1.00 93.35           C  
ATOM    730  HB2 GLN A  48       2.480  29.181 -30.291  1.00 93.35           H  
ATOM    731  HB3 GLN A  48       3.785  29.354 -31.473  1.00 93.35           H  
ATOM    732  O   GLN A  48       3.065  29.183 -27.455  1.00 93.35           O  
ATOM    733  CG  GLN A  48       3.100  31.217 -30.649  1.00 93.35           C  
ATOM    734  HG2 GLN A  48       2.725  31.607 -29.703  1.00 93.35           H  
ATOM    735  HG3 GLN A  48       4.016  31.749 -30.906  1.00 93.35           H  
ATOM    736  CD  GLN A  48       2.047  31.511 -31.711  1.00 93.35           C  
ATOM    737  NE2 GLN A  48       1.777  32.765 -31.996  1.00 93.35           N  
ATOM    738 HE21 GLN A  48       1.046  32.904 -32.679  1.00 93.35           H  
ATOM    739 HE22 GLN A  48       2.214  33.528 -31.498  1.00 93.35           H  
ATOM    740  OE1 GLN A  48       1.449  30.632 -32.304  1.00 93.35           O  
ATOM    741  N   GLY A  49       4.424  30.977 -27.539  1.00 94.12           N  
ATOM    742  H   GLY A  49       5.155  31.446 -28.055  1.00 94.12           H  
ATOM    743  CA  GLY A  49       4.039  31.549 -26.242  1.00 94.12           C  
ATOM    744  HA2 GLY A  49       2.968  31.415 -26.094  1.00 94.12           H  
ATOM    745  HA3 GLY A  49       4.248  32.619 -26.248  1.00 94.12           H  
ATOM    746  C   GLY A  49       4.754  30.941 -25.033  1.00 94.12           C  
ATOM    747  O   GLY A  49       4.658  31.487 -23.940  1.00 94.12           O  
ATOM    748  N   TRP A  50       5.499  29.850 -25.211  1.00 96.68           N  
ATOM    749  H   TRP A  50       5.583  29.450 -26.135  1.00 96.68           H  
ATOM    750  CA  TRP A  50       6.323  29.276 -24.152  1.00 96.68           C  
ATOM    751  HA  TRP A  50       5.823  29.395 -23.191  1.00 96.68           H  
ATOM    752  C   TRP A  50       7.662  29.993 -24.059  1.00 96.68           C  
ATOM    753  CB  TRP A  50       6.529  27.782 -24.395  1.00 96.68           C  
ATOM    754  HB2 TRP A  50       7.265  27.420 -23.678  1.00 96.68           H  
ATOM    755  HB3 TRP A  50       6.951  27.631 -25.388  1.00 96.68           H  
ATOM    756  O   TRP A  50       8.177  30.527 -25.044  1.00 96.68           O  
ATOM    757  CG  TRP A  50       5.307  26.935 -24.256  1.00 96.68           C  
ATOM    758  CD1 TRP A  50       4.153  27.059 -24.950  1.00 96.68           C  
ATOM    759  HD1 TRP A  50       3.960  27.807 -25.705  1.00 96.68           H  
ATOM    760  CD2 TRP A  50       5.109  25.808 -23.360  1.00 96.68           C  
ATOM    761  CE2 TRP A  50       3.819  25.261 -23.607  1.00 96.68           C  
ATOM    762  CE3 TRP A  50       5.904  25.185 -22.377  1.00 96.68           C  
ATOM    763  HE3 TRP A  50       6.870  25.609 -22.146  1.00 96.68           H  
ATOM    764  NE1 TRP A  50       3.265  26.079 -24.562  1.00 96.68           N  
ATOM    765  HE1 TRP A  50       2.335  25.985 -24.943  1.00 96.68           H  
ATOM    766  CH2 TRP A  50       4.187  23.493 -22.008  1.00 96.68           C  
ATOM    767  HH2 TRP A  50       3.850  22.589 -21.524  1.00 96.68           H  
ATOM    768  CZ2 TRP A  50       3.362  24.113 -22.958  1.00 96.68           C  
ATOM    769  HZ2 TRP A  50       2.401  23.694 -23.220  1.00 96.68           H  
ATOM    770  CZ3 TRP A  50       5.449  24.038 -21.704  1.00 96.68           C  
ATOM    771  HZ3 TRP A  50       6.076  23.569 -20.959  1.00 96.68           H  
ATOM    772  N   THR A  51       8.270  29.940 -22.879  1.00 96.27           N  
ATOM    773  H   THR A  51       7.810  29.477 -22.109  1.00 96.27           H  
ATOM    774  CA  THR A  51       9.646  30.395 -22.679  1.00 96.27           C  
ATOM    775  HA  THR A  51      10.066  30.693 -23.640  1.00 96.27           H  
ATOM    776  C   THR A  51      10.502  29.245 -22.170  1.00 96.27           C  
ATOM    777  CB  THR A  51       9.730  31.633 -21.775  1.00 96.27           C  
ATOM    778  HB  THR A  51      10.762  31.983 -21.759  1.00 96.27           H  
ATOM    779  O   THR A  51      10.024  28.323 -21.509  1.00 96.27           O  
ATOM    780  CG2 THR A  51       8.838  32.780 -22.250  1.00 96.27           C  
ATOM    781 HG21 THR A  51       9.039  33.673 -21.659  1.00 96.27           H  
ATOM    782 HG22 THR A  51       7.786  32.513 -22.147  1.00 96.27           H  
ATOM    783 HG23 THR A  51       9.044  32.996 -23.298  1.00 96.27           H  
ATOM    784  OG1 THR A  51       9.348  31.314 -20.470  1.00 96.27           O  
ATOM    785  HG1 THR A  51       9.092  32.119 -20.015  1.00 96.27           H  
ATOM    786  N   ALA A  52      11.786  29.258 -22.521  1.00 95.23           N  
ATOM    787  H   ALA A  52      12.146  30.020 -23.078  1.00 95.23           H  
ATOM    788  CA  ALA A  52      12.745  28.310 -21.984  1.00 95.23           C  
ATOM    789  HA  ALA A  52      12.426  28.044 -20.976  1.00 95.23           H  
ATOM    790  C   ALA A  52      14.131  28.928 -21.874  1.00 95.23           C  
ATOM    791  CB  ALA A  52      12.778  27.039 -22.833  1.00 95.23           C  
ATOM    792  HB1 ALA A  52      13.536  26.365 -22.436  1.00 95.23           H  
ATOM    793  HB2 ALA A  52      13.003  27.282 -23.872  1.00 95.23           H  
ATOM    794  HB3 ALA A  52      11.808  26.547 -22.754  1.00 95.23           H  
ATOM    795  O   ALA A  52      14.544  29.731 -22.713  1.00 95.23           O  
ATOM    796  N   THR A  53      14.865  28.505 -20.854  1.00 95.24           N  
ATOM    797  H   THR A  53      14.458  27.840 -20.213  1.00 95.24           H  
ATOM    798  CA  THR A  53      16.232  28.935 -20.591  1.00 95.24           C  
ATOM    799  HA  THR A  53      16.587  29.514 -21.443  1.00 95.24           H  
ATOM    800  C   THR A  53      17.147  27.723 -20.454  1.00 95.24           C  
ATOM    801  CB  THR A  53      16.318  29.856 -19.364  1.00 95.24           C  
ATOM    802  HB  THR A  53      17.358  30.150 -19.219  1.00 95.24           H  
ATOM    803  O   THR A  53      16.773  26.671 -19.936  1.00 95.24           O  
ATOM    804  CG2 THR A  53      15.472  31.120 -19.522  1.00 95.24           C  
ATOM    805 HG21 THR A  53      15.736  31.629 -20.449  1.00 95.24           H  
ATOM    806 HG22 THR A  53      14.412  30.868 -19.544  1.00 95.24           H  
ATOM    807 HG23 THR A  53      15.658  31.795 -18.686  1.00 95.24           H  
ATOM    808  OG1 THR A  53      15.871  29.186 -18.218  1.00 95.24           O  
ATOM    809  HG1 THR A  53      15.775  29.822 -17.506  1.00 95.24           H  
ATOM    810  N   LEU A  54      18.371  27.877 -20.957  1.00 95.38           N  
ATOM    811  H   LEU A  54      18.610  28.779 -21.343  1.00 95.38           H  
ATOM    812  CA  LEU A  54      19.475  26.945 -20.751  1.00 95.38           C  
ATOM    813  HA  LEU A  54      19.147  26.081 -20.174  1.00 95.38           H  
ATOM    814  C   LEU A  54      20.546  27.676 -19.950  1.00 95.38           C  
ATOM    815  CB  LEU A  54      20.048  26.484 -22.105  1.00 95.38           C  
ATOM    816  HB2 LEU A  54      20.236  27.368 -22.715  1.00 95.38           H  
ATOM    817  HB3 LEU A  54      21.009  26.002 -21.927  1.00 95.38           H  
ATOM    818  O   LEU A  54      21.043  28.706 -20.406  1.00 95.38           O  
ATOM    819  CG  LEU A  54      19.161  25.513 -22.898  1.00 95.38           C  
ATOM    820  HG  LEU A  54      18.166  25.941 -23.020  1.00 95.38           H  
ATOM    821  CD1 LEU A  54      19.775  25.305 -24.286  1.00 95.38           C  
ATOM    822 HD11 LEU A  54      20.794  24.934 -24.179  1.00 95.38           H  
ATOM    823 HD12 LEU A  54      19.189  24.582 -24.853  1.00 95.38           H  
ATOM    824 HD13 LEU A  54      19.791  26.253 -24.824  1.00 95.38           H  
ATOM    825  CD2 LEU A  54      19.063  24.152 -22.207  1.00 95.38           C  
ATOM    826 HD21 LEU A  54      18.534  23.446 -22.848  1.00 95.38           H  
ATOM    827 HD22 LEU A  54      18.507  24.255 -21.276  1.00 95.38           H  
ATOM    828 HD23 LEU A  54      20.058  23.765 -21.989  1.00 95.38           H  
ATOM    829  N   GLY A  55      20.947  27.125 -18.806  1.00 92.86           N  
ATOM    830  H   GLY A  55      20.470  26.296 -18.480  1.00 92.86           H  
ATOM    831  CA  GLY A  55      21.985  27.714 -17.955  1.00 92.86           C  
ATOM    832  HA2 GLY A  55      21.678  28.715 -17.651  1.00 92.86           H  
ATOM    833  HA3 GLY A  55      22.103  27.101 -17.062  1.00 92.86           H  
ATOM    834  C   GLY A  55      23.349  27.820 -18.649  1.00 92.86           C  
ATOM    835  O   GLY A  55      24.154  28.679 -18.308  1.00 92.86           O  
ATOM    836  N   ALA A  56      23.597  26.984 -19.662  1.00 92.23           N  
ATOM    837  H   ALA A  56      22.886  26.302 -19.884  1.00 92.23           H  
ATOM    838  CA  ALA A  56      24.781  27.051 -20.511  1.00 92.23           C  
ATOM    839  HA  ALA A  56      25.176  28.067 -20.482  1.00 92.23           H  
ATOM    840  C   ALA A  56      24.430  26.682 -21.970  1.00 92.23           C  
ATOM    841  CB  ALA A  56      25.868  26.140 -19.924  1.00 92.23           C  
ATOM    842  HB1 ALA A  56      26.770  26.204 -20.533  1.00 92.23           H  
ATOM    843  HB2 ALA A  56      26.107  26.460 -18.910  1.00 92.23           H  
ATOM    844  HB3 ALA A  56      25.528  25.105 -19.901  1.00 92.23           H  
ATOM    845  O   ALA A  56      24.380  25.500 -22.318  1.00 92.23           O  
ATOM    846  N   PRO A  57      24.226  27.660 -22.875  1.00 93.15           N  
ATOM    847  CA  PRO A  57      23.923  27.386 -24.285  1.00 93.15           C  
ATOM    848  HA  PRO A  57      23.134  26.638 -24.360  1.00 93.15           H  
ATOM    849  C   PRO A  57      25.143  26.878 -25.072  1.00 93.15           C  
ATOM    850  CB  PRO A  57      23.410  28.718 -24.836  1.00 93.15           C  
ATOM    851  HB2 PRO A  57      23.606  28.834 -25.902  1.00 93.15           H  
ATOM    852  HB3 PRO A  57      22.341  28.800 -24.640  1.00 93.15           H  
ATOM    853  O   PRO A  57      25.031  26.490 -26.237  1.00 93.15           O  
ATOM    854  CG  PRO A  57      24.159  29.754 -23.999  1.00 93.15           C  
ATOM    855  HG2 PRO A  57      23.628  30.705 -23.962  1.00 93.15           H  
ATOM    856  HG3 PRO A  57      25.166  29.891 -24.395  1.00 93.15           H  
ATOM    857  CD  PRO A  57      24.232  29.096 -22.623  1.00 93.15           C  
ATOM    858  HD2 PRO A  57      23.353  29.364 -22.036  1.00 93.15           H  
ATOM    859  HD3 PRO A  57      25.138  29.417 -22.109  1.00 93.15           H  
ATOM    860  N   ARG A  58      26.338  26.901 -24.472  1.00 94.39           N  
ATOM    861  H   ARG A  58      26.366  27.193 -23.505  1.00 94.39           H  
ATOM    862  CA  ARG A  58      27.562  26.329 -25.035  1.00 94.39           C  
ATOM    863  HA  ARG A  58      27.310  25.727 -25.908  1.00 94.39           H  
ATOM    864  C   ARG A  58      28.200  25.398 -24.015  1.00 94.39           C  
ATOM    865  CB  ARG A  58      28.542  27.429 -25.463  1.00 94.39           C  
ATOM    866  HB2 ARG A  58      28.715  28.104 -24.624  1.00 94.39           H  
ATOM    867  HB3 ARG A  58      29.491  26.961 -25.724  1.00 94.39           H  
ATOM    868  O   ARG A  58      28.512  25.811 -22.906  1.00 94.39           O  
ATOM    869  CG  ARG A  58      28.043  28.228 -26.674  1.00 94.39           C  
ATOM    870  HG2 ARG A  58      27.857  27.551 -27.508  1.00 94.39           H  
ATOM    871  HG3 ARG A  58      27.116  28.742 -26.417  1.00 94.39           H  
ATOM    872  CD  ARG A  58      29.102  29.262 -27.074  1.00 94.39           C  
ATOM    873  HD2 ARG A  58      29.300  29.898 -26.211  1.00 94.39           H  
ATOM    874  HD3 ARG A  58      30.034  28.754 -27.321  1.00 94.39           H  
ATOM    875  NE  ARG A  58      28.652  30.118 -28.190  1.00 94.39           N  
ATOM    876  HE  ARG A  58      28.135  30.943 -27.919  1.00 94.39           H  
ATOM    877  NH1 ARG A  58      29.662  28.997 -29.926  1.00 94.39           N  
ATOM    878 HH11 ARG A  58      29.995  28.314 -29.260  1.00 94.39           H  
ATOM    879 HH12 ARG A  58      29.997  28.990 -30.879  1.00 94.39           H  
ATOM    880  NH2 ARG A  58      28.603  30.925 -30.316  1.00 94.39           N  
ATOM    881 HH21 ARG A  58      28.189  31.776 -29.964  1.00 94.39           H  
ATOM    882 HH22 ARG A  58      28.967  30.920 -31.259  1.00 94.39           H  
ATOM    883  CZ  ARG A  58      28.971  30.005 -29.467  1.00 94.39           C  
ATOM    884  N   VAL A  59      28.438  24.162 -24.432  1.00 93.58           N  
ATOM    885  H   VAL A  59      28.152  23.924 -25.371  1.00 93.58           H  
ATOM    886  CA  VAL A  59      29.191  23.156 -23.687  1.00 93.58           C  
ATOM    887  HA  VAL A  59      29.212  23.435 -22.633  1.00 93.58           H  
ATOM    888  C   VAL A  59      30.620  23.150 -24.218  1.00 93.58           C  
ATOM    889  CB  VAL A  59      28.520  21.774 -23.784  1.00 93.58           C  
ATOM    890  HB  VAL A  59      28.498  21.459 -24.828  1.00 93.58           H  
ATOM    891  O   VAL A  59      30.847  23.103 -25.434  1.00 93.58           O  
ATOM    892  CG1 VAL A  59      29.261  20.711 -22.968  1.00 93.58           C  
ATOM    893 HG11 VAL A  59      29.350  21.024 -21.927  1.00 93.58           H  
ATOM    894 HG12 VAL A  59      28.716  19.768 -23.004  1.00 93.58           H  
ATOM    895 HG13 VAL A  59      30.254  20.535 -23.380  1.00 93.58           H  
ATOM    896  CG2 VAL A  59      27.079  21.830 -23.265  1.00 93.58           C  
ATOM    897 HG21 VAL A  59      27.066  22.175 -22.231  1.00 93.58           H  
ATOM    898 HG22 VAL A  59      26.477  22.507 -23.871  1.00 93.58           H  
ATOM    899 HG23 VAL A  59      26.630  20.838 -23.310  1.00 93.58           H  
ATOM    900  N   ARG A  60      31.588  23.230 -23.303  1.00 94.19           N  
ATOM    901  H   ARG A  60      31.315  23.269 -22.331  1.00 94.19           H  
ATOM    902  CA  ARG A  60      33.017  23.153 -23.624  1.00 94.19           C  
ATOM    903  HA  ARG A  60      33.236  23.933 -24.354  1.00 94.19           H  
ATOM    904  C   ARG A  60      33.377  21.803 -24.271  1.00 94.19           C  
ATOM    905  CB  ARG A  60      33.847  23.433 -22.358  1.00 94.19           C  
ATOM    906  HB2 ARG A  60      34.903  23.465 -22.625  1.00 94.19           H  
ATOM    907  HB3 ARG A  60      33.581  24.417 -21.974  1.00 94.19           H  
ATOM    908  O   ARG A  60      32.598  20.858 -24.172  1.00 94.19           O  
ATOM    909  CG  ARG A  60      33.660  22.397 -21.238  1.00 94.19           C  
ATOM    910  HG2 ARG A  60      33.802  21.388 -21.625  1.00 94.19           H  
ATOM    911  HG3 ARG A  60      32.654  22.479 -20.826  1.00 94.19           H  
ATOM    912  CD  ARG A  60      34.691  22.661 -20.136  1.00 94.19           C  
ATOM    913  HD2 ARG A  60      35.694  22.502 -20.531  1.00 94.19           H  
ATOM    914  HD3 ARG A  60      34.615  23.701 -19.819  1.00 94.19           H  
ATOM    915  NE  ARG A  60      34.482  21.799 -18.966  1.00 94.19           N  
ATOM    916  HE  ARG A  60      34.083  22.229 -18.144  1.00 94.19           H  
ATOM    917  NH1 ARG A  60      35.397  19.817 -19.762  1.00 94.19           N  
ATOM    918 HH11 ARG A  60      35.513  20.133 -20.714  1.00 94.19           H  
ATOM    919 HH12 ARG A  60      35.545  18.842 -19.547  1.00 94.19           H  
ATOM    920  NH2 ARG A  60      34.640  19.956 -17.687  1.00 94.19           N  
ATOM    921 HH21 ARG A  60      34.243  20.415 -16.880  1.00 94.19           H  
ATOM    922 HH22 ARG A  60      34.862  18.971 -17.653  1.00 94.19           H  
ATOM    923  CZ  ARG A  60      34.847  20.538 -18.825  1.00 94.19           C  
ATOM    924  N   PRO A  61      34.546  21.686 -24.923  1.00 93.80           N  
ATOM    925  CA  PRO A  61      35.090  20.386 -25.303  1.00 93.80           C  
ATOM    926  HA  PRO A  61      34.511  19.999 -26.142  1.00 93.80           H  
ATOM    927  C   PRO A  61      35.050  19.389 -24.137  1.00 93.80           C  
ATOM    928  CB  PRO A  61      36.529  20.682 -25.744  1.00 93.80           C  
ATOM    929  HB2 PRO A  61      37.193  20.690 -24.880  1.00 93.80           H  
ATOM    930  HB3 PRO A  61      36.904  19.976 -26.485  1.00 93.80           H  
ATOM    931  O   PRO A  61      35.458  19.734 -23.025  1.00 93.80           O  
ATOM    932  CG  PRO A  61      36.424  22.099 -26.302  1.00 93.80           C  
ATOM    933  HG2 PRO A  61      37.390  22.603 -26.314  1.00 93.80           H  
ATOM    934  HG3 PRO A  61      35.985  22.073 -27.299  1.00 93.80           H  
ATOM    935  CD  PRO A  61      35.456  22.751 -25.319  1.00 93.80           C  
ATOM    936  HD2 PRO A  61      36.015  23.106 -24.452  1.00 93.80           H  
ATOM    937  HD3 PRO A  61      34.929  23.576 -25.798  1.00 93.80           H  
ATOM    938  N   LEU A  62      34.558  18.176 -24.401  1.00 93.23           N  
ATOM    939  H   LEU A  62      34.232  17.969 -25.334  1.00 93.23           H  
ATOM    940  CA  LEU A  62      34.466  17.096 -23.417  1.00 93.23           C  
ATOM    941  HA  LEU A  62      34.721  17.476 -22.428  1.00 93.23           H  
ATOM    942  C   LEU A  62      35.465  15.994 -23.752  1.00 93.23           C  
ATOM    943  CB  LEU A  62      33.036  16.527 -23.367  1.00 93.23           C  
ATOM    944  HB2 LEU A  62      33.025  15.697 -22.659  1.00 93.23           H  
ATOM    945  HB3 LEU A  62      32.790  16.127 -24.350  1.00 93.23           H  
ATOM    946  O   LEU A  62      35.551  15.576 -24.909  1.00 93.23           O  
ATOM    947  CG  LEU A  62      31.938  17.522 -22.963  1.00 93.23           C  
ATOM    948  HG  LEU A  62      31.841  18.279 -23.741  1.00 93.23           H  
ATOM    949  CD1 LEU A  62      30.598  16.792 -22.841  1.00 93.23           C  
ATOM    950 HD11 LEU A  62      30.348  16.318 -23.790  1.00 93.23           H  
ATOM    951 HD12 LEU A  62      30.658  16.028 -22.066  1.00 93.23           H  
ATOM    952 HD13 LEU A  62      29.810  17.497 -22.577  1.00 93.23           H  
ATOM    953  CD2 LEU A  62      32.227  18.215 -21.636  1.00 93.23           C  
ATOM    954 HD21 LEU A  62      33.134  18.814 -21.708  1.00 93.23           H  
ATOM    955 HD22 LEU A  62      31.395  18.885 -21.416  1.00 93.23           H  
ATOM    956 HD23 LEU A  62      32.341  17.475 -20.844  1.00 93.23           H  
ATOM    957  N   GLY A  63      36.202  15.514 -22.755  1.00 93.55           N  
ATOM    958  H   GLY A  63      36.042  15.897 -21.834  1.00 93.55           H  
ATOM    959  CA  GLY A  63      37.038  14.320 -22.852  1.00 93.55           C  
ATOM    960  HA2 GLY A  63      37.660  14.242 -21.960  1.00 93.55           H  
ATOM    961  HA3 GLY A  63      37.690  14.413 -23.721  1.00 93.55           H  
ATOM    962  C   GLY A  63      36.216  13.029 -22.981  1.00 93.55           C  
ATOM    963  O   GLY A  63      34.993  13.055 -22.828  1.00 93.55           O  
ATOM    964  N   PRO A  64      36.852  11.891 -23.309  1.00 94.19           N  
ATOM    965  CA  PRO A  64      36.184  10.587 -23.347  1.00 94.19           C  
ATOM    966  HA  PRO A  64      35.453  10.586 -24.156  1.00 94.19           H  
ATOM    967  C   PRO A  64      35.488  10.254 -22.019  1.00 94.19           C  
ATOM    968  CB  PRO A  64      37.300   9.580 -23.654  1.00 94.19           C  
ATOM    969  HB2 PRO A  64      36.945   8.737 -24.248  1.00 94.19           H  
ATOM    970  HB3 PRO A  64      37.747   9.216 -22.729  1.00 94.19           H  
ATOM    971  O   PRO A  64      36.113  10.336 -20.966  1.00 94.19           O  
ATOM    972  CG  PRO A  64      38.332  10.417 -24.403  1.00 94.19           C  
ATOM    973  HG2 PRO A  64      38.018  10.547 -25.439  1.00 94.19           H  
ATOM    974  HG3 PRO A  64      39.331   9.984 -24.347  1.00 94.19           H  
ATOM    975  CD  PRO A  64      38.251  11.760 -23.687  1.00 94.19           C  
ATOM    976  HD2 PRO A  64      38.574  12.557 -24.355  1.00 94.19           H  
ATOM    977  HD3 PRO A  64      38.869  11.741 -22.789  1.00 94.19           H  
ATOM    978  N   GLY A  65      34.204   9.888 -22.057  1.00 93.07           N  
ATOM    979  H   GLY A  65      33.717   9.895 -22.942  1.00 93.07           H  
ATOM    980  CA  GLY A  65      33.407   9.541 -20.869  1.00 93.07           C  
ATOM    981  HA2 GLY A  65      32.509   9.013 -21.190  1.00 93.07           H  
ATOM    982  HA3 GLY A  65      33.990   8.873 -20.236  1.00 93.07           H  
ATOM    983  C   GLY A  65      32.967  10.730 -20.005  1.00 93.07           C  
ATOM    984  O   GLY A  65      32.149  10.563 -19.102  1.00 93.07           O  
ATOM    985  N   GLU A  66      33.459  11.936 -20.286  1.00 96.25           N  
ATOM    986  H   GLU A  66      34.114  12.031 -21.049  1.00 96.25           H  
ATOM    987  CA  GLU A  66      33.125  13.127 -19.513  1.00 96.25           C  
ATOM    988  HA  GLU A  66      33.257  12.883 -18.458  1.00 96.25           H  
ATOM    989  C   GLU A  66      31.662  13.540 -19.726  1.00 96.25           C  
ATOM    990  CB  GLU A  66      34.104  14.254 -19.860  1.00 96.25           C  
ATOM    991  HB2 GLU A  66      33.928  14.574 -20.887  1.00 96.25           H  
ATOM    992  HB3 GLU A  66      35.123  13.875 -19.781  1.00 96.25           H  
ATOM    993  O   GLU A  66      31.117  13.439 -20.833  1.00 96.25           O  
ATOM    994  CG  GLU A  66      33.952  15.454 -18.920  1.00 96.25           C  
ATOM    995  HG2 GLU A  66      34.068  15.112 -17.892  1.00 96.25           H  
ATOM    996  HG3 GLU A  66      32.952  15.873 -19.031  1.00 96.25           H  
ATOM    997  CD  GLU A  66      34.962  16.565 -19.206  1.00 96.25           C  
ATOM    998  OE1 GLU A  66      35.109  17.450 -18.343  1.00 96.25           O  
ATOM    999  OE2 GLU A  66      35.537  16.644 -20.313  1.00 96.25           O  
ATOM   1000  N   SER A  67      31.033  14.032 -18.656  1.00 96.05           N  
ATOM   1001  H   SER A  67      31.557  14.151 -17.801  1.00 96.05           H  
ATOM   1002  CA  SER A  67      29.673  14.566 -18.676  1.00 96.05           C  
ATOM   1003  HA  SER A  67      29.332  14.608 -19.710  1.00 96.05           H  
ATOM   1004  C   SER A  67      29.625  15.982 -18.111  1.00 96.05           C  
ATOM   1005  CB  SER A  67      28.712  13.659 -17.906  1.00 96.05           C  
ATOM   1006  HB2 SER A  67      27.711  14.089 -17.937  1.00 96.05           H  
ATOM   1007  HB3 SER A  67      29.032  13.578 -16.867  1.00 96.05           H  
ATOM   1008  O   SER A  67      30.314  16.294 -17.144  1.00 96.05           O  
ATOM   1009  OG  SER A  67      28.682  12.375 -18.499  1.00 96.05           O  
ATOM   1010  HG  SER A  67      29.555  11.987 -18.398  1.00 96.05           H  
ATOM   1011  N   VAL A  68      28.773  16.827 -18.688  1.00 96.21           N  
ATOM   1012  H   VAL A  68      28.258  16.501 -19.493  1.00 96.21           H  
ATOM   1013  CA  VAL A  68      28.459  18.165 -18.173  1.00 96.21           C  
ATOM   1014  HA  VAL A  68      28.931  18.292 -17.199  1.00 96.21           H  
ATOM   1015  C   VAL A  68      26.959  18.282 -17.958  1.00 96.21           C  
ATOM   1016  CB  VAL A  68      29.005  19.269 -19.098  1.00 96.21           C  
ATOM   1017  HB  VAL A  68      28.788  19.018 -20.136  1.00 96.21           H  
ATOM   1018  O   VAL A  68      26.166  17.912 -18.825  1.00 96.21           O  
ATOM   1019  CG1 VAL A  68      28.427  20.662 -18.804  1.00 96.21           C  
ATOM   1020 HG11 VAL A  68      28.570  20.920 -17.755  1.00 96.21           H  
ATOM   1021 HG12 VAL A  68      27.362  20.684 -19.034  1.00 96.21           H  
ATOM   1022 HG13 VAL A  68      28.919  21.411 -19.425  1.00 96.21           H  
ATOM   1023  CG2 VAL A  68      30.523  19.373 -18.911  1.00 96.21           C  
ATOM   1024 HG21 VAL A  68      30.753  19.648 -17.881  1.00 96.21           H  
ATOM   1025 HG22 VAL A  68      30.991  18.410 -19.114  1.00 96.21           H  
ATOM   1026 HG23 VAL A  68      30.936  20.129 -19.578  1.00 96.21           H  
ATOM   1027  N   LYS A  69      26.585  18.819 -16.797  1.00 96.61           N  
ATOM   1028  H   LYS A  69      27.304  19.121 -16.156  1.00 96.61           H  
ATOM   1029  CA  LYS A  69      25.206  19.151 -16.453  1.00 96.61           C  
ATOM   1030  HA  LYS A  69      24.528  18.481 -16.982  1.00 96.61           H  
ATOM   1031  C   LYS A  69      24.892  20.581 -16.873  1.00 96.61           C  
ATOM   1032  CB  LYS A  69      24.979  18.959 -14.954  1.00 96.61           C  
ATOM   1033  HB2 LYS A  69      23.992  19.346 -14.703  1.00 96.61           H  
ATOM   1034  HB3 LYS A  69      25.720  19.533 -14.398  1.00 96.61           H  
ATOM   1035  O   LYS A  69      25.661  21.495 -16.585  1.00 96.61           O  
ATOM   1036  CG  LYS A  69      25.047  17.482 -14.541  1.00 96.61           C  
ATOM   1037  HG2 LYS A  69      26.014  17.047 -14.795  1.00 96.61           H  
ATOM   1038  HG3 LYS A  69      24.256  16.935 -15.053  1.00 96.61           H  
ATOM   1039  CD  LYS A  69      24.834  17.409 -13.029  1.00 96.61           C  
ATOM   1040  HD2 LYS A  69      25.723  17.764 -12.509  1.00 96.61           H  
ATOM   1041  HD3 LYS A  69      24.014  18.080 -12.775  1.00 96.61           H  
ATOM   1042  CE  LYS A  69      24.484  15.998 -12.559  1.00 96.61           C  
ATOM   1043  HE2 LYS A  69      25.393  15.458 -12.293  1.00 96.61           H  
ATOM   1044  HE3 LYS A  69      23.984  15.475 -13.374  1.00 96.61           H  
ATOM   1045  NZ  LYS A  69      23.554  16.105 -11.412  1.00 96.61           N  
ATOM   1046  HZ1 LYS A  69      22.747  16.638 -11.704  1.00 96.61           H  
ATOM   1047  HZ2 LYS A  69      23.221  15.208 -11.088  1.00 96.61           H  
ATOM   1048  HZ3 LYS A  69      23.952  16.635 -10.650  1.00 96.61           H  
ATOM   1049  N   VAL A  70      23.767  20.771 -17.549  1.00 96.11           N  
ATOM   1050  H   VAL A  70      23.221  19.953 -17.782  1.00 96.11           H  
ATOM   1051  CA  VAL A  70      23.270  22.078 -17.982  1.00 96.11           C  
ATOM   1052  HA  VAL A  70      23.924  22.862 -17.600  1.00 96.11           H  
ATOM   1053  C   VAL A  70      21.865  22.266 -17.415  1.00 96.11           C  
ATOM   1054  CB  VAL A  70      23.277  22.204 -19.518  1.00 96.11           C  
ATOM   1055  HB  VAL A  70      22.627  21.448 -19.958  1.00 96.11           H  
ATOM   1056  O   VAL A  70      20.961  21.542 -17.835  1.00 96.11           O  
ATOM   1057  CG1 VAL A  70      22.767  23.582 -19.951  1.00 96.11           C  
ATOM   1058 HG11 VAL A  70      23.344  24.356 -19.444  1.00 96.11           H  
ATOM   1059 HG12 VAL A  70      21.713  23.690 -19.693  1.00 96.11           H  
ATOM   1060 HG13 VAL A  70      22.864  23.694 -21.030  1.00 96.11           H  
ATOM   1061  CG2 VAL A  70      24.687  22.000 -20.089  1.00 96.11           C  
ATOM   1062 HG21 VAL A  70      25.005  20.970 -19.926  1.00 96.11           H  
ATOM   1063 HG22 VAL A  70      24.684  22.192 -21.162  1.00 96.11           H  
ATOM   1064 HG23 VAL A  70      25.390  22.675 -19.601  1.00 96.11           H  
ATOM   1065  N   PRO A  71      21.651  23.213 -16.486  1.00 97.08           N  
ATOM   1066  CA  PRO A  71      20.314  23.528 -15.998  1.00 97.08           C  
ATOM   1067  HA  PRO A  71      19.909  22.649 -15.495  1.00 97.08           H  
ATOM   1068  C   PRO A  71      19.390  23.942 -17.146  1.00 97.08           C  
ATOM   1069  CB  PRO A  71      20.493  24.651 -14.973  1.00 97.08           C  
ATOM   1070  HB2 PRO A  71      19.787  24.559 -14.148  1.00 97.08           H  
ATOM   1071  HB3 PRO A  71      20.389  25.623 -15.455  1.00 97.08           H  
ATOM   1072  O   PRO A  71      19.807  24.660 -18.059  1.00 97.08           O  
ATOM   1073  CG  PRO A  71      21.937  24.475 -14.504  1.00 97.08           C  
ATOM   1074  HG2 PRO A  71      22.361  25.409 -14.135  1.00 97.08           H  
ATOM   1075  HG3 PRO A  71      21.979  23.703 -13.735  1.00 97.08           H  
ATOM   1076  CD  PRO A  71      22.649  23.985 -15.762  1.00 97.08           C  
ATOM   1077  HD2 PRO A  71      23.508  23.374 -15.484  1.00 97.08           H  
ATOM   1078  HD3 PRO A  71      22.964  24.834 -16.367  1.00 97.08           H  
ATOM   1079  N   ILE A  72      18.142  23.497 -17.096  1.00 96.03           N  
ATOM   1080  H   ILE A  72      17.874  22.916 -16.314  1.00 96.03           H  
ATOM   1081  CA  ILE A  72      17.086  23.841 -18.049  1.00 96.03           C  
ATOM   1082  HA  ILE A  72      17.410  24.701 -18.635  1.00 96.03           H  
ATOM   1083  C   ILE A  72      15.845  24.270 -17.270  1.00 96.03           C  
ATOM   1084  CB  ILE A  72      16.821  22.677 -19.041  1.00 96.03           C  
ATOM   1085  HB  ILE A  72      17.711  22.586 -19.664  1.00 96.03           H  
ATOM   1086  O   ILE A  72      15.444  23.579 -16.334  1.00 96.03           O  
ATOM   1087  CG1 ILE A  72      15.634  23.005 -19.975  1.00 96.03           C  
ATOM   1088 HG12 ILE A  72      14.711  23.030 -19.396  1.00 96.03           H  
ATOM   1089 HG13 ILE A  72      15.790  23.996 -20.402  1.00 96.03           H  
ATOM   1090  CG2 ILE A  72      16.628  21.317 -18.337  1.00 96.03           C  
ATOM   1091 HG21 ILE A  72      17.531  21.059 -17.785  1.00 96.03           H  
ATOM   1092 HG22 ILE A  72      16.457  20.520 -19.061  1.00 96.03           H  
ATOM   1093 HG23 ILE A  72      15.790  21.361 -17.642  1.00 96.03           H  
ATOM   1094  CD1 ILE A  72      15.443  22.009 -21.128  1.00 96.03           C  
ATOM   1095 HD11 ILE A  72      15.145  21.031 -20.751  1.00 96.03           H  
ATOM   1096 HD12 ILE A  72      16.369  21.910 -21.694  1.00 96.03           H  
ATOM   1097 HD13 ILE A  72      14.652  22.368 -21.787  1.00 96.03           H  
ATOM   1098  N   SER A  73      15.220  25.371 -17.681  1.00 95.65           N  
ATOM   1099  H   SER A  73      15.627  25.918 -18.426  1.00 95.65           H  
ATOM   1100  CA  SER A  73      13.897  25.774 -17.196  1.00 95.65           C  
ATOM   1101  HA  SER A  73      13.472  24.958 -16.612  1.00 95.65           H  
ATOM   1102  C   SER A  73      12.967  26.030 -18.370  1.00 95.65           C  
ATOM   1103  CB  SER A  73      13.955  26.996 -16.280  1.00 95.65           C  
ATOM   1104  HB2 SER A  73      12.946  27.248 -15.952  1.00 95.65           H  
ATOM   1105  HB3 SER A  73      14.358  27.849 -16.826  1.00 95.65           H  
ATOM   1106  O   SER A  73      13.391  26.547 -19.403  1.00 95.65           O  
ATOM   1107  OG  SER A  73      14.763  26.727 -15.152  1.00 95.65           O  
ATOM   1108  HG  SER A  73      14.314  26.082 -14.600  1.00 95.65           H  
ATOM   1109  N   VAL A  74      11.702  25.648 -18.221  1.00 96.08           N  
ATOM   1110  H   VAL A  74      11.431  25.232 -17.342  1.00 96.08           H  
ATOM   1111  CA  VAL A  74      10.660  25.796 -19.241  1.00 96.08           C  
ATOM   1112  HA  VAL A  74      10.976  26.524 -19.989  1.00 96.08           H  
ATOM   1113  C   VAL A  74       9.400  26.316 -18.569  1.00 96.08           C  
ATOM   1114  CB  VAL A  74      10.376  24.458 -19.950  1.00 96.08           C  
ATOM   1115  HB  VAL A  74      10.035  23.728 -19.216  1.00 96.08           H  
ATOM   1116  O   VAL A  74       8.961  25.738 -17.575  1.00 96.08           O  
ATOM   1117  CG1 VAL A  74       9.285  24.618 -21.015  1.00 96.08           C  
ATOM   1118 HG11 VAL A  74       9.106  23.669 -21.520  1.00 96.08           H  
ATOM   1119 HG12 VAL A  74       8.349  24.915 -20.541  1.00 96.08           H  
ATOM   1120 HG13 VAL A  74       9.575  25.374 -21.745  1.00 96.08           H  
ATOM   1121  CG2 VAL A  74      11.641  23.902 -20.618  1.00 96.08           C  
ATOM   1122 HG21 VAL A  74      12.419  23.735 -19.872  1.00 96.08           H  
ATOM   1123 HG22 VAL A  74      11.423  22.937 -21.075  1.00 96.08           H  
ATOM   1124 HG23 VAL A  74      12.007  24.597 -21.373  1.00 96.08           H  
ATOM   1125  N   SER A  75       8.809  27.371 -19.122  1.00 94.88           N  
ATOM   1126  H   SER A  75       9.229  27.799 -19.935  1.00 94.88           H  
ATOM   1127  CA  SER A  75       7.574  27.972 -18.623  1.00 94.88           C  
ATOM   1128  HA  SER A  75       7.245  27.433 -17.735  1.00 94.88           H  
ATOM   1129  C   SER A  75       6.467  27.869 -19.667  1.00 94.88           C  
ATOM   1130  CB  SER A  75       7.776  29.432 -18.211  1.00 94.88           C  
ATOM   1131  HB2 SER A  75       6.897  29.775 -17.667  1.00 94.88           H  
ATOM   1132  HB3 SER A  75       7.871  30.038 -19.112  1.00 94.88           H  
ATOM   1133  O   SER A  75       6.644  28.270 -20.822  1.00 94.88           O  
ATOM   1134  OG  SER A  75       8.927  29.598 -17.401  1.00 94.88           O  
ATOM   1135  HG  SER A  75       8.676  29.458 -16.485  1.00 94.88           H  
ATOM   1136  N   ALA A  76       5.321  27.341 -19.243  1.00 92.69           N  
ATOM   1137  H   ALA A  76       5.235  27.105 -18.264  1.00 92.69           H  
ATOM   1138  CA  ALA A  76       4.096  27.344 -20.030  1.00 92.69           C  
ATOM   1139  HA  ALA A  76       4.353  27.211 -21.081  1.00 92.69           H  
ATOM   1140  C   ALA A  76       3.366  28.683 -19.845  1.00 92.69           C  
ATOM   1141  CB  ALA A  76       3.206  26.176 -19.598  1.00 92.69           C  
ATOM   1142  HB1 ALA A  76       3.654  25.227 -19.893  1.00 92.69           H  
ATOM   1143  HB2 ALA A  76       3.057  26.196 -18.519  1.00 92.69           H  
ATOM   1144  HB3 ALA A  76       2.236  26.271 -20.087  1.00 92.69           H  
ATOM   1145  O   ALA A  76       3.299  29.175 -18.715  1.00 92.69           O  
ATOM   1146  N   PRO A  77       2.783  29.267 -20.905  1.00 93.05           N  
ATOM   1147  CA  PRO A  77       1.974  30.470 -20.762  1.00 93.05           C  
ATOM   1148  HA  PRO A  77       2.549  31.242 -20.251  1.00 93.05           H  
ATOM   1149  C   PRO A  77       0.707  30.185 -19.946  1.00 93.05           C  
ATOM   1150  CB  PRO A  77       1.671  30.934 -22.188  1.00 93.05           C  
ATOM   1151  HB2 PRO A  77       0.696  31.415 -22.267  1.00 93.05           H  
ATOM   1152  HB3 PRO A  77       2.453  31.618 -22.516  1.00 93.05           H  
ATOM   1153  O   PRO A  77       0.240  29.045 -19.858  1.00 93.05           O  
ATOM   1154  CG  PRO A  77       1.734  29.650 -23.014  1.00 93.05           C  
ATOM   1155  HG2 PRO A  77       2.039  29.845 -24.042  1.00 93.05           H  
ATOM   1156  HG3 PRO A  77       0.753  29.174 -22.996  1.00 93.05           H  
ATOM   1157  CD  PRO A  77       2.756  28.783 -22.278  1.00 93.05           C  
ATOM   1158  HD2 PRO A  77       2.458  27.735 -22.324  1.00 93.05           H  
ATOM   1159  HD3 PRO A  77       3.740  28.918 -22.726  1.00 93.05           H  
ATOM   1160  N   GLU A  78       0.131  31.222 -19.343  1.00 87.08           N  
ATOM   1161  H   GLU A  78       0.533  32.143 -19.436  1.00 87.08           H  
ATOM   1162  CA  GLU A  78      -1.206  31.123 -18.753  1.00 87.08           C  
ATOM   1163  HA  GLU A  78      -1.209  30.315 -18.022  1.00 87.08           H  
ATOM   1164  C   GLU A  78      -2.237  30.777 -19.840  1.00 87.08           C  
ATOM   1165  CB  GLU A  78      -1.578  32.418 -18.021  1.00 87.08           C  
ATOM   1166  HB2 GLU A  78      -1.434  33.267 -18.689  1.00 87.08           H  
ATOM   1167  HB3 GLU A  78      -2.631  32.361 -17.743  1.00 87.08           H  
ATOM   1168  O   GLU A  78      -2.155  31.257 -20.970  1.00 87.08           O  
ATOM   1169  CG  GLU A  78      -0.743  32.604 -16.744  1.00 87.08           C  
ATOM   1170  HG2 GLU A  78       0.310  32.676 -17.016  1.00 87.08           H  
ATOM   1171  HG3 GLU A  78      -0.869  31.718 -16.122  1.00 87.08           H  
ATOM   1172  CD  GLU A  78      -1.139  33.845 -15.928  1.00 87.08           C  
ATOM   1173  OE1 GLU A  78      -0.544  34.012 -14.842  1.00 87.08           O  
ATOM   1174  OE2 GLU A  78      -2.021  34.603 -16.389  1.00 87.08           O  
ATOM   1175  N   GLY A  79      -3.188  29.896 -19.519  1.00 82.32           N  
ATOM   1176  H   GLY A  79      -3.232  29.560 -18.568  1.00 82.32           H  
ATOM   1177  CA  GLY A  79      -4.253  29.494 -20.445  1.00 82.32           C  
ATOM   1178  HA2 GLY A  79      -4.658  30.386 -20.923  1.00 82.32           H  
ATOM   1179  HA3 GLY A  79      -5.055  29.029 -19.872  1.00 82.32           H  
ATOM   1180  C   GLY A  79      -3.855  28.514 -21.558  1.00 82.32           C  
ATOM   1181  O   GLY A  79      -4.678  28.248 -22.432  1.00 82.32           O  
ATOM   1182  N   VAL A  80      -2.639  27.948 -21.553  1.00 88.41           N  
ATOM   1183  H   VAL A  80      -1.966  28.235 -20.856  1.00 88.41           H  
ATOM   1184  CA  VAL A  80      -2.304  26.857 -22.488  1.00 88.41           C  
ATOM   1185  HA  VAL A  80      -2.451  27.252 -23.493  1.00 88.41           H  
ATOM   1186  C   VAL A  80      -3.277  25.679 -22.320  1.00 88.41           C  
ATOM   1187  CB  VAL A  80      -0.829  26.425 -22.388  1.00 88.41           C  
ATOM   1188  HB  VAL A  80      -0.214  27.305 -22.578  1.00 88.41           H  
ATOM   1189  O   VAL A  80      -3.632  25.302 -21.203  1.00 88.41           O  
ATOM   1190  CG1 VAL A  80      -0.428  25.887 -21.018  1.00 88.41           C  
ATOM   1191 HG11 VAL A  80      -1.195  25.222 -20.619  1.00 88.41           H  
ATOM   1192 HG12 VAL A  80      -0.320  26.734 -20.341  1.00 88.41           H  
ATOM   1193 HG13 VAL A  80       0.517  25.347 -21.082  1.00 88.41           H  
ATOM   1194  CG2 VAL A  80      -0.456  25.401 -23.460  1.00 88.41           C  
ATOM   1195 HG21 VAL A  80      -0.745  25.773 -24.443  1.00 88.41           H  
ATOM   1196 HG22 VAL A  80      -0.958  24.453 -23.267  1.00 88.41           H  
ATOM   1197 HG23 VAL A  80       0.621  25.236 -23.449  1.00 88.41           H  
ATOM   1198  N   ALA A  81      -3.728  25.100 -23.432  1.00 85.18           N  
ATOM   1199  H   ALA A  81      -3.402  25.429 -24.329  1.00 85.18           H  
ATOM   1200  CA  ALA A  81      -4.672  23.989 -23.404  1.00 85.18           C  
ATOM   1201  HA  ALA A  81      -5.515  24.293 -22.783  1.00 85.18           H  
ATOM   1202  C   ALA A  81      -4.026  22.715 -22.816  1.00 85.18           C  
ATOM   1203  CB  ALA A  81      -5.202  23.746 -24.821  1.00 85.18           C  
ATOM   1204  HB1 ALA A  81      -5.670  24.653 -25.203  1.00 85.18           H  
ATOM   1205  HB2 ALA A  81      -4.383  23.452 -25.478  1.00 85.18           H  
ATOM   1206  HB3 ALA A  81      -5.942  22.946 -24.801  1.00 85.18           H  
ATOM   1207  O   ALA A  81      -2.870  22.423 -23.133  1.00 85.18           O  
ATOM   1208  N   PRO A  82      -4.753  21.913 -22.013  1.00 82.37           N  
ATOM   1209  CA  PRO A  82      -4.272  20.604 -21.585  1.00 82.37           C  
ATOM   1210  HA  PRO A  82      -3.312  20.745 -21.089  1.00 82.37           H  
ATOM   1211  C   PRO A  82      -4.102  19.657 -22.782  1.00 82.37           C  
ATOM   1212  CB  PRO A  82      -5.291  20.090 -20.558  1.00 82.37           C  
ATOM   1213  HB2 PRO A  82      -4.801  19.563 -19.740  1.00 82.37           H  
ATOM   1214  HB3 PRO A  82      -6.031  19.446 -21.034  1.00 82.37           H  
ATOM   1215  O   PRO A  82      -5.082  19.241 -23.399  1.00 82.37           O  
ATOM   1216  CG  PRO A  82      -5.982  21.362 -20.072  1.00 82.37           C  
ATOM   1217  HG2 PRO A  82      -6.992  21.165 -19.712  1.00 82.37           H  
ATOM   1218  HG3 PRO A  82      -5.381  21.829 -19.292  1.00 82.37           H  
ATOM   1219  CD  PRO A  82      -5.984  22.248 -21.315  1.00 82.37           C  
ATOM   1220  HD2 PRO A  82      -6.840  22.008 -21.947  1.00 82.37           H  
ATOM   1221  HD3 PRO A  82      -6.010  23.295 -21.011  1.00 82.37           H  
ATOM   1222  N   ALA A  83      -2.856  19.346 -23.136  1.00 85.29           N  
ATOM   1223  H   ALA A  83      -2.102  19.727 -22.582  1.00 85.29           H  
ATOM   1224  CA  ALA A  83      -2.490  18.516 -24.282  1.00 85.29           C  
ATOM   1225  HA  ALA A  83      -3.122  17.628 -24.292  1.00 85.29           H  
ATOM   1226  C   ALA A  83      -1.012  18.080 -24.192  1.00 85.29           C  
ATOM   1227  CB  ALA A  83      -2.733  19.324 -25.570  1.00 85.29           C  
ATOM   1228  HB1 ALA A  83      -2.191  20.269 -25.523  1.00 85.29           H  
ATOM   1229  HB2 ALA A  83      -3.797  19.537 -25.683  1.00 85.29           H  
ATOM   1230  HB3 ALA A  83      -2.394  18.773 -26.447  1.00 85.29           H  
ATOM   1231  O   ALA A  83      -0.233  18.676 -23.438  1.00 85.29           O  
ATOM   1232  N   PRO A  84      -0.585  17.061 -24.960  1.00 90.57           N  
ATOM   1233  CA  PRO A  84       0.832  16.797 -25.175  1.00 90.57           C  
ATOM   1234  HA  PRO A  84       1.355  16.775 -24.219  1.00 90.57           H  
ATOM   1235  C   PRO A  84       1.467  17.873 -26.072  1.00 90.57           C  
ATOM   1236  CB  PRO A  84       0.894  15.402 -25.800  1.00 90.57           C  
ATOM   1237  HB2 PRO A  84       1.753  15.282 -26.459  1.00 90.57           H  
ATOM   1238  HB3 PRO A  84       0.914  14.653 -25.008  1.00 90.57           H  
ATOM   1239  O   PRO A  84       0.938  18.240 -27.119  1.00 90.57           O  
ATOM   1240  CG  PRO A  84      -0.429  15.302 -26.561  1.00 90.57           C  
ATOM   1241  HG2 PRO A  84      -0.329  15.780 -27.535  1.00 90.57           H  
ATOM   1242  HG3 PRO A  84      -0.752  14.267 -26.676  1.00 90.57           H  
ATOM   1243  CD  PRO A  84      -1.402  16.104 -25.696  1.00 90.57           C  
ATOM   1244  HD2 PRO A  84      -2.142  16.594 -26.328  1.00 90.57           H  
ATOM   1245  HD3 PRO A  84      -1.897  15.438 -24.989  1.00 90.57           H  
ATOM   1246  N   TYR A  85       2.651  18.326 -25.681  1.00 93.86           N  
ATOM   1247  H   TYR A  85       3.019  17.947 -24.820  1.00 93.86           H  
ATOM   1248  CA  TYR A  85       3.529  19.246 -26.399  1.00 93.86           C  
ATOM   1249  HA  TYR A  85       3.130  19.421 -27.398  1.00 93.86           H  
ATOM   1250  C   TYR A  85       4.920  18.622 -26.543  1.00 93.86           C  
ATOM   1251  CB  TYR A  85       3.599  20.594 -25.662  1.00 93.86           C  
ATOM   1252  HB2 TYR A  85       3.900  20.422 -24.629  1.00 93.86           H  
ATOM   1253  HB3 TYR A  85       4.368  21.212 -26.125  1.00 93.86           H  
ATOM   1254  O   TYR A  85       5.274  17.653 -25.872  1.00 93.86           O  
ATOM   1255  CG  TYR A  85       2.296  21.366 -25.679  1.00 93.86           C  
ATOM   1256  CD1 TYR A  85       2.030  22.298 -26.701  1.00 93.86           C  
ATOM   1257  HD1 TYR A  85       2.761  22.477 -27.475  1.00 93.86           H  
ATOM   1258  CD2 TYR A  85       1.328  21.119 -24.692  1.00 93.86           C  
ATOM   1259  HD2 TYR A  85       1.519  20.384 -23.924  1.00 93.86           H  
ATOM   1260  CE1 TYR A  85       0.794  22.974 -26.739  1.00 93.86           C  
ATOM   1261  HE1 TYR A  85       0.581  23.673 -27.534  1.00 93.86           H  
ATOM   1262  CE2 TYR A  85       0.093  21.791 -24.726  1.00 93.86           C  
ATOM   1263  HE2 TYR A  85      -0.669  21.585 -23.989  1.00 93.86           H  
ATOM   1264  OH  TYR A  85      -1.385  23.339 -25.810  1.00 93.86           O  
ATOM   1265  HH  TYR A  85      -1.484  23.870 -26.603  1.00 93.86           H  
ATOM   1266  CZ  TYR A  85      -0.182  22.713 -25.753  1.00 93.86           C  
ATOM   1267  N   THR A  86       5.744  19.163 -27.436  1.00 93.87           N  
ATOM   1268  H   THR A  86       5.437  19.965 -27.968  1.00 93.87           H  
ATOM   1269  CA  THR A  86       7.125  18.701 -27.622  1.00 93.87           C  
ATOM   1270  HA  THR A  86       7.438  18.105 -26.765  1.00 93.87           H  
ATOM   1271  C   THR A  86       8.064  19.891 -27.709  1.00 93.87           C  
ATOM   1272  CB  THR A  86       7.238  17.813 -28.868  1.00 93.87           C  
ATOM   1273  HB  THR A  86       6.892  18.362 -29.744  1.00 93.87           H  
ATOM   1274  O   THR A  86       7.828  20.814 -28.487  1.00 93.87           O  
ATOM   1275  CG2 THR A  86       8.657  17.305 -29.113  1.00 93.87           C  
ATOM   1276 HG21 THR A  86       8.642  16.582 -29.929  1.00 93.87           H  
ATOM   1277 HG22 THR A  86       9.308  18.132 -29.398  1.00 93.87           H  
ATOM   1278 HG23 THR A  86       9.041  16.829 -28.210  1.00 93.87           H  
ATOM   1279  OG1 THR A  86       6.444  16.663 -28.697  1.00 93.87           O  
ATOM   1280  HG1 THR A  86       5.675  16.904 -28.175  1.00 93.87           H  
ATOM   1281  N   LEU A  87       9.147  19.855 -26.932  1.00 94.68           N  
ATOM   1282  H   LEU A  87       9.256  19.082 -26.292  1.00 94.68           H  
ATOM   1283  CA  LEU A  87      10.279  20.762 -27.100  1.00 94.68           C  
ATOM   1284  HA  LEU A  87       9.935  21.671 -27.593  1.00 94.68           H  
ATOM   1285  C   LEU A  87      11.331  20.101 -27.994  1.00 94.68           C  
ATOM   1286  CB  LEU A  87      10.902  21.164 -25.754  1.00 94.68           C  
ATOM   1287  HB2 LEU A  87      11.515  22.050 -25.919  1.00 94.68           H  
ATOM   1288  HB3 LEU A  87      11.578  20.368 -25.441  1.00 94.68           H  
ATOM   1289  O   LEU A  87      11.553  18.893 -27.918  1.00 94.68           O  
ATOM   1290  CG  LEU A  87       9.928  21.444 -24.601  1.00 94.68           C  
ATOM   1291  HG  LEU A  87       9.287  20.578 -24.432  1.00 94.68           H  
ATOM   1292  CD1 LEU A  87      10.763  21.674 -23.350  1.00 94.68           C  
ATOM   1293 HD11 LEU A  87      11.248  20.744 -23.051  1.00 94.68           H  
ATOM   1294 HD12 LEU A  87      11.512  22.446 -23.525  1.00 94.68           H  
ATOM   1295 HD13 LEU A  87      10.105  22.003 -22.546  1.00 94.68           H  
ATOM   1296  CD2 LEU A  87       9.056  22.672 -24.851  1.00 94.68           C  
ATOM   1297 HD21 LEU A  87       8.234  22.699 -24.136  1.00 94.68           H  
ATOM   1298 HD22 LEU A  87       9.637  23.586 -24.728  1.00 94.68           H  
ATOM   1299 HD23 LEU A  87       8.636  22.616 -25.855  1.00 94.68           H  
ATOM   1300  N   GLY A  88      12.020  20.892 -28.808  1.00 94.46           N  
ATOM   1301  H   GLY A  88      11.799  21.877 -28.796  1.00 94.46           H  
ATOM   1302  CA  GLY A  88      13.165  20.440 -29.591  1.00 94.46           C  
ATOM   1303  HA2 GLY A  88      13.116  20.883 -30.586  1.00 94.46           H  
ATOM   1304  HA3 GLY A  88      13.157  19.356 -29.704  1.00 94.46           H  
ATOM   1305  C   GLY A  88      14.472  20.873 -28.940  1.00 94.46           C  
ATOM   1306  O   GLY A  88      14.796  22.056 -28.950  1.00 94.46           O  
ATOM   1307  N   LEU A  89      15.258  19.938 -28.413  1.00 94.26           N  
ATOM   1308  H   LEU A  89      14.938  18.980 -28.406  1.00 94.26           H  
ATOM   1309  CA  LEU A  89      16.634  20.212 -28.005  1.00 94.26           C  
ATOM   1310  HA  LEU A  89      16.708  21.249 -27.677  1.00 94.26           H  
ATOM   1311  C   LEU A  89      17.559  20.035 -29.208  1.00 94.26           C  
ATOM   1312  CB  LEU A  89      17.021  19.315 -26.821  1.00 94.26           C  
ATOM   1313  HB2 LEU A  89      16.860  18.275 -27.106  1.00 94.26           H  
ATOM   1314  HB3 LEU A  89      16.365  19.539 -25.980  1.00 94.26           H  
ATOM   1315  O   LEU A  89      17.924  18.915 -29.558  1.00 94.26           O  
ATOM   1316  CG  LEU A  89      18.488  19.490 -26.384  1.00 94.26           C  
ATOM   1317  HG  LEU A  89      19.156  19.306 -27.225  1.00 94.26           H  
ATOM   1318  CD1 LEU A  89      18.779  20.891 -25.838  1.00 94.26           C  
ATOM   1319 HD11 LEU A  89      19.805  20.943 -25.475  1.00 94.26           H  
ATOM   1320 HD12 LEU A  89      18.098  21.118 -25.018  1.00 94.26           H  
ATOM   1321 HD13 LEU A  89      18.655  21.636 -26.625  1.00 94.26           H  
ATOM   1322  CD2 LEU A  89      18.824  18.466 -25.306  1.00 94.26           C  
ATOM   1323 HD21 LEU A  89      18.672  17.459 -25.695  1.00 94.26           H  
ATOM   1324 HD22 LEU A  89      19.869  18.579 -25.019  1.00 94.26           H  
ATOM   1325 HD23 LEU A  89      18.185  18.617 -24.436  1.00 94.26           H  
ATOM   1326  N   TYR A  90      17.958  21.143 -29.824  1.00 93.78           N  
ATOM   1327  H   TYR A  90      17.650  22.033 -29.459  1.00 93.78           H  
ATOM   1328  CA  TYR A  90      18.939  21.135 -30.900  1.00 93.78           C  
ATOM   1329  HA  TYR A  90      18.837  20.198 -31.447  1.00 93.78           H  
ATOM   1330  C   TYR A  90      20.361  21.204 -30.341  1.00 93.78           C  
ATOM   1331  CB  TYR A  90      18.655  22.258 -31.896  1.00 93.78           C  
ATOM   1332  HB2 TYR A  90      18.664  23.211 -31.366  1.00 93.78           H  
ATOM   1333  HB3 TYR A  90      17.655  22.118 -32.304  1.00 93.78           H  
ATOM   1334  O   TYR A  90      20.710  22.096 -29.563  1.00 93.78           O  
ATOM   1335  CG  TYR A  90      19.640  22.300 -33.050  1.00 93.78           C  
ATOM   1336  CD1 TYR A  90      20.497  23.403 -33.230  1.00 93.78           C  
ATOM   1337  HD1 TYR A  90      20.458  24.229 -32.535  1.00 93.78           H  
ATOM   1338  CD2 TYR A  90      19.695  21.221 -33.952  1.00 93.78           C  
ATOM   1339  HD2 TYR A  90      19.046  20.369 -33.813  1.00 93.78           H  
ATOM   1340  CE1 TYR A  90      21.371  23.448 -34.333  1.00 93.78           C  
ATOM   1341  HE1 TYR A  90      21.998  24.315 -34.485  1.00 93.78           H  
ATOM   1342  CE2 TYR A  90      20.583  21.247 -35.042  1.00 93.78           C  
ATOM   1343  HE2 TYR A  90      20.603  20.428 -35.745  1.00 93.78           H  
ATOM   1344  OH  TYR A  90      22.234  22.421 -36.321  1.00 93.78           O  
ATOM   1345  HH  TYR A  90      22.460  23.330 -36.535  1.00 93.78           H  
ATOM   1346  CZ  TYR A  90      21.410  22.368 -35.242  1.00 93.78           C  
ATOM   1347  N   GLN A  91      21.197  20.266 -30.771  1.00 92.77           N  
ATOM   1348  H   GLN A  91      20.826  19.559 -31.389  1.00 92.77           H  
ATOM   1349  CA  GLN A  91      22.592  20.146 -30.379  1.00 92.77           C  
ATOM   1350  HA  GLN A  91      22.860  20.976 -29.724  1.00 92.77           H  
ATOM   1351  C   GLN A  91      23.467  20.187 -31.618  1.00 92.77           C  
ATOM   1352  CB  GLN A  91      22.839  18.841 -29.619  1.00 92.77           C  
ATOM   1353  HB2 GLN A  91      22.821  17.999 -30.310  1.00 92.77           H  
ATOM   1354  HB3 GLN A  91      23.831  18.891 -29.169  1.00 92.77           H  
ATOM   1355  O   GLN A  91      23.309  19.366 -32.517  1.00 92.77           O  
ATOM   1356  CG  GLN A  91      21.800  18.579 -28.530  1.00 92.77           C  
ATOM   1357  HG2 GLN A  91      20.852  18.291 -28.982  1.00 92.77           H  
ATOM   1358  HG3 GLN A  91      21.640  19.481 -27.938  1.00 92.77           H  
ATOM   1359  CD  GLN A  91      22.268  17.452 -27.639  1.00 92.77           C  
ATOM   1360  NE2 GLN A  91      22.903  17.782 -26.542  1.00 92.77           N  
ATOM   1361 HE21 GLN A  91      23.005  18.747 -26.265  1.00 92.77           H  
ATOM   1362 HE22 GLN A  91      23.135  17.011 -25.932  1.00 92.77           H  
ATOM   1363  OE1 GLN A  91      22.109  16.282 -27.936  1.00 92.77           O  
ATOM   1364  N   ARG A  92      24.426  21.112 -31.655  1.00 92.74           N  
ATOM   1365  H   ARG A  92      24.478  21.757 -30.880  1.00 92.74           H  
ATOM   1366  CA  ARG A  92      25.393  21.224 -32.748  1.00 92.74           C  
ATOM   1367  HA  ARG A  92      25.212  20.411 -33.451  1.00 92.74           H  
ATOM   1368  C   ARG A  92      26.814  21.065 -32.231  1.00 92.74           C  
ATOM   1369  CB  ARG A  92      25.164  22.534 -33.506  1.00 92.74           C  
ATOM   1370  HB2 ARG A  92      25.343  23.376 -32.837  1.00 92.74           H  
ATOM   1371  HB3 ARG A  92      24.127  22.569 -33.841  1.00 92.74           H  
ATOM   1372  O   ARG A  92      27.334  21.962 -31.568  1.00 92.74           O  
ATOM   1373  CG  ARG A  92      26.086  22.636 -34.728  1.00 92.74           C  
ATOM   1374  HG2 ARG A  92      27.127  22.587 -34.408  1.00 92.74           H  
ATOM   1375  HG3 ARG A  92      25.883  21.811 -35.411  1.00 92.74           H  
ATOM   1376  CD  ARG A  92      25.857  23.961 -35.453  1.00 92.74           C  
ATOM   1377  HD2 ARG A  92      24.855  23.952 -35.883  1.00 92.74           H  
ATOM   1378  HD3 ARG A  92      25.929  24.773 -34.730  1.00 92.74           H  
ATOM   1379  NE  ARG A  92      26.858  24.162 -36.514  1.00 92.74           N  
ATOM   1380  HE  ARG A  92      27.561  23.443 -36.609  1.00 92.74           H  
ATOM   1381  NH1 ARG A  92      26.113  26.213 -37.241  1.00 92.74           N  
ATOM   1382 HH11 ARG A  92      26.152  26.960 -37.919  1.00 92.74           H  
ATOM   1383 HH12 ARG A  92      25.336  26.153 -36.599  1.00 92.74           H  
ATOM   1384  NH2 ARG A  92      27.847  25.245 -38.252  1.00 92.74           N  
ATOM   1385 HH21 ARG A  92      28.475  24.462 -38.362  1.00 92.74           H  
ATOM   1386 HH22 ARG A  92      27.874  26.016 -38.904  1.00 92.74           H  
ATOM   1387  CZ  ARG A  92      26.934  25.201 -37.326  1.00 92.74           C  
ATOM   1388  N   THR A  93      27.465  19.970 -32.609  1.00 89.66           N  
ATOM   1389  H   THR A  93      26.959  19.316 -33.188  1.00 89.66           H  
ATOM   1390  CA  THR A  93      28.863  19.661 -32.280  1.00 89.66           C  
ATOM   1391  HA  THR A  93      29.236  20.392 -31.563  1.00 89.66           H  
ATOM   1392  C   THR A  93      29.711  19.756 -33.550  1.00 89.66           C  
ATOM   1393  CB  THR A  93      28.981  18.284 -31.613  1.00 89.66           C  
ATOM   1394  HB  THR A  93      28.692  17.512 -32.326  1.00 89.66           H  
ATOM   1395  O   THR A  93      29.745  18.856 -34.395  1.00 89.66           O  
ATOM   1396  CG2 THR A  93      30.401  18.004 -31.122  1.00 89.66           C  
ATOM   1397 HG21 THR A  93      31.063  17.880 -31.979  1.00 89.66           H  
ATOM   1398 HG22 THR A  93      30.405  17.083 -30.540  1.00 89.66           H  
ATOM   1399 HG23 THR A  93      30.758  18.823 -30.498  1.00 89.66           H  
ATOM   1400  OG1 THR A  93      28.126  18.197 -30.501  1.00 89.66           O  
ATOM   1401  HG1 THR A  93      28.503  18.698 -29.774  1.00 89.66           H  
ATOM   1402  N   GLY A  94      30.404  20.884 -33.724  1.00 85.60           N  
ATOM   1403  H   GLY A  94      30.340  21.594 -33.009  1.00 85.60           H  
ATOM   1404  CA  GLY A  94      31.130  21.188 -34.960  1.00 85.60           C  
ATOM   1405  HA2 GLY A  94      31.873  20.411 -35.139  1.00 85.60           H  
ATOM   1406  HA3 GLY A  94      31.653  22.138 -34.842  1.00 85.60           H  
ATOM   1407  C   GLY A  94      30.200  21.305 -36.180  1.00 85.60           C  
ATOM   1408  O   GLY A  94      29.372  22.216 -36.258  1.00 85.60           O  
ATOM   1409  N   ARG A  95      30.360  20.399 -37.157  1.00 85.14           N  
ATOM   1410  H   ARG A  95      31.011  19.644 -36.991  1.00 85.14           H  
ATOM   1411  CA  ARG A  95      29.531  20.342 -38.380  1.00 85.14           C  
ATOM   1412  HA  ARG A  95      29.116  21.329 -38.581  1.00 85.14           H  
ATOM   1413  C   ARG A  95      28.294  19.445 -38.252  1.00 85.14           C  
ATOM   1414  CB  ARG A  95      30.371  19.931 -39.606  1.00 85.14           C  
ATOM   1415  HB2 ARG A  95      29.699  19.782 -40.451  1.00 85.14           H  
ATOM   1416  HB3 ARG A  95      30.871  18.983 -39.407  1.00 85.14           H  
ATOM   1417  O   ARG A  95      27.475  19.453 -39.157  1.00 85.14           O  
ATOM   1418  CG  ARG A  95      31.409  20.988 -40.016  1.00 85.14           C  
ATOM   1419  HG2 ARG A  95      32.181  21.060 -39.250  1.00 85.14           H  
ATOM   1420  HG3 ARG A  95      30.915  21.955 -40.114  1.00 85.14           H  
ATOM   1421  CD  ARG A  95      32.052  20.621 -41.362  1.00 85.14           C  
ATOM   1422  HD2 ARG A  95      31.271  20.570 -42.121  1.00 85.14           H  
ATOM   1423  HD3 ARG A  95      32.514  19.638 -41.275  1.00 85.14           H  
ATOM   1424  NE  ARG A  95      33.070  21.609 -41.779  1.00 85.14           N  
ATOM   1425  HE  ARG A  95      33.153  22.454 -41.233  1.00 85.14           H  
ATOM   1426  NH1 ARG A  95      33.790  20.524 -43.680  1.00 85.14           N  
ATOM   1427 HH11 ARG A  95      34.360  20.518 -44.513  1.00 85.14           H  
ATOM   1428 HH12 ARG A  95      33.073  19.822 -43.568  1.00 85.14           H  
ATOM   1429  NH2 ARG A  95      34.716  22.467 -43.109  1.00 85.14           N  
ATOM   1430 HH21 ARG A  95      35.280  22.414 -43.946  1.00 85.14           H  
ATOM   1431 HH22 ARG A  95      34.784  23.298 -42.540  1.00 85.14           H  
ATOM   1432  CZ  ARG A  95      33.850  21.528 -42.849  1.00 85.14           C  
ATOM   1433  N   MET A  96      28.160  18.688 -37.163  1.00 85.36           N  
ATOM   1434  H   MET A  96      28.801  18.805 -36.392  1.00 85.36           H  
ATOM   1435  CA  MET A  96      27.022  17.790 -36.953  1.00 85.36           C  
ATOM   1436  HA  MET A  96      26.555  17.556 -37.910  1.00 85.36           H  
ATOM   1437  C   MET A  96      25.976  18.465 -36.074  1.00 85.36           C  
ATOM   1438  CB  MET A  96      27.486  16.470 -36.331  1.00 85.36           C  
ATOM   1439  HB2 MET A  96      27.945  16.678 -35.364  1.00 85.36           H  
ATOM   1440  HB3 MET A  96      26.619  15.828 -36.176  1.00 85.36           H  
ATOM   1441  O   MET A  96      26.336  19.123 -35.096  1.00 85.36           O  
ATOM   1442  CG  MET A  96      28.483  15.740 -37.239  1.00 85.36           C  
ATOM   1443  HG2 MET A  96      29.382  16.348 -37.342  1.00 85.36           H  
ATOM   1444  HG3 MET A  96      28.034  15.630 -38.226  1.00 85.36           H  
ATOM   1445  SD  MET A  96      28.981  14.092 -36.676  1.00 85.36           S  
ATOM   1446  CE  MET A  96      29.630  14.458 -35.026  1.00 85.36           C  
ATOM   1447  HE1 MET A  96      29.925  13.526 -34.545  1.00 85.36           H  
ATOM   1448  HE2 MET A  96      30.480  15.136 -35.095  1.00 85.36           H  
ATOM   1449  HE3 MET A  96      28.849  14.906 -34.411  1.00 85.36           H  
ATOM   1450  N   GLY A  97      24.705  18.290 -36.425  1.00 88.98           N  
ATOM   1451  H   GLY A  97      24.491  17.699 -37.215  1.00 88.98           H  
ATOM   1452  CA  GLY A  97      23.554  18.746 -35.657  1.00 88.98           C  
ATOM   1453  HA2 GLY A  97      23.031  19.534 -36.200  1.00 88.98           H  
ATOM   1454  HA3 GLY A  97      23.888  19.152 -34.702  1.00 88.98           H  
ATOM   1455  C   GLY A  97      22.582  17.594 -35.424  1.00 88.98           C  
ATOM   1456  O   GLY A  97      22.409  16.765 -36.313  1.00 88.98           O  
ATOM   1457  N   THR A  98      21.961  17.534 -34.251  1.00 90.69           N  
ATOM   1458  H   THR A  98      22.179  18.231 -33.554  1.00 90.69           H  
ATOM   1459  CA  THR A  98      20.866  16.606 -33.943  1.00 90.69           C  
ATOM   1460  HA  THR A  98      20.408  16.278 -34.876  1.00 90.69           H  
ATOM   1461  C   THR A  98      19.796  17.327 -33.135  1.00 90.69           C  
ATOM   1462  CB  THR A  98      21.366  15.344 -33.220  1.00 90.69           C  
ATOM   1463  HB  THR A  98      22.130  14.880 -33.843  1.00 90.69           H  
ATOM   1464  O   THR A  98      20.120  18.212 -32.343  1.00 90.69           O  
ATOM   1465  CG2 THR A  98      21.958  15.578 -31.830  1.00 90.69           C  
ATOM   1466 HG21 THR A  98      22.811  16.253 -31.907  1.00 90.69           H  
ATOM   1467 HG22 THR A  98      21.217  16.009 -31.157  1.00 90.69           H  
ATOM   1468 HG23 THR A  98      22.302  14.631 -31.416  1.00 90.69           H  
ATOM   1469  OG1 THR A  98      20.308  14.430 -33.083  1.00 90.69           O  
ATOM   1470  HG1 THR A  98      20.019  14.427 -32.167  1.00 90.69           H  
ATOM   1471  N   THR A  99      18.535  16.950 -33.325  1.00 91.63           N  
ATOM   1472  H   THR A  99      18.349  16.176 -33.948  1.00 91.63           H  
ATOM   1473  CA  THR A  99      17.412  17.449 -32.528  1.00 91.63           C  
ATOM   1474  HA  THR A  99      17.766  18.207 -31.830  1.00 91.63           H  
ATOM   1475  C   THR A  99      16.825  16.295 -31.734  1.00 91.63           C  
ATOM   1476  CB  THR A  99      16.332  18.111 -33.394  1.00 91.63           C  
ATOM   1477  HB  THR A  99      15.917  17.381 -34.089  1.00 91.63           H  
ATOM   1478  O   THR A  99      16.405  15.297 -32.313  1.00 91.63           O  
ATOM   1479  CG2 THR A  99      15.206  18.714 -32.552  1.00 91.63           C  
ATOM   1480 HG21 THR A  99      15.615  19.425 -31.834  1.00 91.63           H  
ATOM   1481 HG22 THR A  99      14.494  19.226 -33.200  1.00 91.63           H  
ATOM   1482 HG23 THR A  99      14.672  17.928 -32.018  1.00 91.63           H  
ATOM   1483  OG1 THR A  99      16.890  19.179 -34.124  1.00 91.63           O  
ATOM   1484  HG1 THR A  99      16.193  19.530 -34.684  1.00 91.63           H  
ATOM   1485  N   THR A 100      16.775  16.442 -30.415  1.00 91.63           N  
ATOM   1486  H   THR A 100      17.174  17.277 -30.011  1.00 91.63           H  
ATOM   1487  CA  THR A 100      16.135  15.487 -29.507  1.00 91.63           C  
ATOM   1488  HA  THR A 100      15.981  14.539 -30.022  1.00 91.63           H  
ATOM   1489  C   THR A 100      14.781  16.040 -29.081  1.00 91.63           C  
ATOM   1490  CB  THR A 100      17.030  15.209 -28.292  1.00 91.63           C  
ATOM   1491  HB  THR A 100      17.179  16.132 -27.730  1.00 91.63           H  
ATOM   1492  O   THR A 100      14.706  17.156 -28.568  1.00 91.63           O  
ATOM   1493  CG2 THR A 100      16.449  14.144 -27.363  1.00 91.63           C  
ATOM   1494 HG21 THR A 100      15.514  14.495 -26.926  1.00 91.63           H  
ATOM   1495 HG22 THR A 100      16.263  13.225 -27.919  1.00 91.63           H  
ATOM   1496 HG23 THR A 100      17.149  13.939 -26.554  1.00 91.63           H  
ATOM   1497  OG1 THR A 100      18.285  14.736 -28.729  1.00 91.63           O  
ATOM   1498  HG1 THR A 100      18.884  14.740 -27.979  1.00 91.63           H  
ATOM   1499  N   ALA A 101      13.714  15.270 -29.282  1.00 92.87           N  
ATOM   1500  H   ALA A 101      13.831  14.362 -29.707  1.00 92.87           H  
ATOM   1501  CA  ALA A 101      12.384  15.622 -28.796  1.00 92.87           C  
ATOM   1502  HA  ALA A 101      12.189  16.671 -29.019  1.00 92.87           H  
ATOM   1503  C   ALA A 101      12.299  15.421 -27.274  1.00 92.87           C  
ATOM   1504  CB  ALA A 101      11.348  14.778 -29.546  1.00 92.87           C  
ATOM   1505  HB1 ALA A 101      11.377  15.010 -30.611  1.00 92.87           H  
ATOM   1506  HB2 ALA A 101      11.551  13.717 -29.400  1.00 92.87           H  
ATOM   1507  HB3 ALA A 101      10.350  14.992 -29.164  1.00 92.87           H  
ATOM   1508  O   ALA A 101      12.635  14.352 -26.764  1.00 92.87           O  
ATOM   1509  N   LEU A 102      11.834  16.441 -26.557  1.00 92.38           N  
ATOM   1510  H   LEU A 102      11.622  17.301 -27.042  1.00 92.38           H  
ATOM   1511  CA  LEU A 102      11.513  16.381 -25.133  1.00 92.38           C  
ATOM   1512  HA  LEU A 102      11.824  15.422 -24.720  1.00 92.38           H  
ATOM   1513  C   LEU A 102       9.990  16.521 -24.992  1.00 92.38           C  
ATOM   1514  CB  LEU A 102      12.276  17.472 -24.360  1.00 92.38           C  
ATOM   1515  HB2 LEU A 102      12.018  17.387 -23.305  1.00 92.38           H  
ATOM   1516  HB3 LEU A 102      11.921  18.443 -24.705  1.00 92.38           H  
ATOM   1517  O   LEU A 102       9.480  17.645 -25.046  1.00 92.38           O  
ATOM   1518  CG  LEU A 102      13.808  17.448 -24.503  1.00 92.38           C  
ATOM   1519  HG  LEU A 102      14.086  17.553 -25.552  1.00 92.38           H  
ATOM   1520  CD1 LEU A 102      14.407  18.629 -23.734  1.00 92.38           C  
ATOM   1521 HD11 LEU A 102      14.018  19.563 -24.140  1.00 92.38           H  
ATOM   1522 HD12 LEU A 102      15.493  18.625 -23.835  1.00 92.38           H  
ATOM   1523 HD13 LEU A 102      14.142  18.560 -22.679  1.00 92.38           H  
ATOM   1524  CD2 LEU A 102      14.424  16.159 -23.954  1.00 92.38           C  
ATOM   1525 HD21 LEU A 102      14.121  16.017 -22.917  1.00 92.38           H  
ATOM   1526 HD22 LEU A 102      14.089  15.310 -24.550  1.00 92.38           H  
ATOM   1527 HD23 LEU A 102      15.511  16.214 -24.016  1.00 92.38           H  
ATOM   1528  N   PRO A 103       9.246  15.406 -24.893  1.00 91.82           N  
ATOM   1529  CA  PRO A 103       7.801  15.460 -24.737  1.00 91.82           C  
ATOM   1530  HA  PRO A 103       7.364  16.087 -25.513  1.00 91.82           H  
ATOM   1531  C   PRO A 103       7.435  16.032 -23.364  1.00 91.82           C  
ATOM   1532  CB  PRO A 103       7.312  14.022 -24.926  1.00 91.82           C  
ATOM   1533  HB2 PRO A 103       6.415  13.811 -24.343  1.00 91.82           H  
ATOM   1534  HB3 PRO A 103       7.129  13.839 -25.984  1.00 91.82           H  
ATOM   1535  O   PRO A 103       8.039  15.680 -22.349  1.00 91.82           O  
ATOM   1536  CG  PRO A 103       8.503  13.184 -24.464  1.00 91.82           C  
ATOM   1537  HG2 PRO A 103       8.512  12.202 -24.935  1.00 91.82           H  
ATOM   1538  HG3 PRO A 103       8.483  13.089 -23.378  1.00 91.82           H  
ATOM   1539  CD  PRO A 103       9.709  14.024 -24.882  1.00 91.82           C  
ATOM   1540  HD2 PRO A 103      10.027  13.740 -25.885  1.00 91.82           H  
ATOM   1541  HD3 PRO A 103      10.520  13.874 -24.169  1.00 91.82           H  
ATOM   1542  N   LEU A 104       6.422  16.891 -23.348  1.00 90.61           N  
ATOM   1543  H   LEU A 104       5.961  17.099 -24.223  1.00 90.61           H  
ATOM   1544  CA  LEU A 104       5.822  17.475 -22.155  1.00 90.61           C  
ATOM   1545  HA  LEU A 104       6.157  16.941 -21.266  1.00 90.61           H  
ATOM   1546  C   LEU A 104       4.310  17.334 -22.238  1.00 90.61           C  
ATOM   1547  CB  LEU A 104       6.190  18.964 -22.048  1.00 90.61           C  
ATOM   1548  HB2 LEU A 104       5.531  19.428 -21.314  1.00 90.61           H  
ATOM   1549  HB3 LEU A 104       5.995  19.442 -23.008  1.00 90.61           H  
ATOM   1550  O   LEU A 104       3.736  17.468 -23.310  1.00 90.61           O  
ATOM   1551  CG  LEU A 104       7.639  19.250 -21.632  1.00 90.61           C  
ATOM   1552  HG  LEU A 104       8.336  18.812 -22.346  1.00 90.61           H  
ATOM   1553  CD1 LEU A 104       7.844  20.757 -21.591  1.00 90.61           C  
ATOM   1554 HD11 LEU A 104       7.727  21.169 -22.593  1.00 90.61           H  
ATOM   1555 HD12 LEU A 104       8.835  20.977 -21.194  1.00 90.61           H  
ATOM   1556 HD13 LEU A 104       7.106  21.215 -20.932  1.00 90.61           H  
ATOM   1557  CD2 LEU A 104       7.941  18.732 -20.233  1.00 90.61           C  
ATOM   1558 HD21 LEU A 104       8.937  19.050 -19.923  1.00 90.61           H  
ATOM   1559 HD22 LEU A 104       7.207  19.097 -19.515  1.00 90.61           H  
ATOM   1560 HD23 LEU A 104       7.937  17.642 -20.242  1.00 90.61           H  
ATOM   1561  N   THR A 105       3.649  17.113 -21.112  1.00 87.97           N  
ATOM   1562  H   THR A 105       4.171  16.972 -20.259  1.00 87.97           H  
ATOM   1563  CA  THR A 105       2.186  17.140 -21.037  1.00 87.97           C  
ATOM   1564  HA  THR A 105       1.756  17.236 -22.034  1.00 87.97           H  
ATOM   1565  C   THR A 105       1.751  18.351 -20.232  1.00 87.97           C  
ATOM   1566  CB  THR A 105       1.637  15.839 -20.445  1.00 87.97           C  
ATOM   1567  HB  THR A 105       1.955  15.742 -19.407  1.00 87.97           H  
ATOM   1568  O   THR A 105       2.181  18.520 -19.091  1.00 87.97           O  
ATOM   1569  CG2 THR A 105       0.115  15.770 -20.520  1.00 87.97           C  
ATOM   1570 HG21 THR A 105      -0.222  14.799 -20.156  1.00 87.97           H  
ATOM   1571 HG22 THR A 105      -0.331  16.543 -19.895  1.00 87.97           H  
ATOM   1572 HG23 THR A 105      -0.218  15.902 -21.550  1.00 87.97           H  
ATOM   1573  OG1 THR A 105       2.149  14.755 -21.188  1.00 87.97           O  
ATOM   1574  HG1 THR A 105       3.099  14.759 -21.051  1.00 87.97           H  
ATOM   1575  N   VAL A 106       0.902  19.192 -20.820  1.00 85.96           N  
ATOM   1576  H   VAL A 106       0.570  18.988 -21.752  1.00 85.96           H  
ATOM   1577  CA  VAL A 106       0.191  20.218 -20.061  1.00 85.96           C  
ATOM   1578  HA  VAL A 106       0.861  20.608 -19.294  1.00 85.96           H  
ATOM   1579  C   VAL A 106      -1.015  19.566 -19.404  1.00 85.96           C  
ATOM   1580  CB  VAL A 106      -0.227  21.411 -20.922  1.00 85.96           C  
ATOM   1581  HB  VAL A 106      -0.812  21.047 -21.767  1.00 85.96           H  
ATOM   1582  O   VAL A 106      -1.887  19.040 -20.093  1.00 85.96           O  
ATOM   1583  CG1 VAL A 106      -1.062  22.430 -20.140  1.00 85.96           C  
ATOM   1584 HG11 VAL A 106      -0.455  22.937 -19.390  1.00 85.96           H  
ATOM   1585 HG12 VAL A 106      -1.470  23.148 -20.852  1.00 85.96           H  
ATOM   1586 HG13 VAL A 106      -1.916  21.961 -19.652  1.00 85.96           H  
ATOM   1587  CG2 VAL A 106       1.002  22.160 -21.436  1.00 85.96           C  
ATOM   1588 HG21 VAL A 106       0.664  22.933 -22.125  1.00 85.96           H  
ATOM   1589 HG22 VAL A 106       1.678  21.480 -21.955  1.00 85.96           H  
ATOM   1590 HG23 VAL A 106       1.530  22.631 -20.607  1.00 85.96           H  
ATOM   1591  N   ASN A 107      -1.064  19.614 -18.079  1.00 75.56           N  
ATOM   1592  H   ASN A 107      -0.332  20.125 -17.606  1.00 75.56           H  
ATOM   1593  CA  ASN A 107      -2.211  19.181 -17.288  1.00 75.56           C  
ATOM   1594  HA  ASN A 107      -2.884  18.593 -17.912  1.00 75.56           H  
ATOM   1595  C   ASN A 107      -3.012  20.399 -16.805  1.00 75.56           C  
ATOM   1596  CB  ASN A 107      -1.696  18.285 -16.147  1.00 75.56           C  
ATOM   1597  HB2 ASN A 107      -2.487  18.141 -15.411  1.00 75.56           H  
ATOM   1598  HB3 ASN A 107      -0.859  18.777 -15.651  1.00 75.56           H  
ATOM   1599  O   ASN A 107      -2.488  21.506 -16.778  1.00 75.56           O  
ATOM   1600  CG  ASN A 107      -1.270  16.912 -16.646  1.00 75.56           C  
ATOM   1601  ND2 ASN A 107      -0.287  16.286 -16.047  1.00 75.56           N  
ATOM   1602 HD21 ASN A 107      -0.053  15.367 -16.396  1.00 75.56           H  
ATOM   1603 HD22 ASN A 107       0.262  16.678 -15.294  1.00 75.56           H  
ATOM   1604  OD1 ASN A 107      -1.868  16.334 -17.536  1.00 75.56           O  
ATOM   1605  N   ASP A 108      -4.274  20.199 -16.414  1.00 65.71           N  
ATOM   1606  H   ASP A 108      -4.662  19.269 -16.483  1.00 65.71           H  
ATOM   1607  CA  ASP A 108      -5.103  21.238 -15.778  1.00 65.71           C  
ATOM   1608  HA  ASP A 108      -5.260  22.041 -16.498  1.00 65.71           H  
ATOM   1609  C   ASP A 108      -4.397  21.849 -14.539  1.00 65.71           C  
ATOM   1610  CB  ASP A 108      -6.475  20.616 -15.439  1.00 65.71           C  
ATOM   1611  HB2 ASP A 108      -6.365  19.978 -14.562  1.00 65.71           H  
ATOM   1612  HB3 ASP A 108      -6.776  19.980 -16.271  1.00 65.71           H  
ATOM   1613  O   ASP A 108      -3.437  21.281 -14.016  1.00 65.71           O  
ATOM   1614  CG  ASP A 108      -7.620  21.613 -15.194  1.00 65.71           C  
ATOM   1615  OD1 ASP A 108      -7.355  22.836 -15.142  1.00 65.71           O  
ATOM   1616  OD2 ASP A 108      -8.756  21.115 -15.033  1.00 65.71           O  
ATOM   1617  N   THR A 109      -4.873  23.003 -14.067  1.00 60.57           N  
ATOM   1618  H   THR A 109      -5.726  23.331 -14.496  1.00 60.57           H  
ATOM   1619  CA  THR A 109      -4.279  23.833 -12.996  1.00 60.57           C  
ATOM   1620  HA  THR A 109      -3.378  24.304 -13.389  1.00 60.57           H  
ATOM   1621  C   THR A 109      -3.849  23.054 -11.748  1.00 60.57           C  
ATOM   1622  CB  THR A 109      -5.255  24.942 -12.570  1.00 60.57           C  
ATOM   1623  HB  THR A 109      -4.872  25.422 -11.670  1.00 60.57           H  
ATOM   1624  O   THR A 109      -2.820  23.382 -11.160  1.00 60.57           O  
ATOM   1625  CG2 THR A 109      -5.421  26.011 -13.649  1.00 60.57           C  
ATOM   1626 HG21 THR A 109      -5.884  25.585 -14.539  1.00 60.57           H  
ATOM   1627 HG22 THR A 109      -6.053  26.812 -13.268  1.00 60.57           H  
ATOM   1628 HG23 THR A 109      -4.448  26.427 -13.913  1.00 60.57           H  
ATOM   1629  OG1 THR A 109      -6.535  24.404 -12.309  1.00 60.57           O  
ATOM   1630  HG1 THR A 109      -6.948  24.175 -13.144  1.00 60.57           H  
ATOM   1631  N   ASN A 110      -4.563  21.981 -11.396  1.00 58.44           N  
ATOM   1632  H   ASN A 110      -5.405  21.802 -11.926  1.00 58.44           H  
ATOM   1633  CA  ASN A 110      -4.106  20.983 -10.431  1.00 58.44           C  
ATOM   1634  HA  ASN A 110      -3.613  21.489  -9.600  1.00 58.44           H  
ATOM   1635  C   ASN A 110      -3.065  20.047 -11.070  1.00 58.44           C  
ATOM   1636  CB  ASN A 110      -5.324  20.213  -9.884  1.00 58.44           C  
ATOM   1637  HB2 ASN A 110      -4.969  19.299  -9.408  1.00 58.44           H  
ATOM   1638  HB3 ASN A 110      -5.994  19.947 -10.701  1.00 58.44           H  
ATOM   1639  O   ASN A 110      -3.417  18.991 -11.622  1.00 58.44           O  
ATOM   1640  CG  ASN A 110      -6.092  20.969  -8.816  1.00 58.44           C  
ATOM   1641  ND2 ASN A 110      -7.264  20.504  -8.454  1.00 58.44           N  
ATOM   1642 HD21 ASN A 110      -7.674  19.688  -8.884  1.00 58.44           H  
ATOM   1643 HD22 ASN A 110      -7.710  21.033  -7.718  1.00 58.44           H  
ATOM   1644  OD1 ASN A 110      -5.651  21.951  -8.257  1.00 58.44           O  
ATOM   1645  N   VAL A 111      -1.778  20.402 -10.955  1.00 61.79           N  
ATOM   1646  H   VAL A 111      -1.566  21.278 -10.498  1.00 61.79           H  
ATOM   1647  CA  VAL A 111      -0.681  19.498 -11.334  1.00 61.79           C  
ATOM   1648  HA  VAL A 111      -0.836  19.221 -12.377  1.00 61.79           H  
ATOM   1649  C   VAL A 111      -0.741  18.217 -10.511  1.00 61.79           C  
ATOM   1650  CB  VAL A 111       0.729  20.116 -11.221  1.00 61.79           C  
ATOM   1651  HB  VAL A 111       1.457  19.331 -11.424  1.00 61.79           H  
ATOM   1652  O   VAL A 111      -1.240  18.193  -9.386  1.00 61.79           O  
ATOM   1653  CG1 VAL A 111       0.940  21.206 -12.257  1.00 61.79           C  
ATOM   1654 HG11 VAL A 111       1.974  21.547 -12.236  1.00 61.79           H  
ATOM   1655 HG12 VAL A 111       0.282  22.038 -12.007  1.00 61.79           H  
ATOM   1656 HG13 VAL A 111       0.709  20.821 -13.251  1.00 61.79           H  
ATOM   1657  CG2 VAL A 111       1.060  20.719  -9.859  1.00 61.79           C  
ATOM   1658 HG21 VAL A 111       2.115  20.989  -9.812  1.00 61.79           H  
ATOM   1659 HG22 VAL A 111       0.843  20.014  -9.057  1.00 61.79           H  
ATOM   1660 HG23 VAL A 111       0.470  21.622  -9.705  1.00 61.79           H  
ATOM   1661  N   LYS A 112      -0.189  17.128 -11.055  1.00 62.29           N  
ATOM   1662  H   LYS A 112       0.207  17.196 -11.982  1.00 62.29           H  
ATOM   1663  CA  LYS A 112      -0.124  15.837 -10.363  1.00 62.29           C  
ATOM   1664  HA  LYS A 112      -1.135  15.451 -10.237  1.00 62.29           H  
ATOM   1665  C   LYS A 112       0.460  15.961  -8.950  1.00 62.29           C  
ATOM   1666  CB  LYS A 112       0.685  14.865 -11.231  1.00 62.29           C  
ATOM   1667  HB2 LYS A 112       0.235  14.805 -12.221  1.00 62.29           H  
ATOM   1668  HB3 LYS A 112       1.707  15.232 -11.333  1.00 62.29           H  
ATOM   1669  O   LYS A 112      -0.065  15.330  -8.047  1.00 62.29           O  
ATOM   1670  CG  LYS A 112       0.703  13.465 -10.616  1.00 62.29           C  
ATOM   1671  HG2 LYS A 112       1.047  13.540  -9.585  1.00 62.29           H  
ATOM   1672  HG3 LYS A 112      -0.307  13.056 -10.621  1.00 62.29           H  
ATOM   1673  CD  LYS A 112       1.649  12.526 -11.370  1.00 62.29           C  
ATOM   1674  HD2 LYS A 112       2.661  12.928 -11.336  1.00 62.29           H  
ATOM   1675  HD3 LYS A 112       1.344  12.460 -12.414  1.00 62.29           H  
ATOM   1676  CE  LYS A 112       1.630  11.126 -10.742  1.00 62.29           C  
ATOM   1677  HE2 LYS A 112       2.379  10.516 -11.247  1.00 62.29           H  
ATOM   1678  HE3 LYS A 112       0.651  10.683 -10.925  1.00 62.29           H  
ATOM   1679  NZ  LYS A 112       1.887  11.149  -9.276  1.00 62.29           N  
ATOM   1680  HZ1 LYS A 112       1.959  10.236  -8.851  1.00 62.29           H  
ATOM   1681  HZ2 LYS A 112       2.683  11.710  -9.006  1.00 62.29           H  
ATOM   1682  HZ3 LYS A 112       1.165  11.626  -8.755  1.00 62.29           H  
ATOM   1683  N   VAL A 113       1.480  16.801  -8.751  1.00 58.05           N  
ATOM   1684  H   VAL A 113       1.839  17.307  -9.548  1.00 58.05           H  
ATOM   1685  CA  VAL A 113       2.081  17.048  -7.427  1.00 58.05           C  
ATOM   1686  HA  VAL A 113       2.424  16.099  -7.016  1.00 58.05           H  
ATOM   1687  C   VAL A 113       1.067  17.605  -6.424  1.00 58.05           C  
ATOM   1688  CB  VAL A 113       3.297  17.988  -7.554  1.00 58.05           C  
ATOM   1689  HB  VAL A 113       3.027  18.835  -8.184  1.00 58.05           H  
ATOM   1690  O   VAL A 113       0.997  17.107  -5.304  1.00 58.05           O  
ATOM   1691  CG1 VAL A 113       3.790  18.533  -6.208  1.00 58.05           C  
ATOM   1692 HG11 VAL A 113       3.050  19.212  -5.784  1.00 58.05           H  
ATOM   1693 HG12 VAL A 113       3.967  17.714  -5.511  1.00 58.05           H  
ATOM   1694 HG13 VAL A 113       4.712  19.097  -6.348  1.00 58.05           H  
ATOM   1695  CG2 VAL A 113       4.463  17.241  -8.217  1.00 58.05           C  
ATOM   1696 HG21 VAL A 113       4.169  16.880  -9.203  1.00 58.05           H  
ATOM   1697 HG22 VAL A 113       5.311  17.915  -8.335  1.00 58.05           H  
ATOM   1698 HG23 VAL A 113       4.761  16.394  -7.599  1.00 58.05           H  
ATOM   1699  N   ASP A 114       0.253  18.585  -6.817  1.00 63.28           N  
ATOM   1700  H   ASP A 114       0.323  18.954  -7.755  1.00 63.28           H  
ATOM   1701  CA  ASP A 114      -0.767  19.169  -5.940  1.00 63.28           C  
ATOM   1702  HA  ASP A 114      -0.307  19.476  -5.001  1.00 63.28           H  
ATOM   1703  C   ASP A 114      -1.838  18.131  -5.618  1.00 63.28           C  
ATOM   1704  CB  ASP A 114      -1.408  20.404  -6.594  1.00 63.28           C  
ATOM   1705  HB2 ASP A 114      -1.828  20.125  -7.560  1.00 63.28           H  
ATOM   1706  HB3 ASP A 114      -2.227  20.747  -5.961  1.00 63.28           H  
ATOM   1707  O   ASP A 114      -2.218  17.962  -4.465  1.00 63.28           O  
ATOM   1708  CG  ASP A 114      -0.431  21.568  -6.779  1.00 63.28           C  
ATOM   1709  OD1 ASP A 114       0.571  21.630  -6.032  1.00 63.28           O  
ATOM   1710  OD2 ASP A 114      -0.667  22.365  -7.713  1.00 63.28           O  
ATOM   1711  N   ARG A 115      -2.261  17.353  -6.618  1.00 69.13           N  
ATOM   1712  H   ARG A 115      -1.884  17.531  -7.538  1.00 69.13           H  
ATOM   1713  CA  ARG A 115      -3.210  16.256  -6.410  1.00 69.13           C  
ATOM   1714  HA  ARG A 115      -4.075  16.644  -5.871  1.00 69.13           H  
ATOM   1715  C   ARG A 115      -2.648  15.143  -5.530  1.00 69.13           C  
ATOM   1716  CB  ARG A 115      -3.672  15.696  -7.751  1.00 69.13           C  
ATOM   1717  HB2 ARG A 115      -4.359  14.877  -7.538  1.00 69.13           H  
ATOM   1718  HB3 ARG A 115      -2.818  15.307  -8.306  1.00 69.13           H  
ATOM   1719  O   ARG A 115      -3.393  14.581  -4.736  1.00 69.13           O  
ATOM   1720  CG  ARG A 115      -4.430  16.722  -8.593  1.00 69.13           C  
ATOM   1721  HG2 ARG A 115      -3.720  17.434  -9.013  1.00 69.13           H  
ATOM   1722  HG3 ARG A 115      -5.134  17.259  -7.957  1.00 69.13           H  
ATOM   1723  CD  ARG A 115      -5.216  16.060  -9.727  1.00 69.13           C  
ATOM   1724  HD2 ARG A 115      -5.719  16.852 -10.282  1.00 69.13           H  
ATOM   1725  HD3 ARG A 115      -5.992  15.423  -9.303  1.00 69.13           H  
ATOM   1726  NE  ARG A 115      -4.348  15.252 -10.605  1.00 69.13           N  
ATOM   1727  HE  ARG A 115      -3.846  14.505 -10.147  1.00 69.13           H  
ATOM   1728  NH1 ARG A 115      -4.924  16.226 -12.594  1.00 69.13           N  
ATOM   1729 HH11 ARG A 115      -4.702  16.384 -13.567  1.00 69.13           H  
ATOM   1730 HH12 ARG A 115      -5.282  17.010 -12.069  1.00 69.13           H  
ATOM   1731  NH2 ARG A 115      -3.436  14.571 -12.576  1.00 69.13           N  
ATOM   1732 HH21 ARG A 115      -2.822  13.971 -12.044  1.00 69.13           H  
ATOM   1733 HH22 ARG A 115      -3.265  14.726 -13.559  1.00 69.13           H  
ATOM   1734  CZ  ARG A 115      -4.239  15.356 -11.913  1.00 69.13           C  
ATOM   1735  N   ASP A 116      -1.363  14.817  -5.656  1.00 62.27           N  
ATOM   1736  H   ASP A 116      -0.826  15.276  -6.377  1.00 62.27           H  
ATOM   1737  CA  ASP A 116      -0.682  13.842  -4.801  1.00 62.27           C  
ATOM   1738  HA  ASP A 116      -1.249  12.911  -4.793  1.00 62.27           H  
ATOM   1739  C   ASP A 116      -0.598  14.357  -3.351  1.00 62.27           C  
ATOM   1740  CB  ASP A 116       0.741  13.542  -5.320  1.00 62.27           C  
ATOM   1741  HB2 ASP A 116       1.283  14.483  -5.418  1.00 62.27           H  
ATOM   1742  HB3 ASP A 116       1.255  12.960  -4.555  1.00 62.27           H  
ATOM   1743  O   ASP A 116      -0.755  13.576  -2.417  1.00 62.27           O  
ATOM   1744  CG  ASP A 116       0.877  12.761  -6.640  1.00 62.27           C  
ATOM   1745  OD1 ASP A 116      -0.046  12.054  -7.109  1.00 62.27           O  
ATOM   1746  OD2 ASP A 116       1.996  12.771  -7.208  1.00 62.27           O  
ATOM   1747  N   ASN A 117      -0.391  15.662  -3.138  1.00 65.26           N  
ATOM   1748  H   ASN A 117      -0.234  16.263  -3.935  1.00 65.26           H  
ATOM   1749  CA  ASN A 117      -0.413  16.266  -1.802  1.00 65.26           C  
ATOM   1750  HA  ASN A 117       0.166  15.640  -1.123  1.00 65.26           H  
ATOM   1751  C   ASN A 117      -1.830  16.316  -1.214  1.00 65.26           C  
ATOM   1752  CB  ASN A 117       0.239  17.654  -1.850  1.00 65.26           C  
ATOM   1753  HB2 ASN A 117       0.025  18.180  -0.920  1.00 65.26           H  
ATOM   1754  HB3 ASN A 117      -0.195  18.231  -2.667  1.00 65.26           H  
ATOM   1755  O   ASN A 117      -2.019  15.906  -0.073  1.00 65.26           O  
ATOM   1756  CG  ASN A 117       1.750  17.607  -2.006  1.00 65.26           C  
ATOM   1757  ND2 ASN A 117       2.321  18.673  -2.518  1.00 65.26           N  
ATOM   1758 HD21 ASN A 117       1.748  19.438  -2.843  1.00 65.26           H  
ATOM   1759 HD22 ASN A 117       3.324  18.663  -2.633  1.00 65.26           H  
ATOM   1760  OD1 ASN A 117       2.436  16.649  -1.648  1.00 65.26           O  
ATOM   1761  N   LEU A 118      -2.833  16.706  -2.005  1.00 73.18           N  
ATOM   1762  H   LEU A 118      -2.611  17.085  -2.915  1.00 73.18           H  
ATOM   1763  CA  LEU A 118      -4.244  16.618  -1.613  1.00 73.18           C  
ATOM   1764  HA  LEU A 118      -4.401  17.182  -0.694  1.00 73.18           H  
ATOM   1765  C   LEU A 118      -4.655  15.171  -1.322  1.00 73.18           C  
ATOM   1766  CB  LEU A 118      -5.130  17.191  -2.732  1.00 73.18           C  
ATOM   1767  HB2 LEU A 118      -4.865  16.700  -3.668  1.00 73.18           H  
ATOM   1768  HB3 LEU A 118      -6.168  16.943  -2.511  1.00 73.18           H  
ATOM   1769  O   LEU A 118      -5.458  14.922  -0.434  1.00 73.18           O  
ATOM   1770  CG  LEU A 118      -5.035  18.717  -2.916  1.00 73.18           C  
ATOM   1771  HG  LEU A 118      -3.994  19.019  -3.038  1.00 73.18           H  
ATOM   1772  CD1 LEU A 118      -5.809  19.111  -4.177  1.00 73.18           C  
ATOM   1773 HD11 LEU A 118      -5.372  18.616  -5.044  1.00 73.18           H  
ATOM   1774 HD12 LEU A 118      -6.857  18.831  -4.073  1.00 73.18           H  
ATOM   1775 HD13 LEU A 118      -5.736  20.190  -4.319  1.00 73.18           H  
ATOM   1776  CD2 LEU A 118      -5.618  19.481  -1.729  1.00 73.18           C  
ATOM   1777 HD21 LEU A 118      -5.044  19.283  -0.824  1.00 73.18           H  
ATOM   1778 HD22 LEU A 118      -6.652  19.187  -1.550  1.00 73.18           H  
ATOM   1779 HD23 LEU A 118      -5.576  20.554  -1.917  1.00 73.18           H  
ATOM   1780  N   GLN A 119      -4.087  14.191  -2.031  1.00 69.60           N  
ATOM   1781  H   GLN A 119      -3.495  14.438  -2.811  1.00 69.60           H  
ATOM   1782  CA  GLN A 119      -4.330  12.783  -1.737  1.00 69.60           C  
ATOM   1783  HA  GLN A 119      -5.410  12.632  -1.720  1.00 69.60           H  
ATOM   1784  C   GLN A 119      -3.790  12.378  -0.366  1.00 69.60           C  
ATOM   1785  CB  GLN A 119      -3.709  11.886  -2.819  1.00 69.60           C  
ATOM   1786  HB2 GLN A 119      -2.625  11.993  -2.817  1.00 69.60           H  
ATOM   1787  HB3 GLN A 119      -4.080  12.188  -3.798  1.00 69.60           H  
ATOM   1788  O   GLN A 119      -4.434  11.582   0.313  1.00 69.60           O  
ATOM   1789  CG  GLN A 119      -4.046  10.403  -2.584  1.00 69.60           C  
ATOM   1790  HG2 GLN A 119      -3.602   9.807  -3.381  1.00 69.60           H  
ATOM   1791  HG3 GLN A 119      -3.630  10.052  -1.640  1.00 69.60           H  
ATOM   1792  CD  GLN A 119      -5.548  10.193  -2.611  1.00 69.60           C  
ATOM   1793  NE2 GLN A 119      -6.166   9.597  -1.616  1.00 69.60           N  
ATOM   1794 HE21 GLN A 119      -7.167   9.468  -1.657  1.00 69.60           H  
ATOM   1795 HE22 GLN A 119      -5.670   9.391  -0.760  1.00 69.60           H  
ATOM   1796  OE1 GLN A 119      -6.174  10.622  -3.562  1.00 69.60           O  
ATOM   1797  N   LYS A 120      -2.622  12.894   0.033  1.00 65.37           N  
ATOM   1798  H   LYS A 120      -2.151  13.552  -0.572  1.00 65.37           H  
ATOM   1799  CA  LYS A 120      -2.095  12.665   1.385  1.00 65.37           C  
ATOM   1800  HA  LYS A 120      -2.063  11.596   1.593  1.00 65.37           H  
ATOM   1801  C   LYS A 120      -3.032  13.265   2.426  1.00 65.37           C  
ATOM   1802  CB  LYS A 120      -0.690  13.250   1.548  1.00 65.37           C  
ATOM   1803  HB2 LYS A 120      -0.397  13.156   2.594  1.00 65.37           H  
ATOM   1804  HB3 LYS A 120      -0.717  14.313   1.310  1.00 65.37           H  
ATOM   1805  O   LYS A 120      -3.353  12.591   3.389  1.00 65.37           O  
ATOM   1806  CG  LYS A 120       0.366  12.545   0.689  1.00 65.37           C  
ATOM   1807  HG2 LYS A 120       0.021  12.459  -0.341  1.00 65.37           H  
ATOM   1808  HG3 LYS A 120       0.553  11.545   1.082  1.00 65.37           H  
ATOM   1809  CD  LYS A 120       1.649  13.375   0.729  1.00 65.37           C  
ATOM   1810  HD2 LYS A 120       1.407  14.397   0.436  1.00 65.37           H  
ATOM   1811  HD3 LYS A 120       2.039  13.387   1.747  1.00 65.37           H  
ATOM   1812  CE  LYS A 120       2.699  12.823  -0.228  1.00 65.37           C  
ATOM   1813  HE2 LYS A 120       3.075  11.878   0.165  1.00 65.37           H  
ATOM   1814  HE3 LYS A 120       2.220  12.635  -1.189  1.00 65.37           H  
ATOM   1815  NZ  LYS A 120       3.788  13.815  -0.388  1.00 65.37           N  
ATOM   1816  HZ1 LYS A 120       4.502  13.480  -1.019  1.00 65.37           H  
ATOM   1817  HZ2 LYS A 120       3.406  14.672  -0.760  1.00 65.37           H  
ATOM   1818  HZ3 LYS A 120       4.198  14.029   0.510  1.00 65.37           H  
ATOM   1819  N   GLU A 121      -3.534  14.476   2.195  1.00 75.99           N  
ATOM   1820  H   GLU A 121      -3.212  14.997   1.392  1.00 75.99           H  
ATOM   1821  CA  GLU A 121      -4.510  15.106   3.091  1.00 75.99           C  
ATOM   1822  HA  GLU A 121      -4.093  15.146   4.097  1.00 75.99           H  
ATOM   1823  C   GLU A 121      -5.818  14.303   3.177  1.00 75.99           C  
ATOM   1824  CB  GLU A 121      -4.751  16.540   2.613  1.00 75.99           C  
ATOM   1825  HB2 GLU A 121      -3.783  17.028   2.498  1.00 75.99           H  
ATOM   1826  HB3 GLU A 121      -5.247  16.520   1.642  1.00 75.99           H  
ATOM   1827  O   GLU A 121      -6.313  14.046   4.269  1.00 75.99           O  
ATOM   1828  CG  GLU A 121      -5.598  17.354   3.600  1.00 75.99           C  
ATOM   1829  HG2 GLU A 121      -5.109  17.338   4.574  1.00 75.99           H  
ATOM   1830  HG3 GLU A 121      -6.577  16.886   3.700  1.00 75.99           H  
ATOM   1831  CD  GLU A 121      -5.787  18.812   3.152  1.00 75.99           C  
ATOM   1832  OE1 GLU A 121      -6.469  19.552   3.894  1.00 75.99           O  
ATOM   1833  OE2 GLU A 121      -5.268  19.181   2.070  1.00 75.99           O  
ATOM   1834  N   VAL A 122      -6.342  13.816   2.047  1.00 77.29           N  
ATOM   1835  H   VAL A 122      -5.928  14.104   1.172  1.00 77.29           H  
ATOM   1836  CA  VAL A 122      -7.505  12.914   2.031  1.00 77.29           C  
ATOM   1837  HA  VAL A 122      -8.335  13.411   2.533  1.00 77.29           H  
ATOM   1838  C   VAL A 122      -7.234  11.631   2.811  1.00 77.29           C  
ATOM   1839  CB  VAL A 122      -7.929  12.582   0.590  1.00 77.29           C  
ATOM   1840  HB  VAL A 122      -7.049  12.323   0.002  1.00 77.29           H  
ATOM   1841  O   VAL A 122      -8.118  11.188   3.540  1.00 77.29           O  
ATOM   1842  CG1 VAL A 122      -8.929  11.421   0.482  1.00 77.29           C  
ATOM   1843 HG11 VAL A 122      -9.798  11.612   1.112  1.00 77.29           H  
ATOM   1844 HG12 VAL A 122      -9.245  11.292  -0.553  1.00 77.29           H  
ATOM   1845 HG13 VAL A 122      -8.458  10.491   0.799  1.00 77.29           H  
ATOM   1846  CG2 VAL A 122      -8.606  13.795  -0.046  1.00 77.29           C  
ATOM   1847 HG21 VAL A 122      -9.509  14.054   0.507  1.00 77.29           H  
ATOM   1848 HG22 VAL A 122      -8.866  13.545  -1.074  1.00 77.29           H  
ATOM   1849 HG23 VAL A 122      -7.936  14.655  -0.039  1.00 77.29           H  
ATOM   1850  N   ALA A 123      -6.040  11.047   2.679  1.00 71.17           N  
ATOM   1851  H   ALA A 123      -5.346  11.476   2.084  1.00 71.17           H  
ATOM   1852  CA  ALA A 123      -5.658   9.859   3.437  1.00 71.17           C  
ATOM   1853  HA  ALA A 123      -6.412   9.088   3.280  1.00 71.17           H  
ATOM   1854  C   ALA A 123      -5.625  10.152   4.946  1.00 71.17           C  
ATOM   1855  CB  ALA A 123      -4.320   9.325   2.912  1.00 71.17           C  
ATOM   1856  HB1 ALA A 123      -3.525  10.047   3.096  1.00 71.17           H  
ATOM   1857  HB2 ALA A 123      -4.394   9.122   1.844  1.00 71.17           H  
ATOM   1858  HB3 ALA A 123      -4.078   8.400   3.436  1.00 71.17           H  
ATOM   1859  O   ALA A 123      -6.201   9.397   5.718  1.00 71.17           O  
ATOM   1860  N   GLU A 124      -5.060  11.283   5.374  1.00 74.28           N  
ATOM   1861  H   GLU A 124      -4.576  11.875   4.714  1.00 74.28           H  
ATOM   1862  CA  GLU A 124      -5.065  11.668   6.792  1.00 74.28           C  
ATOM   1863  HA  GLU A 124      -4.686  10.832   7.380  1.00 74.28           H  
ATOM   1864  C   GLU A 124      -6.477  11.940   7.332  1.00 74.28           C  
ATOM   1865  CB  GLU A 124      -4.158  12.887   7.030  1.00 74.28           C  
ATOM   1866  HB2 GLU A 124      -4.288  13.220   8.060  1.00 74.28           H  
ATOM   1867  HB3 GLU A 124      -4.475  13.702   6.380  1.00 74.28           H  
ATOM   1868  O   GLU A 124      -6.819  11.514   8.433  1.00 74.28           O  
ATOM   1869  CG  GLU A 124      -2.659  12.626   6.798  1.00 74.28           C  
ATOM   1870  HG2 GLU A 124      -2.494  12.431   5.738  1.00 74.28           H  
ATOM   1871  HG3 GLU A 124      -2.113  13.536   7.045  1.00 74.28           H  
ATOM   1872  CD  GLU A 124      -2.079  11.459   7.615  1.00 74.28           C  
ATOM   1873  OE1 GLU A 124      -1.045  10.912   7.167  1.00 74.28           O  
ATOM   1874  OE2 GLU A 124      -2.673  11.080   8.651  1.00 74.28           O  
ATOM   1875  N   LEU A 125      -7.351  12.574   6.547  1.00 85.03           N  
ATOM   1876  H   LEU A 125      -7.024  12.944   5.666  1.00 85.03           H  
ATOM   1877  CA  LEU A 125      -8.752  12.761   6.939  1.00 85.03           C  
ATOM   1878  HA  LEU A 125      -8.781  13.194   7.939  1.00 85.03           H  
ATOM   1879  C   LEU A 125      -9.507  11.427   7.027  1.00 85.03           C  
ATOM   1880  CB  LEU A 125      -9.439  13.714   5.949  1.00 85.03           C  
ATOM   1881  HB2 LEU A 125      -9.286  13.332   4.940  1.00 85.03           H  
ATOM   1882  HB3 LEU A 125     -10.511  13.708   6.150  1.00 85.03           H  
ATOM   1883  O   LEU A 125     -10.339  11.240   7.913  1.00 85.03           O  
ATOM   1884  CG  LEU A 125      -8.943  15.171   6.014  1.00 85.03           C  
ATOM   1885  HG  LEU A 125      -7.863  15.211   5.869  1.00 85.03           H  
ATOM   1886  CD1 LEU A 125      -9.615  15.971   4.897  1.00 85.03           C  
ATOM   1887 HD11 LEU A 125     -10.697  15.973   5.028  1.00 85.03           H  
ATOM   1888 HD12 LEU A 125      -9.242  16.996   4.914  1.00 85.03           H  
ATOM   1889 HD13 LEU A 125      -9.355  15.534   3.933  1.00 85.03           H  
ATOM   1890  CD2 LEU A 125      -9.269  15.840   7.351  1.00 85.03           C  
ATOM   1891 HD21 LEU A 125     -10.336  15.768   7.562  1.00 85.03           H  
ATOM   1892 HD22 LEU A 125      -8.975  16.888   7.312  1.00 85.03           H  
ATOM   1893 HD23 LEU A 125      -8.704  15.364   8.153  1.00 85.03           H  
ATOM   1894  N   GLN A 126      -9.212  10.480   6.136  1.00 80.35           N  
ATOM   1895  H   GLN A 126      -8.514  10.688   5.436  1.00 80.35           H  
ATOM   1896  CA  GLN A 126      -9.733   9.114   6.211  1.00 80.35           C  
ATOM   1897  HA  GLN A 126     -10.820   9.153   6.277  1.00 80.35           H  
ATOM   1898  C   GLN A 126      -9.235   8.392   7.476  1.00 80.35           C  
ATOM   1899  CB  GLN A 126      -9.341   8.354   4.932  1.00 80.35           C  
ATOM   1900  HB2 GLN A 126      -8.290   8.545   4.717  1.00 80.35           H  
ATOM   1901  HB3 GLN A 126      -9.443   7.281   5.094  1.00 80.35           H  
ATOM   1902  O   GLN A 126     -10.043   7.744   8.150  1.00 80.35           O  
ATOM   1903  CG  GLN A 126     -10.191   8.747   3.711  1.00 80.35           C  
ATOM   1904  HG2 GLN A 126     -11.190   8.327   3.828  1.00 80.35           H  
ATOM   1905  HG3 GLN A 126     -10.291   9.832   3.658  1.00 80.35           H  
ATOM   1906  CD  GLN A 126      -9.596   8.263   2.387  1.00 80.35           C  
ATOM   1907  NE2 GLN A 126     -10.358   8.224   1.317  1.00 80.35           N  
ATOM   1908 HE21 GLN A 126      -9.881   7.929   0.477  1.00 80.35           H  
ATOM   1909 HE22 GLN A 126     -11.344   8.438   1.351  1.00 80.35           H  
ATOM   1910  OE1 GLN A 126      -8.443   7.903   2.244  1.00 80.35           O  
ATOM   1911  N   ASN A 127      -7.957   8.554   7.841  1.00 73.24           N  
ATOM   1912  H   ASN A 127      -7.333   9.031   7.205  1.00 73.24           H  
ATOM   1913  CA  ASN A 127      -7.384   8.031   9.088  1.00 73.24           C  
ATOM   1914  HA  ASN A 127      -7.480   6.946   9.095  1.00 73.24           H  
ATOM   1915  C   ASN A 127      -8.136   8.584  10.297  1.00 73.24           C  
ATOM   1916  CB  ASN A 127      -5.888   8.395   9.212  1.00 73.24           C  
ATOM   1917  HB2 ASN A 127      -5.759   9.476   9.256  1.00 73.24           H  
ATOM   1918  HB3 ASN A 127      -5.500   7.988  10.146  1.00 73.24           H  
ATOM   1919  O   ASN A 127      -8.536   7.827  11.181  1.00 73.24           O  
ATOM   1920  CG  ASN A 127      -5.018   7.858   8.100  1.00 73.24           C  
ATOM   1921  ND2 ASN A 127      -3.821   8.369   7.934  1.00 73.24           N  
ATOM   1922 HD21 ASN A 127      -3.297   8.053   7.130  1.00 73.24           H  
ATOM   1923 HD22 ASN A 127      -3.504   9.171   8.460  1.00 73.24           H  
ATOM   1924  OD1 ASN A 127      -5.407   6.979   7.359  1.00 73.24           O  
ATOM   1925  N   GLU A 128      -8.386   9.891  10.306  1.00 84.40           N  
ATOM   1926  H   GLU A 128      -7.966  10.460   9.585  1.00 84.40           H  
ATOM   1927  CA  GLU A 128      -9.075  10.565  11.400  1.00 84.40           C  
ATOM   1928  HA  GLU A 128      -8.574  10.282  12.326  1.00 84.40           H  
ATOM   1929  C   GLU A 128     -10.538  10.118  11.529  1.00 84.40           C  
ATOM   1930  CB  GLU A 128      -8.925  12.080  11.196  1.00 84.40           C  
ATOM   1931  HB2 GLU A 128      -9.409  12.361  10.261  1.00 84.40           H  
ATOM   1932  HB3 GLU A 128      -7.866  12.324  11.110  1.00 84.40           H  
ATOM   1933  O   GLU A 128     -11.006   9.839  12.634  1.00 84.40           O  
ATOM   1934  CG  GLU A 128      -9.527  12.931  12.319  1.00 84.40           C  
ATOM   1935  HG2 GLU A 128      -9.376  13.980  12.065  1.00 84.40           H  
ATOM   1936  HG3 GLU A 128     -10.603  12.759  12.347  1.00 84.40           H  
ATOM   1937  CD  GLU A 128      -8.935  12.672  13.711  1.00 84.40           C  
ATOM   1938  OE1 GLU A 128      -9.518  13.194  14.683  1.00 84.40           O  
ATOM   1939  OE2 GLU A 128      -7.948  11.922  13.879  1.00 84.40           O  
ATOM   1940  N   ILE A 129     -11.250   9.938  10.409  1.00 86.84           N  
ATOM   1941  H   ILE A 129     -10.820  10.202   9.534  1.00 86.84           H  
ATOM   1942  CA  ILE A 129     -12.602   9.353  10.400  1.00 86.84           C  
ATOM   1943  HA  ILE A 129     -13.254   9.972  11.016  1.00 86.84           H  
ATOM   1944  C   ILE A 129     -12.589   7.955  11.030  1.00 86.84           C  
ATOM   1945  CB  ILE A 129     -13.168   9.321   8.959  1.00 86.84           C  
ATOM   1946  HB  ILE A 129     -12.399   8.921   8.298  1.00 86.84           H  
ATOM   1947  O   ILE A 129     -13.415   7.653  11.894  1.00 86.84           O  
ATOM   1948  CG1 ILE A 129     -13.523  10.751   8.495  1.00 86.84           C  
ATOM   1949 HG12 ILE A 129     -14.406  11.098   9.032  1.00 86.84           H  
ATOM   1950 HG13 ILE A 129     -12.709  11.432   8.745  1.00 86.84           H  
ATOM   1951  CG2 ILE A 129     -14.413   8.417   8.841  1.00 86.84           C  
ATOM   1952 HG21 ILE A 129     -15.197   8.769   9.511  1.00 86.84           H  
ATOM   1953 HG22 ILE A 129     -14.786   8.415   7.817  1.00 86.84           H  
ATOM   1954 HG23 ILE A 129     -14.169   7.385   9.092  1.00 86.84           H  
ATOM   1955  CD1 ILE A 129     -13.780  10.864   6.986  1.00 86.84           C  
ATOM   1956 HD11 ILE A 129     -14.702  10.350   6.715  1.00 86.84           H  
ATOM   1957 HD12 ILE A 129     -13.882  11.916   6.720  1.00 86.84           H  
ATOM   1958 HD13 ILE A 129     -12.942  10.441   6.432  1.00 86.84           H  
ATOM   1959  N   ASN A 130     -11.650   7.096  10.623  1.00 82.53           N  
ATOM   1960  H   ASN A 130     -10.980   7.408   9.935  1.00 82.53           H  
ATOM   1961  CA  ASN A 130     -11.529   5.743  11.164  1.00 82.53           C  
ATOM   1962  HA  ASN A 130     -12.496   5.244  11.094  1.00 82.53           H  
ATOM   1963  C   ASN A 130     -11.154   5.746  12.654  1.00 82.53           C  
ATOM   1964  CB  ASN A 130     -10.504   4.960  10.330  1.00 82.53           C  
ATOM   1965  HB2 ASN A 130      -9.635   5.587  10.133  1.00 82.53           H  
ATOM   1966  HB3 ASN A 130     -10.162   4.098  10.903  1.00 82.53           H  
ATOM   1967  O   ASN A 130     -11.717   4.962  13.421  1.00 82.53           O  
ATOM   1968  CG  ASN A 130     -11.041   4.421   9.015  1.00 82.53           C  
ATOM   1969  ND2 ASN A 130     -10.141   4.006   8.157  1.00 82.53           N  
ATOM   1970 HD21 ASN A 130     -10.373   3.325   7.449  1.00 82.53           H  
ATOM   1971 HD22 ASN A 130      -9.162   4.068   8.398  1.00 82.53           H  
ATOM   1972  OD1 ASN A 130     -12.242   4.324   8.768  1.00 82.53           O  
ATOM   1973  N   ARG A 131     -10.259   6.645  13.082  1.00 82.97           N  
ATOM   1974  H   ARG A 131      -9.814   7.231  12.390  1.00 82.97           H  
ATOM   1975  CA  ARG A 131      -9.861   6.815  14.485  1.00 82.97           C  
ATOM   1976  HA  ARG A 131      -9.511   5.859  14.874  1.00 82.97           H  
ATOM   1977  C   ARG A 131     -11.044   7.243  15.351  1.00 82.97           C  
ATOM   1978  CB  ARG A 131      -8.716   7.838  14.561  1.00 82.97           C  
ATOM   1979  HB2 ARG A 131      -7.931   7.563  13.857  1.00 82.97           H  
ATOM   1980  HB3 ARG A 131      -9.095   8.820  14.279  1.00 82.97           H  
ATOM   1981  O   ARG A 131     -11.297   6.633  16.385  1.00 82.97           O  
ATOM   1982  CG  ARG A 131      -8.107   7.892  15.970  1.00 82.97           C  
ATOM   1983  HG2 ARG A 131      -7.509   6.995  16.129  1.00 82.97           H  
ATOM   1984  HG3 ARG A 131      -8.899   7.912  16.719  1.00 82.97           H  
ATOM   1985  CD  ARG A 131      -7.221   9.127  16.173  1.00 82.97           C  
ATOM   1986  HD2 ARG A 131      -6.485   9.173  15.370  1.00 82.97           H  
ATOM   1987  HD3 ARG A 131      -6.682   9.026  17.115  1.00 82.97           H  
ATOM   1988  NE  ARG A 131      -8.002  10.377  16.182  1.00 82.97           N  
ATOM   1989  HE  ARG A 131      -7.936  10.958  15.358  1.00 82.97           H  
ATOM   1990  NH1 ARG A 131      -8.928  10.250  18.295  1.00 82.97           N  
ATOM   1991 HH11 ARG A 131      -8.552   9.325  18.448  1.00 82.97           H  
ATOM   1992 HH12 ARG A 131      -9.492  10.669  19.021  1.00 82.97           H  
ATOM   1993  NH2 ARG A 131      -9.349  11.995  17.041  1.00 82.97           N  
ATOM   1994 HH21 ARG A 131      -9.284  12.470  16.152  1.00 82.97           H  
ATOM   1995 HH22 ARG A 131      -9.930  12.391  17.767  1.00 82.97           H  
ATOM   1996  CZ  ARG A 131      -8.744  10.859  17.161  1.00 82.97           C  
ATOM   1997  N   ILE A 132     -11.812   8.245  14.922  1.00 88.96           N  
ATOM   1998  H   ILE A 132     -11.541   8.726  14.077  1.00 88.96           H  
ATOM   1999  CA  ILE A 132     -13.027   8.674  15.631  1.00 88.96           C  
ATOM   2000  HA  ILE A 132     -12.765   8.924  16.659  1.00 88.96           H  
ATOM   2001  C   ILE A 132     -14.029   7.518  15.689  1.00 88.96           C  
ATOM   2002  CB  ILE A 132     -13.632   9.930  14.963  1.00 88.96           C  
ATOM   2003  HB  ILE A 132     -13.735   9.737  13.895  1.00 88.96           H  
ATOM   2004  O   ILE A 132     -14.602   7.251  16.749  1.00 88.96           O  
ATOM   2005  CG1 ILE A 132     -12.693  11.141  15.164  1.00 88.96           C  
ATOM   2006 HG12 ILE A 132     -12.706  11.446  16.210  1.00 88.96           H  
ATOM   2007 HG13 ILE A 132     -11.667  10.863  14.920  1.00 88.96           H  
ATOM   2008  CG2 ILE A 132     -15.030  10.245  15.536  1.00 88.96           C  
ATOM   2009 HG21 ILE A 132     -15.729   9.440  15.313  1.00 88.96           H  
ATOM   2010 HG22 ILE A 132     -14.972  10.389  16.615  1.00 88.96           H  
ATOM   2011 HG23 ILE A 132     -15.435  11.148  15.079  1.00 88.96           H  
ATOM   2012  CD1 ILE A 132     -13.056  12.345  14.285  1.00 88.96           C  
ATOM   2013 HD11 ILE A 132     -12.295  13.116  14.404  1.00 88.96           H  
ATOM   2014 HD12 ILE A 132     -14.018  12.766  14.578  1.00 88.96           H  
ATOM   2015 HD13 ILE A 132     -13.088  12.043  13.238  1.00 88.96           H  
ATOM   2016  N   ALA A 133     -14.213   6.794  14.582  1.00 87.76           N  
ATOM   2017  H   ALA A 133     -13.737   7.066  13.734  1.00 87.76           H  
ATOM   2018  CA  ALA A 133     -15.127   5.662  14.535  1.00 87.76           C  
ATOM   2019  HA  ALA A 133     -16.113   6.034  14.812  1.00 87.76           H  
ATOM   2020  C   ALA A 133     -14.741   4.546  15.527  1.00 87.76           C  
ATOM   2021  CB  ALA A 133     -15.221   5.150  13.094  1.00 87.76           C  
ATOM   2022  HB1 ALA A 133     -14.252   4.775  12.764  1.00 87.76           H  
ATOM   2023  HB2 ALA A 133     -15.532   5.961  12.436  1.00 87.76           H  
ATOM   2024  HB3 ALA A 133     -15.954   4.345  13.037  1.00 87.76           H  
ATOM   2025  O   ALA A 133     -15.622   3.974  16.173  1.00 87.76           O  
ATOM   2026  N   SER A 134     -13.446   4.245  15.671  1.00 85.29           N  
ATOM   2027  H   SER A 134     -12.768   4.739  15.108  1.00 85.29           H  
ATOM   2028  CA  SER A 134     -12.943   3.166  16.530  1.00 85.29           C  
ATOM   2029  HA  SER A 134     -13.666   2.350  16.513  1.00 85.29           H  
ATOM   2030  C   SER A 134     -12.766   3.555  18.001  1.00 85.29           C  
ATOM   2031  CB  SER A 134     -11.631   2.613  15.961  1.00 85.29           C  
ATOM   2032  HB2 SER A 134     -11.338   1.727  16.523  1.00 85.29           H  
ATOM   2033  HB3 SER A 134     -11.782   2.335  14.918  1.00 85.29           H  
ATOM   2034  O   SER A 134     -12.903   2.689  18.862  1.00 85.29           O  
ATOM   2035  OG  SER A 134     -10.600   3.573  16.042  1.00 85.29           O  
ATOM   2036  HG  SER A 134      -9.907   3.344  15.418  1.00 85.29           H  
ATOM   2037  N   GLN A 135     -12.501   4.830  18.304  1.00 84.84           N  
ATOM   2038  H   GLN A 135     -12.289   5.454  17.539  1.00 84.84           H  
ATOM   2039  CA  GLN A 135     -12.217   5.301  19.667  1.00 84.84           C  
ATOM   2040  HA  GLN A 135     -11.916   4.451  20.280  1.00 84.84           H  
ATOM   2041  C   GLN A 135     -13.427   5.923  20.377  1.00 84.84           C  
ATOM   2042  CB  GLN A 135     -11.038   6.285  19.640  1.00 84.84           C  
ATOM   2043  HB2 GLN A 135     -11.275   7.120  18.981  1.00 84.84           H  
ATOM   2044  HB3 GLN A 135     -10.888   6.679  20.646  1.00 84.84           H  
ATOM   2045  O   GLN A 135     -13.398   6.095  21.595  1.00 84.84           O  
ATOM   2046  CG  GLN A 135      -9.728   5.613  19.190  1.00 84.84           C  
ATOM   2047  HG2 GLN A 135      -9.529   4.758  19.837  1.00 84.84           H  
ATOM   2048  HG3 GLN A 135      -9.828   5.247  18.168  1.00 84.84           H  
ATOM   2049  CD  GLN A 135      -8.524   6.549  19.243  1.00 84.84           C  
ATOM   2050  NE2 GLN A 135      -7.319   6.033  19.154  1.00 84.84           N  
ATOM   2051 HE21 GLN A 135      -7.182   5.043  19.008  1.00 84.84           H  
ATOM   2052 HE22 GLN A 135      -6.530   6.660  19.216  1.00 84.84           H  
ATOM   2053  OE1 GLN A 135      -8.631   7.761  19.348  1.00 84.84           O  
ATOM   2054  N   THR A 136     -14.506   6.255  19.659  1.00 92.02           N  
ATOM   2055  H   THR A 136     -14.482   6.131  18.657  1.00 92.02           H  
ATOM   2056  CA  THR A 136     -15.699   6.836  20.291  1.00 92.02           C  
ATOM   2057  HA  THR A 136     -15.369   7.602  20.993  1.00 92.02           H  
ATOM   2058  C   THR A 136     -16.463   5.770  21.072  1.00 92.02           C  
ATOM   2059  CB  THR A 136     -16.616   7.537  19.287  1.00 92.02           C  
ATOM   2060  HB  THR A 136     -16.976   6.824  18.545  1.00 92.02           H  
ATOM   2061  O   THR A 136     -17.153   4.922  20.494  1.00 92.02           O  
ATOM   2062  CG2 THR A 136     -17.801   8.214  19.977  1.00 92.02           C  
ATOM   2063 HG21 THR A 136     -17.441   8.918  20.728  1.00 92.02           H  
ATOM   2064 HG22 THR A 136     -18.436   7.468  20.455  1.00 92.02           H  
ATOM   2065 HG23 THR A 136     -18.391   8.754  19.237  1.00 92.02           H  
ATOM   2066  OG1 THR A 136     -15.913   8.566  18.643  1.00 92.02           O  
ATOM   2067  HG1 THR A 136     -15.365   8.154  17.972  1.00 92.02           H  
ATOM   2068  N   GLN A 137     -16.358   5.843  22.398  1.00 92.49           N  
ATOM   2069  H   GLN A 137     -15.742   6.542  22.787  1.00 92.49           H  
ATOM   2070  CA  GLN A 137     -16.975   4.908  23.329  1.00 92.49           C  
ATOM   2071  HA  GLN A 137     -17.596   4.217  22.759  1.00 92.49           H  
ATOM   2072  C   GLN A 137     -17.881   5.605  24.341  1.00 92.49           C  
ATOM   2073  CB  GLN A 137     -15.899   4.097  24.067  1.00 92.49           C  
ATOM   2074  HB2 GLN A 137     -16.377   3.511  24.852  1.00 92.49           H  
ATOM   2075  HB3 GLN A 137     -15.184   4.777  24.529  1.00 92.49           H  
ATOM   2076  O   GLN A 137     -17.624   6.729  24.767  1.00 92.49           O  
ATOM   2077  CG  GLN A 137     -15.162   3.133  23.134  1.00 92.49           C  
ATOM   2078  HG2 GLN A 137     -15.895   2.459  22.690  1.00 92.49           H  
ATOM   2079  HG3 GLN A 137     -14.668   3.687  22.336  1.00 92.49           H  
ATOM   2080  CD  GLN A 137     -14.119   2.281  23.845  1.00 92.49           C  
ATOM   2081  NE2 GLN A 137     -13.438   1.425  23.122  1.00 92.49           N  
ATOM   2082 HE21 GLN A 137     -12.712   0.899  23.588  1.00 92.49           H  
ATOM   2083 HE22 GLN A 137     -13.643   1.355  22.135  1.00 92.49           H  
ATOM   2084  OE1 GLN A 137     -13.925   2.338  25.050  1.00 92.49           O  
ATOM   2085  N   PHE A 138     -18.904   4.883  24.791  1.00 91.42           N  
ATOM   2086  H   PHE A 138     -19.067   3.980  24.369  1.00 91.42           H  
ATOM   2087  CA  PHE A 138     -19.666   5.215  25.990  1.00 91.42           C  
ATOM   2088  HA  PHE A 138     -19.113   5.944  26.581  1.00 91.42           H  
ATOM   2089  C   PHE A 138     -19.850   3.957  26.831  1.00 91.42           C  
ATOM   2090  CB  PHE A 138     -21.012   5.834  25.614  1.00 91.42           C  
ATOM   2091  HB2 PHE A 138     -20.825   6.760  25.071  1.00 91.42           H  
ATOM   2092  HB3 PHE A 138     -21.552   5.150  24.960  1.00 91.42           H  
ATOM   2093  O   PHE A 138     -20.252   2.919  26.308  1.00 91.42           O  
ATOM   2094  CG  PHE A 138     -21.879   6.152  26.811  1.00 91.42           C  
ATOM   2095  CD1 PHE A 138     -22.874   5.248  27.231  1.00 91.42           C  
ATOM   2096  HD1 PHE A 138     -23.033   4.328  26.687  1.00 91.42           H  
ATOM   2097  CD2 PHE A 138     -21.668   7.345  27.524  1.00 91.42           C  
ATOM   2098  HD2 PHE A 138     -20.909   8.043  27.203  1.00 91.42           H  
ATOM   2099  CE1 PHE A 138     -23.655   5.540  28.363  1.00 91.42           C  
ATOM   2100  HE1 PHE A 138     -24.416   4.848  28.692  1.00 91.42           H  
ATOM   2101  CE2 PHE A 138     -22.454   7.639  28.651  1.00 91.42           C  
ATOM   2102  HE2 PHE A 138     -22.300   8.561  29.192  1.00 91.42           H  
ATOM   2103  CZ  PHE A 138     -23.448   6.738  29.069  1.00 91.42           C  
ATOM   2104  HZ  PHE A 138     -24.054   6.968  29.933  1.00 91.42           H  
ATOM   2105  N   ASN A 139     -19.548   4.046  28.130  1.00 90.34           N  
ATOM   2106  H   ASN A 139     -19.273   4.947  28.494  1.00 90.34           H  
ATOM   2107  CA  ASN A 139     -19.629   2.921  29.066  1.00 90.34           C  
ATOM   2108  HA  ASN A 139     -19.045   3.183  29.948  1.00 90.34           H  
ATOM   2109  C   ASN A 139     -18.998   1.633  28.494  1.00 90.34           C  
ATOM   2110  CB  ASN A 139     -21.094   2.750  29.506  1.00 90.34           C  
ATOM   2111  HB2 ASN A 139     -21.502   3.711  29.819  1.00 90.34           H  
ATOM   2112  HB3 ASN A 139     -21.682   2.377  28.668  1.00 90.34           H  
ATOM   2113  O   ASN A 139     -19.675   0.615  28.364  1.00 90.34           O  
ATOM   2114  CG  ASN A 139     -21.217   1.792  30.676  1.00 90.34           C  
ATOM   2115  ND2 ASN A 139     -22.337   1.121  30.815  1.00 90.34           N  
ATOM   2116 HD21 ASN A 139     -22.385   0.529  31.632  1.00 90.34           H  
ATOM   2117 HD22 ASN A 139     -23.100   1.260  30.169  1.00 90.34           H  
ATOM   2118  OD1 ASN A 139     -20.334   1.664  31.504  1.00 90.34           O  
ATOM   2119  N   THR A 140     -17.737   1.744  28.051  1.00 88.79           N  
ATOM   2120  H   THR A 140     -17.282   2.635  28.186  1.00 88.79           H  
ATOM   2121  CA  THR A 140     -16.923   0.673  27.434  1.00 88.79           C  
ATOM   2122  HA  THR A 140     -15.999   1.149  27.107  1.00 88.79           H  
ATOM   2123  C   THR A 140     -17.485   0.044  26.149  1.00 88.79           C  
ATOM   2124  CB  THR A 140     -16.491  -0.397  28.456  1.00 88.79           C  
ATOM   2125  HB  THR A 140     -15.747  -1.044  27.992  1.00 88.79           H  
ATOM   2126  O   THR A 140     -16.959  -0.957  25.663  1.00 88.79           O  
ATOM   2127  CG2 THR A 140     -15.873   0.214  29.716  1.00 88.79           C  
ATOM   2128 HG21 THR A 140     -15.453  -0.577  30.336  1.00 88.79           H  
ATOM   2129 HG22 THR A 140     -16.626   0.754  30.291  1.00 88.79           H  
ATOM   2130 HG23 THR A 140     -15.071   0.896  29.434  1.00 88.79           H  
ATOM   2131  OG1 THR A 140     -17.568  -1.193  28.888  1.00 88.79           O  
ATOM   2132  HG1 THR A 140     -17.260  -1.704  29.640  1.00 88.79           H  
ATOM   2133  N   LYS A 141     -18.521   0.638  25.540  1.00 88.27           N  
ATOM   2134  H   LYS A 141     -18.952   1.428  25.998  1.00 88.27           H  
ATOM   2135  CA  LYS A 141     -19.098   0.201  24.260  1.00 88.27           C  
ATOM   2136  HA  LYS A 141     -18.715  -0.790  24.015  1.00 88.27           H  
ATOM   2137  C   LYS A 141     -18.697   1.146  23.137  1.00 88.27           C  
ATOM   2138  CB  LYS A 141     -20.627   0.114  24.364  1.00 88.27           C  
ATOM   2139  HB2 LYS A 141     -21.027   1.092  24.634  1.00 88.27           H  
ATOM   2140  HB3 LYS A 141     -21.030  -0.155  23.388  1.00 88.27           H  
ATOM   2141  O   LYS A 141     -18.892   2.354  23.247  1.00 88.27           O  
ATOM   2142  CG  LYS A 141     -21.080  -0.929  25.394  1.00 88.27           C  
ATOM   2143  HG2 LYS A 141     -20.665  -0.690  26.373  1.00 88.27           H  
ATOM   2144  HG3 LYS A 141     -20.718  -1.911  25.088  1.00 88.27           H  
ATOM   2145  CD  LYS A 141     -22.609  -0.946  25.500  1.00 88.27           C  
ATOM   2146  HD2 LYS A 141     -22.948   0.059  25.748  1.00 88.27           H  
ATOM   2147  HD3 LYS A 141     -23.049  -1.228  24.543  1.00 88.27           H  
ATOM   2148  CE  LYS A 141     -23.080  -1.897  26.607  1.00 88.27           C  
ATOM   2149  HE2 LYS A 141     -24.147  -1.740  26.763  1.00 88.27           H  
ATOM   2150  HE3 LYS A 141     -22.565  -1.626  27.528  1.00 88.27           H  
ATOM   2151  NZ  LYS A 141     -22.818  -3.317  26.269  1.00 88.27           N  
ATOM   2152  HZ1 LYS A 141     -21.825  -3.454  26.146  1.00 88.27           H  
ATOM   2153  HZ2 LYS A 141     -23.291  -3.573  25.414  1.00 88.27           H  
ATOM   2154  HZ3 LYS A 141     -23.130  -3.921  27.016  1.00 88.27           H  
ATOM   2155  N   ASN A 142     -18.194   0.591  22.038  1.00 89.07           N  
ATOM   2156  H   ASN A 142     -18.083  -0.413  22.017  1.00 89.07           H  
ATOM   2157  CA  ASN A 142     -17.915   1.346  20.817  1.00 89.07           C  
ATOM   2158  HA  ASN A 142     -17.334   2.236  21.058  1.00 89.07           H  
ATOM   2159  C   ASN A 142     -19.223   1.794  20.165  1.00 89.07           C  
ATOM   2160  CB  ASN A 142     -17.109   0.477  19.846  1.00 89.07           C  
ATOM   2161  HB2 ASN A 142     -17.656  -0.447  19.657  1.00 89.07           H  
ATOM   2162  HB3 ASN A 142     -16.994   1.015  18.904  1.00 89.07           H  
ATOM   2163  O   ASN A 142     -20.116   0.976  19.957  1.00 89.07           O  
ATOM   2164  CG  ASN A 142     -15.721   0.152  20.348  1.00 89.07           C  
ATOM   2165  ND2 ASN A 142     -15.317  -1.096  20.306  1.00 89.07           N  
ATOM   2166 HD21 ASN A 142     -14.392  -1.261  20.675  1.00 89.07           H  
ATOM   2167 HD22 ASN A 142     -15.951  -1.845  20.064  1.00 89.07           H  
ATOM   2168  OD1 ASN A 142     -14.986   1.003  20.801  1.00 89.07           O  
ATOM   2169  N   LEU A 143     -19.315   3.077  19.819  1.00 92.00           N  
ATOM   2170  H   LEU A 143     -18.549   3.692  20.051  1.00 92.00           H  
ATOM   2171  CA  LEU A 143     -20.539   3.668  19.278  1.00 92.00           C  
ATOM   2172  HA  LEU A 143     -21.400   3.060  19.558  1.00 92.00           H  
ATOM   2173  C   LEU A 143     -20.545   3.725  17.750  1.00 92.00           C  
ATOM   2174  CB  LEU A 143     -20.723   5.070  19.881  1.00 92.00           C  
ATOM   2175  HB2 LEU A 143     -19.875   5.692  19.596  1.00 92.00           H  
ATOM   2176  HB3 LEU A 143     -21.617   5.510  19.439  1.00 92.00           H  
ATOM   2177  O   LEU A 143     -21.577   3.494  17.129  1.00 92.00           O  
ATOM   2178  CG  LEU A 143     -20.863   5.111  21.414  1.00 92.00           C  
ATOM   2179  HG  LEU A 143     -19.921   4.823  21.881  1.00 92.00           H  
ATOM   2180  CD1 LEU A 143     -21.204   6.539  21.836  1.00 92.00           C  
ATOM   2181 HD11 LEU A 143     -22.132   6.862  21.364  1.00 92.00           H  
ATOM   2182 HD12 LEU A 143     -21.326   6.589  22.918  1.00 92.00           H  
ATOM   2183 HD13 LEU A 143     -20.400   7.217  21.549  1.00 92.00           H  
ATOM   2184  CD2 LEU A 143     -21.969   4.183  21.913  1.00 92.00           C  
ATOM   2185 HD21 LEU A 143     -21.681   3.142  21.767  1.00 92.00           H  
ATOM   2186 HD22 LEU A 143     -22.891   4.389  21.368  1.00 92.00           H  
ATOM   2187 HD23 LEU A 143     -22.141   4.335  22.979  1.00 92.00           H  
ATOM   2188  N   LEU A 144     -19.398   4.034  17.141  1.00 92.82           N  
ATOM   2189  H   LEU A 144     -18.590   4.198  17.724  1.00 92.82           H  
ATOM   2190  CA  LEU A 144     -19.329   4.485  15.747  1.00 92.82           C  
ATOM   2191  HA  LEU A 144     -20.338   4.614  15.356  1.00 92.82           H  
ATOM   2192  C   LEU A 144     -18.658   3.490  14.785  1.00 92.82           C  
ATOM   2193  CB  LEU A 144     -18.635   5.858  15.722  1.00 92.82           C  
ATOM   2194  HB2 LEU A 144     -17.645   5.736  16.162  1.00 92.82           H  
ATOM   2195  HB3 LEU A 144     -18.515   6.161  14.682  1.00 92.82           H  
ATOM   2196  O   LEU A 144     -18.614   3.736  13.584  1.00 92.82           O  
ATOM   2197  CG  LEU A 144     -19.318   7.007  16.483  1.00 92.82           C  
ATOM   2198  HG  LEU A 144     -19.224   6.827  17.554  1.00 92.82           H  
ATOM   2199  CD1 LEU A 144     -18.623   8.325  16.152  1.00 92.82           C  
ATOM   2200 HD11 LEU A 144     -18.738   8.562  15.094  1.00 92.82           H  
ATOM   2201 HD12 LEU A 144     -17.562   8.250  16.389  1.00 92.82           H  
ATOM   2202 HD13 LEU A 144     -19.051   9.131  16.748  1.00 92.82           H  
ATOM   2203  CD2 LEU A 144     -20.796   7.148  16.150  1.00 92.82           C  
ATOM   2204 HD21 LEU A 144     -20.940   7.225  15.073  1.00 92.82           H  
ATOM   2205 HD22 LEU A 144     -21.310   6.266  16.534  1.00 92.82           H  
ATOM   2206 HD23 LEU A 144     -21.208   8.030  16.641  1.00 92.82           H  
ATOM   2207  N   ASN A 145     -18.167   2.343  15.253  1.00 86.40           N  
ATOM   2208  H   ASN A 145     -18.198   2.181  16.249  1.00 86.40           H  
ATOM   2209  CA  ASN A 145     -17.504   1.349  14.392  1.00 86.40           C  
ATOM   2210  HA  ASN A 145     -17.072   1.874  13.540  1.00 86.40           H  
ATOM   2211  C   ASN A 145     -18.467   0.299  13.792  1.00 86.40           C  
ATOM   2212  CB  ASN A 145     -16.323   0.720  15.151  1.00 86.40           C  
ATOM   2213  HB2 ASN A 145     -15.718   0.146  14.448  1.00 86.40           H  
ATOM   2214  HB3 ASN A 145     -15.690   1.504  15.566  1.00 86.40           H  
ATOM   2215  O   ASN A 145     -18.020  -0.658  13.166  1.00 86.40           O  
ATOM   2216  CG  ASN A 145     -16.752  -0.206  16.269  1.00 86.40           C  
ATOM   2217  ND2 ASN A 145     -15.816  -0.800  16.968  1.00 86.40           N  
ATOM   2218 HD21 ASN A 145     -16.100  -1.414  17.717  1.00 86.40           H  
ATOM   2219 HD22 ASN A 145     -14.842  -0.609  16.779  1.00 86.40           H  
ATOM   2220  OD1 ASN A 145     -17.928  -0.406  16.546  1.00 86.40           O  
ATOM   2221  N   GLY A 146     -19.782   0.441  14.004  1.00 85.89           N  
ATOM   2222  H   GLY A 146     -20.088   1.249  14.528  1.00 85.89           H  
ATOM   2223  CA  GLY A 146     -20.807  -0.503  13.538  1.00 85.89           C  
ATOM   2224  HA2 GLY A 146     -21.745   0.037  13.405  1.00 85.89           H  
ATOM   2225  HA3 GLY A 146     -20.513  -0.911  12.571  1.00 85.89           H  
ATOM   2226  C   GLY A 146     -21.084  -1.683  14.480  1.00 85.89           C  
ATOM   2227  O   GLY A 146     -21.952  -2.503  14.185  1.00 85.89           O  
ATOM   2228  N   SER A 147     -20.396  -1.776  15.624  1.00 85.71           N  
ATOM   2229  H   SER A 147     -19.658  -1.109  15.800  1.00 85.71           H  
ATOM   2230  CA  SER A 147     -20.696  -2.795  16.646  1.00 85.71           C  
ATOM   2231  HA  SER A 147     -20.959  -3.718  16.128  1.00 85.71           H  
ATOM   2232  C   SER A 147     -21.907  -2.439  17.527  1.00 85.71           C  
ATOM   2233  CB  SER A 147     -19.461  -3.114  17.493  1.00 85.71           C  
ATOM   2234  HB2 SER A 147     -18.634  -3.409  16.847  1.00 85.71           H  
ATOM   2235  HB3 SER A 147     -19.694  -3.943  18.162  1.00 85.71           H  
ATOM   2236  O   SER A 147     -22.533  -3.337  18.097  1.00 85.71           O  
ATOM   2237  OG  SER A 147     -19.076  -2.003  18.266  1.00 85.71           O  
ATOM   2238  HG  SER A 147     -18.739  -1.330  17.670  1.00 85.71           H  
ATOM   2239  N   ALA A 148     -22.298  -1.159  17.587  1.00 85.86           N  
ATOM   2240  H   ALA A 148     -21.722  -0.463  17.135  1.00 85.86           H  
ATOM   2241  CA  ALA A 148     -23.493  -0.668  18.279  1.00 85.86           C  
ATOM   2242  HA  ALA A 148     -23.562  -1.167  19.246  1.00 85.86           H  
ATOM   2243  C   ALA A 148     -24.793  -0.977  17.504  1.00 85.86           C  
ATOM   2244  CB  ALA A 148     -23.320   0.833  18.547  1.00 85.86           C  
ATOM   2245  HB1 ALA A 148     -24.199   1.221  19.062  1.00 85.86           H  
ATOM   2246  HB2 ALA A 148     -22.447   1.003  19.178  1.00 85.86           H  
ATOM   2247  HB3 ALA A 148     -23.200   1.370  17.606  1.00 85.86           H  
ATOM   2248  O   ALA A 148     -25.423  -0.091  16.934  1.00 85.86           O  
ATOM   2249  N   LYS A 149     -25.203  -2.253  17.471  1.00 79.12           N  
ATOM   2250  H   LYS A 149     -24.584  -2.938  17.881  1.00 79.12           H  
ATOM   2251  CA  LYS A 149     -26.392  -2.702  16.717  1.00 79.12           C  
ATOM   2252  HA  LYS A 149     -26.334  -2.288  15.710  1.00 79.12           H  
ATOM   2253  C   LYS A 149     -27.724  -2.179  17.271  1.00 79.12           C  
ATOM   2254  CB  LYS A 149     -26.420  -4.233  16.616  1.00 79.12           C  
ATOM   2255  HB2 LYS A 149     -27.378  -4.532  16.190  1.00 79.12           H  
ATOM   2256  HB3 LYS A 149     -26.337  -4.668  17.612  1.00 79.12           H  
ATOM   2257  O   LYS A 149     -28.554  -1.730  16.496  1.00 79.12           O  
ATOM   2258  CG  LYS A 149     -25.298  -4.770  15.717  1.00 79.12           C  
ATOM   2259  HG2 LYS A 149     -25.363  -4.291  14.740  1.00 79.12           H  
ATOM   2260  HG3 LYS A 149     -24.328  -4.543  16.159  1.00 79.12           H  
ATOM   2261  CD  LYS A 149     -25.439  -6.286  15.544  1.00 79.12           C  
ATOM   2262  HD2 LYS A 149     -26.419  -6.507  15.121  1.00 79.12           H  
ATOM   2263  HD3 LYS A 149     -25.352  -6.766  16.519  1.00 79.12           H  
ATOM   2264  CE  LYS A 149     -24.344  -6.806  14.609  1.00 79.12           C  
ATOM   2265  HE2 LYS A 149     -24.413  -6.267  13.664  1.00 79.12           H  
ATOM   2266  HE3 LYS A 149     -23.373  -6.575  15.048  1.00 79.12           H  
ATOM   2267  NZ  LYS A 149     -24.478  -8.266  14.379  1.00 79.12           N  
ATOM   2268  HZ1 LYS A 149     -24.398  -8.767  15.253  1.00 79.12           H  
ATOM   2269  HZ2 LYS A 149     -23.754  -8.592  13.755  1.00 79.12           H  
ATOM   2270  HZ3 LYS A 149     -25.376  -8.476  13.969  1.00 79.12           H  
ATOM   2271  N   SER A 150     -27.938  -2.263  18.582  1.00 87.13           N  
ATOM   2272  H   SER A 150     -27.216  -2.670  19.160  1.00 87.13           H  
ATOM   2273  CA  SER A 150     -29.078  -1.654  19.279  1.00 87.13           C  
ATOM   2274  HA  SER A 150     -29.302  -0.688  18.826  1.00 87.13           H  
ATOM   2275  C   SER A 150     -28.688  -1.437  20.736  1.00 87.13           C  
ATOM   2276  CB  SER A 150     -30.341  -2.521  19.183  1.00 87.13           C  
ATOM   2277  HB2 SER A 150     -30.630  -2.623  18.137  1.00 87.13           H  
ATOM   2278  HB3 SER A 150     -30.152  -3.508  19.607  1.00 87.13           H  
ATOM   2279  O   SER A 150     -28.256  -2.370  21.418  1.00 87.13           O  
ATOM   2280  OG  SER A 150     -31.383  -1.888  19.896  1.00 87.13           O  
ATOM   2281  HG  SER A 150     -32.243  -2.204  19.612  1.00 87.13           H  
ATOM   2282  N   MET A 151     -28.757  -0.191  21.191  1.00 87.39           N  
ATOM   2283  H   MET A 151     -29.118   0.524  20.575  1.00 87.39           H  
ATOM   2284  CA  MET A 151     -28.511   0.194  22.574  1.00 87.39           C  
ATOM   2285  HA  MET A 151     -28.081  -0.642  23.126  1.00 87.39           H  
ATOM   2286  C   MET A 151     -29.835   0.569  23.219  1.00 87.39           C  
ATOM   2287  CB  MET A 151     -27.542   1.375  22.645  1.00 87.39           C  
ATOM   2288  HB2 MET A 151     -27.417   1.666  23.688  1.00 87.39           H  
ATOM   2289  HB3 MET A 151     -27.977   2.215  22.104  1.00 87.39           H  
ATOM   2290  O   MET A 151     -30.598   1.340  22.649  1.00 87.39           O  
ATOM   2291  CG  MET A 151     -26.167   1.038  22.061  1.00 87.39           C  
ATOM   2292  HG2 MET A 151     -26.270   0.800  21.002  1.00 87.39           H  
ATOM   2293  HG3 MET A 151     -25.777   0.160  22.574  1.00 87.39           H  
ATOM   2294  SD  MET A 151     -24.969   2.380  22.239  1.00 87.39           S  
ATOM   2295  CE  MET A 151     -25.667   3.569  21.062  1.00 87.39           C  
ATOM   2296  HE1 MET A 151     -26.719   3.749  21.285  1.00 87.39           H  
ATOM   2297  HE2 MET A 151     -25.580   3.178  20.048  1.00 87.39           H  
ATOM   2298  HE3 MET A 151     -25.128   4.513  21.139  1.00 87.39           H  
ATOM   2299  N   VAL A 152     -30.081   0.058  24.421  1.00 89.51           N  
ATOM   2300  H   VAL A 152     -29.396  -0.549  24.848  1.00 89.51           H  
ATOM   2301  CA  VAL A 152     -31.295   0.344  25.184  1.00 89.51           C  
ATOM   2302  HA  VAL A 152     -31.963   0.972  24.595  1.00 89.51           H  
ATOM   2303  C   VAL A 152     -30.901   1.108  26.439  1.00 89.51           C  
ATOM   2304  CB  VAL A 152     -32.062  -0.950  25.515  1.00 89.51           C  
ATOM   2305  HB  VAL A 152     -31.473  -1.556  26.203  1.00 89.51           H  
ATOM   2306  O   VAL A 152     -30.130   0.606  27.258  1.00 89.51           O  
ATOM   2307  CG1 VAL A 152     -33.402  -0.624  26.171  1.00 89.51           C  
ATOM   2308 HG11 VAL A 152     -34.016  -0.068  25.462  1.00 89.51           H  
ATOM   2309 HG12 VAL A 152     -33.259  -0.037  27.078  1.00 89.51           H  
ATOM   2310 HG13 VAL A 152     -33.921  -1.547  26.431  1.00 89.51           H  
ATOM   2311  CG2 VAL A 152     -32.343  -1.783  24.257  1.00 89.51           C  
ATOM   2312 HG21 VAL A 152     -33.001  -2.618  24.497  1.00 89.51           H  
ATOM   2313 HG22 VAL A 152     -32.823  -1.167  23.496  1.00 89.51           H  
ATOM   2314 HG23 VAL A 152     -31.416  -2.183  23.847  1.00 89.51           H  
ATOM   2315  N   PHE A 153     -31.426   2.317  26.589  1.00 89.94           N  
ATOM   2316  H   PHE A 153     -32.020   2.675  25.855  1.00 89.94           H  
ATOM   2317  CA  PHE A 153     -31.247   3.148  27.774  1.00 89.94           C  
ATOM   2318  HA  PHE A 153     -30.431   2.759  28.384  1.00 89.94           H  
ATOM   2319  C   PHE A 153     -32.527   3.123  28.597  1.00 89.94           C  
ATOM   2320  CB  PHE A 153     -30.884   4.578  27.357  1.00 89.94           C  
ATOM   2321  HB2 PHE A 153     -30.825   5.200  28.250  1.00 89.94           H  
ATOM   2322  HB3 PHE A 153     -31.680   4.984  26.732  1.00 89.94           H  
ATOM   2323  O   PHE A 153     -33.581   3.483  28.088  1.00 89.94           O  
ATOM   2324  CG  PHE A 153     -29.573   4.676  26.607  1.00 89.94           C  
ATOM   2325  CD1 PHE A 153     -28.367   4.835  27.316  1.00 89.94           C  
ATOM   2326  HD1 PHE A 153     -28.381   4.909  28.393  1.00 89.94           H  
ATOM   2327  CD2 PHE A 153     -29.552   4.590  25.202  1.00 89.94           C  
ATOM   2328  HD2 PHE A 153     -30.473   4.462  24.653  1.00 89.94           H  
ATOM   2329  CE1 PHE A 153     -27.147   4.913  26.623  1.00 89.94           C  
ATOM   2330  HE1 PHE A 153     -26.224   5.057  27.166  1.00 89.94           H  
ATOM   2331  CE2 PHE A 153     -28.329   4.661  24.514  1.00 89.94           C  
ATOM   2332  HE2 PHE A 153     -28.314   4.594  23.436  1.00 89.94           H  
ATOM   2333  CZ  PHE A 153     -27.127   4.824  25.221  1.00 89.94           C  
ATOM   2334  HZ  PHE A 153     -26.190   4.889  24.687  1.00 89.94           H  
ATOM   2335  N   GLN A 154     -32.451   2.731  29.868  1.00 92.48           N  
ATOM   2336  H   GLN A 154     -31.553   2.479  30.253  1.00 92.48           H  
ATOM   2337  CA  GLN A 154     -33.559   2.956  30.798  1.00 92.48           C  
ATOM   2338  HA  GLN A 154     -34.499   2.679  30.322  1.00 92.48           H  
ATOM   2339  C   GLN A 154     -33.619   4.453  31.120  1.00 92.48           C  
ATOM   2340  CB  GLN A 154     -33.378   2.101  32.065  1.00 92.48           C  
ATOM   2341  HB2 GLN A 154     -32.372   2.256  32.457  1.00 92.48           H  
ATOM   2342  HB3 GLN A 154     -34.082   2.439  32.825  1.00 92.48           H  
ATOM   2343  O   GLN A 154     -32.662   5.011  31.655  1.00 92.48           O  
ATOM   2344  CG  GLN A 154     -33.594   0.592  31.829  1.00 92.48           C  
ATOM   2345  HG2 GLN A 154     -32.966   0.254  31.005  1.00 92.48           H  
ATOM   2346  HG3 GLN A 154     -33.286   0.057  32.727  1.00 92.48           H  
ATOM   2347  CD  GLN A 154     -35.048   0.216  31.536  1.00 92.48           C  
ATOM   2348  NE2 GLN A 154     -35.348  -1.038  31.271  1.00 92.48           N  
ATOM   2349 HE21 GLN A 154     -34.638  -1.754  31.226  1.00 92.48           H  
ATOM   2350 HE22 GLN A 154     -36.315  -1.181  31.018  1.00 92.48           H  
ATOM   2351  OE1 GLN A 154     -35.943   1.034  31.511  1.00 92.48           O  
ATOM   2352  N   ILE A 155     -34.722   5.103  30.759  1.00 94.03           N  
ATOM   2353  H   ILE A 155     -35.464   4.558  30.341  1.00 94.03           H  
ATOM   2354  CA  ILE A 155     -34.975   6.538  30.967  1.00 94.03           C  
ATOM   2355  HA  ILE A 155     -34.061   6.998  31.343  1.00 94.03           H  
ATOM   2356  C   ILE A 155     -36.026   6.791  32.059  1.00 94.03           C  
ATOM   2357  CB  ILE A 155     -35.322   7.247  29.637  1.00 94.03           C  
ATOM   2358  HB  ILE A 155     -35.525   8.294  29.865  1.00 94.03           H  
ATOM   2359  O   ILE A 155     -36.430   7.930  32.283  1.00 94.03           O  
ATOM   2360  CG1 ILE A 155     -36.579   6.643  28.972  1.00 94.03           C  
ATOM   2361 HG12 ILE A 155     -36.332   5.674  28.537  1.00 94.03           H  
ATOM   2362 HG13 ILE A 155     -37.350   6.488  29.727  1.00 94.03           H  
ATOM   2363  CG2 ILE A 155     -34.112   7.214  28.685  1.00 94.03           C  
ATOM   2364 HG21 ILE A 155     -34.296   7.847  27.817  1.00 94.03           H  
ATOM   2365 HG22 ILE A 155     -33.226   7.587  29.200  1.00 94.03           H  
ATOM   2366 HG23 ILE A 155     -33.923   6.194  28.348  1.00 94.03           H  
ATOM   2367  CD1 ILE A 155     -37.181   7.531  27.879  1.00 94.03           C  
ATOM   2368 HD11 ILE A 155     -38.077   7.053  27.483  1.00 94.03           H  
ATOM   2369 HD12 ILE A 155     -37.450   8.501  28.297  1.00 94.03           H  
ATOM   2370 HD13 ILE A 155     -36.471   7.671  27.064  1.00 94.03           H  
ATOM   2371  N   GLY A 156     -36.469   5.740  32.752  1.00 95.37           N  
ATOM   2372  H   GLY A 156     -36.113   4.824  32.518  1.00 95.37           H  
ATOM   2373  CA  GLY A 156     -37.398   5.825  33.873  1.00 95.37           C  
ATOM   2374  HA2 GLY A 156     -38.412   5.916  33.485  1.00 95.37           H  
ATOM   2375  HA3 GLY A 156     -37.180   6.720  34.456  1.00 95.37           H  
ATOM   2376  C   GLY A 156     -37.313   4.618  34.812  1.00 95.37           C  
ATOM   2377  O   GLY A 156     -36.468   3.741  34.648  1.00 95.37           O  
ATOM   2378  N   ALA A 157     -38.170   4.602  35.834  1.00 94.71           N  
ATOM   2379  H   ALA A 157     -38.900   5.301  35.848  1.00 94.71           H  
ATOM   2380  CA  ALA A 157     -38.161   3.596  36.899  1.00 94.71           C  
ATOM   2381  HA  ALA A 157     -37.127   3.352  37.144  1.00 94.71           H  
ATOM   2382  C   ALA A 157     -38.855   2.276  36.516  1.00 94.71           C  
ATOM   2383  CB  ALA A 157     -38.818   4.219  38.137  1.00 94.71           C  
ATOM   2384  HB1 ALA A 157     -38.781   3.509  38.963  1.00 94.71           H  
ATOM   2385  HB2 ALA A 157     -39.860   4.461  37.926  1.00 94.71           H  
ATOM   2386  HB3 ALA A 157     -38.284   5.124  38.426  1.00 94.71           H  
ATOM   2387  O   ALA A 157     -38.640   1.254  37.165  1.00 94.71           O  
ATOM   2388  N   ASN A 158     -39.705   2.294  35.487  1.00 95.43           N  
ATOM   2389  H   ASN A 158     -39.793   3.151  34.960  1.00 95.43           H  
ATOM   2390  CA  ASN A 158     -40.496   1.137  35.077  1.00 95.43           C  
ATOM   2391  HA  ASN A 158     -40.565   0.446  35.917  1.00 95.43           H  
ATOM   2392  C   ASN A 158     -39.831   0.389  33.913  1.00 95.43           C  
ATOM   2393  CB  ASN A 158     -41.921   1.594  34.736  1.00 95.43           C  
ATOM   2394  HB2 ASN A 158     -41.884   2.269  33.880  1.00 95.43           H  
ATOM   2395  HB3 ASN A 158     -42.529   0.732  34.463  1.00 95.43           H  
ATOM   2396  O   ASN A 158     -39.189   1.001  33.067  1.00 95.43           O  
ATOM   2397  CG  ASN A 158     -42.600   2.288  35.902  1.00 95.43           C  
ATOM   2398  ND2 ASN A 158     -43.176   3.448  35.690  1.00 95.43           N  
ATOM   2399 HD21 ASN A 158     -43.099   3.904  34.792  1.00 95.43           H  
ATOM   2400 HD22 ASN A 158     -43.614   3.871  36.495  1.00 95.43           H  
ATOM   2401  OD1 ASN A 158     -42.628   1.800  37.016  1.00 95.43           O  
ATOM   2402  N   LYS A 159     -40.059  -0.929  33.828  1.00 92.00           N  
ATOM   2403  H   LYS A 159     -40.627  -1.340  34.555  1.00 92.00           H  
ATOM   2404  CA  LYS A 159     -39.450  -1.843  32.839  1.00 92.00           C  
ATOM   2405  HA  LYS A 159     -38.393  -1.957  33.080  1.00 92.00           H  
ATOM   2406  C   LYS A 159     -39.496  -1.341  31.386  1.00 92.00           C  
ATOM   2407  CB  LYS A 159     -40.156  -3.205  32.970  1.00 92.00           C  
ATOM   2408  HB2 LYS A 159     -40.005  -3.586  33.980  1.00 92.00           H  
ATOM   2409  HB3 LYS A 159     -41.225  -3.057  32.815  1.00 92.00           H  
ATOM   2410  O   LYS A 159     -38.528  -1.555  30.658  1.00 92.00           O  
ATOM   2411  CG  LYS A 159     -39.662  -4.254  31.963  1.00 92.00           C  
ATOM   2412  HG2 LYS A 159     -39.835  -3.887  30.951  1.00 92.00           H  
ATOM   2413  HG3 LYS A 159     -38.593  -4.422  32.100  1.00 92.00           H  
ATOM   2414  CD  LYS A 159     -40.423  -5.577  32.123  1.00 92.00           C  
ATOM   2415  HD2 LYS A 159     -41.479  -5.359  32.281  1.00 92.00           H  
ATOM   2416  HD3 LYS A 159     -40.049  -6.123  32.989  1.00 92.00           H  
ATOM   2417  CE  LYS A 159     -40.321  -6.428  30.852  1.00 92.00           C  
ATOM   2418  HE2 LYS A 159     -40.928  -7.324  30.982  1.00 92.00           H  
ATOM   2419  HE3 LYS A 159     -40.757  -5.852  30.036  1.00 92.00           H  
ATOM   2420  NZ  LYS A 159     -38.920  -6.788  30.528  1.00 92.00           N  
ATOM   2421  HZ1 LYS A 159     -38.892  -7.326  29.673  1.00 92.00           H  
ATOM   2422  HZ2 LYS A 159     -38.396  -5.938  30.376  1.00 92.00           H  
ATOM   2423  HZ3 LYS A 159     -38.499  -7.313  31.281  1.00 92.00           H  
ATOM   2424  N   ASP A 160     -40.595  -0.699  30.993  1.00 93.78           N  
ATOM   2425  H   ASP A 160     -41.358  -0.633  31.652  1.00 93.78           H  
ATOM   2426  CA  ASP A 160     -40.863  -0.286  29.609  1.00 93.78           C  
ATOM   2427  HA  ASP A 160     -40.265  -0.902  28.938  1.00 93.78           H  
ATOM   2428  C   ASP A 160     -40.474   1.175  29.330  1.00 93.78           C  
ATOM   2429  CB  ASP A 160     -42.338  -0.555  29.275  1.00 93.78           C  
ATOM   2430  HB2 ASP A 160     -42.957   0.131  29.853  1.00 93.78           H  
ATOM   2431  HB3 ASP A 160     -42.508  -0.356  28.217  1.00 93.78           H  
ATOM   2432  O   ASP A 160     -40.654   1.675  28.222  1.00 93.78           O  
ATOM   2433  CG  ASP A 160     -42.761  -1.999  29.576  1.00 93.78           C  
ATOM   2434  OD1 ASP A 160     -41.943  -2.928  29.369  1.00 93.78           O  
ATOM   2435  OD2 ASP A 160     -43.883  -2.161  30.099  1.00 93.78           O  
ATOM   2436  N   GLN A 161     -39.921   1.881  30.321  1.00 96.16           N  
ATOM   2437  H   GLN A 161     -39.696   1.406  31.184  1.00 96.16           H  
ATOM   2438  CA  GLN A 161     -39.425   3.246  30.156  1.00 96.16           C  
ATOM   2439  HA  GLN A 161     -40.045   3.758  29.420  1.00 96.16           H  
ATOM   2440  C   GLN A 161     -38.011   3.225  29.573  1.00 96.16           C  
ATOM   2441  CB  GLN A 161     -39.538   4.023  31.474  1.00 96.16           C  
ATOM   2442  HB2 GLN A 161     -39.048   4.990  31.357  1.00 96.16           H  
ATOM   2443  HB3 GLN A 161     -39.039   3.475  32.274  1.00 96.16           H  
ATOM   2444  O   GLN A 161     -37.051   3.656  30.210  1.00 96.16           O  
ATOM   2445  CG  GLN A 161     -41.008   4.277  31.829  1.00 96.16           C  
ATOM   2446  HG2 GLN A 161     -41.545   3.331  31.900  1.00 96.16           H  
ATOM   2447  HG3 GLN A 161     -41.461   4.857  31.026  1.00 96.16           H  
ATOM   2448  CD  GLN A 161     -41.182   5.031  33.141  1.00 96.16           C  
ATOM   2449  NE2 GLN A 161     -42.169   5.892  33.246  1.00 96.16           N  
ATOM   2450 HE21 GLN A 161     -42.737   6.110  32.440  1.00 96.16           H  
ATOM   2451 HE22 GLN A 161     -42.204   6.433  34.097  1.00 96.16           H  
ATOM   2452  OE1 GLN A 161     -40.485   4.838  34.122  1.00 96.16           O  
ATOM   2453  N   VAL A 162     -37.898   2.722  28.344  1.00 94.86           N  
ATOM   2454  H   VAL A 162     -38.743   2.404  27.891  1.00 94.86           H  
ATOM   2455  CA  VAL A 162     -36.641   2.599  27.603  1.00 94.86           C  
ATOM   2456  HA  VAL A 162     -35.834   2.906  28.269  1.00 94.86           H  
ATOM   2457  C   VAL A 162     -36.582   3.515  26.382  1.00 94.86           C  
ATOM   2458  CB  VAL A 162     -36.345   1.149  27.188  1.00 94.86           C  
ATOM   2459  HB  VAL A 162     -35.438   1.171  26.583  1.00 94.86           H  
ATOM   2460  O   VAL A 162     -37.595   3.822  25.761  1.00 94.86           O  
ATOM   2461  CG1 VAL A 162     -36.064   0.269  28.402  1.00 94.86           C  
ATOM   2462 HG11 VAL A 162     -36.926   0.261  29.069  1.00 94.86           H  
ATOM   2463 HG12 VAL A 162     -35.195   0.672  28.922  1.00 94.86           H  
ATOM   2464 HG13 VAL A 162     -35.848  -0.751  28.082  1.00 94.86           H  
ATOM   2465  CG2 VAL A 162     -37.446   0.497  26.349  1.00 94.86           C  
ATOM   2466 HG21 VAL A 162     -37.125  -0.492  26.020  1.00 94.86           H  
ATOM   2467 HG22 VAL A 162     -38.362   0.398  26.931  1.00 94.86           H  
ATOM   2468 HG23 VAL A 162     -37.651   1.099  25.463  1.00 94.86           H  
ATOM   2469  N   MET A 163     -35.367   3.911  26.009  1.00 93.12           N  
ATOM   2470  H   MET A 163     -34.597   3.665  26.614  1.00 93.12           H  
ATOM   2471  CA  MET A 163     -35.036   4.539  24.736  1.00 93.12           C  
ATOM   2472  HA  MET A 163     -35.944   4.673  24.148  1.00 93.12           H  
ATOM   2473  C   MET A 163     -34.088   3.627  23.962  1.00 93.12           C  
ATOM   2474  CB  MET A 163     -34.423   5.922  24.988  1.00 93.12           C  
ATOM   2475  HB2 MET A 163     -35.152   6.525  25.530  1.00 93.12           H  
ATOM   2476  HB3 MET A 163     -33.530   5.822  25.605  1.00 93.12           H  
ATOM   2477  O   MET A 163     -32.989   3.323  24.431  1.00 93.12           O  
ATOM   2478  CG  MET A 163     -34.050   6.638  23.684  1.00 93.12           C  
ATOM   2479  HG2 MET A 163     -34.931   6.696  23.045  1.00 93.12           H  
ATOM   2480  HG3 MET A 163     -33.295   6.049  23.164  1.00 93.12           H  
ATOM   2481  SD  MET A 163     -33.386   8.311  23.911  1.00 93.12           S  
ATOM   2482  CE  MET A 163     -34.872   9.187  24.470  1.00 93.12           C  
ATOM   2483  HE1 MET A 163     -34.651  10.251  24.558  1.00 93.12           H  
ATOM   2484  HE2 MET A 163     -35.183   8.808  25.443  1.00 93.12           H  
ATOM   2485  HE3 MET A 163     -35.676   9.045  23.747  1.00 93.12           H  
ATOM   2486  N   GLU A 164     -34.507   3.210  22.771  1.00 91.85           N  
ATOM   2487  H   GLU A 164     -35.422   3.481  22.443  1.00 91.85           H  
ATOM   2488  CA  GLU A 164     -33.663   2.453  21.851  1.00 91.85           C  
ATOM   2489  HA  GLU A 164     -32.933   1.887  22.429  1.00 91.85           H  
ATOM   2490  C   GLU A 164     -32.903   3.404  20.921  1.00 91.85           C  
ATOM   2491  CB  GLU A 164     -34.477   1.427  21.053  1.00 91.85           C  
ATOM   2492  HB2 GLU A 164     -33.784   0.891  20.405  1.00 91.85           H  
ATOM   2493  HB3 GLU A 164     -35.211   1.943  20.433  1.00 91.85           H  
ATOM   2494  O   GLU A 164     -33.484   4.296  20.303  1.00 91.85           O  
ATOM   2495  CG  GLU A 164     -35.197   0.418  21.964  1.00 91.85           C  
ATOM   2496  HG2 GLU A 164     -34.489   0.059  22.712  1.00 91.85           H  
ATOM   2497  HG3 GLU A 164     -36.003   0.929  22.491  1.00 91.85           H  
ATOM   2498  CD  GLU A 164     -35.776  -0.785  21.202  1.00 91.85           C  
ATOM   2499  OE1 GLU A 164     -36.223  -1.728  21.892  1.00 91.85           O  
ATOM   2500  OE2 GLU A 164     -35.738  -0.782  19.950  1.00 91.85           O  
ATOM   2501  N   LEU A 165     -31.592   3.205  20.811  1.00 91.03           N  
ATOM   2502  H   LEU A 165     -31.186   2.469  21.371  1.00 91.03           H  
ATOM   2503  CA  LEU A 165     -30.702   3.961  19.942  1.00 91.03           C  
ATOM   2504  HA  LEU A 165     -31.301   4.606  19.298  1.00 91.03           H  
ATOM   2505  C   LEU A 165     -29.912   2.996  19.061  1.00 91.03           C  
ATOM   2506  CB  LEU A 165     -29.790   4.852  20.801  1.00 91.03           C  
ATOM   2507  HB2 LEU A 165     -30.414   5.533  21.379  1.00 91.03           H  
ATOM   2508  HB3 LEU A 165     -29.258   4.205  21.499  1.00 91.03           H  
ATOM   2509  O   LEU A 165     -29.193   2.123  19.549  1.00 91.03           O  
ATOM   2510  CG  LEU A 165     -28.751   5.669  20.010  1.00 91.03           C  
ATOM   2511  HG  LEU A 165     -28.091   4.987  19.473  1.00 91.03           H  
ATOM   2512  CD1 LEU A 165     -29.389   6.628  19.004  1.00 91.03           C  
ATOM   2513 HD11 LEU A 165     -28.616   7.229  18.525  1.00 91.03           H  
ATOM   2514 HD12 LEU A 165     -29.912   6.074  18.226  1.00 91.03           H  
ATOM   2515 HD13 LEU A 165     -30.093   7.288  19.513  1.00 91.03           H  
ATOM   2516  CD2 LEU A 165     -27.900   6.499  20.972  1.00 91.03           C  
ATOM   2517 HD21 LEU A 165     -27.170   7.086  20.413  1.00 91.03           H  
ATOM   2518 HD22 LEU A 165     -28.539   7.181  21.534  1.00 91.03           H  
ATOM   2519 HD23 LEU A 165     -27.374   5.853  21.673  1.00 91.03           H  
ATOM   2520  N   THR A 166     -30.009   3.195  17.751  1.00 91.09           N  
ATOM   2521  H   THR A 166     -30.592   3.953  17.426  1.00 91.09           H  
ATOM   2522  CA  THR A 166     -29.198   2.490  16.755  1.00 91.09           C  
ATOM   2523  HA  THR A 166     -28.633   1.685  17.226  1.00 91.09           H  
ATOM   2524  C   THR A 166     -28.221   3.474  16.136  1.00 91.09           C  
ATOM   2525  CB  THR A 166     -30.087   1.859  15.680  1.00 91.09           C  
ATOM   2526  HB  THR A 166     -30.694   2.630  15.205  1.00 91.09           H  
ATOM   2527  O   THR A 166     -28.631   4.537  15.674  1.00 91.09           O  
ATOM   2528  CG2 THR A 166     -29.278   1.127  14.608  1.00 91.09           C  
ATOM   2529 HG21 THR A 166     -28.571   0.442  15.076  1.00 91.09           H  
ATOM   2530 HG22 THR A 166     -29.956   0.559  13.971  1.00 91.09           H  
ATOM   2531 HG23 THR A 166     -28.738   1.844  13.991  1.00 91.09           H  
ATOM   2532  OG1 THR A 166     -30.938   0.912  16.278  1.00 91.09           O  
ATOM   2533  HG1 THR A 166     -31.453   1.345  16.963  1.00 91.09           H  
ATOM   2534  N   ILE A 167     -26.936   3.118  16.102  1.00 91.20           N  
ATOM   2535  H   ILE A 167     -26.658   2.216  16.459  1.00 91.20           H  
ATOM   2536  CA  ILE A 167     -25.910   3.925  15.442  1.00 91.20           C  
ATOM   2537  HA  ILE A 167     -26.390   4.763  14.937  1.00 91.20           H  
ATOM   2538  C   ILE A 167     -25.240   3.070  14.371  1.00 91.20           C  
ATOM   2539  CB  ILE A 167     -24.902   4.528  16.443  1.00 91.20           C  
ATOM   2540  HB  ILE A 167     -24.317   3.724  16.888  1.00 91.20           H  
ATOM   2541  O   ILE A 167     -24.650   2.029  14.654  1.00 91.20           O  
ATOM   2542  CG1 ILE A 167     -25.605   5.305  17.582  1.00 91.20           C  
ATOM   2543 HG12 ILE A 167     -26.300   4.634  18.086  1.00 91.20           H  
ATOM   2544 HG13 ILE A 167     -26.176   6.135  17.166  1.00 91.20           H  
ATOM   2545  CG2 ILE A 167     -23.967   5.458  15.654  1.00 91.20           C  
ATOM   2546 HG21 ILE A 167     -24.536   6.127  15.009  1.00 91.20           H  
ATOM   2547 HG22 ILE A 167     -23.379   6.070  16.338  1.00 91.20           H  
ATOM   2548 HG23 ILE A 167     -23.273   4.866  15.058  1.00 91.20           H  
ATOM   2549  CD1 ILE A 167     -24.651   5.837  18.661  1.00 91.20           C  
ATOM   2550 HD11 ILE A 167     -23.983   5.041  18.990  1.00 91.20           H  
ATOM   2551 HD12 ILE A 167     -24.065   6.677  18.287  1.00 91.20           H  
ATOM   2552 HD13 ILE A 167     -25.231   6.192  19.513  1.00 91.20           H  
ATOM   2553  N   ALA A 168     -25.354   3.504  13.117  1.00 91.24           N  
ATOM   2554  H   ALA A 168     -25.830   4.378  12.947  1.00 91.24           H  
ATOM   2555  CA  ALA A 168     -24.660   2.860  12.012  1.00 91.24           C  
ATOM   2556  HA  ALA A 168     -24.844   1.787  12.069  1.00 91.24           H  
ATOM   2557  C   ALA A 168     -23.140   3.082  12.111  1.00 91.24           C  
ATOM   2558  CB  ALA A 168     -25.240   3.377  10.691  1.00 91.24           C  
ATOM   2559  HB1 ALA A 168     -25.060   4.449  10.602  1.00 91.24           H  
ATOM   2560  HB2 ALA A 168     -26.312   3.186  10.656  1.00 91.24           H  
ATOM   2561  HB3 ALA A 168     -24.762   2.871   9.852  1.00 91.24           H  
ATOM   2562  O   ALA A 168     -22.668   4.020  12.754  1.00 91.24           O  
ATOM   2563  N   GLY A 169     -22.361   2.237  11.432  1.00 88.25           N  
ATOM   2564  H   GLY A 169     -22.795   1.509  10.883  1.00 88.25           H  
ATOM   2565  CA  GLY A 169     -20.923   2.465  11.300  1.00 88.25           C  
ATOM   2566  HA2 GLY A 169     -20.474   2.464  12.293  1.00 88.25           H  
ATOM   2567  HA3 GLY A 169     -20.469   1.669  10.710  1.00 88.25           H  
ATOM   2568  C   GLY A 169     -20.626   3.809  10.623  1.00 88.25           C  
ATOM   2569  O   GLY A 169     -21.260   4.158   9.631  1.00 88.25           O  
ATOM   2570  N   MET A 170     -19.644   4.536  11.150  1.00 91.81           N  
ATOM   2571  H   MET A 170     -19.249   4.212  12.021  1.00 91.81           H  
ATOM   2572  CA  MET A 170     -19.190   5.851  10.681  1.00 91.81           C  
ATOM   2573  HA  MET A 170     -19.831   6.164   9.856  1.00 91.81           H  
ATOM   2574  C   MET A 170     -17.750   5.814  10.138  1.00 91.81           C  
ATOM   2575  CB  MET A 170     -19.352   6.856  11.835  1.00 91.81           C  
ATOM   2576  HB2 MET A 170     -20.282   6.649  12.365  1.00 91.81           H  
ATOM   2577  HB3 MET A 170     -18.528   6.715  12.534  1.00 91.81           H  
ATOM   2578  O   MET A 170     -17.190   6.842   9.777  1.00 91.81           O  
ATOM   2579  CG  MET A 170     -19.372   8.327  11.404  1.00 91.81           C  
ATOM   2580  HG2 MET A 170     -18.397   8.593  10.995  1.00 91.81           H  
ATOM   2581  HG3 MET A 170     -19.521   8.939  12.294  1.00 91.81           H  
ATOM   2582  SD  MET A 170     -20.638   8.782  10.190  1.00 91.81           S  
ATOM   2583  CE  MET A 170     -22.169   8.447  11.087  1.00 91.81           C  
ATOM   2584  HE1 MET A 170     -22.175   9.003  12.025  1.00 91.81           H  
ATOM   2585  HE2 MET A 170     -23.019   8.757  10.478  1.00 91.81           H  
ATOM   2586  HE3 MET A 170     -22.250   7.380  11.295  1.00 91.81           H  
ATOM   2587  N   GLY A 171     -17.128   4.631  10.067  1.00 85.85           N  
ATOM   2588  H   GLY A 171     -17.621   3.817  10.404  1.00 85.85           H  
ATOM   2589  CA  GLY A 171     -15.820   4.459   9.429  1.00 85.85           C  
ATOM   2590  HA2 GLY A 171     -15.111   5.159   9.872  1.00 85.85           H  
ATOM   2591  HA3 GLY A 171     -15.447   3.450   9.604  1.00 85.85           H  
ATOM   2592  C   GLY A 171     -15.871   4.713   7.918  1.00 85.85           C  
ATOM   2593  O   GLY A 171     -16.938   4.694   7.296  1.00 85.85           O  
ATOM   2594  N   THR A 172     -14.708   4.892   7.295  1.00 81.63           N  
ATOM   2595  H   THR A 172     -13.857   4.825   7.835  1.00 81.63           H  
ATOM   2596  CA  THR A 172     -14.586   5.279   5.875  1.00 81.63           C  
ATOM   2597  HA  THR A 172     -15.048   6.258   5.750  1.00 81.63           H  
ATOM   2598  C   THR A 172     -15.270   4.310   4.906  1.00 81.63           C  
ATOM   2599  CB  THR A 172     -13.113   5.384   5.469  1.00 81.63           C  
ATOM   2600  HB  THR A 172     -13.057   5.598   4.402  1.00 81.63           H  
ATOM   2601  O   THR A 172     -15.796   4.736   3.873  1.00 81.63           O  
ATOM   2602  CG2 THR A 172     -12.369   6.489   6.208  1.00 81.63           C  
ATOM   2603 HG21 THR A 172     -11.307   6.422   5.974  1.00 81.63           H  
ATOM   2604 HG22 THR A 172     -12.488   6.399   7.288  1.00 81.63           H  
ATOM   2605 HG23 THR A 172     -12.742   7.465   5.899  1.00 81.63           H  
ATOM   2606  OG1 THR A 172     -12.479   4.155   5.711  1.00 81.63           O  
ATOM   2607  HG1 THR A 172     -11.846   4.290   6.420  1.00 81.63           H  
ATOM   2608  N   SER A 173     -15.311   3.019   5.250  1.00 79.48           N  
ATOM   2609  H   SER A 173     -14.767   2.755   6.059  1.00 79.48           H  
ATOM   2610  CA  SER A 173     -16.029   1.984   4.496  1.00 79.48           C  
ATOM   2611  HA  SER A 173     -15.734   2.035   3.448  1.00 79.48           H  
ATOM   2612  C   SER A 173     -17.547   2.165   4.562  1.00 79.48           C  
ATOM   2613  CB  SER A 173     -15.660   0.596   5.027  1.00 79.48           C  
ATOM   2614  HB2 SER A 173     -16.308  -0.146   4.562  1.00 79.48           H  
ATOM   2615  HB3 SER A 173     -15.799   0.554   6.108  1.00 79.48           H  
ATOM   2616  O   SER A 173     -18.224   2.101   3.536  1.00 79.48           O  
ATOM   2617  OG  SER A 173     -14.323   0.282   4.701  1.00 79.48           O  
ATOM   2618  HG  SER A 173     -13.702   0.809   5.210  1.00 79.48           H  
ATOM   2619  N   ALA A 174     -18.089   2.444   5.750  1.00 85.94           N  
ATOM   2620  H   ALA A 174     -17.477   2.635   6.531  1.00 85.94           H  
ATOM   2621  CA  ALA A 174     -19.524   2.640   5.947  1.00 85.94           C  
ATOM   2622  HA  ALA A 174     -20.062   1.825   5.463  1.00 85.94           H  
ATOM   2623  C   ALA A 174     -20.010   3.954   5.312  1.00 85.94           C  
ATOM   2624  CB  ALA A 174     -19.808   2.582   7.447  1.00 85.94           C  
ATOM   2625  HB1 ALA A 174     -20.884   2.656   7.604  1.00 85.94           H  
ATOM   2626  HB2 ALA A 174     -19.312   3.410   7.953  1.00 85.94           H  
ATOM   2627  HB3 ALA A 174     -19.456   1.638   7.861  1.00 85.94           H  
ATOM   2628  O   ALA A 174     -21.061   3.987   4.673  1.00 85.94           O  
ATOM   2629  N   LEU A 175     -19.188   5.003   5.395  1.00 89.45           N  
ATOM   2630  H   LEU A 175     -18.376   4.915   5.990  1.00 89.45           H  
ATOM   2631  CA  LEU A 175     -19.419   6.295   4.747  1.00 89.45           C  
ATOM   2632  HA  LEU A 175     -20.472   6.555   4.846  1.00 89.45           H  
ATOM   2633  C   LEU A 175     -19.136   6.302   3.239  1.00 89.45           C  
ATOM   2634  CB  LEU A 175     -18.555   7.345   5.463  1.00 89.45           C  
ATOM   2635  HB2 LEU A 175     -18.506   8.243   4.846  1.00 89.45           H  
ATOM   2636  HB3 LEU A 175     -17.543   6.957   5.570  1.00 89.45           H  
ATOM   2637  O   LEU A 175     -19.425   7.290   2.569  1.00 89.45           O  
ATOM   2638  CG  LEU A 175     -19.073   7.756   6.849  1.00 89.45           C  
ATOM   2639  HG  LEU A 175     -19.072   6.899   7.522  1.00 89.45           H  
ATOM   2640  CD1 LEU A 175     -18.132   8.825   7.400  1.00 89.45           C  
ATOM   2641 HD11 LEU A 175     -18.444   9.111   8.405  1.00 89.45           H  
ATOM   2642 HD12 LEU A 175     -18.133   9.707   6.761  1.00 89.45           H  
ATOM   2643 HD13 LEU A 175     -17.122   8.421   7.471  1.00 89.45           H  
ATOM   2644  CD2 LEU A 175     -20.494   8.315   6.734  1.00 89.45           C  
ATOM   2645 HD21 LEU A 175     -21.215   7.497   6.726  1.00 89.45           H  
ATOM   2646 HD22 LEU A 175     -20.721   8.970   7.575  1.00 89.45           H  
ATOM   2647 HD23 LEU A 175     -20.595   8.910   5.826  1.00 89.45           H  
ATOM   2648  N   LYS A 176     -18.571   5.218   2.692  1.00 85.10           N  
ATOM   2649  H   LYS A 176     -18.385   4.437   3.304  1.00 85.10           H  
ATOM   2650  CA  LYS A 176     -18.168   5.099   1.278  1.00 85.10           C  
ATOM   2651  HA  LYS A 176     -17.645   4.148   1.179  1.00 85.10           H  
ATOM   2652  C   LYS A 176     -17.161   6.167   0.825  1.00 85.10           C  
ATOM   2653  CB  LYS A 176     -19.405   5.048   0.363  1.00 85.10           C  
ATOM   2654  HB2 LYS A 176     -19.888   6.025   0.357  1.00 85.10           H  
ATOM   2655  HB3 LYS A 176     -19.077   4.832  -0.653  1.00 85.10           H  
ATOM   2656  O   LYS A 176     -17.050   6.450  -0.365  1.00 85.10           O  
ATOM   2657  CG  LYS A 176     -20.428   3.983   0.779  1.00 85.10           C  
ATOM   2658  HG2 LYS A 176     -19.959   2.999   0.750  1.00 85.10           H  
ATOM   2659  HG3 LYS A 176     -20.786   4.179   1.789  1.00 85.10           H  
ATOM   2660  CD  LYS A 176     -21.623   4.016  -0.175  1.00 85.10           C  
ATOM   2661  HD2 LYS A 176     -21.283   3.812  -1.191  1.00 85.10           H  
ATOM   2662  HD3 LYS A 176     -22.078   5.006  -0.137  1.00 85.10           H  
ATOM   2663  CE  LYS A 176     -22.639   2.961   0.261  1.00 85.10           C  
ATOM   2664  HE2 LYS A 176     -22.901   3.151   1.302  1.00 85.10           H  
ATOM   2665  HE3 LYS A 176     -22.167   1.980   0.214  1.00 85.10           H  
ATOM   2666  NZ  LYS A 176     -23.854   3.000  -0.588  1.00 85.10           N  
ATOM   2667  HZ1 LYS A 176     -24.289   3.910  -0.520  1.00 85.10           H  
ATOM   2668  HZ2 LYS A 176     -23.619   2.821  -1.554  1.00 85.10           H  
ATOM   2669  HZ3 LYS A 176     -24.520   2.308  -0.275  1.00 85.10           H  
ATOM   2670  N   VAL A 177     -16.393   6.729   1.758  1.00 82.44           N  
ATOM   2671  H   VAL A 177     -16.530   6.424   2.711  1.00 82.44           H  
ATOM   2672  CA  VAL A 177     -15.350   7.731   1.478  1.00 82.44           C  
ATOM   2673  HA  VAL A 177     -15.563   8.188   0.511  1.00 82.44           H  
ATOM   2674  C   VAL A 177     -13.958   7.120   1.352  1.00 82.44           C  
ATOM   2675  CB  VAL A 177     -15.350   8.881   2.501  1.00 82.44           C  
ATOM   2676  HB  VAL A 177     -14.547   9.572   2.245  1.00 82.44           H  
ATOM   2677  O   VAL A 177     -13.068   7.771   0.818  1.00 82.44           O  
ATOM   2678  CG1 VAL A 177     -16.665   9.665   2.451  1.00 82.44           C  
ATOM   2679 HG11 VAL A 177     -16.599  10.531   3.110  1.00 82.44           H  
ATOM   2680 HG12 VAL A 177     -17.498   9.041   2.775  1.00 82.44           H  
ATOM   2681 HG13 VAL A 177     -16.857  10.012   1.436  1.00 82.44           H  
ATOM   2682  CG2 VAL A 177     -15.103   8.391   3.928  1.00 82.44           C  
ATOM   2683 HG21 VAL A 177     -15.886   7.695   4.230  1.00 82.44           H  
ATOM   2684 HG22 VAL A 177     -15.108   9.242   4.609  1.00 82.44           H  
ATOM   2685 HG23 VAL A 177     -14.128   7.908   3.992  1.00 82.44           H  
ATOM   2686  N   GLY A 178     -13.754   5.864   1.767  1.00 71.95           N  
ATOM   2687  H   GLY A 178     -14.505   5.389   2.247  1.00 71.95           H  
ATOM   2688  CA  GLY A 178     -12.439   5.205   1.703  1.00 71.95           C  
ATOM   2689  HA2 GLY A 178     -12.506   4.236   2.197  1.00 71.95           H  
ATOM   2690  HA3 GLY A 178     -11.710   5.803   2.251  1.00 71.95           H  
ATOM   2691  C   GLY A 178     -11.895   4.994   0.281  1.00 71.95           C  
ATOM   2692  O   GLY A 178     -10.706   4.777   0.091  1.00 71.95           O  
ATOM   2693  N   SER A 179     -12.745   5.088  -0.749  1.00 69.45           N  
ATOM   2694  H   SER A 179     -13.712   5.293  -0.541  1.00 69.45           H  
ATOM   2695  CA  SER A 179     -12.325   5.003  -2.158  1.00 69.45           C  
ATOM   2696  HA  SER A 179     -11.419   4.400  -2.221  1.00 69.45           H  
ATOM   2697  C   SER A 179     -11.982   6.356  -2.797  1.00 69.45           C  
ATOM   2698  CB  SER A 179     -13.400   4.294  -2.985  1.00 69.45           C  
ATOM   2699  HB2 SER A 179     -13.080   4.222  -4.024  1.00 69.45           H  
ATOM   2700  HB3 SER A 179     -14.328   4.865  -2.941  1.00 69.45           H  
ATOM   2701  O   SER A 179     -11.573   6.378  -3.962  1.00 69.45           O  
ATOM   2702  OG  SER A 179     -13.623   2.993  -2.482  1.00 69.45           O  
ATOM   2703  HG  SER A 179     -13.203   2.924  -1.622  1.00 69.45           H  
ATOM   2704  N   ILE A 180     -12.154   7.482  -2.087  1.00 72.26           N  
ATOM   2705  H   ILE A 180     -12.410   7.417  -1.113  1.00 72.26           H  
ATOM   2706  CA  ILE A 180     -11.868   8.816  -2.635  1.00 72.26           C  
ATOM   2707  HA  ILE A 180     -12.428   8.925  -3.564  1.00 72.26           H  
ATOM   2708  C   ILE A 180     -10.379   8.913  -2.970  1.00 72.26           C  
ATOM   2709  CB  ILE A 180     -12.321   9.953  -1.687  1.00 72.26           C  
ATOM   2710  HB  ILE A 180     -11.870   9.793  -0.707  1.00 72.26           H  
ATOM   2711  O   ILE A 180      -9.516   8.758  -2.108  1.00 72.26           O  
ATOM   2712  CG1 ILE A 180     -13.861   9.934  -1.548  1.00 72.26           C  
ATOM   2713 HG12 ILE A 180     -14.186   8.940  -1.240  1.00 72.26           H  
ATOM   2714 HG13 ILE A 180     -14.316  10.140  -2.517  1.00 72.26           H  
ATOM   2715  CG2 ILE A 180     -11.865  11.333  -2.211  1.00 72.26           C  
ATOM   2716 HG21 ILE A 180     -12.330  11.551  -3.172  1.00 72.26           H  
ATOM   2717 HG22 ILE A 180     -12.133  12.113  -1.498  1.00 72.26           H  
ATOM   2718 HG23 ILE A 180     -10.781  11.374  -2.315  1.00 72.26           H  
ATOM   2719  CD1 ILE A 180     -14.407  10.938  -0.526  1.00 72.26           C  
ATOM   2720 HD11 ILE A 180     -14.297  11.958  -0.895  1.00 72.26           H  
ATOM   2721 HD12 ILE A 180     -13.875  10.835   0.419  1.00 72.26           H  
ATOM   2722 HD13 ILE A 180     -15.469  10.747  -0.367  1.00 72.26           H  
ATOM   2723  N   ASN A 181     -10.094   9.184  -4.244  1.00 65.95           N  
ATOM   2724  H   ASN A 181     -10.857   9.297  -4.896  1.00 65.95           H  
ATOM   2725  CA  ASN A 181      -8.751   9.426  -4.737  1.00 65.95           C  
ATOM   2726  HA  ASN A 181      -8.105   9.579  -3.872  1.00 65.95           H  
ATOM   2727  C   ASN A 181      -8.726  10.685  -5.619  1.00 65.95           C  
ATOM   2728  CB  ASN A 181      -8.237   8.207  -5.506  1.00 65.95           C  
ATOM   2729  HB2 ASN A 181      -7.343   8.523  -6.044  1.00 65.95           H  
ATOM   2730  HB3 ASN A 181      -8.985   7.888  -6.231  1.00 65.95           H  
ATOM   2731  O   ASN A 181      -9.363  10.712  -6.669  1.00 65.95           O  
ATOM   2732  CG  ASN A 181      -7.834   7.037  -4.629  1.00 65.95           C  
ATOM   2733  ND2 ASN A 181      -8.697   6.085  -4.388  1.00 65.95           N  
ATOM   2734 HD21 ASN A 181      -8.401   5.420  -3.688  1.00 65.95           H  
ATOM   2735 HD22 ASN A 181      -9.681   6.253  -4.540  1.00 65.95           H  
ATOM   2736  OD1 ASN A 181      -6.688   6.901  -4.246  1.00 65.95           O  
ATOM   2737  N   ILE A 182      -7.981  11.706  -5.202  1.00 66.95           N  
ATOM   2738  H   ILE A 182      -7.473  11.568  -4.340  1.00 66.95           H  
ATOM   2739  CA  ILE A 182      -7.804  12.994  -5.883  1.00 66.95           C  
ATOM   2740  HA  ILE A 182      -8.628  13.132  -6.583  1.00 66.95           H  
ATOM   2741  C   ILE A 182      -6.512  13.021  -6.719  1.00 66.95           C  
ATOM   2742  CB  ILE A 182      -7.870  14.150  -4.850  1.00 66.95           C  
ATOM   2743  HB  ILE A 182      -7.031  14.049  -4.161  1.00 66.95           H  
ATOM   2744  O   ILE A 182      -6.466  13.732  -7.718  1.00 66.95           O  
ATOM   2745  CG1 ILE A 182      -9.183  14.067  -4.031  1.00 66.95           C  
ATOM   2746 HG12 ILE A 182     -10.033  14.029  -4.713  1.00 66.95           H  
ATOM   2747 HG13 ILE A 182      -9.180  13.148  -3.445  1.00 66.95           H  
ATOM   2748  CG2 ILE A 182      -7.750  15.521  -5.547  1.00 66.95           C  
ATOM   2749 HG21 ILE A 182      -8.565  15.657  -6.258  1.00 66.95           H  
ATOM   2750 HG22 ILE A 182      -7.768  16.327  -4.814  1.00 66.95           H  
ATOM   2751 HG23 ILE A 182      -6.794  15.607  -6.064  1.00 66.95           H  
ATOM   2752  CD1 ILE A 182      -9.404  15.226  -3.050  1.00 66.95           C  
ATOM   2753 HD11 ILE A 182      -9.666  16.135  -3.592  1.00 66.95           H  
ATOM   2754 HD12 ILE A 182      -8.501  15.403  -2.466  1.00 66.95           H  
ATOM   2755 HD13 ILE A 182     -10.230  14.983  -2.382  1.00 66.95           H  
ATOM   2756  N   GLY A 183      -5.487  12.219  -6.381  1.00 57.91           N  
ATOM   2757  H   GLY A 183      -5.591  11.683  -5.531  1.00 57.91           H  
ATOM   2758  CA  GLY A 183      -4.166  12.195  -7.054  1.00 57.91           C  
ATOM   2759  HA2 GLY A 183      -3.586  13.080  -6.794  1.00 57.91           H  
ATOM   2760  HA3 GLY A 183      -3.611  11.338  -6.672  1.00 57.91           H  
ATOM   2761  C   GLY A 183      -4.219  12.055  -8.583  1.00 57.91           C  
ATOM   2762  O   GLY A 183      -3.450  12.648  -9.350  1.00 57.91           O  
ATOM   2763  N   SER A 184      -5.193  11.288  -9.045  1.00 53.22           N  
ATOM   2764  H   SER A 184      -5.856  10.920  -8.378  1.00 53.22           H  
ATOM   2765  CA  SER A 184      -5.435  10.978 -10.439  1.00 53.22           C  
ATOM   2766  HA  SER A 184      -4.503  11.039 -11.001  1.00 53.22           H  
ATOM   2767  C   SER A 184      -6.437  11.985 -11.012  1.00 53.22           C  
ATOM   2768  CB  SER A 184      -5.907   9.526 -10.455  1.00 53.22           C  
ATOM   2769  HB2 SER A 184      -6.054   9.194 -11.483  1.00 53.22           H  
ATOM   2770  HB3 SER A 184      -5.129   8.898 -10.021  1.00 53.22           H  
ATOM   2771  O   SER A 184      -7.564  12.070 -10.537  1.00 53.22           O  
ATOM   2772  OG  SER A 184      -7.089   9.369  -9.690  1.00 53.22           O  
ATOM   2773  HG  SER A 184      -7.730  10.005 -10.017  1.00 53.22           H  
ATOM   2774  N   GLY A 185      -6.028  12.792 -11.996  1.00 48.77           N  
ATOM   2775  H   GLY A 185      -5.088  12.680 -12.347  1.00 48.77           H  
ATOM   2776  CA  GLY A 185      -6.878  13.840 -12.583  1.00 48.77           C  
ATOM   2777  HA2 GLY A 185      -6.362  14.294 -13.429  1.00 48.77           H  
ATOM   2778  HA3 GLY A 185      -7.081  14.600 -11.829  1.00 48.77           H  
ATOM   2779  C   GLY A 185      -8.211  13.324 -13.109  1.00 48.77           C  
ATOM   2780  O   GLY A 185      -8.399  12.114 -13.205  1.00 48.77           O  
ATOM   2781  N   LYS A 186      -9.121  14.229 -13.508  1.00 39.83           N  
ATOM   2782  H   LYS A 186      -8.898  15.210 -13.420  1.00 39.83           H  
ATOM   2783  CA  LYS A 186     -10.360  13.848 -14.211  1.00 39.83           C  
ATOM   2784  HA  LYS A 186     -11.037  13.358 -13.512  1.00 39.83           H  
ATOM   2785  C   LYS A 186     -10.018  12.842 -15.325  1.00 39.83           C  
ATOM   2786  CB  LYS A 186     -11.060  15.083 -14.820  1.00 39.83           C  
ATOM   2787  HB2 LYS A 186     -11.789  14.723 -15.546  1.00 39.83           H  
ATOM   2788  HB3 LYS A 186     -10.331  15.686 -15.362  1.00 39.83           H  
ATOM   2789  O   LYS A 186      -9.424  13.219 -16.327  1.00 39.83           O  
ATOM   2790  CG  LYS A 186     -11.810  15.971 -13.811  1.00 39.83           C  
ATOM   2791  HG2 LYS A 186     -12.482  15.351 -13.217  1.00 39.83           H  
ATOM   2792  HG3 LYS A 186     -11.093  16.455 -13.148  1.00 39.83           H  
ATOM   2793  CD  LYS A 186     -12.635  17.038 -14.555  1.00 39.83           C  
ATOM   2794  HD2 LYS A 186     -13.337  16.542 -15.226  1.00 39.83           H  
ATOM   2795  HD3 LYS A 186     -11.957  17.650 -15.150  1.00 39.83           H  
ATOM   2796  CE  LYS A 186     -13.411  17.939 -13.585  1.00 39.83           C  
ATOM   2797  HE2 LYS A 186     -14.092  17.323 -12.998  1.00 39.83           H  
ATOM   2798  HE3 LYS A 186     -12.699  18.397 -12.898  1.00 39.83           H  
ATOM   2799  NZ  LYS A 186     -14.163  19.001 -14.304  1.00 39.83           N  
ATOM   2800  HZ1 LYS A 186     -13.525  19.588 -14.822  1.00 39.83           H  
ATOM   2801  HZ2 LYS A 186     -14.655  19.594 -13.651  1.00 39.83           H  
ATOM   2802  HZ3 LYS A 186     -14.831  18.605 -14.951  1.00 39.83           H  
ATOM   2803  N   GLY A 187     -10.339  11.564 -15.120  1.00 39.55           N  
ATOM   2804  H   GLY A 187     -10.686  11.315 -14.205  1.00 39.55           H  
ATOM   2805  CA  GLY A 187     -10.118  10.487 -16.094  1.00 39.55           C  
ATOM   2806  HA2 GLY A 187      -9.840  10.918 -17.056  1.00 39.55           H  
ATOM   2807  HA3 GLY A 187     -11.060   9.958 -16.239  1.00 39.55           H  
ATOM   2808  C   GLY A 187      -9.050   9.444 -15.745  1.00 39.55           C  
ATOM   2809  O   GLY A 187      -9.163   8.313 -16.213  1.00 39.55           O  
ATOM   2810  N   ALA A 188      -8.074   9.729 -14.882  1.00 42.08           N  
ATOM   2811  H   ALA A 188      -8.065  10.629 -14.424  1.00 42.08           H  
ATOM   2812  CA  ALA A 188      -7.233   8.662 -14.349  1.00 42.08           C  
ATOM   2813  HA  ALA A 188      -7.093   7.888 -15.103  1.00 42.08           H  
ATOM   2814  C   ALA A 188      -7.995   8.042 -13.173  1.00 42.08           C  
ATOM   2815  CB  ALA A 188      -5.836   9.210 -14.032  1.00 42.08           C  
ATOM   2816  HB1 ALA A 188      -5.918  10.106 -13.417  1.00 42.08           H  
ATOM   2817  HB2 ALA A 188      -5.335   9.476 -14.963  1.00 42.08           H  
ATOM   2818  HB3 ALA A 188      -5.246   8.450 -13.518  1.00 42.08           H  
ATOM   2819  O   ALA A 188      -8.199   8.677 -12.147  1.00 42.08           O  
ATOM   2820  N   LYS A 189      -8.487   6.813 -13.316  1.00 37.80           N  
ATOM   2821  H   LYS A 189      -8.349   6.341 -14.198  1.00 37.80           H  
ATOM   2822  CA  LYS A 189      -8.926   6.048 -12.148  1.00 37.80           C  
ATOM   2823  HA  LYS A 189      -9.598   6.648 -11.534  1.00 37.80           H  
ATOM   2824  C   LYS A 189      -7.660   5.766 -11.342  1.00 37.80           C  
ATOM   2825  CB  LYS A 189      -9.639   4.753 -12.580  1.00 37.80           C  
ATOM   2826  HB2 LYS A 189      -8.973   4.169 -13.215  1.00 37.80           H  
ATOM   2827  HB3 LYS A 189      -9.856   4.167 -11.686  1.00 37.80           H  
ATOM   2828  O   LYS A 189      -6.814   5.010 -11.820  1.00 37.80           O  
ATOM   2829  CG  LYS A 189     -10.955   5.016 -13.333  1.00 37.80           C  
ATOM   2830  HG2 LYS A 189     -10.748   5.588 -14.237  1.00 37.80           H  
ATOM   2831  HG3 LYS A 189     -11.623   5.595 -12.697  1.00 37.80           H  
ATOM   2832  CD  LYS A 189     -11.643   3.699 -13.726  1.00 37.80           C  
ATOM   2833  HD2 LYS A 189     -10.962   3.113 -14.343  1.00 37.80           H  
ATOM   2834  HD3 LYS A 189     -11.879   3.137 -12.823  1.00 37.80           H  
ATOM   2835  CE  LYS A 189     -12.932   3.984 -14.511  1.00 37.80           C  
ATOM   2836  HE2 LYS A 189     -13.598   4.574 -13.881  1.00 37.80           H  
ATOM   2837  HE3 LYS A 189     -12.678   4.590 -15.380  1.00 37.80           H  
ATOM   2838  NZ  LYS A 189     -13.608   2.734 -14.945  1.00 37.80           N  
ATOM   2839  HZ1 LYS A 189     -14.448   2.950 -15.463  1.00 37.80           H  
ATOM   2840  HZ2 LYS A 189     -13.004   2.191 -15.545  1.00 37.80           H  
ATOM   2841  HZ3 LYS A 189     -13.865   2.170 -14.148  1.00 37.80           H  
ATOM   2842  N   SER A 190      -7.487   6.371 -10.164  1.00 51.29           N  
ATOM   2843  H   SER A 190      -8.098   7.130  -9.898  1.00 51.29           H  
ATOM   2844  CA  SER A 190      -6.541   5.827  -9.181  1.00 51.29           C  
ATOM   2845  HA  SER A 190      -5.521   6.005  -9.521  1.00 51.29           H  
ATOM   2846  C   SER A 190      -6.807   4.329  -9.097  1.00 51.29           C  
ATOM   2847  CB  SER A 190      -6.721   6.462  -7.805  1.00 51.29           C  
ATOM   2848  HB2 SER A 190      -6.534   7.533  -7.879  1.00 51.29           H  
ATOM   2849  HB3 SER A 190      -7.743   6.289  -7.466  1.00 51.29           H  
ATOM   2850  O   SER A 190      -7.968   3.915  -9.011  1.00 51.29           O  
ATOM   2851  OG  SER A 190      -5.812   5.888  -6.884  1.00 51.29           O  
ATOM   2852  HG  SER A 190      -5.987   6.233  -6.006  1.00 51.29           H  
ATOM   2853  N   ARG A 191      -5.756   3.517  -9.257  1.00 59.15           N  
ATOM   2854  H   ARG A 191      -4.835   3.931  -9.290  1.00 59.15           H  
ATOM   2855  CA  ARG A 191      -5.899   2.060  -9.320  1.00 59.15           C  
ATOM   2856  HA  ARG A 191      -6.503   1.806 -10.191  1.00 59.15           H  
ATOM   2857  C   ARG A 191      -6.612   1.617  -8.038  1.00 59.15           C  
ATOM   2858  CB  ARG A 191      -4.538   1.376  -9.464  1.00 59.15           C  
ATOM   2859  HB2 ARG A 191      -4.659   0.309  -9.280  1.00 59.15           H  
ATOM   2860  HB3 ARG A 191      -3.853   1.777  -8.717  1.00 59.15           H  
ATOM   2861  O   ARG A 191      -6.050   1.856  -6.962  1.00 59.15           O  
ATOM   2862  CG  ARG A 191      -3.951   1.563 -10.870  1.00 59.15           C  
ATOM   2863  HG2 ARG A 191      -3.900   2.621 -11.126  1.00 59.15           H  
ATOM   2864  HG3 ARG A 191      -4.571   1.039 -11.597  1.00 59.15           H  
ATOM   2865  CD  ARG A 191      -2.544   0.973 -10.867  1.00 59.15           C  
ATOM   2866  HD2 ARG A 191      -2.604  -0.052 -10.499  1.00 59.15           H  
ATOM   2867  HD3 ARG A 191      -1.928   1.552 -10.180  1.00 59.15           H  
ATOM   2868  NE  ARG A 191      -1.913   0.957 -12.201  1.00 59.15           N  
ATOM   2869  HE  ARG A 191      -2.488   1.165 -13.005  1.00 59.15           H  
ATOM   2870  NH1 ARG A 191       0.022   0.069 -11.414  1.00 59.15           N  
ATOM   2871 HH11 ARG A 191       0.763  -0.608 -11.528  1.00 59.15           H  
ATOM   2872 HH12 ARG A 191      -0.300   0.212 -10.467  1.00 59.15           H  
ATOM   2873  NH2 ARG A 191      -0.337   0.042 -13.601  1.00 59.15           N  
ATOM   2874 HH21 ARG A 191      -0.883   0.245 -14.426  1.00 59.15           H  
ATOM   2875 HH22 ARG A 191       0.321  -0.723 -13.633  1.00 59.15           H  
ATOM   2876  CZ  ARG A 191      -0.747   0.374 -12.414  1.00 59.15           C  
ATOM   2877  N   PRO A 192      -7.824   1.030  -8.137  1.00 70.35           N  
ATOM   2878  CA  PRO A 192      -8.619   0.698  -6.965  1.00 70.35           C  
ATOM   2879  HA  PRO A 192      -8.967   1.622  -6.502  1.00 70.35           H  
ATOM   2880  C   PRO A 192      -7.786  -0.107  -5.971  1.00 70.35           C  
ATOM   2881  CB  PRO A 192      -9.819  -0.101  -7.485  1.00 70.35           C  
ATOM   2882  HB2 PRO A 192     -10.711   0.072  -6.883  1.00 70.35           H  
ATOM   2883  HB3 PRO A 192      -9.581  -1.165  -7.514  1.00 70.35           H  
ATOM   2884  O   PRO A 192      -7.106  -1.051  -6.377  1.00 70.35           O  
ATOM   2885  CG  PRO A 192      -9.990   0.410  -8.913  1.00 70.35           C  
ATOM   2886  HG2 PRO A 192     -10.564   1.336  -8.902  1.00 70.35           H  
ATOM   2887  HG3 PRO A 192     -10.466  -0.331  -9.556  1.00 70.35           H  
ATOM   2888  CD  PRO A 192      -8.559   0.705  -9.353  1.00 70.35           C  
ATOM   2889  HD2 PRO A 192      -8.122  -0.182  -9.812  1.00 70.35           H  
ATOM   2890  HD3 PRO A 192      -8.566   1.536 -10.059  1.00 70.35           H  
ATOM   2891  N   ASN A 193      -7.824   0.282  -4.696  1.00 84.57           N  
ATOM   2892  H   ASN A 193      -8.398   1.071  -4.435  1.00 84.57           H  
ATOM   2893  CA  ASN A 193      -7.334  -0.573  -3.625  1.00 84.57           C  
ATOM   2894  HA  ASN A 193      -6.374  -1.005  -3.907  1.00 84.57           H  
ATOM   2895  C   ASN A 193      -8.342  -1.716  -3.443  1.00 84.57           C  
ATOM   2896  CB  ASN A 193      -7.143   0.237  -2.326  1.00 84.57           C  
ATOM   2897  HB2 ASN A 193      -8.079   0.720  -2.046  1.00 84.57           H  
ATOM   2898  HB3 ASN A 193      -6.372   0.995  -2.460  1.00 84.57           H  
ATOM   2899  O   ASN A 193      -9.421  -1.509  -2.891  1.00 84.57           O  
ATOM   2900  CG  ASN A 193      -6.723  -0.686  -1.196  1.00 84.57           C  
ATOM   2901  ND2 ASN A 193      -6.830  -0.269   0.042  1.00 84.57           N  
ATOM   2902 HD21 ASN A 193      -7.151   0.658   0.284  1.00 84.57           H  
ATOM   2903 HD22 ASN A 193      -6.505  -0.869   0.786  1.00 84.57           H  
ATOM   2904  OD1 ASN A 193      -6.300  -1.799  -1.448  1.00 84.57           O  
ATOM   2905  N   LEU A 194      -8.011  -2.904  -3.943  1.00 88.72           N  
ATOM   2906  H   LEU A 194      -7.099  -3.006  -4.366  1.00 88.72           H  
ATOM   2907  CA  LEU A 194      -8.903  -4.060  -3.904  1.00 88.72           C  
ATOM   2908  HA  LEU A 194      -9.906  -3.743  -4.192  1.00 88.72           H  
ATOM   2909  C   LEU A 194      -9.039  -4.662  -2.507  1.00 88.72           C  
ATOM   2910  CB  LEU A 194      -8.409  -5.132  -4.888  1.00 88.72           C  
ATOM   2911  HB2 LEU A 194      -9.048  -6.009  -4.789  1.00 88.72           H  
ATOM   2912  HB3 LEU A 194      -7.399  -5.426  -4.602  1.00 88.72           H  
ATOM   2913  O   LEU A 194     -10.023  -5.358  -2.265  1.00 88.72           O  
ATOM   2914  CG  LEU A 194      -8.399  -4.709  -6.364  1.00 88.72           C  
ATOM   2915  HG  LEU A 194      -7.719  -3.868  -6.505  1.00 88.72           H  
ATOM   2916  CD1 LEU A 194      -7.893  -5.880  -7.205  1.00 88.72           C  
ATOM   2917 HD11 LEU A 194      -7.805  -5.574  -8.247  1.00 88.72           H  
ATOM   2918 HD12 LEU A 194      -6.908  -6.185  -6.853  1.00 88.72           H  
ATOM   2919 HD13 LEU A 194      -8.576  -6.726  -7.125  1.00 88.72           H  
ATOM   2920  CD2 LEU A 194      -9.790  -4.316  -6.873  1.00 88.72           C  
ATOM   2921 HD21 LEU A 194     -10.126  -3.411  -6.367  1.00 88.72           H  
ATOM   2922 HD22 LEU A 194     -10.496  -5.125  -6.682  1.00 88.72           H  
ATOM   2923 HD23 LEU A 194      -9.745  -4.118  -7.943  1.00 88.72           H  
ATOM   2924  N   SER A 195      -8.075  -4.422  -1.615  1.00 92.08           N  
ATOM   2925  H   SER A 195      -7.313  -3.804  -1.852  1.00 92.08           H  
ATOM   2926  CA  SER A 195      -8.064  -4.985  -0.265  1.00 92.08           C  
ATOM   2927  HA  SER A 195      -8.563  -5.953  -0.291  1.00 92.08           H  
ATOM   2928  C   SER A 195      -8.842  -4.145   0.750  1.00 92.08           C  
ATOM   2929  CB  SER A 195      -6.626  -5.262   0.190  1.00 92.08           C  
ATOM   2930  HB2 SER A 195      -6.611  -5.561   1.238  1.00 92.08           H  
ATOM   2931  HB3 SER A 195      -6.238  -6.094  -0.398  1.00 92.08           H  
ATOM   2932  O   SER A 195      -9.166  -4.670   1.807  1.00 92.08           O  
ATOM   2933  OG  SER A 195      -5.793  -4.146  -0.022  1.00 92.08           O  
ATOM   2934  HG  SER A 195      -5.351  -3.895   0.793  1.00 92.08           H  
ATOM   2935  N   LEU A 196      -9.224  -2.901   0.431  1.00 86.39           N  
ATOM   2936  H   LEU A 196      -8.948  -2.532  -0.468  1.00 86.39           H  
ATOM   2937  CA  LEU A 196      -9.958  -2.025   1.352  1.00 86.39           C  
ATOM   2938  HA  LEU A 196      -9.306  -1.830   2.203  1.00 86.39           H  
ATOM   2939  C   LEU A 196     -11.252  -2.677   1.869  1.00 86.39           C  
ATOM   2940  CB  LEU A 196     -10.284  -0.692   0.654  1.00 86.39           C  
ATOM   2941  HB2 LEU A 196     -10.967  -0.898  -0.171  1.00 86.39           H  
ATOM   2942  HB3 LEU A 196      -9.375  -0.265   0.231  1.00 86.39           H  
ATOM   2943  O   LEU A 196     -12.126  -3.064   1.087  1.00 86.39           O  
ATOM   2944  CG  LEU A 196     -10.928   0.349   1.589  1.00 86.39           C  
ATOM   2945  HG  LEU A 196     -11.817  -0.072   2.058  1.00 86.39           H  
ATOM   2946  CD1 LEU A 196      -9.972   0.834   2.679  1.00 86.39           C  
ATOM   2947 HD11 LEU A 196      -9.057   1.236   2.243  1.00 86.39           H  
ATOM   2948 HD12 LEU A 196     -10.447   1.608   3.282  1.00 86.39           H  
ATOM   2949 HD13 LEU A 196      -9.707   0.018   3.351  1.00 86.39           H  
ATOM   2950  CD2 LEU A 196     -11.367   1.558   0.765  1.00 86.39           C  
ATOM   2951 HD21 LEU A 196     -11.884   2.255   1.425  1.00 86.39           H  
ATOM   2952 HD22 LEU A 196     -10.496   2.049   0.331  1.00 86.39           H  
ATOM   2953 HD23 LEU A 196     -12.047   1.237  -0.024  1.00 86.39           H  
ATOM   2954  N   GLY A 197     -11.380  -2.764   3.193  1.00 81.95           N  
ATOM   2955  H   GLY A 197     -10.613  -2.433   3.761  1.00 81.95           H  
ATOM   2956  CA  GLY A 197     -12.533  -3.318   3.901  1.00 81.95           C  
ATOM   2957  HA2 GLY A 197     -13.432  -2.781   3.597  1.00 81.95           H  
ATOM   2958  HA3 GLY A 197     -12.382  -3.167   4.969  1.00 81.95           H  
ATOM   2959  C   GLY A 197     -12.761  -4.814   3.667  1.00 81.95           C  
ATOM   2960  O   GLY A 197     -13.837  -5.326   3.985  1.00 81.95           O  
ATOM   2961  N   LYS A 198     -11.799  -5.522   3.068  1.00 89.25           N  
ATOM   2962  H   LYS A 198     -10.925  -5.062   2.857  1.00 89.25           H  
ATOM   2963  CA  LYS A 198     -11.935  -6.944   2.752  1.00 89.25           C  
ATOM   2964  HA  LYS A 198     -12.973  -7.118   2.465  1.00 89.25           H  
ATOM   2965  C   LYS A 198     -11.661  -7.835   3.962  1.00 89.25           C  
ATOM   2966  CB  LYS A 198     -11.010  -7.314   1.592  1.00 89.25           C  
ATOM   2967  HB2 LYS A 198     -11.027  -8.395   1.459  1.00 89.25           H  
ATOM   2968  HB3 LYS A 198      -9.988  -7.040   1.857  1.00 89.25           H  
ATOM   2969  O   LYS A 198     -10.928  -7.436   4.863  1.00 89.25           O  
ATOM   2970  CG  LYS A 198     -11.378  -6.649   0.265  1.00 89.25           C  
ATOM   2971  HG2 LYS A 198     -10.631  -6.963  -0.464  1.00 89.25           H  
ATOM   2972  HG3 LYS A 198     -11.336  -5.565   0.368  1.00 89.25           H  
ATOM   2973  CD  LYS A 198     -12.757  -7.061  -0.252  1.00 89.25           C  
ATOM   2974  HD2 LYS A 198     -13.535  -6.791   0.462  1.00 89.25           H  
ATOM   2975  HD3 LYS A 198     -12.759  -8.139  -0.410  1.00 89.25           H  
ATOM   2976  CE  LYS A 198     -13.020  -6.322  -1.560  1.00 89.25           C  
ATOM   2977  HE2 LYS A 198     -12.112  -6.357  -2.162  1.00 89.25           H  
ATOM   2978  HE3 LYS A 198     -13.228  -5.276  -1.332  1.00 89.25           H  
ATOM   2979  NZ  LYS A 198     -14.132  -6.958  -2.293  1.00 89.25           N  
ATOM   2980  HZ1 LYS A 198     -14.351  -6.429  -3.124  1.00 89.25           H  
ATOM   2981  HZ2 LYS A 198     -14.942  -7.051  -1.697  1.00 89.25           H  
ATOM   2982  HZ3 LYS A 198     -13.811  -7.873  -2.577  1.00 89.25           H  
ATOM   2983  N   PRO A 199     -12.213  -9.063   3.996  1.00 92.41           N  
ATOM   2984  CA  PRO A 199     -11.866 -10.030   5.027  1.00 92.41           C  
ATOM   2985  HA  PRO A 199     -12.165  -9.628   5.995  1.00 92.41           H  
ATOM   2986  C   PRO A 199     -10.363 -10.318   5.025  1.00 92.41           C  
ATOM   2987  CB  PRO A 199     -12.687 -11.288   4.725  1.00 92.41           C  
ATOM   2988  HB2 PRO A 199     -13.029 -11.773   5.639  1.00 92.41           H  
ATOM   2989  HB3 PRO A 199     -12.109 -11.986   4.120  1.00 92.41           H  
ATOM   2990  O   PRO A 199      -9.796 -10.696   3.998  1.00 92.41           O  
ATOM   2991  CG  PRO A 199     -13.854 -10.759   3.895  1.00 92.41           C  
ATOM   2992  HG2 PRO A 199     -14.263 -11.526   3.237  1.00 92.41           H  
ATOM   2993  HG3 PRO A 199     -14.626 -10.365   4.556  1.00 92.41           H  
ATOM   2994  CD  PRO A 199     -13.222  -9.617   3.106  1.00 92.41           C  
ATOM   2995  HD2 PRO A 199     -12.744 -10.007   2.208  1.00 92.41           H  
ATOM   2996  HD3 PRO A 199     -13.989  -8.887   2.848  1.00 92.41           H  
ATOM   2997  N   ALA A 200      -9.737 -10.165   6.187  1.00 98.06           N  
ATOM   2998  H   ALA A 200     -10.260  -9.845   6.990  1.00 98.06           H  
ATOM   2999  CA  ALA A 200      -8.331 -10.458   6.391  1.00 98.06           C  
ATOM   3000  HA  ALA A 200      -7.958 -11.001   5.522  1.00 98.06           H  
ATOM   3001  C   ALA A 200      -8.136 -11.370   7.605  1.00 98.06           C  
ATOM   3002  CB  ALA A 200      -7.542  -9.151   6.496  1.00 98.06           C  
ATOM   3003  HB1 ALA A 200      -6.481  -9.378   6.601  1.00 98.06           H  
ATOM   3004  HB2 ALA A 200      -7.877  -8.574   7.358  1.00 98.06           H  
ATOM   3005  HB3 ALA A 200      -7.685  -8.561   5.590  1.00 98.06           H  
ATOM   3006  O   ALA A 200      -8.880 -11.314   8.584  1.00 98.06           O  
ATOM   3007  N   THR A 201      -7.110 -12.203   7.526  1.00 98.57           N  
ATOM   3008  H   THR A 201      -6.529 -12.127   6.703  1.00 98.57           H  
ATOM   3009  CA  THR A 201      -6.672 -13.142   8.559  1.00 98.57           C  
ATOM   3010  HA  THR A 201      -7.149 -12.898   9.508  1.00 98.57           H  
ATOM   3011  C   THR A 201      -5.170 -13.015   8.734  1.00 98.57           C  
ATOM   3012  CB  THR A 201      -7.014 -14.595   8.197  1.00 98.57           C  
ATOM   3013  HB  THR A 201      -6.567 -15.256   8.939  1.00 98.57           H  
ATOM   3014  O   THR A 201      -4.466 -12.626   7.809  1.00 98.57           O  
ATOM   3015  CG2 THR A 201      -8.520 -14.843   8.172  1.00 98.57           C  
ATOM   3016 HG21 THR A 201      -8.706 -15.904   8.007  1.00 98.57           H  
ATOM   3017 HG22 THR A 201      -8.985 -14.270   7.370  1.00 98.57           H  
ATOM   3018 HG23 THR A 201      -8.959 -14.551   9.126  1.00 98.57           H  
ATOM   3019  OG1 THR A 201      -6.499 -14.921   6.924  1.00 98.57           O  
ATOM   3020  HG1 THR A 201      -5.825 -14.273   6.708  1.00 98.57           H  
ATOM   3021  N   GLN A 202      -4.658 -13.382   9.895  1.00 98.76           N  
ATOM   3022  H   GLN A 202      -5.253 -13.778  10.609  1.00 98.76           H  
ATOM   3023  CA  GLN A 202      -3.225 -13.434  10.159  1.00 98.76           C  
ATOM   3024  HA  GLN A 202      -2.685 -13.582   9.223  1.00 98.76           H  
ATOM   3025  C   GLN A 202      -2.926 -14.644  11.033  1.00 98.76           C  
ATOM   3026  CB  GLN A 202      -2.758 -12.108  10.774  1.00 98.76           C  
ATOM   3027  HB2 GLN A 202      -1.677 -12.131  10.908  1.00 98.76           H  
ATOM   3028  HB3 GLN A 202      -2.993 -11.307  10.073  1.00 98.76           H  
ATOM   3029  O   GLN A 202      -3.843 -15.166  11.671  1.00 98.76           O  
ATOM   3030  CG  GLN A 202      -3.420 -11.822  12.126  1.00 98.76           C  
ATOM   3031  HG2 GLN A 202      -3.117 -12.605  12.822  1.00 98.76           H  
ATOM   3032  HG3 GLN A 202      -4.506 -11.882  12.058  1.00 98.76           H  
ATOM   3033  CD  GLN A 202      -3.066 -10.448  12.676  1.00 98.76           C  
ATOM   3034  NE2 GLN A 202      -2.881 -10.344  13.963  1.00 98.76           N  
ATOM   3035 HE21 GLN A 202      -2.699  -9.437  14.368  1.00 98.76           H  
ATOM   3036 HE22 GLN A 202      -2.727 -11.190  14.492  1.00 98.76           H  
ATOM   3037  OE1 GLN A 202      -3.009  -9.460  11.963  1.00 98.76           O  
ATOM   3038  N   LYS A 203      -1.664 -15.073  11.052  1.00 98.51           N  
ATOM   3039  H   LYS A 203      -0.995 -14.578  10.481  1.00 98.51           H  
ATOM   3040  CA  LYS A 203      -1.234 -16.315  11.703  1.00 98.51           C  
ATOM   3041  HA  LYS A 203      -1.658 -17.163  11.164  1.00 98.51           H  
ATOM   3042  C   LYS A 203      -1.731 -16.443  13.142  1.00 98.51           C  
ATOM   3043  CB  LYS A 203       0.294 -16.387  11.634  1.00 98.51           C  
ATOM   3044  HB2 LYS A 203       0.740 -15.610  12.254  1.00 98.51           H  
ATOM   3045  HB3 LYS A 203       0.614 -16.240  10.603  1.00 98.51           H  
ATOM   3046  O   LYS A 203      -2.290 -17.463  13.530  1.00 98.51           O  
ATOM   3047  CG  LYS A 203       0.752 -17.762  12.116  1.00 98.51           C  
ATOM   3048  HG2 LYS A 203       0.550 -17.867  13.182  1.00 98.51           H  
ATOM   3049  HG3 LYS A 203       0.199 -18.536  11.584  1.00 98.51           H  
ATOM   3050  CD  LYS A 203       2.239 -17.962  11.855  1.00 98.51           C  
ATOM   3051  HD2 LYS A 203       2.413 -17.988  10.780  1.00 98.51           H  
ATOM   3052  HD3 LYS A 203       2.819 -17.154  12.302  1.00 98.51           H  
ATOM   3053  CE  LYS A 203       2.621 -19.291  12.491  1.00 98.51           C  
ATOM   3054  HE2 LYS A 203       2.638 -19.165  13.574  1.00 98.51           H  
ATOM   3055  HE3 LYS A 203       1.853 -20.025  12.249  1.00 98.51           H  
ATOM   3056  NZ  LYS A 203       3.923 -19.748  11.979  1.00 98.51           N  
ATOM   3057  HZ1 LYS A 203       4.176 -20.630  12.400  1.00 98.51           H  
ATOM   3058  HZ2 LYS A 203       4.641 -19.059  12.153  1.00 98.51           H  
ATOM   3059  HZ3 LYS A 203       3.870 -19.870  10.978  1.00 98.51           H  
ATOM   3060  N   SER A 204      -1.576 -15.373  13.906  1.00 98.56           N  
ATOM   3061  H   SER A 204      -1.057 -14.593  13.526  1.00 98.56           H  
ATOM   3062  CA  SER A 204      -2.086 -15.231  15.265  1.00 98.56           C  
ATOM   3063  HA  SER A 204      -3.014 -15.794  15.364  1.00 98.56           H  
ATOM   3064  C   SER A 204      -2.372 -13.758  15.552  1.00 98.56           C  
ATOM   3065  CB  SER A 204      -1.063 -15.791  16.251  1.00 98.56           C  
ATOM   3066  HB2 SER A 204      -0.871 -16.841  16.029  1.00 98.56           H  
ATOM   3067  HB3 SER A 204      -1.447 -15.707  17.267  1.00 98.56           H  
ATOM   3068  O   SER A 204      -1.943 -12.882  14.806  1.00 98.56           O  
ATOM   3069  OG  SER A 204       0.130 -15.060  16.138  1.00 98.56           O  
ATOM   3070  HG  SER A 204       0.762 -15.610  15.670  1.00 98.56           H  
ATOM   3071  N   THR A 205      -3.117 -13.448  16.612  1.00 98.47           N  
ATOM   3072  H   THR A 205      -3.381 -14.181  17.254  1.00 98.47           H  
ATOM   3073  CA  THR A 205      -3.372 -12.056  17.025  1.00 98.47           C  
ATOM   3074  HA  THR A 205      -2.966 -11.359  16.292  1.00 98.47           H  
ATOM   3075  C   THR A 205      -2.652 -11.764  18.333  1.00 98.47           C  
ATOM   3076  CB  THR A 205      -4.875 -11.760  17.114  1.00 98.47           C  
ATOM   3077  HB  THR A 205      -5.337 -12.410  17.858  1.00 98.47           H  
ATOM   3078  O   THR A 205      -2.915 -12.423  19.334  1.00 98.47           O  
ATOM   3079  CG2 THR A 205      -5.164 -10.302  17.466  1.00 98.47           C  
ATOM   3080 HG21 THR A 205      -6.235 -10.111  17.388  1.00 98.47           H  
ATOM   3081 HG22 THR A 205      -4.848 -10.093  18.487  1.00 98.47           H  
ATOM   3082 HG23 THR A 205      -4.629  -9.645  16.780  1.00 98.47           H  
ATOM   3083  OG1 THR A 205      -5.466 -12.006  15.854  1.00 98.47           O  
ATOM   3084  HG1 THR A 205      -5.297 -12.926  15.640  1.00 98.47           H  
ATOM   3085  N   GLY A 206      -1.750 -10.783  18.313  1.00 97.40           N  
ATOM   3086  H   GLY A 206      -1.613 -10.274  17.451  1.00 97.40           H  
ATOM   3087  CA  GLY A 206      -1.104 -10.219  19.495  1.00 97.40           C  
ATOM   3088  HA2 GLY A 206      -0.039 -10.089  19.302  1.00 97.40           H  
ATOM   3089  HA3 GLY A 206      -1.219 -10.890  20.346  1.00 97.40           H  
ATOM   3090  C   GLY A 206      -1.701  -8.854  19.841  1.00 97.40           C  
ATOM   3091  O   GLY A 206      -2.114  -8.117  18.948  1.00 97.40           O  
ATOM   3092  N   TYR A 207      -1.741  -8.513  21.132  1.00 95.71           N  
ATOM   3093  H   TYR A 207      -1.370  -9.168  21.806  1.00 95.71           H  
ATOM   3094  CA  TYR A 207      -2.126  -7.182  21.633  1.00 95.71           C  
ATOM   3095  HA  TYR A 207      -2.258  -7.270  22.712  1.00 95.71           H  
ATOM   3096  C   TYR A 207      -3.466  -6.639  21.095  1.00 95.71           C  
ATOM   3097  CB  TYR A 207      -0.979  -6.188  21.392  1.00 95.71           C  
ATOM   3098  HB2 TYR A 207      -0.923  -5.973  20.325  1.00 95.71           H  
ATOM   3099  HB3 TYR A 207      -1.217  -5.255  21.903  1.00 95.71           H  
ATOM   3100  O   TYR A 207      -3.585  -5.444  20.821  1.00 95.71           O  
ATOM   3101  CG  TYR A 207       0.382  -6.645  21.863  1.00 95.71           C  
ATOM   3102  CD1 TYR A 207       0.737  -6.500  23.217  1.00 95.71           C  
ATOM   3103  HD1 TYR A 207       0.034  -6.068  23.914  1.00 95.71           H  
ATOM   3104  CD2 TYR A 207       1.296  -7.200  20.946  1.00 95.71           C  
ATOM   3105  HD2 TYR A 207       1.032  -7.288  19.903  1.00 95.71           H  
ATOM   3106  CE1 TYR A 207       2.009  -6.908  23.659  1.00 95.71           C  
ATOM   3107  HE1 TYR A 207       2.285  -6.794  24.697  1.00 95.71           H  
ATOM   3108  CE2 TYR A 207       2.566  -7.615  21.387  1.00 95.71           C  
ATOM   3109  HE2 TYR A 207       3.286  -8.030  20.697  1.00 95.71           H  
ATOM   3110  OH  TYR A 207       4.155  -7.860  23.155  1.00 95.71           O  
ATOM   3111  HH  TYR A 207       4.298  -7.709  24.092  1.00 95.71           H  
ATOM   3112  CZ  TYR A 207       2.925  -7.465  22.740  1.00 95.71           C  
ATOM   3113  N   ASP A 208      -4.457  -7.513  20.885  1.00 94.41           N  
ATOM   3114  H   ASP A 208      -4.340  -8.460  21.215  1.00 94.41           H  
ATOM   3115  CA  ASP A 208      -5.769  -7.154  20.323  1.00 94.41           C  
ATOM   3116  HA  ASP A 208      -6.266  -8.090  20.070  1.00 94.41           H  
ATOM   3117  C   ASP A 208      -5.684  -6.367  18.998  1.00 94.41           C  
ATOM   3118  CB  ASP A 208      -6.642  -6.474  21.392  1.00 94.41           C  
ATOM   3119  HB2 ASP A 208      -7.620  -6.251  20.964  1.00 94.41           H  
ATOM   3120  HB3 ASP A 208      -6.183  -5.533  21.695  1.00 94.41           H  
ATOM   3121  O   ASP A 208      -6.501  -5.486  18.711  1.00 94.41           O  
ATOM   3122  CG  ASP A 208      -6.856  -7.370  22.612  1.00 94.41           C  
ATOM   3123  OD1 ASP A 208      -7.123  -8.575  22.395  1.00 94.41           O  
ATOM   3124  OD2 ASP A 208      -6.753  -6.847  23.742  1.00 94.41           O  
ATOM   3125  N   ALA A 209      -4.677  -6.679  18.175  1.00 96.38           N  
ATOM   3126  H   ALA A 209      -3.976  -7.320  18.516  1.00 96.38           H  
ATOM   3127  CA  ALA A 209      -4.417  -6.034  16.893  1.00 96.38           C  
ATOM   3128  HA  ALA A 209      -5.042  -5.146  16.803  1.00 96.38           H  
ATOM   3129  C   ALA A 209      -4.753  -6.967  15.711  1.00 96.38           C  
ATOM   3130  CB  ALA A 209      -2.977  -5.538  16.906  1.00 96.38           C  
ATOM   3131  HB1 ALA A 209      -2.856  -4.841  17.735  1.00 96.38           H  
ATOM   3132  HB2 ALA A 209      -2.300  -6.382  17.036  1.00 96.38           H  
ATOM   3133  HB3 ALA A 209      -2.749  -5.030  15.969  1.00 96.38           H  
ATOM   3134  O   ALA A 209      -3.857  -7.612  15.151  1.00 96.38           O  
ATOM   3135  N   PRO A 210      -6.044  -7.068  15.332  1.00 97.11           N  
ATOM   3136  CA  PRO A 210      -6.517  -8.027  14.341  1.00 97.11           C  
ATOM   3137  HA  PRO A 210      -6.157  -9.025  14.591  1.00 97.11           H  
ATOM   3138  C   PRO A 210      -6.065  -7.674  12.924  1.00 97.11           C  
ATOM   3139  CB  PRO A 210      -8.046  -7.988  14.442  1.00 97.11           C  
ATOM   3140  HB2 PRO A 210      -8.537  -8.238  13.501  1.00 97.11           H  
ATOM   3141  HB3 PRO A 210      -8.375  -8.665  15.231  1.00 97.11           H  
ATOM   3142  O   PRO A 210      -5.852  -6.509  12.589  1.00 97.11           O  
ATOM   3143  CG  PRO A 210      -8.322  -6.546  14.858  1.00 97.11           C  
ATOM   3144  HG2 PRO A 210      -8.243  -5.884  13.995  1.00 97.11           H  
ATOM   3145  HG3 PRO A 210      -9.292  -6.439  15.342  1.00 97.11           H  
ATOM   3146  CD  PRO A 210      -7.173  -6.288  15.826  1.00 97.11           C  
ATOM   3147  HD2 PRO A 210      -7.459  -6.660  16.810  1.00 97.11           H  
ATOM   3148  HD3 PRO A 210      -6.951  -5.221  15.866  1.00 97.11           H  
ATOM   3149  N   ALA A 211      -6.061  -8.687  12.055  1.00 98.27           N  
ATOM   3150  H   ALA A 211      -6.208  -9.615  12.424  1.00 98.27           H  
ATOM   3151  CA  ALA A 211      -5.707  -8.572  10.640  1.00 98.27           C  
ATOM   3152  HA  ALA A 211      -4.650  -8.318  10.557  1.00 98.27           H  
ATOM   3153  C   ALA A 211      -6.496  -7.506   9.872  1.00 98.27           C  
ATOM   3154  CB  ALA A 211      -5.952  -9.938   9.996  1.00 98.27           C  
ATOM   3155  HB1 ALA A 211      -5.750  -9.893   8.926  1.00 98.27           H  
ATOM   3156  HB2 ALA A 211      -5.286 -10.677  10.439  1.00 98.27           H  
ATOM   3157  HB3 ALA A 211      -6.988 -10.243  10.149  1.00 98.27           H  
ATOM   3158  O   ALA A 211      -5.970  -6.927   8.925  1.00 98.27           O  
ATOM   3159  N   SER A 212      -7.740  -7.232  10.268  1.00 94.46           N  
ATOM   3160  H   SER A 212      -8.104  -7.697  11.087  1.00 94.46           H  
ATOM   3161  CA  SER A 212      -8.599  -6.251   9.601  1.00 94.46           C  
ATOM   3162  HA  SER A 212      -8.692  -6.527   8.551  1.00 94.46           H  
ATOM   3163  C   SER A 212      -8.058  -4.819   9.643  1.00 94.46           C  
ATOM   3164  CB  SER A 212      -9.995  -6.283  10.223  1.00 94.46           C  
ATOM   3165  HB2 SER A 212     -10.418  -7.280  10.094  1.00 94.46           H  
ATOM   3166  HB3 SER A 212     -10.640  -5.563   9.718  1.00 94.46           H  
ATOM   3167  O   SER A 212      -8.527  -3.994   8.870  1.00 94.46           O  
ATOM   3168  OG  SER A 212      -9.930  -5.983  11.606  1.00 94.46           O  
ATOM   3169  HG  SER A 212      -9.815  -5.034  11.696  1.00 94.46           H  
ATOM   3170  N   ARG A 213      -7.100  -4.512  10.529  1.00 93.79           N  
ATOM   3171  H   ARG A 213      -6.747  -5.238  11.136  1.00 93.79           H  
ATOM   3172  CA  ARG A 213      -6.482  -3.183  10.601  1.00 93.79           C  
ATOM   3173  HA  ARG A 213      -7.247  -2.408  10.640  1.00 93.79           H  
ATOM   3174  C   ARG A 213      -5.668  -2.846   9.347  1.00 93.79           C  
ATOM   3175  CB  ARG A 213      -5.629  -3.074  11.866  1.00 93.79           C  
ATOM   3176  HB2 ARG A 213      -5.079  -2.136  11.795  1.00 93.79           H  
ATOM   3177  HB3 ARG A 213      -4.908  -3.890  11.909  1.00 93.79           H  
ATOM   3178  O   ARG A 213      -5.807  -1.760   8.823  1.00 93.79           O  
ATOM   3179  CG  ARG A 213      -6.436  -3.020  13.166  1.00 93.79           C  
ATOM   3180  HG2 ARG A 213      -7.003  -3.942  13.293  1.00 93.79           H  
ATOM   3181  HG3 ARG A 213      -7.117  -2.169  13.133  1.00 93.79           H  
ATOM   3182  CD  ARG A 213      -5.456  -2.850  14.329  1.00 93.79           C  
ATOM   3183  HD2 ARG A 213      -4.785  -3.709  14.344  1.00 93.79           H  
ATOM   3184  HD3 ARG A 213      -4.868  -1.949  14.158  1.00 93.79           H  
ATOM   3185  NE  ARG A 213      -6.134  -2.740  15.631  1.00 93.79           N  
ATOM   3186  HE  ARG A 213      -7.138  -2.634  15.625  1.00 93.79           H  
ATOM   3187  NH1 ARG A 213      -4.228  -2.402  16.872  1.00 93.79           N  
ATOM   3188 HH11 ARG A 213      -3.667  -2.475  16.036  1.00 93.79           H  
ATOM   3189 HH12 ARG A 213      -3.770  -2.285  17.764  1.00 93.79           H  
ATOM   3190  NH2 ARG A 213      -6.204  -2.547  17.899  1.00 93.79           N  
ATOM   3191 HH21 ARG A 213      -7.160  -2.874  17.893  1.00 93.79           H  
ATOM   3192 HH22 ARG A 213      -5.702  -2.576  18.775  1.00 93.79           H  
ATOM   3193  CZ  ARG A 213      -5.524  -2.544  16.788  1.00 93.79           C  
ATOM   3194  N   ALA A 214      -4.962  -3.813   8.754  1.00 96.63           N  
ATOM   3195  H   ALA A 214      -4.944  -4.731   9.175  1.00 96.63           H  
ATOM   3196  CA  ALA A 214      -4.179  -3.577   7.532  1.00 96.63           C  
ATOM   3197  HA  ALA A 214      -3.675  -2.619   7.662  1.00 96.63           H  
ATOM   3198  C   ALA A 214      -5.021  -3.445   6.240  1.00 96.63           C  
ATOM   3199  CB  ALA A 214      -3.104  -4.662   7.410  1.00 96.63           C  
ATOM   3200  HB1 ALA A 214      -3.566  -5.649   7.399  1.00 96.63           H  
ATOM   3201  HB2 ALA A 214      -2.542  -4.517   6.487  1.00 96.63           H  
ATOM   3202  HB3 ALA A 214      -2.404  -4.575   8.241  1.00 96.63           H  
ATOM   3203  O   ALA A 214      -4.477  -3.501   5.137  1.00 96.63           O  
ATOM   3204  N   VAL A 215      -6.345  -3.356   6.366  1.00 91.40           N  
ATOM   3205  H   VAL A 215      -6.699  -3.244   7.305  1.00 91.40           H  
ATOM   3206  CA  VAL A 215      -7.305  -3.141   5.272  1.00 91.40           C  
ATOM   3207  HA  VAL A 215      -6.771  -2.703   4.428  1.00 91.40           H  
ATOM   3208  C   VAL A 215      -8.363  -2.112   5.655  1.00 91.40           C  
ATOM   3209  CB  VAL A 215      -7.966  -4.459   4.819  1.00 91.40           C  
ATOM   3210  HB  VAL A 215      -8.813  -4.235   4.171  1.00 91.40           H  
ATOM   3211  O   VAL A 215      -9.411  -2.031   5.011  1.00 91.40           O  
ATOM   3212  CG1 VAL A 215      -6.977  -5.271   3.990  1.00 91.40           C  
ATOM   3213 HG11 VAL A 215      -7.426  -6.213   3.672  1.00 91.40           H  
ATOM   3214 HG12 VAL A 215      -6.069  -5.443   4.568  1.00 91.40           H  
ATOM   3215 HG13 VAL A 215      -6.695  -4.671   3.126  1.00 91.40           H  
ATOM   3216  CG2 VAL A 215      -8.504  -5.310   5.971  1.00 91.40           C  
ATOM   3217 HG21 VAL A 215      -8.926  -6.233   5.573  1.00 91.40           H  
ATOM   3218 HG22 VAL A 215      -7.699  -5.568   6.658  1.00 91.40           H  
ATOM   3219 HG23 VAL A 215      -9.283  -4.758   6.496  1.00 91.40           H  
ATOM   3220  N   ASP A 216      -8.141  -1.340   6.716  1.00 81.88           N  
ATOM   3221  H   ASP A 216      -7.224  -1.328   7.140  1.00 81.88           H  
ATOM   3222  CA  ASP A 216      -9.099  -0.331   7.161  1.00 81.88           C  
ATOM   3223  HA  ASP A 216     -10.098  -0.693   6.919  1.00 81.88           H  
ATOM   3224  C   ASP A 216      -8.951   0.996   6.391  1.00 81.88           C  
ATOM   3225  CB  ASP A 216      -9.071  -0.212   8.696  1.00 81.88           C  
ATOM   3226  HB2 ASP A 216      -9.930   0.386   9.001  1.00 81.88           H  
ATOM   3227  HB3 ASP A 216      -9.202  -1.205   9.125  1.00 81.88           H  
ATOM   3228  O   ASP A 216      -9.851   1.843   6.442  1.00 81.88           O  
ATOM   3229  CG  ASP A 216      -7.818   0.426   9.296  1.00 81.88           C  
ATOM   3230  OD1 ASP A 216      -7.116   1.121   8.541  1.00 81.88           O  
ATOM   3231  OD2 ASP A 216      -7.667   0.325  10.536  1.00 81.88           O  
ATOM   3232  N   GLY A 217      -7.875   1.135   5.607  1.00 80.93           N  
ATOM   3233  H   GLY A 217      -7.150   0.437   5.688  1.00 80.93           H  
ATOM   3234  CA  GLY A 217      -7.547   2.317   4.821  1.00 80.93           C  
ATOM   3235  HA2 GLY A 217      -7.067   1.994   3.897  1.00 80.93           H  
ATOM   3236  HA3 GLY A 217      -8.457   2.864   4.573  1.00 80.93           H  
ATOM   3237  C   GLY A 217      -6.592   3.276   5.529  1.00 80.93           C  
ATOM   3238  O   GLY A 217      -6.233   4.288   4.927  1.00 80.93           O  
ATOM   3239  N   ASN A 218      -6.178   2.980   6.765  1.00 80.55           N  
ATOM   3240  H   ASN A 218      -6.459   2.107   7.190  1.00 80.55           H  
ATOM   3241  CA  ASN A 218      -5.298   3.822   7.554  1.00 80.55           C  
ATOM   3242  HA  ASN A 218      -5.428   4.830   7.159  1.00 80.55           H  
ATOM   3243  C   ASN A 218      -3.825   3.466   7.361  1.00 80.55           C  
ATOM   3244  CB  ASN A 218      -5.732   3.842   9.027  1.00 80.55           C  
ATOM   3245  HB2 ASN A 218      -6.790   4.097   9.083  1.00 80.55           H  
ATOM   3246  HB3 ASN A 218      -5.595   2.845   9.446  1.00 80.55           H  
ATOM   3247  O   ASN A 218      -3.294   2.528   7.941  1.00 80.55           O  
ATOM   3248  CG  ASN A 218      -4.944   4.820   9.884  1.00 80.55           C  
ATOM   3249  ND2 ASN A 218      -5.437   5.133  11.057  1.00 80.55           N  
ATOM   3250 HD21 ASN A 218      -6.267   4.665  11.393  1.00 80.55           H  
ATOM   3251 HD22 ASN A 218      -4.847   5.707  11.643  1.00 80.55           H  
ATOM   3252  OD1 ASN A 218      -3.886   5.323   9.544  1.00 80.55           O  
ATOM   3253  N   THR A 219      -3.121   4.293   6.592  1.00 84.68           N  
ATOM   3254  H   THR A 219      -3.607   5.072   6.171  1.00 84.68           H  
ATOM   3255  CA  THR A 219      -1.699   4.085   6.285  1.00 84.68           C  
ATOM   3256  HA  THR A 219      -1.532   3.015   6.156  1.00 84.68           H  
ATOM   3257  C   THR A 219      -0.737   4.523   7.395  1.00 84.68           C  
ATOM   3258  CB  THR A 219      -1.336   4.776   4.968  1.00 84.68           C  
ATOM   3259  HB  THR A 219      -0.266   4.666   4.794  1.00 84.68           H  
ATOM   3260  O   THR A 219       0.481   4.437   7.213  1.00 84.68           O  
ATOM   3261  CG2 THR A 219      -2.090   4.178   3.779  1.00 84.68           C  
ATOM   3262 HG21 THR A 219      -1.818   3.127   3.678  1.00 84.68           H  
ATOM   3263 HG22 THR A 219      -1.812   4.709   2.868  1.00 84.68           H  
ATOM   3264 HG23 THR A 219      -3.166   4.262   3.928  1.00 84.68           H  
ATOM   3265  OG1 THR A 219      -1.629   6.155   4.989  1.00 84.68           O  
ATOM   3266  HG1 THR A 219      -1.289   6.529   5.805  1.00 84.68           H  
ATOM   3267  N   GLY A 220      -1.252   5.053   8.507  1.00 80.14           N  
ATOM   3268  H   GLY A 220      -2.256   5.046   8.619  1.00 80.14           H  
ATOM   3269  CA  GLY A 220      -0.475   5.548   9.636  1.00 80.14           C  
ATOM   3270  HA2 GLY A 220       0.241   6.292   9.285  1.00 80.14           H  
ATOM   3271  HA3 GLY A 220      -1.148   6.029  10.345  1.00 80.14           H  
ATOM   3272  C   GLY A 220       0.256   4.422  10.363  1.00 80.14           C  
ATOM   3273  O   GLY A 220      -0.360   3.502  10.893  1.00 80.14           O  
ATOM   3274  N   GLY A 221       1.586   4.516  10.410  1.00 83.80           N  
ATOM   3275  H   GLY A 221       2.020   5.285   9.920  1.00 83.80           H  
ATOM   3276  CA  GLY A 221       2.453   3.523  11.048  1.00 83.80           C  
ATOM   3277  HA2 GLY A 221       3.431   3.539  10.567  1.00 83.80           H  
ATOM   3278  HA3 GLY A 221       2.022   2.532  10.903  1.00 83.80           H  
ATOM   3279  C   GLY A 221       2.654   3.699  12.555  1.00 83.80           C  
ATOM   3280  O   GLY A 221       3.564   3.078  13.091  1.00 83.80           O  
ATOM   3281  N   ASP A 222       1.887   4.555  13.232  1.00 85.79           N  
ATOM   3282  H   ASP A 222       1.086   4.960  12.769  1.00 85.79           H  
ATOM   3283  CA  ASP A 222       1.979   4.711  14.688  1.00 85.79           C  
ATOM   3284  HA  ASP A 222       3.006   4.519  14.999  1.00 85.79           H  
ATOM   3285  C   ASP A 222       1.086   3.690  15.400  1.00 85.79           C  
ATOM   3286  CB  ASP A 222       1.649   6.153  15.108  1.00 85.79           C  
ATOM   3287  HB2 ASP A 222       2.370   6.829  14.649  1.00 85.79           H  
ATOM   3288  HB3 ASP A 222       0.657   6.411  14.738  1.00 85.79           H  
ATOM   3289  O   ASP A 222      -0.141   3.725  15.287  1.00 85.79           O  
ATOM   3290  CG  ASP A 222       1.679   6.355  16.633  1.00 85.79           C  
ATOM   3291  OD1 ASP A 222       2.203   5.487  17.366  1.00 85.79           O  
ATOM   3292  OD2 ASP A 222       1.109   7.359  17.102  1.00 85.79           O  
ATOM   3293  N   TRP A 223       1.700   2.805  16.185  1.00 88.45           N  
ATOM   3294  H   TRP A 223       2.710   2.801  16.194  1.00 88.45           H  
ATOM   3295  CA  TRP A 223       0.997   1.847  17.033  1.00 88.45           C  
ATOM   3296  HA  TRP A 223       0.521   1.097  16.401  1.00 88.45           H  
ATOM   3297  C   TRP A 223      -0.089   2.477  17.911  1.00 88.45           C  
ATOM   3298  CB  TRP A 223       2.027   1.175  17.936  1.00 88.45           C  
ATOM   3299  HB2 TRP A 223       2.534   1.932  18.534  1.00 88.45           H  
ATOM   3300  HB3 TRP A 223       2.764   0.699  17.288  1.00 88.45           H  
ATOM   3301  O   TRP A 223      -1.164   1.893  18.075  1.00 88.45           O  
ATOM   3302  CG  TRP A 223       1.458   0.137  18.844  1.00 88.45           C  
ATOM   3303  CD1 TRP A 223       1.262   0.257  20.176  1.00 88.45           C  
ATOM   3304  HD1 TRP A 223       1.519   1.132  20.755  1.00 88.45           H  
ATOM   3305  CD2 TRP A 223       0.918  -1.159  18.471  1.00 88.45           C  
ATOM   3306  CE2 TRP A 223       0.396  -1.783  19.640  1.00 88.45           C  
ATOM   3307  CE3 TRP A 223       0.799  -1.850  17.250  1.00 88.45           C  
ATOM   3308  HE3 TRP A 223       1.188  -1.392  16.353  1.00 88.45           H  
ATOM   3309  NE1 TRP A 223       0.643  -0.882  20.654  1.00 88.45           N  
ATOM   3310  HE1 TRP A 223       0.362  -1.002  21.617  1.00 88.45           H  
ATOM   3311  CH2 TRP A 223      -0.308  -3.712  18.371  1.00 88.45           C  
ATOM   3312  HH2 TRP A 223      -0.753  -4.695  18.336  1.00 88.45           H  
ATOM   3313  CZ2 TRP A 223      -0.209  -3.044  19.602  1.00 88.45           C  
ATOM   3314  HZ2 TRP A 223      -0.594  -3.491  20.506  1.00 88.45           H  
ATOM   3315  CZ3 TRP A 223       0.175  -3.106  17.194  1.00 88.45           C  
ATOM   3316  HZ3 TRP A 223       0.069  -3.599  16.239  1.00 88.45           H  
ATOM   3317  N   SER A 224       0.166   3.671  18.458  1.00 84.83           N  
ATOM   3318  H   SER A 224       1.009   4.155  18.187  1.00 84.83           H  
ATOM   3319  CA  SER A 224      -0.754   4.335  19.387  1.00 84.83           C  
ATOM   3320  HA  SER A 224      -1.010   3.615  20.164  1.00 84.83           H  
ATOM   3321  C   SER A 224      -2.076   4.757  18.728  1.00 84.83           C  
ATOM   3322  CB  SER A 224      -0.042   5.509  20.071  1.00 84.83           C  
ATOM   3323  HB2 SER A 224       1.011   5.271  20.223  1.00 84.83           H  
ATOM   3324  HB3 SER A 224      -0.501   5.653  21.049  1.00 84.83           H  
ATOM   3325  O   SER A 224      -3.101   4.870  19.405  1.00 84.83           O  
ATOM   3326  OG  SER A 224      -0.158   6.725  19.364  1.00 84.83           O  
ATOM   3327  HG  SER A 224       0.435   6.782  18.611  1.00 84.83           H  
ATOM   3328  N   ALA A 225      -2.094   4.882  17.394  1.00 81.25           N  
ATOM   3329  H   ALA A 225      -1.227   4.757  16.890  1.00 81.25           H  
ATOM   3330  CA  ALA A 225      -3.296   5.159  16.613  1.00 81.25           C  
ATOM   3331  HA  ALA A 225      -3.830   5.981  17.091  1.00 81.25           H  
ATOM   3332  C   ALA A 225      -4.264   3.962  16.542  1.00 81.25           C  
ATOM   3333  CB  ALA A 225      -2.869   5.620  15.214  1.00 81.25           C  
ATOM   3334  HB1 ALA A 225      -3.744   5.951  14.654  1.00 81.25           H  
ATOM   3335  HB2 ALA A 225      -2.164   6.448  15.294  1.00 81.25           H  
ATOM   3336  HB3 ALA A 225      -2.400   4.799  14.672  1.00 81.25           H  
ATOM   3337  O   ALA A 225      -5.422   4.127  16.156  1.00 81.25           O  
ATOM   3338  N   GLY A 226      -3.821   2.756  16.922  1.00 85.50           N  
ATOM   3339  H   GLY A 226      -2.870   2.682  17.255  1.00 85.50           H  
ATOM   3340  CA  GLY A 226      -4.665   1.561  16.951  1.00 85.50           C  
ATOM   3341  HA2 GLY A 226      -4.131   0.776  17.487  1.00 85.50           H  
ATOM   3342  HA3 GLY A 226      -5.584   1.788  17.493  1.00 85.50           H  
ATOM   3343  C   GLY A 226      -5.048   1.016  15.569  1.00 85.50           C  
ATOM   3344  O   GLY A 226      -5.993   0.235  15.480  1.00 85.50           O  
ATOM   3345  N   SER A 227      -4.327   1.401  14.511  1.00 87.06           N  
ATOM   3346  H   SER A 227      -3.640   2.129  14.644  1.00 87.06           H  
ATOM   3347  CA  SER A 227      -4.531   0.960  13.117  1.00 87.06           C  
ATOM   3348  HA  SER A 227      -5.498   0.465  13.021  1.00 87.06           H  
ATOM   3349  C   SER A 227      -3.470  -0.018  12.610  1.00 87.06           C  
ATOM   3350  CB  SER A 227      -4.545   2.168  12.185  1.00 87.06           C  
ATOM   3351  HB2 SER A 227      -4.666   1.831  11.155  1.00 87.06           H  
ATOM   3352  HB3 SER A 227      -5.382   2.814  12.450  1.00 87.06           H  
ATOM   3353  O   SER A 227      -3.528  -0.467  11.478  1.00 87.06           O  
ATOM   3354  OG  SER A 227      -3.328   2.881  12.321  1.00 87.06           O  
ATOM   3355  HG  SER A 227      -2.896   2.919  11.465  1.00 87.06           H  
ATOM   3356  N   THR A 228      -2.483  -0.384  13.426  1.00 94.02           N  
ATOM   3357  H   THR A 228      -2.439   0.032  14.345  1.00 94.02           H  
ATOM   3358  CA  THR A 228      -1.460  -1.365  13.030  1.00 94.02           C  
ATOM   3359  HA  THR A 228      -1.380  -1.388  11.944  1.00 94.02           H  
ATOM   3360  C   THR A 228      -1.865  -2.768  13.495  1.00 94.02           C  
ATOM   3361  CB  THR A 228      -0.091  -0.935  13.569  1.00 94.02           C  
ATOM   3362  HB  THR A 228      -0.118  -0.982  14.658  1.00 94.02           H  
ATOM   3363  O   THR A 228      -2.334  -2.934  14.628  1.00 94.02           O  
ATOM   3364  CG2 THR A 228       1.075  -1.765  13.049  1.00 94.02           C  
ATOM   3365 HG21 THR A 228       1.178  -1.630  11.973  1.00 94.02           H  
ATOM   3366 HG22 THR A 228       0.918  -2.820  13.275  1.00 94.02           H  
ATOM   3367 HG23 THR A 228       1.988  -1.432  13.543  1.00 94.02           H  
ATOM   3368  OG1 THR A 228       0.217   0.381  13.175  1.00 94.02           O  
ATOM   3369  HG1 THR A 228      -0.587   0.845  12.932  1.00 94.02           H  
ATOM   3370  N   THR A 229      -1.711  -3.782  12.636  1.00 98.26           N  
ATOM   3371  H   THR A 229      -1.356  -3.568  11.715  1.00 98.26           H  
ATOM   3372  CA  THR A 229      -1.874  -5.205  12.991  1.00 98.26           C  
ATOM   3373  HA  THR A 229      -2.791  -5.319  13.570  1.00 98.26           H  
ATOM   3374  C   THR A 229      -0.706  -5.691  13.848  1.00 98.26           C  
ATOM   3375  CB  THR A 229      -1.986  -6.131  11.765  1.00 98.26           C  
ATOM   3376  HB  THR A 229      -2.265  -7.122  12.122  1.00 98.26           H  
ATOM   3377  O   THR A 229       0.377  -5.104  13.842  1.00 98.26           O  
ATOM   3378  CG2 THR A 229      -3.018  -5.694  10.733  1.00 98.26           C  
ATOM   3379 HG21 THR A 229      -2.835  -4.662  10.434  1.00 98.26           H  
ATOM   3380 HG22 THR A 229      -4.017  -5.773  11.162  1.00 98.26           H  
ATOM   3381 HG23 THR A 229      -2.968  -6.346   9.861  1.00 98.26           H  
ATOM   3382  OG1 THR A 229      -0.759  -6.253  11.087  1.00 98.26           O  
ATOM   3383  HG1 THR A 229      -0.889  -6.912  10.401  1.00 98.26           H  
ATOM   3384  N   HIS A 230      -0.885  -6.788  14.579  1.00 98.35           N  
ATOM   3385  H   HIS A 230      -1.798  -7.218  14.635  1.00 98.35           H  
ATOM   3386  CA  HIS A 230       0.232  -7.444  15.256  1.00 98.35           C  
ATOM   3387  HA  HIS A 230       1.131  -7.325  14.652  1.00 98.35           H  
ATOM   3388  C   HIS A 230      -0.047  -8.931  15.417  1.00 98.35           C  
ATOM   3389  CB  HIS A 230       0.475  -6.779  16.620  1.00 98.35           C  
ATOM   3390  HB2 HIS A 230      -0.198  -7.201  17.366  1.00 98.35           H  
ATOM   3391  HB3 HIS A 230       0.244  -5.718  16.528  1.00 98.35           H  
ATOM   3392  O   HIS A 230      -1.094  -9.309  15.946  1.00 98.35           O  
ATOM   3393  CG  HIS A 230       1.886  -6.884  17.131  1.00 98.35           C  
ATOM   3394  CD2 HIS A 230       2.793  -5.869  17.256  1.00 98.35           C  
ATOM   3395  HD2 HIS A 230       2.622  -4.837  16.986  1.00 98.35           H  
ATOM   3396  ND1 HIS A 230       2.500  -8.011  17.608  1.00 98.35           N  
ATOM   3397  HD1 HIS A 230       2.120  -8.946  17.619  1.00 98.35           H  
ATOM   3398  CE1 HIS A 230       3.747  -7.704  17.985  1.00 98.35           C  
ATOM   3399  HE1 HIS A 230       4.466  -8.400  18.390  1.00 98.35           H  
ATOM   3400  NE2 HIS A 230       3.978  -6.398  17.783  1.00 98.35           N  
ATOM   3401  N   THR A 231       0.885  -9.781  14.995  1.00 98.64           N  
ATOM   3402  H   THR A 231       1.689  -9.433  14.493  1.00 98.64           H  
ATOM   3403  CA  THR A 231       0.832 -11.210  15.322  1.00 98.64           C  
ATOM   3404  HA  THR A 231      -0.218 -11.491  15.411  1.00 98.64           H  
ATOM   3405  C   THR A 231       1.440 -11.506  16.694  1.00 98.64           C  
ATOM   3406  CB  THR A 231       1.405 -12.090  14.213  1.00 98.64           C  
ATOM   3407  HB  THR A 231       1.121 -13.110  14.471  1.00 98.64           H  
ATOM   3408  O   THR A 231       1.942 -10.603  17.356  1.00 98.64           O  
ATOM   3409  CG2 THR A 231       0.816 -11.804  12.832  1.00 98.64           C  
ATOM   3410 HG21 THR A 231      -0.268 -11.900  12.878  1.00 98.64           H  
ATOM   3411 HG22 THR A 231       1.072 -10.794  12.511  1.00 98.64           H  
ATOM   3412 HG23 THR A 231       1.207 -12.526  12.115  1.00 98.64           H  
ATOM   3413  OG1 THR A 231       2.805 -12.005  14.125  1.00 98.64           O  
ATOM   3414  HG1 THR A 231       3.061 -12.930  14.159  1.00 98.64           H  
ATOM   3415  N   ALA A 232       1.346 -12.728  17.211  1.00 98.10           N  
ATOM   3416  H   ALA A 232       0.967 -13.483  16.658  1.00 98.10           H  
ATOM   3417  CA  ALA A 232       1.996 -13.066  18.477  1.00 98.10           C  
ATOM   3418  HA  ALA A 232       1.631 -12.379  19.241  1.00 98.10           H  
ATOM   3419  C   ALA A 232       3.524 -12.888  18.380  1.00 98.10           C  
ATOM   3420  CB  ALA A 232       1.603 -14.486  18.896  1.00 98.10           C  
ATOM   3421  HB1 ALA A 232       0.518 -14.568  18.961  1.00 98.10           H  
ATOM   3422  HB2 ALA A 232       2.037 -14.716  19.868  1.00 98.10           H  
ATOM   3423  HB3 ALA A 232       1.979 -15.202  18.165  1.00 98.10           H  
ATOM   3424  O   ALA A 232       4.110 -13.006  17.307  1.00 98.10           O  
ATOM   3425  N   GLU A 233       4.177 -12.606  19.507  1.00 94.90           N  
ATOM   3426  H   GLU A 233       3.664 -12.557  20.376  1.00 94.90           H  
ATOM   3427  CA  GLU A 233       5.633 -12.465  19.597  1.00 94.90           C  
ATOM   3428  HA  GLU A 233       6.069 -12.745  18.638  1.00 94.90           H  
ATOM   3429  C   GLU A 233       6.177 -13.390  20.702  1.00 94.90           C  
ATOM   3430  CB  GLU A 233       6.003 -10.988  19.843  1.00 94.90           C  
ATOM   3431  HB2 GLU A 233       5.600 -10.397  19.020  1.00 94.90           H  
ATOM   3432  HB3 GLU A 233       5.536 -10.644  20.766  1.00 94.90           H  
ATOM   3433  O   GLU A 233       5.655 -13.344  21.820  1.00 94.90           O  
ATOM   3434  CG  GLU A 233       7.525 -10.755  19.938  1.00 94.90           C  
ATOM   3435  HG2 GLU A 233       8.005 -11.255  19.096  1.00 94.90           H  
ATOM   3436  HG3 GLU A 233       7.894 -11.226  20.848  1.00 94.90           H  
ATOM   3437  CD  GLU A 233       7.953  -9.271  19.937  1.00 94.90           C  
ATOM   3438  OE1 GLU A 233       9.170  -8.998  20.034  1.00 94.90           O  
ATOM   3439  OE2 GLU A 233       7.119  -8.353  19.758  1.00 94.90           O  
ATOM   3440  N   PRO A 234       7.220 -14.204  20.433  1.00 96.64           N  
ATOM   3441  CA  PRO A 234       7.854 -14.443  19.131  1.00 96.64           C  
ATOM   3442  HA  PRO A 234       8.050 -13.507  18.609  1.00 96.64           H  
ATOM   3443  C   PRO A 234       7.008 -15.357  18.229  1.00 96.64           C  
ATOM   3444  CB  PRO A 234       9.194 -15.099  19.468  1.00 96.64           C  
ATOM   3445  HB2 PRO A 234       9.562 -15.732  18.660  1.00 96.64           H  
ATOM   3446  HB3 PRO A 234       9.925 -14.327  19.708  1.00 96.64           H  
ATOM   3447  O   PRO A 234       6.279 -16.221  18.713  1.00 96.64           O  
ATOM   3448  CG  PRO A 234       8.870 -15.907  20.725  1.00 96.64           C  
ATOM   3449  HG2 PRO A 234       9.757 -16.084  21.333  1.00 96.64           H  
ATOM   3450  HG3 PRO A 234       8.403 -16.852  20.446  1.00 96.64           H  
ATOM   3451  CD  PRO A 234       7.854 -15.027  21.454  1.00 96.64           C  
ATOM   3452  HD2 PRO A 234       8.366 -14.381  22.166  1.00 96.64           H  
ATOM   3453  HD3 PRO A 234       7.118 -15.644  21.970  1.00 96.64           H  
ATOM   3454  N   GLU A 235       7.154 -15.228  16.909  1.00 97.75           N  
ATOM   3455  H   GLU A 235       7.769 -14.514  16.546  1.00 97.75           H  
ATOM   3456  CA  GLU A 235       6.453 -16.094  15.957  1.00 97.75           C  
ATOM   3457  HA  GLU A 235       6.258 -17.048  16.447  1.00 97.75           H  
ATOM   3458  C   GLU A 235       7.291 -16.386  14.706  1.00 97.75           C  
ATOM   3459  CB  GLU A 235       5.086 -15.489  15.620  1.00 97.75           C  
ATOM   3460  HB2 GLU A 235       5.219 -14.535  15.109  1.00 97.75           H  
ATOM   3461  HB3 GLU A 235       4.552 -15.329  16.556  1.00 97.75           H  
ATOM   3462  O   GLU A 235       7.784 -15.492  14.023  1.00 97.75           O  
ATOM   3463  CG  GLU A 235       4.227 -16.427  14.771  1.00 97.75           C  
ATOM   3464  HG2 GLU A 235       4.185 -17.407  15.247  1.00 97.75           H  
ATOM   3465  HG3 GLU A 235       4.682 -16.552  13.788  1.00 97.75           H  
ATOM   3466  CD  GLU A 235       2.818 -15.860  14.612  1.00 97.75           C  
ATOM   3467  OE1 GLU A 235       1.848 -16.565  14.967  1.00 97.75           O  
ATOM   3468  OE2 GLU A 235       2.691 -14.752  14.056  1.00 97.75           O  
ATOM   3469  N   LYS A 236       7.453 -17.675  14.388  1.00 98.36           N  
ATOM   3470  H   LYS A 236       7.041 -18.367  14.999  1.00 98.36           H  
ATOM   3471  CA  LYS A 236       8.166 -18.123  13.186  1.00 98.36           C  
ATOM   3472  HA  LYS A 236       9.085 -17.544  13.100  1.00 98.36           H  
ATOM   3473  C   LYS A 236       7.333 -17.845  11.943  1.00 98.36           C  
ATOM   3474  CB  LYS A 236       8.521 -19.616  13.309  1.00 98.36           C  
ATOM   3475  HB2 LYS A 236       7.611 -20.185  13.499  1.00 98.36           H  
ATOM   3476  HB3 LYS A 236       9.196 -19.754  14.154  1.00 98.36           H  
ATOM   3477  O   LYS A 236       6.192 -18.300  11.879  1.00 98.36           O  
ATOM   3478  CG  LYS A 236       9.189 -20.158  12.033  1.00 98.36           C  
ATOM   3479  HG2 LYS A 236      10.102 -19.596  11.837  1.00 98.36           H  
ATOM   3480  HG3 LYS A 236       8.510 -20.024  11.191  1.00 98.36           H  
ATOM   3481  CD  LYS A 236       9.522 -21.651  12.113  1.00 98.36           C  
ATOM   3482  HD2 LYS A 236       8.613 -22.205  12.345  1.00 98.36           H  
ATOM   3483  HD3 LYS A 236      10.265 -21.824  12.892  1.00 98.36           H  
ATOM   3484  CE  LYS A 236      10.066 -22.090  10.745  1.00 98.36           C  
ATOM   3485  HE2 LYS A 236       9.384 -21.730   9.974  1.00 98.36           H  
ATOM   3486  HE3 LYS A 236      11.029 -21.608  10.576  1.00 98.36           H  
ATOM   3487  NZ  LYS A 236      10.193 -23.563  10.619  1.00 98.36           N  
ATOM   3488  HZ1 LYS A 236      10.844 -23.941  11.293  1.00 98.36           H  
ATOM   3489  HZ2 LYS A 236       9.291 -24.003  10.730  1.00 98.36           H  
ATOM   3490  HZ3 LYS A 236      10.505 -23.798   9.688  1.00 98.36           H  
ATOM   3491  N   GLN A 237       7.934 -17.224  10.929  1.00 98.57           N  
ATOM   3492  H   GLN A 237       8.863 -16.858  11.079  1.00 98.57           H  
ATOM   3493  CA  GLN A 237       7.342 -17.011   9.605  1.00 98.57           C  
ATOM   3494  HA  GLN A 237       7.937 -16.234   9.127  1.00 98.57           H  
ATOM   3495  C   GLN A 237       5.912 -16.454   9.685  1.00 98.57           C  
ATOM   3496  CB  GLN A 237       7.444 -18.287   8.747  1.00 98.57           C  
ATOM   3497  HB2 GLN A 237       6.927 -18.121   7.802  1.00 98.57           H  
ATOM   3498  HB3 GLN A 237       6.949 -19.105   9.269  1.00 98.57           H  
ATOM   3499  O   GLN A 237       4.993 -16.971   9.043  1.00 98.57           O  
ATOM   3500  CG  GLN A 237       8.889 -18.680   8.407  1.00 98.57           C  
ATOM   3501  HG2 GLN A 237       9.487 -18.754   9.316  1.00 98.57           H  
ATOM   3502  HG3 GLN A 237       9.326 -17.902   7.781  1.00 98.57           H  
ATOM   3503  CD  GLN A 237       8.969 -20.014   7.671  1.00 98.57           C  
ATOM   3504  NE2 GLN A 237      10.020 -20.255   6.921  1.00 98.57           N  
ATOM   3505 HE21 GLN A 237      10.023 -21.123   6.405  1.00 98.57           H  
ATOM   3506 HE22 GLN A 237      10.721 -19.542   6.774  1.00 98.57           H  
ATOM   3507  OE1 GLN A 237       8.132 -20.892   7.800  1.00 98.57           O  
ATOM   3508  N   ALA A 238       5.719 -15.444  10.541  1.00 98.73           N  
ATOM   3509  H   ALA A 238       6.501 -15.092  11.075  1.00 98.73           H  
ATOM   3510  CA  ALA A 238       4.432 -14.793  10.733  1.00 98.73           C  
ATOM   3511  HA  ALA A 238       3.731 -15.520  11.143  1.00 98.73           H  
ATOM   3512  C   ALA A 238       3.871 -14.282   9.399  1.00 98.73           C  
ATOM   3513  CB  ALA A 238       4.590 -13.668  11.756  1.00 98.73           C  
ATOM   3514  HB1 ALA A 238       5.308 -12.929  11.400  1.00 98.73           H  
ATOM   3515  HB2 ALA A 238       3.626 -13.184  11.914  1.00 98.73           H  
ATOM   3516  HB3 ALA A 238       4.945 -14.072  12.705  1.00 98.73           H  
ATOM   3517  O   ALA A 238       4.613 -13.790   8.542  1.00 98.73           O  
ATOM   3518  N   TRP A 239       2.557 -14.413   9.219  1.00 98.83           N  
ATOM   3519  H   TRP A 239       1.993 -14.790   9.967  1.00 98.83           H  
ATOM   3520  CA  TRP A 239       1.880 -14.039   7.982  1.00 98.83           C  
ATOM   3521  HA  TRP A 239       2.526 -13.347   7.442  1.00 98.83           H  
ATOM   3522  C   TRP A 239       0.573 -13.298   8.229  1.00 98.83           C  
ATOM   3523  CB  TRP A 239       1.660 -15.264   7.084  1.00 98.83           C  
ATOM   3524  HB2 TRP A 239       1.190 -14.942   6.155  1.00 98.83           H  
ATOM   3525  HB3 TRP A 239       2.636 -15.674   6.823  1.00 98.83           H  
ATOM   3526  O   TRP A 239      -0.087 -13.462   9.254  1.00 98.83           O  
ATOM   3527  CG  TRP A 239       0.847 -16.375   7.666  1.00 98.83           C  
ATOM   3528  CD1 TRP A 239       1.347 -17.536   8.145  1.00 98.83           C  
ATOM   3529  HD1 TRP A 239       2.393 -17.806   8.155  1.00 98.83           H  
ATOM   3530  CD2 TRP A 239      -0.604 -16.461   7.833  1.00 98.83           C  
ATOM   3531  CE2 TRP A 239      -0.905 -17.696   8.472  1.00 98.83           C  
ATOM   3532  CE3 TRP A 239      -1.702 -15.634   7.503  1.00 98.83           C  
ATOM   3533  HE3 TRP A 239      -1.524 -14.702   6.987  1.00 98.83           H  
ATOM   3534  NE1 TRP A 239       0.309 -18.313   8.616  1.00 98.83           N  
ATOM   3535  HE1 TRP A 239       0.394 -19.256   8.967  1.00 98.83           H  
ATOM   3536  CH2 TRP A 239      -3.272 -17.219   8.503  1.00 98.83           C  
ATOM   3537  HH2 TRP A 239      -4.282 -17.497   8.767  1.00 98.83           H  
ATOM   3538  CZ2 TRP A 239      -2.207 -18.083   8.805  1.00 98.83           C  
ATOM   3539  HZ2 TRP A 239      -2.374 -19.030   9.296  1.00 98.83           H  
ATOM   3540  CZ3 TRP A 239      -3.018 -16.006   7.838  1.00 98.83           C  
ATOM   3541  HZ3 TRP A 239      -3.843 -15.358   7.583  1.00 98.83           H  
ATOM   3542  N   TRP A 240       0.194 -12.514   7.228  1.00 98.83           N  
ATOM   3543  H   TRP A 240       0.831 -12.425   6.450  1.00 98.83           H  
ATOM   3544  CA  TRP A 240      -1.082 -11.828   7.096  1.00 98.83           C  
ATOM   3545  HA  TRP A 240      -1.799 -12.213   7.821  1.00 98.83           H  
ATOM   3546  C   TRP A 240      -1.630 -12.071   5.690  1.00 98.83           C  
ATOM   3547  CB  TRP A 240      -0.873 -10.342   7.366  1.00 98.83           C  
ATOM   3548  HB2 TRP A 240      -0.112  -9.967   6.681  1.00 98.83           H  
ATOM   3549  HB3 TRP A 240      -0.507 -10.214   8.384  1.00 98.83           H  
ATOM   3550  O   TRP A 240      -0.863 -12.119   4.731  1.00 98.83           O  
ATOM   3551  CG  TRP A 240      -2.102  -9.520   7.191  1.00 98.83           C  
ATOM   3552  CD1 TRP A 240      -2.914  -9.101   8.187  1.00 98.83           C  
ATOM   3553  HD1 TRP A 240      -2.758  -9.286   9.239  1.00 98.83           H  
ATOM   3554  CD2 TRP A 240      -2.665  -8.992   5.951  1.00 98.83           C  
ATOM   3555  CE2 TRP A 240      -3.849  -8.282   6.282  1.00 98.83           C  
ATOM   3556  CE3 TRP A 240      -2.297  -9.028   4.587  1.00 98.83           C  
ATOM   3557  HE3 TRP A 240      -1.400  -9.553   4.294  1.00 98.83           H  
ATOM   3558  NE1 TRP A 240      -3.949  -8.374   7.645  1.00 98.83           N  
ATOM   3559  HE1 TRP A 240      -4.636  -7.870   8.186  1.00 98.83           H  
ATOM   3560  CH2 TRP A 240      -4.194  -7.613   3.994  1.00 98.83           C  
ATOM   3561  HH2 TRP A 240      -4.742  -7.046   3.257  1.00 98.83           H  
ATOM   3562  CZ2 TRP A 240      -4.619  -7.618   5.332  1.00 98.83           C  
ATOM   3563  HZ2 TRP A 240      -5.499  -7.085   5.658  1.00 98.83           H  
ATOM   3564  CZ3 TRP A 240      -3.058  -8.349   3.616  1.00 98.83           C  
ATOM   3565  HZ3 TRP A 240      -2.748  -8.362   2.582  1.00 98.83           H  
ATOM   3566  N   GLN A 241      -2.941 -12.235   5.552  1.00 98.80           N  
ATOM   3567  H   GLN A 241      -3.524 -12.126   6.369  1.00 98.80           H  
ATOM   3568  CA  GLN A 241      -3.606 -12.586   4.303  1.00 98.80           C  
ATOM   3569  HA  GLN A 241      -2.972 -12.274   3.473  1.00 98.80           H  
ATOM   3570  C   GLN A 241      -4.954 -11.885   4.160  1.00 98.80           C  
ATOM   3571  CB  GLN A 241      -3.777 -14.109   4.254  1.00 98.80           C  
ATOM   3572  HB2 GLN A 241      -2.785 -14.560   4.266  1.00 98.80           H  
ATOM   3573  HB3 GLN A 241      -4.307 -14.437   5.149  1.00 98.80           H  
ATOM   3574  O   GLN A 241      -5.735 -11.850   5.107  1.00 98.80           O  
ATOM   3575  CG  GLN A 241      -4.546 -14.614   3.022  1.00 98.80           C  
ATOM   3576  HG2 GLN A 241      -5.572 -14.246   3.041  1.00 98.80           H  
ATOM   3577  HG3 GLN A 241      -4.061 -14.264   2.110  1.00 98.80           H  
ATOM   3578  CD  GLN A 241      -4.562 -16.132   3.011  1.00 98.80           C  
ATOM   3579  NE2 GLN A 241      -5.704 -16.781   2.985  1.00 98.80           N  
ATOM   3580 HE21 GLN A 241      -5.644 -17.779   3.129  1.00 98.80           H  
ATOM   3581 HE22 GLN A 241      -6.579 -16.282   3.049  1.00 98.80           H  
ATOM   3582  OE1 GLN A 241      -3.523 -16.764   3.067  1.00 98.80           O  
ATOM   3583  N   VAL A 242      -5.272 -11.442   2.946  1.00 98.43           N  
ATOM   3584  H   VAL A 242      -4.577 -11.528   2.218  1.00 98.43           H  
ATOM   3585  CA  VAL A 242      -6.581 -10.890   2.572  1.00 98.43           C  
ATOM   3586  HA  VAL A 242      -7.227 -10.898   3.450  1.00 98.43           H  
ATOM   3587  C   VAL A 242      -7.266 -11.737   1.508  1.00 98.43           C  
ATOM   3588  CB  VAL A 242      -6.449  -9.418   2.151  1.00 98.43           C  
ATOM   3589  HB  VAL A 242      -6.031  -8.898   3.012  1.00 98.43           H  
ATOM   3590  O   VAL A 242      -6.619 -12.226   0.581  1.00 98.43           O  
ATOM   3591  CG1 VAL A 242      -5.527  -9.195   0.943  1.00 98.43           C  
ATOM   3592 HG11 VAL A 242      -5.422  -8.126   0.756  1.00 98.43           H  
ATOM   3593 HG12 VAL A 242      -5.936  -9.678   0.056  1.00 98.43           H  
ATOM   3594 HG13 VAL A 242      -4.537  -9.599   1.156  1.00 98.43           H  
ATOM   3595  CG2 VAL A 242      -7.792  -8.743   1.877  1.00 98.43           C  
ATOM   3596 HG21 VAL A 242      -8.438  -8.852   2.748  1.00 98.43           H  
ATOM   3597 HG22 VAL A 242      -7.634  -7.679   1.703  1.00 98.43           H  
ATOM   3598 HG23 VAL A 242      -8.276  -9.179   1.004  1.00 98.43           H  
ATOM   3599  N   ASP A 243      -8.585 -11.884   1.635  1.00 97.74           N  
ATOM   3600  H   ASP A 243      -9.028 -11.455   2.435  1.00 97.74           H  
ATOM   3601  CA  ASP A 243      -9.479 -12.384   0.590  1.00 97.74           C  
ATOM   3602  HA  ASP A 243      -8.910 -12.958  -0.141  1.00 97.74           H  
ATOM   3603  C   ASP A 243     -10.139 -11.199  -0.129  1.00 97.74           C  
ATOM   3604  CB  ASP A 243     -10.540 -13.318   1.203  1.00 97.74           C  
ATOM   3605  HB2 ASP A 243     -10.033 -14.099   1.769  1.00 97.74           H  
ATOM   3606  HB3 ASP A 243     -11.158 -12.755   1.903  1.00 97.74           H  
ATOM   3607  O   ASP A 243     -11.028 -10.539   0.407  1.00 97.74           O  
ATOM   3608  CG  ASP A 243     -11.451 -13.970   0.148  1.00 97.74           C  
ATOM   3609  OD1 ASP A 243     -11.391 -13.609  -1.048  1.00 97.74           O  
ATOM   3610  OD2 ASP A 243     -12.229 -14.890   0.487  1.00 97.74           O  
ATOM   3611  N   LEU A 244      -9.747 -10.936  -1.376  1.00 91.88           N  
ATOM   3612  H   LEU A 244      -9.048 -11.536  -1.792  1.00 91.88           H  
ATOM   3613  CA  LEU A 244     -10.301  -9.843  -2.184  1.00 91.88           C  
ATOM   3614  HA  LEU A 244     -10.271  -8.930  -1.588  1.00 91.88           H  
ATOM   3615  C   LEU A 244     -11.779 -10.077  -2.569  1.00 91.88           C  
ATOM   3616  CB  LEU A 244      -9.414  -9.650  -3.428  1.00 91.88           C  
ATOM   3617  HB2 LEU A 244      -9.793  -8.801  -3.996  1.00 91.88           H  
ATOM   3618  HB3 LEU A 244      -9.510 -10.537  -4.055  1.00 91.88           H  
ATOM   3619  O   LEU A 244     -12.472  -9.161  -3.030  1.00 91.88           O  
ATOM   3620  CG  LEU A 244      -7.914  -9.418  -3.139  1.00 91.88           C  
ATOM   3621  HG  LEU A 244      -7.498 -10.251  -2.572  1.00 91.88           H  
ATOM   3622  CD1 LEU A 244      -7.155  -9.327  -4.462  1.00 91.88           C  
ATOM   3623 HD11 LEU A 244      -6.084  -9.306  -4.261  1.00 91.88           H  
ATOM   3624 HD12 LEU A 244      -7.365 -10.209  -5.067  1.00 91.88           H  
ATOM   3625 HD13 LEU A 244      -7.450  -8.433  -5.012  1.00 91.88           H  
ATOM   3626  CD2 LEU A 244      -7.658  -8.150  -2.327  1.00 91.88           C  
ATOM   3627 HD21 LEU A 244      -8.117  -8.241  -1.343  1.00 91.88           H  
ATOM   3628 HD22 LEU A 244      -8.073  -7.285  -2.844  1.00 91.88           H  
ATOM   3629 HD23 LEU A 244      -6.585  -8.015  -2.190  1.00 91.88           H  
ATOM   3630  N   GLY A 245     -12.284 -11.297  -2.375  1.00 86.81           N  
ATOM   3631  H   GLY A 245     -11.687 -11.972  -1.919  1.00 86.81           H  
ATOM   3632  CA  GLY A 245     -13.638 -11.756  -2.685  1.00 86.81           C  
ATOM   3633  HA2 GLY A 245     -14.340 -10.930  -2.569  1.00 86.81           H  
ATOM   3634  HA3 GLY A 245     -13.908 -12.539  -1.977  1.00 86.81           H  
ATOM   3635  C   GLY A 245     -13.791 -12.323  -4.098  1.00 86.81           C  
ATOM   3636  O   GLY A 245     -14.655 -13.166  -4.325  1.00 86.81           O  
ATOM   3637  N   ALA A 246     -12.943 -11.911  -5.042  1.00 87.03           N  
ATOM   3638  H   ALA A 246     -12.227 -11.245  -4.786  1.00 87.03           H  
ATOM   3639  CA  ALA A 246     -12.912 -12.422  -6.410  1.00 87.03           C  
ATOM   3640  HA  ALA A 246     -13.231 -13.464  -6.406  1.00 87.03           H  
ATOM   3641  C   ALA A 246     -11.492 -12.363  -6.992  1.00 87.03           C  
ATOM   3642  CB  ALA A 246     -13.896 -11.615  -7.268  1.00 87.03           C  
ATOM   3643  HB1 ALA A 246     -13.610 -10.564  -7.270  1.00 87.03           H  
ATOM   3644  HB2 ALA A 246     -13.888 -11.987  -8.293  1.00 87.03           H  
ATOM   3645  HB3 ALA A 246     -14.904 -11.714  -6.866  1.00 87.03           H  
ATOM   3646  O   ALA A 246     -10.686 -11.528  -6.583  1.00 87.03           O  
ATOM   3647  N   SER A 247     -11.205 -13.238  -7.960  1.00 94.00           N  
ATOM   3648  H   SER A 247     -11.930 -13.870  -8.268  1.00 94.00           H  
ATOM   3649  CA  SER A 247      -9.945 -13.222  -8.715  1.00 94.00           C  
ATOM   3650  HA  SER A 247      -9.109 -13.259  -8.017  1.00 94.00           H  
ATOM   3651  C   SER A 247      -9.834 -11.950  -9.556  1.00 94.00           C  
ATOM   3652  CB  SER A 247      -9.857 -14.448  -9.631  1.00 94.00           C  
ATOM   3653  HB2 SER A 247      -9.883 -15.355  -9.027  1.00 94.00           H  
ATOM   3654  HB3 SER A 247     -10.713 -14.452 -10.305  1.00 94.00           H  
ATOM   3655  O   SER A 247     -10.757 -11.610 -10.302  1.00 94.00           O  
ATOM   3656  OG  SER A 247      -8.669 -14.434 -10.400  1.00 94.00           O  
ATOM   3657  HG  SER A 247      -8.050 -14.990  -9.920  1.00 94.00           H  
ATOM   3658  N   ALA A 248      -8.694 -11.269  -9.471  1.00 89.15           N  
ATOM   3659  H   ALA A 248      -7.993 -11.587  -8.817  1.00 89.15           H  
ATOM   3660  CA  ALA A 248      -8.393 -10.071 -10.244  1.00 89.15           C  
ATOM   3661  HA  ALA A 248      -9.085 -10.002 -11.083  1.00 89.15           H  
ATOM   3662  C   ALA A 248      -6.973 -10.123 -10.821  1.00 89.15           C  
ATOM   3663  CB  ALA A 248      -8.612  -8.849  -9.347  1.00 89.15           C  
ATOM   3664  HB1 ALA A 248      -7.940  -8.898  -8.489  1.00 89.15           H  
ATOM   3665  HB2 ALA A 248      -8.417  -7.933  -9.905  1.00 89.15           H  
ATOM   3666  HB3 ALA A 248      -9.641  -8.835  -8.988  1.00 89.15           H  
ATOM   3667  O   ALA A 248      -6.116 -10.855 -10.331  1.00 89.15           O  
ATOM   3668  N   ARG A 249      -6.723  -9.333 -11.872  1.00 91.43           N  
ATOM   3669  H   ARG A 249      -7.457  -8.711 -12.180  1.00 91.43           H  
ATOM   3670  CA  ARG A 249      -5.382  -9.140 -12.440  1.00 91.43           C  
ATOM   3671  HA  ARG A 249      -4.813 -10.062 -12.323  1.00 91.43           H  
ATOM   3672  C   ARG A 249      -4.658  -8.055 -11.639  1.00 91.43           C  
ATOM   3673  CB  ARG A 249      -5.500  -8.840 -13.942  1.00 91.43           C  
ATOM   3674  HB2 ARG A 249      -6.166  -9.577 -14.390  1.00 91.43           H  
ATOM   3675  HB3 ARG A 249      -5.929  -7.849 -14.088  1.00 91.43           H  
ATOM   3676  O   ARG A 249      -5.119  -6.912 -11.594  1.00 91.43           O  
ATOM   3677  CG  ARG A 249      -4.147  -8.923 -14.658  1.00 91.43           C  
ATOM   3678  HG2 ARG A 249      -3.509  -8.126 -14.277  1.00 91.43           H  
ATOM   3679  HG3 ARG A 249      -3.673  -9.880 -14.440  1.00 91.43           H  
ATOM   3680  CD  ARG A 249      -4.321  -8.785 -16.182  1.00 91.43           C  
ATOM   3681  HD2 ARG A 249      -4.862  -7.863 -16.394  1.00 91.43           H  
ATOM   3682  HD3 ARG A 249      -4.893  -9.635 -16.554  1.00 91.43           H  
ATOM   3683  NE  ARG A 249      -3.015  -8.731 -16.849  1.00 91.43           N  
ATOM   3684  HE  ARG A 249      -2.259  -8.411 -16.261  1.00 91.43           H  
ATOM   3685  NH1 ARG A 249      -3.532  -9.099 -19.049  1.00 91.43           N  
ATOM   3686 HH11 ARG A 249      -4.491  -9.270 -18.781  1.00 91.43           H  
ATOM   3687 HH12 ARG A 249      -3.211  -9.132 -20.006  1.00 91.43           H  
ATOM   3688  NH2 ARG A 249      -1.450  -8.539 -18.471  1.00 91.43           N  
ATOM   3689 HH21 ARG A 249      -0.977  -7.881 -17.868  1.00 91.43           H  
ATOM   3690 HH22 ARG A 249      -1.129  -8.531 -19.428  1.00 91.43           H  
ATOM   3691  CZ  ARG A 249      -2.674  -8.795 -18.119  1.00 91.43           C  
ATOM   3692  N   LEU A 250      -3.581  -8.432 -10.962  1.00 92.70           N  
ATOM   3693  H   LEU A 250      -3.198  -9.347 -11.153  1.00 92.70           H  
ATOM   3694  CA  LEU A 250      -2.899  -7.628  -9.952  1.00 92.70           C  
ATOM   3695  HA  LEU A 250      -3.550  -6.809  -9.644  1.00 92.70           H  
ATOM   3696  C   LEU A 250      -1.614  -7.021 -10.522  1.00 92.70           C  
ATOM   3697  CB  LEU A 250      -2.597  -8.486  -8.709  1.00 92.70           C  
ATOM   3698  HB2 LEU A 250      -1.799  -9.182  -8.969  1.00 92.70           H  
ATOM   3699  HB3 LEU A 250      -2.225  -7.821  -7.929  1.00 92.70           H  
ATOM   3700  O   LEU A 250      -0.852  -7.696 -11.204  1.00 92.70           O  
ATOM   3701  CG  LEU A 250      -3.761  -9.311  -8.132  1.00 92.70           C  
ATOM   3702  HG  LEU A 250      -4.046 -10.082  -8.848  1.00 92.70           H  
ATOM   3703  CD1 LEU A 250      -3.300 -10.005  -6.851  1.00 92.70           C  
ATOM   3704 HD11 LEU A 250      -4.098 -10.643  -6.471  1.00 92.70           H  
ATOM   3705 HD12 LEU A 250      -2.429 -10.623  -7.069  1.00 92.70           H  
ATOM   3706 HD13 LEU A 250      -3.035  -9.267  -6.094  1.00 92.70           H  
ATOM   3707  CD2 LEU A 250      -4.984  -8.451  -7.811  1.00 92.70           C  
ATOM   3708 HD21 LEU A 250      -5.730  -9.058  -7.297  1.00 92.70           H  
ATOM   3709 HD22 LEU A 250      -5.422  -8.071  -8.734  1.00 92.70           H  
ATOM   3710 HD23 LEU A 250      -4.689  -7.613  -7.180  1.00 92.70           H  
ATOM   3711  N   ASP A 251      -1.358  -5.754 -10.206  1.00 89.88           N  
ATOM   3712  H   ASP A 251      -2.026  -5.273  -9.621  1.00 89.88           H  
ATOM   3713  CA  ASP A 251      -0.164  -5.025 -10.653  1.00 89.88           C  
ATOM   3714  HA  ASP A 251       0.274  -5.525 -11.517  1.00 89.88           H  
ATOM   3715  C   ASP A 251       0.905  -4.927  -9.568  1.00 89.88           C  
ATOM   3716  CB  ASP A 251      -0.586  -3.614 -11.060  1.00 89.88           C  
ATOM   3717  HB2 ASP A 251      -0.968  -3.072 -10.195  1.00 89.88           H  
ATOM   3718  HB3 ASP A 251      -1.403  -3.705 -11.776  1.00 89.88           H  
ATOM   3719  O   ASP A 251       2.093  -5.127  -9.823  1.00 89.88           O  
ATOM   3720  CG  ASP A 251       0.547  -2.817 -11.697  1.00 89.88           C  
ATOM   3721  OD1 ASP A 251       0.613  -2.662 -12.934  1.00 89.88           O  
ATOM   3722  OD2 ASP A 251       1.372  -2.199 -10.992  1.00 89.88           O  
ATOM   3723  N   SER A 252       0.482  -4.566  -8.360  1.00 93.75           N  
ATOM   3724  H   SER A 252      -0.507  -4.443  -8.200  1.00 93.75           H  
ATOM   3725  CA  SER A 252       1.376  -4.337  -7.235  1.00 93.75           C  
ATOM   3726  HA  SER A 252       2.167  -5.086  -7.276  1.00 93.75           H  
ATOM   3727  C   SER A 252       0.651  -4.505  -5.909  1.00 93.75           C  
ATOM   3728  CB  SER A 252       2.031  -2.946  -7.326  1.00 93.75           C  
ATOM   3729  HB2 SER A 252       2.463  -2.824  -8.319  1.00 93.75           H  
ATOM   3730  HB3 SER A 252       2.841  -2.885  -6.599  1.00 93.75           H  
ATOM   3731  O   SER A 252      -0.570  -4.345  -5.819  1.00 93.75           O  
ATOM   3732  OG  SER A 252       1.126  -1.879  -7.082  1.00 93.75           O  
ATOM   3733  HG  SER A 252       1.126  -1.712  -6.137  1.00 93.75           H  
ATOM   3734  N   VAL A 253       1.430  -4.774  -4.870  1.00 96.88           N  
ATOM   3735  H   VAL A 253       2.417  -4.913  -5.036  1.00 96.88           H  
ATOM   3736  CA  VAL A 253       0.997  -4.707  -3.477  1.00 96.88           C  
ATOM   3737  HA  VAL A 253      -0.053  -4.420  -3.425  1.00 96.88           H  
ATOM   3738  C   VAL A 253       1.824  -3.623  -2.808  1.00 96.88           C  
ATOM   3739  CB  VAL A 253       1.144  -6.063  -2.774  1.00 96.88           C  
ATOM   3740  HB  VAL A 253       2.200  -6.330  -2.740  1.00 96.88           H  
ATOM   3741  O   VAL A 253       3.046  -3.719  -2.716  1.00 96.88           O  
ATOM   3742  CG1 VAL A 253       0.607  -6.006  -1.342  1.00 96.88           C  
ATOM   3743 HG11 VAL A 253       0.709  -6.981  -0.866  1.00 96.88           H  
ATOM   3744 HG12 VAL A 253      -0.443  -5.714  -1.345  1.00 96.88           H  
ATOM   3745 HG13 VAL A 253       1.175  -5.282  -0.757  1.00 96.88           H  
ATOM   3746  CG2 VAL A 253       0.372  -7.152  -3.534  1.00 96.88           C  
ATOM   3747 HG21 VAL A 253       0.830  -7.313  -4.510  1.00 96.88           H  
ATOM   3748 HG22 VAL A 253      -0.669  -6.857  -3.664  1.00 96.88           H  
ATOM   3749 HG23 VAL A 253       0.417  -8.092  -2.984  1.00 96.88           H  
ATOM   3750  N   ASP A 254       1.155  -2.555  -2.398  1.00 95.23           N  
ATOM   3751  H   ASP A 254       0.146  -2.576  -2.439  1.00 95.23           H  
ATOM   3752  CA  ASP A 254       1.769  -1.529  -1.573  1.00 95.23           C  
ATOM   3753  HA  ASP A 254       2.815  -1.398  -1.851  1.00 95.23           H  
ATOM   3754  C   ASP A 254       1.695  -2.009  -0.106  1.00 95.23           C  
ATOM   3755  CB  ASP A 254       1.043  -0.195  -1.793  1.00 95.23           C  
ATOM   3756  HB2 ASP A 254      -0.009  -0.369  -1.565  1.00 95.23           H  
ATOM   3757  HB3 ASP A 254       1.461   0.527  -1.091  1.00 95.23           H  
ATOM   3758  O   ASP A 254       0.626  -2.412   0.358  1.00 95.23           O  
ATOM   3759  CG  ASP A 254       1.081   0.450  -3.185  1.00 95.23           C  
ATOM   3760  OD1 ASP A 254       2.052   0.282  -3.954  1.00 95.23           O  
ATOM   3761  OD2 ASP A 254       0.190   1.289  -3.490  1.00 95.23           O  
ATOM   3762  N   VAL A 255       2.821  -2.007   0.607  1.00 97.57           N  
ATOM   3763  H   VAL A 255       3.674  -1.723   0.146  1.00 97.57           H  
ATOM   3764  CA  VAL A 255       2.936  -2.483   1.997  1.00 97.57           C  
ATOM   3765  HA  VAL A 255       1.971  -2.849   2.348  1.00 97.57           H  
ATOM   3766  C   VAL A 255       3.356  -1.321   2.886  1.00 97.57           C  
ATOM   3767  CB  VAL A 255       3.957  -3.638   2.100  1.00 97.57           C  
ATOM   3768  HB  VAL A 255       4.947  -3.275   1.823  1.00 97.57           H  
ATOM   3769  O   VAL A 255       4.409  -0.734   2.637  1.00 97.57           O  
ATOM   3770  CG1 VAL A 255       4.028  -4.188   3.529  1.00 97.57           C  
ATOM   3771 HG11 VAL A 255       4.722  -5.027   3.572  1.00 97.57           H  
ATOM   3772 HG12 VAL A 255       3.038  -4.518   3.842  1.00 97.57           H  
ATOM   3773 HG13 VAL A 255       4.381  -3.418   4.214  1.00 97.57           H  
ATOM   3774  CG2 VAL A 255       3.597  -4.790   1.151  1.00 97.57           C  
ATOM   3775 HG21 VAL A 255       4.253  -5.643   1.328  1.00 97.57           H  
ATOM   3776 HG22 VAL A 255       3.723  -4.472   0.116  1.00 97.57           H  
ATOM   3777 HG23 VAL A 255       2.559  -5.083   1.306  1.00 97.57           H  
ATOM   3778  N   TRP A 256       2.561  -0.984   3.903  1.00 95.30           N  
ATOM   3779  H   TRP A 256       1.710  -1.504   4.062  1.00 95.30           H  
ATOM   3780  CA  TRP A 256       2.881   0.065   4.872  1.00 95.30           C  
ATOM   3781  HA  TRP A 256       3.699   0.675   4.486  1.00 95.30           H  
ATOM   3782  C   TRP A 256       3.353  -0.547   6.182  1.00 95.30           C  
ATOM   3783  CB  TRP A 256       1.696   1.001   5.106  1.00 95.30           C  
ATOM   3784  HB2 TRP A 256       1.927   1.637   5.960  1.00 95.30           H  
ATOM   3785  HB3 TRP A 256       0.820   0.407   5.365  1.00 95.30           H  
ATOM   3786  O   TRP A 256       2.631  -1.302   6.837  1.00 95.30           O  
ATOM   3787  CG  TRP A 256       1.351   1.895   3.964  1.00 95.30           C  
ATOM   3788  CD1 TRP A 256       1.623   3.214   3.898  1.00 95.30           C  
ATOM   3789  HD1 TRP A 256       2.085   3.778   4.694  1.00 95.30           H  
ATOM   3790  CD2 TRP A 256       0.639   1.577   2.740  1.00 95.30           C  
ATOM   3791  CE2 TRP A 256       0.504   2.772   1.973  1.00 95.30           C  
ATOM   3792  CE3 TRP A 256       0.109   0.402   2.188  1.00 95.30           C  
ATOM   3793  HE3 TRP A 256       0.193  -0.534   2.720  1.00 95.30           H  
ATOM   3794  NE1 TRP A 256       1.127   3.738   2.724  1.00 95.30           N  
ATOM   3795  HE1 TRP A 256       1.118   4.729   2.532  1.00 95.30           H  
ATOM   3796  CH2 TRP A 256      -0.591   1.612   0.187  1.00 95.30           C  
ATOM   3797  HH2 TRP A 256      -1.019   1.605  -0.805  1.00 95.30           H  
ATOM   3798  CZ2 TRP A 256      -0.121   2.809   0.723  1.00 95.30           C  
ATOM   3799  HZ2 TRP A 256      -0.213   3.740   0.183  1.00 95.30           H  
ATOM   3800  CZ3 TRP A 256      -0.470   0.424   0.921  1.00 95.30           C  
ATOM   3801  HZ3 TRP A 256      -0.815  -0.507   0.495  1.00 95.30           H  
ATOM   3802  N   ASN A 257       4.579  -0.204   6.554  1.00 96.91           N  
ATOM   3803  H   ASN A 257       5.109   0.431   5.974  1.00 96.91           H  
ATOM   3804  CA  ASN A 257       5.206  -0.660   7.780  1.00 96.91           C  
ATOM   3805  HA  ASN A 257       4.924  -1.700   7.947  1.00 96.91           H  
ATOM   3806  C   ASN A 257       4.739   0.159   8.997  1.00 96.91           C  
ATOM   3807  CB  ASN A 257       6.726  -0.591   7.562  1.00 96.91           C  
ATOM   3808  HB2 ASN A 257       6.963  -0.949   6.561  1.00 96.91           H  
ATOM   3809  HB3 ASN A 257       7.057   0.445   7.636  1.00 96.91           H  
ATOM   3810  O   ASN A 257       4.319   1.313   8.869  1.00 96.91           O  
ATOM   3811  CG  ASN A 257       7.530  -1.429   8.537  1.00 96.91           C  
ATOM   3812  ND2 ASN A 257       8.826  -1.459   8.343  1.00 96.91           N  
ATOM   3813 HD21 ASN A 257       9.390  -2.017   8.968  1.00 96.91           H  
ATOM   3814 HD22 ASN A 257       9.229  -0.966   7.560  1.00 96.91           H  
ATOM   3815  OD1 ASN A 257       7.013  -2.103   9.414  1.00 96.91           O  
ATOM   3816  N   ARG A 258       4.889  -0.431  10.184  1.00 96.40           N  
ATOM   3817  H   ARG A 258       5.333  -1.338  10.170  1.00 96.40           H  
ATOM   3818  CA  ARG A 258       4.915   0.290  11.460  1.00 96.40           C  
ATOM   3819  HA  ARG A 258       4.026   0.914  11.546  1.00 96.40           H  
ATOM   3820  C   ARG A 258       6.158   1.194  11.515  1.00 96.40           C  
ATOM   3821  CB  ARG A 258       4.916  -0.750  12.587  1.00 96.40           C  
ATOM   3822  HB2 ARG A 258       5.833  -1.337  12.528  1.00 96.40           H  
ATOM   3823  HB3 ARG A 258       4.068  -1.421  12.456  1.00 96.40           H  
ATOM   3824  O   ARG A 258       7.218   0.809  11.027  1.00 96.40           O  
ATOM   3825  CG  ARG A 258       4.827  -0.093  13.965  1.00 96.40           C  
ATOM   3826  HG2 ARG A 258       3.897   0.469  14.041  1.00 96.40           H  
ATOM   3827  HG3 ARG A 258       5.670   0.584  14.102  1.00 96.40           H  
ATOM   3828  CD  ARG A 258       4.879  -1.139  15.075  1.00 96.40           C  
ATOM   3829  HD2 ARG A 258       3.996  -1.776  15.007  1.00 96.40           H  
ATOM   3830  HD3 ARG A 258       5.776  -1.745  14.949  1.00 96.40           H  
ATOM   3831  NE  ARG A 258       4.925  -0.473  16.379  1.00 96.40           N  
ATOM   3832  HE  ARG A 258       4.924   0.537  16.361  1.00 96.40           H  
ATOM   3833  NH1 ARG A 258       4.769  -2.323  17.721  1.00 96.40           N  
ATOM   3834 HH11 ARG A 258       4.690  -2.901  16.896  1.00 96.40           H  
ATOM   3835 HH12 ARG A 258       4.691  -2.726  18.643  1.00 96.40           H  
ATOM   3836  NH2 ARG A 258       4.941  -0.281  18.627  1.00 96.40           N  
ATOM   3837 HH21 ARG A 258       4.877  -0.658  19.562  1.00 96.40           H  
ATOM   3838 HH22 ARG A 258       5.015   0.716  18.484  1.00 96.40           H  
ATOM   3839  CZ  ARG A 258       4.884  -1.030  17.568  1.00 96.40           C  
ATOM   3840  N   LEU A 259       6.036   2.387  12.098  1.00 90.14           N  
ATOM   3841  H   LEU A 259       5.149   2.594  12.536  1.00 90.14           H  
ATOM   3842  CA  LEU A 259       7.052   3.447  12.079  1.00 90.14           C  
ATOM   3843  HA  LEU A 259       7.988   3.044  11.691  1.00 90.14           H  
ATOM   3844  C   LEU A 259       7.400   4.031  13.460  1.00 90.14           C  
ATOM   3845  CB  LEU A 259       6.585   4.586  11.150  1.00 90.14           C  
ATOM   3846  HB2 LEU A 259       7.316   5.392  11.210  1.00 90.14           H  
ATOM   3847  HB3 LEU A 259       5.642   4.973  11.536  1.00 90.14           H  
ATOM   3848  O   LEU A 259       8.474   4.613  13.586  1.00 90.14           O  
ATOM   3849  CG  LEU A 259       6.396   4.225   9.665  1.00 90.14           C  
ATOM   3850  HG  LEU A 259       5.624   3.461   9.569  1.00 90.14           H  
ATOM   3851  CD1 LEU A 259       5.930   5.473   8.911  1.00 90.14           C  
ATOM   3852 HD11 LEU A 259       6.680   6.259   8.989  1.00 90.14           H  
ATOM   3853 HD12 LEU A 259       4.993   5.828   9.340  1.00 90.14           H  
ATOM   3854 HD13 LEU A 259       5.764   5.233   7.860  1.00 90.14           H  
ATOM   3855  CD2 LEU A 259       7.680   3.719   9.003  1.00 90.14           C  
ATOM   3856 HD21 LEU A 259       7.977   2.772   9.452  1.00 90.14           H  
ATOM   3857 HD22 LEU A 259       8.480   4.448   9.133  1.00 90.14           H  
ATOM   3858 HD23 LEU A 259       7.506   3.547   7.941  1.00 90.14           H  
ATOM   3859  N   ASP A 260       6.547   3.899  14.483  1.00 87.67           N  
ATOM   3860  H   ASP A 260       5.683   3.393  14.357  1.00 87.67           H  
ATOM   3861  CA  ASP A 260       6.800   4.461  15.827  1.00 87.67           C  
ATOM   3862  HA  ASP A 260       7.058   5.515  15.723  1.00 87.67           H  
ATOM   3863  C   ASP A 260       7.972   3.781  16.554  1.00 87.67           C  
ATOM   3864  CB  ASP A 260       5.525   4.371  16.685  1.00 87.67           C  
ATOM   3865  HB2 ASP A 260       4.738   4.950  16.202  1.00 87.67           H  
ATOM   3866  HB3 ASP A 260       5.722   4.830  17.654  1.00 87.67           H  
ATOM   3867  O   ASP A 260       8.764   4.421  17.243  1.00 87.67           O  
ATOM   3868  CG  ASP A 260       5.047   2.930  16.896  1.00 87.67           C  
ATOM   3869  OD1 ASP A 260       4.658   2.278  15.905  1.00 87.67           O  
ATOM   3870  OD2 ASP A 260       5.129   2.385  18.018  1.00 87.67           O  
ATOM   3871  N   CYS A 261       8.113   2.475  16.358  1.00 89.71           N  
ATOM   3872  H   CYS A 261       7.408   2.015  15.799  1.00 89.71           H  
ATOM   3873  CA  CYS A 261       9.276   1.684  16.721  1.00 89.71           C  
ATOM   3874  HA  CYS A 261      10.173   2.286  16.573  1.00 89.71           H  
ATOM   3875  C   CYS A 261       9.322   0.467  15.808  1.00 89.71           C  
ATOM   3876  CB  CYS A 261       9.195   1.240  18.193  1.00 89.71           C  
ATOM   3877  HB2 CYS A 261       8.782   2.066  18.772  1.00 89.71           H  
ATOM   3878  HB3 CYS A 261      10.204   1.057  18.563  1.00 89.71           H  
ATOM   3879  O   CYS A 261       8.348   0.148  15.123  1.00 89.71           O  
ATOM   3880  SG  CYS A 261       8.195  -0.252  18.522  1.00 89.71           S  
ATOM   3881  N   CYS A 262      10.417  -0.288  15.884  1.00 92.42           N  
ATOM   3882  H   CYS A 262      11.177   0.010  16.479  1.00 92.42           H  
ATOM   3883  CA  CYS A 262      10.375  -1.690  15.489  1.00 92.42           C  
ATOM   3884  HA  CYS A 262      11.349  -2.119  15.726  1.00 92.42           H  
ATOM   3885  C   CYS A 262      10.161  -1.923  13.976  1.00 92.42           C  
ATOM   3886  CB  CYS A 262       9.329  -2.383  16.387  1.00 92.42           C  
ATOM   3887  HB2 CYS A 262       9.502  -3.456  16.303  1.00 92.42           H  
ATOM   3888  HB3 CYS A 262       8.329  -2.185  16.001  1.00 92.42           H  
ATOM   3889  O   CYS A 262       9.844  -3.036  13.554  1.00 92.42           O  
ATOM   3890  SG  CYS A 262       9.357  -1.943  18.169  1.00 92.42           S  
ATOM   3891  N   ALA A 263      10.351  -0.883  13.155  1.00 94.73           N  
ATOM   3892  H   ALA A 263      10.518   0.020  13.576  1.00 94.73           H  
ATOM   3893  CA  ALA A 263      10.215  -0.935  11.700  1.00 94.73           C  
ATOM   3894  HA  ALA A 263       9.189  -1.206  11.450  1.00 94.73           H  
ATOM   3895  C   ALA A 263      11.157  -1.974  11.063  1.00 94.73           C  
ATOM   3896  CB  ALA A 263      10.500   0.471  11.154  1.00 94.73           C  
ATOM   3897  HB1 ALA A 263       9.829   1.191  11.622  1.00 94.73           H  
ATOM   3898  HB2 ALA A 263      10.323   0.483  10.079  1.00 94.73           H  
ATOM   3899  HB3 ALA A 263      11.533   0.753  11.357  1.00 94.73           H  
ATOM   3900  O   ALA A 263      10.851  -2.537  10.014  1.00 94.73           O  
ATOM   3901  N   ASP A 264      12.280  -2.277  11.720  1.00 96.65           N  
ATOM   3902  H   ASP A 264      12.429  -1.858  12.627  1.00 96.65           H  
ATOM   3903  CA  ASP A 264      13.268  -3.278  11.314  1.00 96.65           C  
ATOM   3904  HA  ASP A 264      13.553  -3.091  10.279  1.00 96.65           H  
ATOM   3905  C   ASP A 264      12.758  -4.727  11.374  1.00 96.65           C  
ATOM   3906  CB  ASP A 264      14.512  -3.108  12.196  1.00 96.65           C  
ATOM   3907  HB2 ASP A 264      15.315  -3.724  11.793  1.00 96.65           H  
ATOM   3908  HB3 ASP A 264      14.842  -2.069  12.165  1.00 96.65           H  
ATOM   3909  O   ASP A 264      13.410  -5.624  10.828  1.00 96.65           O  
ATOM   3910  CG  ASP A 264      14.228  -3.514  13.644  1.00 96.65           C  
ATOM   3911  OD1 ASP A 264      13.450  -2.787  14.306  1.00 96.65           O  
ATOM   3912  OD2 ASP A 264      14.756  -4.577  14.039  1.00 96.65           O  
ATOM   3913  N   ARG A 265      11.601  -4.967  12.009  1.00 97.58           N  
ATOM   3914  H   ARG A 265      11.148  -4.188  12.466  1.00 97.58           H  
ATOM   3915  CA  ARG A 265      10.962  -6.289  12.081  1.00 97.58           C  
ATOM   3916  HA  ARG A 265      11.717  -7.027  12.352  1.00 97.58           H  
ATOM   3917  C   ARG A 265      10.386  -6.729  10.737  1.00 97.58           C  
ATOM   3918  CB  ARG A 265       9.860  -6.295  13.151  1.00 97.58           C  
ATOM   3919  HB2 ARG A 265       9.141  -5.505  12.931  1.00 97.58           H  
ATOM   3920  HB3 ARG A 265       9.333  -7.248  13.107  1.00 97.58           H  
ATOM   3921  O   ARG A 265      10.477  -7.915  10.419  1.00 97.58           O  
ATOM   3922  CG  ARG A 265      10.412  -6.114  14.573  1.00 97.58           C  
ATOM   3923  HG2 ARG A 265      11.056  -6.959  14.818  1.00 97.58           H  
ATOM   3924  HG3 ARG A 265      10.995  -5.196  14.640  1.00 97.58           H  
ATOM   3925  CD  ARG A 265       9.251  -6.046  15.572  1.00 97.58           C  
ATOM   3926  HD2 ARG A 265       8.665  -6.960  15.481  1.00 97.58           H  
ATOM   3927  HD3 ARG A 265       8.612  -5.201  15.316  1.00 97.58           H  
ATOM   3928  NE  ARG A 265       9.734  -5.910  16.961  1.00 97.58           N  
ATOM   3929  HE  ARG A 265      10.727  -5.779  17.091  1.00 97.58           H  
ATOM   3930  NH1 ARG A 265       7.723  -6.265  18.033  1.00 97.58           N  
ATOM   3931 HH11 ARG A 265       7.311  -6.780  18.798  1.00 97.58           H  
ATOM   3932 HH12 ARG A 265       7.191  -6.165  17.180  1.00 97.58           H  
ATOM   3933  NH2 ARG A 265       9.598  -6.334  19.191  1.00 97.58           N  
ATOM   3934 HH21 ARG A 265       9.104  -6.978  19.793  1.00 97.58           H  
ATOM   3935 HH22 ARG A 265      10.605  -6.386  19.250  1.00 97.58           H  
ATOM   3936  CZ  ARG A 265       9.017  -6.142  18.048  1.00 97.58           C  
ATOM   3937  N   LEU A 266       9.841  -5.792   9.953  1.00 98.32           N  
ATOM   3938  H   LEU A 266       9.859  -4.836  10.280  1.00 98.32           H  
ATOM   3939  CA  LEU A 266       9.305  -6.048   8.615  1.00 98.32           C  
ATOM   3940  HA  LEU A 266       8.971  -7.086   8.587  1.00 98.32           H  
ATOM   3941  C   LEU A 266      10.407  -5.894   7.563  1.00 98.32           C  
ATOM   3942  CB  LEU A 266       8.072  -5.166   8.355  1.00 98.32           C  
ATOM   3943  HB2 LEU A 266       8.386  -4.123   8.387  1.00 98.32           H  
ATOM   3944  HB3 LEU A 266       7.350  -5.326   9.155  1.00 98.32           H  
ATOM   3945  O   LEU A 266      10.554  -4.859   6.916  1.00 98.32           O  
ATOM   3946  CG  LEU A 266       7.381  -5.429   7.000  1.00 98.32           C  
ATOM   3947  HG  LEU A 266       8.065  -5.190   6.186  1.00 98.32           H  
ATOM   3948  CD1 LEU A 266       6.951  -6.883   6.818  1.00 98.32           C  
ATOM   3949 HD11 LEU A 266       7.828  -7.516   6.684  1.00 98.32           H  
ATOM   3950 HD12 LEU A 266       6.386  -7.208   7.692  1.00 98.32           H  
ATOM   3951 HD13 LEU A 266       6.334  -6.979   5.924  1.00 98.32           H  
ATOM   3952  CD2 LEU A 266       6.142  -4.545   6.874  1.00 98.32           C  
ATOM   3953 HD21 LEU A 266       5.659  -4.713   5.912  1.00 98.32           H  
ATOM   3954 HD22 LEU A 266       6.426  -3.495   6.949  1.00 98.32           H  
ATOM   3955 HD23 LEU A 266       5.445  -4.771   7.681  1.00 98.32           H  
ATOM   3956  N   LYS A 267      11.197  -6.951   7.414  1.00 98.01           N  
ATOM   3957  H   LYS A 267      11.010  -7.751   8.001  1.00 98.01           H  
ATOM   3958  CA  LYS A 267      12.231  -7.132   6.389  1.00 98.01           C  
ATOM   3959  HA  LYS A 267      11.962  -6.576   5.491  1.00 98.01           H  
ATOM   3960  C   LYS A 267      12.300  -8.608   6.022  1.00 98.01           C  
ATOM   3961  CB  LYS A 267      13.585  -6.620   6.904  1.00 98.01           C  
ATOM   3962  HB2 LYS A 267      13.457  -5.598   7.261  1.00 98.01           H  
ATOM   3963  HB3 LYS A 267      14.299  -6.611   6.080  1.00 98.01           H  
ATOM   3964  O   LYS A 267      11.804  -9.432   6.790  1.00 98.01           O  
ATOM   3965  CG  LYS A 267      14.156  -7.462   8.054  1.00 98.01           C  
ATOM   3966  HG2 LYS A 267      13.410  -7.545   8.844  1.00 98.01           H  
ATOM   3967  HG3 LYS A 267      14.411  -8.461   7.700  1.00 98.01           H  
ATOM   3968  CD  LYS A 267      15.411  -6.795   8.619  1.00 98.01           C  
ATOM   3969  HD2 LYS A 267      16.213  -6.823   7.880  1.00 98.01           H  
ATOM   3970  HD3 LYS A 267      15.177  -5.757   8.856  1.00 98.01           H  
ATOM   3971  CE  LYS A 267      15.828  -7.531   9.892  1.00 98.01           C  
ATOM   3972  HE2 LYS A 267      14.921  -7.752  10.455  1.00 98.01           H  
ATOM   3973  HE3 LYS A 267      16.305  -8.473   9.623  1.00 98.01           H  
ATOM   3974  NZ  LYS A 267      16.711  -6.686  10.727  1.00 98.01           N  
ATOM   3975  HZ1 LYS A 267      16.976  -7.168  11.575  1.00 98.01           H  
ATOM   3976  HZ2 LYS A 267      16.189  -5.870  11.013  1.00 98.01           H  
ATOM   3977  HZ3 LYS A 267      17.531  -6.392  10.216  1.00 98.01           H  
ATOM   3978  N   ASP A 268      12.936  -8.929   4.901  1.00 98.19           N  
ATOM   3979  H   ASP A 268      13.327  -8.195   4.328  1.00 98.19           H  
ATOM   3980  CA  ASP A 268      13.090 -10.313   4.438  1.00 98.19           C  
ATOM   3981  HA  ASP A 268      13.431 -10.266   3.404  1.00 98.19           H  
ATOM   3982  C   ASP A 268      11.744 -11.064   4.416  1.00 98.19           C  
ATOM   3983  CB  ASP A 268      14.199 -11.007   5.246  1.00 98.19           C  
ATOM   3984  HB2 ASP A 268      15.076 -10.360   5.267  1.00 98.19           H  
ATOM   3985  HB3 ASP A 268      13.867 -11.157   6.273  1.00 98.19           H  
ATOM   3986  O   ASP A 268      11.496 -12.026   5.149  1.00 98.19           O  
ATOM   3987  CG  ASP A 268      14.613 -12.347   4.640  1.00 98.19           C  
ATOM   3988  OD1 ASP A 268      14.475 -12.499   3.405  1.00 98.19           O  
ATOM   3989  OD2 ASP A 268      15.106 -13.201   5.408  1.00 98.19           O  
ATOM   3990  N   PHE A 269      10.815 -10.540   3.620  1.00 98.68           N  
ATOM   3991  H   PHE A 269      11.095  -9.792   3.001  1.00 98.68           H  
ATOM   3992  CA  PHE A 269       9.445 -11.033   3.527  1.00 98.68           C  
ATOM   3993  HA  PHE A 269       9.374 -11.979   4.064  1.00 98.68           H  
ATOM   3994  C   PHE A 269       9.048 -11.328   2.088  1.00 98.68           C  
ATOM   3995  CB  PHE A 269       8.471 -10.056   4.201  1.00 98.68           C  
ATOM   3996  HB2 PHE A 269       8.833  -9.853   5.209  1.00 98.68           H  
ATOM   3997  HB3 PHE A 269       7.495 -10.532   4.299  1.00 98.68           H  
ATOM   3998  O   PHE A 269       9.686 -10.906   1.125  1.00 98.68           O  
ATOM   3999  CG  PHE A 269       8.295  -8.725   3.505  1.00 98.68           C  
ATOM   4000  CD1 PHE A 269       9.181  -7.672   3.789  1.00 98.68           C  
ATOM   4001  HD1 PHE A 269      10.003  -7.825   4.473  1.00 98.68           H  
ATOM   4002  CD2 PHE A 269       7.243  -8.529   2.592  1.00 98.68           C  
ATOM   4003  HD2 PHE A 269       6.576  -9.345   2.352  1.00 98.68           H  
ATOM   4004  CE1 PHE A 269       9.015  -6.424   3.171  1.00 98.68           C  
ATOM   4005  HE1 PHE A 269       9.725  -5.635   3.369  1.00 98.68           H  
ATOM   4006  CE2 PHE A 269       7.061  -7.272   1.989  1.00 98.68           C  
ATOM   4007  HE2 PHE A 269       6.249  -7.116   1.294  1.00 98.68           H  
ATOM   4008  CZ  PHE A 269       7.944  -6.218   2.283  1.00 98.68           C  
ATOM   4009  HZ  PHE A 269       7.814  -5.256   1.811  1.00 98.68           H  
ATOM   4010  N   TRP A 270       7.957 -12.067   1.950  1.00 98.75           N  
ATOM   4011  H   TRP A 270       7.505 -12.407   2.787  1.00 98.75           H  
ATOM   4012  CA  TRP A 270       7.387 -12.456   0.675  1.00 98.75           C  
ATOM   4013  HA  TRP A 270       8.001 -12.063  -0.136  1.00 98.75           H  
ATOM   4014  C   TRP A 270       5.990 -11.883   0.525  1.00 98.75           C  
ATOM   4015  CB  TRP A 270       7.396 -13.978   0.560  1.00 98.75           C  
ATOM   4016  HB2 TRP A 270       6.807 -14.267  -0.310  1.00 98.75           H  
ATOM   4017  HB3 TRP A 270       6.923 -14.412   1.440  1.00 98.75           H  
ATOM   4018  O   TRP A 270       5.163 -11.993   1.430  1.00 98.75           O  
ATOM   4019  CG  TRP A 270       8.769 -14.548   0.401  1.00 98.75           C  
ATOM   4020  CD1 TRP A 270       9.670 -14.741   1.390  1.00 98.75           C  
ATOM   4021  HD1 TRP A 270       9.502 -14.507   2.431  1.00 98.75           H  
ATOM   4022  CD2 TRP A 270       9.435 -14.951  -0.830  1.00 98.75           C  
ATOM   4023  CE2 TRP A 270      10.731 -15.445  -0.501  1.00 98.75           C  
ATOM   4024  CE3 TRP A 270       9.073 -14.934  -2.193  1.00 98.75           C  
ATOM   4025  HE3 TRP A 270       8.119 -14.512  -2.471  1.00 98.75           H  
ATOM   4026  NE1 TRP A 270      10.833 -15.266   0.861  1.00 98.75           N  
ATOM   4027  HE1 TRP A 270      11.666 -15.429   1.408  1.00 98.75           H  
ATOM   4028  CH2 TRP A 270      11.202 -15.952  -2.822  1.00 98.75           C  
ATOM   4029  HH2 TRP A 270      11.875 -16.313  -3.586  1.00 98.75           H  
ATOM   4030  CZ2 TRP A 270      11.607 -15.945  -1.475  1.00 98.75           C  
ATOM   4031  HZ2 TRP A 270      12.590 -16.292  -1.190  1.00 98.75           H  
ATOM   4032  CZ3 TRP A 270       9.942 -15.436  -3.181  1.00 98.75           C  
ATOM   4033  HZ3 TRP A 270       9.647 -15.408  -4.219  1.00 98.75           H  
ATOM   4034  N   VAL A 271       5.728 -11.312  -0.646  1.00 98.80           N  
ATOM   4035  H   VAL A 271       6.481 -11.254  -1.316  1.00 98.80           H  
ATOM   4036  CA  VAL A 271       4.385 -10.985  -1.115  1.00 98.80           C  
ATOM   4037  HA  VAL A 271       3.692 -10.969  -0.274  1.00 98.80           H  
ATOM   4038  C   VAL A 271       3.958 -12.074  -2.079  1.00 98.80           C  
ATOM   4039  CB  VAL A 271       4.343  -9.610  -1.789  1.00 98.80           C  
ATOM   4040  HB  VAL A 271       5.047  -9.595  -2.621  1.00 98.80           H  
ATOM   4041  O   VAL A 271       4.606 -12.299  -3.101  1.00 98.80           O  
ATOM   4042  CG1 VAL A 271       2.947  -9.295  -2.335  1.00 98.80           C  
ATOM   4043 HG11 VAL A 271       2.229  -9.225  -1.519  1.00 98.80           H  
ATOM   4044 HG12 VAL A 271       2.624 -10.058  -3.043  1.00 98.80           H  
ATOM   4045 HG13 VAL A 271       2.994  -8.350  -2.877  1.00 98.80           H  
ATOM   4046  CG2 VAL A 271       4.725  -8.511  -0.791  1.00 98.80           C  
ATOM   4047 HG21 VAL A 271       4.141  -8.612   0.123  1.00 98.80           H  
ATOM   4048 HG22 VAL A 271       5.785  -8.590  -0.550  1.00 98.80           H  
ATOM   4049 HG23 VAL A 271       4.532  -7.531  -1.226  1.00 98.80           H  
ATOM   4050  N   MET A 272       2.864 -12.750  -1.754  1.00 98.74           N  
ATOM   4051  H   MET A 272       2.393 -12.515  -0.892  1.00 98.74           H  
ATOM   4052  CA  MET A 272       2.337 -13.860  -2.533  1.00 98.74           C  
ATOM   4053  HA  MET A 272       2.956 -13.980  -3.423  1.00 98.74           H  
ATOM   4054  C   MET A 272       0.910 -13.577  -2.985  1.00 98.74           C  
ATOM   4055  CB  MET A 272       2.424 -15.160  -1.733  1.00 98.74           C  
ATOM   4056  HB2 MET A 272       1.997 -15.969  -2.326  1.00 98.74           H  
ATOM   4057  HB3 MET A 272       1.845 -15.053  -0.815  1.00 98.74           H  
ATOM   4058  O   MET A 272       0.118 -13.018  -2.228  1.00 98.74           O  
ATOM   4059  CG  MET A 272       3.866 -15.545  -1.397  1.00 98.74           C  
ATOM   4060  HG2 MET A 272       4.376 -14.707  -0.922  1.00 98.74           H  
ATOM   4061  HG3 MET A 272       4.382 -15.776  -2.329  1.00 98.74           H  
ATOM   4062  SD  MET A 272       3.992 -16.976  -0.302  1.00 98.74           S  
ATOM   4063  CE  MET A 272       3.587 -16.177   1.268  1.00 98.74           C  
ATOM   4064  HE1 MET A 272       3.639 -16.918   2.066  1.00 98.74           H  
ATOM   4065  HE2 MET A 272       4.306 -15.382   1.465  1.00 98.74           H  
ATOM   4066  HE3 MET A 272       2.583 -15.755   1.224  1.00 98.74           H  
ATOM   4067  N   ALA A 273       0.573 -13.993  -4.202  1.00 98.60           N  
ATOM   4068  H   ALA A 273       1.285 -14.442  -4.760  1.00 98.60           H  
ATOM   4069  CA  ALA A 273      -0.767 -13.910  -4.769  1.00 98.60           C  
ATOM   4070  HA  ALA A 273      -1.469 -13.635  -3.982  1.00 98.60           H  
ATOM   4071  C   ALA A 273      -1.196 -15.269  -5.335  1.00 98.60           C  
ATOM   4072  CB  ALA A 273      -0.803 -12.810  -5.834  1.00 98.60           C  
ATOM   4073  HB1 ALA A 273      -0.089 -13.037  -6.626  1.00 98.60           H  
ATOM   4074  HB2 ALA A 273      -1.803 -12.757  -6.263  1.00 98.60           H  
ATOM   4075  HB3 ALA A 273      -0.550 -11.850  -5.384  1.00 98.60           H  
ATOM   4076  O   ALA A 273      -0.387 -15.968  -5.945  1.00 98.60           O  
ATOM   4077  N   SER A 274      -2.460 -15.637  -5.125  1.00 98.41           N  
ATOM   4078  H   SER A 274      -3.052 -15.032  -4.574  1.00 98.41           H  
ATOM   4079  CA  SER A 274      -3.043 -16.892  -5.611  1.00 98.41           C  
ATOM   4080  HA  SER A 274      -2.600 -17.152  -6.572  1.00 98.41           H  
ATOM   4081  C   SER A 274      -4.557 -16.776  -5.782  1.00 98.41           C  
ATOM   4082  CB  SER A 274      -2.733 -18.010  -4.615  1.00 98.41           C  
ATOM   4083  HB2 SER A 274      -1.652 -18.064  -4.482  1.00 98.41           H  
ATOM   4084  HB3 SER A 274      -3.189 -17.776  -3.653  1.00 98.41           H  
ATOM   4085  O   SER A 274      -5.216 -15.996  -5.094  1.00 98.41           O  
ATOM   4086  OG  SER A 274      -3.213 -19.257  -5.083  1.00 98.41           O  
ATOM   4087  HG  SER A 274      -2.983 -19.912  -4.420  1.00 98.41           H  
ATOM   4088  N   ASP A 275      -5.140 -17.565  -6.682  1.00 98.18           N  
ATOM   4089  H   ASP A 275      -4.548 -18.171  -7.232  1.00 98.18           H  
ATOM   4090  CA  ASP A 275      -6.597 -17.739  -6.759  1.00 98.18           C  
ATOM   4091  HA  ASP A 275      -7.085 -16.780  -6.586  1.00 98.18           H  
ATOM   4092  C   ASP A 275      -7.137 -18.677  -5.665  1.00 98.18           C  
ATOM   4093  CB  ASP A 275      -6.994 -18.225  -8.163  1.00 98.18           C  
ATOM   4094  HB2 ASP A 275      -8.001 -18.639  -8.118  1.00 98.18           H  
ATOM   4095  HB3 ASP A 275      -6.320 -19.022  -8.477  1.00 98.18           H  
ATOM   4096  O   ASP A 275      -8.318 -18.605  -5.325  1.00 98.18           O  
ATOM   4097  CG  ASP A 275      -7.008 -17.102  -9.208  1.00 98.18           C  
ATOM   4098  OD1 ASP A 275      -7.267 -15.931  -8.835  1.00 98.18           O  
ATOM   4099  OD2 ASP A 275      -6.849 -17.400 -10.409  1.00 98.18           O  
ATOM   4100  N   GLN A 276      -6.276 -19.518  -5.082  1.00 97.77           N  
ATOM   4101  H   GLN A 276      -5.300 -19.438  -5.328  1.00 97.77           H  
ATOM   4102  CA  GLN A 276      -6.607 -20.414  -3.973  1.00 97.77           C  
ATOM   4103  HA  GLN A 276      -7.692 -20.511  -3.917  1.00 97.77           H  
ATOM   4104  C   GLN A 276      -6.113 -19.840  -2.636  1.00 97.77           C  
ATOM   4105  CB  GLN A 276      -6.010 -21.810  -4.220  1.00 97.77           C  
ATOM   4106  HB2 GLN A 276      -6.241 -22.452  -3.371  1.00 97.77           H  
ATOM   4107  HB3 GLN A 276      -4.925 -21.728  -4.292  1.00 97.77           H  
ATOM   4108  O   GLN A 276      -5.068 -19.184  -2.606  1.00 97.77           O  
ATOM   4109  CG  GLN A 276      -6.545 -22.477  -5.497  1.00 97.77           C  
ATOM   4110  HG2 GLN A 276      -6.208 -21.911  -6.366  1.00 97.77           H  
ATOM   4111  HG3 GLN A 276      -6.131 -23.482  -5.576  1.00 97.77           H  
ATOM   4112  CD  GLN A 276      -8.066 -22.585  -5.514  1.00 97.77           C  
ATOM   4113  NE2 GLN A 276      -8.712 -22.203  -6.592  1.00 97.77           N  
ATOM   4114 HE21 GLN A 276      -8.211 -21.825  -7.383  1.00 97.77           H  
ATOM   4115 HE22 GLN A 276      -9.719 -22.274  -6.550  1.00 97.77           H  
ATOM   4116  OE1 GLN A 276      -8.704 -22.999  -4.561  1.00 97.77           O  
ATOM   4117  N   PRO A 277      -6.824 -20.079  -1.520  1.00 97.31           N  
ATOM   4118  CA  PRO A 277      -6.367 -19.634  -0.211  1.00 97.31           C  
ATOM   4119  HA  PRO A 277      -6.177 -18.560  -0.224  1.00 97.31           H  
ATOM   4120  C   PRO A 277      -5.081 -20.365   0.186  1.00 97.31           C  
ATOM   4121  CB  PRO A 277      -7.522 -19.935   0.748  1.00 97.31           C  
ATOM   4122  HB2 PRO A 277      -8.201 -19.083   0.779  1.00 97.31           H  
ATOM   4123  HB3 PRO A 277      -7.174 -20.176   1.753  1.00 97.31           H  
ATOM   4124  O   PRO A 277      -4.952 -21.572  -0.015  1.00 97.31           O  
ATOM   4125  CG  PRO A 277      -8.228 -21.123   0.092  1.00 97.31           C  
ATOM   4126  HG2 PRO A 277      -7.717 -22.047   0.363  1.00 97.31           H  
ATOM   4127  HG3 PRO A 277      -9.281 -21.171   0.369  1.00 97.31           H  
ATOM   4128  CD  PRO A 277      -8.050 -20.858  -1.402  1.00 97.31           C  
ATOM   4129  HD2 PRO A 277      -7.981 -21.803  -1.941  1.00 97.31           H  
ATOM   4130  HD3 PRO A 277      -8.890 -20.274  -1.776  1.00 97.31           H  
ATOM   4131  N   PHE A 278      -4.141 -19.651   0.805  1.00 98.35           N  
ATOM   4132  H   PHE A 278      -4.273 -18.659   0.943  1.00 98.35           H  
ATOM   4133  CA  PHE A 278      -2.979 -20.288   1.418  1.00 98.35           C  
ATOM   4134  HA  PHE A 278      -2.609 -21.072   0.757  1.00 98.35           H  
ATOM   4135  C   PHE A 278      -3.401 -20.910   2.755  1.00 98.35           C  
ATOM   4136  CB  PHE A 278      -1.853 -19.277   1.628  1.00 98.35           C  
ATOM   4137  HB2 PHE A 278      -0.997 -19.798   2.056  1.00 98.35           H  
ATOM   4138  HB3 PHE A 278      -2.208 -18.555   2.363  1.00 98.35           H  
ATOM   4139  O   PHE A 278      -3.951 -20.223   3.618  1.00 98.35           O  
ATOM   4140  CG  PHE A 278      -1.398 -18.489   0.423  1.00 98.35           C  
ATOM   4141  CD1 PHE A 278      -0.271 -18.918  -0.295  1.00 98.35           C  
ATOM   4142  HD1 PHE A 278       0.262 -19.811  -0.002  1.00 98.35           H  
ATOM   4143  CD2 PHE A 278      -2.064 -17.305   0.044  1.00 98.35           C  
ATOM   4144  HD2 PHE A 278      -2.919 -16.958   0.604  1.00 98.35           H  
ATOM   4145  CE1 PHE A 278       0.169 -18.183  -1.404  1.00 98.35           C  
ATOM   4146  HE1 PHE A 278       1.044 -18.516  -1.942  1.00 98.35           H  
ATOM   4147  CE2 PHE A 278      -1.631 -16.578  -1.078  1.00 98.35           C  
ATOM   4148  HE2 PHE A 278      -2.151 -15.683  -1.384  1.00 98.35           H  
ATOM   4149  CZ  PHE A 278      -0.521 -17.029  -1.811  1.00 98.35           C  
ATOM   4150  HZ  PHE A 278      -0.196 -16.486  -2.686  1.00 98.35           H  
ATOM   4151  N   THR A 279      -3.146 -22.205   2.926  1.00 96.02           N  
ATOM   4152  H   THR A 279      -2.819 -22.740   2.135  1.00 96.02           H  
ATOM   4153  CA  THR A 279      -3.567 -22.979   4.109  1.00 96.02           C  
ATOM   4154  HA  THR A 279      -4.215 -22.375   4.743  1.00 96.02           H  
ATOM   4155  C   THR A 279      -2.406 -23.433   4.992  1.00 96.02           C  
ATOM   4156  CB  THR A 279      -4.361 -24.215   3.671  1.00 96.02           C  
ATOM   4157  HB  THR A 279      -4.572 -24.839   4.540  1.00 96.02           H  
ATOM   4158  O   THR A 279      -2.626 -23.779   6.147  1.00 96.02           O  
ATOM   4159  CG2 THR A 279      -5.683 -23.847   2.996  1.00 96.02           C  
ATOM   4160 HG21 THR A 279      -5.500 -23.327   2.056  1.00 96.02           H  
ATOM   4161 HG22 THR A 279      -6.255 -24.754   2.796  1.00 96.02           H  
ATOM   4162 HG23 THR A 279      -6.265 -23.203   3.655  1.00 96.02           H  
ATOM   4163  OG1 THR A 279      -3.603 -24.948   2.733  1.00 96.02           O  
ATOM   4164  HG1 THR A 279      -4.108 -25.732   2.503  1.00 96.02           H  
ATOM   4165  N   THR A 280      -1.178 -23.425   4.470  1.00 97.87           N  
ATOM   4166  H   THR A 280      -1.071 -23.109   3.517  1.00 97.87           H  
ATOM   4167  CA  THR A 280       0.038 -23.786   5.213  1.00 97.87           C  
ATOM   4168  HA  THR A 280      -0.236 -24.489   5.999  1.00 97.87           H  
ATOM   4169  C   THR A 280       0.659 -22.567   5.891  1.00 97.87           C  
ATOM   4170  CB  THR A 280       1.045 -24.512   4.304  1.00 97.87           C  
ATOM   4171  HB  THR A 280       0.549 -25.382   3.873  1.00 97.87           H  
ATOM   4172  O   THR A 280       0.595 -21.457   5.360  1.00 97.87           O  
ATOM   4173  CG2 THR A 280       1.574 -23.637   3.167  1.00 97.87           C  
ATOM   4174 HG21 THR A 280       0.758 -23.144   2.639  1.00 97.87           H  
ATOM   4175 HG22 THR A 280       2.255 -22.885   3.567  1.00 97.87           H  
ATOM   4176 HG23 THR A 280       2.113 -24.262   2.454  1.00 97.87           H  
ATOM   4177  OG1 THR A 280       2.141 -24.958   5.070  1.00 97.87           O  
ATOM   4178  HG1 THR A 280       2.599 -25.642   4.577  1.00 97.87           H  
ATOM   4179  N   ASP A 281       1.284 -22.777   7.047  1.00 98.23           N  
ATOM   4180  H   ASP A 281       1.265 -23.711   7.432  1.00 98.23           H  
ATOM   4181  CA  ASP A 281       2.113 -21.777   7.727  1.00 98.23           C  
ATOM   4182  HA  ASP A 281       1.719 -20.778   7.542  1.00 98.23           H  
ATOM   4183  C   ASP A 281       3.566 -21.791   7.242  1.00 98.23           C  
ATOM   4184  CB  ASP A 281       2.109 -22.046   9.238  1.00 98.23           C  
ATOM   4185  HB2 ASP A 281       2.319 -23.101   9.416  1.00 98.23           H  
ATOM   4186  HB3 ASP A 281       2.910 -21.469   9.700  1.00 98.23           H  
ATOM   4187  O   ASP A 281       4.301 -20.840   7.500  1.00 98.23           O  
ATOM   4188  CG  ASP A 281       0.818 -21.656   9.947  1.00 98.23           C  
ATOM   4189  OD1 ASP A 281       0.023 -20.893   9.362  1.00 98.23           O  
ATOM   4190  OD2 ASP A 281       0.716 -22.022  11.134  1.00 98.23           O  
ATOM   4191  N   ASP A 282       3.997 -22.861   6.572  1.00 98.39           N  
ATOM   4192  H   ASP A 282       3.331 -23.572   6.304  1.00 98.39           H  
ATOM   4193  CA  ASP A 282       5.367 -23.005   6.095  1.00 98.39           C  
ATOM   4194  HA  ASP A 282       6.047 -22.657   6.873  1.00 98.39           H  
ATOM   4195  C   ASP A 282       5.592 -22.145   4.845  1.00 98.39           C  
ATOM   4196  CB  ASP A 282       5.675 -24.484   5.848  1.00 98.39           C  
ATOM   4197  HB2 ASP A 282       5.503 -25.047   6.765  1.00 98.39           H  
ATOM   4198  HB3 ASP A 282       5.014 -24.876   5.075  1.00 98.39           H  
ATOM   4199  O   ASP A 282       4.898 -22.290   3.835  1.00 98.39           O  
ATOM   4200  CG  ASP A 282       7.129 -24.645   5.418  1.00 98.39           C  
ATOM   4201  OD1 ASP A 282       7.363 -24.630   4.189  1.00 98.39           O  
ATOM   4202  OD2 ASP A 282       7.991 -24.716   6.324  1.00 98.39           O  
ATOM   4203  N   LEU A 283       6.558 -21.227   4.919  1.00 98.58           N  
ATOM   4204  H   LEU A 283       7.070 -21.143   5.786  1.00 98.58           H  
ATOM   4205  CA  LEU A 283       6.822 -20.277   3.838  1.00 98.58           C  
ATOM   4206  HA  LEU A 283       5.901 -19.734   3.627  1.00 98.58           H  
ATOM   4207  C   LEU A 283       7.254 -20.971   2.539  1.00 98.58           C  
ATOM   4208  CB  LEU A 283       7.891 -19.278   4.308  1.00 98.58           C  
ATOM   4209  HB2 LEU A 283       7.499 -18.709   5.150  1.00 98.58           H  
ATOM   4210  HB3 LEU A 283       8.754 -19.853   4.646  1.00 98.58           H  
ATOM   4211  O   LEU A 283       6.844 -20.540   1.461  1.00 98.58           O  
ATOM   4212  CG  LEU A 283       8.387 -18.306   3.221  1.00 98.58           C  
ATOM   4213  HG  LEU A 283       8.842 -18.871   2.408  1.00 98.58           H  
ATOM   4214  CD1 LEU A 283       7.283 -17.415   2.650  1.00 98.58           C  
ATOM   4215 HD11 LEU A 283       7.699 -16.789   1.861  1.00 98.58           H  
ATOM   4216 HD12 LEU A 283       6.486 -18.020   2.217  1.00 98.58           H  
ATOM   4217 HD13 LEU A 283       6.870 -16.777   3.433  1.00 98.58           H  
ATOM   4218  CD2 LEU A 283       9.469 -17.413   3.820  1.00 98.58           C  
ATOM   4219 HD21 LEU A 283      10.241 -18.025   4.286  1.00 98.58           H  
ATOM   4220 HD22 LEU A 283       9.026 -16.746   4.559  1.00 98.58           H  
ATOM   4221 HD23 LEU A 283       9.934 -16.826   3.028  1.00 98.58           H  
ATOM   4222  N   ASP A 284       8.073 -22.023   2.618  1.00 98.40           N  
ATOM   4223  H   ASP A 284       8.245 -22.451   3.516  1.00 98.40           H  
ATOM   4224  CA  ASP A 284       8.577 -22.705   1.426  1.00 98.40           C  
ATOM   4225  HA  ASP A 284       8.960 -21.957   0.731  1.00 98.40           H  
ATOM   4226  C   ASP A 284       7.446 -23.419   0.691  1.00 98.40           C  
ATOM   4227  CB  ASP A 284       9.724 -23.667   1.778  1.00 98.40           C  
ATOM   4228  HB2 ASP A 284       9.859 -24.362   0.949  1.00 98.40           H  
ATOM   4229  HB3 ASP A 284       9.464 -24.248   2.663  1.00 98.40           H  
ATOM   4230  O   ASP A 284       7.334 -23.292  -0.531  1.00 98.40           O  
ATOM   4231  CG  ASP A 284      11.060 -22.951   1.995  1.00 98.40           C  
ATOM   4232  OD1 ASP A 284      11.285 -21.908   1.328  1.00 98.40           O  
ATOM   4233  OD2 ASP A 284      11.901 -23.484   2.745  1.00 98.40           O  
ATOM   4234  N   GLN A 285       6.547 -24.078   1.420  1.00 98.44           N  
ATOM   4235  H   GLN A 285       6.713 -24.166   2.413  1.00 98.44           H  
ATOM   4236  CA  GLN A 285       5.331 -24.646   0.843  1.00 98.44           C  
ATOM   4237  HA  GLN A 285       5.600 -25.303   0.016  1.00 98.44           H  
ATOM   4238  C   GLN A 285       4.397 -23.564   0.283  1.00 98.44           C  
ATOM   4239  CB  GLN A 285       4.593 -25.465   1.901  1.00 98.44           C  
ATOM   4240  HB2 GLN A 285       4.409 -24.836   2.771  1.00 98.44           H  
ATOM   4241  HB3 GLN A 285       3.634 -25.779   1.486  1.00 98.44           H  
ATOM   4242  O   GLN A 285       3.892 -23.715  -0.828  1.00 98.44           O  
ATOM   4243  CG  GLN A 285       5.354 -26.721   2.336  1.00 98.44           C  
ATOM   4244  HG2 GLN A 285       5.495 -27.373   1.473  1.00 98.44           H  
ATOM   4245  HG3 GLN A 285       6.337 -26.452   2.723  1.00 98.44           H  
ATOM   4246  CD  GLN A 285       4.606 -27.493   3.416  1.00 98.44           C  
ATOM   4247  NE2 GLN A 285       5.173 -28.574   3.903  1.00 98.44           N  
ATOM   4248 HE21 GLN A 285       6.120 -28.804   3.636  1.00 98.44           H  
ATOM   4249 HE22 GLN A 285       4.678 -29.035   4.653  1.00 98.44           H  
ATOM   4250  OE1 GLN A 285       3.503 -27.160   3.834  1.00 98.44           O  
ATOM   4251  N   ALA A 286       4.182 -22.461   1.009  1.00 98.41           N  
ATOM   4252  H   ALA A 286       4.603 -22.395   1.925  1.00 98.41           H  
ATOM   4253  CA  ALA A 286       3.291 -21.385   0.573  1.00 98.41           C  
ATOM   4254  HA  ALA A 286       2.308 -21.812   0.375  1.00 98.41           H  
ATOM   4255  C   ALA A 286       3.770 -20.726  -0.729  1.00 98.41           C  
ATOM   4256  CB  ALA A 286       3.151 -20.351   1.699  1.00 98.41           C  
ATOM   4257  HB1 ALA A 286       2.762 -20.825   2.600  1.00 98.41           H  
ATOM   4258  HB2 ALA A 286       2.468 -19.559   1.391  1.00 98.41           H  
ATOM   4259  HB3 ALA A 286       4.121 -19.910   1.927  1.00 98.41           H  
ATOM   4260  O   ALA A 286       2.975 -20.547  -1.649  1.00 98.41           O  
ATOM   4261  N   ARG A 287       5.066 -20.402  -0.837  1.00 97.97           N  
ATOM   4262  H   ARG A 287       5.659 -20.566  -0.036  1.00 97.97           H  
ATOM   4263  CA  ARG A 287       5.623 -19.687  -1.999  1.00 97.97           C  
ATOM   4264  HA  ARG A 287       4.895 -18.936  -2.305  1.00 97.97           H  
ATOM   4265  C   ARG A 287       5.836 -20.571  -3.231  1.00 97.97           C  
ATOM   4266  CB  ARG A 287       6.905 -18.941  -1.585  1.00 97.97           C  
ATOM   4267  HB2 ARG A 287       7.125 -18.174  -2.327  1.00 97.97           H  
ATOM   4268  HB3 ARG A 287       6.742 -18.449  -0.627  1.00 97.97           H  
ATOM   4269  O   ARG A 287       5.997 -20.034  -4.322  1.00 97.97           O  
ATOM   4270  CG  ARG A 287       8.112 -19.881  -1.484  1.00 97.97           C  
ATOM   4271  HG2 ARG A 287       8.346 -20.262  -2.479  1.00 97.97           H  
ATOM   4272  HG3 ARG A 287       7.861 -20.726  -0.843  1.00 97.97           H  
ATOM   4273  CD  ARG A 287       9.356 -19.185  -0.928  1.00 97.97           C  
ATOM   4274  HD2 ARG A 287       9.106 -18.744   0.036  1.00 97.97           H  
ATOM   4275  HD3 ARG A 287       9.665 -18.383  -1.598  1.00 97.97           H  
ATOM   4276  NE  ARG A 287      10.451 -20.153  -0.737  1.00 97.97           N  
ATOM   4277  HE  ARG A 287      10.622 -20.487   0.201  1.00 97.97           H  
ATOM   4278  NH1 ARG A 287      11.051 -20.504  -2.931  1.00 97.97           N  
ATOM   4279 HH11 ARG A 287      10.377 -19.805  -3.207  1.00 97.97           H  
ATOM   4280 HH12 ARG A 287      11.613 -21.003  -3.606  1.00 97.97           H  
ATOM   4281  NH2 ARG A 287      12.039 -21.646  -1.275  1.00 97.97           N  
ATOM   4282 HH21 ARG A 287      12.606 -22.183  -1.916  1.00 97.97           H  
ATOM   4283 HH22 ARG A 287      12.037 -21.855  -0.287  1.00 97.97           H  
ATOM   4284  CZ  ARG A 287      11.175 -20.756  -1.656  1.00 97.97           C  
ATOM   4285  N   THR A 288       5.896 -21.897  -3.063  1.00 97.92           N  
ATOM   4286  H   THR A 288       5.791 -22.261  -2.127  1.00 97.92           H  
ATOM   4287  CA  THR A 288       6.111 -22.864  -4.161  1.00 97.92           C  
ATOM   4288  HA  THR A 288       6.410 -22.317  -5.055  1.00 97.92           H  
ATOM   4289  C   THR A 288       4.848 -23.628  -4.561  1.00 97.92           C  
ATOM   4290  CB  THR A 288       7.239 -23.864  -3.858  1.00 97.92           C  
ATOM   4291  HB  THR A 288       7.348 -24.525  -4.718  1.00 97.92           H  
ATOM   4292  O   THR A 288       4.889 -24.417  -5.507  1.00 97.92           O  
ATOM   4293  CG2 THR A 288       8.591 -23.190  -3.616  1.00 97.92           C  
ATOM   4294 HG21 THR A 288       9.357 -23.956  -3.494  1.00 97.92           H  
ATOM   4295 HG22 THR A 288       8.555 -22.583  -2.711  1.00 97.92           H  
ATOM   4296 HG23 THR A 288       8.846 -22.562  -4.470  1.00 97.92           H  
ATOM   4297  OG1 THR A 288       6.936 -24.659  -2.739  1.00 97.92           O  
ATOM   4298  HG1 THR A 288       7.103 -24.147  -1.944  1.00 97.92           H  
ATOM   4299  N   ALA A 289       3.721 -23.401  -3.879  1.00 97.65           N  
ATOM   4300  H   ALA A 289       3.740 -22.787  -3.078  1.00 97.65           H  
ATOM   4301  CA  ALA A 289       2.462 -24.050  -4.213  1.00 97.65           C  
ATOM   4302  HA  ALA A 289       2.641 -25.122  -4.132  1.00 97.65           H  
ATOM   4303  C   ALA A 289       2.008 -23.719  -5.656  1.00 97.65           C  
ATOM   4304  CB  ALA A 289       1.402 -23.683  -3.169  1.00 97.65           C  
ATOM   4305  HB1 ALA A 289       1.305 -22.600  -3.100  1.00 97.65           H  
ATOM   4306  HB2 ALA A 289       1.698 -24.073  -2.194  1.00 97.65           H  
ATOM   4307  HB3 ALA A 289       0.440 -24.115  -3.445  1.00 97.65           H  
ATOM   4308  O   ALA A 289       2.228 -22.605  -6.143  1.00 97.65           O  
ATOM   4309  N   PRO A 290       1.350 -24.662  -6.359  1.00 97.14           N  
ATOM   4310  CA  PRO A 290       0.883 -24.437  -7.724  1.00 97.14           C  
ATOM   4311  HA  PRO A 290       1.757 -24.318  -8.364  1.00 97.14           H  
ATOM   4312  C   PRO A 290      -0.017 -23.201  -7.846  1.00 97.14           C  
ATOM   4313  CB  PRO A 290       0.137 -25.714  -8.123  1.00 97.14           C  
ATOM   4314  HB2 PRO A 290       0.252 -25.933  -9.184  1.00 97.14           H  
ATOM   4315  HB3 PRO A 290      -0.918 -25.633  -7.863  1.00 97.14           H  
ATOM   4316  O   PRO A 290      -0.948 -23.018  -7.065  1.00 97.14           O  
ATOM   4317  CG  PRO A 290       0.784 -26.787  -7.251  1.00 97.14           C  
ATOM   4318  HG2 PRO A 290       0.115 -27.630  -7.079  1.00 97.14           H  
ATOM   4319  HG3 PRO A 290       1.714 -27.121  -7.711  1.00 97.14           H  
ATOM   4320  CD  PRO A 290       1.095 -26.039  -5.958  1.00 97.14           C  
ATOM   4321  HD2 PRO A 290       0.233 -26.069  -5.291  1.00 97.14           H  
ATOM   4322  HD3 PRO A 290       1.963 -26.497  -5.485  1.00 97.14           H  
ATOM   4323  N   GLY A 291       0.243 -22.368  -8.857  1.00 96.75           N  
ATOM   4324  H   GLY A 291       1.054 -22.551  -9.430  1.00 96.75           H  
ATOM   4325  CA  GLY A 291      -0.533 -21.151  -9.124  1.00 96.75           C  
ATOM   4326  HA2 GLY A 291      -0.380 -20.854 -10.161  1.00 96.75           H  
ATOM   4327  HA3 GLY A 291      -1.592 -21.363  -8.981  1.00 96.75           H  
ATOM   4328  C   GLY A 291      -0.180 -19.950  -8.240  1.00 96.75           C  
ATOM   4329  O   GLY A 291      -0.756 -18.881  -8.432  1.00 96.75           O  
ATOM   4330  N   VAL A 292       0.771 -20.090  -7.312  1.00 98.43           N  
ATOM   4331  H   VAL A 292       1.202 -20.992  -7.167  1.00 98.43           H  
ATOM   4332  CA  VAL A 292       1.254 -18.970  -6.503  1.00 98.43           C  
ATOM   4333  HA  VAL A 292       0.403 -18.331  -6.268  1.00 98.43           H  
ATOM   4334  C   VAL A 292       2.260 -18.142  -7.291  1.00 98.43           C  
ATOM   4335  CB  VAL A 292       1.844 -19.445  -5.164  1.00 98.43           C  
ATOM   4336  HB  VAL A 292       2.638 -20.170  -5.344  1.00 98.43           H  
ATOM   4337  O   VAL A 292       3.252 -18.650  -7.810  1.00 98.43           O  
ATOM   4338  CG1 VAL A 292       2.437 -18.278  -4.363  1.00 98.43           C  
ATOM   4339 HG11 VAL A 292       2.773 -18.635  -3.390  1.00 98.43           H  
ATOM   4340 HG12 VAL A 292       1.693 -17.493  -4.233  1.00 98.43           H  
ATOM   4341 HG13 VAL A 292       3.311 -17.880  -4.878  1.00 98.43           H  
ATOM   4342  CG2 VAL A 292       0.738 -20.099  -4.328  1.00 98.43           C  
ATOM   4343 HG21 VAL A 292       0.344 -20.978  -4.839  1.00 98.43           H  
ATOM   4344 HG22 VAL A 292      -0.070 -19.390  -4.146  1.00 98.43           H  
ATOM   4345 HG23 VAL A 292       1.147 -20.413  -3.367  1.00 98.43           H  
ATOM   4346  N   THR A 293       2.031 -16.833  -7.324  1.00 98.55           N  
ATOM   4347  H   THR A 293       1.190 -16.499  -6.875  1.00 98.55           H  
ATOM   4348  CA  THR A 293       3.068 -15.856  -7.660  1.00 98.55           C  
ATOM   4349  HA  THR A 293       3.843 -16.326  -8.265  1.00 98.55           H  
ATOM   4350  C   THR A 293       3.686 -15.345  -6.368  1.00 98.55           C  
ATOM   4351  CB  THR A 293       2.478 -14.697  -8.460  1.00 98.55           C  
ATOM   4352  HB  THR A 293       1.703 -14.199  -7.877  1.00 98.55           H  
ATOM   4353  O   THR A 293       2.948 -14.898  -5.496  1.00 98.55           O  
ATOM   4354  CG2 THR A 293       3.547 -13.682  -8.852  1.00 98.55           C  
ATOM   4355 HG21 THR A 293       3.127 -13.015  -9.605  1.00 98.55           H  
ATOM   4356 HG22 THR A 293       4.413 -14.191  -9.275  1.00 98.55           H  
ATOM   4357 HG23 THR A 293       3.846 -13.095  -7.984  1.00 98.55           H  
ATOM   4358  OG1 THR A 293       1.905 -15.205  -9.640  1.00 98.55           O  
ATOM   4359  HG1 THR A 293       1.301 -15.903  -9.377  1.00 98.55           H  
ATOM   4360  N   ALA A 294       5.013 -15.386  -6.240  1.00 98.43           N  
ATOM   4361  H   ALA A 294       5.567 -15.777  -6.989  1.00 98.43           H  
ATOM   4362  CA  ALA A 294       5.724 -14.970  -5.034  1.00 98.43           C  
ATOM   4363  HA  ALA A 294       5.035 -14.459  -4.361  1.00 98.43           H  
ATOM   4364  C   ALA A 294       6.859 -13.991  -5.372  1.00 98.43           C  
ATOM   4365  CB  ALA A 294       6.229 -16.226  -4.313  1.00 98.43           C  
ATOM   4366  HB1 ALA A 294       6.992 -16.724  -4.911  1.00 98.43           H  
ATOM   4367  HB2 ALA A 294       5.404 -16.919  -4.148  1.00 98.43           H  
ATOM   4368  HB3 ALA A 294       6.649 -15.954  -3.344  1.00 98.43           H  
ATOM   4369  O   ALA A 294       7.700 -14.279  -6.223  1.00 98.43           O  
ATOM   4370  N   VAL A 295       6.890 -12.844  -4.693  1.00 98.69           N  
ATOM   4371  H   VAL A 295       6.149 -12.665  -4.030  1.00 98.69           H  
ATOM   4372  CA  VAL A 295       7.921 -11.807  -4.834  1.00 98.69           C  
ATOM   4373  HA  VAL A 295       8.671 -12.140  -5.551  1.00 98.69           H  
ATOM   4374  C   VAL A 295       8.609 -11.603  -3.490  1.00 98.69           C  
ATOM   4375  CB  VAL A 295       7.331 -10.483  -5.359  1.00 98.69           C  
ATOM   4376  HB  VAL A 295       6.601 -10.100  -4.645  1.00 98.69           H  
ATOM   4377  O   VAL A 295       7.946 -11.353  -2.484  1.00 98.69           O  
ATOM   4378  CG1 VAL A 295       8.424  -9.425  -5.561  1.00 98.69           C  
ATOM   4379 HG11 VAL A 295       7.992  -8.523  -5.995  1.00 98.69           H  
ATOM   4380 HG12 VAL A 295       9.198  -9.802  -6.229  1.00 98.69           H  
ATOM   4381 HG13 VAL A 295       8.875  -9.156  -4.605  1.00 98.69           H  
ATOM   4382  CG2 VAL A 295       6.627 -10.688  -6.707  1.00 98.69           C  
ATOM   4383 HG21 VAL A 295       6.287  -9.726  -7.092  1.00 98.69           H  
ATOM   4384 HG22 VAL A 295       5.759 -11.336  -6.582  1.00 98.69           H  
ATOM   4385 HG23 VAL A 295       7.315 -11.139  -7.422  1.00 98.69           H  
ATOM   4386  N   HIS A 296       9.935 -11.716  -3.480  1.00 98.58           N  
ATOM   4387  H   HIS A 296      10.413 -11.889  -4.353  1.00 98.58           H  
ATOM   4388  CA  HIS A 296      10.767 -11.503  -2.298  1.00 98.58           C  
ATOM   4389  HA  HIS A 296      10.218 -11.809  -1.408  1.00 98.58           H  
ATOM   4390  C   HIS A 296      11.140 -10.029  -2.146  1.00 98.58           C  
ATOM   4391  CB  HIS A 296      12.025 -12.368  -2.410  1.00 98.58           C  
ATOM   4392  HB2 HIS A 296      11.730 -13.410  -2.534  1.00 98.58           H  
ATOM   4393  HB3 HIS A 296      12.581 -12.071  -3.299  1.00 98.58           H  
ATOM   4394  O   HIS A 296      11.486  -9.370  -3.126  1.00 98.58           O  
ATOM   4395  CG  HIS A 296      12.950 -12.283  -1.225  1.00 98.58           C  
ATOM   4396  CD2 HIS A 296      12.595 -12.380   0.088  1.00 98.58           C  
ATOM   4397  HD2 HIS A 296      11.601 -12.528   0.485  1.00 98.58           H  
ATOM   4398  ND1 HIS A 296      14.330 -12.110  -1.316  1.00 98.58           N  
ATOM   4399  CE1 HIS A 296      14.777 -12.101  -0.052  1.00 98.58           C  
ATOM   4400  HE1 HIS A 296      15.811 -12.000   0.241  1.00 98.58           H  
ATOM   4401  NE2 HIS A 296      13.761 -12.263   0.806  1.00 98.58           N  
ATOM   4402  HE2 HIS A 296      13.875 -12.341   1.806  1.00 98.58           H  
ATOM   4403  N   VAL A 297      11.095  -9.537  -0.912  1.00 98.28           N  
ATOM   4404  H   VAL A 297      10.766 -10.138  -0.169  1.00 98.28           H  
ATOM   4405  CA  VAL A 297      11.568  -8.214  -0.506  1.00 98.28           C  
ATOM   4406  HA  VAL A 297      12.064  -7.722  -1.343  1.00 98.28           H  
ATOM   4407  C   VAL A 297      12.581  -8.416   0.615  1.00 98.28           C  
ATOM   4408  CB  VAL A 297      10.400  -7.323  -0.050  1.00 98.28           C  
ATOM   4409  HB  VAL A 297       9.950  -7.750   0.846  1.00 98.28           H  
ATOM   4410  O   VAL A 297      12.215  -8.767   1.737  1.00 98.28           O  
ATOM   4411  CG1 VAL A 297      10.899  -5.906   0.263  1.00 98.28           C  
ATOM   4412 HG11 VAL A 297      11.602  -5.931   1.096  1.00 98.28           H  
ATOM   4413 HG12 VAL A 297      11.398  -5.482  -0.609  1.00 98.28           H  
ATOM   4414 HG13 VAL A 297      10.064  -5.265   0.544  1.00 98.28           H  
ATOM   4415  CG2 VAL A 297       9.304  -7.215  -1.118  1.00 98.28           C  
ATOM   4416 HG21 VAL A 297       9.725  -6.828  -2.046  1.00 98.28           H  
ATOM   4417 HG22 VAL A 297       8.525  -6.545  -0.753  1.00 98.28           H  
ATOM   4418 HG23 VAL A 297       8.857  -8.192  -1.300  1.00 98.28           H  
ATOM   4419  N   GLY A 298      13.865  -8.243   0.296  1.00 97.08           N  
ATOM   4420  H   GLY A 298      14.092  -7.905  -0.628  1.00 97.08           H  
ATOM   4421  CA  GLY A 298      14.960  -8.496   1.237  1.00 97.08           C  
ATOM   4422  HA2 GLY A 298      15.881  -8.636   0.670  1.00 97.08           H  
ATOM   4423  HA3 GLY A 298      14.762  -9.407   1.802  1.00 97.08           H  
ATOM   4424  C   GLY A 298      15.183  -7.346   2.220  1.00 97.08           C  
ATOM   4425  O   GLY A 298      15.507  -7.567   3.386  1.00 97.08           O  
ATOM   4426  N   GLU A 299      14.998  -6.111   1.762  1.00 95.78           N  
ATOM   4427  H   GLU A 299      14.787  -5.986   0.782  1.00 95.78           H  
ATOM   4428  CA  GLU A 299      15.165  -4.905   2.564  1.00 95.78           C  
ATOM   4429  HA  GLU A 299      16.074  -5.036   3.151  1.00 95.78           H  
ATOM   4430  C   GLU A 299      14.031  -4.672   3.577  1.00 95.78           C  
ATOM   4431  CB  GLU A 299      15.399  -3.681   1.655  1.00 95.78           C  
ATOM   4432  HB2 GLU A 299      16.294  -3.840   1.054  1.00 95.78           H  
ATOM   4433  HB3 GLU A 299      15.615  -2.831   2.303  1.00 95.78           H  
ATOM   4434  O   GLU A 299      12.964  -5.285   3.529  1.00 95.78           O  
ATOM   4435  CG  GLU A 299      14.224  -3.279   0.741  1.00 95.78           C  
ATOM   4436  HG2 GLU A 299      14.349  -2.223   0.504  1.00 95.78           H  
ATOM   4437  HG3 GLU A 299      13.286  -3.373   1.289  1.00 95.78           H  
ATOM   4438  CD  GLU A 299      14.125  -4.050  -0.589  1.00 95.78           C  
ATOM   4439  OE1 GLU A 299      13.282  -3.642  -1.418  1.00 95.78           O  
ATOM   4440  OE2 GLU A 299      14.878  -5.034  -0.785  1.00 95.78           O  
ATOM   4441  N   GLN A 300      14.272  -3.752   4.514  1.00 97.26           N  
ATOM   4442  H   GLN A 300      15.143  -3.242   4.473  1.00 97.26           H  
ATOM   4443  CA  GLN A 300      13.243  -3.258   5.426  1.00 97.26           C  
ATOM   4444  HA  GLN A 300      12.786  -4.107   5.935  1.00 97.26           H  
ATOM   4445  C   GLN A 300      12.139  -2.538   4.646  1.00 97.26           C  
ATOM   4446  CB  GLN A 300      13.896  -2.340   6.469  1.00 97.26           C  
ATOM   4447  HB2 GLN A 300      14.315  -1.468   5.968  1.00 97.26           H  
ATOM   4448  HB3 GLN A 300      14.707  -2.883   6.956  1.00 97.26           H  
ATOM   4449  O   GLN A 300      12.421  -1.666   3.821  1.00 97.26           O  
ATOM   4450  CG  GLN A 300      12.906  -1.874   7.543  1.00 97.26           C  
ATOM   4451  HG2 GLN A 300      12.059  -1.373   7.076  1.00 97.26           H  
ATOM   4452  HG3 GLN A 300      12.533  -2.744   8.085  1.00 97.26           H  
ATOM   4453  CD  GLN A 300      13.561  -0.916   8.529  1.00 97.26           C  
ATOM   4454  NE2 GLN A 300      13.027   0.272   8.708  1.00 97.26           N  
ATOM   4455 HE21 GLN A 300      13.475   0.866   9.392  1.00 97.26           H  
ATOM   4456 HE22 GLN A 300      12.165   0.512   8.240  1.00 97.26           H  
ATOM   4457  OE1 GLN A 300      14.581  -1.204   9.135  1.00 97.26           O  
ATOM   4458  N   ALA A 301      10.881  -2.866   4.936  1.00 95.99           N  
ATOM   4459  H   ALA A 301      10.707  -3.578   5.631  1.00 95.99           H  
ATOM   4460  CA  ALA A 301       9.745  -2.197   4.326  1.00 95.99           C  
ATOM   4461  HA  ALA A 301       9.882  -2.252   3.246  1.00 95.99           H  
ATOM   4462  C   ALA A 301       9.667  -0.718   4.734  1.00 95.99           C  
ATOM   4463  CB  ALA A 301       8.451  -2.927   4.680  1.00 95.99           C  
ATOM   4464  HB1 ALA A 301       7.601  -2.419   4.224  1.00 95.99           H  
ATOM   4465  HB2 ALA A 301       8.330  -2.922   5.763  1.00 95.99           H  
ATOM   4466  HB3 ALA A 301       8.488  -3.954   4.316  1.00 95.99           H  
ATOM   4467  O   ALA A 301       9.874  -0.359   5.897  1.00 95.99           O  
ATOM   4468  N   GLY A 302       9.319   0.130   3.768  1.00 92.28           N  
ATOM   4469  H   GLY A 302       9.147  -0.259   2.852  1.00 92.28           H  
ATOM   4470  CA  GLY A 302       8.932   1.519   3.988  1.00 92.28           C  
ATOM   4471  HA2 GLY A 302       9.412   1.908   4.886  1.00 92.28           H  
ATOM   4472  HA3 GLY A 302       9.265   2.112   3.136  1.00 92.28           H  
ATOM   4473  C   GLY A 302       7.417   1.679   4.139  1.00 92.28           C  
ATOM   4474  O   GLY A 302       6.689   0.718   4.379  1.00 92.28           O  
ATOM   4475  N   SER A 303       6.940   2.909   3.937  1.00 87.68           N  
ATOM   4476  H   SER A 303       7.599   3.658   3.779  1.00 87.68           H  
ATOM   4477  CA  SER A 303       5.515   3.258   4.016  1.00 87.68           C  
ATOM   4478  HA  SER A 303       4.914   2.351   3.948  1.00 87.68           H  
ATOM   4479  C   SER A 303       5.106   4.188   2.858  1.00 87.68           C  
ATOM   4480  CB  SER A 303       5.187   3.844   5.397  1.00 87.68           C  
ATOM   4481  HB2 SER A 303       5.836   4.694   5.608  1.00 87.68           H  
ATOM   4482  HB3 SER A 303       4.147   4.168   5.420  1.00 87.68           H  
ATOM   4483  O   SER A 303       5.097   5.407   3.033  1.00 87.68           O  
ATOM   4484  OG  SER A 303       5.382   2.824   6.361  1.00 87.68           O  
ATOM   4485  HG  SER A 303       4.885   2.994   7.164  1.00 87.68           H  
ATOM   4486  N   PRO A 304       4.776   3.653   1.660  1.00 92.61           N  
ATOM   4487  CA  PRO A 304       4.760   2.230   1.310  1.00 92.61           C  
ATOM   4488  HA  PRO A 304       4.492   1.613   2.167  1.00 92.61           H  
ATOM   4489  C   PRO A 304       6.076   1.716   0.709  1.00 92.61           C  
ATOM   4490  CB  PRO A 304       3.641   2.095   0.278  1.00 92.61           C  
ATOM   4491  HB2 PRO A 304       3.791   1.246  -0.389  1.00 92.61           H  
ATOM   4492  HB3 PRO A 304       2.686   1.992   0.795  1.00 92.61           H  
ATOM   4493  O   PRO A 304       6.753   2.426  -0.036  1.00 92.61           O  
ATOM   4494  CG  PRO A 304       3.694   3.426  -0.471  1.00 92.61           C  
ATOM   4495  HG2 PRO A 304       2.716   3.696  -0.870  1.00 92.61           H  
ATOM   4496  HG3 PRO A 304       4.430   3.364  -1.273  1.00 92.61           H  
ATOM   4497  CD  PRO A 304       4.169   4.429   0.584  1.00 92.61           C  
ATOM   4498  HD2 PRO A 304       3.315   4.980   0.978  1.00 92.61           H  
ATOM   4499  HD3 PRO A 304       4.894   5.122   0.156  1.00 92.61           H  
ATOM   4500  N   SER A 305       6.345   0.423   0.888  1.00 91.99           N  
ATOM   4501  H   SER A 305       5.792  -0.081   1.567  1.00 91.99           H  
ATOM   4502  CA  SER A 305       7.096  -0.367  -0.094  1.00 91.99           C  
ATOM   4503  HA  SER A 305       7.904   0.237  -0.507  1.00 91.99           H  
ATOM   4504  C   SER A 305       6.168  -0.793  -1.230  1.00 91.99           C  
ATOM   4505  CB  SER A 305       7.720  -1.609   0.543  1.00 91.99           C  
ATOM   4506  HB2 SER A 305       7.008  -2.091   1.214  1.00 91.99           H  
ATOM   4507  HB3 SER A 305       8.007  -2.311  -0.239  1.00 91.99           H  
ATOM   4508  O   SER A 305       5.167  -1.467  -0.997  1.00 91.99           O  
ATOM   4509  OG  SER A 305       8.878  -1.224   1.249  1.00 91.99           O  
ATOM   4510  HG  SER A 305       9.548  -1.901   1.131  1.00 91.99           H  
ATOM   4511  N   LYS A 306       6.488  -0.415  -2.471  1.00 93.42           N  
ATOM   4512  H   LYS A 306       7.340   0.112  -2.601  1.00 93.42           H  
ATOM   4513  CA  LYS A 306       5.700  -0.790  -3.656  1.00 93.42           C  
ATOM   4514  HA  LYS A 306       4.667  -0.976  -3.363  1.00 93.42           H  
ATOM   4515  C   LYS A 306       6.228  -2.085  -4.261  1.00 93.42           C  
ATOM   4516  CB  LYS A 306       5.691   0.342  -4.693  1.00 93.42           C  
ATOM   4517  HB2 LYS A 306       6.704   0.548  -5.037  1.00 93.42           H  
ATOM   4518  HB3 LYS A 306       5.096   0.006  -5.542  1.00 93.42           H  
ATOM   4519  O   LYS A 306       7.161  -2.057  -5.060  1.00 93.42           O  
ATOM   4520  CG  LYS A 306       5.079   1.623  -4.122  1.00 93.42           C  
ATOM   4521  HG2 LYS A 306       5.789   2.097  -3.445  1.00 93.42           H  
ATOM   4522  HG3 LYS A 306       4.198   1.363  -3.536  1.00 93.42           H  
ATOM   4523  CD  LYS A 306       4.714   2.612  -5.239  1.00 93.42           C  
ATOM   4524  HD2 LYS A 306       5.623   3.104  -5.584  1.00 93.42           H  
ATOM   4525  HD3 LYS A 306       4.254   2.090  -6.078  1.00 93.42           H  
ATOM   4526  CE  LYS A 306       3.737   3.649  -4.683  1.00 93.42           C  
ATOM   4527  HE2 LYS A 306       3.685   4.502  -5.359  1.00 93.42           H  
ATOM   4528  HE3 LYS A 306       4.119   3.994  -3.723  1.00 93.42           H  
ATOM   4529  NZ  LYS A 306       2.390   3.043  -4.511  1.00 93.42           N  
ATOM   4530  HZ1 LYS A 306       2.452   2.104  -4.144  1.00 93.42           H  
ATOM   4531  HZ2 LYS A 306       1.902   2.911  -5.385  1.00 93.42           H  
ATOM   4532  HZ3 LYS A 306       1.798   3.548  -3.867  1.00 93.42           H  
ATOM   4533  N   VAL A 307       5.621  -3.213  -3.908  1.00 96.28           N  
ATOM   4534  H   VAL A 307       4.850  -3.179  -3.257  1.00 96.28           H  
ATOM   4535  CA  VAL A 307       6.036  -4.525  -4.412  1.00 96.28           C  
ATOM   4536  HA  VAL A 307       7.114  -4.505  -4.575  1.00 96.28           H  
ATOM   4537  C   VAL A 307       5.357  -4.784  -5.749  1.00 96.28           C  
ATOM   4538  CB  VAL A 307       5.770  -5.644  -3.391  1.00 96.28           C  
ATOM   4539  HB  VAL A 307       4.699  -5.807  -3.274  1.00 96.28           H  
ATOM   4540  O   VAL A 307       4.153  -5.037  -5.818  1.00 96.28           O  
ATOM   4541  CG1 VAL A 307       6.421  -6.944  -3.877  1.00 96.28           C  
ATOM   4542 HG11 VAL A 307       5.945  -7.291  -4.794  1.00 96.28           H  
ATOM   4543 HG12 VAL A 307       7.486  -6.792  -4.053  1.00 96.28           H  
ATOM   4544 HG13 VAL A 307       6.312  -7.720  -3.118  1.00 96.28           H  
ATOM   4545  CG2 VAL A 307       6.365  -5.266  -2.028  1.00 96.28           C  
ATOM   4546 HG21 VAL A 307       5.805  -4.442  -1.586  1.00 96.28           H  
ATOM   4547 HG22 VAL A 307       6.306  -6.113  -1.343  1.00 96.28           H  
ATOM   4548 HG23 VAL A 307       7.410  -4.975  -2.141  1.00 96.28           H  
ATOM   4549  N   LYS A 308       6.125  -4.671  -6.835  1.00 95.66           N  
ATOM   4550  H   LYS A 308       7.103  -4.459  -6.700  1.00 95.66           H  
ATOM   4551  CA  LYS A 308       5.640  -4.941  -8.190  1.00 95.66           C  
ATOM   4552  HA  LYS A 308       4.667  -4.462  -8.304  1.00 95.66           H  
ATOM   4553  C   LYS A 308       5.441  -6.445  -8.375  1.00 95.66           C  
ATOM   4554  CB  LYS A 308       6.629  -4.359  -9.215  1.00 95.66           C  
ATOM   4555  HB2 LYS A 308       6.789  -3.301  -9.004  1.00 95.66           H  
ATOM   4556  HB3 LYS A 308       7.585  -4.870  -9.105  1.00 95.66           H  
ATOM   4557  O   LYS A 308       6.363  -7.220  -8.137  1.00 95.66           O  
ATOM   4558  CG  LYS A 308       6.164  -4.514 -10.671  1.00 95.66           C  
ATOM   4559  HG2 LYS A 308       6.996  -4.263 -11.329  1.00 95.66           H  
ATOM   4560  HG3 LYS A 308       5.903  -5.556 -10.859  1.00 95.66           H  
ATOM   4561  CD  LYS A 308       4.982  -3.602 -11.020  1.00 95.66           C  
ATOM   4562  HD2 LYS A 308       4.213  -3.657 -10.249  1.00 95.66           H  
ATOM   4563  HD3 LYS A 308       5.336  -2.573 -11.090  1.00 95.66           H  
ATOM   4564  CE  LYS A 308       4.368  -4.047 -12.345  1.00 95.66           C  
ATOM   4565  HE2 LYS A 308       3.930  -5.033 -12.190  1.00 95.66           H  
ATOM   4566  HE3 LYS A 308       5.145  -4.145 -13.103  1.00 95.66           H  
ATOM   4567  NZ  LYS A 308       3.325  -3.098 -12.780  1.00 95.66           N  
ATOM   4568  HZ1 LYS A 308       2.704  -3.508 -13.462  1.00 95.66           H  
ATOM   4569  HZ2 LYS A 308       3.711  -2.239 -13.145  1.00 95.66           H  
ATOM   4570  HZ3 LYS A 308       2.715  -2.868 -12.008  1.00 95.66           H  
ATOM   4571  N   LEU A 309       4.259  -6.840  -8.837  1.00 96.01           N  
ATOM   4572  H   LEU A 309       3.565  -6.148  -9.081  1.00 96.01           H  
ATOM   4573  CA  LEU A 309       3.989  -8.218  -9.230  1.00 96.01           C  
ATOM   4574  HA  LEU A 309       4.606  -8.876  -8.619  1.00 96.01           H  
ATOM   4575  C   LEU A 309       4.374  -8.425 -10.706  1.00 96.01           C  
ATOM   4576  CB  LEU A 309       2.516  -8.564  -8.956  1.00 96.01           C  
ATOM   4577  HB2 LEU A 309       1.888  -7.880  -9.528  1.00 96.01           H  
ATOM   4578  HB3 LEU A 309       2.321  -9.572  -9.322  1.00 96.01           H  
ATOM   4579  O   LEU A 309       4.279  -7.477 -11.497  1.00 96.01           O  
ATOM   4580  CG  LEU A 309       2.120  -8.499  -7.469  1.00 96.01           C  
ATOM   4581  HG  LEU A 309       2.370  -7.520  -7.059  1.00 96.01           H  
ATOM   4582  CD1 LEU A 309       0.610  -8.681  -7.345  1.00 96.01           C  
ATOM   4583 HD11 LEU A 309       0.313  -9.637  -7.777  1.00 96.01           H  
ATOM   4584 HD12 LEU A 309       0.310  -8.657  -6.298  1.00 96.01           H  
ATOM   4585 HD13 LEU A 309       0.115  -7.869  -7.877  1.00 96.01           H  
ATOM   4586  CD2 LEU A 309       2.812  -9.574  -6.627  1.00 96.01           C  
ATOM   4587 HD21 LEU A 309       2.429  -9.550  -5.607  1.00 96.01           H  
ATOM   4588 HD22 LEU A 309       2.632 -10.561  -7.053  1.00 96.01           H  
ATOM   4589 HD23 LEU A 309       3.884  -9.384  -6.587  1.00 96.01           H  
ATOM   4590  N   PRO A 310       4.804  -9.639 -11.094  1.00 95.92           N  
ATOM   4591  CA  PRO A 310       4.981 -10.007 -12.494  1.00 95.92           C  
ATOM   4592  HA  PRO A 310       5.850  -9.477 -12.884  1.00 95.92           H  
ATOM   4593  C   PRO A 310       3.748  -9.663 -13.336  1.00 95.92           C  
ATOM   4594  CB  PRO A 310       5.262 -11.513 -12.492  1.00 95.92           C  
ATOM   4595  HB2 PRO A 310       5.927 -11.801 -13.307  1.00 95.92           H  
ATOM   4596  HB3 PRO A 310       4.328 -12.071 -12.549  1.00 95.92           H  
ATOM   4597  O   PRO A 310       2.608  -9.788 -12.883  1.00 95.92           O  
ATOM   4598  CG  PRO A 310       5.903 -11.744 -11.126  1.00 95.92           C  
ATOM   4599  HG2 PRO A 310       5.776 -12.772 -10.785  1.00 95.92           H  
ATOM   4600  HG3 PRO A 310       6.961 -11.483 -11.168  1.00 95.92           H  
ATOM   4601  CD  PRO A 310       5.167 -10.752 -10.230  1.00 95.92           C  
ATOM   4602  HD2 PRO A 310       4.260 -11.199  -9.824  1.00 95.92           H  
ATOM   4603  HD3 PRO A 310       5.827 -10.432  -9.423  1.00 95.92           H  
ATOM   4604  N   GLU A 311       3.966  -9.227 -14.573  1.00 91.41           N  
ATOM   4605  H   GLU A 311       4.909  -9.190 -14.932  1.00 91.41           H  
ATOM   4606  CA  GLU A 311       2.870  -8.892 -15.481  1.00 91.41           C  
ATOM   4607  HA  GLU A 311       2.283  -8.091 -15.030  1.00 91.41           H  
ATOM   4608  C   GLU A 311       1.944 -10.099 -15.696  1.00 91.41           C  
ATOM   4609  CB  GLU A 311       3.453  -8.378 -16.801  1.00 91.41           C  
ATOM   4610  HB2 GLU A 311       3.976  -9.190 -17.307  1.00 91.41           H  
ATOM   4611  HB3 GLU A 311       4.168  -7.589 -16.571  1.00 91.41           H  
ATOM   4612  O   GLU A 311       2.407 -11.227 -15.867  1.00 91.41           O  
ATOM   4613  CG  GLU A 311       2.367  -7.808 -17.723  1.00 91.41           C  
ATOM   4614  HG2 GLU A 311       1.836  -7.020 -17.188  1.00 91.41           H  
ATOM   4615  HG3 GLU A 311       1.651  -8.595 -17.961  1.00 91.41           H  
ATOM   4616  CD  GLU A 311       2.929  -7.238 -19.032  1.00 91.41           C  
ATOM   4617  OE1 GLU A 311       2.096  -6.972 -19.928  1.00 91.41           O  
ATOM   4618  OE2 GLU A 311       4.165  -7.062 -19.130  1.00 91.41           O  
ATOM   4619  N   GLY A 312       0.627  -9.871 -15.666  1.00 90.82           N  
ATOM   4620  H   GLY A 312       0.288  -8.934 -15.502  1.00 90.82           H  
ATOM   4621  CA  GLY A 312      -0.350 -10.949 -15.817  1.00 90.82           C  
ATOM   4622  HA2 GLY A 312      -1.291 -10.526 -16.166  1.00 90.82           H  
ATOM   4623  HA3 GLY A 312       0.006 -11.653 -16.569  1.00 90.82           H  
ATOM   4624  C   GLY A 312      -0.644 -11.738 -14.540  1.00 90.82           C  
ATOM   4625  O   GLY A 312      -1.466 -12.653 -14.598  1.00 90.82           O  
ATOM   4626  N   THR A 313      -0.046 -11.380 -13.395  1.00 95.78           N  
ATOM   4627  H   THR A 313       0.647 -10.645 -13.420  1.00 95.78           H  
ATOM   4628  CA  THR A 313      -0.368 -12.001 -12.101  1.00 95.78           C  
ATOM   4629  HA  THR A 313      -0.069 -13.049 -12.142  1.00 95.78           H  
ATOM   4630  C   THR A 313      -1.871 -11.928 -11.834  1.00 95.78           C  
ATOM   4631  CB  THR A 313       0.389 -11.347 -10.934  1.00 95.78           C  
ATOM   4632  HB  THR A 313       0.156 -10.284 -10.881  1.00 95.78           H  
ATOM   4633  O   THR A 313      -2.474 -10.853 -11.872  1.00 95.78           O  
ATOM   4634  CG2 THR A 313       0.068 -12.005  -9.589  1.00 95.78           C  
ATOM   4635 HG21 THR A 313      -0.939 -11.740  -9.268  1.00 95.78           H  
ATOM   4636 HG22 THR A 313       0.778 -11.665  -8.836  1.00 95.78           H  
ATOM   4637 HG23 THR A 313       0.146 -13.089  -9.677  1.00 95.78           H  
ATOM   4638  OG1 THR A 313       1.770 -11.510 -11.116  1.00 95.78           O  
ATOM   4639  HG1 THR A 313       2.048 -10.886 -11.791  1.00 95.78           H  
ATOM   4640  N   ARG A 314      -2.488 -13.075 -11.540  1.00 94.92           N  
ATOM   4641  H   ARG A 314      -1.929 -13.915 -11.489  1.00 94.92           H  
ATOM   4642  CA  ARG A 314      -3.882 -13.167 -11.092  1.00 94.92           C  
ATOM   4643  HA  ARG A 314      -4.322 -12.170 -11.091  1.00 94.92           H  
ATOM   4644  C   ARG A 314      -3.936 -13.673  -9.660  1.00 94.92           C  
ATOM   4645  CB  ARG A 314      -4.717 -14.061 -12.017  1.00 94.92           C  
ATOM   4646  HB2 ARG A 314      -5.721 -14.131 -11.599  1.00 94.92           H  
ATOM   4647  HB3 ARG A 314      -4.289 -15.064 -12.033  1.00 94.92           H  
ATOM   4648  O   ARG A 314      -3.122 -14.503  -9.267  1.00 94.92           O  
ATOM   4649  CG  ARG A 314      -4.797 -13.515 -13.450  1.00 94.92           C  
ATOM   4650  HG2 ARG A 314      -5.126 -12.476 -13.436  1.00 94.92           H  
ATOM   4651  HG3 ARG A 314      -3.807 -13.563 -13.904  1.00 94.92           H  
ATOM   4652  CD  ARG A 314      -5.758 -14.354 -14.300  1.00 94.92           C  
ATOM   4653  HD2 ARG A 314      -5.629 -14.086 -15.349  1.00 94.92           H  
ATOM   4654  HD3 ARG A 314      -5.489 -15.405 -14.195  1.00 94.92           H  
ATOM   4655  NE  ARG A 314      -7.156 -14.163 -13.870  1.00 94.92           N  
ATOM   4656  HE  ARG A 314      -7.426 -14.668 -13.038  1.00 94.92           H  
ATOM   4657  NH1 ARG A 314      -7.818 -12.656 -15.475  1.00 94.92           N  
ATOM   4658 HH11 ARG A 314      -8.542 -12.083 -15.884  1.00 94.92           H  
ATOM   4659 HH12 ARG A 314      -6.924 -12.786 -15.926  1.00 94.92           H  
ATOM   4660  NH2 ARG A 314      -9.215 -13.228 -13.817  1.00 94.92           N  
ATOM   4661 HH21 ARG A 314      -9.928 -12.612 -14.181  1.00 94.92           H  
ATOM   4662 HH22 ARG A 314      -9.359 -13.697 -12.934  1.00 94.92           H  
ATOM   4663  CZ  ARG A 314      -8.054 -13.353 -14.394  1.00 94.92           C  
ATOM   4664  N   GLY A 315      -4.895 -13.175  -8.890  1.00 96.20           N  
ATOM   4665  H   GLY A 315      -5.500 -12.454  -9.256  1.00 96.20           H  
ATOM   4666  CA  GLY A 315      -5.144 -13.689  -7.552  1.00 96.20           C  
ATOM   4667  HA2 GLY A 315      -4.312 -13.435  -6.895  1.00 96.20           H  
ATOM   4668  HA3 GLY A 315      -5.207 -14.776  -7.611  1.00 96.20           H  
ATOM   4669  C   GLY A 315      -6.432 -13.164  -6.933  1.00 96.20           C  
ATOM   4670  O   GLY A 315      -6.868 -12.044  -7.209  1.00 96.20           O  
ATOM   4671  N   ARG A 316      -7.020 -13.990  -6.069  1.00 97.12           N  
ATOM   4672  H   ARG A 316      -6.586 -14.896  -5.965  1.00 97.12           H  
ATOM   4673  CA  ARG A 316      -8.082 -13.633  -5.118  1.00 97.12           C  
ATOM   4674  HA  ARG A 316      -8.549 -12.694  -5.415  1.00 97.12           H  
ATOM   4675  C   ARG A 316      -7.519 -13.422  -3.714  1.00 97.12           C  
ATOM   4676  CB  ARG A 316      -9.139 -14.748  -5.125  1.00 97.12           C  
ATOM   4677  HB2 ARG A 316      -9.610 -14.787  -6.107  1.00 97.12           H  
ATOM   4678  HB3 ARG A 316      -8.654 -15.706  -4.938  1.00 97.12           H  
ATOM   4679  O   ARG A 316      -8.044 -12.602  -2.969  1.00 97.12           O  
ATOM   4680  CG  ARG A 316     -10.209 -14.525  -4.050  1.00 97.12           C  
ATOM   4681  HG2 ARG A 316     -10.650 -13.535  -4.162  1.00 97.12           H  
ATOM   4682  HG3 ARG A 316      -9.751 -14.598  -3.063  1.00 97.12           H  
ATOM   4683  CD  ARG A 316     -11.305 -15.581  -4.125  1.00 97.12           C  
ATOM   4684  HD2 ARG A 316     -10.845 -16.569  -4.142  1.00 97.12           H  
ATOM   4685  HD3 ARG A 316     -11.885 -15.434  -5.036  1.00 97.12           H  
ATOM   4686  NE  ARG A 316     -12.167 -15.467  -2.946  1.00 97.12           N  
ATOM   4687  HE  ARG A 316     -11.865 -14.826  -2.226  1.00 97.12           H  
ATOM   4688  NH1 ARG A 316     -13.701 -17.081  -3.467  1.00 97.12           N  
ATOM   4689 HH11 ARG A 316     -13.193 -17.251  -4.323  1.00 97.12           H  
ATOM   4690 HH12 ARG A 316     -14.494 -17.645  -3.196  1.00 97.12           H  
ATOM   4691  NH2 ARG A 316     -13.807 -16.011  -1.498  1.00 97.12           N  
ATOM   4692 HH21 ARG A 316     -14.592 -16.577  -1.206  1.00 97.12           H  
ATOM   4693 HH22 ARG A 316     -13.318 -15.454  -0.813  1.00 97.12           H  
ATOM   4694  CZ  ARG A 316     -13.225 -16.184  -2.647  1.00 97.12           C  
ATOM   4695  N   TYR A 317      -6.469 -14.154  -3.362  1.00 98.74           N  
ATOM   4696  H   TYR A 317      -6.084 -14.799  -4.037  1.00 98.74           H  
ATOM   4697  CA  TYR A 317      -5.809 -14.100  -2.068  1.00 98.74           C  
ATOM   4698  HA  TYR A 317      -6.405 -13.487  -1.392  1.00 98.74           H  
ATOM   4699  C   TYR A 317      -4.437 -13.465  -2.217  1.00 98.74           C  
ATOM   4700  CB  TYR A 317      -5.719 -15.504  -1.462  1.00 98.74           C  
ATOM   4701  HB2 TYR A 317      -5.193 -15.444  -0.509  1.00 98.74           H  
ATOM   4702  HB3 TYR A 317      -5.136 -16.147  -2.121  1.00 98.74           H  
ATOM   4703  O   TYR A 317      -3.669 -13.838  -3.106  1.00 98.74           O  
ATOM   4704  CG  TYR A 317      -7.080 -16.124  -1.230  1.00 98.74           C  
ATOM   4705  CD1 TYR A 317      -7.784 -15.850  -0.043  1.00 98.74           C  
ATOM   4706  HD1 TYR A 317      -7.348 -15.203   0.704  1.00 98.74           H  
ATOM   4707  CD2 TYR A 317      -7.661 -16.933  -2.225  1.00 98.74           C  
ATOM   4708  HD2 TYR A 317      -7.118 -17.137  -3.136  1.00 98.74           H  
ATOM   4709  CE1 TYR A 317      -9.070 -16.389   0.149  1.00 98.74           C  
ATOM   4710  HE1 TYR A 317      -9.619 -16.181   1.056  1.00 98.74           H  
ATOM   4711  CE2 TYR A 317      -8.948 -17.469  -2.038  1.00 98.74           C  
ATOM   4712  HE2 TYR A 317      -9.398 -18.087  -2.801  1.00 98.74           H  
ATOM   4713  OH  TYR A 317     -10.925 -17.646  -0.682  1.00 98.74           O  
ATOM   4714  HH  TYR A 317     -11.330 -17.224   0.079  1.00 98.74           H  
ATOM   4715  CZ  TYR A 317      -9.660 -17.185  -0.853  1.00 98.74           C  
ATOM   4716  N   VAL A 318      -4.127 -12.525  -1.328  1.00 98.73           N  
ATOM   4717  H   VAL A 318      -4.814 -12.289  -0.626  1.00 98.73           H  
ATOM   4718  CA  VAL A 318      -2.792 -11.933  -1.205  1.00 98.73           C  
ATOM   4719  HA  VAL A 318      -2.115 -12.445  -1.888  1.00 98.73           H  
ATOM   4720  C   VAL A 318      -2.295 -12.168   0.210  1.00 98.73           C  
ATOM   4721  CB  VAL A 318      -2.781 -10.440  -1.583  1.00 98.73           C  
ATOM   4722  HB  VAL A 318      -3.523  -9.908  -0.988  1.00 98.73           H  
ATOM   4723  O   VAL A 318      -3.034 -11.920   1.162  1.00 98.73           O  
ATOM   4724  CG1 VAL A 318      -1.412  -9.789  -1.341  1.00 98.73           C  
ATOM   4725 HG11 VAL A 318      -1.445  -8.744  -1.650  1.00 98.73           H  
ATOM   4726 HG12 VAL A 318      -0.641 -10.311  -1.908  1.00 98.73           H  
ATOM   4727 HG13 VAL A 318      -1.160  -9.811  -0.281  1.00 98.73           H  
ATOM   4728  CG2 VAL A 318      -3.131 -10.266  -3.067  1.00 98.73           C  
ATOM   4729 HG21 VAL A 318      -3.063  -9.215  -3.347  1.00 98.73           H  
ATOM   4730 HG22 VAL A 318      -2.440 -10.843  -3.681  1.00 98.73           H  
ATOM   4731 HG23 VAL A 318      -4.148 -10.613  -3.254  1.00 98.73           H  
ATOM   4732  N   ARG A 319      -1.058 -12.647   0.350  1.00 98.84           N  
ATOM   4733  H   ARG A 319      -0.520 -12.800  -0.491  1.00 98.84           H  
ATOM   4734  CA  ARG A 319      -0.409 -12.918   1.634  1.00 98.84           C  
ATOM   4735  HA  ARG A 319      -1.037 -12.515   2.428  1.00 98.84           H  
ATOM   4736  C   ARG A 319       0.936 -12.201   1.719  1.00 98.84           C  
ATOM   4737  CB  ARG A 319      -0.297 -14.439   1.844  1.00 98.84           C  
ATOM   4738  HB2 ARG A 319      -1.298 -14.871   1.845  1.00 98.84           H  
ATOM   4739  HB3 ARG A 319       0.262 -14.872   1.015  1.00 98.84           H  
ATOM   4740  O   ARG A 319       1.721 -12.247   0.777  1.00 98.84           O  
ATOM   4741  CG  ARG A 319       0.405 -14.801   3.162  1.00 98.84           C  
ATOM   4742  HG2 ARG A 319      -0.154 -14.409   4.012  1.00 98.84           H  
ATOM   4743  HG3 ARG A 319       1.403 -14.363   3.169  1.00 98.84           H  
ATOM   4744  CD  ARG A 319       0.578 -16.307   3.335  1.00 98.84           C  
ATOM   4745  HD2 ARG A 319       1.381 -16.453   4.057  1.00 98.84           H  
ATOM   4746  HD3 ARG A 319       0.883 -16.757   2.391  1.00 98.84           H  
ATOM   4747  NE  ARG A 319      -0.636 -16.975   3.836  1.00 98.84           N  
ATOM   4748  HE  ARG A 319      -1.539 -16.550   3.682  1.00 98.84           H  
ATOM   4749  NH1 ARG A 319       0.453 -18.864   4.509  1.00 98.84           N  
ATOM   4750 HH11 ARG A 319       1.345 -18.465   4.251  1.00 98.84           H  
ATOM   4751 HH12 ARG A 319       0.445 -19.773   4.949  1.00 98.84           H  
ATOM   4752  NH2 ARG A 319      -1.738 -18.674   4.874  1.00 98.84           N  
ATOM   4753 HH21 ARG A 319      -2.622 -18.219   4.697  1.00 98.84           H  
ATOM   4754 HH22 ARG A 319      -1.704 -19.540   5.394  1.00 98.84           H  
ATOM   4755  CZ  ARG A 319      -0.637 -18.160   4.414  1.00 98.84           C  
ATOM   4756  N   ILE A 320       1.203 -11.585   2.864  1.00 98.88           N  
ATOM   4757  H   ILE A 320       0.502 -11.641   3.590  1.00 98.88           H  
ATOM   4758  CA  ILE A 320       2.524 -11.097   3.267  1.00 98.88           C  
ATOM   4759  HA  ILE A 320       3.200 -11.127   2.413  1.00 98.88           H  
ATOM   4760  C   ILE A 320       3.039 -12.043   4.343  1.00 98.88           C  
ATOM   4761  CB  ILE A 320       2.462  -9.642   3.770  1.00 98.88           C  
ATOM   4762  HB  ILE A 320       1.781  -9.593   4.619  1.00 98.88           H  
ATOM   4763  O   ILE A 320       2.339 -12.279   5.325  1.00 98.88           O  
ATOM   4764  CG1 ILE A 320       1.911  -8.739   2.645  1.00 98.88           C  
ATOM   4765 HG12 ILE A 320       2.532  -8.837   1.755  1.00 98.88           H  
ATOM   4766 HG13 ILE A 320       0.899  -9.057   2.391  1.00 98.88           H  
ATOM   4767  CG2 ILE A 320       3.856  -9.178   4.240  1.00 98.88           C  
ATOM   4768 HG21 ILE A 320       4.230  -9.814   5.042  1.00 98.88           H  
ATOM   4769 HG22 ILE A 320       3.809  -8.165   4.640  1.00 98.88           H  
ATOM   4770 HG23 ILE A 320       4.555  -9.199   3.404  1.00 98.88           H  
ATOM   4771  CD1 ILE A 320       1.832  -7.266   3.035  1.00 98.88           C  
ATOM   4772 HD11 ILE A 320       1.354  -7.168   4.009  1.00 98.88           H  
ATOM   4773 HD12 ILE A 320       1.249  -6.731   2.285  1.00 98.88           H  
ATOM   4774 HD13 ILE A 320       2.833  -6.838   3.078  1.00 98.88           H  
ATOM   4775  N   GLN A 321       4.233 -12.599   4.162  1.00 98.84           N  
ATOM   4776  H   GLN A 321       4.743 -12.392   3.315  1.00 98.84           H  
ATOM   4777  CA  GLN A 321       4.805 -13.562   5.101  1.00 98.84           C  
ATOM   4778  HA  GLN A 321       4.314 -13.452   6.067  1.00 98.84           H  
ATOM   4779  C   GLN A 321       6.295 -13.307   5.320  1.00 98.84           C  
ATOM   4780  CB  GLN A 321       4.517 -14.979   4.586  1.00 98.84           C  
ATOM   4781  HB2 GLN A 321       3.440 -15.077   4.457  1.00 98.84           H  
ATOM   4782  HB3 GLN A 321       5.001 -15.124   3.620  1.00 98.84           H  
ATOM   4783  O   GLN A 321       7.056 -13.203   4.360  1.00 98.84           O  
ATOM   4784  CG  GLN A 321       5.004 -16.063   5.557  1.00 98.84           C  
ATOM   4785  HG2 GLN A 321       6.086 -16.164   5.475  1.00 98.84           H  
ATOM   4786  HG3 GLN A 321       4.797 -15.758   6.582  1.00 98.84           H  
ATOM   4787  CD  GLN A 321       4.363 -17.431   5.323  1.00 98.84           C  
ATOM   4788  NE2 GLN A 321       4.627 -18.350   6.218  1.00 98.84           N  
ATOM   4789 HE21 GLN A 321       4.267 -19.288   6.116  1.00 98.84           H  
ATOM   4790 HE22 GLN A 321       5.117 -18.102   7.066  1.00 98.84           H  
ATOM   4791  OE1 GLN A 321       3.606 -17.678   4.390  1.00 98.84           O  
ATOM   4792  N   LEU A 322       6.713 -13.216   6.581  1.00 98.81           N  
ATOM   4793  H   LEU A 322       6.038 -13.351   7.320  1.00 98.81           H  
ATOM   4794  CA  LEU A 322       8.120 -13.074   6.956  1.00 98.81           C  
ATOM   4795  HA  LEU A 322       8.582 -12.309   6.332  1.00 98.81           H  
ATOM   4796  C   LEU A 322       8.880 -14.385   6.710  1.00 98.81           C  
ATOM   4797  CB  LEU A 322       8.214 -12.649   8.438  1.00 98.81           C  
ATOM   4798  HB2 LEU A 322       9.246 -12.745   8.774  1.00 98.81           H  
ATOM   4799  HB3 LEU A 322       7.609 -13.334   9.032  1.00 98.81           H  
ATOM   4800  O   LEU A 322       8.348 -15.468   6.952  1.00 98.81           O  
ATOM   4801  CG  LEU A 322       7.751 -11.206   8.712  1.00 98.81           C  
ATOM   4802  HG  LEU A 322       6.797 -11.028   8.215  1.00 98.81           H  
ATOM   4803  CD1 LEU A 322       7.583 -10.961  10.208  1.00 98.81           C  
ATOM   4804 HD11 LEU A 322       6.826 -11.632  10.612  1.00 98.81           H  
ATOM   4805 HD12 LEU A 322       8.520 -11.141  10.735  1.00 98.81           H  
ATOM   4806 HD13 LEU A 322       7.268  -9.933  10.387  1.00 98.81           H  
ATOM   4807  CD2 LEU A 322       8.774 -10.179   8.233  1.00 98.81           C  
ATOM   4808 HD21 LEU A 322       9.076 -10.379   7.205  1.00 98.81           H  
ATOM   4809 HD22 LEU A 322       8.338  -9.183   8.300  1.00 98.81           H  
ATOM   4810 HD23 LEU A 322       9.671 -10.215   8.852  1.00 98.81           H  
ATOM   4811  N   ALA A 323      10.148 -14.298   6.305  1.00 98.58           N  
ATOM   4812  H   ALA A 323      10.525 -13.407   6.015  1.00 98.58           H  
ATOM   4813  CA  ALA A 323      11.081 -15.428   6.367  1.00 98.58           C  
ATOM   4814  HA  ALA A 323      10.546 -16.350   6.138  1.00 98.58           H  
ATOM   4815  C   ALA A 323      11.688 -15.609   7.770  1.00 98.58           C  
ATOM   4816  CB  ALA A 323      12.159 -15.229   5.299  1.00 98.58           C  
ATOM   4817  HB1 ALA A 323      11.700 -15.096   4.319  1.00 98.58           H  
ATOM   4818  HB2 ALA A 323      12.819 -16.096   5.272  1.00 98.58           H  
ATOM   4819  HB3 ALA A 323      12.755 -14.348   5.535  1.00 98.58           H  
ATOM   4820  O   ALA A 323      12.223 -16.674   8.085  1.00 98.58           O  
ATOM   4821  N   SER A 324      11.567 -14.585   8.624  1.00 98.14           N  
ATOM   4822  H   SER A 324      11.145 -13.742   8.261  1.00 98.14           H  
ATOM   4823  CA  SER A 324      12.129 -14.558   9.974  1.00 98.14           C  
ATOM   4824  HA  SER A 324      13.213 -14.526   9.857  1.00 98.14           H  
ATOM   4825  C   SER A 324      11.729 -15.781  10.818  1.00 98.14           C  
ATOM   4826  CB  SER A 324      11.700 -13.285  10.704  1.00 98.14           C  
ATOM   4827  HB2 SER A 324      10.613 -13.262  10.787  1.00 98.14           H  
ATOM   4828  HB3 SER A 324      12.034 -12.414  10.139  1.00 98.14           H  
ATOM   4829  O   SER A 324      10.556 -16.170  10.832  1.00 98.14           O  
ATOM   4830  OG  SER A 324      12.272 -13.261  12.001  1.00 98.14           O  
ATOM   4831  HG  SER A 324      12.632 -12.385  12.159  1.00 98.14           H  
ATOM   4832  N   PRO A 325      12.667 -16.371  11.583  1.00 97.65           N  
ATOM   4833  CA  PRO A 325      12.374 -17.488  12.475  1.00 97.65           C  
ATOM   4834  HA  PRO A 325      11.758 -18.219  11.951  1.00 97.65           H  
ATOM   4835  C   PRO A 325      11.642 -17.078  13.763  1.00 97.65           C  
ATOM   4836  CB  PRO A 325      13.739 -18.113  12.776  1.00 97.65           C  
ATOM   4837  HB2 PRO A 325      13.765 -18.613  13.744  1.00 97.65           H  
ATOM   4838  HB3 PRO A 325      14.001 -18.812  11.982  1.00 97.65           H  
ATOM   4839  O   PRO A 325      11.193 -17.965  14.486  1.00 97.65           O  
ATOM   4840  CG  PRO A 325      14.683 -16.914  12.729  1.00 97.65           C  
ATOM   4841  HG2 PRO A 325      15.709 -17.213  12.514  1.00 97.65           H  
ATOM   4842  HG3 PRO A 325      14.631 -16.367  13.671  1.00 97.65           H  
ATOM   4843  CD  PRO A 325      14.093 -16.065  11.608  1.00 97.65           C  
ATOM   4844  HD2 PRO A 325      14.539 -16.352  10.655  1.00 97.65           H  
ATOM   4845  HD3 PRO A 325      14.276 -15.009  11.807  1.00 97.65           H  
ATOM   4846  N   SER A 326      11.528 -15.780  14.070  1.00 97.70           N  
ATOM   4847  H   SER A 326      11.951 -15.100  13.454  1.00 97.70           H  
ATOM   4848  CA  SER A 326      11.004 -15.318  15.367  1.00 97.70           C  
ATOM   4849  HA  SER A 326      10.286 -16.047  15.740  1.00 97.70           H  
ATOM   4850  C   SER A 326      10.277 -13.971  15.366  1.00 97.70           C  
ATOM   4851  CB  SER A 326      12.164 -15.240  16.369  1.00 97.70           C  
ATOM   4852  HB2 SER A 326      12.595 -16.234  16.486  1.00 97.70           H  
ATOM   4853  HB3 SER A 326      11.793 -14.910  17.340  1.00 97.70           H  
ATOM   4854  O   SER A 326       9.614 -13.668  16.358  1.00 97.70           O  
ATOM   4855  OG  SER A 326      13.173 -14.352  15.915  1.00 97.70           O  
ATOM   4856  HG  SER A 326      12.896 -13.448  16.083  1.00 97.70           H  
ATOM   4857  N   ASN A 327      10.413 -13.137  14.329  1.00 98.12           N  
ATOM   4858  H   ASN A 327      10.922 -13.433  13.508  1.00 98.12           H  
ATOM   4859  CA  ASN A 327       9.801 -11.806  14.342  1.00 98.12           C  
ATOM   4860  HA  ASN A 327      10.040 -11.353  15.304  1.00 98.12           H  
ATOM   4861  C   ASN A 327       8.274 -11.895  14.194  1.00 98.12           C  
ATOM   4862  CB  ASN A 327      10.356 -10.895  13.233  1.00 98.12           C  
ATOM   4863  HB2 ASN A 327      10.281 -11.405  12.272  1.00 98.12           H  
ATOM   4864  HB3 ASN A 327       9.731 -10.005  13.170  1.00 98.12           H  
ATOM   4865  O   ASN A 327       7.802 -12.563  13.271  1.00 98.12           O  
ATOM   4866  CG  ASN A 327      11.775 -10.422  13.450  1.00 98.12           C  
ATOM   4867  ND2 ASN A 327      12.333  -9.740  12.477  1.00 98.12           N  
ATOM   4868 HD21 ASN A 327      11.770  -9.430  11.698  1.00 98.12           H  
ATOM   4869 HD22 ASN A 327      13.233  -9.333  12.686  1.00 98.12           H  
ATOM   4870  OD1 ASN A 327      12.415 -10.669  14.456  1.00 98.12           O  
ATOM   4871  N   PRO A 328       7.509 -11.148  15.010  1.00 98.26           N  
ATOM   4872  CA  PRO A 328       6.097 -10.930  14.734  1.00 98.26           C  
ATOM   4873  HA  PRO A 328       5.575 -11.880  14.618  1.00 98.26           H  
ATOM   4874  C   PRO A 328       5.931 -10.087  13.464  1.00 98.26           C  
ATOM   4875  CB  PRO A 328       5.560 -10.187  15.955  1.00 98.26           C  
ATOM   4876  HB2 PRO A 328       4.685  -9.579  15.724  1.00 98.26           H  
ATOM   4877  HB3 PRO A 328       5.331 -10.899  16.748  1.00 98.26           H  
ATOM   4878  O   PRO A 328       6.822  -9.318  13.084  1.00 98.26           O  
ATOM   4879  CG  PRO A 328       6.758  -9.340  16.367  1.00 98.26           C  
ATOM   4880  HG2 PRO A 328       6.702  -9.048  17.416  1.00 98.26           H  
ATOM   4881  HG3 PRO A 328       6.818  -8.456  15.733  1.00 98.26           H  
ATOM   4882  CD  PRO A 328       7.944 -10.264  16.088  1.00 98.26           C  
ATOM   4883  HD2 PRO A 328       8.808  -9.665  15.800  1.00 98.26           H  
ATOM   4884  HD3 PRO A 328       8.172 -10.862  16.970  1.00 98.26           H  
ATOM   4885  N   LEU A 329       4.759 -10.185  12.842  1.00 98.65           N  
ATOM   4886  H   LEU A 329       4.063 -10.800  13.239  1.00 98.65           H  
ATOM   4887  CA  LEU A 329       4.368  -9.333  11.725  1.00 98.65           C  
ATOM   4888  HA  LEU A 329       5.264  -8.877  11.303  1.00 98.65           H  
ATOM   4889  C   LEU A 329       3.457  -8.205  12.218  1.00 98.65           C  
ATOM   4890  CB  LEU A 329       3.732 -10.204  10.630  1.00 98.65           C  
ATOM   4891  HB2 LEU A 329       2.884 -10.737  11.059  1.00 98.65           H  
ATOM   4892  HB3 LEU A 329       4.464 -10.946  10.310  1.00 98.65           H  
ATOM   4893  O   LEU A 329       2.437  -8.453  12.862  1.00 98.65           O  
ATOM   4894  CG  LEU A 329       3.246  -9.433   9.391  1.00 98.65           C  
ATOM   4895  HG  LEU A 329       2.476  -8.718   9.680  1.00 98.65           H  
ATOM   4896  CD1 LEU A 329       4.374  -8.691   8.678  1.00 98.65           C  
ATOM   4897 HD11 LEU A 329       3.999  -8.249   7.756  1.00 98.65           H  
ATOM   4898 HD12 LEU A 329       5.185  -9.380   8.441  1.00 98.65           H  
ATOM   4899 HD13 LEU A 329       4.751  -7.886   9.309  1.00 98.65           H  
ATOM   4900  CD2 LEU A 329       2.637 -10.424   8.404  1.00 98.65           C  
ATOM   4901 HD21 LEU A 329       2.268  -9.899   7.523  1.00 98.65           H  
ATOM   4902 HD22 LEU A 329       3.383 -11.157   8.098  1.00 98.65           H  
ATOM   4903 HD23 LEU A 329       1.805 -10.931   8.893  1.00 98.65           H  
ATOM   4904  N   SER A 330       3.807  -6.970  11.864  1.00 98.31           N  
ATOM   4905  H   SER A 330       4.675  -6.836  11.364  1.00 98.31           H  
ATOM   4906  CA  SER A 330       2.970  -5.785  12.055  1.00 98.31           C  
ATOM   4907  HA  SER A 330       1.968  -6.098  12.348  1.00 98.31           H  
ATOM   4908  C   SER A 330       2.861  -5.024  10.745  1.00 98.31           C  
ATOM   4909  CB  SER A 330       3.530  -4.857  13.137  1.00 98.31           C  
ATOM   4910  HB2 SER A 330       4.488  -4.452  12.811  1.00 98.31           H  
ATOM   4911  HB3 SER A 330       2.837  -4.031  13.295  1.00 98.31           H  
ATOM   4912  O   SER A 330       3.870  -4.749  10.098  1.00 98.31           O  
ATOM   4913  OG  SER A 330       3.712  -5.546  14.354  1.00 98.31           O  
ATOM   4914  HG  SER A 330       2.902  -6.027  14.541  1.00 98.31           H  
ATOM   4915  N   LEU A 331       1.636  -4.700  10.349  1.00 98.42           N  
ATOM   4916  H   LEU A 331       0.853  -4.980  10.922  1.00 98.42           H  
ATOM   4917  CA  LEU A 331       1.323  -3.986   9.117  1.00 98.42           C  
ATOM   4918  HA  LEU A 331       2.230  -3.585   8.666  1.00 98.42           H  
ATOM   4919  C   LEU A 331       0.408  -2.818   9.461  1.00 98.42           C  
ATOM   4920  CB  LEU A 331       0.640  -4.948   8.128  1.00 98.42           C  
ATOM   4921  HB2 LEU A 331       0.280  -4.378   7.271  1.00 98.42           H  
ATOM   4922  HB3 LEU A 331      -0.232  -5.378   8.622  1.00 98.42           H  
ATOM   4923  O   LEU A 331      -0.604  -3.017  10.133  1.00 98.42           O  
ATOM   4924  CG  LEU A 331       1.539  -6.092   7.629  1.00 98.42           C  
ATOM   4925  HG  LEU A 331       2.079  -6.545   8.460  1.00 98.42           H  
ATOM   4926  CD1 LEU A 331       0.679  -7.175   6.984  1.00 98.42           C  
ATOM   4927 HD11 LEU A 331       0.029  -7.613   7.742  1.00 98.42           H  
ATOM   4928 HD12 LEU A 331       0.060  -6.743   6.197  1.00 98.42           H  
ATOM   4929 HD13 LEU A 331       1.316  -7.952   6.562  1.00 98.42           H  
ATOM   4930  CD2 LEU A 331       2.542  -5.591   6.593  1.00 98.42           C  
ATOM   4931 HD21 LEU A 331       3.175  -6.412   6.256  1.00 98.42           H  
ATOM   4932 HD22 LEU A 331       2.004  -5.164   5.747  1.00 98.42           H  
ATOM   4933 HD23 LEU A 331       3.173  -4.822   7.037  1.00 98.42           H  
ATOM   4934  N   ALA A 332       0.762  -1.620   9.009  1.00 94.70           N  
ATOM   4935  H   ALA A 332       1.586  -1.533   8.432  1.00 94.70           H  
ATOM   4936  CA  ALA A 332      -0.116  -0.461   9.120  1.00 94.70           C  
ATOM   4937  HA  ALA A 332      -0.570  -0.429  10.110  1.00 94.70           H  
ATOM   4938  C   ALA A 332      -1.253  -0.567   8.098  1.00 94.70           C
[truncated: 18,720 more chars]
