# Supplementary material for: Harnessing the acceptor substrate promiscuity of Clostridium botulinum Maf glycosyltransferase to glyco-engineer mini-flagellin protein chimeras
Source: Commun Biol. 2024 Aug 21;7:1029. doi: 10.1038/s42003-024-06736-y (PMC11339370; doi:10.1038/s42003-024-06736-y)
Supplement: Supplementary file 5 — Supplementary Data 2 [file 42003_2024_6736_MOESM5_ESM.zip › SupplementaryData2/SrNaFLD.pdb]

ATOM      1  N   MET A   1      40.829   2.615 -28.934  1.00 34.26           N  
ATOM      2  H   MET A   1      41.158   2.362 -29.854  1.00 34.26           H  
ATOM      3  H2  MET A   1      41.321   3.439 -28.618  1.00 34.26           H  
ATOM      4  H3  MET A   1      41.043   1.857 -28.302  1.00 34.26           H  
ATOM      5  CA  MET A   1      39.362   2.836 -28.944  1.00 34.26           C  
ATOM      6  HA  MET A   1      39.110   3.687 -29.575  1.00 34.26           H  
ATOM      7  C   MET A   1      38.909   3.134 -27.522  1.00 34.26           C  
ATOM      8  CB  MET A   1      38.630   1.587 -29.469  1.00 34.26           C  
ATOM      9  HB2 MET A   1      39.232   0.699 -29.280  1.00 34.26           H  
ATOM     10  HB3 MET A   1      37.687   1.465 -28.937  1.00 34.26           H  
ATOM     11  O   MET A   1      39.021   2.261 -26.678  1.00 34.26           O  
ATOM     12  CG  MET A   1      38.296   1.670 -30.959  1.00 34.26           C  
ATOM     13  HG2 MET A   1      37.562   2.460 -31.114  1.00 34.26           H  
ATOM     14  HG3 MET A   1      39.196   1.908 -31.526  1.00 34.26           H  
ATOM     15  SD  MET A   1      37.621   0.111 -31.577  1.00 34.26           S  
ATOM     16  CE  MET A   1      37.072   0.590 -33.236  1.00 34.26           C  
ATOM     17  HE1 MET A   1      36.677  -0.286 -33.750  1.00 34.26           H  
ATOM     18  HE2 MET A   1      36.288   1.344 -33.162  1.00 34.26           H  
ATOM     19  HE3 MET A   1      37.912   0.987 -33.804  1.00 34.26           H  
ATOM     20  N   ALA A   2      38.471   4.357 -27.215  1.00 44.26           N  
ATOM     21  H   ALA A   2      38.348   5.057 -27.933  1.00 44.26           H  
ATOM     22  CA  ALA A   2      37.928   4.656 -25.889  1.00 44.26           C  
ATOM     23  HA  ALA A   2      38.517   4.141 -25.129  1.00 44.26           H  
ATOM     24  C   ALA A   2      36.484   4.140 -25.813  1.00 44.26           C  
ATOM     25  CB  ALA A   2      38.035   6.163 -25.622  1.00 44.26           C  
ATOM     26  HB1 ALA A   2      37.639   6.382 -24.630  1.00 44.26           H  
ATOM     27  HB2 ALA A   2      39.079   6.473 -25.664  1.00 44.26           H  
ATOM     28  HB3 ALA A   2      37.459   6.717 -26.364  1.00 44.26           H  
ATOM     29  O   ALA A   2      35.658   4.532 -26.640  1.00 44.26           O  
ATOM     30  N   VAL A   3      36.189   3.262 -24.852  1.00 46.25           N  
ATOM     31  H   VAL A   3      36.924   2.944 -24.237  1.00 46.25           H  
ATOM     32  CA  VAL A   3      34.828   2.782 -24.584  1.00 46.25           C  
ATOM     33  HA  VAL A   3      34.445   2.277 -25.471  1.00 46.25           H  
ATOM     34  C   VAL A   3      33.962   4.007 -24.287  1.00 46.25           C  
ATOM     35  CB  VAL A   3      34.813   1.778 -23.408  1.00 46.25           C  
ATOM     36  HB  VAL A   3      35.160   2.281 -22.505  1.00 46.25           H  
ATOM     37  O   VAL A   3      34.206   4.729 -23.320  1.00 46.25           O  
ATOM     38  CG1 VAL A   3      33.405   1.228 -23.152  1.00 46.25           C  
ATOM     39 HG11 VAL A   3      33.433   0.510 -22.332  1.00 46.25           H  
ATOM     40 HG12 VAL A   3      33.024   0.726 -24.041  1.00 46.25           H  
ATOM     41 HG13 VAL A   3      32.724   2.032 -22.873  1.00 46.25           H  
ATOM     42  CG2 VAL A   3      35.742   0.585 -23.678  1.00 46.25           C  
ATOM     43 HG21 VAL A   3      36.770   0.912 -23.829  1.00 46.25           H  
ATOM     44 HG22 VAL A   3      35.407   0.034 -24.557  1.00 46.25           H  
ATOM     45 HG23 VAL A   3      35.731  -0.087 -22.820  1.00 46.25           H  
ATOM     46  N   ARG A   4      32.985   4.302 -25.151  1.00 55.27           N  
ATOM     47  H   ARG A   4      32.829   3.669 -25.923  1.00 55.27           H  
ATOM     48  CA  ARG A   4      31.972   5.316 -24.845  1.00 55.27           C  
ATOM     49  HA  ARG A   4      32.454   6.245 -24.543  1.00 55.27           H  
ATOM     50  C   ARG A   4      31.178   4.788 -23.653  1.00 55.27           C  
ATOM     51  CB  ARG A   4      31.057   5.566 -26.054  1.00 55.27           C  
ATOM     52  HB2 ARG A   4      30.722   4.607 -26.449  1.00 55.27           H  
ATOM     53  HB3 ARG A   4      30.188   6.123 -25.706  1.00 55.27           H  
ATOM     54  O   ARG A   4      30.589   3.718 -23.751  1.00 55.27           O  
ATOM     55  CG  ARG A   4      31.722   6.372 -27.177  1.00 55.27           C  
ATOM     56  HG2 ARG A   4      32.577   5.820 -27.569  1.00 55.27           H  
ATOM     57  HG3 ARG A   4      32.064   7.326 -26.776  1.00 55.27           H  
ATOM     58  CD  ARG A   4      30.708   6.622 -28.303  1.00 55.27           C  
ATOM     59  HD2 ARG A   4      30.405   5.662 -28.720  1.00 55.27           H  
ATOM     60  HD3 ARG A   4      29.832   7.108 -27.872  1.00 55.27           H  
ATOM     61  NE  ARG A   4      31.274   7.472 -29.370  1.00 55.27           N  
ATOM     62  HE  ARG A   4      32.280   7.565 -29.382  1.00 55.27           H  
ATOM     63  NH1 ARG A   4      29.299   8.044 -30.391  1.00 55.27           N  
ATOM     64 HH11 ARG A   4      28.810   7.490 -29.702  1.00 55.27           H  
ATOM     65 HH12 ARG A   4      28.806   8.580 -31.090  1.00 55.27           H  
ATOM     66  NH2 ARG A   4      31.221   8.868 -31.173  1.00 55.27           N  
ATOM     67 HH21 ARG A   4      30.716   9.381 -31.881  1.00 55.27           H  
ATOM     68 HH22 ARG A   4      32.225   8.973 -31.125  1.00 55.27           H  
ATOM     69  CZ  ARG A   4      30.599   8.121 -30.304  1.00 55.27           C  
ATOM     70  N   SER A   5      31.185   5.506 -22.535  1.00 61.64           N  
ATOM     71  H   SER A   5      31.694   6.376 -22.487  1.00 61.64           H  
ATOM     72  CA  SER A   5      30.379   5.126 -21.376  1.00 61.64           C  
ATOM     73  HA  SER A   5      30.606   4.094 -21.108  1.00 61.64           H  
ATOM     74  C   SER A   5      28.898   5.228 -21.729  1.00 61.64           C  
ATOM     75  CB  SER A   5      30.705   6.011 -20.171  1.00 61.64           C  
ATOM     76  HB2 SER A   5      30.016   5.794 -19.355  1.00 61.64           H  
ATOM     77  HB3 SER A   5      31.722   5.804 -19.840  1.00 61.64           H  
ATOM     78  O   SER A   5      28.448   6.259 -22.236  1.00 61.64           O  
ATOM     79  OG  SER A   5      30.605   7.373 -20.535  1.00 61.64           O  
ATOM     80  HG  SER A   5      29.682   7.587 -20.687  1.00 61.64           H  
ATOM     81  N   LEU A   6      28.146   4.163 -21.458  1.00 77.63           N  
ATOM     82  H   LEU A   6      28.585   3.341 -21.070  1.00 77.63           H  
ATOM     83  CA  LEU A   6      26.687   4.202 -21.480  1.00 77.63           C  
ATOM     84  HA  LEU A   6      26.350   4.553 -22.455  1.00 77.63           H  
ATOM     85  C   LEU A   6      26.202   5.200 -20.422  1.00 77.63           C  
ATOM     86  CB  LEU A   6      26.139   2.784 -21.237  1.00 77.63           C  
ATOM     87  HB2 LEU A   6      25.095   2.844 -20.931  1.00 77.63           H  
ATOM     88  HB3 LEU A   6      26.688   2.338 -20.408  1.00 77.63           H  
ATOM     89  O   LEU A   6      26.763   5.280 -19.326  1.00 77.63           O  
ATOM     90  CG  LEU A   6      26.250   1.887 -22.487  1.00 77.63           C  
ATOM     91  HG  LEU A   6      27.107   2.192 -23.086  1.00 77.63           H  
ATOM     92  CD1 LEU A   6      26.453   0.426 -22.095  1.00 77.63           C  
ATOM     93 HD11 LEU A   6      25.615   0.081 -21.489  1.00 77.63           H  
ATOM     94 HD12 LEU A   6      26.521  -0.193 -22.989  1.00 77.63           H  
ATOM     95 HD13 LEU A   6      27.376   0.317 -21.525  1.00 77.63           H  
ATOM     96  CD2 LEU A   6      24.988   1.992 -23.347  1.00 77.63           C  
ATOM     97 HD21 LEU A   6      24.821   3.028 -23.645  1.00 77.63           H  
ATOM     98 HD22 LEU A   6      24.126   1.638 -22.782  1.00 77.63           H  
ATOM     99 HD23 LEU A   6      25.099   1.376 -24.239  1.00 77.63           H  
ATOM    100  N   LEU A   7      25.176   5.978 -20.765  1.00 90.23           N  
ATOM    101  H   LEU A   7      24.724   5.827 -21.656  1.00 90.23           H  
ATOM    102  CA  LEU A   7      24.503   6.826 -19.789  1.00 90.23           C  
ATOM    103  HA  LEU A   7      25.242   7.450 -19.286  1.00 90.23           H  
ATOM    104  C   LEU A   7      23.856   5.934 -18.728  1.00 90.23           C  
ATOM    105  CB  LEU A   7      23.468   7.727 -20.484  1.00 90.23           C  
ATOM    106  HB2 LEU A   7      22.869   8.221 -19.719  1.00 90.23           H  
ATOM    107  HB3 LEU A   7      22.799   7.101 -21.075  1.00 90.23           H  
ATOM    108  O   LEU A   7      23.254   4.911 -19.051  1.00 90.23           O  
ATOM    109  CG  LEU A   7      24.095   8.803 -21.388  1.00 90.23           C  
ATOM    110  HG  LEU A   7      24.752   8.335 -22.121  1.00 90.23           H  
ATOM    111  CD1 LEU A   7      23.016   9.561 -22.145  1.00 90.23           C  
ATOM    112 HD11 LEU A   7      23.484  10.279 -22.818  1.00 90.23           H  
ATOM    113 HD12 LEU A   7      22.370  10.098 -21.451  1.00 90.23           H  
ATOM    114 HD13 LEU A   7      22.429   8.847 -22.723  1.00 90.23           H  
ATOM    115  CD2 LEU A   7      24.893   9.827 -20.587  1.00 90.23           C  
ATOM    116 HD21 LEU A   7      25.825   9.370 -20.253  1.00 90.23           H  
ATOM    117 HD22 LEU A   7      24.313  10.158 -19.725  1.00 90.23           H  
ATOM    118 HD23 LEU A   7      25.124  10.696 -21.203  1.00 90.23           H  
ATOM    119  N   ARG A   8      23.978   6.327 -17.461  1.00 91.80           N  
ATOM    120  H   ARG A   8      24.398   7.231 -17.297  1.00 91.80           H  
ATOM    121  CA  ARG A   8      23.215   5.712 -16.375  1.00 91.80           C  
ATOM    122  HA  ARG A   8      23.080   4.652 -16.593  1.00 91.80           H  
ATOM    123  C   ARG A   8      21.842   6.364 -16.351  1.00 91.80           C  
ATOM    124  CB  ARG A   8      23.975   5.859 -15.051  1.00 91.80           C  
ATOM    125  HB2 ARG A   8      24.957   5.398 -15.162  1.00 91.80           H  
ATOM    126  HB3 ARG A   8      24.114   6.918 -14.832  1.00 91.80           H  
ATOM    127  O   ARG A   8      21.734   7.576 -16.528  1.00 91.80           O  
ATOM    128  CG  ARG A   8      23.230   5.195 -13.881  1.00 91.80           C  
ATOM    129  HG2 ARG A   8      22.259   5.675 -13.756  1.00 91.80           H  
ATOM    130  HG3 ARG A   8      23.068   4.139 -14.096  1.00 91.80           H  
ATOM    131  CD  ARG A   8      23.984   5.336 -12.554  1.00 91.80           C  
ATOM    132  HD2 ARG A   8      23.307   5.026 -11.758  1.00 91.80           H  
ATOM    133  HD3 ARG A   8      24.224   6.387 -12.390  1.00 91.80           H  
ATOM    134  NE  ARG A   8      25.226   4.534 -12.529  1.00 91.80           N  
ATOM    135  HE  ARG A   8      25.848   4.641 -13.317  1.00 91.80           H  
ATOM    136  NH1 ARG A   8      24.913   3.478 -10.502  1.00 91.80           N  
ATOM    137 HH11 ARG A   8      25.235   2.840  -9.789  1.00 91.80           H  
ATOM    138 HH12 ARG A   8      24.042   3.972 -10.368  1.00 91.80           H  
ATOM    139  NH2 ARG A   8      26.752   3.067 -11.683  1.00 91.80           N  
ATOM    140 HH21 ARG A   8      27.347   3.198 -12.489  1.00 91.80           H  
ATOM    141 HH22 ARG A   8      27.041   2.439 -10.947  1.00 91.80           H  
ATOM    142  CZ  ARG A   8      25.619   3.702 -11.575  1.00 91.80           C  
ATOM    143  N   THR A   9      20.787   5.590 -16.134  1.00 93.48           N  
ATOM    144  H   THR A   9      20.895   4.589 -16.052  1.00 93.48           H  
ATOM    145  CA  THR A   9      19.447   6.155 -15.967  1.00 93.48           C  
ATOM    146  HA  THR A   9      19.552   7.205 -15.692  1.00 93.48           H  
ATOM    147  C   THR A   9      18.719   5.492 -14.819  1.00 93.48           C  
ATOM    148  CB  THR A   9      18.655   6.133 -17.276  1.00 93.48           C  
ATOM    149  HB  THR A   9      18.538   5.112 -17.641  1.00 93.48           H  
ATOM    150  O   THR A   9      18.601   4.271 -14.781  1.00 93.48           O  
ATOM    151  CG2 THR A   9      17.290   6.808 -17.149  1.00 93.48           C  
ATOM    152 HG21 THR A   9      16.881   6.993 -18.142  1.00 93.48           H  
ATOM    153 HG22 THR A   9      16.606   6.164 -16.596  1.00 93.48           H  
ATOM    154 HG23 THR A   9      17.386   7.759 -16.627  1.00 93.48           H  
ATOM    155  OG1 THR A   9      19.402   6.892 -18.202  1.00 93.48           O  
ATOM    156  HG1 THR A   9      20.145   7.252 -17.712  1.00 93.48           H  
ATOM    157  N   SER A  10      18.261   6.310 -13.878  1.00 93.84           N  
ATOM    158  H   SER A  10      18.422   7.303 -13.975  1.00 93.84           H  
ATOM    159  CA  SER A  10      17.335   5.916 -12.820  1.00 93.84           C  
ATOM    160  HA  SER A  10      17.222   4.832 -12.820  1.00 93.84           H  
ATOM    161  C   SER A  10      15.961   6.521 -13.091  1.00 93.84           C  
ATOM    162  CB  SER A  10      17.867   6.323 -11.442  1.00 93.84           C  
ATOM    163  HB2 SER A  10      17.135   6.056 -10.680  1.00 93.84           H  
ATOM    164  HB3 SER A  10      18.794   5.786 -11.240  1.00 93.84           H  
ATOM    165  O   SER A  10      15.847   7.517 -13.805  1.00 93.84           O  
ATOM    166  OG  SER A  10      18.114   7.712 -11.388  1.00 93.84           O  
ATOM    167  HG  SER A  10      18.183   7.986 -10.470  1.00 93.84           H  
ATOM    168  N   SER A  11      14.922   5.906 -12.534  1.00 94.31           N  
ATOM    169  H   SER A  11      15.085   5.126 -11.914  1.00 94.31           H  
ATOM    170  CA  SER A  11      13.540   6.374 -12.625  1.00 94.31           C  
ATOM    171  HA  SER A  11      13.499   7.333 -13.143  1.00 94.31           H  
ATOM    172  C   SER A  11      12.970   6.546 -11.223  1.00 94.31           C  
ATOM    173  CB  SER A  11      12.700   5.371 -13.417  1.00 94.31           C  
ATOM    174  HB2 SER A  11      13.136   5.226 -14.405  1.00 94.31           H  
ATOM    175  HB3 SER A  11      12.683   4.417 -12.891  1.00 94.31           H  
ATOM    176  O   SER A  11      13.150   5.660 -10.387  1.00 94.31           O  
ATOM    177  OG  SER A  11      11.384   5.858 -13.552  1.00 94.31           O  
ATOM    178  HG  SER A  11      10.811   5.138 -13.828  1.00 94.31           H  
ATOM    179  N   SER A  12      12.282   7.659 -10.979  1.00 94.97           N  
ATOM    180  H   SER A  12      12.260   8.378 -11.689  1.00 94.97           H  
ATOM    181  CA  SER A  12      11.445   7.872  -9.791  1.00 94.97           C  
ATOM    182  HA  SER A  12      11.770   7.190  -9.006  1.00 94.97           H  
ATOM    183  C   SER A  12       9.965   7.558 -10.039  1.00 94.97           C  
ATOM    184  CB  SER A  12      11.619   9.294  -9.250  1.00 94.97           C  
ATOM    185  HB2 SER A  12      11.049   9.399  -8.327  1.00 94.97           H  
ATOM    186  HB3 SER A  12      12.672   9.471  -9.032  1.00 94.97           H  
ATOM    187  O   SER A  12       9.130   7.848  -9.188  1.00 94.97           O  
ATOM    188  OG  SER A  12      11.166  10.249 -10.188  1.00 94.97           O  
ATOM    189  HG  SER A  12      11.140  11.104  -9.750  1.00 94.97           H  
ATOM    190  N   LEU A  13       9.626   6.981 -11.199  1.00 93.76           N  
ATOM    191  H   LEU A  13      10.361   6.757 -11.854  1.00 93.76           H  
ATOM    192  CA  LEU A  13       8.267   6.536 -11.505  1.00 93.76           C  
ATOM    193  HA  LEU A  13       7.616   7.411 -11.499  1.00 93.76           H  
ATOM    194  C   LEU A  13       7.776   5.556 -10.428  1.00 93.76           C  
ATOM    195  CB  LEU A  13       8.257   5.890 -12.903  1.00 93.76           C  
ATOM    196  HB2 LEU A  13       8.779   6.543 -13.603  1.00 93.76           H  
ATOM    197  HB3 LEU A  13       8.800   4.947 -12.841  1.00 93.76           H  
ATOM    198  O   LEU A  13       8.511   4.645 -10.036  1.00 93.76           O  
ATOM    199  CG  LEU A  13       6.853   5.612 -13.463  1.00 93.76           C  
ATOM    200  HG  LEU A  13       6.271   5.072 -12.715  1.00 93.76           H  
ATOM    201  CD1 LEU A  13       6.142   6.916 -13.832  1.00 93.76           C  
ATOM    202 HD11 LEU A  13       5.240   6.703 -14.406  1.00 93.76           H  
ATOM    203 HD12 LEU A  13       5.858   7.454 -12.928  1.00 93.76           H  
ATOM    204 HD13 LEU A  13       6.789   7.544 -14.445  1.00 93.76           H  
ATOM    205  CD2 LEU A  13       6.944   4.735 -14.711  1.00 93.76           C  
ATOM    206 HD21 LEU A  13       7.476   5.258 -15.505  1.00 93.76           H  
ATOM    207 HD22 LEU A  13       5.935   4.490 -15.043  1.00 93.76           H  
ATOM    208 HD23 LEU A  13       7.453   3.803 -14.467  1.00 93.76           H  
ATOM    209  N   ALA A  14       6.533   5.734  -9.976  1.00 90.68           N  
ATOM    210  H   ALA A  14       5.997   6.525 -10.301  1.00 90.68           H  
ATOM    211  CA  ALA A  14       5.912   4.823  -9.023  1.00 90.68           C  
ATOM    212  HA  ALA A  14       6.475   4.881  -8.091  1.00 90.68           H  
ATOM    213  C   ALA A  14       5.964   3.371  -9.530  1.00 90.68           C  
ATOM    214  CB  ALA A  14       4.476   5.280  -8.741  1.00 90.68           C  
ATOM    215  HB1 ALA A  14       3.878   5.214  -9.650  1.00 90.68           H  
ATOM    216  HB2 ALA A  14       4.474   6.307  -8.378  1.00 90.68           H  
ATOM    217  HB3 ALA A  14       4.025   4.638  -7.984  1.00 90.68           H  
ATOM    218  O   ALA A  14       5.789   3.096 -10.718  1.00 90.68           O  
ATOM    219  N   LYS A  15       6.210   2.430  -8.615  1.00 90.99           N  
ATOM    220  H   LYS A  15       6.347   2.722  -7.657  1.00 90.99           H  
ATOM    221  CA  LYS A  15       6.287   0.996  -8.937  1.00 90.99           C  
ATOM    222  HA  LYS A  15       6.729   0.875  -9.926  1.00 90.99           H  
ATOM    223  C   LYS A  15       4.916   0.332  -9.017  1.00 90.99           C  
ATOM    224  CB  LYS A  15       7.167   0.271  -7.916  1.00 90.99           C  
ATOM    225  HB2 LYS A  15       7.151  -0.796  -8.137  1.00 90.99           H  
ATOM    226  HB3 LYS A  15       6.755   0.418  -6.918  1.00 90.99           H  
ATOM    227  O   LYS A  15       4.819  -0.796  -9.487  1.00 90.99           O  
ATOM    228  CG  LYS A  15       8.623   0.754  -7.953  1.00 90.99           C  
ATOM    229  HG2 LYS A  15       8.671   1.814  -7.708  1.00 90.99           H  
ATOM    230  HG3 LYS A  15       9.034   0.597  -8.951  1.00 90.99           H  
ATOM    231  CD  LYS A  15       9.440  -0.038  -6.929  1.00 90.99           C  
ATOM    232  HD2 LYS A  15       9.411  -1.096  -7.188  1.00 90.99           H  
ATOM    233  HD3 LYS A  15       8.992   0.097  -5.945  1.00 90.99           H  
ATOM    234  CE  LYS A  15      10.888   0.450  -6.903  1.00 90.99           C  
ATOM    235  HE2 LYS A  15      11.338   0.265  -7.879  1.00 90.99           H  
ATOM    236  HE3 LYS A  15      10.886   1.526  -6.730  1.00 90.99           H  
ATOM    237  NZ  LYS A  15      11.650  -0.238  -5.831  1.00 90.99           N  
ATOM    238  HZ1 LYS A  15      11.222  -0.059  -4.935  1.00 90.99           H  
ATOM    239  HZ2 LYS A  15      12.605   0.091  -5.794  1.00 90.99           H  
ATOM    240  HZ3 LYS A  15      11.648  -1.237  -5.977  1.00 90.99           H  
ATOM    241  N   GLU A  16       3.874   1.018  -8.564  1.00 92.36           N  
ATOM    242  H   GLU A  16       4.015   1.971  -8.263  1.00 92.36           H  
ATOM    243  CA  GLU A  16       2.497   0.548  -8.617  1.00 92.36           C  
ATOM    244  HA  GLU A  16       2.468  -0.397  -9.160  1.00 92.36           H  
ATOM    245  C   GLU A  16       1.619   1.541  -9.363  1.00 92.36           C  
ATOM    246  CB  GLU A  16       1.924   0.291  -7.219  1.00 92.36           C  
ATOM    247  HB2 GLU A  16       0.888  -0.021  -7.348  1.00 92.36           H  
ATOM    248  HB3 GLU A  16       1.942   1.212  -6.637  1.00 92.36           H  
ATOM    249  O   GLU A  16       1.812   2.753  -9.272  1.00 92.36           O  
ATOM    250  CG  GLU A  16       2.684  -0.806  -6.465  1.00 92.36           C  
ATOM    251  HG2 GLU A  16       3.666  -0.429  -6.180  1.00 92.36           H  
ATOM    252  HG3 GLU A  16       2.830  -1.653  -7.136  1.00 92.36           H  
ATOM    253  CD  GLU A  16       1.941  -1.299  -5.215  1.00 92.36           C  
ATOM    254  OE1 GLU A  16       2.487  -2.195  -4.546  1.00 92.36           O  
ATOM    255  OE2 GLU A  16       0.762  -0.924  -4.983  1.00 92.36           O  
ATOM    256  N   ILE A  17       0.633   1.015 -10.080  1.00 94.75           N  
ATOM    257  H   ILE A  17       0.557   0.008 -10.122  1.00 94.75           H  
ATOM    258  CA  ILE A  17      -0.392   1.792 -10.768  1.00 94.75           C  
ATOM    259  HA  ILE A  17      -0.486   2.755 -10.267  1.00 94.75           H  
ATOM    260  C   ILE A  17      -1.728   1.072 -10.655  1.00 94.75           C  
ATOM    261  CB  ILE A  17       0.029   2.055 -12.225  1.00 94.75           C  
ATOM    262  HB  ILE A  17       1.005   2.539 -12.179  1.00 94.75           H  
ATOM    263  O   ILE A  17      -1.793  -0.155 -10.712  1.00 94.75           O  
ATOM    264  CG1 ILE A  17      -0.932   3.019 -12.948  1.00 94.75           C  
ATOM    265 HG12 ILE A  17      -1.124   3.880 -12.307  1.00 94.75           H  
ATOM    266 HG13 ILE A  17      -1.885   2.524 -13.136  1.00 94.75           H  
ATOM    267  CG2 ILE A  17       0.198   0.761 -13.029  1.00 94.75           C  
ATOM    268 HG21 ILE A  17      -0.779   0.330 -13.249  1.00 94.75           H  
ATOM    269 HG22 ILE A  17       0.719   0.996 -13.957  1.00 94.75           H  
ATOM    270 HG23 ILE A  17       0.797   0.035 -12.479  1.00 94.75           H  
ATOM    271  CD1 ILE A  17      -0.375   3.520 -14.287  1.00 94.75           C  
ATOM    272 HD11 ILE A  17       0.705   3.384 -14.335  1.00 94.75           H  
ATOM    273 HD12 ILE A  17      -0.814   2.956 -15.110  1.00 94.75           H  
ATOM    274 HD13 ILE A  17      -0.607   4.578 -14.412  1.00 94.75           H  
ATOM    275  N   ALA A  18      -2.802   1.836 -10.494  1.00 92.33           N  
ATOM    276  H   ALA A  18      -2.694   2.840 -10.485  1.00 92.33           H  
ATOM    277  CA  ALA A  18      -4.146   1.286 -10.541  1.00 92.33           C  
ATOM    278  HA  ALA A  18      -4.086   0.238 -10.248  1.00 92.33           H  
ATOM    279  C   ALA A  18      -4.717   1.301 -11.964  1.00 92.33           C  
ATOM    280  CB  ALA A  18      -5.023   1.994  -9.512  1.00 92.33           C  
ATOM    281  HB1 ALA A  18      -4.738   1.670  -8.511  1.00 92.33           H  
ATOM    282  HB2 ALA A  18      -6.067   1.741  -9.697  1.00 92.33           H  
ATOM    283  HB3 ALA A  18      -4.893   3.073  -9.585  1.00 92.33           H  
ATOM    284  O   ALA A  18      -4.353   2.178 -12.753  1.00 92.33           O  
ATOM    285  N   PRO A  19      -5.626   0.369 -12.304  1.00 92.41           N  
ATOM    286  CA  PRO A  19      -6.317   0.410 -13.584  1.00 92.41           C  
ATOM    287  HA  PRO A  19      -5.585   0.235 -14.372  1.00 92.41           H  
ATOM    288  C   PRO A  19      -6.985   1.771 -13.817  1.00 92.41           C  
ATOM    289  CB  PRO A  19      -7.324  -0.742 -13.553  1.00 92.41           C  
ATOM    290  HB2 PRO A  19      -7.383  -1.231 -14.525  1.00 92.41           H  
ATOM    291  HB3 PRO A  19      -8.303  -0.382 -13.236  1.00 92.41           H  
ATOM    292  O   PRO A  19      -7.573   2.343 -12.898  1.00 92.41           O  
ATOM    293  CG  PRO A  19      -6.771  -1.703 -12.504  1.00 92.41           C  
ATOM    294  HG2 PRO A  19      -7.562  -2.278 -12.023  1.00 92.41           H  
ATOM    295  HG3 PRO A  19      -6.045  -2.371 -12.967  1.00 92.41           H  
ATOM    296  CD  PRO A  19      -6.058  -0.782 -11.520  1.00 92.41           C  
ATOM    297  HD2 PRO A  19      -6.750  -0.457 -10.743  1.00 92.41           H  
ATOM    298  HD3 PRO A  19      -5.212  -1.314 -11.085  1.00 92.41           H  
ATOM    299  N   GLY A  20      -6.845   2.311 -15.029  1.00 92.01           N  
ATOM    300  H   GLY A  20      -6.361   1.786 -15.744  1.00 92.01           H  
ATOM    301  CA  GLY A  20      -7.401   3.616 -15.406  1.00 92.01           C  
ATOM    302  HA2 GLY A  20      -8.435   3.671 -15.064  1.00 92.01           H  
ATOM    303  HA3 GLY A  20      -7.394   3.712 -16.491  1.00 92.01           H  
ATOM    304  C   GLY A  20      -6.672   4.827 -14.820  1.00 92.01           C  
ATOM    305  O   GLY A  20      -7.129   5.956 -14.986  1.00 92.01           O  
ATOM    306  N   ARG A  21      -5.560   4.632 -14.100  1.00 93.76           N  
ATOM    307  H   ARG A  21      -5.224   3.686 -13.987  1.00 93.76           H  
ATOM    308  CA  ARG A  21      -4.793   5.727 -13.495  1.00 93.76           C  
ATOM    309  HA  ARG A  21      -5.389   6.638 -13.556  1.00 93.76           H  
ATOM    310  C   ARG A  21      -3.532   6.043 -14.286  1.00 93.76           C  
ATOM    311  CB  ARG A  21      -4.507   5.446 -12.008  1.00 93.76           C  
ATOM    312  HB2 ARG A  21      -3.969   6.296 -11.588  1.00 93.76           H  
ATOM    313  HB3 ARG A  21      -3.857   4.575 -11.925  1.00 93.76           H  
ATOM    314  O   ARG A  21      -3.003   5.213 -15.025  1.00 93.76           O  
ATOM    315  CG  ARG A  21      -5.768   5.210 -11.156  1.00 93.76           C  
ATOM    316  HG2 ARG A  21      -6.248   4.281 -11.461  1.00 93.76           H  
ATOM    317  HG3 ARG A  21      -5.459   5.118 -10.115  1.00 93.76           H  
ATOM    318  CD  ARG A  21      -6.781   6.358 -11.239  1.00 93.76           C  
ATOM    319  HD2 ARG A  21      -7.138   6.449 -12.265  1.00 93.76           H  
ATOM    320  HD3 ARG A  21      -6.278   7.282 -10.954  1.00 93.76           H  
ATOM    321  NE  ARG A  21      -7.942   6.117 -10.361  1.00 93.76           N  
ATOM    322  HE  ARG A  21      -8.170   5.153 -10.163  1.00 93.76           H  
ATOM    323  NH1 ARG A  21      -8.656   8.293 -10.189  1.00 93.76           N  
ATOM    324 HH11 ARG A  21      -7.956   8.568 -10.863  1.00 93.76           H  
ATOM    325 HH12 ARG A  21      -9.321   8.965  -9.832  1.00 93.76           H  
ATOM    326  NH2 ARG A  21      -9.768   6.683  -9.117  1.00 93.76           N  
ATOM    327 HH21 ARG A  21      -9.970   5.710  -8.934  1.00 93.76           H  
ATOM    328 HH22 ARG A  21     -10.367   7.378  -8.695  1.00 93.76           H  
ATOM    329  CZ  ARG A  21      -8.780   7.028  -9.894  1.00 93.76           C  
ATOM    330  N   THR A  22      -3.038   7.256 -14.066  1.00 95.95           N  
ATOM    331  H   THR A  22      -3.554   7.874 -13.456  1.00 95.95           H  
ATOM    332  CA  THR A  22      -1.751   7.742 -14.558  1.00 95.95           C  
ATOM    333  HA  THR A  22      -1.328   7.010 -15.246  1.00 95.95           H  
ATOM    334  C   THR A  22      -0.804   7.916 -13.382  1.00 95.95           C  
ATOM    335  CB  THR A  22      -1.905   9.066 -15.315  1.00 95.95           C  
ATOM    336  HB  THR A  22      -2.293   9.820 -14.630  1.00 95.95           H  
ATOM    337  O   THR A  22      -1.171   8.512 -12.371  1.00 95.95           O  
ATOM    338  CG2 THR A  22      -0.594   9.577 -15.914  1.00 95.95           C  
ATOM    339 HG21 THR A  22      -0.145   8.809 -16.544  1.00 95.95           H  
ATOM    340 HG22 THR A  22      -0.791  10.466 -16.512  1.00 95.95           H  
ATOM    341 HG23 THR A  22       0.101   9.846 -15.118  1.00 95.95           H  
ATOM    342  OG1 THR A  22      -2.823   8.913 -16.370  1.00 95.95           O  
ATOM    343  HG1 THR A  22      -2.379   8.510 -17.120  1.00 95.95           H  
ATOM    344  N   ILE A  23       0.422   7.430 -13.528  1.00 95.36           N  
ATOM    345  H   ILE A  23       0.647   6.967 -14.397  1.00 95.36           H  
ATOM    346  CA  ILE A  23       1.528   7.722 -12.617  1.00 95.36           C  
ATOM    347  HA  ILE A  23       1.151   8.301 -11.774  1.00 95.36           H  
ATOM    348  C   ILE A  23       2.550   8.597 -13.326  1.00 95.36           C  
ATOM    349  CB  ILE A  23       2.163   6.443 -12.037  1.00 95.36           C  
ATOM    350  HB  ILE A  23       3.030   6.741 -11.448  1.00 95.36           H  
ATOM    351  O   ILE A  23       2.759   8.476 -14.535  1.00 95.36           O  
ATOM    352  CG1 ILE A  23       2.641   5.489 -13.150  1.00 95.36           C  
ATOM    353 HG12 ILE A  23       3.261   6.038 -13.858  1.00 95.36           H  
ATOM    354 HG13 ILE A  23       1.780   5.113 -13.705  1.00 95.36           H  
ATOM    355  CG2 ILE A  23       1.160   5.774 -11.086  1.00 95.36           C  
ATOM    356 HG21 ILE A  23       0.274   5.457 -11.636  1.00 95.36           H  
ATOM    357 HG22 ILE A  23       1.612   4.908 -10.603  1.00 95.36           H  
ATOM    358 HG23 ILE A  23       0.858   6.475 -10.308  1.00 95.36           H  
ATOM    359  CD1 ILE A  23       3.466   4.310 -12.634  1.00 95.36           C  
ATOM    360 HD11 ILE A  23       4.272   4.693 -12.009  1.00 95.36           H  
ATOM    361 HD12 ILE A  23       2.857   3.637 -12.031  1.00 95.36           H  
ATOM    362 HD13 ILE A  23       3.883   3.756 -13.475  1.00 95.36           H  
ATOM    363  N   SER A  24       3.201   9.461 -12.557  1.00 96.32           N  
ATOM    364  H   SER A  24       3.014   9.467 -11.565  1.00 96.32           H  
ATOM    365  CA  SER A  24       4.235  10.368 -13.046  1.00 96.32           C  
ATOM    366  HA  SER A  24       4.493  10.097 -14.070  1.00 96.32           H  
ATOM    367  C   SER A  24       5.497  10.235 -12.206  1.00 96.32           C  
ATOM    368  CB  SER A  24       3.727  11.812 -13.063  1.00 96.32           C  
ATOM    369  HB2 SER A  24       3.369  12.081 -12.070  1.00 96.32           H  
ATOM    370  HB3 SER A  24       4.541  12.482 -13.341  1.00 96.32           H  
ATOM    371  O   SER A  24       5.454   9.819 -11.050  1.00 96.32           O  
ATOM    372  OG  SER A  24       2.677  11.946 -14.007  1.00 96.32           O  
ATOM    373  HG  SER A  24       2.103  12.661 -13.721  1.00 96.32           H  
ATOM    374  N   GLY A  25       6.629  10.583 -12.799  1.00 96.03           N  
ATOM    375  H   GLY A  25       6.590  10.871 -13.767  1.00 96.03           H  
ATOM    376  CA  GLY A  25       7.928  10.613 -12.146  1.00 96.03           C  
ATOM    377  HA2 GLY A  25       7.860  11.153 -11.201  1.00 96.03           H  
ATOM    378  HA3 GLY A  25       8.255   9.594 -11.937  1.00 96.03           H  
ATOM    379  C   GLY A  25       8.960  11.299 -13.029  1.00 96.03           C  
ATOM    380  O   GLY A  25       8.627  12.040 -13.955  1.00 96.03           O  
ATOM    381  N   GLU A  26      10.229  11.022 -12.766  1.00 96.93           N  
ATOM    382  H   GLU A  26      10.447  10.449 -11.963  1.00 96.93           H  
ATOM    383  CA  GLU A  26      11.354  11.576 -13.507  1.00 96.93           C  
ATOM    384  HA  GLU A  26      11.001  12.006 -14.444  1.00 96.93           H  
ATOM    385  C   GLU A  26      12.366  10.480 -13.840  1.00 96.93           C  
ATOM    386  CB  GLU A  26      12.048  12.691 -12.707  1.00 96.93           C  
ATOM    387  HB2 GLU A  26      12.484  12.259 -11.806  1.00 96.93           H  
ATOM    388  HB3 GLU A  26      12.860  13.088 -13.317  1.00 96.93           H  
ATOM    389  O   GLU A  26      12.708   9.641 -13.006  1.00 96.93           O  
ATOM    390  CG  GLU A  26      11.130  13.856 -12.307  1.00 96.93           C  
ATOM    391  HG2 GLU A  26      10.368  13.500 -11.613  1.00 96.93           H  
ATOM    392  HG3 GLU A  26      10.634  14.228 -13.204  1.00 96.93           H  
ATOM    393  CD  GLU A  26      11.926  14.993 -11.641  1.00 96.93           C  
ATOM    394  OE1 GLU A  26      11.775  16.152 -12.079  1.00 96.93           O  
ATOM    395  OE2 GLU A  26      12.770  14.729 -10.743  1.00 96.93           O  
ATOM    396  N   LEU A  27      12.910  10.529 -15.051  1.00 96.71           N  
ATOM    397  H   LEU A  27      12.558  11.217 -15.702  1.00 96.71           H  
ATOM    398  CA  LEU A  27      14.147   9.845 -15.392  1.00 96.71           C  
ATOM    399  HA  LEU A  27      14.231   8.936 -14.797  1.00 96.71           H  
ATOM    400  C   LEU A  27      15.318  10.769 -15.061  1.00 96.71           C  
ATOM    401  CB  LEU A  27      14.163   9.464 -16.879  1.00 96.71           C  
ATOM    402  HB2 LEU A  27      14.175  10.384 -17.464  1.00 96.71           H  
ATOM    403  HB3 LEU A  27      15.090   8.929 -17.085  1.00 96.71           H  
ATOM    404  O   LEU A  27      15.355  11.898 -15.546  1.00 96.71           O  
ATOM    405  CG  LEU A  27      12.977   8.609 -17.350  1.00 96.71           C  
ATOM    406  HG  LEU A  27      12.039   9.135 -17.170  1.00 96.71           H  
ATOM    407  CD1 LEU A  27      13.108   8.374 -18.854  1.00 96.71           C  
ATOM    408 HD11 LEU A  27      14.043   7.858 -19.072  1.00 96.71           H  
ATOM    409 HD12 LEU A  27      13.088   9.333 -19.372  1.00 96.71           H  
ATOM    410 HD13 LEU A  27      12.266   7.773 -19.199  1.00 96.71           H  
ATOM    411  CD2 LEU A  27      12.935   7.257 -16.638  1.00 96.71           C  
ATOM    412 HD21 LEU A  27      13.897   6.752 -16.722  1.00 96.71           H  
ATOM    413 HD22 LEU A  27      12.700   7.416 -15.585  1.00 96.71           H  
ATOM    414 HD23 LEU A  27      12.149   6.636 -17.067  1.00 96.71           H  
ATOM    415  N   THR A  28      16.300  10.293 -14.302  1.00 96.93           N  
ATOM    416  H   THR A  28      16.214   9.348 -13.956  1.00 96.93           H  
ATOM    417  CA  THR A  28      17.583  10.991 -14.139  1.00 96.93           C  
ATOM    418  HA  THR A  28      17.482  12.031 -14.452  1.00 96.93           H  
ATOM    419  C   THR A  28      18.614  10.326 -15.032  1.00 96.93           C  
ATOM    420  CB  THR A  28      18.043  11.021 -12.680  1.00 96.93           C  
ATOM    421  HB  THR A  28      18.166  10.005 -12.307  1.00 96.93           H  
ATOM    422  O   THR A  28      19.032   9.199 -14.774  1.00 96.93           O  
ATOM    423  CG2 THR A  28      19.352  11.792 -12.508  1.00 96.93           C  
ATOM    424 HG21 THR A  28      20.167  11.266 -13.006  1.00 96.93           H  
ATOM    425 HG22 THR A  28      19.250  12.794 -12.924  1.00 96.93           H  
ATOM    426 HG23 THR A  28      19.588  11.866 -11.447  1.00 96.93           H  
ATOM    427  OG1 THR A  28      17.074  11.692 -11.908  1.00 96.93           O  
ATOM    428  HG1 THR A  28      16.245  11.219 -12.003  1.00 96.93           H  
ATOM    429  N   VAL A  29      19.004  11.014 -16.102  1.00 95.75           N  
ATOM    430  H   VAL A  29      18.618  11.937 -16.237  1.00 95.75           H  
ATOM    431  CA  VAL A  29      19.988  10.540 -17.076  1.00 95.75           C  
ATOM    432  HA  VAL A  29      20.081   9.457 -16.991  1.00 95.75           H  
ATOM    433  C   VAL A  29      21.335  11.173 -16.758  1.00 95.75           C  
ATOM    434  CB  VAL A  29      19.545  10.861 -18.514  1.00 95.75           C  
ATOM    435  HB  VAL A  29      19.516  11.941 -18.660  1.00 95.75           H  
ATOM    436  O   VAL A  29      21.494  12.382 -16.897  1.00 95.75           O  
ATOM    437  CG1 VAL A  29      20.526  10.256 -19.523  1.00 95.75           C  
ATOM    438 HG11 VAL A  29      21.516  10.688 -19.379  1.00 95.75           H  
ATOM    439 HG12 VAL A  29      20.191  10.483 -20.536  1.00 95.75           H  
ATOM    440 HG13 VAL A  29      20.577   9.175 -19.394  1.00 95.75           H  
ATOM    441  CG2 VAL A  29      18.152  10.299 -18.823  1.00 95.75           C  
ATOM    442 HG21 VAL A  29      17.894  10.485 -19.866  1.00 95.75           H  
ATOM    443 HG22 VAL A  29      17.404  10.785 -18.197  1.00 95.75           H  
ATOM    444 HG23 VAL A  29      18.129   9.225 -18.635  1.00 95.75           H  
ATOM    445  N   THR A  30      22.306  10.358 -16.360  1.00 96.19           N  
ATOM    446  H   THR A  30      22.086   9.376 -16.270  1.00 96.19           H  
ATOM    447  CA  THR A  30      23.627  10.798 -15.898  1.00 96.19           C  
ATOM    448  HA  THR A  30      23.668  11.887 -15.885  1.00 96.19           H  
ATOM    449  C   THR A  30      24.716  10.288 -16.826  1.00 96.19           C  
ATOM    450  CB  THR A  30      23.894  10.307 -14.469  1.00 96.19           C  
ATOM    451  HB  THR A  30      23.885   9.217 -14.467  1.00 96.19           H  
ATOM    452  O   THR A  30      24.696   9.126 -17.241  1.00 96.19           O  
ATOM    453  CG2 THR A  30      25.230  10.781 -13.894  1.00 96.19           C  
ATOM    454 HG21 THR A  30      26.055  10.256 -14.374  1.00 96.19           H  
ATOM    455 HG22 THR A  30      25.264  10.569 -12.825  1.00 96.19           H  
ATOM    456 HG23 THR A  30      25.350  11.853 -14.047  1.00 96.19           H  
ATOM    457  OG1 THR A  30      22.878  10.746 -13.604  1.00 96.19           O  
ATOM    458  HG1 THR A  30      23.004  11.684 -13.444  1.00 96.19           H  
ATOM    459  N   ASN A  31      25.709  11.128 -17.111  1.00 95.52           N  
ATOM    460  H   ASN A  31      25.655  12.073 -16.758  1.00 95.52           H  
ATOM    461  CA  ASN A  31      26.940  10.707 -17.764  1.00 95.52           C  
ATOM    462  HA  ASN A  31      26.743   9.832 -18.383  1.00 95.52           H  
ATOM    463  C   ASN A  31      28.016  10.333 -16.729  1.00 95.52           C  
ATOM    464  CB  ASN A  31      27.403  11.822 -18.704  1.00 95.52           C  
ATOM    465  HB2 ASN A  31      26.634  12.007 -19.454  1.00 95.52           H  
ATOM    466  HB3 ASN A  31      27.543  12.733 -18.123  1.00 95.52           H  
ATOM    467  O   ASN A  31      28.678  11.224 -16.197  1.00 95.52           O  
ATOM    468  CG  ASN A  31      28.698  11.477 -19.415  1.00 95.52           C  
ATOM    469  ND2 ASN A  31      29.319  12.462 -20.009  1.00 95.52           N  
ATOM    470 HD21 ASN A  31      30.191  12.276 -20.484  1.00 95.52           H  
ATOM    471 HD22 ASN A  31      28.983  13.401 -19.854  1.00 95.52           H  
ATOM    472  OD1 ASN A  31      29.133  10.334 -19.483  1.00 95.52           O  
ATOM    473  N   PRO A  32      28.259   9.034 -16.465  1.00 93.56           N  
ATOM    474  CA  PRO A  32      29.316   8.610 -15.546  1.00 93.56           C  
ATOM    475  HA  PRO A  32      29.324   9.241 -14.657  1.00 93.56           H  
ATOM    476  C   PRO A  32      30.720   8.655 -16.181  1.00 93.56           C  
ATOM    477  CB  PRO A  32      28.918   7.184 -15.159  1.00 93.56           C  
ATOM    478  HB2 PRO A  32      29.769   6.584 -14.833  1.00 93.56           H  
ATOM    479  HB3 PRO A  32      28.158   7.216 -14.378  1.00 93.56           H  
ATOM    480  O   PRO A  32      31.701   8.276 -15.546  1.00 93.56           O  
ATOM    481  CG  PRO A  32      28.305   6.647 -16.452  1.00 93.56           C  
ATOM    482  HG2 PRO A  32      29.093   6.364 -17.150  1.00 93.56           H  
ATOM    483  HG3 PRO A  32      27.634   5.808 -16.268  1.00 93.56           H  
ATOM    484  CD  PRO A  32      27.554   7.863 -16.985  1.00 93.56           C  
ATOM    485  HD2 PRO A  32      27.533   7.846 -18.074  1.00 93.56           H  
ATOM    486  HD3 PRO A  32      26.544   7.837 -16.575  1.00 93.56           H  
ATOM    487  N   GLY A  33      30.827   9.022 -17.460  1.00 92.26           N  
ATOM    488  H   GLY A  33      30.009   9.377 -17.934  1.00 92.26           H  
ATOM    489  CA  GLY A  33      32.073   9.002 -18.211  1.00 92.26           C  
ATOM    490  HA2 GLY A  33      32.630   8.098 -17.964  1.00 92.26           H  
ATOM    491  HA3 GLY A  33      31.838   8.987 -19.276  1.00 92.26           H  
ATOM    492  C   GLY A  33      32.965  10.214 -17.983  1.00 92.26           C  
ATOM    493  O   GLY A  33      32.582  11.213 -17.389  1.00 92.26           O  
ATOM    494  N   LYS A  34      34.169  10.142 -18.559  1.00 92.36           N  
ATOM    495  H   LYS A  34      34.407   9.267 -19.003  1.00 92.36           H  
ATOM    496  CA  LYS A  34      35.184  11.213 -18.532  1.00 92.36           C  
ATOM    497  HA  LYS A  34      34.978  11.867 -17.685  1.00 92.36           H  
ATOM    498  C   LYS A  34      35.157  12.124 -19.768  1.00 92.36           C  
ATOM    499  CB  LYS A  34      36.582  10.603 -18.327  1.00 92.36           C  
ATOM    500  HB2 LYS A  34      36.822   9.958 -19.172  1.00 92.36           H  
ATOM    501  HB3 LYS A  34      37.312  11.411 -18.296  1.00 92.36           H  
ATOM    502  O   LYS A  34      36.066  12.922 -19.968  1.00 92.36           O  
ATOM    503  CG  LYS A  34      36.705   9.802 -17.022  1.00 92.36           C  
ATOM    504  HG2 LYS A  34      36.040   8.939 -17.050  1.00 92.36           H  
ATOM    505  HG3 LYS A  34      36.421  10.439 -16.185  1.00 92.36           H  
ATOM    506  CD  LYS A  34      38.147   9.315 -16.816  1.00 92.36           C  
ATOM    507  HD2 LYS A  34      38.813  10.178 -16.791  1.00 92.36           H  
ATOM    508  HD3 LYS A  34      38.434   8.664 -17.643  1.00 92.36           H  
ATOM    509  CE  LYS A  34      38.256   8.548 -15.491  1.00 92.36           C  
ATOM    510  HE2 LYS A  34      37.892   9.194 -14.692  1.00 92.36           H  
ATOM    511  HE3 LYS A  34      37.599   7.679 -15.530  1.00 92.36           H  
ATOM    512  NZ  LYS A  34      39.650   8.126 -15.192  1.00 92.36           N  
ATOM    513  HZ1 LYS A  34      39.686   7.650 -14.302  1.00 92.36           H  
ATOM    514  HZ2 LYS A  34      40.010   7.497 -15.896  1.00 92.36           H  
ATOM    515  HZ3 LYS A  34      40.261   8.927 -15.122  1.00 92.36           H  
ATOM    516  N   ARG A  35      34.174  11.961 -20.657  1.00 91.39           N  
ATOM    517  H   ARG A  35      33.397  11.377 -20.381  1.00 91.39           H  
ATOM    518  CA  ARG A  35      34.041  12.724 -21.910  1.00 91.39           C  
ATOM    519  HA  ARG A  35      34.615  13.647 -21.829  1.00 91.39           H  
ATOM    520  C   ARG A  35      32.591  13.125 -22.131  1.00 91.39           C  
ATOM    521  CB  ARG A  35      34.555  11.906 -23.109  1.00 91.39           C  
ATOM    522  HB2 ARG A  35      34.369  12.469 -24.024  1.00 91.39           H  
ATOM    523  HB3 ARG A  35      33.997  10.971 -23.169  1.00 91.39           H  
ATOM    524  O   ARG A  35      31.691  12.485 -21.590  1.00 91.39           O  
ATOM    525  CG  ARG A  35      36.057  11.598 -23.027  1.00 91.39           C  
ATOM    526  HG2 ARG A  35      36.251  10.963 -22.163  1.00 91.39           H  
ATOM    527  HG3 ARG A  35      36.612  12.529 -22.910  1.00 91.39           H  
ATOM    528  CD  ARG A  35      36.536  10.873 -24.291  1.00 91.39           C  
ATOM    529  HD2 ARG A  35      36.393  11.518 -25.158  1.00 91.39           H  
ATOM    530  HD3 ARG A  35      35.923   9.983 -24.434  1.00 91.39           H  
ATOM    531  NE  ARG A  35      37.950  10.460 -24.179  1.00 91.39           N  
ATOM    532  HE  ARG A  35      38.122   9.540 -23.799  1.00 91.39           H  
ATOM    533  NH1 ARG A  35      38.945  12.395 -24.943  1.00 91.39           N  
ATOM    534 HH11 ARG A  35      38.043  12.840 -25.034  1.00 91.39           H  
ATOM    535 HH12 ARG A  35      39.781  12.932 -25.125  1.00 91.39           H  
ATOM    536  NH2 ARG A  35      40.215  10.681 -24.314  1.00 91.39           N  
ATOM    537 HH21 ARG A  35      40.351   9.767 -23.905  1.00 91.39           H  
ATOM    538 HH22 ARG A  35      41.025  11.246 -24.527  1.00 91.39           H  
ATOM    539  CZ  ARG A  35      39.022  11.179 -24.479  1.00 91.39           C  
ATOM    540  N   HIS A  36      32.378  14.132 -22.973  1.00 92.61           N  
ATOM    541  H   HIS A  36      33.164  14.624 -23.373  1.00 92.61           H  
ATOM    542  CA  HIS A  36      31.037  14.492 -23.418  1.00 92.61           C  
ATOM    543  HA  HIS A  36      30.449  14.710 -22.527  1.00 92.61           H  
ATOM    544  C   HIS A  36      30.369  13.336 -24.164  1.00 92.61           C  
ATOM    545  CB  HIS A  36      31.056  15.752 -24.288  1.00 92.61           C  
ATOM    546  HB2 HIS A  36      30.103  15.834 -24.811  1.00 92.61           H  
ATOM    547  HB3 HIS A  36      31.843  15.678 -25.038  1.00 92.61           H  
ATOM    548  O   HIS A  36      30.988  12.655 -24.988  1.00 92.61           O  
ATOM    549  CG  HIS A  36      31.240  17.003 -23.476  1.00 92.61           C  
ATOM    550  CD2 HIS A  36      32.422  17.501 -22.999  1.00 92.61           C  
ATOM    551  HD2 HIS A  36      33.406  17.087 -23.158  1.00 92.61           H  
ATOM    552  ND1 HIS A  36      30.239  17.839 -23.031  1.00 92.61           N  
ATOM    553  HD1 HIS A  36      29.246  17.742 -23.190  1.00 92.61           H  
ATOM    554  CE1 HIS A  36      30.805  18.818 -22.306  1.00 92.61           C  
ATOM    555  HE1 HIS A  36      30.275  19.621 -21.817  1.00 92.61           H  
ATOM    556  NE2 HIS A  36      32.133  18.638 -22.249  1.00 92.61           N  
ATOM    557  N   THR A  37      29.084  13.146 -23.897  1.00 92.26           N  
ATOM    558  H   THR A  37      28.645  13.749 -23.216  1.00 92.26           H  
ATOM    559  CA  THR A  37      28.239  12.228 -24.660  1.00 92.26           C  
ATOM    560  HA  THR A  37      28.872  11.426 -25.041  1.00 92.26           H  
ATOM    561  C   THR A  37      27.594  12.951 -25.838  1.00 92.26           C  
ATOM    562  CB  THR A  37      27.167  11.567 -23.789  1.00 92.26           C  
ATOM    563  HB  THR A  37      26.489  10.997 -24.424  1.00 92.26           H  
ATOM    564  O   THR A  37      27.296  14.139 -25.743  1.00 92.26           O  
ATOM    565  CG2 THR A  37      27.828  10.613 -22.798  1.00 92.26           C  
ATOM    566 HG21 THR A  37      28.356   9.828 -23.340  1.00 92.26           H  
ATOM    567 HG22 THR A  37      28.543  11.145 -22.171  1.00 92.26           H  
ATOM    568 HG23 THR A  37      27.074  10.139 -22.170  1.00 92.26           H  
ATOM    569  OG1 THR A  37      26.429  12.531 -23.081  1.00 92.26           O  
ATOM    570  HG1 THR A  37      26.962  12.818 -22.336  1.00 92.26           H  
ATOM    571  N   PRO A  38      27.352  12.271 -26.970  1.00 93.32           N  
ATOM    572  CA  PRO A  38      26.449  12.782 -27.993  1.00 93.32           C  
ATOM    573  HA  PRO A  38      26.835  13.730 -28.368  1.00 93.32           H  
ATOM    574  C   PRO A  38      25.032  12.979 -27.445  1.00 93.32           C  
ATOM    575  CB  PRO A  38      26.452  11.734 -29.111  1.00 93.32           C  
ATOM    576  HB2 PRO A  38      25.599  11.065 -28.999  1.00 93.32           H  
ATOM    577  HB3 PRO A  38      26.441  12.199 -30.096  1.00 93.32           H  
ATOM    578  O   PRO A  38      24.653  12.384 -26.435  1.00 93.32           O  
ATOM    579  CG  PRO A  38      27.736  10.940 -28.876  1.00 93.32           C  
ATOM    580  HG2 PRO A  38      28.571  11.443 -29.364  1.00 93.32           H  
ATOM    581  HG3 PRO A  38      27.638   9.913 -29.227  1.00 93.32           H  
ATOM    582  CD  PRO A  38      27.921  10.998 -27.364  1.00 93.32           C  
ATOM    583  HD2 PRO A  38      28.982  10.940 -27.120  1.00 93.32           H  
ATOM    584  HD3 PRO A  38      27.373  10.190 -26.879  1.00 93.32           H  
ATOM    585  N   ALA A  39      24.210  13.727 -28.183  1.00 93.66           N  
ATOM    586  H   ALA A  39      24.570  14.202 -28.998  1.00 93.66           H  
ATOM    587  CA  ALA A  39      22.778  13.771 -27.918  1.00 93.66           C  
ATOM    588  HA  ALA A  39      22.630  14.215 -26.934  1.00 93.66           H  
ATOM    589  C   ALA A  39      22.184  12.350 -27.905  1.00 93.66           C  
ATOM    590  CB  ALA A  39      22.092  14.654 -28.965  1.00 93.66           C  
ATOM    591  HB1 ALA A  39      22.199  14.207 -29.953  1.00 93.66           H  
ATOM    592  HB2 ALA A  39      21.036  14.743 -28.710  1.00 93.66           H  
ATOM    593  HB3 ALA A  39      22.540  15.647 -28.963  1.00 93.66           H  
ATOM    594  O   ALA A  39      22.498  11.521 -28.767  1.00 93.66           O  
ATOM    595  N   THR A  40      21.313  12.088 -26.936  1.00 94.78           N  
ATOM    596  H   THR A  40      21.060  12.836 -26.306  1.00 94.78           H  
ATOM    597  CA  THR A  40      20.727  10.766 -26.701  1.00 94.78           C  
ATOM    598  HA  THR A  40      21.176  10.044 -27.383  1.00 94.78           H  
ATOM    599  C   THR A  40      19.235  10.807 -26.967  1.00 94.78           C  
ATOM    600  CB  THR A  40      21.034  10.285 -25.281  1.00 94.78           C  
ATOM    601  HB  THR A  40      20.718  11.031 -24.552  1.00 94.78           H  
ATOM    602  O   THR A  40      18.527  11.598 -26.356  1.00 94.78           O  
ATOM    603  CG2 THR A  40      20.362   8.947 -24.961  1.00 94.78           C  
ATOM    604 HG21 THR A  40      20.638   8.192 -25.698  1.00 94.78           H  
ATOM    605 HG22 THR A  40      19.278   9.062 -24.952  1.00 94.78           H  
ATOM    606 HG23 THR A  40      20.660   8.604 -23.971  1.00 94.78           H  
ATOM    607  OG1 THR A  40      22.432  10.114 -25.207  1.00 94.78           O  
ATOM    608  HG1 THR A  40      22.833  10.983 -25.138  1.00 94.78           H  
ATOM    609  N   LYS A  41      18.740   9.964 -27.877  1.00 96.23           N  
ATOM    610  H   LYS A  41      19.372   9.276 -28.259  1.00 96.23           H  
ATOM    611  CA  LYS A  41      17.295   9.788 -28.081  1.00 96.23           C  
ATOM    612  HA  LYS A  41      16.799  10.752 -27.969  1.00 96.23           H  
ATOM    613  C   LYS A  41      16.745   8.870 -26.991  1.00 96.23           C  
ATOM    614  CB  LYS A  41      17.009   9.259 -29.497  1.00 96.23           C  
ATOM    615  HB2 LYS A  41      17.436   8.262 -29.600  1.00 96.23           H  
ATOM    616  HB3 LYS A  41      17.482   9.922 -30.223  1.00 96.23           H  
ATOM    617  O   LYS A  41      17.369   7.851 -26.702  1.00 96.23           O  
ATOM    618  CG  LYS A  41      15.500   9.195 -29.790  1.00 96.23           C  
ATOM    619  HG2 LYS A  41      15.074  10.191 -29.671  1.00 96.23           H  
ATOM    620  HG3 LYS A  41      15.025   8.527 -29.073  1.00 96.23           H  
ATOM    621  CD  LYS A  41      15.176   8.683 -31.203  1.00 96.23           C  
ATOM    622  HD2 LYS A  41      15.604   7.689 -31.333  1.00 96.23           H  
ATOM    623  HD3 LYS A  41      15.588   9.367 -31.945  1.00 96.23           H  
ATOM    624  CE  LYS A  41      13.646   8.613 -31.341  1.00 96.23           C  
ATOM    625  HE2 LYS A  41      13.234   9.608 -31.173  1.00 96.23           H  
ATOM    626  HE3 LYS A  41      13.264   7.980 -30.539  1.00 96.23           H  
ATOM    627  NZ  LYS A  41      13.181   8.084 -32.652  1.00 96.23           N  
ATOM    628  HZ1 LYS A  41      12.172   8.047 -32.654  1.00 96.23           H  
ATOM    629  HZ2 LYS A  41      13.498   7.136 -32.797  1.00 96.23           H  
ATOM    630  HZ3 LYS A  41      13.458   8.675 -33.423  1.00 96.23           H  
ATOM    631  N   LEU A  42      15.588   9.217 -26.446  1.00 96.48           N  
ATOM    632  H   LEU A  42      15.124  10.048 -26.785  1.00 96.48           H  
ATOM    633  CA  LEU A  42      14.823   8.403 -25.509  1.00 96.48           C  
ATOM    634  HA  LEU A  42      15.370   7.490 -25.273  1.00 96.48           H  
ATOM    635  C   LEU A  42      13.494   8.002 -26.154  1.00 96.48           C  
ATOM    636  CB  LEU A  42      14.582   9.181 -24.203  1.00 96.48           C  
ATOM    637  HB2 LEU A  42      14.031   8.531 -23.523  1.00 96.48           H  
ATOM    638  HB3 LEU A  42      13.946  10.037 -24.427  1.00 96.48           H  
ATOM    639  O   LEU A  42      12.877   8.794 -26.869  1.00 96.48           O  
ATOM    640  CG  LEU A  42      15.837   9.694 -23.476  1.00 96.48           C  
ATOM    641  HG  LEU A  42      16.370  10.400 -24.113  1.00 96.48           H  
ATOM    642  CD1 LEU A  42      15.399  10.418 -22.205  1.00 96.48           C  
ATOM    643 HD11 LEU A  42      14.789  11.283 -22.469  1.00 96.48           H  
ATOM    644 HD12 LEU A  42      16.265  10.754 -21.635  1.00 96.48           H  
ATOM    645 HD13 LEU A  42      14.808   9.754 -21.575  1.00 96.48           H  
ATOM    646  CD2 LEU A  42      16.798   8.576 -23.070  1.00 96.48           C  
ATOM    647 HD21 LEU A  42      17.656   9.008 -22.556  1.00 96.48           H  
ATOM    648 HD22 LEU A  42      16.280   7.889 -22.401  1.00 96.48           H  
ATOM    649 HD23 LEU A  42      17.146   8.038 -23.952  1.00 96.48           H  
ATOM    650  N   SER A  43      13.047   6.780 -25.899  1.00 96.20           N  
ATOM    651  H   SER A  43      13.634   6.143 -25.380  1.00 96.20           H  
ATOM    652  CA  SER A  43      11.688   6.335 -26.209  1.00 96.20           C  
ATOM    653  HA  SER A  43      11.013   7.188 -26.135  1.00 96.20           H  
ATOM    654  C   SER A  43      11.237   5.300 -25.194  1.00 96.20           C  
ATOM    655  CB  SER A  43      11.579   5.772 -27.631  1.00 96.20           C  
ATOM    656  HB2 SER A  43      11.734   6.582 -28.343  1.00 96.20           H  
ATOM    657  HB3 SER A  43      10.578   5.369 -27.784  1.00 96.20           H  
ATOM    658  O   SER A  43      12.052   4.518 -24.708  1.00 96.20           O  
ATOM    659  OG  SER A  43      12.534   4.761 -27.876  1.00 96.20           O  
ATOM    660  HG  SER A  43      12.466   4.112 -27.172  1.00 96.20           H  
ATOM    661  N   LEU A  44       9.941   5.277 -24.906  1.00 96.27           N  
ATOM    662  H   LEU A  44       9.306   5.909 -25.373  1.00 96.27           H  
ATOM    663  CA  LEU A  44       9.345   4.313 -23.996  1.00 96.27           C  
ATOM    664  HA  LEU A  44      10.138   3.737 -23.520  1.00 96.27           H  
ATOM    665  C   LEU A  44       8.465   3.343 -24.783  1.00 96.27           C  
ATOM    666  CB  LEU A  44       8.572   5.067 -22.904  1.00 96.27           C  
ATOM    667  HB2 LEU A  44       7.625   5.414 -23.319  1.00 96.27           H  
ATOM    668  HB3 LEU A  44       9.140   5.942 -22.590  1.00 96.27           H  
ATOM    669  O   LEU A  44       7.632   3.766 -25.579  1.00 96.27           O  
ATOM    670  CG  LEU A  44       8.295   4.204 -21.662  1.00 96.27           C  
ATOM    671  HG  LEU A  44       7.869   3.246 -21.959  1.00 96.27           H  
ATOM    672  CD1 LEU A  44       9.558   3.949 -20.840  1.00 96.27           C  
ATOM    673 HD11 LEU A  44      10.277   3.367 -21.418  1.00 96.27           H  
ATOM    674 HD12 LEU A  44       9.301   3.369 -19.954  1.00 96.27           H  
ATOM    675 HD13 LEU A  44      10.005   4.894 -20.532  1.00 96.27           H  
ATOM    676  CD2 LEU A  44       7.301   4.920 -20.763  1.00 96.27           C  
ATOM    677 HD21 LEU A  44       6.312   4.791 -21.202  1.00 96.27           H  
ATOM    678 HD22 LEU A  44       7.280   4.463 -19.774  1.00 96.27           H  
ATOM    679 HD23 LEU A  44       7.543   5.978 -20.668  1.00 96.27           H  
ATOM    680  N   THR A  45       8.667   2.050 -24.560  1.00 96.99           N  
ATOM    681  H   THR A  45       9.384   1.793 -23.897  1.00 96.99           H  
ATOM    682  CA  THR A  45       7.770   0.988 -25.020  1.00 96.99           C  
ATOM    683  HA  THR A  45       7.140   1.355 -25.830  1.00 96.99           H  
ATOM    684  C   THR A  45       6.891   0.590 -23.848  1.00 96.99           C  
ATOM    685  CB  THR A  45       8.553  -0.224 -25.536  1.00 96.99           C  
ATOM    686  HB  THR A  45       9.096  -0.685 -24.711  1.00 96.99           H  
ATOM    687  O   THR A  45       7.408   0.298 -22.770  1.00 96.99           O  
ATOM    688  CG2 THR A  45       7.648  -1.266 -26.189  1.00 96.99           C  
ATOM    689 HG21 THR A  45       8.259  -2.075 -26.589  1.00 96.99           H  
ATOM    690 HG22 THR A  45       6.958  -1.682 -25.456  1.00 96.99           H  
ATOM    691 HG23 THR A  45       7.081  -0.813 -27.003  1.00 96.99           H  
ATOM    692  OG1 THR A  45       9.483   0.210 -26.501  1.00 96.99           O  
ATOM    693  HG1 THR A  45      10.014   0.888 -26.077  1.00 96.99           H  
ATOM    694  N   VAL A  46       5.579   0.590 -24.051  1.00 97.28           N  
ATOM    695  H   VAL A  46       5.220   0.771 -24.977  1.00 97.28           H  
ATOM    696  CA  VAL A  46       4.591   0.240 -23.025  1.00 97.28           C  
ATOM    697  HA  VAL A  46       5.120  -0.057 -22.120  1.00 97.28           H  
ATOM    698  C   VAL A  46       3.756  -0.960 -23.480  1.00 97.28           C  
ATOM    699  CB  VAL A  46       3.712   1.449 -22.656  1.00 97.28           C  
ATOM    700  HB  VAL A  46       3.040   1.147 -21.853  1.00 97.28           H  
ATOM    701  O   VAL A  46       3.693  -1.214 -24.687  1.00 97.28           O  
ATOM    702  CG1 VAL A  46       4.566   2.606 -22.129  1.00 97.28           C  
ATOM    703 HG11 VAL A  46       5.031   3.146 -22.954  1.00 97.28           H  
ATOM    704 HG12 VAL A  46       3.914   3.277 -21.570  1.00 97.28           H  
ATOM    705 HG13 VAL A  46       5.352   2.242 -21.468  1.00 97.28           H  
ATOM    706  CG2 VAL A  46       2.871   1.983 -23.822  1.00 97.28           C  
ATOM    707 HG21 VAL A  46       3.506   2.304 -24.648  1.00 97.28           H  
ATOM    708 HG22 VAL A  46       2.273   2.829 -23.484  1.00 97.28           H  
ATOM    709 HG23 VAL A  46       2.188   1.211 -24.178  1.00 97.28           H  
ATOM    710  N   PRO A  47       3.132  -1.714 -22.554  1.00 96.45           N  
ATOM    711  CA  PRO A  47       2.219  -2.794 -22.914  1.00 96.45           C  
ATOM    712  HA  PRO A  47       2.780  -3.545 -23.470  1.00 96.45           H  
ATOM    713  C   PRO A  47       1.047  -2.305 -23.778  1.00 96.45           C  
ATOM    714  CB  PRO A  47       1.742  -3.405 -21.591  1.00 96.45           C  
ATOM    715  HB2 PRO A  47       0.786  -2.970 -21.300  1.00 96.45           H  
ATOM    716  HB3 PRO A  47       1.651  -4.489 -21.660  1.00 96.45           H  
ATOM    717  O   PRO A  47       0.709  -1.121 -23.801  1.00 96.45           O  
ATOM    718  CG  PRO A  47       2.810  -2.995 -20.580  1.00 96.45           C  
ATOM    719  HG2 PRO A  47       3.632  -3.710 -20.600  1.00 96.45           H  
ATOM    720  HG3 PRO A  47       2.399  -2.906 -19.574  1.00 96.45           H  
ATOM    721  CD  PRO A  47       3.290  -1.648 -21.107  1.00 96.45           C  
ATOM    722  HD2 PRO A  47       4.334  -1.505 -20.826  1.00 96.45           H  
ATOM    723  HD3 PRO A  47       2.666  -0.851 -20.703  1.00 96.45           H  
ATOM    724  N   GLN A  48       0.397  -3.228 -24.487  1.00 95.17           N  
ATOM    725  H   GLN A  48       0.673  -4.196 -24.406  1.00 95.17           H  
ATOM    726  CA  GLN A  48      -0.734  -2.900 -25.356  1.00 95.17           C  
ATOM    727  HA  GLN A  48      -0.373  -2.229 -26.135  1.00 95.17           H  
ATOM    728  C   GLN A  48      -1.862  -2.194 -24.586  1.00 95.17           C  
ATOM    729  CB  GLN A  48      -1.243  -4.185 -26.018  1.00 95.17           C  
ATOM    730  HB2 GLN A  48      -0.413  -4.671 -26.530  1.00 95.17           H  
ATOM    731  HB3 GLN A  48      -1.617  -4.859 -25.248  1.00 95.17           H  
ATOM    732  O   GLN A  48      -2.257  -2.634 -23.509  1.00 95.17           O  
ATOM    733  CG  GLN A  48      -2.359  -3.914 -27.040  1.00 95.17           C  
ATOM    734  HG2 GLN A  48      -1.985  -3.238 -27.809  1.00 95.17           H  
ATOM    735  HG3 GLN A  48      -3.213  -3.448 -26.550  1.00 95.17           H  
ATOM    736  CD  GLN A  48      -2.856  -5.189 -27.712  1.00 95.17           C  
ATOM    737  NE2 GLN A  48      -3.668  -5.082 -28.738  1.00 95.17           N  
ATOM    738 HE21 GLN A  48      -3.999  -4.184 -29.063  1.00 95.17           H  
ATOM    739 HE22 GLN A  48      -3.993  -5.957 -29.123  1.00 95.17           H  
ATOM    740  OE1 GLN A  48      -2.528  -6.299 -27.336  1.00 95.17           O  
ATOM    741  N   GLY A  49      -2.391  -1.108 -25.159  1.00 95.97           N  
ATOM    742  H   GLY A  49      -1.988  -0.779 -26.025  1.00 95.97           H  
ATOM    743  CA  GLY A  49      -3.477  -0.311 -24.573  1.00 95.97           C  
ATOM    744  HA2 GLY A  49      -3.996   0.224 -25.368  1.00 95.97           H  
ATOM    745  HA3 GLY A  49      -4.192  -0.978 -24.091  1.00 95.97           H  
ATOM    746  C   GLY A  49      -3.026   0.719 -23.534  1.00 95.97           C  
ATOM    747  O   GLY A  49      -3.832   1.540 -23.106  1.00 95.97           O  
ATOM    748  N   TRP A  50      -1.751   0.712 -23.148  1.00 97.86           N  
ATOM    749  H   TRP A  50      -1.116   0.034 -23.545  1.00 97.86           H  
ATOM    750  CA  TRP A  50      -1.178   1.727 -22.273  1.00 97.86           C  
ATOM    751  HA  TRP A  50      -1.930   2.060 -21.558  1.00 97.86           H  
ATOM    752  C   TRP A  50      -0.734   2.943 -23.077  1.00 97.86           C  
ATOM    753  CB  TRP A  50      -0.008   1.143 -21.485  1.00 97.86           C  
ATOM    754  HB2 TRP A  50       0.477   1.955 -20.942  1.00 97.86           H  
ATOM    755  HB3 TRP A  50       0.731   0.741 -22.178  1.00 97.86           H  
ATOM    756  O   TRP A  50      -0.409   2.849 -24.263  1.00 97.86           O  
ATOM    757  CG  TRP A  50      -0.367   0.085 -20.494  1.00 97.86           C  
ATOM    758  CD1 TRP A  50      -0.987  -1.090 -20.748  1.00 97.86           C  
ATOM    759  HD1 TRP A  50      -1.308  -1.421 -21.725  1.00 97.86           H  
ATOM    760  CD2 TRP A  50      -0.124   0.098 -19.064  1.00 97.86           C  
ATOM    761  CE2 TRP A  50      -0.599  -1.128 -18.514  1.00 97.86           C  
ATOM    762  CE3 TRP A  50       0.462   1.027 -18.184  1.00 97.86           C  
ATOM    763  HE3 TRP A  50       0.803   1.973 -18.577  1.00 97.86           H  
ATOM    764  NE1 TRP A  50      -1.128  -1.810 -19.582  1.00 97.86           N  
ATOM    765  HE1 TRP A  50      -1.560  -2.723 -19.538  1.00 97.86           H  
ATOM    766  CH2 TRP A  50       0.097  -0.478 -16.306  1.00 97.86           C  
ATOM    767  HH2 TRP A  50       0.187  -0.707 -15.255  1.00 97.86           H  
ATOM    768  CZ2 TRP A  50      -0.468  -1.431 -17.159  1.00 97.86           C  
ATOM    769  HZ2 TRP A  50      -0.775  -2.392 -16.774  1.00 97.86           H  
ATOM    770  CZ3 TRP A  50       0.570   0.746 -16.813  1.00 97.86           C  
ATOM    771  HZ3 TRP A  50       1.012   1.474 -16.150  1.00 97.86           H  
ATOM    772  N   THR A  51      -0.653   4.086 -22.407  1.00 97.61           N  
ATOM    773  H   THR A  51      -0.908   4.092 -21.429  1.00 97.61           H  
ATOM    774  CA  THR A  51      -0.058   5.300 -22.971  1.00 97.61           C  
ATOM    775  HA  THR A  51       0.369   5.069 -23.947  1.00 97.61           H  
ATOM    776  C   THR A  51       1.087   5.776 -22.095  1.00 97.61           C  
ATOM    777  CB  THR A  51      -1.090   6.414 -23.195  1.00 97.61           C  
ATOM    778  HB  THR A  51      -0.593   7.253 -23.682  1.00 97.61           H  
ATOM    779  O   THR A  51       1.126   5.512 -20.892  1.00 97.61           O  
ATOM    780  CG2 THR A  51      -2.251   5.966 -24.081  1.00 97.61           C  
ATOM    781 HG21 THR A  51      -1.864   5.567 -25.019  1.00 97.61           H  
ATOM    782 HG22 THR A  51      -2.895   6.818 -24.302  1.00 97.61           H  
ATOM    783 HG23 THR A  51      -2.838   5.192 -23.586  1.00 97.61           H  
ATOM    784  OG1 THR A  51      -1.632   6.863 -21.979  1.00 97.61           O  
ATOM    785  HG1 THR A  51      -2.585   6.885 -22.092  1.00 97.61           H  
ATOM    786  N   ALA A  52       2.047   6.472 -22.695  1.00 96.61           N  
ATOM    787  H   ALA A  52       1.991   6.666 -23.685  1.00 96.61           H  
ATOM    788  CA  ALA A  52       3.102   7.123 -21.943  1.00 96.61           C  
ATOM    789  HA  ALA A  52       2.684   7.452 -20.991  1.00 96.61           H  
ATOM    790  C   ALA A  52       3.642   8.355 -22.652  1.00 96.61           C  
ATOM    791  CB  ALA A  52       4.229   6.138 -21.671  1.00 96.61           C  
ATOM    792  HB1 ALA A  52       4.589   5.709 -22.606  1.00 96.61           H  
ATOM    793  HB2 ALA A  52       3.859   5.357 -21.006  1.00 96.61           H  
ATOM    794  HB3 ALA A  52       5.039   6.662 -21.165  1.00 96.61           H  
ATOM    795  O   ALA A  52       3.638   8.446 -23.881  1.00 96.61           O  
ATOM    796  N   THR A  53       4.160   9.278 -21.854  1.00 96.66           N  
ATOM    797  H   THR A  53       4.134   9.119 -20.857  1.00 96.66           H  
ATOM    798  CA  THR A  53       4.802  10.501 -22.314  1.00 96.66           C  
ATOM    799  HA  THR A  53       4.933  10.445 -23.394  1.00 96.66           H  
ATOM    800  C   THR A  53       6.185  10.628 -21.690  1.00 96.66           C  
ATOM    801  CB  THR A  53       3.939  11.741 -22.031  1.00 96.66           C  
ATOM    802  HB  THR A  53       4.461  12.624 -22.401  1.00 96.66           H  
ATOM    803  O   THR A  53       6.431  10.244 -20.546  1.00 96.66           O  
ATOM    804  CG2 THR A  53       2.569  11.664 -22.704  1.00 96.66           C  
ATOM    805 HG21 THR A  53       2.691  11.470 -23.770  1.00 96.66           H  
ATOM    806 HG22 THR A  53       1.971  10.866 -22.262  1.00 96.66           H  
ATOM    807 HG23 THR A  53       2.044  12.611 -22.577  1.00 96.66           H  
ATOM    808  OG1 THR A  53       3.727  11.879 -20.653  1.00 96.66           O  
ATOM    809  HG1 THR A  53       3.121  12.609 -20.502  1.00 96.66           H  
ATOM    810  N   LEU A  54       7.112  11.168 -22.478  1.00 96.93           N  
ATOM    811  H   LEU A  54       6.828  11.476 -23.397  1.00 96.93           H  
ATOM    812  CA  LEU A  54       8.414  11.631 -22.016  1.00 96.93           C  
ATOM    813  HA  LEU A  54       8.531  11.441 -20.949  1.00 96.93           H  
ATOM    814  C   LEU A  54       8.450  13.139 -22.236  1.00 96.93           C  
ATOM    815  CB  LEU A  54       9.542  10.927 -22.795  1.00 96.93           C  
ATOM    816  HB2 LEU A  54       9.352  11.054 -23.861  1.00 96.93           H  
ATOM    817  HB3 LEU A  54      10.484  11.427 -22.568  1.00 96.93           H  
ATOM    818  O   LEU A  54       8.232  13.595 -23.358  1.00 96.93           O  
ATOM    819  CG  LEU A  54       9.704   9.427 -22.492  1.00 96.93           C  
ATOM    820  HG  LEU A  54       8.751   8.914 -22.625  1.00 96.93           H  
ATOM    821  CD1 LEU A  54      10.716   8.822 -23.469  1.00 96.93           C  
ATOM    822 HD11 LEU A  54      11.672   9.337 -23.370  1.00 96.93           H  
ATOM    823 HD12 LEU A  54      10.349   8.934 -24.489  1.00 96.93           H  
ATOM    824 HD13 LEU A  54      10.849   7.762 -23.249  1.00 96.93           H  
ATOM    825  CD2 LEU A  54      10.216   9.184 -21.072  1.00 96.93           C  
ATOM    826 HD21 LEU A  54       9.476   9.532 -20.351  1.00 96.93           H  
ATOM    827 HD22 LEU A  54      10.367   8.117 -20.909  1.00 96.93           H  
ATOM    828 HD23 LEU A  54      11.152   9.719 -20.909  1.00 96.93           H  
ATOM    829  N   GLY A  55       8.773  13.906 -21.197  1.00 95.93           N  
ATOM    830  H   GLY A  55       8.892  13.462 -20.297  1.00 95.93           H  
ATOM    831  CA  GLY A  55       8.877  15.366 -21.269  1.00 95.93           C  
ATOM    832  HA2 GLY A  55       9.123  15.755 -20.281  1.00 95.93           H  
ATOM    833  HA3 GLY A  55       7.918  15.782 -21.577  1.00 95.93           H  
ATOM    834  C   GLY A  55       9.945  15.846 -22.257  1.00 95.93           C  
ATOM    835  O   GLY A  55       9.896  16.980 -22.721  1.00 95.93           O  
ATOM    836  N   ALA A  56      10.888  14.974 -22.626  1.00 94.26           N  
ATOM    837  H   ALA A  56      10.868  14.058 -22.201  1.00 94.26           H  
ATOM    838  CA  ALA A  56      11.818  15.197 -23.721  1.00 94.26           C  
ATOM    839  HA  ALA A  56      11.354  15.895 -24.418  1.00 94.26           H  
ATOM    840  C   ALA A  56      12.145  13.871 -24.440  1.00 94.26           C  
ATOM    841  CB  ALA A  56      13.083  15.866 -23.168  1.00 94.26           C  
ATOM    842  HB1 ALA A  56      12.817  16.799 -22.670  1.00 94.26           H  
ATOM    843  HB2 ALA A  56      13.771  16.090 -23.983  1.00 94.26           H  
ATOM    844  HB3 ALA A  56      13.575  15.208 -22.452  1.00 94.26           H  
ATOM    845  O   ALA A  56      12.665  12.945 -23.812  1.00 94.26           O  
ATOM    846  N   PRO A  57      11.946  13.767 -25.769  1.00 95.14           N  
ATOM    847  CA  PRO A  57      12.327  12.579 -26.542  1.00 95.14           C  
ATOM    848  HA  PRO A  57      12.034  11.671 -26.016  1.00 95.14           H  
ATOM    849  C   PRO A  57      13.839  12.518 -26.818  1.00 95.14           C  
ATOM    850  CB  PRO A  57      11.525  12.702 -27.840  1.00 95.14           C  
ATOM    851  HB2 PRO A  57      11.997  12.186 -28.676  1.00 95.14           H  
ATOM    852  HB3 PRO A  57      10.518  12.317 -27.680  1.00 95.14           H  
ATOM    853  O   PRO A  57      14.342  11.579 -27.441  1.00 95.14           O  
ATOM    854  CG  PRO A  57      11.463  14.214 -28.061  1.00 95.14           C  
ATOM    855  HG2 PRO A  57      10.614  14.498 -28.682  1.00 95.14           H  
ATOM    856  HG3 PRO A  57      12.396  14.563 -28.502  1.00 95.14           H  
ATOM    857  CD  PRO A  57      11.327  14.761 -26.640  1.00 95.14           C  
ATOM    858  HD2 PRO A  57      11.825  15.728 -26.563  1.00 95.14           H  
ATOM    859  HD3 PRO A  57      10.273  14.859 -26.382  1.00 95.14           H  
ATOM    860  N   ARG A  58      14.586  13.554 -26.422  1.00 95.32           N  
ATOM    861  H   ARG A  58      14.131  14.287 -25.897  1.00 95.32           H  
ATOM    862  CA  ARG A  58      16.027  13.659 -26.625  1.00 95.32           C  
ATOM    863  HA  ARG A  58      16.438  12.650 -26.622  1.00 95.32           H  
ATOM    864  C   ARG A  58      16.671  14.430 -25.479  1.00 95.32           C  
ATOM    865  CB  ARG A  58      16.296  14.314 -27.991  1.00 95.32           C  
ATOM    866  HB2 ARG A  58      15.775  13.748 -28.763  1.00 95.32           H  
ATOM    867  HB3 ARG A  58      15.897  15.328 -27.981  1.00 95.32           H  
ATOM    868  O   ARG A  58      16.231  15.518 -25.135  1.00 95.32           O  
ATOM    869  CG  ARG A  58      17.792  14.361 -28.339  1.00 95.32           C  
ATOM    870  HG2 ARG A  58      18.204  13.353 -28.378  1.00 95.32           H  
ATOM    871  HG3 ARG A  58      18.316  14.921 -27.565  1.00 95.32           H  
ATOM    872  CD  ARG A  58      18.039  15.078 -29.671  1.00 95.32           C  
ATOM    873  HD2 ARG A  58      17.416  15.971 -29.712  1.00 95.32           H  
ATOM    874  HD3 ARG A  58      19.075  15.416 -29.680  1.00 95.32           H  
ATOM    875  NE  ARG A  58      17.751  14.222 -30.844  1.00 95.32           N  
ATOM    876  HE  ARG A  58      16.794  13.912 -30.929  1.00 95.32           H  
ATOM    877  NH1 ARG A  58      19.820  14.332 -31.854  1.00 95.32           N  
ATOM    878 HH11 ARG A  58      20.146  14.905 -31.089  1.00 95.32           H  
ATOM    879 HH12 ARG A  58      20.402  14.200 -32.669  1.00 95.32           H  
ATOM    880  NH2 ARG A  58      18.144  13.300 -32.891  1.00 95.32           N  
ATOM    881 HH21 ARG A  58      17.149  13.159 -32.996  1.00 95.32           H  
ATOM    882 HH22 ARG A  58      18.738  13.235 -33.705  1.00 95.32           H  
ATOM    883  CZ  ARG A  58      18.572  13.950 -31.846  1.00 95.32           C  
ATOM    884  N   VAL A  59      17.766  13.887 -24.963  1.00 94.91           N  
ATOM    885  H   VAL A  59      18.047  12.986 -25.322  1.00 94.91           H  
ATOM    886  CA  VAL A  59      18.672  14.543 -24.020  1.00 94.91           C  
ATOM    887  HA  VAL A  59      18.136  15.343 -23.511  1.00 94.91           H  
ATOM    888  C   VAL A  59      19.825  15.157 -24.809  1.00 94.91           C  
ATOM    889  CB  VAL A  59      19.157  13.553 -22.944  1.00 94.91           C  
ATOM    890  HB  VAL A  59      19.685  12.728 -23.422  1.00 94.91           H  
ATOM    891  O   VAL A  59      20.375  14.534 -25.727  1.00 94.91           O  
ATOM    892  CG1 VAL A  59      20.086  14.204 -21.917  1.00 94.91           C  
ATOM    893 HG11 VAL A  59      21.034  14.477 -22.379  1.00 94.91           H  
ATOM    894 HG12 VAL A  59      19.619  15.091 -21.489  1.00 94.91           H  
ATOM    895 HG13 VAL A  59      20.302  13.499 -21.114  1.00 94.91           H  
ATOM    896  CG2 VAL A  59      17.961  12.988 -22.172  1.00 94.91           C  
ATOM    897 HG21 VAL A  59      17.289  12.459 -22.848  1.00 94.91           H  
ATOM    898 HG22 VAL A  59      18.307  12.288 -21.411  1.00 94.91           H  
ATOM    899 HG23 VAL A  59      17.413  13.794 -21.686  1.00 94.91           H  
ATOM    900  N   ARG A  60      20.173  16.401 -24.476  1.00 95.05           N  
ATOM    901  H   ARG A  60      19.675  16.839 -23.714  1.00 95.05           H  
ATOM    902  CA  ARG A  60      21.322  17.107 -25.055  1.00 95.05           C  
ATOM    903  HA  ARG A  60      21.204  17.114 -26.139  1.00 95.05           H  
ATOM    904  C   ARG A  60      22.646  16.387 -24.740  1.00 95.05           C  
ATOM    905  CB  ARG A  60      21.319  18.565 -24.563  1.00 95.05           C  
ATOM    906  HB2 ARG A  60      20.378  19.032 -24.851  1.00 95.05           H  
ATOM    907  HB3 ARG A  60      22.118  19.113 -25.062  1.00 95.05           H  
ATOM    908  O   ARG A  60      22.671  15.531 -23.860  1.00 95.05           O  
ATOM    909  CG  ARG A  60      21.502  18.709 -23.044  1.00 95.05           C  
ATOM    910  HG2 ARG A  60      20.627  18.316 -22.527  1.00 95.05           H  
ATOM    911  HG3 ARG A  60      22.386  18.163 -22.714  1.00 95.05           H  
ATOM    912  CD  ARG A  60      21.676  20.190 -22.702  1.00 95.05           C  
ATOM    913  HD2 ARG A  60      20.840  20.754 -23.115  1.00 95.05           H  
ATOM    914  HD3 ARG A  60      22.594  20.564 -23.155  1.00 95.05           H  
ATOM    915  NE  ARG A  60      21.717  20.412 -21.252  1.00 95.05           N  
ATOM    916  HE  ARG A  60      20.896  20.815 -20.824  1.00 95.05           H  
ATOM    917  NH1 ARG A  60      23.906  19.773 -20.826  1.00 95.05           N  
ATOM    918 HH11 ARG A  60      24.599  19.652 -20.102  1.00 95.05           H  
ATOM    919 HH12 ARG A  60      24.081  19.388 -21.743  1.00 95.05           H  
ATOM    920  NH2 ARG A  60      22.623  20.598 -19.209  1.00 95.05           N  
ATOM    921 HH21 ARG A  60      23.432  20.447 -18.624  1.00 95.05           H  
ATOM    922 HH22 ARG A  60      21.790  21.022 -18.826  1.00 95.05           H  
ATOM    923  CZ  ARG A  60      22.752  20.255 -20.451  1.00 95.05           C  
ATOM    924  N   PRO A  61      23.751  16.714 -25.430  1.00 95.31           N  
ATOM    925  CA  PRO A  61      25.078  16.288 -24.998  1.00 95.31           C  
ATOM    926  HA  PRO A  61      25.173  15.217 -25.178  1.00 95.31           H  
ATOM    927  C   PRO A  61      25.310  16.591 -23.513  1.00 95.31           C  
ATOM    928  CB  PRO A  61      26.052  17.069 -25.889  1.00 95.31           C  
ATOM    929  HB2 PRO A  61      26.262  18.045 -25.452  1.00 95.31           H  
ATOM    930  HB3 PRO A  61      26.989  16.541 -26.068  1.00 95.31           H  
ATOM    931  O   PRO A  61      25.035  17.710 -23.071  1.00 95.31           O  
ATOM    932  CG  PRO A  61      25.252  17.264 -27.174  1.00 95.31           C  
ATOM    933  HG2 PRO A  61      25.626  18.103 -27.761  1.00 95.31           H  
ATOM    934  HG3 PRO A  61      25.261  16.344 -27.758  1.00 95.31           H  
ATOM    935  CD  PRO A  61      23.851  17.531 -26.631  1.00 95.31           C  
ATOM    936  HD2 PRO A  61      23.097  17.262 -27.370  1.00 95.31           H  
ATOM    937  HD3 PRO A  61      23.769  18.586 -26.368  1.00 95.31           H  
ATOM    938  N   LEU A  62      25.806  15.601 -22.768  1.00 95.46           N  
ATOM    939  H   LEU A  62      25.957  14.700 -23.201  1.00 95.46           H  
ATOM    940  CA  LEU A  62      26.125  15.740 -21.345  1.00 95.46           C  
ATOM    941  HA  LEU A  62      25.774  16.710 -20.993  1.00 95.46           H  
ATOM    942  C   LEU A  62      27.633  15.700 -21.124  1.00 95.46           C  
ATOM    943  CB  LEU A  62      25.430  14.653 -20.505  1.00 95.46           C  
ATOM    944  HB2 LEU A  62      25.706  14.805 -19.461  1.00 95.46           H  
ATOM    945  HB3 LEU A  62      25.814  13.678 -20.805  1.00 95.46           H  
ATOM    946  O   LEU A  62      28.301  14.806 -21.655  1.00 95.46           O  
ATOM    947  CG  LEU A  62      23.899  14.613 -20.596  1.00 95.46           C  
ATOM    948  HG  LEU A  62      23.606  14.353 -21.613  1.00 95.46           H  
ATOM    949  CD1 LEU A  62      23.361  13.532 -19.656  1.00 95.46           C  
ATOM    950 HD11 LEU A  62      22.273  13.492 -19.712  1.00 95.46           H  
ATOM    951 HD12 LEU A  62      23.766  12.560 -19.936  1.00 95.46           H  
ATOM    952 HD13 LEU A  62      23.645  13.755 -18.627  1.00 95.46           H  
ATOM    953  CD2 LEU A  62      23.253  15.940 -20.216  1.00 95.46           C  
ATOM    954 HD21 LEU A  62      23.531  16.214 -19.199  1.00 95.46           H  
ATOM    955 HD22 LEU A  62      23.566  16.727 -20.902  1.00 95.46           H  
ATOM    956 HD23 LEU A  62      22.171  15.829 -20.293  1.00 95.46           H  
ATOM    957  N   GLY A  63      28.157  16.633 -20.334  1.00 95.50           N  
ATOM    958  H   GLY A  63      27.516  17.295 -19.921  1.00 95.50           H  
ATOM    959  CA  GLY A  63      29.531  16.625 -19.831  1.00 95.50           C  
ATOM    960  HA2 GLY A  63      29.752  17.593 -19.381  1.00 95.50           H  
ATOM    961  HA3 GLY A  63      30.214  16.469 -20.666  1.00 95.50           H  
ATOM    962  C   GLY A  63      29.775  15.536 -18.774  1.00 95.50           C  
ATOM    963  O   GLY A  63      28.831  14.862 -18.356  1.00 95.50           O  
ATOM    964  N   PRO A  64      31.033  15.297 -18.365  1.00 95.68           N  
ATOM    965  CA  PRO A  64      31.365  14.352 -17.294  1.00 95.68           C  
ATOM    966  HA  PRO A  64      31.116  13.342 -17.619  1.00 95.68           H  
ATOM    967  C   PRO A  64      30.630  14.670 -15.984  1.00 95.68           C  
ATOM    968  CB  PRO A  64      32.884  14.477 -17.111  1.00 95.68           C  
ATOM    969  HB2 PRO A  64      33.116  15.249 -16.378  1.00 95.68           H  
ATOM    970  HB3 PRO A  64      33.347  13.536 -16.812  1.00 95.68           H  
ATOM    971  O   PRO A  64      30.660  15.810 -15.531  1.00 95.68           O  
ATOM    972  CG  PRO A  64      33.361  14.942 -18.483  1.00 95.68           C  
ATOM    973  HG2 PRO A  64      33.392  14.093 -19.167  1.00 95.68           H  
ATOM    974  HG3 PRO A  64      34.327  15.445 -18.434  1.00 95.68           H  
ATOM    975  CD  PRO A  64      32.245  15.885 -18.916  1.00 95.68           C  
ATOM    976  HD2 PRO A  64      32.214  15.952 -20.003  1.00 95.68           H  
ATOM    977  HD3 PRO A  64      32.400  16.871 -18.478  1.00 95.68           H  
ATOM    978  N   GLY A  65      29.968  13.680 -15.378  1.00 95.28           N  
ATOM    979  H   GLY A  65      29.916  12.778 -15.829  1.00 95.28           H  
ATOM    980  CA  GLY A  65      29.222  13.833 -14.119  1.00 95.28           C  
ATOM    981  HA2 GLY A  65      29.014  12.845 -13.709  1.00 95.28           H  
ATOM    982  HA3 GLY A  65      29.839  14.378 -13.405  1.00 95.28           H  
ATOM    983  C   GLY A  65      27.887  14.578 -14.240  1.00 95.28           C  
ATOM    984  O   GLY A  65      27.103  14.600 -13.293  1.00 95.28           O  
ATOM    985  N   GLU A  66      27.591  15.158 -15.403  1.00 97.35           N  
ATOM    986  H   GLU A  66      28.259  15.102 -16.158  1.00 97.35           H  
ATOM    987  CA  GLU A  66      26.367  15.916 -15.618  1.00 97.35           C  
ATOM    988  HA  GLU A  66      26.252  16.604 -14.781  1.00 97.35           H  
ATOM    989  C   GLU A  66      25.137  14.999 -15.658  1.00 97.35           C  
ATOM    990  CB  GLU A  66      26.505  16.752 -16.893  1.00 97.35           C  
ATOM    991  HB2 GLU A  66      26.538  16.086 -17.755  1.00 97.35           H  
ATOM    992  HB3 GLU A  66      27.436  17.317 -16.848  1.00 97.35           H  
ATOM    993  O   GLU A  66      25.183  13.880 -16.183  1.00 97.35           O  
ATOM    994  CG  GLU A  66      25.344  17.736 -17.048  1.00 97.35           C  
ATOM    995  HG2 GLU A  66      24.411  17.187 -17.171  1.00 97.35           H  
ATOM    996  HG3 GLU A  66      25.269  18.337 -16.142  1.00 97.35           H  
ATOM    997  CD  GLU A  66      25.524  18.648 -18.258  1.00 97.35           C  
ATOM    998  OE1 GLU A  66      24.915  19.733 -18.262  1.00 97.35           O  
ATOM    999  OE2 GLU A  66      26.164  18.263 -19.260  1.00 97.35           O  
ATOM   1000  N   SER A  67      24.024  15.501 -15.120  1.00 97.21           N  
ATOM   1001  H   SER A  67      24.041  16.448 -14.769  1.00 97.21           H  
ATOM   1002  CA  SER A  67      22.728  14.827 -15.135  1.00 97.21           C  
ATOM   1003  HA  SER A  67      22.804  13.946 -15.773  1.00 97.21           H  
ATOM   1004  C   SER A  67      21.639  15.725 -15.712  1.00 97.21           C  
ATOM   1005  CB  SER A  67      22.337  14.354 -13.734  1.00 97.21           C  
ATOM   1006  HB2 SER A  67      22.255  15.210 -13.064  1.00 97.21           H  
ATOM   1007  HB3 SER A  67      21.373  13.847 -13.781  1.00 97.21           H  
ATOM   1008  O   SER A  67      21.644  16.936 -15.502  1.00 97.21           O  
ATOM   1009  OG  SER A  67      23.310  13.453 -13.243  1.00 97.21           O  
ATOM   1010  HG  SER A  67      24.126  13.942 -13.116  1.00 97.21           H  
ATOM   1011  N   VAL A  68      20.679  15.121 -16.407  1.00 97.10           N  
ATOM   1012  H   VAL A  68      20.762  14.126 -16.557  1.00 97.10           H  
ATOM   1013  CA  VAL A  68      19.449  15.777 -16.866  1.00 97.10           C  
ATOM   1014  HA  VAL A  68      19.376  16.763 -16.406  1.00 97.10           H  
ATOM   1015  C   VAL A  68      18.248  14.976 -16.391  1.00 97.10           C  
ATOM   1016  CB  VAL A  68      19.454  15.976 -18.395  1.00 97.10           C  
ATOM   1017  HB  VAL A  68      19.825  15.072 -18.877  1.00 97.10           H  
ATOM   1018  O   VAL A  68      18.233  13.747 -16.482  1.00 97.10           O  
ATOM   1019  CG1 VAL A  68      18.073  16.302 -18.982  1.00 97.10           C  
ATOM   1020 HG11 VAL A  68      18.158  16.526 -20.045  1.00 97.10           H  
ATOM   1021 HG12 VAL A  68      17.405  15.447 -18.873  1.00 97.10           H  
ATOM   1022 HG13 VAL A  68      17.635  17.162 -18.474  1.00 97.10           H  
ATOM   1023  CG2 VAL A  68      20.373  17.151 -18.752  1.00 97.10           C  
ATOM   1024 HG21 VAL A  68      20.427  17.274 -19.833  1.00 97.10           H  
ATOM   1025 HG22 VAL A  68      21.374  16.974 -18.358  1.00 97.10           H  
ATOM   1026 HG23 VAL A  68      19.993  18.070 -18.306  1.00 97.10           H  
ATOM   1027  N   LYS A  69      17.237  15.692 -15.902  1.00 97.53           N  
ATOM   1028  H   LYS A  69      17.320  16.698 -15.893  1.00 97.53           H  
ATOM   1029  CA  LYS A  69      15.941  15.132 -15.532  1.00 97.53           C  
ATOM   1030  HA  LYS A  69      16.070  14.087 -15.248  1.00 97.53           H  
ATOM   1031  C   LYS A  69      14.982  15.190 -16.715  1.00 97.53           C  
ATOM   1032  CB  LYS A  69      15.372  15.875 -14.324  1.00 97.53           C  
ATOM   1033  HB2 LYS A  69      14.348  15.538 -14.162  1.00 97.53           H  
ATOM   1034  HB3 LYS A  69      15.349  16.945 -14.531  1.00 97.53           H  
ATOM   1035  O   LYS A  69      14.916  16.203 -17.408  1.00 97.53           O  
ATOM   1036  CG  LYS A  69      16.185  15.605 -13.049  1.00 97.53           C  
ATOM   1037  HG2 LYS A  69      17.224  15.909 -13.175  1.00 97.53           H  
ATOM   1038  HG3 LYS A  69      16.142  14.540 -12.823  1.00 97.53           H  
ATOM   1039  CD  LYS A  69      15.555  16.403 -11.908  1.00 97.53           C  
ATOM   1040  HD2 LYS A  69      15.786  17.462 -12.019  1.00 97.53           H  
ATOM   1041  HD3 LYS A  69      14.473  16.292 -11.980  1.00 97.53           H  
ATOM   1042  CE  LYS A  69      16.013  15.910 -10.536  1.00 97.53           C  
ATOM   1043  HE2 LYS A  69      16.911  16.445 -10.228  1.00 97.53           H  
ATOM   1044  HE3 LYS A  69      16.239  14.846 -10.608  1.00 97.53           H  
ATOM   1045  NZ  LYS A  69      14.905  16.100  -9.572  1.00 97.53           N  
ATOM   1046  HZ1 LYS A  69      14.620  17.066  -9.503  1.00 97.53           H  
ATOM   1047  HZ2 LYS A  69      15.108  15.722  -8.658  1.00 97.53           H  
ATOM   1048  HZ3 LYS A  69      14.092  15.612  -9.920  1.00 97.53           H  
ATOM   1049  N   VAL A  70      14.245  14.110 -16.940  1.00 97.46           N  
ATOM   1050  H   VAL A  70      14.399  13.307 -16.348  1.00 97.46           H  
ATOM   1051  CA  VAL A  70      13.213  14.018 -17.977  1.00 97.46           C  
ATOM   1052  HA  VAL A  70      13.055  15.001 -18.420  1.00 97.46           H  
ATOM   1053  C   VAL A  70      11.921  13.543 -17.319  1.00 97.46           C  
ATOM   1054  CB  VAL A  70      13.638  13.078 -19.122  1.00 97.46           C  
ATOM   1055  HB  VAL A  70      13.777  12.065 -18.744  1.00 97.46           H  
ATOM   1056  O   VAL A  70      11.881  12.395 -16.874  1.00 97.46           O  
ATOM   1057  CG1 VAL A  70      12.571  13.037 -20.222  1.00 97.46           C  
ATOM   1058 HG11 VAL A  70      12.915  12.428 -21.057  1.00 97.46           H  
ATOM   1059 HG12 VAL A  70      11.653  12.593 -19.836  1.00 97.46           H  
ATOM   1060 HG13 VAL A  70      12.367  14.050 -20.568  1.00 97.46           H  
ATOM   1061  CG2 VAL A  70      14.961  13.532 -19.756  1.00 97.46           C  
ATOM   1062 HG21 VAL A  70      14.883  14.571 -20.074  1.00 97.46           H  
ATOM   1063 HG22 VAL A  70      15.195  12.904 -20.616  1.00 97.46           H  
ATOM   1064 HG23 VAL A  70      15.770  13.436 -19.032  1.00 97.46           H  
ATOM   1065  N   PRO A  71      10.869  14.379 -17.253  1.00 97.85           N  
ATOM   1066  CA  PRO A  71       9.569  13.946 -16.754  1.00 97.85           C  
ATOM   1067  HA  PRO A  71       9.667  13.689 -15.700  1.00 97.85           H  
ATOM   1068  C   PRO A  71       9.051  12.737 -17.537  1.00 97.85           C  
ATOM   1069  CB  PRO A  71       8.641  15.157 -16.890  1.00 97.85           C  
ATOM   1070  HB2 PRO A  71       8.135  15.142 -17.855  1.00 97.85           H  
ATOM   1071  HB3 PRO A  71       7.913  15.196 -16.080  1.00 97.85           H  
ATOM   1072  O   PRO A  71       9.229  12.657 -18.755  1.00 97.85           O  
ATOM   1073  CG  PRO A  71       9.606  16.342 -16.843  1.00 97.85           C  
ATOM   1074  HG2 PRO A  71       9.848  16.574 -15.806  1.00 97.85           H  
ATOM   1075  HG3 PRO A  71       9.201  17.218 -17.350  1.00 97.85           H  
ATOM   1076  CD  PRO A  71      10.848  15.803 -17.550  1.00 97.85           C  
ATOM   1077  HD2 PRO A  71      11.737  16.307 -17.169  1.00 97.85           H  
ATOM   1078  HD3 PRO A  71      10.760  15.950 -18.626  1.00 97.85           H  
ATOM   1079  N   ILE A  72       8.413  11.801 -16.848  1.00 97.32           N  
ATOM   1080  H   ILE A  72       8.304  11.928 -15.852  1.00 97.32           H  
ATOM   1081  CA  ILE A  72       7.786  10.616 -17.434  1.00 97.32           C  
ATOM   1082  HA  ILE A  72       7.665  10.779 -18.505  1.00 97.32           H  
ATOM   1083  C   ILE A  72       6.389  10.460 -16.844  1.00 97.32           C  
ATOM   1084  CB  ILE A  72       8.672   9.354 -17.254  1.00 97.32           C  
ATOM   1085  HB  ILE A  72       9.566   9.509 -17.858  1.00 97.32           H  
ATOM   1086  O   ILE A  72       6.223  10.569 -15.630  1.00 97.32           O  
ATOM   1087  CG1 ILE A  72       7.957   8.094 -17.796  1.00 97.32           C  
ATOM   1088 HG12 ILE A  72       7.111   7.852 -17.153  1.00 97.32           H  
ATOM   1089 HG13 ILE A  72       7.575   8.308 -18.794  1.00 97.32           H  
ATOM   1090  CG2 ILE A  72       9.139   9.158 -15.797  1.00 97.32           C  
ATOM   1091 HG21 ILE A  72       8.284   9.064 -15.128  1.00 97.32           H  
ATOM   1092 HG22 ILE A  72       9.774   8.277 -15.699  1.00 97.32           H  
ATOM   1093 HG23 ILE A  72       9.736  10.015 -15.488  1.00 97.32           H  
ATOM   1094  CD1 ILE A  72       8.853   6.852 -17.892  1.00 97.32           C  
ATOM   1095 HD11 ILE A  72       9.196   6.540 -16.905  1.00 97.32           H  
ATOM   1096 HD12 ILE A  72       9.713   7.061 -18.529  1.00 97.32           H  
ATOM   1097 HD13 ILE A  72       8.280   6.030 -18.320  1.00 97.32           H  
ATOM   1098  N   SER A  73       5.406  10.162 -17.690  1.00 97.48           N  
ATOM   1099  H   SER A  73       5.602  10.132 -18.680  1.00 97.48           H  
ATOM   1100  CA  SER A  73       4.069   9.756 -17.250  1.00 97.48           C  
ATOM   1101  HA  SER A  73       4.110   9.515 -16.188  1.00 97.48           H  
ATOM   1102  C   SER A  73       3.631   8.502 -17.989  1.00 97.48           C  
ATOM   1103  CB  SER A  73       3.029  10.864 -17.427  1.00 97.48           C  
ATOM   1104  HB2 SER A  73       2.911  11.087 -18.488  1.00 97.48           H  
ATOM   1105  HB3 SER A  73       2.069  10.519 -17.042  1.00 97.48           H  
ATOM   1106  O   SER A  73       3.935   8.331 -19.168  1.00 97.48           O  
ATOM   1107  OG  SER A  73       3.404  12.038 -16.735  1.00 97.48           O  
ATOM   1108  HG  SER A  73       3.245  11.898 -15.799  1.00 97.48           H  
ATOM   1109  N   VAL A  74       2.928   7.617 -17.290  1.00 97.86           N  
ATOM   1110  H   VAL A  74       2.719   7.834 -16.326  1.00 97.86           H  
ATOM   1111  CA  VAL A  74       2.456   6.325 -17.801  1.00 97.86           C  
ATOM   1112  HA  VAL A  74       2.470   6.328 -18.891  1.00 97.86           H  
ATOM   1113  C   VAL A  74       1.024   6.120 -17.333  1.00 97.86           C  
ATOM   1114  CB  VAL A  74       3.351   5.176 -17.301  1.00 97.86           C  
ATOM   1115  HB  VAL A  74       3.331   5.154 -16.211  1.00 97.86           H  
ATOM   1116  O   VAL A  74       0.752   6.276 -16.145  1.00 97.86           O  
ATOM   1117  CG1 VAL A  74       2.870   3.816 -17.821  1.00 97.86           C  
ATOM   1118 HG11 VAL A  74       3.559   3.032 -17.506  1.00 97.86           H  
ATOM   1119 HG12 VAL A  74       2.804   3.827 -18.909  1.00 97.86           H  
ATOM   1120 HG13 VAL A  74       1.892   3.590 -17.396  1.00 97.86           H  
ATOM   1121  CG2 VAL A  74       4.806   5.375 -17.743  1.00 97.86           C  
ATOM   1122 HG21 VAL A  74       5.424   4.583 -17.321  1.00 97.86           H  
ATOM   1123 HG22 VAL A  74       4.877   5.368 -18.831  1.00 97.86           H  
ATOM   1124 HG23 VAL A  74       5.196   6.318 -17.360  1.00 97.86           H  
ATOM   1125  N   SER A  75       0.126   5.758 -18.247  1.00 97.62           N  
ATOM   1126  H   SER A  75       0.431   5.618 -19.200  1.00 97.62           H  
ATOM   1127  CA  SER A  75      -1.288   5.515 -17.947  1.00 97.62           C  
ATOM   1128  HA  SER A  75      -1.457   5.669 -16.881  1.00 97.62           H  
ATOM   1129  C   SER A  75      -1.679   4.079 -18.269  1.00 97.62           C  
ATOM   1130  CB  SER A  75      -2.219   6.481 -18.683  1.00 97.62           C  
ATOM   1131  HB2 SER A  75      -3.200   6.452 -18.208  1.00 97.62           H  
ATOM   1132  HB3 SER A  75      -2.332   6.156 -19.717  1.00 97.62           H  
ATOM   1133  O   SER A  75      -1.425   3.595 -19.377  1.00 97.62           O  
ATOM   1134  OG  SER A  75      -1.724   7.808 -18.654  1.00 97.62           O  
ATOM   1135  HG  SER A  75      -1.340   7.975 -19.518  1.00 97.62           H  
ATOM   1136  N   ALA A  76      -2.317   3.425 -17.301  1.00 96.54           N  
ATOM   1137  H   ALA A  76      -2.530   3.925 -16.450  1.00 96.54           H  
ATOM   1138  CA  ALA A  76      -2.911   2.105 -17.453  1.00 96.54           C  
ATOM   1139  HA  ALA A  76      -2.306   1.520 -18.145  1.00 96.54           H  
ATOM   1140  C   ALA A  76      -4.346   2.222 -17.986  1.00 96.54           C  
ATOM   1141  CB  ALA A  76      -2.926   1.398 -16.095  1.00 96.54           C  
ATOM   1142  HB1 ALA A  76      -1.912   1.174 -15.762  1.00 96.54           H  
ATOM   1143  HB2 ALA A  76      -3.481   0.464 -16.186  1.00 96.54           H  
ATOM   1144  HB3 ALA A  76      -3.420   2.025 -15.353  1.00 96.54           H  
ATOM   1145  O   ALA A  76      -5.085   3.095 -17.526  1.00 96.54           O  
ATOM   1146  N   PRO A  77      -4.794   1.329 -18.885  1.00 95.93           N  
ATOM   1147  CA  PRO A  77      -6.201   1.282 -19.270  1.00 95.93           C  
ATOM   1148  HA  PRO A  77      -6.536   2.276 -19.567  1.00 95.93           H  
ATOM   1149  C   PRO A  77      -7.075   0.805 -18.095  1.00 95.93           C  
ATOM   1150  CB  PRO A  77      -6.248   0.357 -20.488  1.00 95.93           C  
ATOM   1151  HB2 PRO A  77      -6.108   0.950 -21.391  1.00 95.93           H  
ATOM   1152  HB3 PRO A  77      -7.183  -0.200 -20.547  1.00 95.93           H  
ATOM   1153  O   PRO A  77      -6.610   0.069 -17.228  1.00 95.93           O  
ATOM   1154  CG  PRO A  77      -5.047  -0.572 -20.310  1.00 95.93           C  
ATOM   1155  HG2 PRO A  77      -4.641  -0.888 -21.271  1.00 95.93           H  
ATOM   1156  HG3 PRO A  77      -5.361  -1.442 -19.734  1.00 95.93           H  
ATOM   1157  CD  PRO A  77      -4.033   0.264 -19.526  1.00 95.93           C  
ATOM   1158  HD2 PRO A  77      -3.310   0.702 -20.214  1.00 95.93           H  
ATOM   1159  HD3 PRO A  77      -3.525  -0.357 -18.788  1.00 95.93           H  
ATOM   1160  N   GLU A  78      -8.349   1.199 -18.051  1.00 90.40           N  
ATOM   1161  H   GLU A  78      -8.684   1.849 -18.749  1.00 90.40           H  
ATOM   1162  CA  GLU A  78      -9.282   0.859 -16.954  1.00 90.40           C  
ATOM   1163  HA  GLU A  78      -8.921   1.262 -16.007  1.00 90.40           H  
ATOM   1164  C   GLU A  78      -9.470  -0.650 -16.738  1.00 90.40           C  
ATOM   1165  CB  GLU A  78     -10.651   1.488 -17.235  1.00 90.40           C  
ATOM   1166  HB2 GLU A  78     -11.373   1.071 -16.533  1.00 90.40           H  
ATOM   1167  HB3 GLU A  78     -10.958   1.229 -18.248  1.00 90.40           H  
ATOM   1168  O   GLU A  78      -9.615  -1.108 -15.608  1.00 90.40           O  
ATOM   1169  CG  GLU A  78     -10.639   3.013 -17.063  1.00 90.40           C  
ATOM   1170  HG2 GLU A  78      -9.898   3.441 -17.738  1.00 90.40           H  
ATOM   1171  HG3 GLU A  78     -10.341   3.239 -16.039  1.00 90.40           H  
ATOM   1172  CD  GLU A  78     -12.007   3.654 -17.335  1.00 90.40           C  
ATOM   1173  OE1 GLU A  78     -12.091   4.887 -17.154  1.00 90.40           O  
ATOM   1174  OE2 GLU A  78     -12.934   2.916 -17.738  1.00 90.40           O  
ATOM   1175  N   GLY A  79      -9.431  -1.435 -17.816  1.00 88.95           N  
ATOM   1176  H   GLY A  79      -9.340  -0.982 -18.714  1.00 88.95           H  
ATOM   1177  CA  GLY A  79      -9.632  -2.885 -17.783  1.00 88.95           C  
ATOM   1178  HA2 GLY A  79     -10.081  -3.199 -18.726  1.00 88.95           H  
ATOM   1179  HA3 GLY A  79     -10.330  -3.132 -16.983  1.00 88.95           H  
ATOM   1180  C   GLY A  79      -8.365  -3.713 -17.567  1.00 88.95           C  
ATOM   1181  O   GLY A  79      -8.411  -4.928 -17.755  1.00 88.95           O  
ATOM   1182  N   VAL A  80      -7.218  -3.101 -17.243  1.00 93.65           N  
ATOM   1183  H   VAL A  80      -7.221  -2.109 -17.053  1.00 93.65           H  
ATOM   1184  CA  VAL A  80      -5.975  -3.870 -17.098  1.00 93.65           C  
ATOM   1185  HA  VAL A  80      -5.891  -4.477 -18.000  1.00 93.65           H  
ATOM   1186  C   VAL A  80      -6.051  -4.842 -15.916  1.00 93.65           C  
ATOM   1187  CB  VAL A  80      -4.724  -2.979 -17.062  1.00 93.65           C  
ATOM   1188  HB  VAL A  80      -4.760  -2.303 -17.916  1.00 93.65           H  
ATOM   1189  O   VAL A  80      -6.492  -4.495 -14.819  1.00 93.65           O  
ATOM   1190  CG1 VAL A  80      -4.580  -2.122 -15.808  1.00 93.65           C  
ATOM   1191 HG11 VAL A  80      -3.586  -1.676 -15.767  1.00 93.65           H  
ATOM   1192 HG12 VAL A  80      -5.337  -1.338 -15.813  1.00 93.65           H  
ATOM   1193 HG13 VAL A  80      -4.739  -2.723 -14.912  1.00 93.65           H  
ATOM   1194  CG2 VAL A  80      -3.467  -3.827 -17.231  1.00 93.65           C  
ATOM   1195 HG21 VAL A  80      -3.263  -4.380 -16.314  1.00 93.65           H  
ATOM   1196 HG22 VAL A  80      -3.586  -4.522 -18.062  1.00 93.65           H  
ATOM   1197 HG23 VAL A  80      -2.624  -3.173 -17.454  1.00 93.65           H  
ATOM   1198  N   ALA A  81      -5.602  -6.077 -16.137  1.00 91.06           N  
ATOM   1199  H   ALA A  81      -5.260  -6.321 -17.056  1.00 91.06           H  
ATOM   1200  CA  ALA A  81      -5.574  -7.097 -15.099  1.00 91.06           C  
ATOM   1201  HA  ALA A  81      -6.557  -7.120 -14.629  1.00 91.06           H  
ATOM   1202  C   ALA A  81      -4.490  -6.782 -14.048  1.00 91.06           C  
ATOM   1203  CB  ALA A  81      -5.345  -8.464 -15.750  1.00 91.06           C  
ATOM   1204  HB1 ALA A  81      -4.383  -8.481 -16.263  1.00 91.06           H  
ATOM   1205  HB2 ALA A  81      -5.350  -9.240 -14.985  1.00 91.06           H  
ATOM   1206  HB3 ALA A  81      -6.139  -8.670 -16.468  1.00 91.06           H  
ATOM   1207  O   ALA A  81      -3.369  -6.436 -14.443  1.00 91.06           O  
ATOM   1208  N   PRO A  82      -4.774  -6.941 -12.739  1.00 89.54           N  
ATOM   1209  CA  PRO A  82      -3.760  -6.857 -11.692  1.00 89.54           C  
ATOM   1210  HA  PRO A  82      -3.311  -5.865 -11.736  1.00 89.54           H  
ATOM   1211  C   PRO A  82      -2.670  -7.920 -11.877  1.00 89.54           C  
ATOM   1212  CB  PRO A  82      -4.508  -7.006 -10.360  1.00 89.54           C  
ATOM   1213  HB2 PRO A  82      -4.512  -8.045 -10.031  1.00 89.54           H  
ATOM   1214  HB3 PRO A  82      -4.078  -6.368  -9.588  1.00 89.54           H  
ATOM   1215  O   PRO A  82      -2.934  -9.115 -11.758  1.00 89.54           O  
ATOM   1216  CG  PRO A  82      -5.935  -6.588 -10.704  1.00 89.54           C  
ATOM   1217  HG2 PRO A  82      -6.014  -5.501 -10.682  1.00 89.54           H  
ATOM   1218  HG3 PRO A  82      -6.666  -7.042 -10.035  1.00 89.54           H  
ATOM   1219  CD  PRO A  82      -6.093  -7.085 -12.139  1.00 89.54           C  
ATOM   1220  HD2 PRO A  82      -6.381  -8.136 -12.140  1.00 89.54           H  
ATOM   1221  HD3 PRO A  82      -6.842  -6.480 -12.651  1.00 89.54           H  
ATOM   1222  N   ALA A  83      -1.458  -7.483 -12.214  1.00 93.02           N  
ATOM   1223  H   ALA A  83      -1.314  -6.485 -12.260  1.00 93.02           H  
ATOM   1224  CA  ALA A  83      -0.295  -8.327 -12.482  1.00 93.02           C  
ATOM   1225  HA  ALA A  83      -0.198  -9.053 -11.675  1.00 93.02           H  
ATOM   1226  C   ALA A  83       0.983  -7.467 -12.563  1.00 93.02           C  
ATOM   1227  CB  ALA A  83      -0.510  -9.072 -13.811  1.00 93.02           C  
ATOM   1228  HB1 ALA A  83       0.376  -9.652 -14.071  1.00 93.02           H  
ATOM   1229  HB2 ALA A  83      -0.708  -8.359 -14.612  1.00 93.02           H  
ATOM   1230  HB3 ALA A  83      -1.355  -9.755 -13.729  1.00 93.02           H  
ATOM   1231  O   ALA A  83       0.897  -6.240 -12.691  1.00 93.02           O  
ATOM   1232  N   PRO A  84       2.179  -8.077 -12.531  1.00 95.40           N  
ATOM   1233  CA  PRO A  84       3.413  -7.411 -12.932  1.00 95.40           C  
ATOM   1234  HA  PRO A  84       3.511  -6.482 -12.371  1.00 95.40           H  
ATOM   1235  C   PRO A  84       3.432  -7.114 -14.441  1.00 95.40           C  
ATOM   1236  CB  PRO A  84       4.551  -8.356 -12.527  1.00 95.40           C  
ATOM   1237  HB2 PRO A  84       5.381  -7.810 -12.078  1.00 95.40           H  
ATOM   1238  HB3 PRO A  84       4.897  -8.926 -13.390  1.00 95.40           H  
ATOM   1239  O   PRO A  84       3.092  -7.967 -15.257  1.00 95.40           O  
ATOM   1240  CG  PRO A  84       3.904  -9.313 -11.524  1.00 95.40           C  
ATOM   1241  HG2 PRO A  84       3.918  -8.866 -10.530  1.00 95.40           H  
ATOM   1242  HG3 PRO A  84       4.393 -10.287 -11.516  1.00 95.40           H  
ATOM   1243  CD  PRO A  84       2.466  -9.406 -12.023  1.00 95.40           C  
ATOM   1244  HD2 PRO A  84       2.398 -10.132 -12.833  1.00 95.40           H  
ATOM   1245  HD3 PRO A  84       1.806  -9.685 -11.201  1.00 95.40           H  
ATOM   1246  N   TYR A  85       3.899  -5.925 -14.811  1.00 96.94           N  
ATOM   1247  H   TYR A  85       4.186  -5.295 -14.076  1.00 96.94           H  
ATOM   1248  CA  TYR A  85       4.172  -5.496 -16.184  1.00 96.94           C  
ATOM   1249  HA  TYR A  85       4.150  -6.366 -16.841  1.00 96.94           H  
ATOM   1250  C   TYR A  85       5.575  -4.887 -16.267  1.00 96.94           C  
ATOM   1251  CB  TYR A  85       3.105  -4.500 -16.678  1.00 96.94           C  
ATOM   1252  HB2 TYR A  85       3.064  -3.652 -15.994  1.00 96.94           H  
ATOM   1253  HB3 TYR A  85       3.399  -4.113 -17.654  1.00 96.94           H  
ATOM   1254  O   TYR A  85       6.262  -4.669 -15.267  1.00 96.94           O  
ATOM   1255  CG  TYR A  85       1.708  -5.064 -16.796  1.00 96.94           C  
ATOM   1256  CD1 TYR A  85       1.205  -5.504 -18.037  1.00 96.94           C  
ATOM   1257  HD1 TYR A  85       1.817  -5.445 -18.925  1.00 96.94           H  
ATOM   1258  CD2 TYR A  85       0.911  -5.154 -15.645  1.00 96.94           C  
ATOM   1259  HD2 TYR A  85       1.301  -4.819 -14.695  1.00 96.94           H  
ATOM   1260  CE1 TYR A  85      -0.091  -6.054 -18.113  1.00 96.94           C  
ATOM   1261  HE1 TYR A  85      -0.486  -6.418 -19.050  1.00 96.94           H  
ATOM   1262  CE2 TYR A  85      -0.373  -5.715 -15.715  1.00 96.94           C  
ATOM   1263  HE2 TYR A  85      -0.965  -5.817 -14.818  1.00 96.94           H  
ATOM   1264  OH  TYR A  85      -2.118  -6.719 -16.994  1.00 96.94           O  
ATOM   1265  HH  TYR A  85      -2.515  -6.715 -16.119  1.00 96.94           H  
ATOM   1266  CZ  TYR A  85      -0.877  -6.172 -16.946  1.00 96.94           C  
ATOM   1267  N   THR A  86       6.047  -4.615 -17.479  1.00 96.45           N  
ATOM   1268  H   THR A  86       5.470  -4.803 -18.287  1.00 96.45           H  
ATOM   1269  CA  THR A  86       7.356  -3.994 -17.702  1.00 96.45           C  
ATOM   1270  HA  THR A  86       7.669  -3.457 -16.807  1.00 96.45           H  
ATOM   1271  C   THR A  86       7.266  -2.982 -18.832  1.00 96.45           C  
ATOM   1272  CB  THR A  86       8.410  -5.068 -18.000  1.00 96.45           C  
ATOM   1273  HB  THR A  86       8.092  -5.665 -18.855  1.00 96.45           H  
ATOM   1274  O   THR A  86       6.716  -3.277 -19.891  1.00 96.45           O  
ATOM   1275  CG2 THR A  86       9.797  -4.493 -18.275  1.00 96.45           C  
ATOM   1276 HG21 THR A  86       9.797  -3.945 -19.217  1.00 96.45           H  
ATOM   1277 HG22 THR A  86      10.512  -5.311 -18.353  1.00 96.45           H  
ATOM   1278 HG23 THR A  86      10.088  -3.828 -17.461  1.00 96.45           H  
ATOM   1279  OG1 THR A  86       8.553  -5.905 -16.877  1.00 96.45           O  
ATOM   1280  HG1 THR A  86       7.784  -5.786 -16.314  1.00 96.45           H  
ATOM   1281  N   LEU A  87       7.832  -1.794 -18.615  1.00 96.90           N  
ATOM   1282  H   LEU A  87       8.224  -1.611 -17.702  1.00 96.90           H  
ATOM   1283  CA  LEU A  87       8.068  -0.807 -19.668  1.00 96.90           C  
ATOM   1284  HA  LEU A  87       7.393  -1.013 -20.498  1.00 96.90           H  
ATOM   1285  C   LEU A  87       9.504  -0.946 -20.172  1.00 96.90           C  
ATOM   1286  CB  LEU A  87       7.798   0.635 -19.199  1.00 96.90           C  
ATOM   1287  HB2 LEU A  87       8.698   1.017 -18.716  1.00 96.90           H  
ATOM   1288  HB3 LEU A  87       7.623   1.255 -20.078  1.00 96.90           H  
ATOM   1289  O   LEU A  87      10.422  -1.216 -19.398  1.00 96.90           O  
ATOM   1290  CG  LEU A  87       6.625   0.807 -18.227  1.00 96.90           C  
ATOM   1291  HG  LEU A  87       6.832   0.206 -17.341  1.00 96.90           H  
ATOM   1292  CD1 LEU A  87       6.528   2.250 -17.765  1.00 96.90           C  
ATOM   1293 HD11 LEU A  87       5.793   2.315 -16.963  1.00 96.90           H  
ATOM   1294 HD12 LEU A  87       7.489   2.589 -17.377  1.00 96.90           H  
ATOM   1295 HD13 LEU A  87       6.215   2.876 -18.601  1.00 96.90           H  
ATOM   1296  CD2 LEU A  87       5.291   0.399 -18.856  1.00 96.90           C  
ATOM   1297 HD21 LEU A  87       5.135   0.921 -19.801  1.00 96.90           H  
ATOM   1298 HD22 LEU A  87       4.468   0.642 -18.184  1.00 96.90           H  
ATOM   1299 HD23 LEU A  87       5.286  -0.677 -19.028  1.00 96.90           H  
ATOM   1300  N   GLY A  88       9.717  -0.715 -21.462  1.00 96.39           N  
ATOM   1301  H   GLY A  88       8.916  -0.477 -22.028  1.00 96.39           H  
ATOM   1302  CA  GLY A  88      11.046  -0.676 -22.064  1.00 96.39           C  
ATOM   1303  HA2 GLY A  88      11.017  -1.184 -23.028  1.00 96.39           H  
ATOM   1304  HA3 GLY A  88      11.772  -1.191 -21.435  1.00 96.39           H  
ATOM   1305  C   GLY A  88      11.504   0.758 -22.289  1.00 96.39           C  
ATOM   1306  O   GLY A  88      11.051   1.401 -23.234  1.00 96.39           O  
ATOM   1307  N   LEU A  89      12.427   1.261 -21.468  1.00 96.08           N  
ATOM   1308  H   LEU A  89      12.771   0.684 -20.714  1.00 96.08           H  
ATOM   1309  CA  LEU A  89      13.097   2.534 -21.723  1.00 96.08           C  
ATOM   1310  HA  LEU A  89      12.391   3.217 -22.196  1.00 96.08           H  
ATOM   1311  C   LEU A  89      14.256   2.311 -22.692  1.00 96.08           C  
ATOM   1312  CB  LEU A  89      13.552   3.168 -20.399  1.00 96.08           C  
ATOM   1313  HB2 LEU A  89      14.184   2.456 -19.869  1.00 96.08           H  
ATOM   1314  HB3 LEU A  89      12.675   3.363 -19.782  1.00 96.08           H  
ATOM   1315  O   LEU A  89      15.328   1.857 -22.298  1.00 96.08           O  
ATOM   1316  CG  LEU A  89      14.337   4.479 -20.597  1.00 96.08           C  
ATOM   1317  HG  LEU A  89      15.204   4.307 -21.234  1.00 96.08           H  
ATOM   1318  CD1 LEU A  89      13.485   5.582 -21.232  1.00 96.08           C  
ATOM   1319 HD11 LEU A  89      13.210   5.307 -22.250  1.00 96.08           H  
ATOM   1320 HD12 LEU A  89      14.052   6.512 -21.272  1.00 96.08           H  
ATOM   1321 HD13 LEU A  89      12.581   5.738 -20.644  1.00 96.08           H  
ATOM   1322  CD2 LEU A  89      14.856   4.970 -19.251  1.00 96.08           C  
ATOM   1323 HD21 LEU A  89      14.020   5.166 -18.579  1.00 96.08           H  
ATOM   1324 HD22 LEU A  89      15.429   5.885 -19.401  1.00 96.08           H  
ATOM   1325 HD23 LEU A  89      15.506   4.216 -18.809  1.00 96.08           H  
ATOM   1326  N   TYR A  90      14.049   2.655 -23.958  1.00 95.70           N  
ATOM   1327  H   TYR A  90      13.160   3.067 -24.203  1.00 95.70           H  
ATOM   1328  CA  TYR A  90      15.091   2.603 -24.971  1.00 95.70           C  
ATOM   1329  HA  TYR A  90      15.796   1.815 -24.703  1.00 95.70           H  
ATOM   1330  C   TYR A  90      15.861   3.923 -25.035  1.00 95.70           C  
ATOM   1331  CB  TYR A  90      14.499   2.215 -26.324  1.00 95.70           C  
ATOM   1332  HB2 TYR A  90      13.719   2.930 -26.587  1.00 95.70           H  
ATOM   1333  HB3 TYR A  90      14.027   1.236 -26.230  1.00 95.70           H  
ATOM   1334  O   TYR A  90      15.281   5.007 -25.144  1.00 95.70           O  
ATOM   1335  CG  TYR A  90      15.532   2.146 -27.432  1.00 95.70           C  
ATOM   1336  CD1 TYR A  90      15.558   3.110 -28.457  1.00 95.70           C  
ATOM   1337  HD1 TYR A  90      14.835   3.913 -28.456  1.00 95.70           H  
ATOM   1338  CD2 TYR A  90      16.485   1.112 -27.425  1.00 95.70           C  
ATOM   1339  HD2 TYR A  90      16.482   0.389 -26.622  1.00 95.70           H  
ATOM   1340  CE1 TYR A  90      16.513   3.017 -29.488  1.00 95.70           C  
ATOM   1341  HE1 TYR A  90      16.518   3.736 -30.294  1.00 95.70           H  
ATOM   1342  CE2 TYR A  90      17.437   1.007 -28.454  1.00 95.70           C  
ATOM   1343  HE2 TYR A  90      18.143   0.190 -28.442  1.00 95.70           H  
ATOM   1344  OH  TYR A  90      18.361   1.872 -30.497  1.00 95.70           O  
ATOM   1345  HH  TYR A  90      18.824   1.032 -30.446  1.00 95.70           H  
ATOM   1346  CZ  TYR A  90      17.449   1.962 -29.491  1.00 95.70           C  
ATOM   1347  N   GLN A  91      17.186   3.821 -25.010  1.00 94.93           N  
ATOM   1348  H   GLN A  91      17.579   2.897 -24.904  1.00 94.93           H  
ATOM   1349  CA  GLN A  91      18.114   4.941 -25.081  1.00 94.93           C  
ATOM   1350  HA  GLN A  91      17.557   5.861 -25.255  1.00 94.93           H  
ATOM   1351  C   GLN A  91      19.085   4.721 -26.232  1.00 94.93           C  
ATOM   1352  CB  GLN A  91      18.890   5.096 -23.767  1.00 94.93           C  
ATOM   1353  HB2 GLN A  91      19.448   6.031 -23.803  1.00 94.93           H  
ATOM   1354  HB3 GLN A  91      19.603   4.277 -23.666  1.00 94.93           H  
ATOM   1355  O   GLN A  91      19.731   3.678 -26.311  1.00 94.93           O  
ATOM   1356  CG  GLN A  91      17.986   5.095 -22.532  1.00 94.93           C  
ATOM   1357  HG2 GLN A  91      17.192   5.833 -22.647  1.00 94.93           H  
ATOM   1358  HG3 GLN A  91      17.522   4.115 -22.413  1.00 94.93           H  
ATOM   1359  CD  GLN A  91      18.783   5.387 -21.277  1.00 94.93           C  
ATOM   1360  NE2 GLN A  91      19.012   6.641 -20.964  1.00 94.93           N  
ATOM   1361 HE21 GLN A  91      18.572   7.389 -21.479  1.00 94.93           H  
ATOM   1362 HE22 GLN A  91      19.364   6.768 -20.025  1.00 94.93           H  
ATOM   1363  OE1 GLN A  91      19.214   4.495 -20.569  1.00 94.93           O  
ATOM   1364  N   ARG A  92      19.234   5.718 -27.107  1.00 94.75           N  
ATOM   1365  H   ARG A  92      18.652   6.533 -26.979  1.00 94.75           H  
ATOM   1366  CA  ARG A  92      20.179   5.670 -28.228  1.00 94.75           C  
ATOM   1367  HA  ARG A  92      20.768   4.758 -28.135  1.00 94.75           H  
ATOM   1368  C   ARG A  92      21.151   6.839 -28.185  1.00 94.75           C  
ATOM   1369  CB  ARG A  92      19.409   5.569 -29.548  1.00 94.75           C  
ATOM   1370  HB2 ARG A  92      18.678   4.765 -29.464  1.00 94.75           H  
ATOM   1371  HB3 ARG A  92      18.878   6.503 -29.733  1.00 94.75           H  
ATOM   1372  O   ARG A  92      20.773   7.968 -28.505  1.00 94.75           O  
ATOM   1373  CG  ARG A  92      20.350   5.252 -30.719  1.00 94.75           C  
ATOM   1374  HG2 ARG A  92      20.853   4.305 -30.519  1.00 94.75           H  
ATOM   1375  HG3 ARG A  92      21.106   6.030 -30.822  1.00 94.75           H  
ATOM   1376  CD  ARG A  92      19.580   5.118 -32.036  1.00 94.75           C  
ATOM   1377  HD2 ARG A  92      20.266   4.723 -32.786  1.00 94.75           H  
ATOM   1378  HD3 ARG A  92      18.772   4.398 -31.899  1.00 94.75           H  
ATOM   1379  NE  ARG A  92      19.042   6.414 -32.499  1.00 94.75           N  
ATOM   1380  HE  ARG A  92      19.241   7.211 -31.911  1.00 94.75           H  
ATOM   1381  NH1 ARG A  92      18.121   5.641 -34.454  1.00 94.75           N  
ATOM   1382 HH11 ARG A  92      18.381   4.701 -34.190  1.00 94.75           H  
ATOM   1383 HH12 ARG A  92      17.662   5.788 -35.341  1.00 94.75           H  
ATOM   1384  NH2 ARG A  92      18.049   7.823 -33.993  1.00 94.75           N  
ATOM   1385 HH21 ARG A  92      17.662   7.958 -34.916  1.00 94.75           H  
ATOM   1386 HH22 ARG A  92      18.348   8.613 -33.439  1.00 94.75           H  
ATOM   1387  CZ  ARG A  92      18.406   6.618 -33.640  1.00 94.75           C  
ATOM   1388  N   THR A  93      22.408   6.553 -27.859  1.00 91.55           N  
ATOM   1389  H   THR A  93      22.616   5.584 -27.666  1.00 91.55           H  
ATOM   1390  CA  THR A  93      23.511   7.519 -27.759  1.00 91.55           C  
ATOM   1391  HA  THR A  93      23.113   8.531 -27.838  1.00 91.55           H  
ATOM   1392  C   THR A  93      24.501   7.294 -28.904  1.00 91.55           C  
ATOM   1393  CB  THR A  93      24.208   7.416 -26.394  1.00 91.55           C  
ATOM   1394  HB  THR A  93      24.695   6.444 -26.313  1.00 91.55           H  
ATOM   1395  O   THR A  93      25.366   6.412 -28.871  1.00 91.55           O  
ATOM   1396  CG2 THR A  93      25.251   8.514 -26.197  1.00 91.55           C  
ATOM   1397 HG21 THR A  93      26.090   8.344 -26.872  1.00 91.55           H  
ATOM   1398 HG22 THR A  93      25.618   8.482 -25.171  1.00 91.55           H  
ATOM   1399 HG23 THR A  93      24.815   9.495 -26.388  1.00 91.55           H  
ATOM   1400  OG1 THR A  93      23.278   7.521 -25.347  1.00 91.55           O  
ATOM   1401  HG1 THR A  93      23.016   8.439 -25.248  1.00 91.55           H  
ATOM   1402  N   GLY A  94      24.389   8.097 -29.964  1.00 87.77           N  
ATOM   1403  H   GLY A  94      23.651   8.786 -29.961  1.00 87.77           H  
ATOM   1404  CA  GLY A  94      25.135   7.861 -31.203  1.00 87.77           C  
ATOM   1405  HA2 GLY A  94      24.937   8.671 -31.905  1.00 87.77           H  
ATOM   1406  HA3 GLY A  94      26.203   7.842 -30.984  1.00 87.77           H  
ATOM   1407  C   GLY A  94      24.722   6.540 -31.866  1.00 87.77           C  
ATOM   1408  O   GLY A  94      23.554   6.368 -32.201  1.00 87.77           O  
ATOM   1409  N   ARG A  95      25.676   5.618 -32.061  1.00 87.33           N  
ATOM   1410  H   ARG A  95      26.603   5.811 -31.709  1.00 87.33           H  
ATOM   1411  CA  ARG A  95      25.423   4.277 -32.632  1.00 87.33           C  
ATOM   1412  HA  ARG A  95      24.563   4.325 -33.300  1.00 87.33           H  
ATOM   1413  C   ARG A  95      25.038   3.222 -31.590  1.00 87.33           C  
ATOM   1414  CB  ARG A  95      26.635   3.791 -33.450  1.00 87.33           C  
ATOM   1415  HB2 ARG A  95      26.448   2.765 -33.768  1.00 87.33           H  
ATOM   1416  HB3 ARG A  95      27.524   3.790 -32.820  1.00 87.33           H  
ATOM   1417  O   ARG A  95      24.664   2.123 -31.971  1.00 87.33           O  
ATOM   1418  CG  ARG A  95      26.893   4.631 -34.709  1.00 87.33           C  
ATOM   1419  HG2 ARG A  95      27.178   5.643 -34.423  1.00 87.33           H  
ATOM   1420  HG3 ARG A  95      25.982   4.672 -35.307  1.00 87.33           H  
ATOM   1421  CD  ARG A  95      28.014   4.001 -35.548  1.00 87.33           C  
ATOM   1422  HD2 ARG A  95      27.701   3.004 -35.858  1.00 87.33           H  
ATOM   1423  HD3 ARG A  95      28.905   3.907 -34.928  1.00 87.33           H  
ATOM   1424  NE  ARG A  95      28.325   4.808 -36.744  1.00 87.33           N  
ATOM   1425  HE  ARG A  95      27.666   5.530 -37.001  1.00 87.33           H  
ATOM   1426  NH1 ARG A  95      30.198   3.649 -37.417  1.00 87.33           N  
ATOM   1427 HH11 ARG A  95      30.920   3.491 -38.105  1.00 87.33           H  
ATOM   1428 HH12 ARG A  95      30.045   2.961 -36.694  1.00 87.33           H  
ATOM   1429  NH2 ARG A  95      29.508   5.402 -38.604  1.00 87.33           N  
ATOM   1430 HH21 ARG A  95      28.844   6.132 -38.823  1.00 87.33           H  
ATOM   1431 HH22 ARG A  95      30.254   5.220 -39.259  1.00 87.33           H  
ATOM   1432  CZ  ARG A  95      29.338   4.617 -37.577  1.00 87.33           C  
ATOM   1433  N   MET A  96      25.151   3.535 -30.301  1.00 88.20           N  
ATOM   1434  H   MET A  96      25.340   4.491 -30.036  1.00 88.20           H  
ATOM   1435  CA  MET A  96      24.835   2.589 -29.231  1.00 88.20           C  
ATOM   1436  HA  MET A  96      24.986   1.570 -29.587  1.00 88.20           H  
ATOM   1437  C   MET A  96      23.374   2.739 -28.828  1.00 88.20           C  
ATOM   1438  CB  MET A  96      25.756   2.801 -28.026  1.00 88.20           C  
ATOM   1439  HB2 MET A  96      25.491   2.084 -27.248  1.00 88.20           H  
ATOM   1440  HB3 MET A  96      25.604   3.808 -27.639  1.00 88.20           H  
ATOM   1441  O   MET A  96      22.901   3.862 -28.651  1.00 88.20           O  
ATOM   1442  CG  MET A  96      27.229   2.600 -28.400  1.00 88.20           C  
ATOM   1443  HG2 MET A  96      27.520   3.369 -29.116  1.00 88.20           H  
ATOM   1444  HG3 MET A  96      27.335   1.630 -28.885  1.00 88.20           H  
ATOM   1445  SD  MET A  96      28.399   2.654 -27.016  1.00 88.20           S  
ATOM   1446  CE  MET A  96      27.953   4.219 -26.221  1.00 88.20           C  
ATOM   1447  HE1 MET A  96      26.925   4.168 -25.861  1.00 88.20           H  
ATOM   1448  HE2 MET A  96      28.057   5.045 -26.925  1.00 88.20           H  
ATOM   1449  HE3 MET A  96      28.596   4.378 -25.356  1.00 88.20           H  
ATOM   1450  N   GLY A  97      22.687   1.612 -28.678  1.00 91.86           N  
ATOM   1451  H   GLY A  97      23.164   0.730 -28.802  1.00 91.86           H  
ATOM   1452  CA  GLY A  97      21.341   1.527 -28.129  1.00 91.86           C  
ATOM   1453  HA2 GLY A  97      20.664   1.108 -28.873  1.00 91.86           H  
ATOM   1454  HA3 GLY A  97      20.983   2.521 -27.859  1.00 91.86           H  
ATOM   1455  C   GLY A  97      21.335   0.616 -26.907  1.00 91.86           C  
ATOM   1456  O   GLY A  97      22.018  -0.403 -26.915  1.00 91.86           O  
ATOM   1457  N   THR A  98      20.576   0.972 -25.879  1.00 92.99           N  
ATOM   1458  H   THR A  98      20.055   1.835 -25.933  1.00 92.99           H  
ATOM   1459  CA  THR A  98      20.313   0.113 -24.719  1.00 92.99           C  
ATOM   1460  HA  THR A  98      20.519  -0.923 -24.989  1.00 92.99           H  
ATOM   1461  C   THR A  98      18.842   0.202 -24.342  1.00 92.99           C  
ATOM   1462  CB  THR A  98      21.225   0.454 -23.530  1.00 92.99           C  
ATOM   1463  HB  THR A  98      22.260   0.383 -23.866  1.00 92.99           H  
ATOM   1464  O   THR A  98      18.227   1.255 -24.520  1.00 92.99           O  
ATOM   1465  CG2 THR A  98      21.012   1.842 -22.924  1.00 92.99           C  
ATOM   1466 HG21 THR A  98      21.207   2.601 -23.681  1.00 92.99           H  
ATOM   1467 HG22 THR A  98      19.993   1.952 -22.554  1.00 92.99           H  
ATOM   1468 HG23 THR A  98      21.704   1.992 -22.095  1.00 92.99           H  
ATOM   1469  OG1 THR A  98      21.035  -0.495 -22.513  1.00 92.99           O  
ATOM   1470  HG1 THR A  98      20.734  -0.045 -21.721  1.00 92.99           H  
ATOM   1471  N   THR A  99      18.286  -0.888 -23.825  1.00 94.06           N  
ATOM   1472  H   THR A  99      18.874  -1.689 -23.643  1.00 94.06           H  
ATOM   1473  CA  THR A  99      16.929  -0.925 -23.278  1.00 94.06           C  
ATOM   1474  HA  THR A  99      16.464   0.055 -23.387  1.00 94.06           H  
ATOM   1475  C   THR A  99      17.011  -1.263 -21.800  1.00 94.06           C  
ATOM   1476  CB  THR A  99      16.030  -1.936 -24.002  1.00 94.06           C  
ATOM   1477  HB  THR A  99      16.426  -2.942 -23.869  1.00 94.06           H  
ATOM   1478  O   THR A  99      17.555  -2.300 -21.432  1.00 94.06           O  
ATOM   1479  CG2 THR A  99      14.587  -1.884 -23.499  1.00 94.06           C  
ATOM   1480 HG21 THR A  99      14.195  -0.870 -23.589  1.00 94.06           H  
ATOM   1481 HG22 THR A  99      13.967  -2.563 -24.083  1.00 94.06           H  
ATOM   1482 HG23 THR A  99      14.541  -2.195 -22.455  1.00 94.06           H  
ATOM   1483  OG1 THR A  99      15.973  -1.644 -25.379  1.00 94.06           O  
ATOM   1484  HG1 THR A  99      15.456  -2.341 -25.788  1.00 94.06           H  
ATOM   1485  N   THR A 100      16.442  -0.403 -20.966  1.00 93.70           N  
ATOM   1486  H   THR A 100      16.040   0.441 -21.348  1.00 93.70           H  
ATOM   1487  CA  THR A 100      16.302  -0.624 -19.527  1.00 93.70           C  
ATOM   1488  HA  THR A 100      16.962  -1.433 -19.212  1.00 93.70           H  
ATOM   1489  C   THR A 100      14.862  -1.019 -19.230  1.00 93.70           C  
ATOM   1490  CB  THR A 100      16.711   0.633 -18.748  1.00 93.70           C  
ATOM   1491  HB  THR A 100      16.064   1.463 -19.033  1.00 93.70           H  
ATOM   1492  O   THR A 100      13.932  -0.313 -19.621  1.00 93.70           O  
ATOM   1493  CG2 THR A 100      16.647   0.441 -17.234  1.00 93.70           C  
ATOM   1494 HG21 THR A 100      15.622   0.235 -16.924  1.00 93.70           H  
ATOM   1495 HG22 THR A 100      17.289  -0.387 -16.934  1.00 93.70           H  
ATOM   1496 HG23 THR A 100      16.977   1.352 -16.734  1.00 93.70           H  
ATOM   1497  OG1 THR A 100      18.046   0.965 -19.068  1.00 93.70           O  
ATOM   1498  HG1 THR A 100      18.190   1.885 -18.835  1.00 93.70           H  
ATOM   1499  N   ALA A 101      14.671  -2.142 -18.540  1.00 95.45           N  
ATOM   1500  H   ALA A 101      15.471  -2.679 -18.239  1.00 95.45           H  
ATOM   1501  CA  ALA A 101      13.362  -2.558 -18.055  1.00 95.45           C  
ATOM   1502  HA  ALA A 101      12.625  -2.425 -18.847  1.00 95.45           H  
ATOM   1503  C   ALA A 101      12.947  -1.700 -16.852  1.00 95.45           C  
ATOM   1504  CB  ALA A 101      13.417  -4.048 -17.701  1.00 95.45           C  
ATOM   1505  HB1 ALA A 101      13.624  -4.637 -18.594  1.00 95.45           H  
ATOM   1506  HB2 ALA A 101      14.196  -4.227 -16.959  1.00 95.45           H  
ATOM   1507  HB3 ALA A 101      12.464  -4.364 -17.278  1.00 95.45           H  
ATOM   1508  O   ALA A 101      13.706  -1.558 -15.893  1.00 95.45           O  
ATOM   1509  N   LEU A 102      11.738  -1.149 -16.899  1.00 95.21           N  
ATOM   1510  H   LEU A 102      11.196  -1.271 -17.742  1.00 95.21           H  
ATOM   1511  CA  LEU A 102      11.092  -0.478 -15.777  1.00 95.21           C  
ATOM   1512  HA  LEU A 102      11.794  -0.365 -14.951  1.00 95.21           H  
ATOM   1513  C   LEU A 102       9.922  -1.362 -15.321  1.00 95.21           C  
ATOM   1514  CB  LEU A 102      10.643   0.936 -16.186  1.00 95.21           C  
ATOM   1515  HB2 LEU A 102       9.865   0.842 -16.943  1.00 95.21           H  
ATOM   1516  HB3 LEU A 102      10.193   1.413 -15.315  1.00 95.21           H  
ATOM   1517  O   LEU A 102       8.857  -1.310 -15.944  1.00 95.21           O  
ATOM   1518  CG  LEU A 102      11.747   1.852 -16.745  1.00 95.21           C  
ATOM   1519  HG  LEU A 102      12.165   1.417 -17.653  1.00 95.21           H  
ATOM   1520  CD1 LEU A 102      11.140   3.209 -17.104  1.00 95.21           C  
ATOM   1521 HD11 LEU A 102      11.911   3.872 -17.498  1.00 95.21           H  
ATOM   1522 HD12 LEU A 102      10.689   3.664 -16.222  1.00 95.21           H  
ATOM   1523 HD13 LEU A 102      10.369   3.072 -17.863  1.00 95.21           H  
ATOM   1524  CD2 LEU A 102      12.880   2.091 -15.744  1.00 95.21           C  
ATOM   1525 HD21 LEU A 102      12.475   2.473 -14.807  1.00 95.21           H  
ATOM   1526 HD22 LEU A 102      13.405   1.155 -15.553  1.00 95.21           H  
ATOM   1527 HD23 LEU A 102      13.593   2.806 -16.155  1.00 95.21           H  
ATOM   1528  N   PRO A 103      10.117  -2.230 -14.313  1.00 95.56           N  
ATOM   1529  CA  PRO A 103       9.039  -3.061 -13.798  1.00 95.56           C  
ATOM   1530  HA  PRO A 103       8.558  -3.601 -14.613  1.00 95.56           H  
ATOM   1531  C   PRO A 103       8.001  -2.194 -13.084  1.00 95.56           C  
ATOM   1532  CB  PRO A 103       9.703  -4.064 -12.853  1.00 95.56           C  
ATOM   1533  HB2 PRO A 103       9.042  -4.368 -12.042  1.00 95.56           H  
ATOM   1534  HB3 PRO A 103      10.030  -4.934 -13.424  1.00 95.56           H  
ATOM   1535  O   PRO A 103       8.345  -1.238 -12.387  1.00 95.56           O  
ATOM   1536  CG  PRO A 103      10.924  -3.301 -12.342  1.00 95.56           C  
ATOM   1537  HG2 PRO A 103      10.632  -2.654 -11.515  1.00 95.56           H  
ATOM   1538  HG3 PRO A 103      11.722  -3.977 -12.035  1.00 95.56           H  
ATOM   1539  CD  PRO A 103      11.335  -2.449 -13.542  1.00 95.56           C  
ATOM   1540  HD2 PRO A 103      12.056  -2.993 -14.152  1.00 95.56           H  
ATOM   1541  HD3 PRO A 103      11.766  -1.511 -13.191  1.00 95.56           H  
ATOM   1542  N   LEU A 104       6.737  -2.564 -13.241  1.00 95.17           N  
ATOM   1543  H   LEU A 104       6.537  -3.375 -13.809  1.00 95.17           H  
ATOM   1544  CA  LEU A 104       5.617  -1.990 -12.510  1.00 95.17           C  
ATOM   1545  HA  LEU A 104       5.985  -1.547 -11.585  1.00 95.17           H  
ATOM   1546  C   LEU A 104       4.630  -3.095 -12.134  1.00 95.17           C  
ATOM   1547  CB  LEU A 104       4.938  -0.886 -13.339  1.00 95.17           C  
ATOM   1548  HB2 LEU A 104       5.666  -0.108 -13.565  1.00 95.17           H  
ATOM   1549  HB3 LEU A 104       4.169  -0.430 -12.715  1.00 95.17           H  
ATOM   1550  O   LEU A 104       4.566  -4.130 -12.794  1.00 95.17           O  
ATOM   1551  CG  LEU A 104       4.302  -1.423 -14.637  1.00 95.17           C  
ATOM   1552  HG  LEU A 104       4.289  -2.513 -14.638  1.00 95.17           H  
ATOM   1553  CD1 LEU A 104       2.871  -0.942 -14.793  1.00 95.17           C  
ATOM   1554 HD11 LEU A 104       2.471  -1.337 -15.727  1.00 95.17           H  
ATOM   1555 HD12 LEU A 104       2.840   0.147 -14.808  1.00 95.17           H  
ATOM   1556 HD13 LEU A 104       2.271  -1.319 -13.965  1.00 95.17           H  
ATOM   1557  CD2 LEU A 104       5.077  -0.991 -15.864  1.00 95.17           C  
ATOM   1558 HD21 LEU A 104       6.106  -1.338 -15.774  1.00 95.17           H  
ATOM   1559 HD22 LEU A 104       5.055   0.097 -15.925  1.00 95.17           H  
ATOM   1560 HD23 LEU A 104       4.625  -1.431 -16.753  1.00 95.17           H  
ATOM   1561  N   THR A 105       3.814  -2.851 -11.125  1.00 94.67           N  
ATOM   1562  H   THR A 105       3.963  -2.018 -10.572  1.00 94.67           H  
ATOM   1563  CA  THR A 105       2.732  -3.750 -10.734  1.00 94.67           C  
ATOM   1564  HA  THR A 105       2.709  -4.618 -11.393  1.00 94.67           H  
ATOM   1565  C   THR A 105       1.410  -3.022 -10.876  1.00 94.67           C  
ATOM   1566  CB  THR A 105       2.944  -4.276  -9.312  1.00 94.67           C  
ATOM   1567  HB  THR A 105       2.915  -3.447  -8.605  1.00 94.67           H  
ATOM   1568  O   THR A 105       1.231  -1.922 -10.353  1.00 94.67           O  
ATOM   1569  CG2 THR A 105       1.901  -5.321  -8.924  1.00 94.67           C  
ATOM   1570 HG21 THR A 105       1.911  -6.144  -9.638  1.00 94.67           H  
ATOM   1571 HG22 THR A 105       0.908  -4.872  -8.910  1.00 94.67           H  
ATOM   1572 HG23 THR A 105       2.114  -5.704  -7.926  1.00 94.67           H  
ATOM   1573  OG1 THR A 105       4.197  -4.919  -9.226  1.00 94.67           O  
ATOM   1574  HG1 THR A 105       4.380  -5.050  -8.293  1.00 94.67           H  
ATOM   1575  N   VAL A 106       0.465  -3.638 -11.577  1.00 94.64           N  
ATOM   1576  H   VAL A 106       0.661  -4.545 -11.975  1.00 94.64           H  
ATOM   1577  CA  VAL A 106      -0.925  -3.199 -11.527  1.00 94.64           C  
ATOM   1578  HA  VAL A 106      -0.947  -2.111 -11.469  1.00 94.64           H  
ATOM   1579  C   VAL A 106      -1.554  -3.785 -10.276  1.00 94.64           C  
ATOM   1580  CB  VAL A 106      -1.706  -3.597 -12.779  1.00 94.64           C  
ATOM   1581  HB  VAL A 106      -1.601  -4.671 -12.931  1.00 94.64           H  
ATOM   1582  O   VAL A 106      -1.671  -5.003 -10.161  1.00 94.64           O  
ATOM   1583  CG1 VAL A 106      -3.198  -3.259 -12.666  1.00 94.64           C  
ATOM   1584 HG11 VAL A 106      -3.721  -3.792 -13.461  1.00 94.64           H  
ATOM   1585 HG12 VAL A 106      -3.361  -2.185 -12.748  1.00 94.64           H  
ATOM   1586 HG13 VAL A 106      -3.627  -3.610 -11.728  1.00 94.64           H  
ATOM   1587  CG2 VAL A 106      -1.165  -2.859 -14.004  1.00 94.64           C  
ATOM   1588 HG21 VAL A 106      -1.675  -3.234 -14.891  1.00 94.64           H  
ATOM   1589 HG22 VAL A 106      -0.093  -3.025 -14.112  1.00 94.64           H  
ATOM   1590 HG23 VAL A 106      -1.357  -1.791 -13.906  1.00 94.64           H  
ATOM   1591  N   ASN A 107      -2.001  -2.919  -9.375  1.00 92.31           N  
ATOM   1592  H   ASN A 107      -1.913  -1.935  -9.585  1.00 92.31           H  
ATOM   1593  CA  ASN A 107      -2.783  -3.289  -8.200  1.00 92.31           C  
ATOM   1594  HA  ASN A 107      -3.040  -4.347  -8.240  1.00 92.31           H  
ATOM   1595  C   ASN A 107      -4.087  -2.503  -8.189  1.00 92.31           C  
ATOM   1596  CB  ASN A 107      -1.972  -3.025  -6.920  1.00 92.31           C  
ATOM   1597  HB2 ASN A 107      -2.633  -3.031  -6.053  1.00 92.31           H  
ATOM   1598  HB3 ASN A 107      -1.512  -2.038  -6.978  1.00 92.31           H  
ATOM   1599  O   ASN A 107      -4.188  -1.428  -8.771  1.00 92.31           O  
ATOM   1600  CG  ASN A 107      -0.902  -4.065  -6.660  1.00 92.31           C  
ATOM   1601  ND2 ASN A 107       0.172  -3.674  -6.021  1.00 92.31           N  
ATOM   1602 HD21 ASN A 107       0.266  -2.732  -5.671  1.00 92.31           H  
ATOM   1603 HD22 ASN A 107       0.899  -4.346  -5.821  1.00 92.31           H  
ATOM   1604  OD1 ASN A 107      -1.037  -5.238  -6.969  1.00 92.31           O  
ATOM   1605  N   ARG A 108      -5.096  -2.996  -7.475  1.00 91.80           N  
ATOM   1606  H   ARG A 108      -4.957  -3.853  -6.960  1.00 91.80           H  
ATOM   1607  CA  ARG A 108      -6.251  -2.153  -7.160  1.00 91.80           C  
ATOM   1608  HA  ARG A 108      -6.660  -1.774  -8.097  1.00 91.80           H  
ATOM   1609  C   ARG A 108      -5.805  -0.944  -6.314  1.00 91.80           C  
ATOM   1610  CB  ARG A 108      -7.318  -2.982  -6.446  1.00 91.80           C  
ATOM   1611  HB2 ARG A 108      -8.123  -2.335  -6.097  1.00 91.80           H  
ATOM   1612  HB3 ARG A 108      -6.862  -3.449  -5.573  1.00 91.80           H  
ATOM   1613  O   ARG A 108      -4.818  -1.059  -5.573  1.00 91.80           O  
ATOM   1614  CG  ARG A 108      -7.901  -4.091  -7.325  1.00 91.80           C  
ATOM   1615  HG2 ARG A 108      -7.112  -4.660  -7.818  1.00 91.80           H  
ATOM   1616  HG3 ARG A 108      -8.428  -4.780  -6.666  1.00 91.80           H  
ATOM   1617  CD  ARG A 108      -8.860  -3.522  -8.376  1.00 91.80           C  
ATOM   1618  HD2 ARG A 108      -9.495  -2.774  -7.901  1.00 91.80           H  
ATOM   1619  HD3 ARG A 108      -8.280  -3.048  -9.167  1.00 91.80           H  
ATOM   1620  NE  ARG A 108      -9.722  -4.583  -8.909  1.00 91.80           N  
ATOM   1621  HE  ARG A 108     -10.101  -5.194  -8.199  1.00 91.80           H  
ATOM   1622  NH1 ARG A 108     -10.053  -3.746 -11.025  1.00 91.80           N  
ATOM   1623 HH11 ARG A 108      -9.588  -2.892 -10.753  1.00 91.80           H  
ATOM   1624 HH12 ARG A 108     -10.435  -3.841 -11.955  1.00 91.80           H  
ATOM   1625  NH2 ARG A 108     -10.890  -5.740 -10.470  1.00 91.80           N  
ATOM   1626 HH21 ARG A 108     -11.067  -6.436  -9.759  1.00 91.80           H  
ATOM   1627 HH22 ARG A 108     -11.286  -5.829 -11.395  1.00 91.80           H  
ATOM   1628  CZ  ARG A 108     -10.212  -4.683 -10.129  1.00 91.80           C  
ATOM   1629  N   PRO A 109      -6.491   0.208  -6.428  1.00 91.96           N  
ATOM   1630  CA  PRO A 109      -6.240   1.367  -5.577  1.00 91.96           C  
ATOM   1631  HA  PRO A 109      -5.315   1.846  -5.900  1.00 91.96           H  
ATOM   1632  C   PRO A 109      -6.145   0.998  -4.092  1.00 91.96           C  
ATOM   1633  CB  PRO A 109      -7.418   2.314  -5.819  1.00 91.96           C  
ATOM   1634  HB2 PRO A 109      -8.228   2.086  -5.127  1.00 91.96           H  
ATOM   1635  HB3 PRO A 109      -7.125   3.359  -5.724  1.00 91.96           H  
ATOM   1636  O   PRO A 109      -6.916   0.166  -3.615  1.00 91.96           O  
ATOM   1637  CG  PRO A 109      -7.880   1.979  -7.235  1.00 91.96           C  
ATOM   1638  HG2 PRO A 109      -7.302   2.566  -7.949  1.00 91.96           H  
ATOM   1639  HG3 PRO A 109      -8.946   2.167  -7.362  1.00 91.96           H  
ATOM   1640  CD  PRO A 109      -7.554   0.493  -7.384  1.00 91.96           C  
ATOM   1641  HD2 PRO A 109      -8.432  -0.111  -7.157  1.00 91.96           H  
ATOM   1642  HD3 PRO A 109      -7.232   0.289  -8.406  1.00 91.96           H  
ATOM   1643  N   ASN A 110      -5.207   1.623  -3.374  1.00 94.60           N  
ATOM   1644  H   ASN A 110      -4.633   2.323  -3.822  1.00 94.60           H  
ATOM   1645  CA  ASN A 110      -5.174   1.576  -1.915  1.00 94.60           C  
ATOM   1646  HA  ASN A 110      -5.469   0.583  -1.576  1.00 94.60           H  
ATOM   1647  C   ASN A 110      -6.191   2.585  -1.363  1.00 94.60           C  
ATOM   1648  CB  ASN A 110      -3.747   1.857  -1.394  1.00 94.60           C  
ATOM   1649  HB2 ASN A 110      -3.427   2.851  -1.709  1.00 94.60           H  
ATOM   1650  HB3 ASN A 110      -3.052   1.114  -1.784  1.00 94.60           H  
ATOM   1651  O   ASN A 110      -5.949   3.790  -1.403  1.00 94.60           O  
ATOM   1652  CG  ASN A 110      -3.708   1.796   0.126  1.00 94.60           C  
ATOM   1653  ND2 ASN A 110      -2.640   2.219   0.759  1.00 94.60           N  
ATOM   1654 HD21 ASN A 110      -1.848   2.626   0.282  1.00 94.60           H  
ATOM   1655 HD22 ASN A 110      -2.637   2.168   1.768  1.00 94.60           H  
ATOM   1656  OD1 ASN A 110      -4.648   1.334   0.745  1.00 94.60           O  
ATOM   1657  N   LEU A 111      -7.322   2.090  -0.872  1.00 96.61           N  
ATOM   1658  H   LEU A 111      -7.428   1.085  -0.849  1.00 96.61           H  
ATOM   1659  CA  LEU A 111      -8.422   2.897  -0.353  1.00 96.61           C  
ATOM   1660  HA  LEU A 111      -8.527   3.793  -0.964  1.00 96.61           H  
ATOM   1661  C   LEU A 111      -8.188   3.381   1.081  1.00 96.61           C  
ATOM   1662  CB  LEU A 111      -9.727   2.085  -0.432  1.00 96.61           C  
ATOM   1663  HB2 LEU A 111     -10.537   2.716  -0.069  1.00 96.61           H  
ATOM   1664  HB3 LEU A 111      -9.647   1.230   0.240  1.00 96.61           H  
ATOM   1665  O   LEU A 111      -8.876   4.302   1.509  1.00 96.61           O  
ATOM   1666  CG  LEU A 111     -10.101   1.567  -1.832  1.00 96.61           C  
ATOM   1667  HG  LEU A 111      -9.373   0.827  -2.163  1.00 96.61           H  
ATOM   1668  CD1 LEU A 111     -11.471   0.893  -1.761  1.00 96.61           C  
ATOM   1669 HD11 LEU A 111     -11.757   0.523  -2.746  1.00 96.61           H  
ATOM   1670 HD12 LEU A 111     -11.433   0.057  -1.063  1.00 96.61           H  
ATOM   1671 HD13 LEU A 111     -12.215   1.613  -1.423  1.00 96.61           H  
ATOM   1672  CD2 LEU A 111     -10.168   2.689  -2.867  1.00 96.61           C  
ATOM   1673 HD21 LEU A 111     -10.556   2.302  -3.809  1.00 96.61           H  
ATOM   1674 HD22 LEU A 111      -9.171   3.094  -3.041  1.00 96.61           H  
ATOM   1675 HD23 LEU A 111     -10.815   3.486  -2.499  1.00 96.61           H  
ATOM   1676  N   SER A 112      -7.255   2.776   1.825  1.00 98.24           N  
ATOM   1677  H   SER A 112      -6.689   2.043   1.422  1.00 98.24           H  
ATOM   1678  CA  SER A 112      -6.972   3.144   3.218  1.00 98.24           C  
ATOM   1679  HA  SER A 112      -7.889   3.523   3.669  1.00 98.24           H  
ATOM   1680  C   SER A 112      -5.940   4.262   3.360  1.00 98.24           C  
ATOM   1681  CB  SER A 112      -6.567   1.915   4.039  1.00 98.24           C  
ATOM   1682  HB2 SER A 112      -7.429   1.252   4.115  1.00 98.24           H  
ATOM   1683  HB3 SER A 112      -6.287   2.220   5.048  1.00 98.24           H  
ATOM   1684  O   SER A 112      -5.853   4.840   4.438  1.00 98.24           O  
ATOM   1685  OG  SER A 112      -5.505   1.217   3.428  1.00 98.24           O  
ATOM   1686  HG  SER A 112      -4.804   1.046   4.061  1.00 98.24           H  
ATOM   1687  N   LEU A 113      -5.200   4.615   2.300  1.00 97.32           N  
ATOM   1688  H   LEU A 113      -5.346   4.117   1.434  1.00 97.32           H  
ATOM   1689  CA  LEU A 113      -4.151   5.640   2.354  1.00 97.32           C  
ATOM   1690  HA  LEU A 113      -3.378   5.281   3.033  1.00 97.32           H  
ATOM   1691  C   LEU A 113      -4.684   6.977   2.898  1.00 97.32           C  
ATOM   1692  CB  LEU A 113      -3.540   5.823   0.952  1.00 97.32           C  
ATOM   1693  HB2 LEU A 113      -3.200   4.855   0.582  1.00 97.32           H  
ATOM   1694  HB3 LEU A 113      -4.320   6.183   0.282  1.00 97.32           H  
ATOM   1695  O   LEU A 113      -5.608   7.567   2.334  1.00 97.32           O  
ATOM   1696  CG  LEU A 113      -2.356   6.811   0.914  1.00 97.32           C  
ATOM   1697  HG  LEU A 113      -2.664   7.776   1.315  1.00 97.32           H  
ATOM   1698  CD1 LEU A 113      -1.150   6.303   1.705  1.00 97.32           C  
ATOM   1699 HD11 LEU A 113      -0.847   5.314   1.361  1.00 97.32           H  
ATOM   1700 HD12 LEU A 113      -0.314   6.994   1.603  1.00 97.32           H  
ATOM   1701 HD13 LEU A 113      -1.387   6.242   2.767  1.00 97.32           H  
ATOM   1702  CD2 LEU A 113      -1.914   7.024  -0.535  1.00 97.32           C  
ATOM   1703 HD21 LEU A 113      -1.575   6.081  -0.963  1.00 97.32           H  
ATOM   1704 HD22 LEU A 113      -1.099   7.747  -0.561  1.00 97.32           H  
ATOM   1705 HD23 LEU A 113      -2.750   7.413  -1.116  1.00 97.32           H  
ATOM   1706  N   GLY A 114      -4.082   7.455   3.987  1.00 98.21           N  
ATOM   1707  H   GLY A 114      -3.335   6.912   4.397  1.00 98.21           H  
ATOM   1708  CA  GLY A 114      -4.423   8.711   4.655  1.00 98.21           C  
ATOM   1709  HA2 GLY A 114      -4.369   9.525   3.932  1.00 98.21           H  
ATOM   1710  HA3 GLY A 114      -3.688   8.892   5.439  1.00 98.21           H  
ATOM   1711  C   GLY A 114      -5.811   8.741   5.304  1.00 98.21           C  
ATOM   1712  O   GLY A 114      -6.279   9.815   5.686  1.00 98.21           O  
ATOM   1713  N   LYS A 115      -6.504   7.602   5.400  1.00 98.65           N  
ATOM   1714  H   LYS A 115      -6.064   6.744   5.098  1.00 98.65           H  
ATOM   1715  CA  LYS A 115      -7.850   7.536   5.974  1.00 98.65           C  
ATOM   1716  HA  LYS A 115      -8.388   8.427   5.650  1.00 98.65           H  
ATOM   1717  C   LYS A 115      -7.821   7.553   7.507  1.00 98.65           C  
ATOM   1718  CB  LYS A 115      -8.583   6.293   5.466  1.00 98.65           C  
ATOM   1719  HB2 LYS A 115      -9.529   6.200   5.999  1.00 98.65           H  
ATOM   1720  HB3 LYS A 115      -7.990   5.412   5.710  1.00 98.65           H  
ATOM   1721  O   LYS A 115      -6.826   7.157   8.109  1.00 98.65           O  
ATOM   1722  CG  LYS A 115      -8.872   6.298   3.962  1.00 98.65           C  
ATOM   1723  HG2 LYS A 115      -9.317   5.330   3.731  1.00 98.65           H  
ATOM   1724  HG3 LYS A 115      -7.938   6.392   3.408  1.00 98.65           H  
ATOM   1725  CD  LYS A 115      -9.851   7.385   3.499  1.00 98.65           C  
ATOM   1726  HD2 LYS A 115      -9.457   8.376   3.723  1.00 98.65           H  
ATOM   1727  HD3 LYS A 115     -10.801   7.239   4.012  1.00 98.65           H  
ATOM   1728  CE  LYS A 115     -10.027   7.235   1.984  1.00 98.65           C  
ATOM   1729  HE2 LYS A 115     -10.096   6.171   1.758  1.00 98.65           H  
ATOM   1730  HE3 LYS A 115      -9.135   7.613   1.485  1.00 98.65           H  
ATOM   1731  NZ  LYS A 115     -11.249   7.902   1.483  1.00 98.65           N  
ATOM   1732  HZ1 LYS A 115     -11.337   7.759   0.487  1.00 98.65           H  
ATOM   1733  HZ2 LYS A 115     -12.047   7.451   1.908  1.00 98.65           H  
ATOM   1734  HZ3 LYS A 115     -11.250   8.889   1.697  1.00 98.65           H  
ATOM   1735  N   PRO A 116      -8.914   7.977   8.168  1.00 98.64           N  
ATOM   1736  CA  PRO A 116      -9.021   7.881   9.617  1.00 98.64           C  
ATOM   1737  HA  PRO A 116      -8.231   8.486  10.063  1.00 98.64           H  
ATOM   1738  C   PRO A 116      -8.898   6.432  10.094  1.00 98.64           C  
ATOM   1739  CB  PRO A 116     -10.383   8.482   9.981  1.00 98.64           C  
ATOM   1740  HB2 PRO A 116     -11.141   7.701  10.043  1.00 98.64           H  
ATOM   1741  HB3 PRO A 116     -10.338   9.041  10.916  1.00 98.64           H  
ATOM   1742  O   PRO A 116      -9.618   5.549   9.624  1.00 98.64           O  
ATOM   1743  CG  PRO A 116     -10.701   9.389   8.795  1.00 98.64           C  
ATOM   1744  HG2 PRO A 116     -11.774   9.532   8.670  1.00 98.64           H  
ATOM   1745  HG3 PRO A 116     -10.196  10.347   8.920  1.00 98.64           H  
ATOM   1746  CD  PRO A 116     -10.090   8.635   7.618  1.00 98.64           C  
ATOM   1747  HD2 PRO A 116      -9.838   9.340   6.826  1.00 98.64           H  
ATOM   1748  HD3 PRO A 116     -10.793   7.886   7.254  1.00 98.64           H  
ATOM   1749  N   ALA A 117      -8.014   6.204  11.061  1.00 98.86           N  
ATOM   1750  H   ALA A 117      -7.451   6.969  11.405  1.00 98.86           H  
ATOM   1751  CA  ALA A 117      -7.812   4.905  11.679  1.00 98.86           C  
ATOM   1752  HA  ALA A 117      -8.637   4.251  11.396  1.00 98.86           H  
ATOM   1753  C   ALA A 117      -7.830   5.013  13.206  1.00 98.86           C  
ATOM   1754  CB  ALA A 117      -6.518   4.283  11.146  1.00 98.86           C  
ATOM   1755  HB1 ALA A 117      -6.569   4.198  10.061  1.00 98.86           H  
ATOM   1756  HB2 ALA A 117      -5.661   4.898  11.419  1.00 98.86           H  
ATOM   1757  HB3 ALA A 117      -6.399   3.286  11.571  1.00 98.86           H  
ATOM   1758  O   ALA A 117      -7.409   6.017  13.783  1.00 98.86           O  
ATOM   1759  N   THR A 118      -8.305   3.958  13.855  1.00 98.83           N  
ATOM   1760  H   THR A 118      -8.595   3.163  13.304  1.00 98.83           H  
ATOM   1761  CA  THR A 118      -8.311   3.776  15.305  1.00 98.83           C  
ATOM   1762  HA  THR A 118      -7.673   4.531  15.763  1.00 98.83           H  
ATOM   1763  C   THR A 118      -7.721   2.416  15.648  1.00 98.83           C  
ATOM   1764  CB  THR A 118      -9.718   3.920  15.909  1.00 98.83           C  
ATOM   1765  HB  THR A 118      -9.652   3.761  16.985  1.00 98.83           H  
ATOM   1766  O   THR A 118      -7.589   1.533  14.805  1.00 98.83           O  
ATOM   1767  CG2 THR A 118     -10.315   5.306  15.666  1.00 98.83           C  
ATOM   1768 HG21 THR A 118     -10.495   5.455  14.602  1.00 98.83           H  
ATOM   1769 HG22 THR A 118     -11.255   5.404  16.208  1.00 98.83           H  
ATOM   1770 HG23 THR A 118      -9.623   6.070  16.019  1.00 98.83           H  
ATOM   1771  OG1 THR A 118     -10.615   2.976  15.371  1.00 98.83           O  
ATOM   1772  HG1 THR A 118     -11.452   3.078  15.830  1.00 98.83           H  
ATOM   1773  N   GLN A 119      -7.332   2.237  16.900  1.00 98.87           N  
ATOM   1774  H   GLN A 119      -7.493   2.958  17.588  1.00 98.87           H  
ATOM   1775  CA  GLN A 119      -6.858   0.960  17.416  1.00 98.87           C  
ATOM   1776  HA  GLN A 119      -7.361   0.150  16.886  1.00 98.87           H  
ATOM   1777  C   GLN A 119      -7.255   0.845  18.881  1.00 98.87           C  
ATOM   1778  CB  GLN A 119      -5.348   0.815  17.179  1.00 98.87           C  
ATOM   1779  HB2 GLN A 119      -5.157   0.899  16.109  1.00 98.87           H  
ATOM   1780  HB3 GLN A 119      -5.026  -0.176  17.499  1.00 98.87           H  
ATOM   1781  O   GLN A 119      -7.568   1.862  19.507  1.00 98.87           O  
ATOM   1782  CG  GLN A 119      -4.520   1.861  17.929  1.00 98.87           C  
ATOM   1783  HG2 GLN A 119      -4.863   2.870  17.702  1.00 98.87           H  
ATOM   1784  HG3 GLN A 119      -4.681   1.715  18.997  1.00 98.87           H  
ATOM   1785  CD  GLN A 119      -3.034   1.788  17.600  1.00 98.87           C  
ATOM   1786  NE2 GLN A 119      -2.193   2.096  18.551  1.00 98.87           N  
ATOM   1787 HE21 GLN A 119      -1.202   2.101  18.354  1.00 98.87           H  
ATOM   1788 HE22 GLN A 119      -2.536   2.113  19.501  1.00 98.87           H  
ATOM   1789  OE1 GLN A 119      -2.624   1.516  16.482  1.00 98.87           O  
ATOM   1790  N   LYS A 120      -7.242  -0.377  19.411  1.00 98.71           N  
ATOM   1791  H   LYS A 120      -6.993  -1.144  18.803  1.00 98.71           H  
ATOM   1792  CA  LYS A 120      -7.751  -0.688  20.752  1.00 98.71           C  
ATOM   1793  HA  LYS A 120      -8.828  -0.524  20.766  1.00 98.71           H  
ATOM   1794  C   LYS A 120      -7.174   0.217  21.841  1.00 98.71           C  
ATOM   1795  CB  LYS A 120      -7.462  -2.163  21.039  1.00 98.71           C  
ATOM   1796  HB2 LYS A 120      -6.390  -2.329  21.143  1.00 98.71           H  
ATOM   1797  HB3 LYS A 120      -7.831  -2.768  20.211  1.00 98.71           H  
ATOM   1798  O   LYS A 120      -7.904   0.770  22.658  1.00 98.71           O  
ATOM   1799  CG  LYS A 120      -8.178  -2.575  22.323  1.00 98.71           C  
ATOM   1800  HG2 LYS A 120      -7.732  -2.065  23.177  1.00 98.71           H  
ATOM   1801  HG3 LYS A 120      -9.227  -2.288  22.259  1.00 98.71           H  
ATOM   1802  CD  LYS A 120      -8.095  -4.082  22.525  1.00 98.71           C  
ATOM   1803  HD2 LYS A 120      -8.647  -4.577  21.726  1.00 98.71           H  
ATOM   1804  HD3 LYS A 120      -7.058  -4.417  22.515  1.00 98.71           H  
ATOM   1805  CE  LYS A 120      -8.728  -4.381  23.876  1.00 98.71           C  
ATOM   1806  HE2 LYS A 120      -8.019  -4.115  24.660  1.00 98.71           H  
ATOM   1807  HE3 LYS A 120      -9.611  -3.753  23.991  1.00 98.71           H  
ATOM   1808  NZ  LYS A 120      -9.120  -5.799  23.952  1.00 98.71           N  
ATOM   1809  HZ1 LYS A 120      -9.560  -5.992  24.840  1.00 98.71           H  
ATOM   1810  HZ2 LYS A 120      -8.321  -6.400  23.813  1.00 98.71           H  
ATOM   1811  HZ3 LYS A 120      -9.781  -6.003  23.216  1.00 98.71           H  
ATOM   1812  N   SER A 121      -5.863   0.406  21.807  1.00 98.75           N  
ATOM   1813  H   SER A 121      -5.329  -0.125  21.135  1.00 98.75           H  
ATOM   1814  CA  SER A 121      -5.122   1.317  22.675  1.00 98.75           C  
ATOM   1815  HA  SER A 121      -5.742   2.182  22.908  1.00 98.75           H  
ATOM   1816  C   SER A 121      -3.862   1.800  21.959  1.00 98.75           C  
ATOM   1817  CB  SER A 121      -4.765   0.601  23.977  1.00 98.75           C  
ATOM   1818  HB2 SER A 121      -4.232   1.286  24.637  1.00 98.75           H  
ATOM   1819  HB3 SER A 121      -5.673   0.264  24.476  1.00 98.75           H  
ATOM   1820  O   SER A 121      -3.471   1.243  20.938  1.00 98.75           O  
ATOM   1821  OG  SER A 121      -3.947  -0.504  23.690  1.00 98.75           O  
ATOM   1822  HG  SER A 121      -4.492  -1.291  23.765  1.00 98.75           H  
ATOM   1823  N   THR A 122      -3.211   2.851  22.457  1.00 98.71           N  
ATOM   1824  H   THR A 122      -3.506   3.232  23.344  1.00 98.71           H  
ATOM   1825  CA  THR A 122      -1.935   3.334  21.897  1.00 98.71           C  
ATOM   1826  HA  THR A 122      -1.681   2.782  20.991  1.00 98.71           H  
ATOM   1827  C   THR A 122      -0.810   3.074  22.885  1.00 98.71           C  
ATOM   1828  CB  THR A 122      -2.017   4.812  21.492  1.00 98.71           C  
ATOM   1829  HB  THR A 122      -2.239   5.425  22.366  1.00 98.71           H  
ATOM   1830  O   THR A 122      -0.850   3.576  24.004  1.00 98.71           O  
ATOM   1831  CG2 THR A 122      -0.730   5.310  20.836  1.00 98.71           C  
ATOM   1832 HG21 THR A 122       0.082   5.319  21.563  1.00 98.71           H  
ATOM   1833 HG22 THR A 122      -0.876   6.325  20.466  1.00 98.71           H  
ATOM   1834 HG23 THR A 122      -0.462   4.658  20.005  1.00 98.71           H  
ATOM   1835  OG1 THR A 122      -3.053   4.968  20.544  1.00 98.71           O  
ATOM   1836  HG1 THR A 122      -3.868   4.693  20.970  1.00 98.71           H  
ATOM   1837  N   GLY A 123       0.185   2.294  22.464  1.00 98.25           N  
ATOM   1838  H   GLY A 123       0.152   1.943  21.517  1.00 98.25           H  
ATOM   1839  CA  GLY A 123       1.445   2.095  23.175  1.00 98.25           C  
ATOM   1840  HA2 GLY A 123       1.696   1.035  23.184  1.00 98.25           H  
ATOM   1841  HA3 GLY A 123       1.353   2.434  24.207  1.00 98.25           H  
ATOM   1842  C   GLY A 123       2.580   2.857  22.491  1.00 98.25           C  
ATOM   1843  O   GLY A 123       2.557   3.043  21.276  1.00 98.25           O  
ATOM   1844  N   TYR A 124       3.579   3.288  23.266  1.00 97.27           N  
ATOM   1845  H   TYR A 124       3.530   3.089  24.255  1.00 97.27           H  
ATOM   1846  CA  TYR A 124       4.830   3.881  22.760  1.00 97.27           C  
ATOM   1847  HA  TYR A 124       5.351   4.309  23.617  1.00 97.27           H  
ATOM   1848  C   TYR A 124       4.653   5.042  21.761  1.00 97.27           C  
ATOM   1849  CB  TYR A 124       5.729   2.776  22.184  1.00 97.27           C  
ATOM   1850  HB2 TYR A 124       6.701   3.210  21.951  1.00 97.27           H  
ATOM   1851  HB3 TYR A 124       5.294   2.422  21.249  1.00 97.27           H  
ATOM   1852  O   TYR A 124       5.420   5.156  20.805  1.00 97.27           O  
ATOM   1853  CG  TYR A 124       5.954   1.589  23.092  1.00 97.27           C  
ATOM   1854  CD1 TYR A 124       6.964   1.643  24.070  1.00 97.27           C  
ATOM   1855  HD1 TYR A 124       7.568   2.532  24.172  1.00 97.27           H  
ATOM   1856  CD2 TYR A 124       5.165   0.432  22.950  1.00 97.27           C  
ATOM   1857  HD2 TYR A 124       4.404   0.385  22.185  1.00 97.27           H  
ATOM   1858  CE1 TYR A 124       7.190   0.535  24.909  1.00 97.27           C  
ATOM   1859  HE1 TYR A 124       7.965   0.572  25.659  1.00 97.27           H  
ATOM   1860  CE2 TYR A 124       5.383  -0.673  23.791  1.00 97.27           C  
ATOM   1861  HE2 TYR A 124       4.797  -1.574  23.690  1.00 97.27           H  
ATOM   1862  OH  TYR A 124       6.606  -1.697  25.573  1.00 97.27           O  
ATOM   1863  HH  TYR A 124       7.321  -1.559  26.198  1.00 97.27           H  
ATOM   1864  CZ  TYR A 124       6.397  -0.625  24.768  1.00 97.27           C  
ATOM   1865  N   ASP A 125       3.618   5.868  21.944  1.00 97.87           N  
ATOM   1866  H   ASP A 125       3.081   5.787  22.796  1.00 97.87           H  
ATOM   1867  CA  ASP A 125       3.285   6.985  21.048  1.00 97.87           C  
ATOM   1868  HA  ASP A 125       2.282   7.316  21.319  1.00 97.87           H  
ATOM   1869  C   ASP A 125       3.194   6.576  19.563  1.00 97.87           C  
ATOM   1870  CB  ASP A 125       4.222   8.177  21.308  1.00 97.87           C  
ATOM   1871  HB2 ASP A 125       3.924   9.011  20.673  1.00 97.87           H  
ATOM   1872  HB3 ASP A 125       5.244   7.900  21.048  1.00 97.87           H  
ATOM   1873  O   ASP A 125       3.583   7.318  18.657  1.00 97.87           O  
ATOM   1874  CG  ASP A 125       4.163   8.644  22.763  1.00 97.87           C  
ATOM   1875  OD1 ASP A 125       3.030   8.726  23.292  1.00 97.87           O  
ATOM   1876  OD2 ASP A 125       5.244   8.901  23.335  1.00 97.87           O  
ATOM   1877  N   ALA A 126       2.690   5.364  19.304  1.00 98.52           N  
ATOM   1878  H   ALA A 126       2.498   4.760  20.090  1.00 98.52           H  
ATOM   1879  CA  ALA A 126       2.567   4.778  17.974  1.00 98.52           C  
ATOM   1880  HA  ALA A 126       3.074   5.417  17.251  1.00 98.52           H  
ATOM   1881  C   ALA A 126       1.092   4.662  17.542  1.00 98.52           C  
ATOM   1882  CB  ALA A 126       3.324   3.457  17.979  1.00 98.52           C  
ATOM   1883  HB1 ALA A 126       2.885   2.785  18.717  1.00 98.52           H  
ATOM   1884  HB2 ALA A 126       3.277   2.995  16.993  1.00 98.52           H  
ATOM   1885  HB3 ALA A 126       4.364   3.654  18.239  1.00 98.52           H  
ATOM   1886  O   ALA A 126       0.491   3.586  17.657  1.00 98.52           O  
ATOM   1887  N   PRO A 127       0.487   5.769  17.065  1.00 98.74           N  
ATOM   1888  CA  PRO A 127      -0.940   5.844  16.774  1.00 98.74           C  
ATOM   1889  HA  PRO A 127      -1.511   5.497  17.636  1.00 98.74           H  
ATOM   1890  C   PRO A 127      -1.334   5.014  15.551  1.00 98.74           C  
ATOM   1891  CB  PRO A 127      -1.223   7.332  16.535  1.00 98.74           C  
ATOM   1892  HB2 PRO A 127      -1.409   7.824  17.489  1.00 98.74           H  
ATOM   1893  HB3 PRO A 127      -2.059   7.497  15.854  1.00 98.74           H  
ATOM   1894  O   PRO A 127      -0.530   4.788  14.647  1.00 98.74           O  
ATOM   1895  CG  PRO A 127       0.092   7.836  15.947  1.00 98.74           C  
ATOM   1896  HG2 PRO A 127       0.211   8.912  16.078  1.00 98.74           H  
ATOM   1897  HG3 PRO A 127       0.159   7.563  14.894  1.00 98.74           H  
ATOM   1898  CD  PRO A 127       1.115   7.051  16.760  1.00 98.74           C  
ATOM   1899  HD2 PRO A 127       1.310   7.584  17.691  1.00 98.74           H  
ATOM   1900  HD3 PRO A 127       2.034   6.932  16.186  1.00 98.74           H  
ATOM   1901  N   ALA A 128      -2.622   4.671  15.477  1.00 98.87           N  
ATOM   1902  H   ALA A 128      -3.207   4.877  16.274  1.00 98.87           H  
ATOM   1903  CA  ALA A 128      -3.223   3.907  14.384  1.00 98.87           C  
ATOM   1904  HA  ALA A 128      -2.811   2.898  14.387  1.00 98.87           H  
ATOM   1905  C   ALA A 128      -2.986   4.502  12.987  1.00 98.87           C  
ATOM   1906  CB  ALA A 128      -4.730   3.838  14.650  1.00 98.87           C  
ATOM   1907  HB1 ALA A 128      -5.235   3.318  13.836  1.00 98.87           H  
ATOM   1908  HB2 ALA A 128      -4.916   3.289  15.573  1.00 98.87           H  
ATOM   1909  HB3 ALA A 128      -5.142   4.843  14.734  1.00 98.87           H  
ATOM   1910  O   ALA A 128      -2.908   3.753  12.017  1.00 98.87           O  
ATOM   1911  N   SER A 129      -2.863   5.826  12.872  1.00 98.79           N  
ATOM   1912  H   SER A 129      -2.873   6.394  13.707  1.00 98.79           H  
ATOM   1913  CA  SER A 129      -2.668   6.515  11.591  1.00 98.79           C  
ATOM   1914  HA  SER A 129      -3.480   6.236  10.919  1.00 98.79           H  
ATOM   1915  C   SER A 129      -1.362   6.155  10.881  1.00 98.79           C  
ATOM   1916  CB  SER A 129      -2.724   8.029  11.799  1.00 98.79           C  
ATOM   1917  HB2 SER A 129      -3.725   8.307  12.130  1.00 98.79           H  
ATOM   1918  HB3 SER A 129      -2.519   8.534  10.855  1.00 98.79           H  
ATOM   1919  O   SER A 129      -1.258   6.389   9.682  1.00 98.79           O  
ATOM   1920  OG  SER A 129      -1.783   8.436  12.778  1.00 98.79           O  
ATOM   1921  HG  SER A 129      -1.201   9.086  12.377  1.00 98.79           H  
ATOM   1922  N   ARG A 130      -0.379   5.580  11.586  1.00 98.74           N  
ATOM   1923  H   ARG A 130      -0.525   5.408  12.570  1.00 98.74           H  
ATOM   1924  CA  ARG A 130       0.876   5.131  10.972  1.00 98.74           C  
ATOM   1925  HA  ARG A 130       1.316   5.935  10.380  1.00 98.74           H  
ATOM   1926  C   ARG A 130       0.667   3.992   9.970  1.00 98.74           C  
ATOM   1927  CB  ARG A 130       1.872   4.731  12.058  1.00 98.74           C  
ATOM   1928  HB2 ARG A 130       2.724   4.280  11.550  1.00 98.74           H  
ATOM   1929  HB3 ARG A 130       1.432   3.987  12.721  1.00 98.74           H  
ATOM   1930  O   ARG A 130       1.245   4.026   8.903  1.00 98.74           O  
ATOM   1931  CG  ARG A 130       2.418   5.904  12.872  1.00 98.74           C  
ATOM   1932  HG2 ARG A 130       1.610   6.392  13.416  1.00 98.74           H  
ATOM   1933  HG3 ARG A 130       2.897   6.618  12.202  1.00 98.74           H  
ATOM   1934  CD  ARG A 130       3.449   5.353  13.859  1.00 98.74           C  
ATOM   1935  HD2 ARG A 130       2.943   4.670  14.541  1.00 98.74           H  
ATOM   1936  HD3 ARG A 130       4.204   4.796  13.303  1.00 98.74           H  
ATOM   1937  NE  ARG A 130       4.111   6.418  14.626  1.00 98.74           N  
ATOM   1938  HE  ARG A 130       4.000   7.363  14.289  1.00 98.74           H  
ATOM   1939  NH1 ARG A 130       5.405   5.030  15.919  1.00 98.74           N  
ATOM   1940 HH11 ARG A 130       5.038   4.226  15.431  1.00 98.74           H  
ATOM   1941 HH12 ARG A 130       6.044   4.895  16.690  1.00 98.74           H  
ATOM   1942  NH2 ARG A 130       5.429   7.233  16.288  1.00 98.74           N  
ATOM   1943 HH21 ARG A 130       5.019   8.145  16.145  1.00 98.74           H  
ATOM   1944 HH22 ARG A 130       5.866   7.049  17.180  1.00 98.74           H  
ATOM   1945  CZ  ARG A 130       4.989   6.225  15.593  1.00 98.74           C  
ATOM   1946  N   ALA A 131      -0.266   3.071  10.224  1.00 98.78           N  
ATOM   1947  H   ALA A 131      -0.793   3.136  11.083  1.00 98.78           H  
ATOM   1948  CA  ALA A 131      -0.552   1.968   9.298  1.00 98.78           C  
ATOM   1949  HA  ALA A 131       0.408   1.581   8.955  1.00 98.78           H  
ATOM   1950  C   ALA A 131      -1.327   2.381   8.026  1.00 98.78           C  
ATOM   1951  CB  ALA A 131      -1.270   0.848  10.061  1.00 98.78           C  
ATOM   1952  HB1 ALA A 131      -1.557   0.055   9.371  1.00 98.78           H  
ATOM   1953  HB2 ALA A 131      -0.592   0.416  10.798  1.00 98.78           H  
ATOM   1954  HB3 ALA A 131      -2.164   1.240  10.547  1.00 98.78           H  
ATOM   1955  O   ALA A 131      -1.803   1.519   7.288  1.00 98.78           O  
ATOM   1956  N   VAL A 132      -1.530   3.679   7.804  1.00 98.68           N  
ATOM   1957  H   VAL A 132      -1.063   4.328   8.422  1.00 98.68           H  
ATOM   1958  CA  VAL A 132      -2.165   4.255   6.609  1.00 98.68           C  
ATOM   1959  HA  VAL A 132      -2.110   3.522   5.804  1.00 98.68           H  
ATOM   1960  C   VAL A 132      -1.384   5.466   6.098  1.00 98.68           C  
ATOM   1961  CB  VAL A 132      -3.648   4.601   6.859  1.00 98.68           C  
ATOM   1962  HB  VAL A 132      -4.020   5.202   6.029  1.00 98.68           H  
ATOM   1963  O   VAL A 132      -1.932   6.298   5.371  1.00 98.68           O  
ATOM   1964  CG1 VAL A 132      -4.490   3.326   6.893  1.00 98.68           C  
ATOM   1965 HG11 VAL A 132      -5.535   3.566   7.085  1.00 98.68           H  
ATOM   1966 HG12 VAL A 132      -4.103   2.647   7.653  1.00 98.68           H  
ATOM   1967 HG13 VAL A 132      -4.392   2.826   5.929  1.00 98.68           H  
ATOM   1968  CG2 VAL A 132      -3.882   5.407   8.140  1.00 98.68           C  
ATOM   1969 HG21 VAL A 132      -4.948   5.603   8.253  1.00 98.68           H  
ATOM   1970 HG22 VAL A 132      -3.540   4.846   9.010  1.00 98.68           H  
ATOM   1971 HG23 VAL A 132      -3.349   6.356   8.075  1.00 98.68           H  
ATOM   1972  N   ASP A 133      -0.116   5.604   6.487  1.00 98.20           N  
ATOM   1973  H   ASP A 133       0.335   4.839   6.967  1.00 98.20           H  
ATOM   1974  CA  ASP A 133       0.734   6.726   6.081  1.00 98.20           C  
ATOM   1975  HA  ASP A 133       0.090   7.594   5.939  1.00 98.20           H  
ATOM   1976  C   ASP A 133       1.416   6.491   4.716  1.00 98.20           C  
ATOM   1977  CB  ASP A 133       1.695   7.101   7.229  1.00 98.20           C  
ATOM   1978  HB2 ASP A 133       1.116   7.231   8.143  1.00 98.20           H  
ATOM   1979  HB3 ASP A 133       2.144   8.066   6.991  1.00 98.20           H  
ATOM   1980  O   ASP A 133       1.944   7.430   4.112  1.00 98.20           O  
ATOM   1981  CG  ASP A 133       2.832   6.107   7.497  1.00 98.20           C  
ATOM   1982  OD1 ASP A 133       3.098   5.279   6.609  1.00 98.20           O  
ATOM   1983  OD2 ASP A 133       3.518   6.254   8.540  1.00 98.20           O  
ATOM   1984  N   GLY A 134       1.337   5.263   4.186  1.00 96.12           N  
ATOM   1985  H   GLY A 134       0.983   4.527   4.780  1.00 96.12           H  
ATOM   1986  CA  GLY A 134       1.901   4.867   2.899  1.00 96.12           C  
ATOM   1987  HA2 GLY A 134       1.284   4.067   2.489  1.00 96.12           H  
ATOM   1988  HA3 GLY A 134       1.875   5.716   2.215  1.00 96.12           H  
ATOM   1989  C   GLY A 134       3.341   4.356   2.972  1.00 96.12           C  
ATOM   1990  O   GLY A 134       3.907   4.001   1.931  1.00 96.12           O  
ATOM   1991  N   ASN A 135       3.947   4.299   4.157  1.00 96.77           N  
ATOM   1992  H   ASN A 135       3.431   4.564   4.984  1.00 96.77           H  
ATOM   1993  CA  ASN A 135       5.283   3.770   4.372  1.00 96.77           C  
ATOM   1994  HA  ASN A 135       5.823   3.781   3.426  1.00 96.77           H  
ATOM   1995  C   ASN A 135       5.215   2.312   4.839  1.00 96.77           C  
ATOM   1996  CB  ASN A 135       6.049   4.701   5.311  1.00 96.77           C  
ATOM   1997  HB2 ASN A 135       5.451   4.857   6.209  1.00 96.77           H  
ATOM   1998  HB3 ASN A 135       6.170   5.674   4.835  1.00 96.77           H  
ATOM   1999  O   ASN A 135       4.963   1.968   5.982  1.00 96.77           O  
ATOM   2000  CG  ASN A 135       7.415   4.184   5.718  1.00 96.77           C  
ATOM   2001  ND2 ASN A 135       8.059   4.877   6.622  1.00 96.77           N  
ATOM   2002 HD21 ASN A 135       8.900   4.456   6.991  1.00 96.77           H  
ATOM   2003 HD22 ASN A 135       7.506   5.534   7.153  1.00 96.77           H  
ATOM   2004  OD1 ASN A 135       7.962   3.222   5.190  1.00 96.77           O  
ATOM   2005  N   THR A 136       5.553   1.418   3.919  1.00 96.91           N  
ATOM   2006  H   THR A 136       5.748   1.751   2.985  1.00 96.91           H  
ATOM   2007  CA  THR A 136       5.537  -0.031   4.134  1.00 96.91           C  
ATOM   2008  HA  THR A 136       4.656  -0.285   4.724  1.00 96.91           H  
ATOM   2009  C   THR A 136       6.752  -0.562   4.913  1.00 96.91           C  
ATOM   2010  CB  THR A 136       5.423  -0.718   2.772  1.00 96.91           C  
ATOM   2011  HB  THR A 136       5.431  -1.797   2.928  1.00 96.91           H  
ATOM   2012  O   THR A 136       6.996  -1.771   4.936  1.00 96.91           O  
ATOM   2013  CG2 THR A 136       4.143  -0.362   2.016  1.00 96.91           C  
ATOM   2014 HG21 THR A 136       3.288  -0.734   2.581  1.00 96.91           H  
ATOM   2015 HG22 THR A 136       4.052   0.716   1.882  1.00 96.91           H  
ATOM   2016 HG23 THR A 136       4.155  -0.846   1.039  1.00 96.91           H  
ATOM   2017  OG1 THR A 136       6.527  -0.387   1.953  1.00 96.91           O  
ATOM   2018  HG1 THR A 136       7.286  -0.790   2.380  1.00 96.91           H  
ATOM   2019  N   GLY A 137       7.593   0.319   5.461  1.00 96.21           N  
ATOM   2020  H   GLY A 137       7.314   1.290   5.478  1.00 96.21           H  
ATOM   2021  CA  GLY A 137       8.822  -0.036   6.162  1.00 96.21           C  
ATOM   2022  HA2 GLY A 137       9.401  -0.731   5.554  1.00 96.21           H  
ATOM   2023  HA3 GLY A 137       9.412   0.867   6.316  1.00 96.21           H  
ATOM   2024  C   GLY A 137       8.546  -0.655   7.530  1.00 96.21           C  
ATOM   2025  O   GLY A 137       8.046   0.008   8.429  1.00 96.21           O  
ATOM   2026  N   GLY A 138       8.937  -1.917   7.714  1.00 96.24           N  
ATOM   2027  H   GLY A 138       9.285  -2.426   6.914  1.00 96.24           H  
ATOM   2028  CA  GLY A 138       8.747  -2.647   8.973  1.00 96.24           C  
ATOM   2029  HA2 GLY A 138       7.771  -2.387   9.383  1.00 96.24           H  
ATOM   2030  HA3 GLY A 138       8.746  -3.718   8.770  1.00 96.24           H  
ATOM   2031  C   GLY A 138       9.780  -2.361  10.069  1.00 96.24           C  
ATOM   2032  O   GLY A 138       9.881  -3.154  10.996  1.00 96.24           O  
ATOM   2033  N   ASP A 139      10.586  -1.305   9.959  1.00 97.55           N  
ATOM   2034  H   ASP A 139      10.363  -0.612   9.258  1.00 97.55           H  
ATOM   2035  CA  ASP A 139      11.559  -0.928  10.991  1.00 97.55           C  
ATOM   2036  HA  ASP A 139      11.875  -1.816  11.538  1.00 97.55           H  
ATOM   2037  C   ASP A 139      10.913   0.034  11.991  1.00 97.55           C  
ATOM   2038  CB  ASP A 139      12.810  -0.327  10.329  1.00 97.55           C  
ATOM   2039  HB2 ASP A 139      12.517   0.550   9.753  1.00 97.55           H  
ATOM   2040  HB3 ASP A 139      13.212  -1.063   9.634  1.00 97.55           H  
ATOM   2041  O   ASP A 139      10.560   1.164  11.641  1.00 97.55           O  
ATOM   2042  CG  ASP A 139      13.927   0.080  11.304  1.00 97.55           C  
ATOM   2043  OD1 ASP A 139      13.726   0.077  12.542  1.00 97.55           O  
ATOM   2044  OD2 ASP A 139      15.004   0.449  10.798  1.00 97.55           O  
ATOM   2045  N   TRP A 140      10.790  -0.397  13.247  1.00 97.26           N  
ATOM   2046  H   TRP A 140      11.042  -1.354  13.452  1.00 97.26           H  
ATOM   2047  CA  TRP A 140      10.264   0.423  14.336  1.00 97.26           C  
ATOM   2048  HA  TRP A 140       9.194   0.571  14.185  1.00 97.26           H  
ATOM   2049  C   TRP A 140      10.917   1.807  14.436  1.00 97.26           C  
ATOM   2050  CB  TRP A 140      10.490  -0.333  15.645  1.00 97.26           C  
ATOM   2051  HB2 TRP A 140      11.553  -0.548  15.759  1.00 97.26           H  
ATOM   2052  HB3 TRP A 140       9.955  -1.281  15.580  1.00 97.26           H  
ATOM   2053  O   TRP A 140      10.231   2.806  14.666  1.00 97.26           O  
ATOM   2054  CG  TRP A 140      10.010   0.397  16.854  1.00 97.26           C  
ATOM   2055  CD1 TRP A 140      10.784   1.018  17.773  1.00 97.26           C  
ATOM   2056  HD1 TRP A 140      11.864   1.039  17.750  1.00 97.26           H  
ATOM   2057  CD2 TRP A 140       8.634   0.670  17.233  1.00 97.26           C  
ATOM   2058  CE2 TRP A 140       8.643   1.475  18.408  1.00 97.26           C  
ATOM   2059  CE3 TRP A 140       7.382   0.330  16.682  1.00 97.26           C  
ATOM   2060  HE3 TRP A 140       7.350  -0.279  15.790  1.00 97.26           H  
ATOM   2061  NE1 TRP A 140       9.978   1.650  18.700  1.00 97.26           N  
ATOM   2062  HE1 TRP A 140      10.333   2.206  19.465  1.00 97.26           H  
ATOM   2063  CH2 TRP A 140       6.232   1.539  18.460  1.00 97.26           C  
ATOM   2064  HH2 TRP A 140       5.317   1.840  18.949  1.00 97.26           H  
ATOM   2065  CZ2 TRP A 140       7.464   1.911  19.020  1.00 97.26           C  
ATOM   2066  HZ2 TRP A 140       7.504   2.520  19.911  1.00 97.26           H  
ATOM   2067  CZ3 TRP A 140       6.190   0.771  17.281  1.00 97.26           C  
ATOM   2068  HZ3 TRP A 140       5.242   0.511  16.834  1.00 97.26           H  
ATOM   2069  N   SER A 141      12.235   1.887  14.230  1.00 96.41           N  
ATOM   2070  H   SER A 141      12.717   1.067  13.889  1.00 96.41           H  
ATOM   2071  CA  SER A 141      12.993   3.134  14.369  1.00 96.41           C  
ATOM   2072  HA  SER A 141      12.724   3.581  15.326  1.00 96.41           H  
ATOM   2073  C   SER A 141      12.661   4.174  13.292  1.00 96.41           C  
ATOM   2074  CB  SER A 141      14.493   2.838  14.407  1.00 96.41           C  
ATOM   2075  HB2 SER A 141      14.693   2.053  15.137  1.00 96.41           H  
ATOM   2076  HB3 SER A 141      15.015   3.742  14.720  1.00 96.41           H  
ATOM   2077  O   SER A 141      12.901   5.363  13.498  1.00 96.41           O  
ATOM   2078  OG  SER A 141      14.995   2.448  13.148  1.00 96.41           O  
ATOM   2079  HG  SER A 141      14.678   1.575  12.903  1.00 96.41           H  
ATOM   2080  N   ALA A 142      12.031   3.758  12.185  1.00 95.41           N  
ATOM   2081  H   ALA A 142      11.844   2.771  12.082  1.00 95.41           H  
ATOM   2082  CA  ALA A 142      11.535   4.657  11.147  1.00 95.41           C  
ATOM   2083  HA  ALA A 142      12.304   5.403  10.948  1.00 95.41           H  
ATOM   2084  C   ALA A 142      10.264   5.425  11.562  1.00 95.41           C  
ATOM   2085  CB  ALA A 142      11.317   3.846   9.863  1.00 95.41           C  
ATOM   2086  HB1 ALA A 142      11.079   4.521   9.040  1.00 95.41           H  
ATOM   2087  HB2 ALA A 142      10.490   3.148   9.996  1.00 95.41           H  
ATOM   2088  HB3 ALA A 142      12.222   3.290   9.618  1.00 95.41           H  
ATOM   2089  O   ALA A 142       9.830   6.317  10.835  1.00 95.41           O  
ATOM   2090  N   GLY A 143       9.654   5.099  12.711  1.00 96.14           N  
ATOM   2091  H   GLY A 143      10.048   4.351  13.265  1.00 96.14           H  
ATOM   2092  CA  GLY A 143       8.538   5.866  13.274  1.00 96.14           C  
ATOM   2093  HA2 GLY A 143       8.376   5.537  14.301  1.00 96.14           H  
ATOM   2094  HA3 GLY A 143       8.808   6.922  13.289  1.00 96.14           H  
ATOM   2095  C   GLY A 143       7.212   5.727  12.519  1.00 96.14           C  
ATOM   2096  O   GLY A 143       6.340   6.577  12.675  1.00 96.14           O  
ATOM   2097  N   SER A 144       7.055   4.666  11.723  1.00 97.53           N  
ATOM   2098  H   SER A 144       7.853   4.057  11.614  1.00 97.53           H  
ATOM   2099  CA  SER A 144       5.887   4.411  10.860  1.00 97.53           C  
ATOM   2100  HA  SER A 144       5.155   5.210  10.982  1.00 97.53           H  
ATOM   2101  C   SER A 144       5.158   3.098  11.199  1.00 97.53           C  
ATOM   2102  CB  SER A 144       6.368   4.481   9.415  1.00 97.53           C  
ATOM   2103  HB2 SER A 144       6.761   5.479   9.224  1.00 97.53           H  
ATOM   2104  HB3 SER A 144       7.171   3.758   9.274  1.00 97.53           H  
ATOM   2105  O   SER A 144       4.151   2.740  10.615  1.00 97.53           O  
ATOM   2106  OG  SER A 144       5.369   4.206   8.479  1.00 97.53           O  
ATOM   2107  HG  SER A 144       4.618   4.801   8.533  1.00 97.53           H  
ATOM   2108  N   THR A 145       5.593   2.383  12.236  1.00 98.41           N  
ATOM   2109  H   THR A 145       6.414   2.697  12.733  1.00 98.41           H  
ATOM   2110  CA  THR A 145       4.857   1.218  12.752  1.00 98.41           C  
ATOM   2111  HA  THR A 145       4.245   0.794  11.956  1.00 98.41           H  
ATOM   2112  C   THR A 145       3.907   1.636  13.883  1.00 98.41           C  
ATOM   2113  CB  THR A 145       5.858   0.138  13.169  1.00 98.41           C  
ATOM   2114  HB  THR A 145       6.494   0.542  13.957  1.00 98.41           H  
ATOM   2115  O   THR A 145       4.289   2.434  14.749  1.00 98.41           O  
ATOM   2116  CG2 THR A 145       5.227  -1.160  13.651  1.00 98.41           C  
ATOM   2117 HG21 THR A 145       6.008  -1.910  13.782  1.00 98.41           H  
ATOM   2118 HG22 THR A 145       4.748  -0.992  14.615  1.00 98.41           H  
ATOM   2119 HG23 THR A 145       4.499  -1.519  12.924  1.00 98.41           H  
ATOM   2120  OG1 THR A 145       6.676  -0.219  12.079  1.00 98.41           O  
ATOM   2121  HG1 THR A 145       6.525   0.399  11.360  1.00 98.41           H  
ATOM   2122  N   THR A 146       2.672   1.122  13.881  1.00 98.79           N  
ATOM   2123  H   THR A 146       2.414   0.519  13.112  1.00 98.79           H  
ATOM   2124  CA  THR A 146       1.701   1.271  14.983  1.00 98.79           C  
ATOM   2125  HA  THR A 146       1.710   2.307  15.319  1.00 98.79           H  
ATOM   2126  C   THR A 146       2.073   0.380  16.168  1.00 98.79           C  
ATOM   2127  CB  THR A 146       0.254   0.935  14.573  1.00 98.79           C  
ATOM   2128  HB  THR A 146      -0.402   1.255  15.383  1.00 98.79           H  
ATOM   2129  O   THR A 146       2.812  -0.596  16.025  1.00 98.79           O  
ATOM   2130  CG2 THR A 146      -0.215   1.614  13.292  1.00 98.79           C  
ATOM   2131 HG21 THR A 146      -1.220   1.274  13.041  1.00 98.79           H  
ATOM   2132 HG22 THR A 146       0.469   1.385  12.475  1.00 98.79           H  
ATOM   2133 HG23 THR A 146      -0.244   2.693  13.439  1.00 98.79           H  
ATOM   2134  OG1 THR A 146       0.070  -0.450  14.393  1.00 98.79           O  
ATOM   2135  HG1 THR A 146      -0.878  -0.593  14.355  1.00 98.79           H  
ATOM   2136  N   HIS A 147       1.550   0.676  17.355  1.00 98.72           N  
ATOM   2137  H   HIS A 147       1.005   1.518  17.474  1.00 98.72           H  
ATOM   2138  CA  HIS A 147       1.666  -0.235  18.492  1.00 98.72           C  
ATOM   2139  HA  HIS A 147       1.638  -1.261  18.124  1.00 98.72           H  
ATOM   2140  C   HIS A 147       0.498  -0.039  19.451  1.00 98.72           C  
ATOM   2141  CB  HIS A 147       3.014  -0.017  19.198  1.00 98.72           C  
ATOM   2142  HB2 HIS A 147       2.938   0.813  19.900  1.00 98.72           H  
ATOM   2143  HB3 HIS A 147       3.755   0.255  18.446  1.00 98.72           H  
ATOM   2144  O   HIS A 147       0.207   1.091  19.853  1.00 98.72           O  
ATOM   2145  CG  HIS A 147       3.550  -1.222  19.926  1.00 98.72           C  
ATOM   2146  CD2 HIS A 147       4.673  -1.937  19.613  1.00 98.72           C  
ATOM   2147  HD2 HIS A 147       5.329  -1.745  18.777  1.00 98.72           H  
ATOM   2148  ND1 HIS A 147       3.040  -1.785  21.065  1.00 98.72           N  
ATOM   2149  HD1 HIS A 147       2.199  -1.508  21.551  1.00 98.72           H  
ATOM   2150  CE1 HIS A 147       3.813  -2.817  21.426  1.00 98.72           C  
ATOM   2151  HE1 HIS A 147       3.653  -3.445  22.290  1.00 98.72           H  
ATOM   2152  NE2 HIS A 147       4.825  -2.958  20.559  1.00 98.72           N  
ATOM   2153  N   THR A 148      -0.157  -1.126  19.848  1.00 98.80           N  
ATOM   2154  H   THR A 148       0.051  -2.017  19.420  1.00 98.80           H  
ATOM   2155  CA  THR A 148      -1.135  -1.092  20.942  1.00 98.80           C  
ATOM   2156  HA  THR A 148      -1.570  -0.093  20.974  1.00 98.80           H  
ATOM   2157  C   THR A 148      -0.473  -1.286  22.309  1.00 98.80           C  
ATOM   2158  CB  THR A 148      -2.305  -2.044  20.702  1.00 98.80           C  
ATOM   2159  HB  THR A 148      -3.053  -1.778  21.449  1.00 98.80           H  
ATOM   2160  O   THR A 148       0.745  -1.423  22.394  1.00 98.80           O  
ATOM   2161  CG2 THR A 148      -2.977  -1.877  19.340  1.00 98.80           C  
ATOM   2162 HG21 THR A 148      -3.854  -2.522  19.288  1.00 98.80           H  
ATOM   2163 HG22 THR A 148      -2.283  -2.137  18.540  1.00 98.80           H  
ATOM   2164 HG23 THR A 148      -3.290  -0.841  19.217  1.00 98.80           H  
ATOM   2165  OG1 THR A 148      -1.943  -3.394  20.855  1.00 98.80           O  
ATOM   2166  HG1 THR A 148      -2.592  -3.699  21.493  1.00 98.80           H  
ATOM   2167  N   ALA A 149      -1.207  -1.221  23.416  1.00 98.43           N  
ATOM   2168  H   ALA A 149      -2.210  -1.124  23.351  1.00 98.43           H  
ATOM   2169  CA  ALA A 149      -0.629  -1.500  24.729  1.00 98.43           C  
ATOM   2170  HA  ALA A 149       0.219  -0.831  24.877  1.00 98.43           H  
ATOM   2171  C   ALA A 149      -0.102  -2.946  24.809  1.00 98.43           C  
ATOM   2172  CB  ALA A 149      -1.662  -1.200  25.818  1.00 98.43           C  
ATOM   2173  HB1 ALA A 149      -2.522  -1.860  25.701  1.00 98.43           H  
ATOM   2174  HB2 ALA A 149      -1.222  -1.367  26.801  1.00 98.43           H  
ATOM   2175  HB3 ALA A 149      -1.989  -0.163  25.745  1.00 98.43           H  
ATOM   2176  O   ALA A 149      -0.601  -3.844  24.136  1.00 98.43           O  
ATOM   2177  N   GLU A 150       0.910  -3.178  25.645  1.00 96.11           N  
ATOM   2178  H   GLU A 150       1.272  -2.418  26.204  1.00 96.11           H  
ATOM   2179  CA  GLU A 150       1.477  -4.506  25.892  1.00 96.11           C  
ATOM   2180  HA  GLU A 150       0.856  -5.245  25.386  1.00 96.11           H  
ATOM   2181  C   GLU A 150       1.489  -4.792  27.405  1.00 96.11           C  
ATOM   2182  CB  GLU A 150       2.883  -4.608  25.266  1.00 96.11           C  
ATOM   2183  HB2 GLU A 150       2.790  -4.406  24.199  1.00 96.11           H  
ATOM   2184  HB3 GLU A 150       3.533  -3.848  25.700  1.00 96.11           H  
ATOM   2185  O   GLU A 150       2.049  -3.988  28.156  1.00 96.11           O  
ATOM   2186  CG  GLU A 150       3.527  -5.995  25.465  1.00 96.11           C  
ATOM   2187  HG2 GLU A 150       3.760  -6.122  26.522  1.00 96.11           H  
ATOM   2188  HG3 GLU A 150       2.794  -6.758  25.202  1.00 96.11           H  
ATOM   2189  CD  GLU A 150       4.810  -6.239  24.639  1.00 96.11           C  
ATOM   2190  OE1 GLU A 150       5.416  -7.325  24.777  1.00 96.11           O  
ATOM   2191  OE2 GLU A 150       5.199  -5.414  23.781  1.00 96.11           O  
ATOM   2192  N   PRO A 151       0.911  -5.918  27.871  1.00 97.41           N  
ATOM   2193  CA  PRO A 151       0.137  -6.907  27.111  1.00 97.41           C  
ATOM   2194  HA  PRO A 151       0.642  -7.174  26.183  1.00 97.41           H  
ATOM   2195  C   PRO A 151      -1.286  -6.423  26.791  1.00 97.41           C  
ATOM   2196  CB  PRO A 151       0.099  -8.142  28.012  1.00 97.41           C  
ATOM   2197  HB2 PRO A 151       1.018  -8.715  27.881  1.00 97.41           H  
ATOM   2198  HB3 PRO A 151      -0.771  -8.771  27.821  1.00 97.41           H  
ATOM   2199  O   PRO A 151      -1.863  -5.627  27.531  1.00 97.41           O  
ATOM   2200  CG  PRO A 151       0.068  -7.535  29.415  1.00 97.41           C  
ATOM   2201  HG2 PRO A 151      -0.949  -7.234  29.664  1.00 97.41           H  
ATOM   2202  HG3 PRO A 151       0.457  -8.225  30.163  1.00 97.41           H  
ATOM   2203  CD  PRO A 151       0.951  -6.294  29.278  1.00 97.41           C  
ATOM   2204  HD2 PRO A 151       0.574  -5.488  29.907  1.00 97.41           H  
ATOM   2205  HD3 PRO A 151       1.977  -6.535  29.554  1.00 97.41           H  
ATOM   2206  N   GLU A 152      -1.895  -6.963  25.735  1.00 98.33           N  
ATOM   2207  H   GLU A 152      -1.390  -7.612  25.150  1.00 98.33           H  
ATOM   2208  CA  GLU A 152      -3.286  -6.656  25.394  1.00 98.33           C  
ATOM   2209  HA  GLU A 152      -3.814  -6.413  26.316  1.00 98.33           H  
ATOM   2210  C   GLU A 152      -4.007  -7.847  24.752  1.00 98.33           C  
ATOM   2211  CB  GLU A 152      -3.336  -5.404  24.515  1.00 98.33           C  
ATOM   2212  HB2 GLU A 152      -2.852  -5.606  23.559  1.00 98.33           H  
ATOM   2213  HB3 GLU A 152      -2.798  -4.608  25.032  1.00 98.33           H  
ATOM   2214  O   GLU A 152      -3.548  -8.449  23.785  1.00 98.33           O  
ATOM   2215  CG  GLU A 152      -4.764  -4.907  24.293  1.00 98.33           C  
ATOM   2216  HG2 GLU A 152      -5.263  -4.800  25.256  1.00 98.33           H  
ATOM   2217  HG3 GLU A 152      -5.319  -5.637  23.705  1.00 98.33           H  
ATOM   2218  CD  GLU A 152      -4.746  -3.570  23.559  1.00 98.33           C  
ATOM   2219  OE1 GLU A 152      -5.394  -2.613  24.034  1.00 98.33           O  
ATOM   2220  OE2 GLU A 152      -4.138  -3.510  22.473  1.00 98.33           O  
ATOM   2221  N   LYS A 153      -5.174  -8.201  25.301  1.00 98.57           N  
ATOM   2222  H   LYS A 153      -5.499  -7.675  26.100  1.00 98.57           H  
ATOM   2223  CA  LYS A 153      -6.012  -9.282  24.772  1.00 98.57           C  
ATOM   2224  HA  LYS A 153      -5.367 -10.129  24.535  1.00 98.57           H  
ATOM   2225  C   LYS A 153      -6.686  -8.847  23.478  1.00 98.57           C  
ATOM   2226  CB  LYS A 153      -7.040  -9.717  25.831  1.00 98.57           C  
ATOM   2227  HB2 LYS A 153      -6.514 -10.111  26.701  1.00 98.57           H  
ATOM   2228  HB3 LYS A 153      -7.621  -8.849  26.143  1.00 98.57           H  
ATOM   2229  O   LYS A 153      -7.374  -7.827  23.481  1.00 98.57           O  
ATOM   2230  CG  LYS A 153      -8.001 -10.789  25.290  1.00 98.57           C  
ATOM   2231  HG2 LYS A 153      -7.429 -11.659  24.968  1.00 98.57           H  
ATOM   2232  HG3 LYS A 153      -8.537 -10.387  24.431  1.00 98.57           H  
ATOM   2233  CD  LYS A 153      -9.053 -11.228  26.314  1.00 98.57           C  
ATOM   2234  HD2 LYS A 153      -8.568 -11.720  27.157  1.00 98.57           H  
ATOM   2235  HD3 LYS A 153      -9.597 -10.350  26.662  1.00 98.57           H  
ATOM   2236  CE  LYS A 153     -10.019 -12.193  25.610  1.00 98.57           C  
ATOM   2237  HE2 LYS A 153      -9.484 -13.108  25.356  1.00 98.57           H  
ATOM   2238  HE3 LYS A 153     -10.338 -11.734  24.674  1.00 98.57           H  
ATOM   2239  NZ  LYS A 153     -11.221 -12.501  26.423  1.00 98.57           N  
ATOM   2240  HZ1 LYS A 153     -11.736 -11.655  26.616  1.00 98.57           H  
ATOM   2241  HZ2 LYS A 153     -10.978 -12.964  27.287  1.00 98.57           H  
ATOM   2242  HZ3 LYS A 153     -11.844 -13.093  25.892  1.00 98.57           H  
ATOM   2243  N   GLN A 154      -6.595  -9.672  22.435  1.00 98.74           N  
ATOM   2244  H   GLN A 154      -5.989 -10.476  22.513  1.00 98.74           H  
ATOM   2245  CA  GLN A 154      -7.306  -9.498  21.165  1.00 98.74           C  
ATOM   2246  HA  GLN A 154      -6.807 -10.145  20.443  1.00 98.74           H  
ATOM   2247  C   GLN A 154      -7.173  -8.071  20.610  1.00 98.74           C  
ATOM   2248  CB  GLN A 154      -8.769  -9.965  21.289  1.00 98.74           C  
ATOM   2249  HB2 GLN A 154      -9.291  -9.752  20.356  1.00 98.74           H  
ATOM   2250  HB3 GLN A 154      -9.251  -9.401  22.087  1.00 98.74           H  
ATOM   2251  O   GLN A 154      -8.167  -7.443  20.232  1.00 98.74           O  
ATOM   2252  CG  GLN A 154      -8.910 -11.472  21.550  1.00 98.74           C  
ATOM   2253  HG2 GLN A 154      -8.560 -12.013  20.671  1.00 98.74           H  
ATOM   2254  HG3 GLN A 154      -8.292 -11.772  22.396  1.00 98.74           H  
ATOM   2255  CD  GLN A 154     -10.351 -11.877  21.847  1.00 98.74           C  
ATOM   2256  NE2 GLN A 154     -10.724 -13.110  21.593  1.00 98.74           N  
ATOM   2257 HE21 GLN A 154     -11.698 -13.332  21.746  1.00 98.74           H  
ATOM   2258 HE22 GLN A 154     -10.096 -13.753  21.133  1.00 98.74           H  
ATOM   2259  OE1 GLN A 154     -11.151 -11.126  22.380  1.00 98.74           O  
ATOM   2260  N   ALA A 155      -5.946  -7.539  20.640  1.00 98.86           N  
ATOM   2261  H   ALA A 155      -5.181  -8.088  21.006  1.00 98.86           H  
ATOM   2262  CA  ALA A 155      -5.631  -6.209  20.140  1.00 98.86           C  
ATOM   2263  HA  ALA A 155      -6.146  -5.472  20.757  1.00 98.86           H  
ATOM   2264  C   ALA A 155      -6.108  -6.043  18.690  1.00 98.86           C  
ATOM   2265  CB  ALA A 155      -4.126  -5.975  20.279  1.00 98.86           C  
ATOM   2266  HB1 ALA A 155      -3.831  -6.055  21.325  1.00 98.86           H  
ATOM   2267  HB2 ALA A 155      -3.879  -4.975  19.921  1.00 98.86           H  
ATOM   2268  HB3 ALA A 155      -3.572  -6.712  19.698  1.00 98.86           H  
ATOM   2269  O   ALA A 155      -5.995  -6.965  17.874  1.00 98.86           O  
ATOM   2270  N   TRP A 156      -6.654  -4.869  18.375  1.00 98.91           N  
ATOM   2271  H   TRP A 156      -6.691  -4.140  19.073  1.00 98.91           H  
ATOM   2272  CA  TRP A 156      -7.209  -4.571  17.059  1.00 98.91           C  
ATOM   2273  HA  TRP A 156      -6.792  -5.284  16.348  1.00 98.91           H  
ATOM   2274  C   TRP A 156      -6.815  -3.187  16.558  1.00 98.91           C  
ATOM   2275  CB  TRP A 156      -8.734  -4.750  17.054  1.00 98.91           C  
ATOM   2276  HB2 TRP A 156      -9.109  -4.548  16.051  1.00 98.91           H  
ATOM   2277  HB3 TRP A 156      -8.954  -5.794  17.274  1.00 98.91           H  
ATOM   2278  O   TRP A 156      -6.552  -2.269  17.333  1.00 98.91           O  
ATOM   2279  CG  TRP A 156      -9.503  -3.912  18.024  1.00 98.91           C  
ATOM   2280  CD1 TRP A 156     -10.033  -4.355  19.187  1.00 98.91           C  
ATOM   2281  HD1 TRP A 156      -9.976  -5.371  19.549  1.00 98.91           H  
ATOM   2282  CD2 TRP A 156      -9.848  -2.494  17.936  1.00 98.91           C  
ATOM   2283  CE2 TRP A 156     -10.551  -2.134  19.120  1.00 98.91           C  
ATOM   2284  CE3 TRP A 156      -9.653  -1.474  16.979  1.00 98.91           C  
ATOM   2285  HE3 TRP A 156      -9.153  -1.707  16.050  1.00 98.91           H  
ATOM   2286  NE1 TRP A 156     -10.655  -3.303  19.827  1.00 98.91           N  
ATOM   2287  HE1 TRP A 156     -11.199  -3.370  20.675  1.00 98.91           H  
ATOM   2288  CH2 TRP A 156     -10.752   0.168  18.419  1.00 98.91           C  
ATOM   2289  HH2 TRP A 156     -11.076   1.181  18.607  1.00 98.91           H  
ATOM   2290  CZ2 TRP A 156     -11.002  -0.834  19.370  1.00 98.91           C  
ATOM   2291  HZ2 TRP A 156     -11.523  -0.618  20.291  1.00 98.91           H  
ATOM   2292  CZ3 TRP A 156     -10.094  -0.158  17.219  1.00 98.91           C  
ATOM   2293  HZ3 TRP A 156      -9.923   0.607  16.476  1.00 98.91           H  
ATOM   2294  N   TRP A 157      -6.830  -3.057  15.236  1.00 98.91           N  
ATOM   2295  H   TRP A 157      -7.027  -3.889  14.699  1.00 98.91           H  
ATOM   2296  CA  TRP A 157      -6.681  -1.824  14.474  1.00 98.91           C  
ATOM   2297  HA  TRP A 157      -6.772  -0.956  15.127  1.00 98.91           H  
ATOM   2298  C   TRP A 157      -7.789  -1.761  13.422  1.00 98.91           C  
ATOM   2299  CB  TRP A 157      -5.299  -1.804  13.829  1.00 98.91           C  
ATOM   2300  HB2 TRP A 157      -5.180  -2.710  13.234  1.00 98.91           H  
ATOM   2301  HB3 TRP A 157      -4.543  -1.813  14.614  1.00 98.91           H  
ATOM   2302  O   TRP A 157      -8.149  -2.789  12.851  1.00 98.91           O  
ATOM   2303  CG  TRP A 157      -5.055  -0.631  12.942  1.00 98.91           C  
ATOM   2304  CD1 TRP A 157      -4.394   0.494  13.293  1.00 98.91           C  
ATOM   2305  HD1 TRP A 157      -3.943   0.676  14.257  1.00 98.91           H  
ATOM   2306  CD2 TRP A 157      -5.448  -0.455  11.545  1.00 98.91           C  
ATOM   2307  CE2 TRP A 157      -5.000   0.827  11.125  1.00 98.91           C  
ATOM   2308  CE3 TRP A 157      -6.126  -1.244  10.587  1.00 98.91           C  
ATOM   2309  HE3 TRP A 157      -6.488  -2.222  10.868  1.00 98.91           H  
ATOM   2310  NE1 TRP A 157      -4.368   1.356  12.220  1.00 98.91           N  
ATOM   2311  HE1 TRP A 157      -3.857   2.227  12.202  1.00 98.91           H  
ATOM   2312  CH2 TRP A 157      -5.792   0.466   8.878  1.00 98.91           C  
ATOM   2313  HH2 TRP A 157      -5.882   0.795   7.853  1.00 98.91           H  
ATOM   2314  CZ2 TRP A 157      -5.179   1.299   9.827  1.00 98.91           C  
ATOM   2315  HZ2 TRP A 157      -4.806   2.279   9.569  1.00 98.91           H  
ATOM   2316  CZ3 TRP A 157      -6.300  -0.785   9.267  1.00 98.91           C  
ATOM   2317  HZ3 TRP A 157      -6.801  -1.408   8.541  1.00 98.91           H  
ATOM   2318  N   GLN A 158      -8.340  -0.579  13.163  1.00 98.92           N  
ATOM   2319  H   GLN A 158      -7.964   0.238  13.621  1.00 98.92           H  
ATOM   2320  CA  GLN A 158      -9.471  -0.374  12.266  1.00 98.92           C  
ATOM   2321  HA  GLN A 158      -9.519  -1.209  11.567  1.00 98.92           H  
ATOM   2322  C   GLN A 158      -9.321   0.911  11.456  1.00 98.92           C  
ATOM   2323  CB  GLN A 158     -10.756  -0.350  13.102  1.00 98.92           C  
ATOM   2324  HB2 GLN A 158     -10.673   0.430  13.859  1.00 98.92           H  
ATOM   2325  HB3 GLN A 158     -10.846  -1.309  13.612  1.00 98.92           H  
ATOM   2326  O   GLN A 158      -8.990   1.956  12.006  1.00 98.92           O  
ATOM   2327  CG  GLN A 158     -12.029  -0.099  12.278  1.00 98.92           C  
ATOM   2328  HG2 GLN A 158     -11.997   0.895  11.832  1.00 98.92           H  
ATOM   2329  HG3 GLN A 158     -12.111  -0.839  11.482  1.00 98.92           H  
ATOM   2330  CD  GLN A 158     -13.251  -0.209  13.172  1.00 98.92           C  
ATOM   2331  NE2 GLN A 158     -14.056   0.820  13.323  1.00 98.92           N  
ATOM   2332 HE21 GLN A 158     -13.850   1.700  12.872  1.00 98.92           H  
ATOM   2333 HE22 GLN A 158     -14.786   0.717  14.013  1.00 98.92           H  
ATOM   2334  OE1 GLN A 158     -13.485  -1.232  13.790  1.00 98.92           O  
ATOM   2335  N   VAL A 159      -9.672   0.858  10.174  1.00 98.89           N  
ATOM   2336  H   VAL A 159      -9.948  -0.037   9.796  1.00 98.89           H  
ATOM   2337  CA  VAL A 159      -9.763   2.028   9.291  1.00 98.89           C  
ATOM   2338  HA  VAL A 159      -9.447   2.911   9.846  1.00 98.89           H  
ATOM   2339  C   VAL A 159     -11.197   2.275   8.852  1.00 98.89           C  
ATOM   2340  CB  VAL A 159      -8.796   1.904   8.105  1.00 98.89           C  
ATOM   2341  HB  VAL A 159      -7.802   1.813   8.542  1.00 98.89           H  
ATOM   2342  O   VAL A 159     -11.945   1.335   8.581  1.00 98.89           O  
ATOM   2343  CG1 VAL A 159      -9.058   0.683   7.212  1.00 98.89           C  
ATOM   2344 HG11 VAL A 159      -9.012  -0.228   7.809  1.00 98.89           H  
ATOM   2345 HG12 VAL A 159     -10.036   0.761   6.738  1.00 98.89           H  
ATOM   2346 HG13 VAL A 159      -8.289   0.624   6.442  1.00 98.89           H  
ATOM   2347  CG2 VAL A 159      -8.743   3.154   7.228  1.00 98.89           C  
ATOM   2348 HG21 VAL A 159      -9.691   3.310   6.714  1.00 98.89           H  
ATOM   2349 HG22 VAL A 159      -8.513   4.024   7.844  1.00 98.89           H  
ATOM   2350 HG23 VAL A 159      -7.950   3.047   6.488  1.00 98.89           H  
ATOM   2351  N   ASP A 160     -11.565   3.551   8.769  1.00 98.71           N  
ATOM   2352  H   ASP A 160     -10.882   4.253   9.018  1.00 98.71           H  
ATOM   2353  CA  ASP A 160     -12.770   4.033   8.102  1.00 98.71           C  
ATOM   2354  HA  ASP A 160     -13.485   3.218   7.989  1.00 98.71           H  
ATOM   2355  C   ASP A 160     -12.401   4.558   6.708  1.00 98.71           C  
ATOM   2356  CB  ASP A 160     -13.426   5.130   8.959  1.00 98.71           C  
ATOM   2357  HB2 ASP A 160     -12.750   5.981   9.045  1.00 98.71           H  
ATOM   2358  HB3 ASP A 160     -13.590   4.739   9.963  1.00 98.71           H  
ATOM   2359  O   ASP A 160     -11.786   5.614   6.571  1.00 98.71           O  
ATOM   2360  CG  ASP A 160     -14.765   5.614   8.385  1.00 98.71           C  
ATOM   2361  OD1 ASP A 160     -15.135   5.234   7.254  1.00 98.71           O  
ATOM   2362  OD2 ASP A 160     -15.502   6.351   9.079  1.00 98.71           O  
ATOM   2363  N   LEU A 161     -12.800   3.850   5.652  1.00 98.45           N  
ATOM   2364  H   LEU A 161     -13.337   3.010   5.815  1.00 98.45           H  
ATOM   2365  CA  LEU A 161     -12.536   4.250   4.265  1.00 98.45           C  
ATOM   2366  HA  LEU A 161     -11.479   4.499   4.176  1.00 98.45           H  
ATOM   2367  C   LEU A 161     -13.326   5.513   3.851  1.00 98.45           C  
ATOM   2368  CB  LEU A 161     -12.843   3.063   3.333  1.00 98.45           C  
ATOM   2369  HB2 LEU A 161     -12.576   3.347   2.315  1.00 98.45           H  
ATOM   2370  HB3 LEU A 161     -13.918   2.884   3.354  1.00 98.45           H  
ATOM   2371  O   LEU A 161     -13.053   6.116   2.808  1.00 98.45           O  
ATOM   2372  CG  LEU A 161     -12.121   1.743   3.677  1.00 98.45           C  
ATOM   2373  HG  LEU A 161     -12.365   1.424   4.691  1.00 98.45           H  
ATOM   2374  CD1 LEU A 161     -12.594   0.653   2.716  1.00 98.45           C  
ATOM   2375 HD11 LEU A 161     -12.212  -0.314   3.045  1.00 98.45           H  
ATOM   2376 HD12 LEU A 161     -13.683   0.605   2.727  1.00 98.45           H  
ATOM   2377 HD13 LEU A 161     -12.253   0.866   1.703  1.00 98.45           H  
ATOM   2378  CD2 LEU A 161     -10.600   1.861   3.595  1.00 98.45           C  
ATOM   2379 HD21 LEU A 161     -10.308   2.196   2.600  1.00 98.45           H  
ATOM   2380 HD22 LEU A 161     -10.243   2.575   4.337  1.00 98.45           H  
ATOM   2381 HD23 LEU A 161     -10.146   0.891   3.803  1.00 98.45           H  
ATOM   2382  N   GLY A 162     -14.300   5.930   4.664  1.00 97.71           N  
ATOM   2383  H   GLY A 162     -14.415   5.430   5.533  1.00 97.71           H  
ATOM   2384  CA  GLY A 162     -15.190   7.075   4.466  1.00 97.71           C  
ATOM   2385  HA2 GLY A 162     -14.674   7.845   3.893  1.00 97.71           H  
ATOM   2386  HA3 GLY A 162     -15.450   7.485   5.442  1.00 97.71           H  
ATOM   2387  C   GLY A 162     -16.487   6.723   3.736  1.00 97.71           C  
ATOM   2388  O   GLY A 162     -17.530   7.312   4.015  1.00 97.71           O  
ATOM   2389  N   ALA A 163     -16.453   5.729   2.849  1.00 96.83           N  
ATOM   2390  H   ALA A 163     -15.573   5.260   2.689  1.00 96.83           H  
ATOM   2391  CA  ALA A 163     -17.614   5.222   2.126  1.00 96.83           C  
ATOM   2392  HA  ALA A 163     -18.511   5.400   2.720  1.00 96.83           H  
ATOM   2393  C   ALA A 163     -17.496   3.710   1.892  1.00 96.83           C  
ATOM   2394  CB  ALA A 163     -17.750   5.986   0.802  1.00 96.83           C  
ATOM   2395  HB1 ALA A 163     -17.857   7.052   0.999  1.00 96.83           H  
ATOM   2396  HB2 ALA A 163     -18.628   5.639   0.257  1.00 96.83           H  
ATOM   2397  HB3 ALA A 163     -16.864   5.823   0.187  1.00 96.83           H  
ATOM   2398  O   ALA A 163     -16.401   3.150   1.924  1.00 96.83           O  
ATOM   2399  N   SER A 164     -18.633   3.057   1.644  1.00 97.53           N  
ATOM   2400  H   SER A 164     -19.490   3.588   1.584  1.00 97.53           H  
ATOM   2401  CA  SER A 164     -18.666   1.642   1.263  1.00 97.53           C  
ATOM   2402  HA  SER A 164     -18.092   1.067   1.989  1.00 97.53           H  
ATOM   2403  C   SER A 164     -18.052   1.448  -0.124  1.00 97.53           C  
ATOM   2404  CB  SER A 164     -20.105   1.124   1.274  1.00 97.53           C  
ATOM   2405  HB2 SER A 164     -20.693   1.686   0.549  1.00 97.53           H  
ATOM   2406  HB3 SER A 164     -20.535   1.269   2.265  1.00 97.53           H  
ATOM   2407  O   SER A 164     -18.460   2.100  -1.090  1.00 97.53           O  
ATOM   2408  OG  SER A 164     -20.151  -0.247   0.943  1.00 97.53           O  
ATOM   2409  HG  SER A 164     -20.243  -0.714   1.777  1.00 97.53           H  
ATOM   2410  N   ALA A 165     -17.100   0.526  -0.234  1.00 97.17           N  
ATOM   2411  H   ALA A 165     -16.805   0.048   0.604  1.00 97.17           H  
ATOM   2412  CA  ALA A 165     -16.401   0.197  -1.471  1.00 97.17           C  
ATOM   2413  HA  ALA A 165     -16.880   0.695  -2.314  1.00 97.17           H  
ATOM   2414  C   ALA A 165     -16.441  -1.312  -1.741  1.00 97.17           C  
ATOM   2415  CB  ALA A 165     -14.970   0.732  -1.361  1.00 97.17           C  
ATOM   2416  HB1 ALA A 165     -14.399   0.472  -2.252  1.00 97.17           H  
ATOM   2417  HB2 ALA A 165     -14.480   0.300  -0.489  1.00 97.17           H  
ATOM   2418  HB3 ALA A 165     -14.989   1.816  -1.253  1.00 97.17           H  
ATOM   2419  O   ALA A 165     -16.670  -2.110  -0.831  1.00 97.17           O  
ATOM   2420  N   ARG A 166     -16.207  -1.715  -2.997  1.00 96.40           N  
ATOM   2421  H   ARG A 166     -15.921  -1.013  -3.665  1.00 96.40           H  
ATOM   2422  CA  ARG A 166     -15.929  -3.123  -3.315  1.00 96.40           C  
ATOM   2423  HA  ARG A 166     -16.565  -3.767  -2.708  1.00 96.40           H  
ATOM   2424  C   ARG A 166     -14.483  -3.409  -2.931  1.00 96.40           C  
ATOM   2425  CB  ARG A 166     -16.199  -3.417  -4.799  1.00 96.40           C  
ATOM   2426  HB2 ARG A 166     -17.247  -3.210  -5.015  1.00 96.40           H  
ATOM   2427  HB3 ARG A 166     -15.581  -2.762  -5.413  1.00 96.40           H  
ATOM   2428  O   ARG A 166     -13.582  -2.736  -3.429  1.00 96.40           O  
ATOM   2429  CG  ARG A 166     -15.890  -4.883  -5.150  1.00 96.40           C  
ATOM   2430  HG2 ARG A 166     -14.836  -5.091  -4.962  1.00 96.40           H  
ATOM   2431  HG3 ARG A 166     -16.493  -5.543  -4.525  1.00 96.40           H  
ATOM   2432  CD  ARG A 166     -16.182  -5.173  -6.626  1.00 96.40           C  
ATOM   2433  HD2 ARG A 166     -15.628  -4.462  -7.238  1.00 96.40           H  
ATOM   2434  HD3 ARG A 166     -17.249  -5.037  -6.801  1.00 96.40           H  
ATOM   2435  NE  ARG A 166     -15.778  -6.546  -6.990  1.00 96.40           N  
ATOM   2436  HE  ARG A 166     -15.128  -7.000  -6.364  1.00 96.40           H  
ATOM   2437  NH1 ARG A 166     -16.852  -6.679  -9.015  1.00 96.40           N  
ATOM   2438 HH11 ARG A 166     -17.138  -7.236  -9.807  1.00 96.40           H  
ATOM   2439 HH12 ARG A 166     -17.154  -5.720  -8.911  1.00 96.40           H  
ATOM   2440  NH2 ARG A 166     -15.779  -8.469  -8.220  1.00 96.40           N  
ATOM   2441 HH21 ARG A 166     -15.190  -8.917  -7.533  1.00 96.40           H  
ATOM   2442 HH22 ARG A 166     -16.137  -9.051  -8.964  1.00 96.40           H  
ATOM   2443  CZ  ARG A 166     -16.136  -7.223  -8.070  1.00 96.40           C  
ATOM   2444  N   LEU A 167     -14.273  -4.402  -2.076  1.00 97.31           N  
ATOM   2445  H   LEU A 167     -15.058  -4.960  -1.773  1.00 97.31           H  
ATOM   2446  CA  LEU A 167     -12.961  -4.754  -1.543  1.00 97.31           C  
ATOM   2447  HA  LEU A 167     -12.240  -3.979  -1.804  1.00 97.31           H  
ATOM   2448  C   LEU A 167     -12.484  -6.066  -2.174  1.00 97.31           C  
ATOM   2449  CB  LEU A 167     -13.026  -4.831  -0.008  1.00 97.31           C  
ATOM   2450  HB2 LEU A 167     -13.570  -5.736   0.262  1.00 97.31           H  
ATOM   2451  HB3 LEU A 167     -12.005  -4.922   0.363  1.00 97.31           H  
ATOM   2452  O   LEU A 167     -13.238  -7.034  -2.244  1.00 97.31           O  
ATOM   2453  CG  LEU A 167     -13.699  -3.643   0.707  1.00 97.31           C  
ATOM   2454  HG  LEU A 167     -14.753  -3.603   0.432  1.00 97.31           H  
ATOM   2455  CD1 LEU A 167     -13.616  -3.856   2.216  1.00 97.31           C  
ATOM   2456 HD11 LEU A 167     -12.575  -3.882   2.538  1.00 97.31           H  
ATOM   2457 HD12 LEU A 167     -14.098  -4.800   2.468  1.00 97.31           H  
ATOM   2458 HD13 LEU A 167     -14.133  -3.045   2.730  1.00 97.31           H  
ATOM   2459  CD2 LEU A 167     -13.048  -2.302   0.371  1.00 97.31           C  
ATOM   2460 HD21 LEU A 167     -13.185  -2.069  -0.685  1.00 97.31           H  
ATOM   2461 HD22 LEU A 167     -11.983  -2.339   0.601  1.00 97.31           H  
ATOM   2462 HD23 LEU A 167     -13.521  -1.515   0.958  1.00 97.31           H  
ATOM   2463  N   ASP A 168     -11.236  -6.092  -2.635  1.00 95.51           N  
ATOM   2464  H   ASP A 168     -10.670  -5.262  -2.529  1.00 95.51           H  
ATOM   2465  CA  ASP A 168     -10.618  -7.255  -3.280  1.00 95.51           C  
ATOM   2466  HA  ASP A 168     -11.382  -7.985  -3.550  1.00 95.51           H  
ATOM   2467  C   ASP A 168      -9.633  -7.962  -2.330  1.00 95.51           C  
ATOM   2468  CB  ASP A 168      -9.913  -6.806  -4.577  1.00 95.51           C  
ATOM   2469  HB2 ASP A 168      -9.233  -5.985  -4.350  1.00 95.51           H  
ATOM   2470  HB3 ASP A 168      -9.307  -7.636  -4.940  1.00 95.51           H  
ATOM   2471  O   ASP A 168      -9.657  -9.187  -2.178  1.00 95.51           O  
ATOM   2472  CG  ASP A 168     -10.861  -6.389  -5.717  1.00 95.51           C  
ATOM   2473  OD1 ASP A 168     -11.645  -7.238  -6.197  1.00 95.51           O  
ATOM   2474  OD2 ASP A 168     -10.724  -5.256  -6.237  1.00 95.51           O  
ATOM   2475  N   SER A 169      -8.757  -7.202  -1.667  1.00 97.02           N  
ATOM   2476  H   SER A 169      -8.788  -6.200  -1.784  1.00 97.02           H  
ATOM   2477  CA  SER A 169      -7.782  -7.747  -0.717  1.00 97.02           C  
ATOM   2478  HA  SER A 169      -8.258  -8.564  -0.174  1.00 97.02           H  
ATOM   2479  C   SER A 169      -7.347  -6.721   0.323  1.00 97.02           C  
ATOM   2480  CB  SER A 169      -6.557  -8.325  -1.452  1.00 97.02           C  
ATOM   2481  HB2 SER A 169      -6.905  -9.036  -2.202  1.00 97.02           H  
ATOM   2482  HB3 SER A 169      -5.936  -8.870  -0.742  1.00 97.02           H  
ATOM   2483  O   SER A 169      -7.545  -5.518   0.160  1.00 97.02           O  
ATOM   2484  OG  SER A 169      -5.757  -7.343  -2.090  1.00 97.02           O  
ATOM   2485  HG  SER A 169      -5.072  -7.064  -1.478  1.00 97.02           H  
ATOM   2486  N   VAL A 170      -6.706  -7.198   1.384  1.00 98.58           N  
ATOM   2487  H   VAL A 170      -6.626  -8.200   1.486  1.00 98.58           H  
ATOM   2488  CA  VAL A 170      -6.004  -6.365   2.361  1.00 98.58           C  
ATOM   2489  HA  VAL A 170      -6.032  -5.322   2.046  1.00 98.58           H  
ATOM   2490  C   VAL A 170      -4.548  -6.808   2.390  1.00 98.58           C  
ATOM   2491  CB  VAL A 170      -6.671  -6.445   3.744  1.00 98.58           C  
ATOM   2492  HB  VAL A 170      -6.616  -7.470   4.113  1.00 98.58           H  
ATOM   2493  O   VAL A 170      -4.252  -7.955   2.726  1.00 98.58           O  
ATOM   2494  CG1 VAL A 170      -5.976  -5.522   4.748  1.00 98.58           C  
ATOM   2495 HG11 VAL A 170      -6.465  -5.594   5.720  1.00 98.58           H  
ATOM   2496 HG12 VAL A 170      -6.017  -4.491   4.399  1.00 98.58           H  
ATOM   2497 HG13 VAL A 170      -4.933  -5.816   4.870  1.00 98.58           H  
ATOM   2498  CG2 VAL A 170      -8.146  -6.024   3.660  1.00 98.58           C  
ATOM   2499 HG21 VAL A 170      -8.585  -6.000   4.657  1.00 98.58           H  
ATOM   2500 HG22 VAL A 170      -8.705  -6.744   3.062  1.00 98.58           H  
ATOM   2501 HG23 VAL A 170      -8.229  -5.036   3.206  1.00 98.58           H  
ATOM   2502  N   ASP A 171      -3.641  -5.916   2.000  1.00 98.12           N  
ATOM   2503  H   ASP A 171      -3.949  -4.980   1.776  1.00 98.12           H  
ATOM   2504  CA  ASP A 171      -2.205  -6.156   2.112  1.00 98.12           C  
ATOM   2505  HA  ASP A 171      -2.007  -7.224   2.012  1.00 98.12           H  
ATOM   2506  C   ASP A 171      -1.750  -5.699   3.504  1.00 98.12           C  
ATOM   2507  CB  ASP A 171      -1.415  -5.440   1.003  1.00 98.12           C  
ATOM   2508  HB2 ASP A 171      -0.361  -5.692   1.125  1.00 98.12           H  
ATOM   2509  HB3 ASP A 171      -1.497  -4.364   1.155  1.00 98.12           H  
ATOM   2510  O   ASP A 171      -1.806  -4.509   3.819  1.00 98.12           O  
ATOM   2511  CG  ASP A 171      -1.809  -5.774  -0.443  1.00 98.12           C  
ATOM   2512  OD1 ASP A 171      -2.274  -6.896  -0.746  1.00 98.12           O  
ATOM   2513  OD2 ASP A 171      -1.503  -4.969  -1.355  1.00 98.12           O  
ATOM   2514  N   VAL A 172      -1.323  -6.645   4.338  1.00 98.79           N  
ATOM   2515  H   VAL A 172      -1.320  -7.600   4.010  1.00 98.79           H  
ATOM   2516  CA  VAL A 172      -0.887  -6.402   5.720  1.00 98.79           C  
ATOM   2517  HA  VAL A 172      -1.226  -5.418   6.043  1.00 98.79           H  
ATOM   2518  C   VAL A 172       0.633  -6.429   5.773  1.00 98.79           C  
ATOM   2519  CB  VAL A 172      -1.486  -7.450   6.679  1.00 98.79           C  
ATOM   2520  HB  VAL A 172      -1.099  -8.438   6.430  1.00 98.79           H  
ATOM   2521  O   VAL A 172       1.234  -7.447   5.432  1.00 98.79           O  
ATOM   2522  CG1 VAL A 172      -1.117  -7.136   8.133  1.00 98.79           C  
ATOM   2523 HG11 VAL A 172      -1.579  -7.864   8.799  1.00 98.79           H  
ATOM   2524 HG12 VAL A 172      -0.037  -7.186   8.269  1.00 98.79           H  
ATOM   2525 HG13 VAL A 172      -1.466  -6.137   8.393  1.00 98.79           H  
ATOM   2526  CG2 VAL A 172      -3.016  -7.498   6.567  1.00 98.79           C  
ATOM   2527 HG21 VAL A 172      -3.428  -8.158   7.331  1.00 98.79           H  
ATOM   2528 HG22 VAL A 172      -3.308  -7.882   5.590  1.00 98.79           H  
ATOM   2529 HG23 VAL A 172      -3.423  -6.495   6.691  1.00 98.79           H  
ATOM   2530  N   TRP A 173       1.255  -5.331   6.197  1.00 98.61           N  
ATOM   2531  H   TRP A 173       0.709  -4.516   6.438  1.00 98.61           H  
ATOM   2532  CA  TRP A 173       2.703  -5.219   6.344  1.00 98.61           C  
ATOM   2533  HA  TRP A 173       3.187  -6.037   5.810  1.00 98.61           H  
ATOM   2534  C   TRP A 173       3.095  -5.329   7.814  1.00 98.61           C  
ATOM   2535  CB  TRP A 173       3.193  -3.914   5.717  1.00 98.61           C  
ATOM   2536  HB2 TRP A 173       4.260  -3.818   5.917  1.00 98.61           H  
ATOM   2537  HB3 TRP A 173       2.700  -3.076   6.211  1.00 98.61           H  
ATOM   2538  O   TRP A 173       2.703  -4.506   8.644  1.00 98.61           O  
ATOM   2539  CG  TRP A 173       2.985  -3.791   4.239  1.00 98.61           C  
ATOM   2540  CD1 TRP A 173       1.826  -3.491   3.607  1.00 98.61           C  
ATOM   2541  HD1 TRP A 173       0.888  -3.300   4.109  1.00 98.61           H  
ATOM   2542  CD2 TRP A 173       3.983  -3.935   3.193  1.00 98.61           C  
ATOM   2543  CE2 TRP A 173       3.361  -3.694   1.933  1.00 98.61           C  
ATOM   2544  CE3 TRP A 173       5.368  -4.199   3.196  1.00 98.61           C  
ATOM   2545  HE3 TRP A 173       5.873  -4.297   4.145  1.00 98.61           H  
ATOM   2546  NE1 TRP A 173       2.042  -3.432   2.242  1.00 98.61           N  
ATOM   2547  HE1 TRP A 173       1.327  -3.172   1.577  1.00 98.61           H  
ATOM   2548  CH2 TRP A 173       5.461  -3.993   0.766  1.00 98.61           C  
ATOM   2549  HH2 TRP A 173       6.034  -4.005  -0.149  1.00 98.61           H  
ATOM   2550  CZ2 TRP A 173       4.080  -3.727   0.730  1.00 98.61           C  
ATOM   2551  HZ2 TRP A 173       3.580  -3.520  -0.205  1.00 98.61           H  
ATOM   2552  CZ3 TRP A 173       6.101  -4.231   1.996  1.00 98.61           C  
ATOM   2553  HZ3 TRP A 173       7.164  -4.421   2.024  1.00 98.61           H  
ATOM   2554  N   ASN A 174       3.867  -6.364   8.133  1.00 98.56           N  
ATOM   2555  H   ASN A 174       4.143  -7.015   7.411  1.00 98.56           H  
ATOM   2556  CA  ASN A 174       4.332  -6.633   9.485  1.00 98.56           C  
ATOM   2557  HA  ASN A 174       3.527  -6.389  10.178  1.00 98.56           H  
ATOM   2558  C   ASN A 174       5.547  -5.762   9.856  1.00 98.56           C  
ATOM   2559  CB  ASN A 174       4.618  -8.143   9.591  1.00 98.56           C  
ATOM   2560  HB2 ASN A 174       5.563  -8.372   9.100  1.00 98.56           H  
ATOM   2561  HB3 ASN A 174       3.829  -8.691   9.076  1.00 98.56           H  
ATOM   2562  O   ASN A 174       6.297  -5.295   8.991  1.00 98.56           O  
ATOM   2563  CG  ASN A 174       4.661  -8.675  11.013  1.00 98.56           C  
ATOM   2564  ND2 ASN A 174       4.805  -9.970  11.153  1.00 98.56           N  
ATOM   2565 HD21 ASN A 174       4.847 -10.561  10.335  1.00 98.56           H  
ATOM   2566 HD22 ASN A 174       4.808 -10.352  12.088  1.00 98.56           H  
ATOM   2567  OD1 ASN A 174       4.507  -7.961  11.991  1.00 98.56           O  
ATOM   2568  N   ARG A 175       5.769  -5.605  11.163  1.00 98.02           N  
ATOM   2569  H   ARG A 175       5.145  -6.108  11.778  1.00 98.02           H  
ATOM   2570  CA  ARG A 175       7.052  -5.184  11.731  1.00 98.02           C  
ATOM   2571  HA  ARG A 175       7.367  -4.252  11.262  1.00 98.02           H  
ATOM   2572  C   ARG A 175       8.114  -6.261  11.455  1.00 98.02           C  
ATOM   2573  CB  ARG A 175       6.854  -4.955  13.235  1.00 98.02           C  
ATOM   2574  HB2 ARG A 175       6.584  -5.900  13.707  1.00 98.02           H  
ATOM   2575  HB3 ARG A 175       6.038  -4.248  13.386  1.00 98.02           H  
ATOM   2576  O   ARG A 175       7.814  -7.451  11.503  1.00 98.02           O  
ATOM   2577  CG  ARG A 175       8.122  -4.406  13.890  1.00 98.02           C  
ATOM   2578  HG2 ARG A 175       8.947  -5.101  13.733  1.00 98.02           H  
ATOM   2579  HG3 ARG A 175       8.373  -3.444  13.443  1.00 98.02           H  
ATOM   2580  CD  ARG A 175       7.936  -4.235  15.394  1.00 98.02           C  
ATOM   2581  HD2 ARG A 175       7.636  -5.190  15.824  1.00 98.02           H  
ATOM   2582  HD3 ARG A 175       7.159  -3.492  15.576  1.00 98.02           H  
ATOM   2583  NE  ARG A 175       9.200  -3.804  15.997  1.00 98.02           N  
ATOM   2584  HE  ARG A 175       9.970  -3.660  15.360  1.00 98.02           H  
ATOM   2585  NH1 ARG A 175       8.481  -3.563  18.157  1.00 98.02           N  
ATOM   2586 HH11 ARG A 175       8.661  -3.280  19.110  1.00 98.02           H  
ATOM   2587 HH12 ARG A 175       7.546  -3.803  17.859  1.00 98.02           H  
ATOM   2588  NH2 ARG A 175      10.616  -3.133  17.620  1.00 98.02           N  
ATOM   2589 HH21 ARG A 175      10.831  -2.879  18.574  1.00 98.02           H  
ATOM   2590 HH22 ARG A 175      11.329  -3.085  16.907  1.00 98.02           H  
ATOM   2591  CZ  ARG A 175       9.426  -3.508  17.257  1.00 98.02           C  
ATOM   2592  N   LEU A 176       9.349  -5.851  11.167  1.00 96.30           N  
ATOM   2593  H   LEU A 176       9.523  -4.857  11.204  1.00 96.30           H  
ATOM   2594  CA  LEU A 176      10.440  -6.720  10.708  1.00 96.30           C  
ATOM   2595  HA  LEU A 176      10.143  -7.763  10.816  1.00 96.30           H  
ATOM   2596  C   LEU A 176      11.747  -6.581  11.505  1.00 96.30           C  
ATOM   2597  CB  LEU A 176      10.721  -6.434   9.221  1.00 96.30           C  
ATOM   2598  HB2 LEU A 176      11.588  -7.023   8.922  1.00 96.30           H  
ATOM   2599  HB3 LEU A 176      10.989  -5.383   9.122  1.00 96.30           H  
ATOM   2600  O   LEU A 176      12.561  -7.499  11.452  1.00 96.30           O  
ATOM   2601  CG  LEU A 176       9.575  -6.746   8.242  1.00 96.30           C  
ATOM   2602  HG  LEU A 176       8.707  -6.133   8.483  1.00 96.30           H  
ATOM   2603  CD1 LEU A 176      10.036  -6.388   6.827  1.00 96.30           C  
ATOM   2604 HD11 LEU A 176      10.299  -5.331   6.786  1.00 96.30           H  
ATOM   2605 HD12 LEU A 176      10.905  -6.989   6.555  1.00 96.30           H  
ATOM   2606 HD13 LEU A 176       9.232  -6.577   6.116  1.00 96.30           H  
ATOM   2607  CD2 LEU A 176       9.169  -8.221   8.262  1.00 96.30           C  
ATOM   2608 HD21 LEU A 176       8.720  -8.466   9.225  1.00 96.30           H  
ATOM   2609 HD22 LEU A 176      10.041  -8.854   8.098  1.00 96.30           H  
ATOM   2610 HD23 LEU A 176       8.424  -8.415   7.490  1.00 96.30           H  
ATOM   2611  N   ASP A 177      11.975  -5.479  12.226  1.00 95.99           N  
ATOM   2612  H   ASP A 177      11.281  -4.745  12.261  1.00 95.99           H  
ATOM   2613  CA  ASP A 177      13.207  -5.276  13.012  1.00 95.99           C  
ATOM   2614  HA  ASP A 177      14.064  -5.512  12.381  1.00 95.99           H  
ATOM   2615  C   ASP A 177      13.293  -6.195  14.244  1.00 95.99           C  
ATOM   2616  CB  ASP A 177      13.331  -3.799  13.428  1.00 95.99           C  
ATOM   2617  HB2 ASP A 177      13.326  -3.175  12.535  1.00 95.99           H  
ATOM   2618  HB3 ASP A 177      14.288  -3.654  13.928  1.00 95.99           H  
ATOM   2619  O   ASP A 177      14.377  -6.627  14.634  1.00 95.99           O  
ATOM   2620  CG  ASP A 177      12.202  -3.357  14.364  1.00 95.99           C  
ATOM   2621  OD1 ASP A 177      11.033  -3.358  13.927  1.00 95.99           O  
ATOM   2622  OD2 ASP A 177      12.439  -3.076  15.558  1.00 95.99           O  
ATOM   2623  N   CYS A 178      12.148  -6.536  14.835  1.00 94.14           N  
ATOM   2624  H   CYS A 178      11.298  -6.125  14.476  1.00 94.14           H  
ATOM   2625  CA  CYS A 178      12.003  -7.584  15.840  1.00 94.14           C  
ATOM   2626  HA  CYS A 178      12.643  -8.420  15.560  1.00 94.14           H  
ATOM   2627  C   CYS A 178      10.554  -8.059  15.886  1.00 94.14           C  
ATOM   2628  CB  CYS A 178      12.426  -7.073  17.231  1.00 94.14           C  
ATOM   2629  HB2 CYS A 178      13.265  -6.390  17.100  1.00 94.14           H  
ATOM   2630  HB3 CYS A 178      12.790  -7.917  17.817  1.00 94.14           H  
ATOM   2631  O   CYS A 178       9.657  -7.417  15.334  1.00 94.14           O  
ATOM   2632  SG  CYS A 178      11.147  -6.222  18.217  1.00 94.14           S  
ATOM   2633  N   CYS A 179      10.316  -9.129  16.650  1.00 95.04           N  
ATOM   2634  H   CYS A 179      11.101  -9.597  17.079  1.00 95.04           H  
ATOM   2635  CA  CYS A 179       8.996  -9.386  17.221  1.00 95.04           C  
ATOM   2636  HA  CYS A 179       9.077 -10.290  17.825  1.00 95.04           H  
ATOM   2637  C   CYS A 179       7.891  -9.665  16.182  1.00 95.04           C  
ATOM   2638  CB  CYS A 179       8.670  -8.219  18.168  1.00 95.04           C  
ATOM   2639  HB2 CYS A 179       8.314  -7.372  17.581  1.00 95.04           H  
ATOM   2640  HB3 CYS A 179       7.848  -8.546  18.805  1.00 95.04           H  
ATOM   2641  O   CYS A 179       6.702  -9.567  16.486  1.00 95.04           O  
ATOM   2642  SG  CYS A 179      10.030  -7.638  19.247  1.00 95.04           S  
ATOM   2643  N   ALA A 180       8.284 -10.005  14.950  1.00 97.25           N  
ATOM   2644  H   ALA A 180       9.275  -9.986  14.754  1.00 97.25           H  
ATOM   2645  CA  ALA A 180       7.384 -10.260  13.829  1.00 97.25           C  
ATOM   2646  HA  ALA A 180       6.799  -9.362  13.631  1.00 97.25           H  
ATOM   2647  C   ALA A 180       6.410 -11.415  14.118  1.00 97.25           C  
ATOM   2648  CB  ALA A 180       8.253 -10.561  12.601  1.00 97.25           C  
ATOM   2649  HB1 ALA A 180       8.949  -9.739  12.430  1.00 97.25           H  
ATOM   2650  HB2 ALA A 180       8.810 -11.485  12.750  1.00 97.25           H  
ATOM   2651  HB3 ALA A 180       7.614 -10.658  11.722  1.00 97.25           H  
ATOM   2652  O   ALA A 180       5.304 -11.448  13.582  1.00 97.25           O  
ATOM   2653  N   ASP A 181       6.794 -12.334  15.008  1.00 97.68           N  
ATOM   2654  H   ASP A 181       7.670 -12.193  15.491  1.00 97.68           H  
ATOM   2655  CA  ASP A 181       6.001 -13.474  15.467  1.00 97.68           C  
ATOM   2656  HA  ASP A 181       5.634 -14.018  14.597  1.00 97.68           H  
ATOM   2657  C   ASP A 181       4.762 -13.088  16.290  1.00 97.68           C  
ATOM   2658  CB  ASP A 181       6.919 -14.409  16.266  1.00 97.68           C  
ATOM   2659  HB2 ASP A 181       7.807 -14.638  15.677  1.00 97.68           H  
ATOM   2660  HB3 ASP A 181       6.392 -15.345  16.450  1.00 97.68           H  
ATOM   2661  O   ASP A 181       3.905 -13.943  16.535  1.00 97.68           O  
ATOM   2662  CG  ASP A 181       7.338 -13.784  17.600  1.00 97.68           C  
ATOM   2663  OD1 ASP A 181       8.084 -12.776  17.558  1.00 97.68           O  
ATOM   2664  OD2 ASP A 181       6.867 -14.308  18.634  1.00 97.68           O  
ATOM   2665  N   ARG A 182       4.640 -11.816  16.696  1.00 98.36           N  
ATOM   2666  H   ARG A 182       5.407 -11.189  16.499  1.00 98.36           H  
ATOM   2667  CA  ARG A 182       3.468 -11.288  17.409  1.00 98.36           C  
ATOM   2668  HA  ARG A 182       3.193 -11.989  18.197  1.00 98.36           H  
ATOM   2669  C   ARG A 182       2.245 -11.153  16.503  1.00 98.36           C  
ATOM   2670  CB  ARG A 182       3.805  -9.933  18.048  1.00 98.36           C  
ATOM   2671  HB2 ARG A 182       4.164  -9.253  17.276  1.00 98.36           H  
ATOM   2672  HB3 ARG A 182       2.897  -9.507  18.476  1.00 98.36           H  
ATOM   2673  O   ARG A 182       1.136 -11.407  16.972  1.00 98.36           O  
ATOM   2674  CG  ARG A 182       4.856 -10.053  19.163  1.00 98.36           C  
ATOM   2675  HG2 ARG A 182       5.748 -10.555  18.791  1.00 98.36           H  
ATOM   2676  HG3 ARG A 182       4.441 -10.634  19.986  1.00 98.36           H  
ATOM   2677  CD  ARG A 182       5.240  -8.656  19.661  1.00 98.36           C  
ATOM   2678  HD2 ARG A 182       4.338  -8.154  20.010  1.00 98.36           H  
ATOM   2679  HD3 ARG A 182       5.654  -8.085  18.830  1.00 98.36           H  
ATOM   2680  NE  ARG A 182       6.223  -8.724  20.760  1.00 98.36           N  
ATOM   2681  HE  ARG A 182       6.601  -9.635  20.979  1.00 98.36           H  
ATOM   2682  NH1 ARG A 182       6.126  -6.512  21.403  1.00 98.36           N  
ATOM   2683 HH11 ARG A 182       5.586  -6.258  20.588  1.00 98.36           H  
ATOM   2684 HH12 ARG A 182       6.043  -5.923  22.219  1.00 98.36           H  
ATOM   2685  NH2 ARG A 182       7.130  -7.987  22.707  1.00 98.36           N  
ATOM   2686 HH21 ARG A 182       6.835  -7.392  23.468  1.00 98.36           H  
ATOM   2687 HH22 ARG A 182       7.335  -8.940  22.972  1.00 98.36           H  
ATOM   2688  CZ  ARG A 182       6.508  -7.741  21.597  1.00 98.36           C  
ATOM   2689  N   LEU A 183       2.444 -10.798  15.228  1.00 98.65           N  
ATOM   2690  H   LEU A 183       3.396 -10.666  14.919  1.00 98.65           H  
ATOM   2691  CA  LEU A 183       1.378 -10.687  14.229  1.00 98.65           C  
ATOM   2692  HA  LEU A 183       0.451 -10.458  14.755  1.00 98.65           H  
ATOM   2693  C   LEU A 183       1.179 -12.029  13.516  1.00 98.65           C  
ATOM   2694  CB  LEU A 183       1.663  -9.516  13.273  1.00 98.65           C  
ATOM   2695  HB2 LEU A 183       1.790  -8.607  13.861  1.00 98.65           H  
ATOM   2696  HB3 LEU A 183       2.602  -9.714  12.755  1.00 98.65           H  
ATOM   2697  O   LEU A 183       1.695 -12.273  12.428  1.00 98.65           O  
ATOM   2698  CG  LEU A 183       0.561  -9.277  12.220  1.00 98.65           C  
ATOM   2699  HG  LEU A 183       0.482 -10.146  11.566  1.00 98.65           H  
ATOM   2700  CD1 LEU A 183      -0.818  -9.043  12.833  1.00 98.65           C  
ATOM   2701 HD11 LEU A 183      -1.525  -8.750  12.057  1.00 98.65           H  
ATOM   2702 HD12 LEU A 183      -1.186  -9.963  13.287  1.00 98.65           H  
ATOM   2703 HD13 LEU A 183      -0.753  -8.256  13.585  1.00 98.65           H  
ATOM   2704  CD2 LEU A 183       0.919  -8.059  11.371  1.00 98.65           C  
ATOM   2705 HD21 LEU A 183       0.149  -7.891  10.618  1.00 98.65           H  
ATOM   2706 HD22 LEU A 183       1.004  -7.179  12.009  1.00 98.65           H  
ATOM   2707 HD23 LEU A 183       1.875  -8.220  10.874  1.00 98.65           H  
ATOM   2708  N   LYS A 184       0.430 -12.909  14.171  1.00 98.38           N  
ATOM   2709  H   LYS A 184       0.061 -12.622  15.066  1.00 98.38           H  
ATOM   2710  CA  LYS A 184      -0.026 -14.214  13.678  1.00 98.38           C  
ATOM   2711  HA  LYS A 184      -0.149 -14.180  12.595  1.00 98.38           H  
ATOM   2712  C   LYS A 184      -1.383 -14.521  14.296  1.00 98.38           C  
ATOM   2713  CB  LYS A 184       1.003 -15.300  14.028  1.00 98.38           C  
ATOM   2714  HB2 LYS A 184       0.732 -16.224  13.517  1.00 98.38           H  
ATOM   2715  HB3 LYS A 184       1.982 -14.981  13.671  1.00 98.38           H  
ATOM   2716  O   LYS A 184      -1.746 -13.870  15.277  1.00 98.38           O  
ATOM   2717  CG  LYS A 184       1.114 -15.572  15.534  1.00 98.38           C  
ATOM   2718  HG2 LYS A 184       1.309 -14.636  16.057  1.00 98.38           H  
ATOM   2719  HG3 LYS A 184       0.186 -16.002  15.909  1.00 98.38           H  
ATOM   2720  CD  LYS A 184       2.261 -16.548  15.801  1.00 98.38           C  
ATOM   2721  HD2 LYS A 184       2.021 -17.526  15.385  1.00 98.38           H  
ATOM   2722  HD3 LYS A 184       3.165 -16.167  15.326  1.00 98.38           H  
ATOM   2723  CE  LYS A 184       2.478 -16.648  17.311  1.00 98.38           C  
ATOM   2724  HE2 LYS A 184       1.663 -17.222  17.752  1.00 98.38           H  
ATOM   2725  HE3 LYS A 184       2.446 -15.636  17.716  1.00 98.38           H  
ATOM   2726  NZ  LYS A 184       3.795 -17.245  17.619  1.00 98.38           N  
ATOM   2727  HZ1 LYS A 184       4.512 -16.631  17.261  1.00 98.38           H  
ATOM   2728  HZ2 LYS A 184       3.893 -18.155  17.191  1.00 98.38           H  
ATOM   2729  HZ3 LYS A 184       3.938 -17.307  18.617  1.00 98.38           H  
ATOM   2730  N   ASP A 185      -2.085 -15.515  13.762  1.00 98.54           N  
ATOM   2731  H   ASP A 185      -1.712 -16.009  12.964  1.00 98.54           H  
ATOM   2732  CA  ASP A 185      -3.397 -15.931  14.267  1.00 98.54           C  
ATOM   2733  HA  ASP A 185      -3.842 -16.577  13.509  1.00 98.54           H  
ATOM   2734  C   ASP A 185      -4.353 -14.735  14.428  1.00 98.54           C  
ATOM   2735  CB  ASP A 185      -3.217 -16.780  15.534  1.00 98.54           C  
ATOM   2736  HB2 ASP A 185      -2.840 -16.155  16.344  1.00 98.54           H  
ATOM   2737  HB3 ASP A 185      -2.479 -17.557  15.335  1.00 98.54           H  
ATOM   2738  O   ASP A 185      -4.771 -14.348  15.524  1.00 98.54           O  
ATOM   2739  CG  ASP A 185      -4.515 -17.457  15.972  1.00 98.54           C  
ATOM   2740  OD1 ASP A 185      -5.373 -17.704  15.093  1.00 98.54           O  
ATOM   2741  OD2 ASP A 185      -4.626 -17.756  17.180  1.00 98.54           O  
ATOM   2742  N   PHE A 186      -4.614 -14.065  13.308  1.00 98.81           N  
ATOM   2743  H   PHE A 186      -4.294 -14.462  12.436  1.00 98.81           H  
ATOM   2744  CA  PHE A 186      -5.382 -12.828  13.262  1.00 98.81           C  
ATOM   2745  HA  PHE A 186      -5.871 -12.681  14.225  1.00 98.81           H  
ATOM   2746  C   PHE A 186      -6.493 -12.896  12.225  1.00 98.81           C  
ATOM   2747  CB  PHE A 186      -4.446 -11.634  13.042  1.00 98.81           C  
ATOM   2748  HB2 PHE A 186      -3.643 -11.714  13.775  1.00 98.81           H  
ATOM   2749  HB3 PHE A 186      -4.988 -10.710  13.243  1.00 98.81           H  
ATOM   2750  O   PHE A 186      -6.511 -13.744  11.334  1.00 98.81           O  
ATOM   2751  CG  PHE A 186      -3.814 -11.538  11.669  1.00 98.81           C  
ATOM   2752  CD1 PHE A 186      -2.588 -12.178  11.428  1.00 98.81           C  
ATOM   2753  HD1 PHE A 186      -2.120 -12.761  12.208  1.00 98.81           H  
ATOM   2754  CD2 PHE A 186      -4.436 -10.808  10.637  1.00 98.81           C  
ATOM   2755  HD2 PHE A 186      -5.392 -10.335  10.810  1.00 98.81           H  
ATOM   2756  CE1 PHE A 186      -1.975 -12.086  10.169  1.00 98.81           C  
ATOM   2757  HE1 PHE A 186      -1.050 -12.614   9.988  1.00 98.81           H  
ATOM   2758  CE2 PHE A 186      -3.816 -10.700   9.380  1.00 98.81           C  
ATOM   2759  HE2 PHE A 186      -4.289 -10.137   8.589  1.00 98.81           H  
ATOM   2760  CZ  PHE A 186      -2.582 -11.334   9.147  1.00 98.81           C  
ATOM   2761  HZ  PHE A 186      -2.110 -11.262   8.178  1.00 98.81           H  
ATOM   2762  N   TRP A 187      -7.437 -11.976  12.349  1.00 98.85           N  
ATOM   2763  H   TRP A 187      -7.374 -11.334  13.127  1.00 98.85           H  
ATOM   2764  CA  TRP A 187      -8.584 -11.862  11.470  1.00 98.85           C  
ATOM   2765  HA  TRP A 187      -8.554 -12.654  10.722  1.00 98.85           H  
ATOM   2766  C   TRP A 187      -8.560 -10.532  10.742  1.00 98.85           C  
ATOM   2767  CB  TRP A 187      -9.864 -12.048  12.282  1.00 98.85           C  
ATOM   2768  HB2 TRP A 187     -10.716 -11.779  11.657  1.00 98.85           H  
ATOM   2769  HB3 TRP A 187      -9.855 -11.373  13.137  1.00 98.85           H  
ATOM   2770  O   TRP A 187      -8.366  -9.483  11.357  1.00 98.85           O  
ATOM   2771  CG  TRP A 187     -10.062 -13.451  12.756  1.00 98.85           C  
ATOM   2772  CD1 TRP A 187      -9.451 -14.029  13.815  1.00 98.85           C  
ATOM   2773  HD1 TRP A 187      -8.737 -13.538  14.459  1.00 98.85           H  
ATOM   2774  CD2 TRP A 187     -10.893 -14.489  12.161  1.00 98.85           C  
ATOM   2775  CE2 TRP A 187     -10.783 -15.668  12.955  1.00 98.85           C  
ATOM   2776  CE3 TRP A 187     -11.718 -14.552  11.018  1.00 98.85           C  
ATOM   2777  HE3 TRP A 187     -11.771 -13.689  10.370  1.00 98.85           H  
ATOM   2778  NE1 TRP A 187      -9.869 -15.341  13.932  1.00 98.85           N  
ATOM   2779  HE1 TRP A 187      -9.489 -15.986  14.611  1.00 98.85           H  
ATOM   2780  CH2 TRP A 187     -12.341 -16.856  11.531  1.00 98.85           C  
ATOM   2781  HH2 TRP A 187     -12.878 -17.758  11.275  1.00 98.85           H  
ATOM   2782  CZ2 TRP A 187     -11.496 -16.837  12.656  1.00 98.85           C  
ATOM   2783  HZ2 TRP A 187     -11.371 -17.718  13.269  1.00 98.85           H  
ATOM   2784  CZ3 TRP A 187     -12.442 -15.718  10.708  1.00 98.85           C  
ATOM   2785  HZ3 TRP A 187     -13.063 -15.747   9.825  1.00 98.85           H  
ATOM   2786  N   VAL A 188      -8.800 -10.586   9.436  1.00 98.90           N  
ATOM   2787  H   VAL A 188      -8.927 -11.499   9.022  1.00 98.90           H  
ATOM   2788  CA  VAL A 188      -9.141  -9.426   8.618  1.00 98.90           C  
ATOM   2789  HA  VAL A 188      -8.848  -8.512   9.135  1.00 98.90           H  
ATOM   2790  C   VAL A 188     -10.647  -9.426   8.437  1.00 98.90           C  
ATOM   2791  CB  VAL A 188      -8.420  -9.455   7.264  1.00 98.90           C  
ATOM   2792  HB  VAL A 188      -8.694 -10.361   6.725  1.00 98.90           H  
ATOM   2793  O   VAL A 188     -11.215 -10.367   7.884  1.00 98.90           O  
ATOM   2794  CG1 VAL A 188      -8.802  -8.245   6.406  1.00 98.90           C  
ATOM   2795 HG11 VAL A 188      -8.510  -7.321   6.905  1.00 98.90           H  
ATOM   2796 HG12 VAL A 188      -9.875  -8.233   6.215  1.00 98.90           H  
ATOM   2797 HG13 VAL A 188      -8.294  -8.323   5.444  1.00 98.90           H  
ATOM   2798  CG2 VAL A 188      -6.900  -9.436   7.462  1.00 98.90           C  
ATOM   2799 HG21 VAL A 188      -6.402  -9.301   6.502  1.00 98.90           H  
ATOM   2800 HG22 VAL A 188      -6.578 -10.381   7.898  1.00 98.90           H  
ATOM   2801 HG23 VAL A 188      -6.617  -8.619   8.126  1.00 98.90           H  
ATOM   2802  N   MET A 189     -11.295  -8.372   8.914  1.00 98.85           N  
ATOM   2803  H   MET A 189     -10.761  -7.647   9.372  1.00 98.85           H  
ATOM   2804  CA  MET A 189     -12.743  -8.223   8.871  1.00 98.85           C  
ATOM   2805  HA  MET A 189     -13.166  -9.089   8.362  1.00 98.85           H  
ATOM   2806  C   MET A 189     -13.131  -6.975   8.087  1.00 98.85           C  
ATOM   2807  CB  MET A 189     -13.320  -8.192  10.288  1.00 98.85           C  
ATOM   2808  HB2 MET A 189     -12.895  -7.344  10.825  1.00 98.85           H  
ATOM   2809  HB3 MET A 189     -14.400  -8.063  10.226  1.00 98.85           H  
ATOM   2810  O   MET A 189     -12.482  -5.940   8.215  1.00 98.85           O  
ATOM   2811  CG  MET A 189     -13.055  -9.485  11.061  1.00 98.85           C  
ATOM   2812  HG2 MET A 189     -13.620 -10.288  10.588  1.00 98.85           H  
ATOM   2813  HG3 MET A 189     -11.996  -9.738  11.017  1.00 98.85           H  
ATOM   2814  SD  MET A 189     -13.536  -9.387  12.800  1.00 98.85           S  
ATOM   2815  CE  MET A 189     -12.140  -8.428  13.433  1.00 98.85           C  
ATOM   2816  HE1 MET A 189     -12.261  -8.292  14.507  1.00 98.85           H  
ATOM   2817  HE2 MET A 189     -12.102  -7.455  12.942  1.00 98.85           H  
ATOM   2818  HE3 MET A 189     -11.212  -8.966  13.237  1.00 98.85           H  
ATOM   2819  N   ALA A 190     -14.202  -7.062   7.307  1.00 98.83           N  
ATOM   2820  H   ALA A 190     -14.684  -7.949   7.262  1.00 98.83           H  
ATOM   2821  CA  ALA A 190     -14.780  -5.951   6.563  1.00 98.83           C  
ATOM   2822  HA  ALA A 190     -14.306  -5.024   6.886  1.00 98.83           H  
ATOM   2823  C   ALA A 190     -16.283  -5.840   6.840  1.00 98.83           C  
ATOM   2824  CB  ALA A 190     -14.491  -6.130   5.070  1.00 98.83           C  
ATOM   2825  HB1 ALA A 190     -13.414  -6.134   4.899  1.00 98.83           H  
ATOM   2826  HB2 ALA A 190     -14.942  -5.304   4.521  1.00 98.83           H  
ATOM   2827  HB3 ALA A 190     -14.919  -7.068   4.718  1.00 98.83           H  
ATOM   2828  O   ALA A 190     -16.970  -6.857   6.943  1.00 98.83           O  
ATOM   2829  N   SER A 191     -16.783  -4.611   6.963  1.00 98.57           N  
ATOM   2830  H   SER A 191     -16.149  -3.826   6.911  1.00 98.57           H  
ATOM   2831  CA  SER A 191     -18.198  -4.320   7.215  1.00 98.57           C  
ATOM   2832  HA  SER A 191     -18.819  -5.055   6.702  1.00 98.57           H  
ATOM   2833  C   SER A 191     -18.577  -2.925   6.722  1.00 98.57           C  
ATOM   2834  CB  SER A 191     -18.468  -4.416   8.717  1.00 98.57           C  
ATOM   2835  HB2 SER A 191     -18.170  -5.406   9.063  1.00 98.57           H  
ATOM   2836  HB3 SER A 191     -17.865  -3.672   9.238  1.00 98.57           H  
ATOM   2837  O   SER A 191     -17.740  -2.023   6.663  1.00 98.57           O  
ATOM   2838  OG  SER A 191     -19.838  -4.210   9.008  1.00 98.57           O  
ATOM   2839  HG  SER A 191     -19.927  -4.251   9.963  1.00 98.57           H  
ATOM   2840  N   ASP A 192     -19.848  -2.711   6.388  1.00 98.36           N  
ATOM   2841  H   ASP A 192     -20.487  -3.491   6.439  1.00 98.36           H  
ATOM   2842  CA  ASP A 192     -20.392  -1.365   6.156  1.00 98.36           C  
ATOM   2843  HA  ASP A 192     -19.669  -0.773   5.595  1.00 98.36           H  
ATOM   2844  C   ASP A 192     -20.634  -0.595   7.465  1.00 98.36           C  
ATOM   2845  CB  ASP A 192     -21.683  -1.458   5.324  1.00 98.36           C  
ATOM   2846  HB2 ASP A 192     -22.303  -2.272   5.701  1.00 98.36           H  
ATOM   2847  HB3 ASP A 192     -22.245  -0.531   5.447  1.00 98.36           H  
ATOM   2848  O   ASP A 192     -20.655   0.636   7.459  1.00 98.36           O  
ATOM   2849  CG  ASP A 192     -21.431  -1.638   3.822  1.00 98.36           C  
ATOM   2850  OD1 ASP A 192     -20.367  -1.189   3.332  1.00 98.36           O  
ATOM   2851  OD2 ASP A 192     -22.334  -2.147   3.126  1.00 98.36           O  
ATOM   2852  N   GLN A 193     -20.780  -1.303   8.589  1.00 98.17           N  
ATOM   2853  H   GLN A 193     -20.630  -2.300   8.538  1.00 98.17           H  
ATOM   2854  CA  GLN A 193     -20.958  -0.722   9.922  1.00 98.17           C  
ATOM   2855  HA  GLN A 193     -21.246   0.323   9.811  1.00 98.17           H  
ATOM   2856  C   GLN A 193     -19.646  -0.765  10.718  1.00 98.17           C  
ATOM   2857  CB  GLN A 193     -22.080  -1.457  10.675  1.00 98.17           C  
ATOM   2858  HB2 GLN A 193     -22.173  -1.039  11.677  1.00 98.17           H  
ATOM   2859  HB3 GLN A 193     -21.812  -2.509  10.778  1.00 98.17           H  
ATOM   2860  O   GLN A 193     -18.863  -1.704  10.548  1.00 98.17           O  
ATOM   2861  CG  GLN A 193     -23.443  -1.361   9.973  1.00 98.17           C  
ATOM   2862  HG2 GLN A 193     -23.395  -1.891   9.022  1.00 98.17           H  
ATOM   2863  HG3 GLN A 193     -24.196  -1.854  10.588  1.00 98.17           H  
ATOM   2864  CD  GLN A 193     -23.886   0.080   9.734  1.00 98.17           C  
ATOM   2865  NE2 GLN A 193     -24.336   0.413   8.545  1.00 98.17           N  
ATOM   2866 HE21 GLN A 193     -24.576   1.387   8.424  1.00 98.17           H  
ATOM   2867 HE22 GLN A 193     -24.345  -0.260   7.791  1.00 98.17           H  
ATOM   2868  OE1 GLN A 193     -23.824   0.937  10.599  1.00 98.17           O  
ATOM   2869  N   PRO A 194     -19.387   0.215  11.603  1.00 97.94           N  
ATOM   2870  CA  PRO A 194     -18.198   0.190  12.443  1.00 97.94           C  
ATOM   2871  HA  PRO A 194     -17.306   0.091  11.825  1.00 97.94           H  
ATOM   2872  C   PRO A 194     -18.263  -0.983  13.425  1.00 97.94           C  
ATOM   2873  CB  PRO A 194     -18.176   1.541  13.161  1.00 97.94           C  
ATOM   2874  HB2 PRO A 194     -17.637   2.268  12.553  1.00 97.94           H  
ATOM   2875  HB3 PRO A 194     -17.729   1.474  14.153  1.00 97.94           H  
ATOM   2876  O   PRO A 194     -19.309  -1.263  14.010  1.00 97.94           O  
ATOM   2877  CG  PRO A 194     -19.653   1.931  13.229  1.00 97.94           C  
ATOM   2878  HG2 PRO A 194     -20.121   1.446  14.086  1.00 97.94           H  
ATOM   2879  HG3 PRO A 194     -19.785   3.012  13.282  1.00 97.94           H  
ATOM   2880  CD  PRO A 194     -20.232   1.356  11.937  1.00 97.94           C  
ATOM   2881  HD2 PRO A 194     -20.173   2.100  11.143  1.00 97.94           H  
ATOM   2882  HD3 PRO A 194     -21.269   1.059  12.095  1.00 97.94           H  
ATOM   2883  N   PHE A 195     -17.128  -1.640  13.660  1.00 98.56           N  
ATOM   2884  H   PHE A 195     -16.292  -1.395  13.150  1.00 98.56           H  
ATOM   2885  CA  PHE A 195     -17.019  -2.615  14.740  1.00 98.56           C  
ATOM   2886  HA  PHE A 195     -17.918  -3.231  14.759  1.00 98.56           H  
ATOM   2887  C   PHE A 195     -16.892  -1.863  16.072  1.00 98.56           C  
ATOM   2888  CB  PHE A 195     -15.819  -3.532  14.516  1.00 98.56           C  
ATOM   2889  HB2 PHE A 195     -15.780  -4.261  15.326  1.00 98.56           H  
ATOM   2890  HB3 PHE A 195     -14.927  -2.908  14.578  1.00 98.56           H  
ATOM   2891  O   PHE A 195     -16.016  -1.011  16.229  1.00 98.56           O  
ATOM   2892  CG  PHE A 195     -15.742  -4.260  13.194  1.00 98.56           C  
ATOM   2893  CD1 PHE A 195     -16.191  -5.587  13.109  1.00 98.56           C  
ATOM   2894  HD1 PHE A 195     -16.600  -6.087  13.975  1.00 98.56           H  
ATOM   2895  CD2 PHE A 195     -15.182  -3.633  12.061  1.00 98.56           C  
ATOM   2896  HD2 PHE A 195     -14.816  -2.619  12.124  1.00 98.56           H  
ATOM   2897  CE1 PHE A 195     -16.110  -6.272  11.889  1.00 98.56           C  
ATOM   2898  HE1 PHE A 195     -16.451  -7.295  11.836  1.00 98.56           H  
ATOM   2899  CE2 PHE A 195     -15.116  -4.316  10.835  1.00 98.56           C  
ATOM   2900  HE2 PHE A 195     -14.709  -3.831   9.960  1.00 98.56           H  
ATOM   2901  CZ  PHE A 195     -15.598  -5.632  10.748  1.00 98.56           C  
ATOM   2902  HZ  PHE A 195     -15.571  -6.153   9.803  1.00 98.56           H  
ATOM   2903  N   THR A 196     -17.766  -2.170  17.029  1.00 96.76           N  
ATOM   2904  H   THR A 196     -18.539  -2.776  16.797  1.00 96.76           H  
ATOM   2905  CA  THR A 196     -17.849  -1.467  18.325  1.00 96.76           C  
ATOM   2906  HA  THR A 196     -17.176  -0.609  18.330  1.00 96.76           H  
ATOM   2907  C   THR A 196     -17.451  -2.328  19.520  1.00 96.76           C  
ATOM   2908  CB  THR A 196     -19.272  -0.943  18.550  1.00 96.76           C  
ATOM   2909  HB  THR A 196     -19.354  -0.529  19.555  1.00 96.76           H  
ATOM   2910  O   THR A 196     -17.163  -1.792  20.583  1.00 96.76           O  
ATOM   2911  CG2 THR A 196     -19.653   0.139  17.540  1.00 96.76           C  
ATOM   2912 HG21 THR A 196     -18.921   0.947  17.578  1.00 96.76           H  
ATOM   2913 HG22 THR A 196     -20.635   0.542  17.787  1.00 96.76           H  
ATOM   2914 HG23 THR A 196     -19.679  -0.272  16.531  1.00 96.76           H  
ATOM   2915  OG1 THR A 196     -20.191  -2.004  18.400  1.00 96.76           O  
ATOM   2916  HG1 THR A 196     -21.071  -1.648  18.546  1.00 96.76           H  
ATOM   2917  N   THR A 197     -17.422  -3.651  19.354  1.00 98.16           N  
ATOM   2918  H   THR A 197     -17.644  -4.018  18.440  1.00 98.16           H  
ATOM   2919  CA  THR A 197     -16.994  -4.602  20.388  1.00 98.16           C  
ATOM   2920  HA  THR A 197     -17.191  -4.160  21.365  1.00 98.16           H  
ATOM   2921  C   THR A 197     -15.493  -4.871  20.305  1.00 98.16           C  
ATOM   2922  CB  THR A 197     -17.815  -5.900  20.319  1.00 98.16           C  
ATOM   2923  HB  THR A 197     -18.871  -5.642  20.410  1.00 98.16           H  
ATOM   2924  O   THR A 197     -14.916  -4.871  19.215  1.00 98.16           O  
ATOM   2925  CG2 THR A 197     -17.610  -6.675  19.016  1.00 98.16           C  
ATOM   2926 HG21 THR A 197     -16.618  -7.126  19.007  1.00 98.16           H  
ATOM   2927 HG22 THR A 197     -18.360  -7.462  18.945  1.00 98.16           H  
ATOM   2928 HG23 THR A 197     -17.721  -6.022  18.150  1.00 98.16           H  
ATOM   2929  OG1 THR A 197     -17.465  -6.736  21.398  1.00 98.16           O  
ATOM   2930  HG1 THR A 197     -18.150  -7.402  21.500  1.00 98.16           H  
ATOM   2931  N   ASP A 198     -14.868  -5.125  21.452  1.00 98.50           N  
ATOM   2932  H   ASP A 198     -15.408  -5.077  22.304  1.00 98.50           H  
ATOM   2933  CA  ASP A 198     -13.489  -5.614  21.549  1.00 98.50           C  
ATOM   2934  HA  ASP A 198     -12.891  -5.209  20.732  1.00 98.50           H  
ATOM   2935  C   ASP A 198     -13.401  -7.141  21.463  1.00 98.50           C  
ATOM   2936  CB  ASP A 198     -12.882  -5.171  22.888  1.00 98.50           C  
ATOM   2937  HB2 ASP A 198     -12.003  -5.781  23.093  1.00 98.50           H  
ATOM   2938  HB3 ASP A 198     -13.599  -5.355  23.688  1.00 98.50           H  
ATOM   2939  O   ASP A 198     -12.314  -7.674  21.245  1.00 98.50           O  
ATOM   2940  CG  ASP A 198     -12.429  -3.716  22.931  1.00 98.50           C  
ATOM   2941  OD1 ASP A 198     -12.408  -3.061  21.870  1.00 98.50           O  
ATOM   2942  OD2 ASP A 198     -11.968  -3.325  24.021  1.00 98.50           O  
ATOM   2943  N   ASP A 199     -14.514  -7.849  21.660  1.00 98.59           N  
ATOM   2944  H   ASP A 199     -15.397  -7.365  21.736  1.00 98.59           H  
ATOM   2945  CA  ASP A 199     -14.545  -9.307  21.635  1.00 98.59           C  
ATOM   2946  HA  ASP A 199     -13.673  -9.684  22.170  1.00 98.59           H  
ATOM   2947  C   ASP A 199     -14.475  -9.817  20.191  1.00 98.59           C  
ATOM   2948  CB  ASP A 199     -15.786  -9.815  22.372  1.00 98.59           C  
ATOM   2949  HB2 ASP A 199     -15.784  -9.430  23.392  1.00 98.59           H  
ATOM   2950  HB3 ASP A 199     -16.686  -9.457  21.873  1.00 98.59           H  
ATOM   2951  O   ASP A 199     -15.311  -9.474  19.349  1.00 98.59           O  
ATOM   2952  CG  ASP A 199     -15.779 -11.339  22.405  1.00 98.59           C  
ATOM   2953  OD1 ASP A 199     -16.404 -11.932  21.498  1.00 98.59           O  
ATOM   2954  OD2 ASP A 199     -15.094 -11.890  23.298  1.00 98.59           O  
ATOM   2955  N   LEU A 200     -13.456 -10.627  19.896  1.00 98.77           N  
ATOM   2956  H   LEU A 200     -12.791 -10.840  20.626  1.00 98.77           H  
ATOM   2957  CA  LEU A 200     -13.209 -11.115  18.538  1.00 98.77           C  
ATOM   2958  HA  LEU A 200     -13.119 -10.253  17.877  1.00 98.77           H  
ATOM   2959  C   LEU A 200     -14.358 -11.979  18.007  1.00 98.77           C  
ATOM   2960  CB  LEU A 200     -11.886 -11.895  18.519  1.00 98.77           C  
ATOM   2961  HB2 LEU A 200     -11.070 -11.215  18.762  1.00 98.77           H  
ATOM   2962  HB3 LEU A 200     -11.942 -12.664  19.289  1.00 98.77           H  
ATOM   2963  O   LEU A 200     -14.695 -11.866  16.829  1.00 98.77           O  
ATOM   2964  CG  LEU A 200     -11.579 -12.603  17.185  1.00 98.77           C  
ATOM   2965  HG  LEU A 200     -12.357 -13.337  16.973  1.00 98.77           H  
ATOM   2966  CD1 LEU A 200     -11.460 -11.645  15.998  1.00 98.77           C  
ATOM   2967 HD11 LEU A 200     -10.629 -10.956  16.151  1.00 98.77           H  
ATOM   2968 HD12 LEU A 200     -11.287 -12.220  15.088  1.00 98.77           H  
ATOM   2969 HD13 LEU A 200     -12.381 -11.078  15.867  1.00 98.77           H  
ATOM   2970  CD2 LEU A 200     -10.263 -13.360  17.320  1.00 98.77           C  
ATOM   2971 HD21 LEU A 200      -9.443 -12.649  17.419  1.00 98.77           H  
ATOM   2972 HD22 LEU A 200     -10.106 -13.976  16.434  1.00 98.77           H  
ATOM   2973 HD23 LEU A 200     -10.298 -14.016  18.190  1.00 98.77           H  
ATOM   2974  N   ASP A 201     -14.951 -12.838  18.840  1.00 98.60           N  
ATOM   2975  H   ASP A 201     -14.764 -12.780  19.831  1.00 98.60           H  
ATOM   2976  CA  ASP A 201     -16.020 -13.729  18.393  1.00 98.60           C  
ATOM   2977  HA  ASP A 201     -15.700 -14.232  17.481  1.00 98.60           H  
ATOM   2978  C   ASP A 201     -17.256 -12.922  18.006  1.00 98.60           C  
ATOM   2979  CB  ASP A 201     -16.333 -14.801  19.451  1.00 98.60           C  
ATOM   2980  HB2 ASP A 201     -17.321 -15.211  19.241  1.00 98.60           H  
ATOM   2981  HB3 ASP A 201     -16.362 -14.349  20.442  1.00 98.60           H  
ATOM   2982  O   ASP A 201     -17.778 -13.099  16.908  1.00 98.60           O  
ATOM   2983  CG  ASP A 201     -15.341 -15.971  19.441  1.00 98.60           C  
ATOM   2984  OD1 ASP A 201     -14.665 -16.179  18.401  1.00 98.60           O  
ATOM   2985  OD2 ASP A 201     -15.326 -16.737  20.424  1.00 98.60           O  
ATOM   2986  N   GLN A 202     -17.648 -11.951  18.832  1.00 98.65           N  
ATOM   2987  H   GLN A 202     -17.170 -11.852  19.716  1.00 98.65           H  
ATOM   2988  CA  GLN A 202     -18.726 -11.027  18.486  1.00 98.65           C  
ATOM   2989  HA  GLN A 202     -19.630 -11.600  18.282  1.00 98.65           H  
ATOM   2990  C   GLN A 202     -18.412 -10.204  17.230  1.00 98.65           C  
ATOM   2991  CB  GLN A 202     -18.987 -10.080  19.657  1.00 98.65           C  
ATOM   2992  HB2 GLN A 202     -19.700  -9.321  19.334  1.00 98.65           H  
ATOM   2993  HB3 GLN A 202     -18.052  -9.590  19.930  1.00 98.65           H  
ATOM   2994  O   GLN A 202     -19.286 -10.042  16.378  1.00 98.65           O  
ATOM   2995  CG  GLN A 202     -19.568 -10.781  20.888  1.00 98.65           C  
ATOM   2996  HG2 GLN A 202     -20.530 -11.223  20.627  1.00 98.65           H  
ATOM   2997  HG3 GLN A 202     -18.905 -11.580  21.216  1.00 98.65           H  
ATOM   2998  CD  GLN A 202     -19.772  -9.813  22.046  1.00 98.65           C  
ATOM   2999  NE2 GLN A 202     -20.282 -10.288  23.160  1.00 98.65           N  
ATOM   3000 HE21 GLN A 202     -20.356  -9.635  23.926  1.00 98.65           H  
ATOM   3001 HE22 GLN A 202     -20.420 -11.284  23.260  1.00 98.65           H  
ATOM   3002  OE1 GLN A 202     -19.502  -8.619  21.980  1.00 98.65           O  
ATOM   3003  N   ALA A 203     -17.182  -9.692  17.090  1.00 98.64           N  
ATOM   3004  H   ALA A 203     -16.513  -9.834  17.833  1.00 98.64           H  
ATOM   3005  CA  ALA A 203     -16.788  -8.880  15.941  1.00 98.64           C  
ATOM   3006  HA  ALA A 203     -17.491  -8.053  15.846  1.00 98.64           H  
ATOM   3007  C   ALA A 203     -16.839  -9.674  14.627  1.00 98.64           C  
ATOM   3008  CB  ALA A 203     -15.389  -8.297  16.185  1.00 98.64           C  
ATOM   3009  HB1 ALA A 203     -14.662  -9.101  16.298  1.00 98.64           H  
ATOM   3010  HB2 ALA A 203     -15.095  -7.675  15.339  1.00 98.64           H  
ATOM   3011  HB3 ALA A 203     -15.386  -7.690  17.090  1.00 98.64           H  
ATOM   3012  O   ALA A 203     -17.393  -9.188  13.643  1.00 98.64           O  
ATOM   3013  N   ARG A 204     -16.302 -10.902  14.606  1.00 98.30           N  
ATOM   3014  H   ARG A 204     -15.869 -11.240  15.453  1.00 98.30           H  
ATOM   3015  CA  ARG A 204     -16.196 -11.710  13.379  1.00 98.30           C  
ATOM   3016  HA  ARG A 204     -15.944 -11.035  12.561  1.00 98.30           H  
ATOM   3017  C   ARG A 204     -17.510 -12.373  12.961  1.00 98.30           C  
ATOM   3018  CB  ARG A 204     -15.041 -12.719  13.509  1.00 98.30           C  
ATOM   3019  HB2 ARG A 204     -14.774 -13.083  12.517  1.00 98.30           H  
ATOM   3020  HB3 ARG A 204     -14.170 -12.215  13.930  1.00 98.30           H  
ATOM   3021  O   ARG A 204     -17.636 -12.745  11.798  1.00 98.30           O  
ATOM   3022  CG  ARG A 204     -15.414 -13.920  14.385  1.00 98.30           C  
ATOM   3023  HG2 ARG A 204     -16.196 -14.492  13.886  1.00 98.30           H  
ATOM   3024  HG3 ARG A 204     -15.803 -13.564  15.339  1.00 98.30           H  
ATOM   3025  CD  ARG A 204     -14.224 -14.845  14.648  1.00 98.30           C  
ATOM   3026  HD2 ARG A 204     -13.414 -14.257  15.079  1.00 98.30           H  
ATOM   3027  HD3 ARG A 204     -13.870 -15.273  13.710  1.00 98.30           H  
ATOM   3028  NE  ARG A 204     -14.594 -15.909  15.598  1.00 98.30           N  
ATOM   3029  HE  ARG A 204     -14.321 -15.793  16.563  1.00 98.30           H  
ATOM   3030  NH1 ARG A 204     -15.888 -17.223  14.221  1.00 98.30           N  
ATOM   3031 HH11 ARG A 204     -15.660 -16.604  13.456  1.00 98.30           H  
ATOM   3032 HH12 ARG A 204     -16.496 -18.021  14.107  1.00 98.30           H  
ATOM   3033  NH2 ARG A 204     -15.643 -17.731  16.391  1.00 98.30           N  
ATOM   3034 HH21 ARG A 204     -16.271 -18.520  16.328  1.00 98.30           H  
ATOM   3035 HH22 ARG A 204     -15.282 -17.430  17.284  1.00 98.30           H  
ATOM   3036  CZ  ARG A 204     -15.373 -16.950  15.390  1.00 98.30           C  
ATOM   3037  N   THR A 205     -18.465 -12.553  13.881  1.00 98.25           N  
ATOM   3038  H   THR A 205     -18.255 -12.327  14.843  1.00 98.25           H  
ATOM   3039  CA  THR A 205     -19.776 -13.167  13.587  1.00 98.25           C  
ATOM   3040  HA  THR A 205     -19.733 -13.616  12.595  1.00 98.25           H  
ATOM   3041  C   THR A 205     -20.928 -12.166  13.517  1.00 98.25           C  
ATOM   3042  CB  THR A 205     -20.137 -14.303  14.559  1.00 98.25           C  
ATOM   3043  HB  THR A 205     -21.049 -14.781  14.200  1.00 98.25           H  
ATOM   3044  O   THR A 205     -22.078 -12.580  13.364  1.00 98.25           O  
ATOM   3045  CG2 THR A 205     -19.058 -15.383  14.648  1.00 98.25           C  
ATOM   3046 HG21 THR A 205     -19.437 -16.215  15.241  1.00 98.25           H  
ATOM   3047 HG22 THR A 205     -18.170 -14.983  15.137  1.00 98.25           H  
ATOM   3048 HG23 THR A 205     -18.805 -15.734  13.647  1.00 98.25           H  
ATOM   3049  OG1 THR A 205     -20.382 -13.821  15.857  1.00 98.25           O  
ATOM   3050  HG1 THR A 205     -21.065 -13.148  15.812  1.00 98.25           H  
ATOM   3051  N   ALA A 206     -20.667 -10.864  13.663  1.00 98.07           N  
ATOM   3052  H   ALA A 206     -19.720 -10.559  13.834  1.00 98.07           H  
ATOM   3053  CA  ALA A 206     -21.717  -9.856  13.572  1.00 98.07           C  
ATOM   3054  HA  ALA A 206     -22.471 -10.125  14.311  1.00 98.07           H  
ATOM   3055  C   ALA A 206     -22.373  -9.844  12.169  1.00 98.07           C  
ATOM   3056  CB  ALA A 206     -21.159  -8.486  13.970  1.00 98.07           C  
ATOM   3057  HB1 ALA A 206     -21.922  -7.720  13.836  1.00 98.07           H  
ATOM   3058  HB2 ALA A 206     -20.292  -8.240  13.357  1.00 98.07           H  
ATOM   3059  HB3 ALA A 206     -20.855  -8.501  15.017  1.00 98.07           H  
ATOM   3060  O   ALA A 206     -21.700 -10.092  11.163  1.00 98.07           O  
ATOM   3061  N   PRO A 207     -23.683  -9.543  12.062  1.00 97.71           N  
ATOM   3062  CA  PRO A 207     -24.368  -9.487  10.773  1.00 97.71           C  
ATOM   3063  HA  PRO A 207     -24.380 -10.493  10.352  1.00 97.71           H  
ATOM   3064  C   PRO A 207     -23.695  -8.524   9.787  1.00 97.71           C  
ATOM   3065  CB  PRO A 207     -25.804  -9.055  11.084  1.00 97.71           C  
ATOM   3066  HB2 PRO A 207     -26.520  -9.512  10.401  1.00 97.71           H  
ATOM   3067  HB3 PRO A 207     -25.888  -7.969  11.052  1.00 97.71           H  
ATOM   3068  O   PRO A 207     -23.376  -7.389  10.134  1.00 97.71           O  
ATOM   3069  CG  PRO A 207     -26.010  -9.529  12.520  1.00 97.71           C  
ATOM   3070  HG2 PRO A 207     -26.267 -10.588  12.523  1.00 97.71           H  
ATOM   3071  HG3 PRO A 207     -26.774  -8.946  13.035  1.00 97.71           H  
ATOM   3072  CD  PRO A 207     -24.632  -9.336  13.147  1.00 97.71           C  
ATOM   3073  HD2 PRO A 207     -24.500 -10.060  13.951  1.00 97.71           H  
ATOM   3074  HD3 PRO A 207     -24.533  -8.319  13.528  1.00 97.71           H  
ATOM   3075  N   GLY A 208     -23.508  -8.971   8.542  1.00 97.55           N  
ATOM   3076  H   GLY A 208     -23.749  -9.930   8.336  1.00 97.55           H  
ATOM   3077  CA  GLY A 208     -22.887  -8.172   7.479  1.00 97.55           C  
ATOM   3078  HA2 GLY A 208     -23.185  -8.576   6.511  1.00 97.55           H  
ATOM   3079  HA3 GLY A 208     -23.247  -7.145   7.546  1.00 97.55           H  
ATOM   3080  C   GLY A 208     -21.355  -8.128   7.512  1.00 97.55           C  
ATOM   3081  O   GLY A 208     -20.758  -7.526   6.622  1.00 97.55           O  
ATOM   3082  N   VAL A 209     -20.712  -8.779   8.485  1.00 98.61           N  
ATOM   3083  H   VAL A 209     -21.240  -9.244   9.210  1.00 98.61           H  
ATOM   3084  CA  VAL A 209     -19.253  -8.884   8.537  1.00 98.61           C  
ATOM   3085  HA  VAL A 209     -18.832  -7.941   8.189  1.00 98.61           H  
ATOM   3086  C   VAL A 209     -18.766  -9.987   7.607  1.00 98.61           C  
ATOM   3087  CB  VAL A 209     -18.748  -9.099   9.974  1.00 98.61           C  
ATOM   3088  HB  VAL A 209     -19.228  -9.977  10.407  1.00 98.61           H  
ATOM   3089  O   VAL A 209     -19.196 -11.136   7.686  1.00 98.61           O  
ATOM   3090  CG1 VAL A 209     -17.230  -9.318  10.023  1.00 98.61           C  
ATOM   3091 HG11 VAL A 209     -16.902  -9.390  11.060  1.00 98.61           H  
ATOM   3092 HG12 VAL A 209     -16.713  -8.496   9.526  1.00 98.61           H  
ATOM   3093 HG13 VAL A 209     -16.976 -10.261   9.539  1.00 98.61           H  
ATOM   3094  CG2 VAL A 209     -19.087  -7.866  10.820  1.00 98.61           C  
ATOM   3095 HG21 VAL A 209     -18.710  -8.008  11.833  1.00 98.61           H  
ATOM   3096 HG22 VAL A 209     -20.166  -7.724  10.868  1.00 98.61           H  
ATOM   3097 HG23 VAL A 209     -18.620  -6.977  10.397  1.00 98.61           H  
ATOM   3098  N   THR A 210     -17.807  -9.643   6.754  1.00 98.73           N  
ATOM   3099  H   THR A 210     -17.513  -8.677   6.757  1.00 98.73           H  
ATOM   3100  CA  THR A 210     -16.930 -10.625   6.113  1.00 98.73           C  
ATOM   3101  HA  THR A 210     -17.434 -11.590   6.044  1.00 98.73           H  
ATOM   3102  C   THR A 210     -15.679 -10.777   6.963  1.00 98.73           C  
ATOM   3103  CB  THR A 210     -16.562 -10.175   4.701  1.00 98.73           C  
ATOM   3104  HB  THR A 210     -16.075  -9.201   4.738  1.00 98.73           H  
ATOM   3105  O   THR A 210     -15.046  -9.773   7.271  1.00 98.73           O  
ATOM   3106  CG2 THR A 210     -15.644 -11.176   4.009  1.00 98.73           C  
ATOM   3107 HG21 THR A 210     -15.563 -10.895   2.959  1.00 98.73           H  
ATOM   3108 HG22 THR A 210     -16.064 -12.179   4.082  1.00 98.73           H  
ATOM   3109 HG23 THR A 210     -14.651 -11.155   4.459  1.00 98.73           H  
ATOM   3110  OG1 THR A 210     -17.737 -10.074   3.934  1.00 98.73           O  
ATOM   3111  HG1 THR A 210     -18.356  -9.541   4.439  1.00 98.73           H  
ATOM   3112  N   ALA A 211     -15.303 -12.003   7.327  1.00 98.66           N  
ATOM   3113  H   ALA A 211     -15.870 -12.794   7.055  1.00 98.66           H  
ATOM   3114  CA  ALA A 211     -14.142 -12.278   8.170  1.00 98.66           C  
ATOM   3115  HA  ALA A 211     -13.544 -11.373   8.277  1.00 98.66           H  
ATOM   3116  C   ALA A 211     -13.251 -13.356   7.537  1.00 98.66           C  
ATOM   3117  CB  ALA A 211     -14.641 -12.673   9.566  1.00 98.66           C  
ATOM   3118  HB1 ALA A 211     -15.174 -13.623   9.521  1.00 98.66           H  
ATOM   3119  HB2 ALA A 211     -15.316 -11.910   9.954  1.00 98.66           H  
ATOM   3120  HB3 ALA A 211     -13.798 -12.765  10.250  1.00 98.66           H  
ATOM   3121  O   ALA A 211     -13.730 -14.431   7.179  1.00 98.66           O  
ATOM   3122  N   VAL A 212     -11.954 -13.071   7.411  1.00 98.82           N  
ATOM   3123  H   VAL A 212     -11.639 -12.154   7.693  1.00 98.82           H  
ATOM   3124  CA  VAL A 212     -10.936 -13.990   6.886  1.00 98.82           C  
ATOM   3125  HA  VAL A 212     -11.398 -14.953   6.666  1.00 98.82           H  
ATOM   3126  C   VAL A 212      -9.871 -14.206   7.952  1.00 98.82           C  
ATOM   3127  CB  VAL A 212     -10.311 -13.464   5.579  1.00 98.82           C  
ATOM   3128  HB  VAL A 212      -9.804 -12.518   5.771  1.00 98.82           H  
ATOM   3129  O   VAL A 212      -9.285 -13.244   8.450  1.00 98.82           O  
ATOM   3130  CG1 VAL A 212      -9.292 -14.461   5.008  1.00 98.82           C  
ATOM   3131 HG11 VAL A 212      -8.449 -14.574   5.689  1.00 98.82           H  
ATOM   3132 HG12 VAL A 212      -8.910 -14.096   4.055  1.00 98.82           H  
ATOM   3133 HG13 VAL A 212      -9.760 -15.433   4.854  1.00 98.82           H  
ATOM   3134  CG2 VAL A 212     -11.381 -13.228   4.504  1.00 98.82           C  
ATOM   3135 HG21 VAL A 212     -12.055 -12.429   4.816  1.00 98.82           H  
ATOM   3136 HG22 VAL A 212     -10.903 -12.932   3.571  1.00 98.82           H  
ATOM   3137 HG23 VAL A 212     -11.954 -14.141   4.343  1.00 98.82           H  
ATOM   3138  N   HIS A 213      -9.630 -15.466   8.302  1.00 98.72           N  
ATOM   3139  H   HIS A 213     -10.127 -16.207   7.828  1.00 98.72           H  
ATOM   3140  CA  HIS A 213      -8.593 -15.863   9.253  1.00 98.72           C  
ATOM   3141  HA  HIS A 213      -8.490 -15.094  10.018  1.00 98.72           H  
ATOM   3142  C   HIS A 213      -7.244 -16.027   8.555  1.00 98.72           C  
ATOM   3143  CB  HIS A 213      -9.011 -17.168   9.934  1.00 98.72           C  
ATOM   3144  HB2 HIS A 213      -9.103 -17.948   9.178  1.00 98.72           H  
ATOM   3145  HB3 HIS A 213      -9.992 -17.032  10.390  1.00 98.72           H  
ATOM   3146  O   HIS A 213      -7.175 -16.563   7.449  1.00 98.72           O  
ATOM   3147  CG  HIS A 213      -8.065 -17.654  11.000  1.00 98.72           C  
ATOM   3148  CD2 HIS A 213      -7.524 -16.912  12.010  1.00 98.72           C  
ATOM   3149  HD2 HIS A 213      -7.682 -15.861  12.200  1.00 98.72           H  
ATOM   3150  ND1 HIS A 213      -7.628 -18.972  11.118  1.00 98.72           N  
ATOM   3151  CE1 HIS A 213      -6.825 -18.994  12.191  1.00 98.72           C  
ATOM   3152  HE1 HIS A 213      -6.326 -19.873  12.573  1.00 98.72           H  
ATOM   3153  NE2 HIS A 213      -6.749 -17.778  12.747  1.00 98.72           N  
ATOM   3154  HE2 HIS A 213      -6.250 -17.581  13.602  1.00 98.72           H  
ATOM   3155  N   VAL A 214      -6.185 -15.583   9.222  1.00 98.56           N  
ATOM   3156  H   VAL A 214      -6.337 -15.117  10.105  1.00 98.56           H  
ATOM   3157  CA  VAL A 214      -4.789 -15.796   8.841  1.00 98.56           C  
ATOM   3158  HA  VAL A 214      -4.732 -16.482   7.996  1.00 98.56           H  
ATOM   3159  C   VAL A 214      -4.091 -16.434  10.035  1.00 98.56           C  
ATOM   3160  CB  VAL A 214      -4.113 -14.474   8.443  1.00 98.56           C  
ATOM   3161  HB  VAL A 214      -4.079 -13.812   9.308  1.00 98.56           H  
ATOM   3162  O   VAL A 214      -3.855 -15.778  11.052  1.00 98.56           O  
ATOM   3163  CG1 VAL A 214      -2.683 -14.731   7.949  1.00 98.56           C  
ATOM   3164 HG11 VAL A 214      -2.227 -13.799   7.614  1.00 98.56           H  
ATOM   3165 HG12 VAL A 214      -2.691 -15.449   7.129  1.00 98.56           H  
ATOM   3166 HG13 VAL A 214      -2.077 -15.134   8.761  1.00 98.56           H  
ATOM   3167  CG2 VAL A 214      -4.878 -13.748   7.328  1.00 98.56           C  
ATOM   3168 HG21 VAL A 214      -4.336 -12.839   7.066  1.00 98.56           H  
ATOM   3169 HG22 VAL A 214      -4.969 -14.396   6.456  1.00 98.56           H  
ATOM   3170 HG23 VAL A 214      -5.871 -13.466   7.677  1.00 98.56           H  
ATOM   3171  N   GLY A 215      -3.806 -17.732   9.933  1.00 98.12           N  
ATOM   3172  H   GLY A 215      -3.953 -18.189   9.045  1.00 98.12           H  
ATOM   3173  CA  GLY A 215      -3.222 -18.501  11.034  1.00 98.12           C  
ATOM   3174  HA2 GLY A 215      -3.694 -18.224  11.976  1.00 98.12           H  
ATOM   3175  HA3 GLY A 215      -3.405 -19.560  10.852  1.00 98.12           H  
ATOM   3176  C   GLY A 215      -1.714 -18.296  11.156  1.00 98.12           C  
ATOM   3177  O   GLY A 215      -1.161 -18.265  12.256  1.00 98.12           O  
ATOM   3178  N   GLU A 216      -1.042 -18.126  10.022  1.00 97.62           N  
ATOM   3179  H   GLU A 216      -1.571 -18.119   9.162  1.00 97.62           H  
ATOM   3180  CA  GLU A 216       0.406 -17.950   9.952  1.00 97.62           C  
ATOM   3181  HA  GLU A 216       0.846 -18.618  10.693  1.00 97.62           H  
ATOM   3182  C   GLU A 216       0.864 -16.538  10.349  1.00 97.62           C  
ATOM   3183  CB  GLU A 216       0.973 -18.394   8.586  1.00 97.62           C  
ATOM   3184  HB2 GLU A 216       1.083 -19.478   8.600  1.00 97.62           H  
ATOM   3185  HB3 GLU A 216       1.980 -17.991   8.479  1.00 97.62           H  
ATOM   3186  O   GLU A 216       0.092 -15.580  10.409  1.00 97.62           O  
ATOM   3187  CG  GLU A 216       0.163 -17.985   7.344  1.00 97.62           C  
ATOM   3188  HG2 GLU A 216      -0.109 -16.933   7.424  1.00 97.62           H  
ATOM   3189  HG3 GLU A 216       0.802 -18.096   6.467  1.00 97.62           H  
ATOM   3190  CD  GLU A 216      -1.083 -18.863   7.155  1.00 97.62           C  
ATOM   3191  OE1 GLU A 216      -2.192 -18.285   7.107  1.00 97.62           O  
ATOM   3192  OE2 GLU A 216      -0.931 -20.103   7.147  1.00 97.62           O  
ATOM   3193  N   GLN A 217       2.163 -16.412  10.630  1.00 98.30           N  
ATOM   3194  H   GLN A 217       2.758 -17.221  10.518  1.00 98.30           H  
ATOM   3195  CA  GLN A 217       2.803 -15.118  10.839  1.00 98.30           C  
ATOM   3196  HA  GLN A 217       2.286 -14.597  11.645  1.00 98.30           H  
ATOM   3197  C   GLN A 217       2.686 -14.254   9.580  1.00 98.30           C  
ATOM   3198  CB  GLN A 217       4.267 -15.344  11.242  1.00 98.30           C  
ATOM   3199  HB2 GLN A 217       4.803 -15.797  10.408  1.00 98.30           H  
ATOM   3200  HB3 GLN A 217       4.301 -16.028  12.090  1.00 98.30           H  
ATOM   3201  O   GLN A 217       3.008 -14.702   8.479  1.00 98.30           O  
ATOM   3202  CG  GLN A 217       4.965 -14.040  11.640  1.00 98.30           C  
ATOM   3203  HG2 GLN A 217       4.485 -13.637  12.532  1.00 98.30           H  
ATOM   3204  HG3 GLN A 217       4.871 -13.305  10.840  1.00 98.30           H  
ATOM   3205  CD  GLN A 217       6.443 -14.268  11.925  1.00 98.30           C  
ATOM   3206  NE2 GLN A 217       7.333 -13.615  11.212  1.00 98.30           N  
ATOM   3207 HE21 GLN A 217       8.302 -13.787  11.438  1.00 98.30           H  
ATOM   3208 HE22 GLN A 217       7.028 -12.943  10.523  1.00 98.30           H  
ATOM   3209  OE1 GLN A 217       6.828 -15.062  12.768  1.00 98.30           O  
ATOM   3210  N   ALA A 218       2.270 -12.999   9.745  1.00 98.17           N  
ATOM   3211  H   ALA A 218       2.024 -12.681  10.671  1.00 98.17           H  
ATOM   3212  CA  ALA A 218       2.208 -12.055   8.642  1.00 98.17           C  
ATOM   3213  HA  ALA A 218       1.608 -12.516   7.857  1.00 98.17           H  
ATOM   3214  C   ALA A 218       3.603 -11.754   8.073  1.00 98.17           C  
ATOM   3215  CB  ALA A 218       1.506 -10.772   9.082  1.00 98.17           C  
ATOM   3216  HB1 ALA A 218       0.493 -10.993   9.418  1.00 98.17           H  
ATOM   3217  HB2 ALA A 218       2.075 -10.321   9.895  1.00 98.17           H  
ATOM   3218  HB3 ALA A 218       1.459 -10.070   8.250  1.00 98.17           H  
ATOM   3219  O   ALA A 218       4.579 -11.588   8.811  1.00 98.17           O  
ATOM   3220  N   GLY A 219       3.676 -11.644   6.748  1.00 97.37           N  
ATOM   3221  H   GLY A 219       2.826 -11.790   6.223  1.00 97.37           H  
ATOM   3222  CA  GLY A 219       4.827 -11.129   6.020  1.00 97.37           C  
ATOM   3223  HA2 GLY A 219       4.896 -11.651   5.066  1.00 97.37           H  
ATOM   3224  HA3 GLY A 219       5.743 -11.316   6.580  1.00 97.37           H  
ATOM   3225  C   GLY A 219       4.718  -9.626   5.755  1.00 97.37           C  
ATOM   3226  O   GLY A 219       3.964  -8.905   6.406  1.00 97.37           O  
ATOM   3227  N   SER A 220       5.459  -9.168   4.746  1.00 95.35           N  
ATOM   3228  H   SER A 220       6.056  -9.820   4.259  1.00 95.35           H  
ATOM   3229  CA  SER A 220       5.518  -7.759   4.339  1.00 95.35           C  
ATOM   3230  HA  SER A 220       4.641  -7.228   4.710  1.00 95.35           H  
ATOM   3231  C   SER A 220       5.537  -7.639   2.804  1.00 95.35           C  
ATOM   3232  CB  SER A 220       6.716  -7.079   5.012  1.00 95.35           C  
ATOM   3233  HB2 SER A 220       6.856  -6.076   4.610  1.00 95.35           H  
ATOM   3234  HB3 SER A 220       7.621  -7.661   4.834  1.00 95.35           H  
ATOM   3235  O   SER A 220       6.617  -7.516   2.221  1.00 95.35           O  
ATOM   3236  OG  SER A 220       6.449  -7.003   6.402  1.00 95.35           O  
ATOM   3237  HG  SER A 220       6.854  -6.234   6.810  1.00 95.35           H  
ATOM   3238  N   PRO A 221       4.367  -7.720   2.129  1.00 96.79           N  
ATOM   3239  CA  PRO A 221       3.033  -7.911   2.707  1.00 96.79           C  
ATOM   3240  HA  PRO A 221       2.954  -7.463   3.697  1.00 96.79           H  
ATOM   3241  C   PRO A 221       2.591  -9.380   2.786  1.00 96.79           C  
ATOM   3242  CB  PRO A 221       2.099  -7.140   1.778  1.00 96.79           C  
ATOM   3243  HB2 PRO A 221       2.100  -6.087   2.061  1.00 96.79           H  
ATOM   3244  HB3 PRO A 221       1.080  -7.528   1.801  1.00 96.79           H  
ATOM   3245  O   PRO A 221       2.937 -10.194   1.928  1.00 96.79           O  
ATOM   3246  CG  PRO A 221       2.745  -7.314   0.404  1.00 96.79           C  
ATOM   3247  HG2 PRO A 221       2.383  -8.234  -0.055  1.00 96.79           H  
ATOM   3248  HG3 PRO A 221       2.540  -6.460  -0.241  1.00 96.79           H  
ATOM   3249  CD  PRO A 221       4.243  -7.448   0.701  1.00 96.79           C  
ATOM   3250  HD2 PRO A 221       4.753  -6.515   0.462  1.00 96.79           H  
ATOM   3251  HD3 PRO A 221       4.675  -8.263   0.120  1.00 96.79           H  
ATOM   3252  N   SER A 222       1.700  -9.684   3.729  1.00 97.33           N  
ATOM   3253  H   SER A 222       1.512  -8.986   4.434  1.00 97.33           H  
ATOM   3254  CA  SER A 222       0.713 -10.758   3.566  1.00 97.33           C  
ATOM   3255  HA  SER A 222       1.160 -11.590   3.024  1.00 97.33           H  
ATOM   3256  C   SER A 222      -0.484 -10.236   2.775  1.00 97.33           C  
ATOM   3257  CB  SER A 222       0.223 -11.283   4.917  1.00 97.33           C  
ATOM   3258  HB2 SER A 222       0.060 -10.457   5.610  1.00 97.33           H  
ATOM   3259  HB3 SER A 222      -0.716 -11.818   4.775  1.00 97.33           H  
ATOM   3260  O   SER A 222      -1.157  -9.304   3.211  1.00 97.33           O  
ATOM   3261  OG  SER A 222       1.175 -12.182   5.437  1.00 97.33           O  
ATOM   3262  HG  SER A 222       0.715 -12.858   5.940  1.00 97.33           H  
ATOM   3263  N   LYS A 223      -0.778 -10.839   1.619  1.00 96.58           N  
ATOM   3264  H   LYS A 223      -0.198 -11.612   1.323  1.00 96.58           H  
ATOM   3265  CA  LYS A 223      -1.957 -10.490   0.812  1.00 96.58           C  
ATOM   3266  HA  LYS A 223      -2.217  -9.445   0.982  1.00 96.58           H  
ATOM   3267  C   LYS A 223      -3.161 -11.322   1.241  1.00 96.58           C  
ATOM   3268  CB  LYS A 223      -1.674 -10.657  -0.689  1.00 96.58           C  
ATOM   3269  HB2 LYS A 223      -1.398 -11.688  -0.908  1.00 96.58           H  
ATOM   3270  HB3 LYS A 223      -2.593 -10.422  -1.226  1.00 96.58           H  
ATOM   3271  O   LYS A 223      -3.297 -12.471   0.828  1.00 96.58           O  
ATOM   3272  CG  LYS A 223      -0.563  -9.717  -1.168  1.00 96.58           C  
ATOM   3273  HG2 LYS A 223      -0.711  -8.732  -0.725  1.00 96.58           H  
ATOM   3274  HG3 LYS A 223       0.401 -10.087  -0.818  1.00 96.58           H  
ATOM   3275  CD  LYS A 223      -0.531  -9.612  -2.700  1.00 96.58           C  
ATOM   3276  HD2 LYS A 223      -0.090 -10.522  -3.104  1.00 96.58           H  
ATOM   3277  HD3 LYS A 223      -1.541  -9.506  -3.097  1.00 96.58           H  
ATOM   3278  CE  LYS A 223       0.312  -8.402  -3.115  1.00 96.58           C  
ATOM   3279  HE2 LYS A 223       1.205  -8.377  -2.490  1.00 96.58           H  
ATOM   3280  HE3 LYS A 223       0.623  -8.516  -4.154  1.00 96.58           H  
ATOM   3281  NZ  LYS A 223      -0.461  -7.141  -2.957  1.00 96.58           N  
ATOM   3282  HZ1 LYS A 223       0.111  -6.310  -2.899  1.00 96.58           H  
ATOM   3283  HZ2 LYS A 223      -1.001  -7.130  -2.103  1.00 96.58           H  
ATOM   3284  HZ3 LYS A 223      -1.147  -7.007  -3.685  1.00 96.58           H  
ATOM   3285  N   VAL A 224      -4.048 -10.740   2.043  1.00 98.26           N  
ATOM   3286  H   VAL A 224      -3.881  -9.793   2.351  1.00 98.26           H  
ATOM   3287  CA  VAL A 224      -5.271 -11.408   2.501  1.00 98.26           C  
ATOM   3288  HA  VAL A 224      -5.082 -12.479   2.562  1.00 98.26           H  
ATOM   3289  C   VAL A 224      -6.373 -11.174   1.476  1.00 98.26           C  
ATOM   3290  CB  VAL A 224      -5.683 -10.951   3.911  1.00 98.26           C  
ATOM   3291  HB  VAL A 224      -6.006  -9.910   3.891  1.00 98.26           H  
ATOM   3292  O   VAL A 224      -6.909 -10.071   1.358  1.00 98.26           O  
ATOM   3293  CG1 VAL A 224      -6.837 -11.823   4.422  1.00 98.26           C  
ATOM   3294 HG11 VAL A 224      -6.550 -12.875   4.410  1.00 98.26           H  
ATOM   3295 HG12 VAL A 224      -7.724 -11.680   3.805  1.00 98.26           H  
ATOM   3296 HG13 VAL A 224      -7.085 -11.549   5.447  1.00 98.26           H  
ATOM   3297  CG2 VAL A 224      -4.499 -11.076   4.880  1.00 98.26           C  
ATOM   3298 HG21 VAL A 224      -3.725 -10.351   4.626  1.00 98.26           H  
ATOM   3299 HG22 VAL A 224      -4.082 -12.082   4.833  1.00 98.26           H  
ATOM   3300 HG23 VAL A 224      -4.825 -10.872   5.899  1.00 98.26           H  
ATOM   3301  N   LYS A 225      -6.689 -12.205   0.689  1.00 97.64           N  
ATOM   3302  H   LYS A 225      -6.210 -13.081   0.842  1.00 97.64           H  
ATOM   3303  CA  LYS A 225      -7.766 -12.144  -0.303  1.00 97.64           C  
ATOM   3304  HA  LYS A 225      -7.692 -11.198  -0.838  1.00 97.64           H  
ATOM   3305  C   LYS A 225      -9.120 -12.166   0.402  1.00 97.64           C  
ATOM   3306  CB  LYS A 225      -7.612 -13.289  -1.315  1.00 97.64           C  
ATOM   3307  HB2 LYS A 225      -7.717 -14.246  -0.804  1.00 97.64           H  
ATOM   3308  HB3 LYS A 225      -6.617 -13.234  -1.756  1.00 97.64           H  
ATOM   3309  O   LYS A 225      -9.382 -13.060   1.203  1.00 97.64           O  
ATOM   3310  CG  LYS A 225      -8.662 -13.184  -2.429  1.00 97.64           C  
ATOM   3311  HG2 LYS A 225      -8.622 -12.187  -2.869  1.00 97.64           H  
ATOM   3312  HG3 LYS A 225      -9.652 -13.342  -2.000  1.00 97.64           H  
ATOM   3313  CD  LYS A 225      -8.440 -14.228  -3.525  1.00 97.64           C  
ATOM   3314  HD2 LYS A 225      -8.501 -15.224  -3.087  1.00 97.64           H  
ATOM   3315  HD3 LYS A 225      -7.456 -14.084  -3.971  1.00 97.64           H  
ATOM   3316  CE  LYS A 225      -9.531 -14.051  -4.587  1.00 97.64           C  
ATOM   3317  HE2 LYS A 225     -10.500 -14.112  -4.092  1.00 97.64           H  
ATOM   3318  HE3 LYS A 225      -9.449 -13.049  -5.007  1.00 97.64           H  
ATOM   3319  NZ  LYS A 225      -9.437 -15.075  -5.656  1.00 97.64           N  
ATOM   3320  HZ1 LYS A 225      -8.552 -15.010  -6.138  1.00 97.64           H  
ATOM   3321  HZ2 LYS A 225     -10.185 -14.943  -6.322  1.00 97.64           H  
ATOM   3322  HZ3 LYS A 225      -9.533 -15.999  -5.259  1.00 97.64           H  
ATOM   3323  N   LEU A 226      -9.983 -11.213   0.066  1.00 98.32           N  
ATOM   3324  H   LEU A 226      -9.737 -10.552  -0.657  1.00 98.32           H  
ATOM   3325  CA  LEU A 226     -11.364 -11.215   0.531  1.00 98.32           C  
ATOM   3326  HA  LEU A 226     -11.395 -11.679   1.517  1.00 98.32           H  
ATOM   3327  C   LEU A 226     -12.231 -12.060  -0.420  1.00 98.32           C  
ATOM   3328  CB  LEU A 226     -11.865  -9.768   0.673  1.00 98.32           C  
ATOM   3329  HB2 LEU A 226     -11.780  -9.275  -0.295  1.00 98.32           H  
ATOM   3330  HB3 LEU A 226     -12.920  -9.786   0.944  1.00 98.32           H  
ATOM   3331  O   LEU A 226     -11.915 -12.165  -1.612  1.00 98.32           O  
ATOM   3332  CG  LEU A 226     -11.101  -8.948   1.733  1.00 98.32           C  
ATOM   3333  HG  LEU A 226     -10.031  -8.981   1.529  1.00 98.32           H  
ATOM   3334  CD1 LEU A 226     -11.539  -7.489   1.659  1.00 98.32           C  
ATOM   3335 HD11 LEU A 226     -11.313  -7.106   0.663  1.00 98.32           H  
ATOM   3336 HD12 LEU A 226     -10.997  -6.896   2.396  1.00 98.32           H  
ATOM   3337 HD13 LEU A 226     -12.609  -7.406   1.849  1.00 98.32           H  
ATOM   3338  CD2 LEU A 226     -11.346  -9.456   3.156  1.00 98.32           C  
ATOM   3339 HD21 LEU A 226     -12.415  -9.491   3.367  1.00 98.32           H  
ATOM   3340 HD22 LEU A 226     -10.916 -10.450   3.279  1.00 98.32           H  
ATOM   3341 HD23 LEU A 226     -10.862  -8.791   3.873  1.00 98.32           H  
ATOM   3342  N   PRO A 227     -13.320 -12.677   0.074  1.00 97.95           N  
ATOM   3343  CA  PRO A 227     -14.327 -13.296  -0.777  1.00 97.95           C  
ATOM   3344  HA  PRO A 227     -13.906 -14.204  -1.207  1.00 97.95           H  
ATOM   3345  C   PRO A 227     -14.785 -12.359  -1.897  1.00 97.95           C  
ATOM   3346  CB  PRO A 227     -15.485 -13.664   0.153  1.00 97.95           C  
ATOM   3347  HB2 PRO A 227     -16.176 -12.826   0.242  1.00 97.95           H  
ATOM   3348  HB3 PRO A 227     -16.010 -14.557  -0.186  1.00 97.95           H  
ATOM   3349  O   PRO A 227     -14.887 -11.141  -1.719  1.00 97.95           O  
ATOM   3350  CG  PRO A 227     -14.789 -13.885   1.494  1.00 97.95           C  
ATOM   3351  HG2 PRO A 227     -15.470 -13.735   2.333  1.00 97.95           H  
ATOM   3352  HG3 PRO A 227     -14.360 -14.887   1.523  1.00 97.95           H  
ATOM   3353  CD  PRO A 227     -13.667 -12.848   1.476  1.00 97.95           C  
ATOM   3354  HD2 PRO A 227     -14.016 -11.896   1.875  1.00 97.95           H  
ATOM   3355  HD3 PRO A 227     -12.821 -13.216   2.056  1.00 97.95           H  
ATOM   3356  N   GLU A 228     -15.074 -12.921  -3.067  1.00 95.03           N  
ATOM   3357  H   GLU A 228     -15.090 -13.927  -3.146  1.00 95.03           H  
ATOM   3358  CA  GLU A 228     -15.544 -12.121  -4.191  1.00 95.03           C  
ATOM   3359  HA  GLU A 228     -14.798 -11.348  -4.380  1.00 95.03           H  
ATOM   3360  C   GLU A 228     -16.870 -11.430  -3.848  1.00 95.03           C  
ATOM   3361  CB  GLU A 228     -15.657 -12.987  -5.450  1.00 95.03           C  
ATOM   3362  HB2 GLU A 228     -14.687 -13.447  -5.637  1.00 95.03           H  
ATOM   3363  HB3 GLU A 228     -16.400 -13.770  -5.295  1.00 95.03           H  
ATOM   3364  O   GLU A 228     -17.774 -12.034  -3.279  1.00 95.03           O  
ATOM   3365  CG  GLU A 228     -16.052 -12.127  -6.659  1.00 95.03           C  
ATOM   3366  HG2 GLU A 228     -15.382 -11.268  -6.706  1.00 95.03           H  
ATOM   3367  HG3 GLU A 228     -17.064 -11.748  -6.516  1.00 95.03           H  
ATOM   3368  CD  GLU A 228     -15.997 -12.866  -7.998  1.00 95.03           C  
ATOM   3369  OE1 GLU A 228     -16.182 -12.148  -9.008  1.00 95.03           O  
ATOM   3370  OE2 GLU A 228     -15.712 -14.085  -8.007  1.00 95.03           O  
ATOM   3371  N   GLY A 229     -16.975 -10.144  -4.190  1.00 94.51           N  
ATOM   3372  H   GLY A 229     -16.166  -9.684  -4.582  1.00 94.51           H  
ATOM   3373  CA  GLY A 229     -18.167  -9.347  -3.902  1.00 94.51           C  
ATOM   3374  HA2 GLY A 229     -18.229  -8.528  -4.618  1.00 94.51           H  
ATOM   3375  HA3 GLY A 229     -19.054  -9.970  -4.017  1.00 94.51           H  
ATOM   3376  C   GLY A 229     -18.198  -8.748  -2.495  1.00 94.51           C  
ATOM   3377  O   GLY A 229     -19.152  -8.036  -2.189  1.00 94.51           O  
ATOM   3378  N   THR A 230     -17.161  -8.962  -1.671  1.00 97.84           N  
ATOM   3379  H   THR A 230     -16.450  -9.627  -1.939  1.00 97.84           H  
ATOM   3380  CA  THR A 230     -17.022  -8.280  -0.376  1.00 97.84           C  
ATOM   3381  HA  THR A 230     -17.814  -8.638   0.282  1.00 97.84           H  
ATOM   3382  C   THR A 230     -17.166  -6.767  -0.548  1.00 97.84           C  
ATOM   3383  CB  THR A 230     -15.679  -8.588   0.309  1.00 97.84           C  
ATOM   3384  HB  THR A 230     -14.854  -8.260  -0.323  1.00 97.84           H  
ATOM   3385  O   THR A 230     -16.471  -6.141  -1.357  1.00 97.84           O  
ATOM   3386  CG2 THR A 230     -15.563  -7.909   1.677  1.00 97.84           C  
ATOM   3387 HG21 THR A 230     -14.718  -8.325   2.226  1.00 97.84           H  
ATOM   3388 HG22 THR A 230     -15.403  -6.838   1.550  1.00 97.84           H  
ATOM   3389 HG23 THR A 230     -16.470  -8.071   2.259  1.00 97.84           H  
ATOM   3390  OG1 THR A 230     -15.561  -9.967   0.541  1.00 97.84           O  
ATOM   3391  HG1 THR A 230     -15.273 -10.377  -0.277  1.00 97.84           H  
ATOM   3392  N   ARG A 231     -18.070  -6.171   0.233  1.00 97.28           N  
ATOM   3393  H   ARG A 231     -18.582  -6.744   0.888  1.00 97.28           H  
ATOM   3394  CA  ARG A 231     -18.226  -4.720   0.365  1.00 97.28           C  
ATOM   3395  HA  ARG A 231     -17.455  -4.228  -0.227  1.00 97.28           H  
ATOM   3396  C   ARG A 231     -17.992  -4.311   1.811  1.00 97.28           C  
ATOM   3397  CB  ARG A 231     -19.601  -4.242  -0.130  1.00 97.28           C  
ATOM   3398  HB2 ARG A 231     -19.676  -3.170   0.048  1.00 97.28           H  
ATOM   3399  HB3 ARG A 231     -20.385  -4.737   0.443  1.00 97.28           H  
ATOM   3400  O   ARG A 231     -18.264  -5.085   2.725  1.00 97.28           O  
ATOM   3401  CG  ARG A 231     -19.807  -4.515  -1.628  1.00 97.28           C  
ATOM   3402  HG2 ARG A 231     -18.979  -4.093  -2.197  1.00 97.28           H  
ATOM   3403  HG3 ARG A 231     -19.826  -5.592  -1.790  1.00 97.28           H  
ATOM   3404  CD  ARG A 231     -21.131  -3.935  -2.141  1.00 97.28           C  
ATOM   3405  HD2 ARG A 231     -21.318  -4.339  -3.136  1.00 97.28           H  
ATOM   3406  HD3 ARG A 231     -21.934  -4.274  -1.487  1.00 97.28           H  
ATOM   3407  NE  ARG A 231     -21.085  -2.461  -2.231  1.00 97.28           N  
ATOM   3408  HE  ARG A 231     -20.267  -2.062  -2.669  1.00 97.28           H  
ATOM   3409  NH1 ARG A 231     -23.036  -1.970  -1.111  1.00 97.28           N  
ATOM   3410 HH11 ARG A 231     -23.576  -1.288  -0.597  1.00 97.28           H  
ATOM   3411 HH12 ARG A 231     -23.124  -2.944  -0.858  1.00 97.28           H  
ATOM   3412  NH2 ARG A 231     -21.773  -0.317  -1.907  1.00 97.28           N  
ATOM   3413 HH21 ARG A 231     -20.860   0.020  -2.175  1.00 97.28           H  
ATOM   3414 HH22 ARG A 231     -22.427   0.329  -1.489  1.00 97.28           H  
ATOM   3415  CZ  ARG A 231     -21.966  -1.597  -1.755  1.00 97.28           C  
ATOM   3416  N   GLY A 232     -17.480  -3.105   2.005  1.00 97.92           N  
ATOM   3417  H   GLY A 232     -17.241  -2.534   1.207  1.00 97.92           H  
ATOM   3418  CA  GLY A 232     -17.307  -2.548   3.337  1.00 97.92           C  
ATOM   3419  HA2 GLY A 232     -16.592  -3.145   3.901  1.00 97.92           H  
ATOM   3420  HA3 GLY A 232     -18.264  -2.584   3.858  1.00 97.92           H  
ATOM   3421  C   GLY A 232     -16.822  -1.108   3.307  1.00 97.92           C  
ATOM   3422  O   GLY A 232     -16.187  -0.666   2.347  1.00 97.92           O  
ATOM   3423  N   ARG A 233     -17.119  -0.391   4.387  1.00 98.28           N  
ATOM   3424  H   ARG A 233     -17.671  -0.861   5.091  1.00 98.28           H  
ATOM   3425  CA  ARG A 233     -16.565   0.926   4.724  1.00 98.28           C  
ATOM   3426  HA  ARG A 233     -16.091   1.369   3.848  1.00 98.28           H  
ATOM   3427  C   ARG A 233     -15.485   0.814   5.797  1.00 98.28           C  
ATOM   3428  CB  ARG A 233     -17.716   1.831   5.184  1.00 98.28           C  
ATOM   3429  HB2 ARG A 233     -18.265   1.337   5.985  1.00 98.28           H  
ATOM   3430  HB3 ARG A 233     -18.397   1.994   4.349  1.00 98.28           H  
ATOM   3431  O   ARG A 233     -14.540   1.592   5.790  1.00 98.28           O  
ATOM   3432  CG  ARG A 233     -17.206   3.180   5.701  1.00 98.28           C  
ATOM   3433  HG2 ARG A 233     -16.612   3.019   6.601  1.00 98.28           H  
ATOM   3434  HG3 ARG A 233     -16.582   3.659   4.946  1.00 98.28           H  
ATOM   3435  CD  ARG A 233     -18.362   4.101   6.069  1.00 98.28           C  
ATOM   3436  HD2 ARG A 233     -19.058   3.559   6.709  1.00 98.28           H  
ATOM   3437  HD3 ARG A 233     -18.873   4.419   5.160  1.00 98.28           H  
ATOM   3438  NE  ARG A 233     -17.840   5.262   6.792  1.00 98.28           N  
ATOM   3439  HE  ARG A 233     -16.852   5.251   7.005  1.00 98.28           H  
ATOM   3440  NH1 ARG A 233     -19.784   6.427   7.072  1.00 98.28           N  
ATOM   3441 HH11 ARG A 233     -20.272   7.227   7.450  1.00 98.28           H  
ATOM   3442 HH12 ARG A 233     -20.258   5.701   6.555  1.00 98.28           H  
ATOM   3443  NH2 ARG A 233     -17.876   7.189   7.966  1.00 98.28           N  
ATOM   3444 HH21 ARG A 233     -18.349   7.987   8.365  1.00 98.28           H  
ATOM   3445 HH22 ARG A 233     -16.930   6.975   8.247  1.00 98.28           H  
ATOM   3446  CZ  ARG A 233     -18.502   6.290   7.268  1.00 98.28           C  
ATOM   3447  N   TYR A 234     -15.627  -0.141   6.707  1.00 98.85           N  
ATOM   3448  H   TYR A 234     -16.425  -0.757   6.639  1.00 98.85           H  
ATOM   3449  CA  TYR A 234     -14.707  -0.378   7.806  1.00 98.85           C  
ATOM   3450  HA  TYR A 234     -13.995   0.446   7.855  1.00 98.85           H  
ATOM   3451  C   TYR A 234     -13.940  -1.667   7.567  1.00 98.85           C  
ATOM   3452  CB  TYR A 234     -15.466  -0.410   9.135  1.00 98.85           C  
ATOM   3453  HB2 TYR A 234     -14.762  -0.624   9.939  1.00 98.85           H  
ATOM   3454  HB3 TYR A 234     -16.201  -1.215   9.116  1.00 98.85           H  
ATOM   3455  O   TYR A 234     -14.536  -2.698   7.252  1.00 98.85           O  
ATOM   3456  CG  TYR A 234     -16.164   0.899   9.431  1.00 98.85           C  
ATOM   3457  CD1 TYR A 234     -15.458   1.945  10.054  1.00 98.85           C  
ATOM   3458  HD1 TYR A 234     -14.419   1.811  10.318  1.00 98.85           H  
ATOM   3459  CD2 TYR A 234     -17.500   1.088   9.031  1.00 98.85           C  
ATOM   3460  HD2 TYR A 234     -18.032   0.286   8.541  1.00 98.85           H  
ATOM   3461  CE1 TYR A 234     -16.095   3.178  10.287  1.00 98.85           C  
ATOM   3462  HE1 TYR A 234     -15.559   3.990  10.756  1.00 98.85           H  
ATOM   3463  CE2 TYR A 234     -18.138   2.320   9.259  1.00 98.85           C  
ATOM   3464  HE2 TYR A 234     -19.161   2.471   8.947  1.00 98.85           H  
ATOM   3465  OH  TYR A 234     -18.010   4.586  10.054  1.00 98.85           O  
ATOM   3466  HH  TYR A 234     -17.340   5.237  10.272  1.00 98.85           H  
ATOM   3467  CZ  TYR A 234     -17.430   3.371   9.878  1.00 98.85           C  
ATOM   3468  N   VAL A 235     -12.624  -1.609   7.752  1.00 98.89           N  
ATOM   3469  H   VAL A 235     -12.218  -0.722   8.015  1.00 98.89           H  
ATOM   3470  CA  VAL A 235     -11.753  -2.788   7.752  1.00 98.89           C  
ATOM   3471  HA  VAL A 235     -12.373  -3.681   7.668  1.00 98.89           H  
ATOM   3472  C   VAL A 235     -11.024  -2.847   9.082  1.00 98.89           C  
ATOM   3473  CB  VAL A 235     -10.782  -2.797   6.558  1.00 98.89           C  
ATOM   3474  HB  VAL A 235     -10.185  -1.885   6.567  1.00 98.89           H  
ATOM   3475  O   VAL A 235     -10.461  -1.843   9.512  1.00 98.89           O  
ATOM   3476  CG1 VAL A 235      -9.829  -3.999   6.605  1.00 98.89           C  
ATOM   3477 HG11 VAL A 235      -9.184  -3.989   5.726  1.00 98.89           H  
ATOM   3478 HG12 VAL A 235      -9.188  -3.944   7.485  1.00 98.89           H  
ATOM   3479 HG13 VAL A 235     -10.396  -4.929   6.627  1.00 98.89           H  
ATOM   3480  CG2 VAL A 235     -11.559  -2.860   5.238  1.00 98.89           C  
ATOM   3481 HG21 VAL A 235     -12.238  -3.712   5.246  1.00 98.89           H  
ATOM   3482 HG22 VAL A 235     -12.135  -1.945   5.099  1.00 98.89           H  
ATOM   3483 HG23 VAL A 235     -10.866  -2.966   4.403  1.00 98.89           H  
ATOM   3484  N   ARG A 236     -11.035  -4.011   9.732  1.00 98.92           N  
ATOM   3485  H   ARG A 236     -11.505  -4.788   9.289  1.00 98.92           H  
ATOM   3486  CA  ARG A 236     -10.377  -4.256  11.018  1.00 98.92           C  
ATOM   3487  HA  ARG A 236      -9.783  -3.379  11.274  1.00 98.92           H  
ATOM   3488  C   ARG A 236      -9.417  -5.437  10.914  1.00 98.92           C  
ATOM   3489  CB  ARG A 236     -11.443  -4.440  12.113  1.00 98.92           C  
ATOM   3490  HB2 ARG A 236     -12.098  -5.266  11.835  1.00 98.92           H  
ATOM   3491  HB3 ARG A 236     -12.045  -3.534  12.177  1.00 98.92           H  
ATOM   3492  O   ARG A 236      -9.779  -6.480  10.380  1.00 98.92           O  
ATOM   3493  CG  ARG A 236     -10.827  -4.730  13.490  1.00 98.92           C  
ATOM   3494  HG2 ARG A 236     -10.214  -5.630  13.426  1.00 98.92           H  
ATOM   3495  HG3 ARG A 236     -10.194  -3.901  13.805  1.00 98.92           H  
ATOM   3496  CD  ARG A 236     -11.884  -4.987  14.560  1.00 98.92           C  
ATOM   3497  HD2 ARG A 236     -12.675  -5.619  14.155  1.00 98.92           H  
ATOM   3498  HD3 ARG A 236     -11.395  -5.531  15.368  1.00 98.92           H  
ATOM   3499  NE  ARG A 236     -12.467  -3.751  15.107  1.00 98.92           N  
ATOM   3500  HE  ARG A 236     -12.435  -2.902  14.560  1.00 98.92           H  
ATOM   3501  NH1 ARG A 236     -13.346  -4.755  16.962  1.00 98.92           N  
ATOM   3502 HH11 ARG A 236     -13.841  -4.696  17.840  1.00 98.92           H  
ATOM   3503 HH12 ARG A 236     -12.939  -5.640  16.698  1.00 98.92           H  
ATOM   3504  NH2 ARG A 236     -13.558  -2.551  16.701  1.00 98.92           N  
ATOM   3505 HH21 ARG A 236     -13.969  -2.504  17.622  1.00 98.92           H  
ATOM   3506 HH22 ARG A 236     -13.523  -1.730  16.114  1.00 98.92           H  
ATOM   3507  CZ  ARG A 236     -13.109  -3.686  16.257  1.00 98.92           C  
ATOM   3508  N   ILE A 237      -8.222  -5.275  11.473  1.00 98.94           N  
ATOM   3509  H   ILE A 237      -8.042  -4.389  11.922  1.00 98.94           H  
ATOM   3510  CA  ILE A 237      -7.284  -6.361  11.767  1.00 98.94           C  
ATOM   3511  HA  ILE A 237      -7.600  -7.266  11.247  1.00 98.94           H  
ATOM   3512  C   ILE A 237      -7.337  -6.606  13.270  1.00 98.94           C  
ATOM   3513  CB  ILE A 237      -5.855  -6.026  11.295  1.00 98.94           C  
ATOM   3514  HB  ILE A 237      -5.530  -5.108  11.786  1.00 98.94           H  
ATOM   3515  O   ILE A 237      -7.168  -5.664  14.041  1.00 98.94           O  
ATOM   3516  CG1 ILE A 237      -5.864  -5.789   9.769  1.00 98.94           C  
ATOM   3517 HG12 ILE A 237      -6.505  -4.937   9.543  1.00 98.94           H  
ATOM   3518 HG13 ILE A 237      -6.272  -6.664   9.264  1.00 98.94           H  
ATOM   3519  CG2 ILE A 237      -4.881  -7.155  11.689  1.00 98.94           C  
ATOM   3520 HG21 ILE A 237      -3.862  -6.905  11.392  1.00 98.94           H  
ATOM   3521 HG22 ILE A 237      -4.866  -7.299  12.769  1.00 98.94           H  
ATOM   3522 HG23 ILE A 237      -5.177  -8.086  11.204  1.00 98.94           H  
ATOM   3523  CD1 ILE A 237      -4.485  -5.482   9.190  1.00 98.94           C  
ATOM   3524 HD11 ILE A 237      -3.995  -4.718   9.794  1.00 98.94           H  
ATOM   3525 HD12 ILE A 237      -3.872  -6.383   9.179  1.00 98.94           H  
ATOM   3526 HD13 ILE A 237      -4.600  -5.120   8.168  1.00 98.94           H  
ATOM   3527  N   GLN A 238      -7.580  -7.843  13.693  1.00 98.91           N  
ATOM   3528  H   GLN A 238      -7.752  -8.565  13.008  1.00 98.91           H  
ATOM   3529  CA  GLN A 238      -7.686  -8.188  15.110  1.00 98.91           C  
ATOM   3530  HA  GLN A 238      -7.194  -7.417  15.703  1.00 98.91           H  
ATOM   3531  C   GLN A 238      -6.982  -9.508  15.413  1.00 98.91           C  
ATOM   3532  CB  GLN A 238      -9.169  -8.204  15.504  1.00 98.91           C  
ATOM   3533  HB2 GLN A 238      -9.591  -7.231  15.253  1.00 98.91           H  
ATOM   3534  HB3 GLN A 238      -9.690  -8.971  14.932  1.00 98.91           H  
ATOM   3535  O   GLN A 238      -7.233 -10.514  14.751  1.00 98.91           O  
ATOM   3536  CG  GLN A 238      -9.376  -8.461  17.003  1.00 98.91           C  
ATOM   3537  HG2 GLN A 238      -8.619  -7.921  17.573  1.00 98.91           H  
ATOM   3538  HG3 GLN A 238      -9.229  -9.520  17.218  1.00 98.91           H  
ATOM   3539  CD  GLN A 238     -10.754  -8.044  17.516  1.00 98.91           C  
ATOM   3540  NE2 GLN A 238     -10.918  -8.073  18.816  1.00 98.91           N  
ATOM   3541 HE21 GLN A 238     -10.126  -8.241  19.420  1.00 98.91           H  
ATOM   3542 HE22 GLN A 238     -11.817  -7.867  19.227  1.00 98.91           H  
ATOM   3543  OE1 GLN A 238     -11.662  -7.657  16.788  1.00 98.91           O  
ATOM   3544  N   LEU A 239      -6.106  -9.510  16.418  1.00 98.91           N  
ATOM   3545  H   LEU A 239      -5.978  -8.657  16.943  1.00 98.91           H  
ATOM   3546  CA  LEU A 239      -5.436 -10.720  16.892  1.00 98.91           C  
ATOM   3547  HA  LEU A 239      -5.046 -11.276  16.040  1.00 98.91           H  
ATOM   3548  C   LEU A 239      -6.431 -11.629  17.632  1.00 98.91           C  
ATOM   3549  CB  LEU A 239      -4.263 -10.339  17.818  1.00 98.91           C  
ATOM   3550  HB2 LEU A 239      -3.814 -11.257  18.198  1.00 98.91           H  
ATOM   3551  HB3 LEU A 239      -4.662  -9.789  18.670  1.00 98.91           H  
ATOM   3552  O   LEU A 239      -7.286 -11.142  18.371  1.00 98.91           O  
ATOM   3553  CG  LEU A 239      -3.148  -9.493  17.174  1.00 98.91           C  
ATOM   3554  HG  LEU A 239      -3.565  -8.548  16.826  1.00 98.91           H  
ATOM   3555  CD1 LEU A 239      -2.068  -9.186  18.203  1.00 98.91           C  
ATOM   3556 HD11 LEU A 239      -1.570 -10.106  18.511  1.00 98.91           H  
ATOM   3557 HD12 LEU A 239      -1.327  -8.512  17.774  1.00 98.91           H  
ATOM   3558 HD13 LEU A 239      -2.509  -8.704  19.076  1.00 98.91           H  
ATOM   3559  CD2 LEU A 239      -2.475 -10.204  16.003  1.00 98.91           C  
ATOM   3560 HD21 LEU A 239      -2.236 -11.237  16.259  1.00 98.91           H  
ATOM   3561 HD22 LEU A 239      -1.560  -9.678  15.731  1.00 98.91           H  
ATOM   3562 HD23 LEU A 239      -3.150 -10.170  15.148  1.00 98.91           H  
ATOM   3563  N   ALA A 240      -6.275 -12.948  17.513  1.00 98.77           N  
ATOM   3564  H   ALA A 240      -5.637 -13.319  16.824  1.00 98.77           H  
ATOM   3565  CA  ALA A 240      -6.903 -13.909  18.426  1.00 98.77           C  
ATOM   3566  HA  ALA A 240      -7.895 -13.551  18.702  1.00 98.77           H  
ATOM   3567  C   ALA A 240      -6.115 -14.070  19.739  1.00 98.77           C  
ATOM   3568  CB  ALA A 240      -7.068 -15.240  17.691  1.00 98.77           C  
ATOM   3569  HB1 ALA A 240      -7.598 -15.952  18.323  1.00 98.77           H  
ATOM   3570  HB2 ALA A 240      -7.627 -15.096  16.766  1.00 98.77           H  
ATOM   3571  HB3 ALA A 240      -6.087 -15.652  17.451  1.00 98.77           H  
ATOM   3572  O   ALA A 240      -6.650 -14.571  20.730  1.00 98.77           O  
ATOM   3573  N   SER A 241      -4.860 -13.605  19.758  1.00 98.51           N  
ATOM   3574  H   SER A 241      -4.498 -13.249  18.884  1.00 98.51           H  
ATOM   3575  CA  SER A 241      -3.950 -13.715  20.898  1.00 98.51           C  
ATOM   3576  HA  SER A 241      -3.707 -14.773  20.998  1.00 98.51           H  
ATOM   3577  C   SER A 241      -4.559 -13.190  22.210  1.00 98.51           C  
ATOM   3578  CB  SER A 241      -2.651 -12.959  20.616  1.00 98.51           C  
ATOM   3579  HB2 SER A 241      -2.188 -13.360  19.714  1.00 98.51           H  
ATOM   3580  HB3 SER A 241      -2.870 -11.902  20.466  1.00 98.51           H  
ATOM   3581  O   SER A 241      -5.159 -12.110  22.229  1.00 98.51           O  
ATOM   3582  OG  SER A 241      -1.763 -13.107  21.711  1.00 98.51           O  
ATOM   3583  HG  SER A 241      -0.903 -13.360  21.369  1.00 98.51           H  
ATOM   3584  N   PRO A 242      -4.363 -13.898  23.339  1.00 98.05           N  
ATOM   3585  CA  PRO A 242      -4.838 -13.451  24.643  1.00 98.05           C  
ATOM   3586  HA  PRO A 242      -5.865 -13.097  24.555  1.00 98.05           H  
ATOM   3587  C   PRO A 242      -3.993 -12.324  25.257  1.00 98.05           C  
ATOM   3588  CB  PRO A 242      -4.818 -14.709  25.515  1.00 98.05           C  
ATOM   3589  HB2 PRO A 242      -4.680 -14.482  26.573  1.00 98.05           H  
ATOM   3590  HB3 PRO A 242      -5.741 -15.269  25.365  1.00 98.05           H  
ATOM   3591  O   PRO A 242      -4.418 -11.755  26.261  1.00 98.05           O  
ATOM   3592  CG  PRO A 242      -3.643 -15.502  24.947  1.00 98.05           C  
ATOM   3593  HG2 PRO A 242      -3.733 -16.567  25.157  1.00 98.05           H  
ATOM   3594  HG3 PRO A 242      -2.707 -15.108  25.341  1.00 98.05           H  
ATOM   3595  CD  PRO A 242      -3.735 -15.210  23.452  1.00 98.05           C  
ATOM   3596  HD2 PRO A 242      -2.739 -15.221  23.010  1.00 98.05           H  
ATOM   3597  HD3 PRO A 242      -4.370 -15.955  22.970  1.00 98.05           H  
ATOM   3598  N   SER A 243      -2.816 -12.008  24.702  1.00 98.08           N  
ATOM   3599  H   SER A 243      -2.508 -12.531  23.895  1.00 98.08           H  
ATOM   3600  CA  SER A 243      -1.869 -11.079  25.340  1.00 98.08           C  
ATOM   3601  HA  SER A 243      -2.429 -10.343  25.918  1.00 98.08           H  
ATOM   3602  C   SER A 243      -0.964 -10.279  24.402  1.00 98.08           C  
ATOM   3603  CB  SER A 243      -0.978 -11.868  26.308  1.00 98.08           C  
ATOM   3604  HB2 SER A 243      -0.284 -11.192  26.808  1.00 98.08           H  
ATOM   3605  HB3 SER A 243      -1.607 -12.335  27.065  1.00 98.08           H  
ATOM   3606  O   SER A 243      -0.341  -9.324  24.868  1.00 98.08           O  
ATOM   3607  OG  SER A 243      -0.252 -12.879  25.627  1.00 98.08           O  
ATOM   3608  HG  SER A 243       0.483 -12.479  25.156  1.00 98.08           H  
ATOM   3609  N   ASN A 244      -0.821 -10.659  23.128  1.00 98.42           N  
ATOM   3610  H   ASN A 244      -1.386 -11.410  22.759  1.00 98.42           H  
ATOM   3611  CA  ASN A 244       0.102  -9.958  22.233  1.00 98.42           C  
ATOM   3612  HA  ASN A 244       1.052  -9.865  22.759  1.00 98.42           H  
ATOM   3613  C   ASN A 244      -0.421  -8.556  21.888  1.00 98.42           C  
ATOM   3614  CB  ASN A 244       0.350 -10.737  20.930  1.00 98.42           C  
ATOM   3615  HB2 ASN A 244       0.878 -10.088  20.231  1.00 98.42           H  
ATOM   3616  HB3 ASN A 244      -0.607 -10.987  20.471  1.00 98.42           H  
ATOM   3617  O   ASN A 244      -1.587  -8.432  21.509  1.00 98.42           O  
ATOM   3618  CG  ASN A 244       1.186 -11.986  21.090  1.00 98.42           C  
ATOM   3619  ND2 ASN A 244       1.278 -12.779  20.049  1.00 98.42           N  
ATOM   3620 HD21 ASN A 244       0.927 -12.467  19.154  1.00 98.42           H  
ATOM   3621 HD22 ASN A 244       1.931 -13.545  20.135  1.00 98.42           H  
ATOM   3622  OD1 ASN A 244       1.747 -12.286  22.128  1.00 98.42           O  
ATOM   3623  N   PRO A 245       0.444  -7.528  21.910  1.00 98.56           N  
ATOM   3624  CA  PRO A 245       0.117  -6.251  21.294  1.00 98.56           C  
ATOM   3625  HA  PRO A 245      -0.823  -5.861  21.683  1.00 98.56           H  
ATOM   3626  C   PRO A 245       0.026  -6.408  19.773  1.00 98.56           C  
ATOM   3627  CB  PRO A 245       1.264  -5.318  21.673  1.00 98.56           C  
ATOM   3628  HB2 PRO A 245       1.400  -4.509  20.955  1.00 98.56           H  
ATOM   3629  HB3 PRO A 245       1.098  -4.916  22.673  1.00 98.56           H  
ATOM   3630  O   PRO A 245       0.641  -7.304  19.183  1.00 98.56           O  
ATOM   3631  CG  PRO A 245       2.455  -6.269  21.704  1.00 98.56           C  
ATOM   3632  HG2 PRO A 245       2.809  -6.446  20.688  1.00 98.56           H  
ATOM   3633  HG3 PRO A 245       3.264  -5.880  22.322  1.00 98.56           H  
ATOM   3634  CD  PRO A 245       1.856  -7.552  22.279  1.00 98.56           C  
ATOM   3635  HD2 PRO A 245       1.941  -7.554  23.366  1.00 98.56           H  
ATOM   3636  HD3 PRO A 245       2.372  -8.414  21.856  1.00 98.56           H  
ATOM   3637  N   LEU A 246      -0.690  -5.490  19.129  1.00 98.82           N  
ATOM   3638  H   LEU A 246      -1.131  -4.763  19.674  1.00 98.82           H  
ATOM   3639  CA  LEU A 246      -0.731  -5.380  17.676  1.00 98.82           C  
ATOM   3640  HA  LEU A 246      -0.383  -6.318  17.244  1.00 98.82           H  
ATOM   3641  C   LEU A 246       0.213  -4.268  17.207  1.00 98.82           C  
ATOM   3642  CB  LEU A 246      -2.187  -5.180  17.231  1.00 98.82           C  
ATOM   3643  HB2 LEU A 246      -2.769  -6.042  17.559  1.00 98.82           H  
ATOM   3644  HB3 LEU A 246      -2.586  -4.298  17.732  1.00 98.82           H  
ATOM   3645  O   LEU A 246       0.123  -3.129  17.664  1.00 98.82           O  
ATOM   3646  CG  LEU A 246      -2.383  -5.008  15.715  1.00 98.82           C  
ATOM   3647  HG  LEU A 246      -1.842  -4.127  15.371  1.00 98.82           H  
ATOM   3648  CD1 LEU A 246      -1.913  -6.226  14.921  1.00 98.82           C  
ATOM   3649 HD11 LEU A 246      -2.162  -6.095  13.868  1.00 98.82           H  
ATOM   3650 HD12 LEU A 246      -0.831  -6.332  15.001  1.00 98.82           H  
ATOM   3651 HD13 LEU A 246      -2.399  -7.128  15.293  1.00 98.82           H  
ATOM   3652  CD2 LEU A 246      -3.868  -4.804  15.432  1.00 98.82           C  
ATOM   3653 HD21 LEU A 246      -4.438  -5.669  15.772  1.00 98.82           H  
ATOM   3654 HD22 LEU A 246      -4.030  -4.666  14.363  1.00 98.82           H  
ATOM   3655 HD23 LEU A 246      -4.205  -3.913  15.960  1.00 98.82           H  
ATOM   3656  N   SER A 247       1.078  -4.603  16.252  1.00 98.63           N  
ATOM   3657  H   SER A 247       1.113  -5.565  15.947  1.00 98.63           H  
ATOM   3658  CA  SER A 247       1.914  -3.651  15.522  1.00 98.63           C  
ATOM   3659  HA  SER A 247       1.582  -2.636  15.741  1.00 98.63           H  
ATOM   3660  C   SER A 247       1.765  -3.881  14.028  1.00 98.63           C  
ATOM   3661  CB  SER A 247       3.390  -3.786  15.903  1.00 98.63           C  
ATOM   3662  HB2 SER A 247       3.974  -3.060  15.338  1.00 98.63           H  
ATOM   3663  HB3 SER A 247       3.741  -4.787  15.651  1.00 98.63           H  
ATOM   3664  O   SER A 247       1.852  -5.016  13.562  1.00 98.63           O  
ATOM   3665  OG  SER A 247       3.578  -3.562  17.281  1.00 98.63           O  
ATOM   3666  HG  SER A 247       3.154  -2.728  17.497  1.00 98.63           H  
ATOM   3667  N   LEU A 248       1.538  -2.806  13.283  1.00 98.79           N  
ATOM   3668  H   LEU A 248       1.441  -1.912  13.742  1.00 98.79           H  
ATOM   3669  CA  LEU A 248       1.346  -2.823  11.836  1.00 98.79           C  
ATOM   3670  HA  LEU A 248       1.628  -3.791  11.422  1.00 98.79           H  
ATOM   3671  C   LEU A 248       2.248  -1.759  11.222  1.00 98.79           C  
ATOM   3672  CB  LEU A 248      -0.135  -2.540  11.523  1.00 98.79           C  
ATOM   3673  HB2 LEU A 248      -0.253  -2.412  10.447  1.00 98.79           H  
ATOM   3674  HB3 LEU A 248      -0.403  -1.595  11.994  1.00 98.79           H  
ATOM   3675  O   LEU A 248       2.212  -0.611  11.659  1.00 98.79           O  
ATOM   3676  CG  LEU A 248      -1.108  -3.628  12.010  1.00 98.79           C  
ATOM   3677  HG  LEU A 248      -0.864  -3.930  13.029  1.00 98.79           H  
ATOM   3678  CD1 LEU A 248      -2.532  -3.080  12.021  1.00 98.79           C  
ATOM   3679 HD11 LEU A 248      -3.234  -3.874  12.277  1.00 98.79           H  
ATOM   3680 HD12 LEU A 248      -2.604  -2.285  12.762  1.00 98.79           H  
ATOM   3681 HD13 LEU A 248      -2.786  -2.671  11.043  1.00 98.79           H  
ATOM   3682  CD2 LEU A 248      -1.062  -4.857  11.105  1.00 98.79           C  
ATOM   3683 HD21 LEU A 248      -1.746  -5.620  11.475  1.00 98.79           H  
ATOM   3684 HD22 LEU A 248      -0.052  -5.267  11.097  1.00 98.79           H  
ATOM   3685 HD23 LEU A 248      -1.340  -4.573  10.090  1.00 98.79           H  
ATOM   3686  N   ALA A 249       3.056  -2.137  10.233  1.00 98.57           N  
ATOM   3687  H   ALA A 249       3.010  -3.086   9.892  1.00 98.57           H  
ATOM   3688  CA  ALA A 249       3.849  -1.178   9.471  1.00 98.57           C  
ATOM   3689  HA  ALA A 249       4.293  -0.445  10.145  1.00 98.57           H  
ATOM   3690  C   ALA A 249       2.955  -0.407   8.493  1.00 98.57           C  
ATOM   3691  CB  ALA A 249       4.984  -1.924   8.765  1.00 98.57           C  
ATOM   3692  HB1 ALA A 249       5.581  -2.457   9.506  1.00 98.57           H  
ATOM   3693  HB2 ALA A 249       5.612  -1.204   8.241  1.00 98.57           H  
ATOM   3694  HB3 ALA A 249       4.583  -2.637   8.044  1.00 98.57           H  
ATOM   3695  O   ALA A 249       3.003   0.805   8.437  1.00 98.57           O  
ATOM   3696  N   GLU A 250       2.088  -1.114   7.773  1.00 98.64           N  
ATOM   3697  H   GLU A 250       2.065  -2.117   7.895  1.00 98.64           H  
ATOM   3698  CA  GLU A 250       1.140  -0.525   6.825  1.00 98.64           C  
ATOM   3699  HA  GLU A 250       0.738   0.401   7.236  1.00 98.64           H  
ATOM   3700  C   GLU A 250      -0.012  -1.511   6.586  1.00 98.64           C  
ATOM   3701  CB  GLU A 250       1.879  -0.165   5.519  1.00 98.64           C  
ATOM   3702  HB2 GLU A 250       2.337  -1.071   5.124  1.00 98.64           H  
ATOM   3703  HB3 GLU A 250       2.687   0.531   5.742  1.00 98.64           H  
ATOM   3704  O   GLU A 250       0.165  -2.733   6.615  1.00 98.64           O  
ATOM   3705  CG  GLU A 250       1.023   0.440   4.394  1.00 98.64           C  
ATOM   3706  HG2 GLU A 250       0.183  -0.224   4.191  1.00 98.64           H  
ATOM   3707  HG3 GLU A 250       1.628   0.442   3.487  1.00 98.64           H  
ATOM   3708  CD  GLU A 250       0.505   1.874   4.593  1.00 98.64           C  
ATOM   3709  OE1 GLU A 250      -0.204   2.324   3.660  1.00 98.64           O  
ATOM   3710  OE2 GLU A 250       0.817   2.529   5.603  1.00 98.64           O  
ATOM   3711  N   VAL A 251      -1.202  -0.989   6.310  1.00 98.86           N  
ATOM   3712  H   VAL A 251      -1.308   0.013   6.377  1.00 98.86           H  
ATOM   3713  CA  VAL A 251      -2.366  -1.752   5.867  1.00 98.86           C  
ATOM   3714  HA  VAL A 251      -2.061  -2.768   5.616  1.00 98.86           H  
ATOM   3715  C   VAL A 251      -2.928  -1.095   4.620  1.00 98.86           C  
ATOM   3716  CB  VAL A 251      -3.441  -1.839   6.960  1.00 98.86           C  
ATOM   3717  HB  VAL A 251      -3.764  -0.837   7.243  1.00 98.86           H  
ATOM   3718  O   VAL A 251      -3.424   0.031   4.659  1.00 98.86           O  
ATOM   3719  CG1 VAL A 251      -4.656  -2.635   6.458  1.00 98.86           C  
ATOM   3720 HG11 VAL A 251      -5.362  -2.784   7.274  1.00 98.86           H  
ATOM   3721 HG12 VAL A 251      -5.164  -2.089   5.662  1.00 98.86           H  
ATOM   3722 HG13 VAL A 251      -4.328  -3.606   6.088  1.00 98.86           H  
ATOM   3723  CG2 VAL A 251      -2.909  -2.555   8.202  1.00 98.86           C  
ATOM   3724 HG21 VAL A 251      -3.696  -2.582   8.957  1.00 98.86           H  
ATOM   3725 HG22 VAL A 251      -2.059  -2.012   8.615  1.00 98.86           H  
ATOM   3726 HG23 VAL A 251      -2.588  -3.565   7.948  1.00 98.86           H  
ATOM   3727  N   GLN A 252      -2.909  -1.827   3.509  1.00 98.15           N  
ATOM   3728  H   GLN A 252      -2.505  -2.752   3.553  1.00 98.15           H  
ATOM   3729  CA  GLN A 252      -3.430  -1.339   2.235  1.00 98.15           C  
ATOM   3730  HA  GLN A 252      -3.674  -0.282   2.334  1.00 98.15           H  
ATOM   3731  C   GLN A 252      -4.714  -2.083   1.893  1.00 98.15           C  
ATOM   3732  CB  GLN A 252      -2.379  -1.428   1.122  1.00 98.15           C  
ATOM   3733  HB2 GLN A 252      -2.747  -0.896   0.244  1.00 98.15           H  
ATOM   3734  HB3 GLN A 252      -2.236  -2.470   0.837  1.00 98.15           H  
ATOM   3735  O   GLN A 252      -4.690  -3.261   1.529  1.00 98.15           O  
ATOM   3736  CG  GLN A 252      -1.036  -0.821   1.557  1.00 98.15           C  
ATOM   3737  HG2 GLN A 252      -0.664  -1.349   2.435  1.00 98.15           H  
ATOM   3738  HG3 GLN A 252      -1.173   0.226   1.828  1.00 98.15           H  
ATOM   3739  CD  GLN A 252       0.045  -0.951   0.504  1.00 98.15           C  
ATOM   3740  NE2 GLN A 252       0.894   0.039   0.360  1.00 98.15           N  
ATOM   3741 HE21 GLN A 252       1.685  -0.102  -0.253  1.00 98.15           H  
ATOM   3742 HE22 GLN A 252       0.869   0.798   1.025  1.00 98.15           H  
ATOM   3743  OE1 GLN A 252       0.175  -1.966  -0.167  1.00 98.15           O  
ATOM   3744  N   VAL A 253      -5.846  -1.394   2.002  1.00 98.46           N  
ATOM   3745  H   VAL A 253      -5.787  -0.430   2.297  1.00 98.46           H  
ATOM   3746  CA  VAL A 253      -7.148  -1.942   1.618  1.00 98.46           C  
ATOM   3747  HA  VAL A 253      -7.160  -3.011   1.833  1.00 98.46           H  
ATOM   3748  C   VAL A 253      -7.319  -1.759   0.116  1.00 98.46           C  
ATOM   3749  CB  VAL A 253      -8.291  -1.307   2.421  1.00 98.46           C  
ATOM   3750  HB  VAL A 253      -8.319  -0.231   2.243  1.00 98.46           H  
ATOM   3751  O   VAL A 253      -7.512  -0.649  -0.374  1.00 98.46           O  
ATOM   3752  CG1 VAL A 253      -9.625  -1.922   1.990  1.00 98.46           C  
ATOM   3753 HG11 VAL A 253      -9.597  -3.006   2.094  1.00 98.46           H  
ATOM   3754 HG12 VAL A 253     -10.427  -1.523   2.612  1.00 98.46           H  
ATOM   3755 HG13 VAL A 253      -9.838  -1.657   0.954  1.00 98.46           H  
ATOM   3756  CG2 VAL A 253      -8.108  -1.561   3.923  1.00 98.46           C  
ATOM   3757 HG21 VAL A 253      -8.944  -1.135   4.478  1.00 98.46           H  
ATOM   3758 HG22 VAL A 253      -7.190  -1.093   4.278  1.00 98.46           H  
ATOM   3759 HG23 VAL A 253      -8.054  -2.632   4.117  1.00 98.46           H  
ATOM   3760  N   ARG A 254      -7.212  -2.854  -0.633  1.00 96.30           N  
ATOM   3761  H   ARG A 254      -7.129  -3.743  -0.161  1.00 96.30           H  
ATOM   3762  CA  ARG A 254      -7.220  -2.865  -2.095  1.00 96.30           C  
ATOM   3763  HA  ARG A 254      -6.869  -1.900  -2.459  1.00 96.30           H  
ATOM   3764  C   ARG A 254      -8.644  -3.064  -2.603  1.00 96.30           C  
ATOM   3765  CB  ARG A 254      -6.263  -3.962  -2.587  1.00 96.30           C  
ATOM   3766  HB2 ARG A 254      -6.260  -3.979  -3.677  1.00 96.30           H  
ATOM   3767  HB3 ARG A 254      -6.646  -4.928  -2.256  1.00 96.30           H  
ATOM   3768  O   ARG A 254      -9.278  -4.072  -2.294  1.00 96.30           O  
ATOM   3769  CG  ARG A 254      -4.804  -3.830  -2.115  1.00 96.30           C  
ATOM   3770  HG2 ARG A 254      -4.232  -4.641  -2.566  1.00 96.30           H  
ATOM   3771  HG3 ARG A 254      -4.749  -3.947  -1.033  1.00 96.30           H  
ATOM   3772  CD  ARG A 254      -4.169  -2.493  -2.517  1.00 96.30           C  
ATOM   3773  HD2 ARG A 254      -4.609  -1.694  -1.921  1.00 96.30           H  
ATOM   3774  HD3 ARG A 254      -4.400  -2.317  -3.568  1.00 96.30           H  
ATOM   3775  NE  ARG A 254      -2.706  -2.501  -2.325  1.00 96.30           N  
ATOM   3776  HE  ARG A 254      -2.317  -3.223  -1.736  1.00 96.30           H  
ATOM   3777  NH1 ARG A 254      -2.130  -0.919  -3.912  1.00 96.30           N  
ATOM   3778 HH11 ARG A 254      -1.350  -0.509  -4.406  1.00 96.30           H  
ATOM   3779 HH12 ARG A 254      -3.085  -0.848  -4.233  1.00 96.30           H  
ATOM   3780  NH2 ARG A 254      -0.556  -1.901  -2.749  1.00 96.30           N  
ATOM   3781 HH21 ARG A 254      -0.247  -2.352  -1.900  1.00 96.30           H  
ATOM   3782 HH22 ARG A 254       0.124  -1.482  -3.367  1.00 96.30           H  
ATOM   3783  CZ  ARG A 254      -1.821  -1.770  -2.976  1.00 96.30           C  
ATOM   3784  N   GLY A 255      -9.145  -2.126  -3.402  1.00 94.45           N  
ATOM   3785  H   GLY A 255      -8.601  -1.295  -3.585  1.00 94.45           H  
ATOM   3786  CA  GLY A 255     -10.513  -2.196  -3.915  1.00 94.45           C  
ATOM   3787  HA2 GLY A 255     -10.682  -3.161  -4.393  1.00 94.45           H  
ATOM   3788  HA3 GLY A 255     -11.198  -2.113  -3.070  1.00 94.45           H  
ATOM   3789  C   GLY A 255     -10.860  -1.099  -4.916  1.00 94.45           C  
ATOM   3790  O   GLY A 255      -9.985  -0.380  -5.397  1.00 94.45           O  
ATOM   3791  N   LEU A 256     -12.148  -0.973  -5.231  1.00 88.48           N  
ATOM   3792  H   LEU A 256     -12.803  -1.566  -4.741  1.00 88.48           H  
ATOM   3793  CA  LEU A 256     -12.697   0.060  -6.110  1.00 88.48           C  
ATOM   3794  HA  LEU A 256     -11.906   0.746  -6.411  1.00 88.48           H  
ATOM   3795  C   LEU A 256     -13.751   0.882  -5.362  1.00 88.48           C  
ATOM   3796  CB  LEU A 256     -13.303  -0.579  -7.373  1.00 88.48           C  
ATOM   3797  HB2 LEU A 256     -14.071  -1.285  -7.058  1.00 88.48           H  
ATOM   3798  HB3 LEU A 256     -13.795   0.202  -7.952  1.00 88.48           H  
ATOM   3799  O   LEU A 256     -14.694   0.326  -4.791  1.00 88.48           O  
ATOM   3800  CG  LEU A 256     -12.305  -1.313  -8.288  1.00 88.48           C  
ATOM   3801  HG  LEU A 256     -11.773  -2.075  -7.719  1.00 88.48           H  
ATOM   3802  CD1 LEU A 256     -13.071  -2.010  -9.414  1.00 88.48           C  
ATOM   3803 HD11 LEU A 256     -13.627  -1.274  -9.994  1.00 88.48           H  
ATOM   3804 HD12 LEU A 256     -13.767  -2.731  -8.986  1.00 88.48           H  
ATOM   3805 HD13 LEU A 256     -12.377  -2.536 -10.070  1.00 88.48           H  
ATOM   3806  CD2 LEU A 256     -11.284  -0.364  -8.923  1.00 88.48           C  
ATOM   3807 HD21 LEU A 256     -10.662   0.077  -8.145  1.00 88.48           H  
ATOM   3808 HD22 LEU A 256     -11.802   0.430  -9.462  1.00 88.48           H  
ATOM   3809 HD23 LEU A 256     -10.644  -0.911  -9.616  1.00 88.48           H  
ATOM   3810  N   GLU A 257     -13.610   2.207  -5.407  1.00 79.14           N  
ATOM   3811  H   GLU A 257     -12.825   2.606  -5.901  1.00 79.14           H  
ATOM   3812  CA  GLU A 257     -14.668   3.122  -4.976  1.00 79.14           C  
ATOM   3813  HA  GLU A 257     -14.994   2.836  -3.976  1.00 79.14           H  
ATOM   3814  C   GLU A 257     -15.874   3.005  -5.917  1.00 79.14           C  
ATOM   3815  CB  GLU A 257     -14.167   4.576  -4.917  1.00 79.14           C  
ATOM   3816  HB2 GLU A 257     -15.002   5.221  -4.641  1.00 79.14           H  
ATOM   3817  HB3 GLU A 257     -13.811   4.868  -5.904  1.00 79.14           H  
ATOM   3818  O   GLU A 257     -15.733   2.728  -7.112  1.00 79.14           O  
ATOM   3819  CG  GLU A 257     -13.043   4.762  -3.885  1.00 79.14           C  
ATOM   3820  HG2 GLU A 257     -12.185   4.176  -4.212  1.00 79.14           H  
ATOM   3821  HG3 GLU A 257     -13.382   4.370  -2.926  1.00 79.14           H  
ATOM   3822  CD  GLU A 257     -12.595   6.225  -3.719  1.00 79.14           C  
ATOM   3823  OE1 GLU A 257     -12.142   6.570  -2.601  1.00 79.14           O  
ATOM   3824  OE2 GLU A 257     -12.656   6.973  -4.722  1.00 79.14           O  
ATOM   3825  N   HIS A 258     -17.076   3.224  -5.384  1.00 63.67           N  
ATOM   3826  H   HIS A 258     -17.150   3.495  -4.414  1.00 63.67           H  
ATOM   3827  CA  HIS A 258     -18.262   3.322  -6.223  1.00 63.67           C  
ATOM   3828  HA  HIS A 258     -18.251   2.490  -6.928  1.00 63.67           H  
ATOM   3829  C   HIS A 258     -18.182   4.635  -7.013  1.00 63.67           C  
ATOM   3830  CB  HIS A 258     -19.533   3.202  -5.362  1.00 63.67           C  
ATOM   3831  HB2 HIS A 258     -19.278   2.752  -4.402  1.00 63.67           H  
ATOM   3832  HB3 HIS A 258     -19.949   4.187  -5.151  1.00 63.67           H  
ATOM   3833  O   HIS A 258     -18.371   5.715  -6.457  1.00 63.67           O  
ATOM   3834  CG  HIS A 258     -20.595   2.345  -6.000  1.00 63.67           C  
ATOM   3835  CD2 HIS A 258     -20.997   1.112  -5.565  1.00 63.67           C  
ATOM   3836  HD2 HIS A 258     -20.610   0.590  -4.702  1.00 63.67           H  
ATOM   3837  ND1 HIS A 258     -21.326   2.632  -7.132  1.00 63.67           N  
ATOM   3838  HD1 HIS A 258     -21.265   3.473  -7.688  1.00 63.67           H  
ATOM   3839  CE1 HIS A 258     -22.151   1.596  -7.364  1.00 63.67           C  
ATOM   3840  HE1 HIS A 258     -22.851   1.533  -8.183  1.00 63.67           H  
ATOM   3841  NE2 HIS A 258     -21.983   0.641  -6.433  1.00 63.67           N  
ATOM   3842  N   HIS A 259     -17.891   4.566  -8.311  1.00 50.25           N  
ATOM   3843  H   HIS A 259     -17.619   3.679  -8.711  1.00 50.25           H  
ATOM   3844  CA  HIS A 259     -18.017   5.733  -9.176  1.00 50.25           C  
ATOM   3845  HA  HIS A 259     -17.558   6.589  -8.682  1.00 50.25           H  
ATOM   3846  C   HIS A 259     -19.507   6.040  -9.361  1.00 50.25           C  
ATOM   3847  CB  HIS A 259     -17.273   5.510 -10.503  1.00 50.25           C  
ATOM   3848  HB2 HIS A 259     -17.586   6.276 -11.212  1.00 50.25           H  
ATOM   3849  HB3 HIS A 259     -17.544   4.540 -10.920  1.00 50.25           H  
ATOM   3850  O   HIS A 259     -20.243   5.267  -9.976  1.00 50.25           O  
ATOM   3851  CG  HIS A 259     -15.773   5.603 -10.349  1.00 50.25           C  
ATOM   3852  CD2 HIS A 259     -14.861   4.581 -10.415  1.00 50.25           C  
ATOM   3853  HD2 HIS A 259     -15.089   3.542 -10.597  1.00 50.25           H  
ATOM   3854  ND1 HIS A 259     -15.066   6.753 -10.082  1.00 50.25           N  
ATOM   3855  HD1 HIS A 259     -15.459   7.676  -9.966  1.00 50.25           H  
ATOM   3856  CE1 HIS A 259     -13.767   6.432  -9.985  1.00 50.25           C  
ATOM   3857  HE1 HIS A 259     -12.975   7.134  -9.771  1.00 50.25           H  
ATOM   3858  NE2 HIS A 259     -13.585   5.118 -10.183  1.00 50.25           N  
ATOM   3859  N   HIS A 260     -19.970   7.164  -8.812  1.00 36.78           N  
ATOM   3860  H   HIS A 260     -19.359   7.712  -8.224  1.00 36.78           H  
ATOM   3861  CA  HIS A 260     -21.218   7.765  -9.263  1.00 36.78           C  
ATOM   3862  HA  HIS A 260     -22.005   7.011  -9.275  1.00 36.78           H  
ATOM   3863  C   HIS A 260     -20.996   8.253 -10.697  1.00 36.78           C  
ATOM   3864  CB  HIS A 260     -21.654   8.903  -8.325  1.00 36.78           C  
ATOM   3865  HB2 HIS A 260     -22.387   9.521  -8.843  1.00 36.78           H  
ATOM   3866  HB3 HIS A 260     -20.800   9.538  -8.091  1.00 36.78           H  
ATOM   3867  O   HIS A 260     -20.313   9.250 -10.924  1.00 36.78           O  
ATOM   3868  CG  HIS A 260     -22.292   8.411  -7.049  1.00 36.78           C  
ATOM   3869  CD2 HIS A 260     -21.757   8.443  -5.789  1.00 36.78           C  
ATOM   3870  HD2 HIS A 260     -20.782   8.823  -5.522  1.00 36.78           H  
ATOM   3871  ND1 HIS A 260     -23.548   7.856  -6.940  1.00 36.78           N  
ATOM   3872  HD1 HIS A 260     -24.217   7.749  -7.689  1.00 36.78           H  
ATOM   3873  CE1 HIS A 260     -23.762   7.558  -5.648  1.00 36.78           C  
ATOM   3874  HE1 HIS A 260     -24.669   7.127  -5.250  1.00 36.78           H  
ATOM   3875  NE2 HIS A 260     -22.696   7.894  -4.908  1.00 36.78           N  
ATOM   3876  N   HIS A 261     -21.560   7.542 -11.672  1.00 32.89           N  
ATOM   3877  H   HIS A 261     -22.014   6.669 -11.447  1.00 32.89           H  
ATOM   3878  CA  HIS A 261     -21.828   8.141 -12.971  1.00 32.89           C  
ATOM   3879  HA  HIS A 261     -20.921   8.607 -13.356  1.00 32.89           H  
ATOM   3880  C   HIS A 261     -22.881   9.229 -12.746  1.00 32.89           C  
ATOM   3881  CB  HIS A 261     -22.289   7.072 -13.975  1.00 32.89           C  
ATOM   3882  HB2 HIS A 261     -22.663   7.573 -14.868  1.00 32.89           H  
ATOM   3883  HB3 HIS A 261     -23.114   6.501 -13.551  1.00 32.89           H  
ATOM   3884  O   HIS A 261     -24.056   8.934 -12.540  1.00 32.89           O  
ATOM   3885  CG  HIS A 261     -21.185   6.131 -14.394  1.00 32.89           C  
ATOM   3886  CD2 HIS A 261     -21.060   4.809 -14.062  1.00 32.89           C  
ATOM   3887  HD2 HIS A 261     -21.741   4.244 -13.442  1.00 32.89           H  
ATOM   3888  ND1 HIS A 261     -20.111   6.448 -15.195  1.00 32.89           N  
ATOM   3889  HD1 HIS A 261     -19.933   7.344 -15.627  1.00 32.89           H  
ATOM   3890  CE1 HIS A 261     -19.356   5.346 -15.338  1.00 32.89           C  
ATOM   3891  HE1 HIS A 261     -18.447   5.284 -15.917  1.00 32.89           H  
ATOM   3892  NE2 HIS A 261     -19.896   4.319 -14.664  1.00 32.89           N  
ATOM   3893  N   HIS A 262     -22.451  10.490 -12.724  1.00 31.18           N  
ATOM   3894  H   HIS A 262     -21.459  10.666 -12.793  1.00 31.18           H  
ATOM   3895  CA  HIS A 262     -23.358  11.586 -13.030  1.00 31.18           C  
ATOM   3896  HA  HIS A 262     -24.299  11.448 -12.497  1.00 31.18           H  
ATOM   3897  C   HIS A 262     -23.639  11.500 -14.533  1.00 31.18           C  
ATOM   3898  CB  HIS A 262     -22.754  12.927 -12.590  1.00 31.18           C  
ATOM   3899  HB2 HIS A 262     -21.729  13.007 -12.954  1.00 31.18           H  
ATOM   3900  HB3 HIS A 262     -23.331  13.730 -13.047  1.00 31.18           H  
ATOM   3901  O   HIS A 262     -22.733  11.708 -15.342  1.00 31.18           O  
ATOM   3902  CG  HIS A 262     -22.784  13.119 -11.092  1.00 31.18           C  
ATOM   3903  CD2 HIS A 262     -21.728  13.050 -10.224  1.00 31.18           C  
ATOM   3904  HD2 HIS A 262     -20.702  12.842 -10.490  1.00 31.18           H  
ATOM   3905  ND1 HIS A 262     -23.906  13.386 -10.341  1.00 31.18           N  
ATOM   3906  HD1 HIS A 262     -24.839  13.519 -10.704  1.00 31.18           H  
ATOM   3907  CE1 HIS A 262     -23.535  13.477  -9.053  1.00 31.18           C  
ATOM   3908  HE1 HIS A 262     -24.200  13.687  -8.228  1.00 31.18           H  
ATOM   3909  NE2 HIS A 262     -22.214  13.280  -8.931  1.00 31.18           N  
ATOM   3910  N   HIS A 263     -24.853  11.067 -14.868  1.00 30.25           N  
ATOM   3911  H   HIS A 263     -25.509  10.890 -14.120  1.00 30.25           H  
ATOM   3912  CA  HIS A 263     -25.428  11.182 -16.206  1.00 30.25           C  
ATOM   3913  HA  HIS A 263     -24.694  10.874 -16.950  1.00 30.25           H  
ATOM   3914  C   HIS A 263     -25.769  12.638 -16.520  1.00 30.25           C  
ATOM   3915  CB  HIS A 263     -26.675  10.291 -16.311  1.00 30.25           C  
ATOM   3916  HB2 HIS A 263     -27.345  10.504 -15.478  1.00 30.25           H  
ATOM   3917  HB3 HIS A 263     -27.202  10.548 -17.230  1.00 30.25           H  
ATOM   3918  O   HIS A 263     -26.161  13.358 -15.572  1.00 30.25           O  
ATOM   3919  CG  HIS A 263     -26.359   8.821 -16.355  1.00 30.25           C  
ATOM   3920  CD2 HIS A 263     -26.641   7.876 -15.406  1.00 30.25           C  
ATOM   3921  HD2 HIS A 263     -27.130   8.057 -14.461  1.00 30.25           H  
ATOM   3922  ND1 HIS A 263     -25.730   8.179 -17.392  1.00 30.25           N  
ATOM   3923  HD1 HIS A 263     -25.379   8.635 -18.222  1.00 30.25           H  
ATOM   3924  CE1 HIS A 263     -25.637   6.876 -17.082  1.00 30.25           C  
ATOM   3925  HE1 HIS A 263     -25.180   6.121 -17.704  1.00 30.25           H  
ATOM   3926  NE2 HIS A 263     -26.183   6.638 -15.879  1.00 30.25           N  
ATOM   3927  OXT HIS A 263     -25.643  12.970 -17.716  1.00 30.25           O  
TER    3928      HIS A 263                                                       
END   
